# Supplementary material for: DCAF16-Based Covalent Handle for the Rational Design of Monovalent Degraders
Source: ACS Cent Sci. 2024 May 17;10(7):1318–31. doi: 10.1021/acscentsci.4c00286 (PMC11273451; doi:10.1021/acscentsci.4c00286)
Supplement: Supplementary file 2 — oc4c00286_si_002.xlsx [file oc4c00286_si_002.xlsx]

## Sheet: Raw data
ACCESSION	GENE	TOTAL_INTENSITY_1	NORM_INTENSITY_1	TOTAL_INTENSITY_2	NORM_INTENSITY_2	PVALUE_1	QVALUE_1	NORM_PVALUE_1	NORM_QVALUE_1	AVERAGE_INTENSITY_1	AVERAGE_INTENSITY_2	NORM_AVERAGE_INTENSITY_1	NORM_AVERAGE_INTENSITY_2	RATIO_2_1	NORM_RATIO_2_1	DESCRIPTION
F8WCL7	INO80B-WBP1	0	0.0,0.0,0.0,	7370	0.0,551.0,0.0,	0.42265	0.950884	0.42265	0.795548	0	245.667	0	183.667	inf	inf	Protein INO80B-WBP1 OS=Homo sapiens GN=INO80B-WBP1 PE=4 SV=1
Q9UP95	SLC12A4	0	0.0,0.0,0.0,	125216711382	1381.0,1249.0,1408.0,	0.00736354	0.800431	0.00132923	0.150435	0	1435	0	1346	inf	inf	Solute carrier family 12 member 4 OS=Homo sapiens GN=SLC12A4 PE=1 SV=2
Q3T8J9	GON4L	0	0.0,0.0,0.0,	1212	0.0,0.0,1235.0,	0.42265	0.950884	0.42265	0.795548	0	404	0	411.667	inf	inf	GON-4-like protein OS=Homo sapiens GN=GON4L PE=1 SV=1
A0A0A0MRB5	MADD	0	0.0,0.0,0.0,	15130	0.0,1131.0,0.0,	0.42265	0.950884	0.42265	0.795548	0	504.333	0	377	inf	inf	MAP kinase-activating death domain protein OS=Homo sapiens GN=MADD PE=1 SV=1
F8WDN6	TBC1D10A	0	0.0,0.0,0.0,	130021030	1434.0,1572.0,0.0,	0.205328	0.950884	0.184362	0.600864	0	1134.33	0	1002	inf	inf	TBC1 domain family member 10A OS=Homo sapiens GN=TBC1D10A PE=1 SV=1
Q9UP95-2	SLC12A4	0	0.0,0.0,0.0,	125216711382	1381.0,1249.0,1408.0,	0.00736354	0.800431	0.00132923	0.150435	0	1435	0	1346	inf	inf	Isoform 2 of Solute carrier family 12 member 4 OS=Homo sapiens GN=SLC12A4
C4AMC7	WASH3P	0	0.0,0.0,0.0,	719	0.0,0.0,732.0,	0.42265	0.950884	0.42265	0.795548	0	239.667	0	244	inf	inf	Putative WAS protein family homolog 3 OS=Homo sapiens GN=WASH3P PE=1 SV=2
P09417	QDPR	0	0.0,0.0,0.0,	12270	0.0,917.0,0.0,	0.42265	0.950884	0.42265	0.795548	0	409	0	305.667	inf	inf	Dihydropteridine reductase OS=Homo sapiens GN=QDPR PE=1 SV=2
Q9C086	INO80B	0	0.0,0.0,0.0,	7370	0.0,551.0,0.0,	0.42265	0.950884	0.42265	0.795548	0	245.667	0	183.667	inf	inf	INO80 complex subunit B OS=Homo sapiens GN=INO80B PE=1 SV=2
Reverse_sp|Q9H221-2|ABCG8_HUMAN	ABCG8	0	0.0,0.0,0.0,	17059870	1881.0,738.0,0.0,	0.211082	0.950884	0.251666	0.660885	0	897.333	0	873	inf	inf	Isoform 2 of ATP-binding cassette sub-family G member 8 OS=Homo sapiens GN=ABCG8
P09417-2	QDPR	0	0.0,0.0,0.0,	12270	0.0,917.0,0.0,	0.42265	0.950884	0.42265	0.795548	0	409	0	305.667	inf	inf	Isoform 2 of Dihydropteridine reductase OS=Homo sapiens GN=QDPR
Q3T8J9-3	GON4L	0	0.0,0.0,0.0,	1212	0.0,0.0,1235.0,	0.42265	0.950884	0.42265	0.795548	0	404	0	411.667	inf	inf	Isoform 3 of GON-4-like protein OS=Homo sapiens GN=GON4L
H3BM63	ARMCX3	0	0.0,0.0,0.0,	7400	0.0,553.0,0.0,	0.42265	0.950884	0.42265	0.795548	0	246.667	0	184.333	inf	inf	Armadillo repeat-containing X-linked protein 3 (Fragment) OS=Homo sapiens GN=ARMCX3 PE=1 SV=1
Q06190-2	PPP2R3A	0	0.0,0.0,0.0,	11620	0.0,869.0,0.0,	0.42265	0.950884	0.42265	0.795548	0	387.333	0	289.667	inf	inf	Isoform PR72 of Serine/threonine-protein phosphatase 2A regulatory subunit B'' subunit alpha OS=Homo sapiens GN=PPP2R3A
H3BV87	ARMCX3	0	0.0,0.0,0.0,	7400	0.0,553.0,0.0,	0.42265	0.950884	0.42265	0.795548	0	246.667	0	184.333	inf	inf	Armadillo repeat-containing X-linked protein 3 (Fragment) OS=Homo sapiens GN=ARMCX3 PE=1 SV=1
Q9UNY4-2	TTF2	0	0.0,0.0,0.0,	560	0.0,0.0,570.0,	0.42265	0.950884	0.42265	0.795548	0	186.667	0	190	inf	inf	Isoform 2 of Transcription termination factor 2 OS=Homo sapiens GN=TTF2
Q9UP95-3	SLC12A4	0	0.0,0.0,0.0,	125216711382	1381.0,1249.0,1408.0,	0.00736354	0.800431	0.00132923	0.150435	0	1435	0	1346	inf	inf	Isoform 3 of Solute carrier family 12 member 4 OS=Homo sapiens GN=SLC12A4
Q9P0U3-2	SENP1	0	0.0,0.0,0.0,	7327250	807.0,542.0,0.0,	0.183513	0.950884	0.198816	0.610214	0	485.667	0	449.667	inf	inf	Isoform 2 of Sentrin-specific protease 1 OS=Homo sapiens GN=SENP1
B8ZZH7	INO80B	0	0.0,0.0,0.0,	7370	0.0,551.0,0.0,	0.42265	0.950884	0.42265	0.795548	0	245.667	0	183.667	inf	inf	INO80 complex subunit B (Fragment) OS=Homo sapiens GN=INO80B PE=4 SV=2
Q8WXG6-5	MADD	0	0.0,0.0,0.0,	15130	0.0,1131.0,0.0,	0.42265	0.950884	0.42265	0.795548	0	504.333	0	377	inf	inf	Isoform 5 of MAP kinase-activating death domain protein OS=Homo sapiens GN=MADD
Q8WXG6-8	MADD	0	0.0,0.0,0.0,	15130	0.0,1131.0,0.0,	0.42265	0.950884	0.42265	0.795548	0	504.333	0	377	inf	inf	Isoform 8 of MAP kinase-activating death domain protein OS=Homo sapiens GN=MADD
Q9ULH4	LRFN2	0	0.0,0.0,0.0,	1253	0.0,0.0,1276.0,	0.42265	0.950884	0.42265	0.795548	0	417.667	0	425.333	inf	inf	Leucine-rich repeat and fibronectin type-III domain-containing protein 2 OS=Homo sapiens GN=LRFN2 PE=1 SV=2
Q8WXG6-7	MADD	0	0.0,0.0,0.0,	15130	0.0,1131.0,0.0,	0.42265	0.950884	0.42265	0.795548	0	504.333	0	377	inf	inf	Isoform 7 of MAP kinase-activating death domain protein OS=Homo sapiens GN=MADD
Q8WXG6-6	MADD	0	0.0,0.0,0.0,	15130	0.0,1131.0,0.0,	0.42265	0.950884	0.42265	0.795548	0	504.333	0	377	inf	inf	Isoform 6 of MAP kinase-activating death domain protein OS=Homo sapiens GN=MADD
Q9UP95-7	SLC12A4	0	0.0,0.0,0.0,	125216711382	1381.0,1249.0,1408.0,	0.00736354	0.800431	0.00132923	0.150435	0	1435	0	1346	inf	inf	Isoform 7 of Solute carrier family 12 member 4 OS=Homo sapiens GN=SLC12A4
Q9UP95-6	SLC12A4	0	0.0,0.0,0.0,	125216711382	1381.0,1249.0,1408.0,	0.00736354	0.800431	0.00132923	0.150435	0	1435	0	1346	inf	inf	Isoform 6 of Solute carrier family 12 member 4 OS=Homo sapiens GN=SLC12A4
Q8WXG6-4	MADD	0	0.0,0.0,0.0,	15130	0.0,1131.0,0.0,	0.42265	0.950884	0.42265	0.795548	0	504.333	0	377	inf	inf	Isoform 4 of MAP kinase-activating death domain protein OS=Homo sapiens GN=MADD
Q9UP95-4	SLC12A4	0	0.0,0.0,0.0,	125216711382	1381.0,1249.0,1408.0,	0.00736354	0.800431	0.00132923	0.150435	0	1435	0	1346	inf	inf	Isoform 4 of Solute carrier family 12 member 4 OS=Homo sapiens GN=SLC12A4
Q8WXG6-3	MADD	0	0.0,0.0,0.0,	15130	0.0,1131.0,0.0,	0.42265	0.950884	0.42265	0.795548	0	504.333	0	377	inf	inf	Isoform 3 of MAP kinase-activating death domain protein OS=Homo sapiens GN=MADD
Q8WXG6-2	MADD	0	0.0,0.0,0.0,	15130	0.0,1131.0,0.0,	0.42265	0.950884	0.42265	0.795548	0	504.333	0	377	inf	inf	Isoform 2 of MAP kinase-activating death domain protein OS=Homo sapiens GN=MADD
Q8WXG6	MADD	0	0.0,0.0,0.0,	15130	0.0,1131.0,0.0,	0.42265	0.950884	0.42265	0.795548	0	504.333	0	377	inf	inf	MAP kinase-activating death domain protein OS=Homo sapiens GN=MADD PE=1 SV=2
Reverse_sp|Q9H221|ABCG8_HUMAN	ABCG8	0	0.0,0.0,0.0,	17059870	1881.0,738.0,0.0,	0.211082	0.950884	0.251666	0.660885	0	897.333	0	873	inf	inf	ATP-binding cassette sub-family G member 8 OS=Homo sapiens GN=ABCG8 PE=1 SV=1
Q9UP95-5	SLC12A4	0	0.0,0.0,0.0,	125216711382	1381.0,1249.0,1408.0,	0.00736354	0.800431	0.00132923	0.150435	0	1435	0	1346	inf	inf	Isoform 5 of Solute carrier family 12 member 4 OS=Homo sapiens GN=SLC12A4
A8K0Z3	WASH1	0	0.0,0.0,0.0,	719	0.0,0.0,732.0,	0.42265	0.950884	0.42265	0.795548	0	239.667	0	244	inf	inf	WAS protein family homolog 1 OS=Homo sapiens GN=WASH1 PE=1 SV=2
Q9UNY4	TTF2	0	0.0,0.0,0.0,	560	0.0,0.0,570.0,	0.42265	0.950884	0.42265	0.795548	0	186.667	0	190	inf	inf	Transcription termination factor 2 OS=Homo sapiens GN=TTF2 PE=1 SV=2
Q06190	PPP2R3A	0	0.0,0.0,0.0,	11620	0.0,869.0,0.0,	0.42265	0.950884	0.42265	0.795548	0	387.333	0	289.667	inf	inf	Serine/threonine-protein phosphatase 2A regulatory subunit B'' subunit alpha OS=Homo sapiens GN=PPP2R3A PE=1 SV=1
B8ZZ93	INO80B	0	0.0,0.0,0.0,	7370	0.0,551.0,0.0,	0.42265	0.950884	0.42265	0.795548	0	245.667	0	183.667	inf	inf	INO80 complex subunit B OS=Homo sapiens GN=INO80B PE=4 SV=1
Q9P0U3	SENP1	0	0.0,0.0,0.0,	7327250	807.0,542.0,0.0,	0.183513	0.950884	0.198816	0.610214	0	485.667	0	449.667	inf	inf	Sentrin-specific protease 1 OS=Homo sapiens GN=SENP1 PE=1 SV=2
A0A096LP75	LOC102723897	0	0.0,0.0,0.0,	719	0.0,0.0,732.0,	0.42265	0.950884	0.42265	0.795548	0	239.667	0	244	inf	inf	Protein LOC102723897 OS=Homo sapiens GN=LOC102723897 PE=4 SV=1
F8VRZ8	SENP1	0	0.0,0.0,0.0,	7327250	807.0,542.0,0.0,	0.183513	0.950884	0.198816	0.610214	0	485.667	0	449.667	inf	inf	Sentrin-specific protease 1 (Fragment) OS=Homo sapiens GN=SENP1 PE=1 SV=1
A8MWX3	WASH4P	0	0.0,0.0,0.0,	719	0.0,0.0,732.0,	0.42265	0.950884	0.42265	0.795548	0	239.667	0	244	inf	inf	Putative WAS protein family homolog 4 OS=Homo sapiens GN=WASH4P PE=5 SV=1
Q9BXI6	TBC1D10A	0	0.0,0.0,0.0,	130021030	1434.0,1572.0,0.0,	0.205328	0.950884	0.184362	0.600864	0	1134.33	0	1002	inf	inf	TBC1 domain family member 10A OS=Homo sapiens GN=TBC1D10A PE=1 SV=1
I3L4N6	SLC12A4	0	0.0,0.0,0.0,	125216711382	1381.0,1249.0,1408.0,	0.00736354	0.800431	0.00132923	0.150435	0	1435	0	1346	inf	inf	Solute carrier family 12 member 4 OS=Homo sapiens GN=SLC12A4 PE=1 SV=1
Q13503	MED21	0	0.0,0.0,0.0,	10090	0.0,754.0,0.0,	0.42265	0.950884	0.42265	0.795548	0	336.333	0	251.333	inf	inf	Mediator of RNA polymerase II transcription subunit 21 OS=Homo sapiens GN=MED21 PE=1 SV=1
Q9BXI6-2	TBC1D10A	0	0.0,0.0,0.0,	130021030	1434.0,1572.0,0.0,	0.205328	0.950884	0.184362	0.600864	0	1134.33	0	1002	inf	inf	Isoform 2 of TBC1 domain family member 10A OS=Homo sapiens GN=TBC1D10A
Q9UH62	ARMCX3	0	0.0,0.0,0.0,	7400	0.0,553.0,0.0,	0.42265	0.950884	0.42265	0.795548	0	246.667	0	184.333	inf	inf	Armadillo repeat-containing X-linked protein 3 OS=Homo sapiens GN=ARMCX3 PE=1 SV=1
Q9BXP2	SLC12A9	0	0.0,0.0,0.0,	14870	0.0,1112.0,0.0,	0.42265	0.950884	0.42265	0.795548	0	495.667	0	370.667	inf	inf	Solute carrier family 12 member 9 OS=Homo sapiens GN=SLC12A9 PE=1 SV=1
Q6VEQ5	WASH2P	0	0.0,0.0,0.0,	719	0.0,0.0,732.0,	0.42265	0.950884	0.42265	0.795548	0	239.667	0	244	inf	inf	WAS protein family homolog 2 OS=Homo sapiens GN=WASH2P PE=2 SV=2
A0A096LP26	LOC102723897	0	0.0,0.0,0.0,	719	0.0,0.0,732.0,	0.42265	0.950884	0.42265	0.795548	0	239.667	0	244	inf	inf	Protein LOC102723897 OS=Homo sapiens GN=LOC102723897 PE=4 SV=1
J3KQ70	INO80B-WBP1	0	0.0,0.0,0.0,	7370	0.0,551.0,0.0,	0.42265	0.950884	0.42265	0.795548	0	245.667	0	183.667	inf	inf	HCG2039827, isoform CRA_e OS=Homo sapiens GN=INO80B-WBP1 PE=4 SV=1
F5H872	MED21	0	0.0,0.0,0.0,	10090	0.0,754.0,0.0,	0.42265	0.950884	0.42265	0.795548	0	336.333	0	251.333	inf	inf	Mediator of RNA polymerase II transcription subunit 21 OS=Homo sapiens GN=MED21 PE=1 SV=1
Q6P4Q7	CNNM4	676	0.0,0.0,798.0,	220936972131	2437.0,2764.0,2171.0,	0.0258862	0.826867	0.00399958	0.24157	225.333	2679	266	2457.33	11.8891	9.2381	Metal transporter CNNM4 OS=Homo sapiens GN=CNNM4 PE=1 SV=3
P29279	CTGF	5.12868e+17	526865.0,445438.0,452341.0,	3.00479e+20	3314959.0,3372288.0,3131750.0,	0.0237313	0.826867	0.000176799	0.101715	440432	3.52903e+06	474881	3272999	8.01267	6.89225	Connective tissue growth factor OS=Homo sapiens GN=CTGF PE=1 SV=2
Q9BYN0	SRXN1	2.3527e+20	2416938.0,2350384.0,2132033.0,	1.44099e+23	1.5897418E7,1.4383447E7,1.5872805E7,	0.0094765	0.815674	0.0011088	0.150435	2.13423e+06	1.6406e+07	2299785	1.53846e+07	7.68707	6.68956	Sulfiredoxin-1 OS=Homo sapiens GN=SRXN1 PE=1 SV=2
P55058-4	PLTP	61100	627.0,0.0,0.0,	158513210	1748.0,987.0,0.0,	0.255804	0.950884	0.299614	0.698102	203.667	968.667	209	911.667	4.75614	4.36204	Isoform 4 of Phospholipid transfer protein OS=Homo sapiens GN=PLTP
P55058-3	PLTP	61100	627.0,0.0,0.0,	158513210	1748.0,987.0,0.0,	0.255804	0.950884	0.299614	0.698102	203.667	968.667	209	911.667	4.75614	4.36204	Isoform 3 of Phospholipid transfer protein OS=Homo sapiens GN=PLTP
P55058-2	PLTP	61100	627.0,0.0,0.0,	158513210	1748.0,987.0,0.0,	0.255804	0.950884	0.299614	0.698102	203.667	968.667	209	911.667	4.75614	4.36204	Isoform 2 of Phospholipid transfer protein OS=Homo sapiens GN=PLTP
P55058	PLTP	61100	627.0,0.0,0.0,	158513210	1748.0,987.0,0.0,	0.255804	0.950884	0.299614	0.698102	203.667	968.667	209	911.667	4.75614	4.36204	Phospholipid transfer protein OS=Homo sapiens GN=PLTP PE=1 SV=1
Reverse_sp|Q9UKN1|MUC12_HUMAN	MUC12	13840	0.0,1448.0,0.0,	231023401934	2548.0,1750.0,1970.0,	0.0548911	0.911876	0.0604091	0.423773	461.333	2194.67	482.667	2089.33	4.75723	4.32873	Mucin-12 OS=Homo sapiens GN=MUC12 PE=1 SV=2
P38936	CDKN1A	345663673141947	35508.0,38448.0,49554.0,	1.47606e+17	162841.0,138558.0,178815.0,	0.00576395	0.800431	0.00480184	0.255594	37748	169449	41170	160071	4.48895	3.88806	Cyclin-dependent kinase inhibitor 1 OS=Homo sapiens GN=CDKN1A PE=1 SV=3
P22680	CYP7A1	429200	4409.0,0.0,0.0,	369395914645	4074.0,7172.0,4733.0,	0.125895	0.950884	0.103492	0.485474	1430.67	5976.33	1469.67	5326.33	4.17731	3.62418	Cholesterol 7-alpha-monooxygenase OS=Homo sapiens GN=CYP7A1 PE=1 SV=2
Q96EK7-2	FAM120B	895	0.0,0.0,1057.0,	15907001251	1754.0,523.0,1274.0,	0.090792	0.950884	0.173378	0.589342	298.333	1180.33	352.333	1183.67	3.95642	3.35951	Isoform 2 of Constitutive coactivator of peroxisome proliferator-activated receptor gamma OS=Homo sapiens GN=FAM120B
F5GY05	FAM120B	895	0.0,0.0,1057.0,	15907001251	1754.0,523.0,1274.0,	0.090792	0.950884	0.173378	0.589342	298.333	1180.33	352.333	1183.67	3.95642	3.35951	Constitutive coactivator of peroxisome proliferator-activated receptor gamma OS=Homo sapiens GN=FAM120B PE=1 SV=1
A0A0D9SEJ5	FAM120B	895	0.0,0.0,1057.0,	15907001251	1754.0,523.0,1274.0,	0.090792	0.950884	0.173378	0.589342	298.333	1180.33	352.333	1183.67	3.95642	3.35951	Constitutive coactivator of peroxisome proliferator-activated receptor gamma OS=Homo sapiens GN=FAM120B PE=1 SV=1
Q96EK7	FAM120B	895	0.0,0.0,1057.0,	15907001251	1754.0,523.0,1274.0,	0.090792	0.950884	0.173378	0.589342	298.333	1180.33	352.333	1183.67	3.95642	3.35951	Constitutive coactivator of peroxisome proliferator-activated receptor gamma OS=Homo sapiens GN=FAM120B PE=1 SV=1
O75882-3	ATRN	8376850	859.0,717.0,0.0,	144719702003	1596.0,1473.0,2041.0,	0.0180964	0.826867	0.0268929	0.324188	507.333	1806.67	525.333	1703.33	3.5611	3.24239	Isoform 3 of Attractin OS=Homo sapiens GN=ATRN
O75882-2	ATRN	8376850	859.0,717.0,0.0,	144719702003	1596.0,1473.0,2041.0,	0.0180964	0.826867	0.0268929	0.324188	507.333	1806.67	525.333	1703.33	3.5611	3.24239	Isoform 2 of Attractin OS=Homo sapiens GN=ATRN
O75882	ATRN	8376850	859.0,717.0,0.0,	144719702003	1596.0,1473.0,2041.0,	0.0180964	0.826867	0.0268929	0.324188	507.333	1806.67	525.333	1703.33	3.5611	3.24239	Attractin OS=Homo sapiens GN=ATRN PE=1 SV=2
O94808	GFPT2	178841186614857	18372.0,12420.0,17551.0,	485397858840020	53549.0,58772.0,40783.0,	0.0701193	0.950884	0.0146207	0.300781	14869	55715.7	16114.3	51034.7	3.7471	3.16704	Glutamine--fructose-6-phosphate aminotransferase [isomerizing] 2 OS=Homo sapiens GN=GFPT2 PE=1 SV=3
Reverse_sp|Q7Z4T9|MAAT1_HUMAN	MAATS1	452684837514914	46504.0,50638.0,17619.0,	2643718142293566	29166.0,13567.0,299169.0,	0.487157	0.950884	0.500447	0.84217	36185.7	112715	38253.7	113967	3.11491	2.97925	Protein MAATS1 OS=Homo sapiens GN=MAATS1 PE=1 SV=2
Reverse_sp|Q7Z4T9-3|MAAT1_HUMAN	MAATS1	452684837514914	46504.0,50638.0,17619.0,	2643718142293566	29166.0,13567.0,299169.0,	0.487157	0.950884	0.500447	0.84217	36185.7	112715	38253.7	113967	3.11491	2.97925	Isoform 3 of Protein MAATS1 OS=Homo sapiens GN=MAATS1
Reverse_sp|Q7Z4T9-8|MAAT1_HUMAN	MAATS1	452684837514914	46504.0,50638.0,17619.0,	2643718142293566	29166.0,13567.0,299169.0,	0.487157	0.950884	0.500447	0.84217	36185.7	112715	38253.7	113967	3.11491	2.97925	Isoform 8 of Protein MAATS1 OS=Homo sapiens GN=MAATS1
Reverse_sp|Q7Z4T9-6|MAAT1_HUMAN	MAATS1	452684837514914	46504.0,50638.0,17619.0,	2643718142293566	29166.0,13567.0,299169.0,	0.487157	0.950884	0.500447	0.84217	36185.7	112715	38253.7	113967	3.11491	2.97925	Isoform 6 of Protein MAATS1 OS=Homo sapiens GN=MAATS1
Reverse_sp|Q7Z4T9-7|MAAT1_HUMAN	MAATS1	452684837514914	46504.0,50638.0,17619.0,	2643718142293566	29166.0,13567.0,299169.0,	0.487157	0.950884	0.500447	0.84217	36185.7	112715	38253.7	113967	3.11491	2.97925	Isoform 7 of Protein MAATS1 OS=Homo sapiens GN=MAATS1
Q9H3M7	TXNIP	4.82711e+17	495888.0,391513.0,487340.0,	1.28528e+20	1417954.0,1615067.0,1058476.0,	0.0864323	0.950884	0.0268273	0.324188	423081	1.4945e+06	458247	1.36383e+06	3.53242	2.97619	Thioredoxin-interacting protein OS=Homo sapiens GN=TXNIP PE=1 SV=1
Reverse_tr|K7ESM1|K7ESM1_HUMAN		95700	983.0,0.0,0.0,	1198766969	1321.0,572.0,987.0,	0.164267	0.950884	0.193495	0.605034	319	977.667	327.667	960	3.06479	2.92981	Uncharacterized protein (Fragment) OS=Homo sapiens PE=4 SV=1
P02792	FTL	1.3961e+23	1.4342238E7,1.5095071E7,1.2911636E7,	3.42036e+23	3.7734366E7,2.5254609E7,4.6081752E7,	0.0162185	0.826867	0.0651685	0.430691	1.31035e+07	3.77303e+07	14116315	36356909	2.87942	2.57552	Ferritin light chain OS=Homo sapiens GN=FTL PE=1 SV=2
Q3LIE5	ADPRM	777164977298	7983.0,6801.0,8621.0,	7389889741172	8151.0,6653.0,41957.0,	0.391001	0.950884	0.436549	0.801394	7188.67	19152.7	7801.67	18920.3	2.66429	2.42517	Manganese-dependent ADP-ribose/CDP-alcohol diphosphatase OS=Homo sapiens GN=ADPRM PE=1 SV=1
Q3LIE5-3	ADPRM	777164977298	7983.0,6801.0,8621.0,	7389889741172	8151.0,6653.0,41957.0,	0.391001	0.950884	0.436549	0.801394	7188.67	19152.7	7801.67	18920.3	2.66429	2.42517	Isoform 2 of Manganese-dependent ADP-ribose/CDP-alcohol diphosphatase OS=Homo sapiens GN=ADPRM
V9GYR6	ADPRM	777164977298	7983.0,6801.0,8621.0,	7389889741172	8151.0,6653.0,41957.0,	0.391001	0.950884	0.436549	0.801394	7188.67	19152.7	7801.67	18920.3	2.66429	2.42517	Manganese-dependent ADP-ribose/CDP-alcohol diphosphatase OS=Homo sapiens GN=ADPRM PE=1 SV=1
Q15834	CCDC85B	444184949140223	45630.0,51805.0,47518.0,	1.08933e+17	120176.0,79429.0,143855.0,	0.0177943	0.826867	0.0708757	0.434624	44710.7	118768	48317.7	114487	2.65638	2.36946	Coiled-coil domain-containing protein 85B OS=Homo sapiens GN=CCDC85B PE=1 SV=2
P02794	FTH1	1.00264e+22	1.0300175E7,1.0953657E7,8654691.0,	2.32504e+23	2.5650449E7,1.559188E7,2.9165747E7,	0.0124005	0.824139	0.0761843	0.447621	9272069	24239423	9.96951e+06	2.34694e+07	2.61424	2.35411	Ferritin heavy chain OS=Homo sapiens GN=FTH1 PE=1 SV=2
Q8WUY1	THEM6	133410550	1370.0,1104.0,0.0,	148516312788	1638.0,1219.0,2841.0,	0.112915	0.950884	0.171013	0.584946	796.333	1968	824.667	1899.33	2.47133	2.30315	Protein THEM6 OS=Homo sapiens GN=THEM6 PE=1 SV=2
A0A087WX23	PEG10	3.13725e+17	322288.0,392258.0,355585.0,	7.6775e+17	846997.0,743890.0,815159.0,	0.0116531	0.815674	0.000569057	0.10919	329814	854111	356710	802015	2.58967	2.24837	Retrotransposon-derived protein PEG10 OS=Homo sapiens GN=PEG10 PE=1 SV=1
A0A087WUL4	PEG10	3.13725e+17	322288.0,392258.0,355585.0,	7.6775e+17	846997.0,743890.0,815159.0,	0.0116531	0.815674	0.000569057	0.10919	329814	854111	356710	802015	2.58967	2.24837	Retrotransposon-derived protein PEG10 OS=Homo sapiens GN=PEG10 PE=1 SV=1
Q9Y316-2	MEMO1	899475659625	9239.0,7919.0,11370.0,	197803348016928	21821.0,25038.0,17251.0,	0.100899	0.950884	0.0207689	0.3139	8728	23396	9509.33	21370	2.68057	2.24727	Isoform 2 of Protein MEMO1 OS=Homo sapiens GN=MEMO1
Q9Y316	MEMO1	899475659625	9239.0,7919.0,11370.0,	197803348016928	21821.0,25038.0,17251.0,	0.100899	0.950884	0.0207689	0.3139	8728	23396	9509.33	21370	2.68057	2.24727	Protein MEMO1 OS=Homo sapiens GN=MEMO1 PE=1 SV=1
Q9Y316-3	MEMO1	899475659625	9239.0,7919.0,11370.0,	197803348016928	21821.0,25038.0,17251.0,	0.100899	0.950884	0.0207689	0.3139	8728	23396	9509.33	21370	2.68057	2.24727	Isoform 3 of Protein MEMO1 OS=Homo sapiens GN=MEMO1
Q9Y5R8	TRAPPC1	939590499769	9651.0,9472.0,11541.0,	73381378248234	8095.0,10307.0,49154.0,	0.392982	0.950884	0.453789	0.817146	9404.33	23118	10221.3	22518.7	2.45823	2.2031	Trafficking protein particle complex subunit 1 OS=Homo sapiens GN=TRAPPC1 PE=1 SV=1
A0A0J9YW18	BNIP3	775488428622	7965.0,9255.0,10185.0,	208982520318024	23054.0,18847.0,18367.0,	0.0226235	0.826867	0.00895388	0.298844	8406	21375	9135	20089.3	2.54283	2.19916	BCL2/adenovirus E1B 19 kDa protein-interacting protein 3 (Fragment) OS=Homo sapiens GN=BNIP3 PE=1 SV=1
Q12983	BNIP3	775488428622	7965.0,9255.0,10185.0,	208982520318024	23054.0,18847.0,18367.0,	0.0226235	0.826867	0.00895388	0.298844	8406	21375	9135	20089.3	2.54283	2.19916	BCL2/adenovirus E1B 19 kDa protein-interacting protein 3 OS=Homo sapiens GN=BNIP3 PE=1 SV=2
F6RP06	BNIP3	775488428622	7965.0,9255.0,10185.0,	208982520318024	23054.0,18847.0,18367.0,	0.0226235	0.826867	0.00895388	0.298844	8406	21375	9135	20089.3	2.54283	2.19916	BCL2/adenovirus E1B 19 kDa protein-interacting protein 3 (Fragment) OS=Homo sapiens GN=BNIP3 PE=1 SV=1
Q9BVQ7-2	SPATA5L1	60710861935	623.0,1136.0,2285.0,	242039762769	2669.0,2973.0,2820.0,	0.0409452	0.83812	0.0912849	0.464516	1209.33	3055	1348	2820.67	2.52619	2.09248	Isoform 2 of Spermatogenesis-associated protein 5-like protein 1 OS=Homo sapiens GN=SPATA5L1
Q9BVQ7	SPATA5L1	60710861935	623.0,1136.0,2285.0,	242039762769	2669.0,2973.0,2820.0,	0.0409452	0.83812	0.0912849	0.464516	1209.33	3055	1348	2820.67	2.52619	2.09248	Spermatogenesis-associated protein 5-like protein 1 OS=Homo sapiens GN=SPATA5L1 PE=1 SV=2
A6PVU8	TUFT1	1.83503e+17	188510.0,227787.0,139719.0,	3.60421e+17	397622.0,257520.0,497817.0,	0.0198563	0.826867	0.0901554	0.463639	173126	397754	185339	384320	2.29748	2.07361	Tuftelin OS=Homo sapiens GN=TUFT1 PE=1 SV=1
Q9NNX1	TUFT1	1.83503e+17	188510.0,227787.0,139719.0,	3.60421e+17	397622.0,257520.0,497817.0,	0.0198563	0.826867	0.0901554	0.463639	173126	397754	185339	384320	2.29748	2.07361	Tuftelin OS=Homo sapiens GN=TUFT1 PE=1 SV=1
Q9NNX1-2	TUFT1	1.83503e+17	188510.0,227787.0,139719.0,	3.60421e+17	397622.0,257520.0,497817.0,	0.0198563	0.826867	0.0901554	0.463639	173126	397754	185339	384320	2.29748	2.07361	Isoform 2 of Tuftelin OS=Homo sapiens GN=TUFT1
Q9NNX1-3	TUFT1	1.83503e+17	188510.0,227787.0,139719.0,	3.60421e+17	397622.0,257520.0,497817.0,	0.0198563	0.826867	0.0901554	0.463639	173126	397754	185339	384320	2.29748	2.07361	Isoform 3 of Tuftelin OS=Homo sapiens GN=TUFT1
Q13501	SQSTM1	1.23697e+20	1270739.0,1199096.0,1273885.0,	2.54792e+20	2810933.0,2536481.0,2375183.0,	0.0361312	0.834752	0.00735701	0.297283	1.15359e+06	2.75675e+06	1.24791e+06	2574199	2.38972	2.06281	Sequestosome-1 OS=Homo sapiens GN=SQSTM1 PE=1 SV=1
Q9UPT9	USP22	10510	0.0,1100.0,0.0,	13811148	0.0,1032.0,1169.0,	0.424494	0.950884	0.519395	0.848339	350.333	843	366.667	733.667	2.40628	2.00091	Ubiquitin carboxyl-terminal hydrolase 22 OS=Homo sapiens GN=USP22 PE=1 SV=2
Q9UPT9-2	USP22	10510	0.0,1100.0,0.0,	13811148	0.0,1032.0,1169.0,	0.424494	0.950884	0.519395	0.848339	350.333	843	366.667	733.667	2.40628	2.00091	Isoform 2 of Ubiquitin carboxyl-terminal hydrolase 22 OS=Homo sapiens GN=USP22
P61587	RND3	7752506011560	7962.0,5296.0,13656.0,	156742857814850	17291.0,21371.0,15132.0,	0.105754	0.950884	0.0477945	0.395977	8124	19700.7	8971.33	17931.3	2.425	1.99874	Rho-related GTP-binding protein RhoE OS=Homo sapiens GN=RND3 PE=1 SV=1
O95164	UBL3	131561075714403	13515.0,11260.0,17015.0,	213404678921765	23542.0,34991.0,22180.0,	0.175838	0.950884	0.0694838	0.434566	12772	29964.7	13930	26904.3	2.34612	1.9314	Ubiquitin-like protein 3 OS=Homo sapiens GN=UBL3 PE=1 SV=1
Q92522	H1FX	1.03454e+19	1062784.0,1203435.0,1062066.0,	2.00609e+20	2213167.0,2270204.0,1912133.0,	0.068256	0.950884	0.00512136	0.258753	1.02772e+06	2305995	1.10943e+06	2.13183e+06	2.24379	1.92156	Histone H1x OS=Homo sapiens GN=H1FX PE=1 SV=1
O00622	CYR61	5.13311e+20	5273268.0,4675357.0,5532370.0,	9.66869e+21	1.0666767E7,9732016.0,9071497.0,	0.0418488	0.851365	0.00267517	0.195994	4.76079e+06	10527776	5.16033e+06	9.82343e+06	2.21135	1.90364	Protein CYR61 OS=Homo sapiens GN=CYR61 PE=1 SV=1
P01137	TGFB1	608094317059982	62469.0,45189.0,70861.0,	9.26791e+16	102245.0,107679.0,127159.0,	0.0347902	0.828018	0.00779821	0.297283	54653.7	120480	59506.3	112361	2.20443	1.88822	Transforming growth factor beta-1 OS=Homo sapiens GN=TGFB1 PE=1 SV=2
Q16527	CSRP2	3.26961e+17	335885.0,334871.0,334601.0,	5.73782e+17	633007.0,531195.0,731677.0,	0.0116766	0.815674	0.0359711	0.355657	310031	667349	335119	631960	2.15252	1.88578	Cysteine and glycine-rich protein 2 OS=Homo sapiens GN=CSRP2 PE=1 SV=3
F8VW96	CSRP2	3.26961e+17	335885.0,334871.0,334601.0,	5.73782e+17	633007.0,531195.0,731677.0,	0.0116766	0.815674	0.0359711	0.355657	310031	667349	335119	631960	2.15252	1.88578	Cysteine and glycine-rich protein 2 OS=Homo sapiens GN=CSRP2 PE=1 SV=1
Q9UQB8-2	BAIAP2	1.39256e+20	1430574.0,1345893.0,1440771.0,	2.42771e+20	2678310.0,2715294.0,2519730.0,	0.0571125	0.936719	0.000393267	0.10919	1.29928e+06	2.84366e+06	1405746	2637778	2.18864	1.87643	Isoform 2 of Brain-specific angiogenesis inhibitor 1-associated protein 2 OS=Homo sapiens GN=BAIAP2
Q9UQB8	BAIAP2	1.39256e+20	1430574.0,1345893.0,1440771.0,	2.42771e+20	2678310.0,2715294.0,2519730.0,	0.0571125	0.936719	0.000393267	0.10919	1.29928e+06	2.84366e+06	1405746	2637778	2.18864	1.87643	Brain-specific angiogenesis inhibitor 1-associated protein 2 OS=Homo sapiens GN=BAIAP2 PE=1 SV=1
O00257	CBX4	152829262359	1569.0,3062.0,2786.0,	510158293613	5627.0,4359.0,3681.0,	0.0372718	0.837622	0.0490699	0.397225	2271	4847.67	2472.33	4555.67	2.1346	1.84266	E3 SUMO-protein ligase CBX4 OS=Homo sapiens GN=CBX4 PE=1 SV=3
O00257-3	CBX4	152829262359	1569.0,3062.0,2786.0,	510158293613	5627.0,4359.0,3681.0,	0.0372718	0.837622	0.0490699	0.397225	2271	4847.67	2472.33	4555.67	2.1346	1.84266	Isoform 2 of E3 SUMO-protein ligase CBX4 OS=Homo sapiens GN=CBX4
O60563	CCNT1	76800	788.0,0.0,0.0,	6150745	678.0,0.0,759.0,	0.597237	0.950884	0.576685	0.872661	256	453.333	262.667	479	1.77083	1.8236	Cyclin-T1 OS=Homo sapiens GN=CCNT1 PE=1 SV=1
P19634	SLC9A1	627654984365	6447.0,5755.0,5156.0,	102411259610665	11298.0,9420.0,10868.0,	0.00394768	0.729963	0.00375701	0.234138	5379.67	11167.3	5786	10528.7	2.07584	1.81968	Sodium/hydrogen exchanger 1 OS=Homo sapiens GN=SLC9A1 PE=1 SV=2
P02458	COL2A1	465447484650	4781.0,4970.0,5493.0,	9809566212419	10821.0,4234.0,12656.0,	0.14367	0.950884	0.245062	0.657311	4684	9296.67	5081.33	9237	1.98477	1.81783	Collagen alpha-1(II) chain OS=Homo sapiens GN=COL2A1 PE=1 SV=3
P02458-1	COL2A1	465447484650	4781.0,4970.0,5493.0,	9809566212419	10821.0,4234.0,12656.0,	0.14367	0.950884	0.245062	0.657311	4684	9296.67	5081.33	9237	1.98477	1.81783	Isoform 1 of Collagen alpha-1(II) chain OS=Homo sapiens GN=COL2A1
E9PF16	ACSF2	1385781609	1422.0,817.0,719.0,	183225131423	2021.0,1879.0,1450.0,	0.0704675	0.950884	0.0491889	0.397225	925	1922.67	986	1783.33	2.07856	1.80865	Acyl-CoA synthetase family member 2, mitochondrial OS=Homo sapiens GN=ACSF2 PE=1 SV=1
D6RF87	ACSF2	1385781609	1422.0,817.0,719.0,	183225131423	2021.0,1879.0,1450.0,	0.0704675	0.950884	0.0491889	0.397225	925	1922.67	986	1783.33	2.07856	1.80865	Acyl-CoA synthetase family member 2, mitochondrial (Fragment) OS=Homo sapiens GN=ACSF2 PE=1 SV=1
Q96CM8-3	ACSF2	1385781609	1422.0,817.0,719.0,	183225131423	2021.0,1879.0,1450.0,	0.0704675	0.950884	0.0491889	0.397225	925	1922.67	986	1783.33	2.07856	1.80865	Isoform 3 of Acyl-CoA synthetase family member 2, mitochondrial OS=Homo sapiens GN=ACSF2
Q96CM8-2	ACSF2	1385781609	1422.0,817.0,719.0,	183225131423	2021.0,1879.0,1450.0,	0.0704675	0.950884	0.0491889	0.397225	925	1922.67	986	1783.33	2.07856	1.80865	Isoform 2 of Acyl-CoA synthetase family member 2, mitochondrial OS=Homo sapiens GN=ACSF2
Q96CM8	ACSF2	1385781609	1422.0,817.0,719.0,	183225131423	2021.0,1879.0,1450.0,	0.0704675	0.950884	0.0491889	0.397225	925	1922.67	986	1783.33	2.07856	1.80865	Acyl-CoA synthetase family member 2, mitochondrial OS=Homo sapiens GN=ACSF2 PE=1 SV=2
Q13042-4	CDC16	113900	1170.0,0.0,0.0,	674873697	743.0,652.0,710.0,	0.434981	0.950884	0.50823	0.845636	379.667	748	390	701.667	1.97015	1.79915	Isoform 4 of Cell division cycle protein 16 homolog OS=Homo sapiens GN=CDC16
Q13042	CDC16	113900	1170.0,0.0,0.0,	674873697	743.0,652.0,710.0,	0.434981	0.950884	0.50823	0.845636	379.667	748	390	701.667	1.97015	1.79915	Cell division cycle protein 16 homolog OS=Homo sapiens GN=CDC16 PE=1 SV=2
Q5T8C6	CDC16	113900	1170.0,0.0,0.0,	674873697	743.0,652.0,710.0,	0.434981	0.950884	0.50823	0.845636	379.667	748	390	701.667	1.97015	1.79915	Cell division cycle protein 16 homolog OS=Homo sapiens GN=CDC16 PE=1 SV=1
Q13042-2	CDC16	113900	1170.0,0.0,0.0,	674873697	743.0,652.0,710.0,	0.434981	0.950884	0.50823	0.845636	379.667	748	390	701.667	1.97015	1.79915	Isoform 2 of Cell division cycle protein 16 homolog OS=Homo sapiens GN=CDC16
Q13042-3	CDC16	113900	1170.0,0.0,0.0,	674873697	743.0,652.0,710.0,	0.434981	0.950884	0.50823	0.845636	379.667	748	390	701.667	1.97015	1.79915	Isoform 3 of Cell division cycle protein 16 homolog OS=Homo sapiens GN=CDC16
Q14315	FLNC	6.7776e+23	6.962664E7,6.579819E7,7.3018896E7,	1.17666e+26	1.29812408E8,1.31174671E8,1.1379814E8,	0.07231	0.950884	0.00493339	0.25715	64146729	134910412	69481242	1.24928e+08	2.10315	1.79802	Filamin-C OS=Homo sapiens GN=FLNC PE=1 SV=3
P41273	TNFSF9	319424881157	3280.0,2603.0,1366.0,	518243803825	5716.0,3274.0,3897.0,	0.0459016	0.896729	0.116039	0.507949	2279.67	4462.33	2416.33	4295.67	1.95745	1.77776	Tumor necrosis factor ligand superfamily member 9 OS=Homo sapiens GN=TNFSF9 PE=1 SV=1
Q13444-7	ADAM15	253121002192	2599.0,2198.0,2588.0,	404155824391	4457.0,4174.0,4474.0,	0.0284366	0.826867	0.000491588	0.10919	2274.33	4671.33	2461.67	4368.33	2.05394	1.77454	Isoform 7 of Disintegrin and metalloproteinase domain-containing protein 15 OS=Homo sapiens GN=ADAM15
Q13444	ADAM15	253121002192	2599.0,2198.0,2588.0,	404155824391	4457.0,4174.0,4474.0,	0.0284366	0.826867	0.000491588	0.10919	2274.33	4671.33	2461.67	4368.33	2.05394	1.77454	Disintegrin and metalloproteinase domain-containing protein 15 OS=Homo sapiens GN=ADAM15 PE=1 SV=4
Q13444-12	ADAM15	253121002192	2599.0,2198.0,2588.0,	404155824391	4457.0,4174.0,4474.0,	0.0284366	0.826867	0.000491588	0.10919	2274.33	4671.33	2461.67	4368.33	2.05394	1.77454	Isoform 12 of Disintegrin and metalloproteinase domain-containing protein 15 OS=Homo sapiens GN=ADAM15
Q13444-2	ADAM15	253121002192	2599.0,2198.0,2588.0,	404155824391	4457.0,4174.0,4474.0,	0.0284366	0.826867	0.000491588	0.10919	2274.33	4671.33	2461.67	4368.33	2.05394	1.77454	Isoform 2 of Disintegrin and metalloproteinase domain-containing protein 15 OS=Homo sapiens GN=ADAM15
Q13444-3	ADAM15	253121002192	2599.0,2198.0,2588.0,	404155824391	4457.0,4174.0,4474.0,	0.0284366	0.826867	0.000491588	0.10919	2274.33	4671.33	2461.67	4368.33	2.05394	1.77454	Isoform 3 of Disintegrin and metalloproteinase domain-containing protein 15 OS=Homo sapiens GN=ADAM15
Q13444-4	ADAM15	253121002192	2599.0,2198.0,2588.0,	404155824391	4457.0,4174.0,4474.0,	0.0284366	0.826867	0.000491588	0.10919	2274.33	4671.33	2461.67	4368.33	2.05394	1.77454	Isoform 4 of Disintegrin and metalloproteinase domain-containing protein 15 OS=Homo sapiens GN=ADAM15
Q13444-5	ADAM15	253121002192	2599.0,2198.0,2588.0,	404155824391	4457.0,4174.0,4474.0,	0.0284366	0.826867	0.000491588	0.10919	2274.33	4671.33	2461.67	4368.33	2.05394	1.77454	Isoform 5 of Disintegrin and metalloproteinase domain-containing protein 15 OS=Homo sapiens GN=ADAM15
Q13444-6	ADAM15	253121002192	2599.0,2198.0,2588.0,	404155824391	4457.0,4174.0,4474.0,	0.0284366	0.826867	0.000491588	0.10919	2274.33	4671.33	2461.67	4368.33	2.05394	1.77454	Isoform 6 of Disintegrin and metalloproteinase domain-containing protein 15 OS=Homo sapiens GN=ADAM15
Q13444-8	ADAM15	253121002192	2599.0,2198.0,2588.0,	404155824391	4457.0,4174.0,4474.0,	0.0284366	0.826867	0.000491588	0.10919	2274.33	4671.33	2461.67	4368.33	2.05394	1.77454	Isoform 8 of Disintegrin and metalloproteinase domain-containing protein 15 OS=Homo sapiens GN=ADAM15
Q13444-11	ADAM15	253121002192	2599.0,2198.0,2588.0,	404155824391	4457.0,4174.0,4474.0,	0.0284366	0.826867	0.000491588	0.10919	2274.33	4671.33	2461.67	4368.33	2.05394	1.77454	Isoform 11 of Disintegrin and metalloproteinase domain-containing protein 15 OS=Homo sapiens GN=ADAM15
A0A087WWP7	PTPRG	13721302	0.0,1436.0,1538.0,	232012831683	2559.0,959.0,1715.0,	0.19106	0.950884	0.329483	0.738454	891.333	1762	991.333	1744.33	1.97681	1.75958	Receptor-type tyrosine-protein phosphatase gamma OS=Homo sapiens GN=PTPRG PE=1 SV=1
A0A087X1P0	PTPRG	13721302	0.0,1436.0,1538.0,	232012831683	2559.0,959.0,1715.0,	0.19106	0.950884	0.329483	0.738454	891.333	1762	991.333	1744.33	1.97681	1.75958	Receptor-type tyrosine-protein phosphatase gamma OS=Homo sapiens GN=PTPRG PE=1 SV=1
P23470	PTPRG	13721302	0.0,1436.0,1538.0,	232012831683	2559.0,959.0,1715.0,	0.19106	0.950884	0.329483	0.738454	891.333	1762	991.333	1744.33	1.97681	1.75958	Receptor-type tyrosine-protein phosphatase gamma OS=Homo sapiens GN=PTPRG PE=1 SV=4
P23470-2	PTPRG	13721302	0.0,1436.0,1538.0,	232012831683	2559.0,959.0,1715.0,	0.19106	0.950884	0.329483	0.738454	891.333	1762	991.333	1744.33	1.97681	1.75958	Isoform 2 of Receptor-type tyrosine-protein phosphatase gamma OS=Homo sapiens GN=PTPRG
Q6XUX3	DSTYK	194500	1998.0,0.0,0.0,	26771417	0.0,2002.0,1444.0,	0.518079	0.950884	0.618276	0.888509	648.333	1364.67	666	1148.67	2.10488	1.72472	Dual serine/threonine and tyrosine protein kinase OS=Homo sapiens GN=DSTYK PE=1 SV=2
Q6XUX3-3	DSTYK	194500	1998.0,0.0,0.0,	26771417	0.0,2002.0,1444.0,	0.518079	0.950884	0.618276	0.888509	648.333	1364.67	666	1148.67	2.10488	1.72472	Isoform 3 of Dual serine/threonine and tyrosine protein kinase OS=Homo sapiens GN=DSTYK
Q6XUX3-2	DSTYK	194500	1998.0,0.0,0.0,	26771417	0.0,2002.0,1444.0,	0.518079	0.950884	0.618276	0.888509	648.333	1364.67	666	1148.67	2.10488	1.72472	Isoform 2 of Dual serine/threonine and tyrosine protein kinase OS=Homo sapiens GN=DSTYK
O75845	SC5D	552317096306	5673.0,1788.0,7449.0,	9087122826244	10025.0,9185.0,6363.0,	0.108141	0.950884	0.161786	0.574432	4512.67	9204.33	4970	8524.33	2.03967	1.71516	Lathosterol oxidase OS=Homo sapiens GN=SC5D PE=1 SV=2
Q9UNH6	SNX7	128914381391	1324.0,1505.0,1643.0,	143136023328	1578.0,2693.0,3391.0,	0.173544	0.950884	0.178317	0.595363	1372.67	2787	1490.67	2554	2.03035	1.71333	Sorting nexin-7 OS=Homo sapiens GN=SNX7 PE=1 SV=1
Q9UNH6-3	SNX7	128914381391	1324.0,1505.0,1643.0,	143136023328	1578.0,2693.0,3391.0,	0.173544	0.950884	0.178317	0.595363	1372.67	2787	1490.67	2554	2.03035	1.71333	Isoform 3 of Sorting nexin-7 OS=Homo sapiens GN=SNX7
E9PNL2	SNX7	128914381391	1324.0,1505.0,1643.0,	143136023328	1578.0,2693.0,3391.0,	0.173544	0.950884	0.178317	0.595363	1372.67	2787	1490.67	2554	2.03035	1.71333	Sorting nexin-7 OS=Homo sapiens GN=SNX7 PE=1 SV=1
Q13542	EIF4EBP2	661486342948441	67953.0,66395.0,57226.0,	1.07179e+16	118240.0,71395.0,137725.0,	0.0292559	0.826867	0.144613	0.549695	59339.3	112598	63858	109120	1.89752	1.70879	Eukaryotic translation initiation factor 4E-binding protein 2 OS=Homo sapiens GN=EIF4EBP2 PE=1 SV=1
Q99538-2	LGMN	3.24279e+17	333131.0,322091.0,320811.0,	5.04554e+17	556632.0,580591.0,518604.0,	0.0773513	0.950884	0.00466119	0.253169	301176	596593	325344	551942	1.98088	1.69649	Isoform 2 of Legumain OS=Homo sapiens GN=LGMN
Q99538	LGMN	3.24279e+17	333131.0,322091.0,320811.0,	5.04554e+17	556632.0,580591.0,518604.0,	0.0773513	0.950884	0.00466119	0.253169	301176	596593	325344	551942	1.98088	1.69649	Legumain OS=Homo sapiens GN=LGMN PE=1 SV=1
Q99538-3	LGMN	3.24279e+17	333131.0,322091.0,320811.0,	5.04554e+17	556632.0,580591.0,518604.0,	0.0773513	0.950884	0.00466119	0.253169	301176	596593	325344	551942	1.98088	1.69649	Isoform 3 of Legumain OS=Homo sapiens GN=LGMN
Q9NRX5	SERINC1	25491130486	2617.0,1182.0,574.0,	202450081411	2232.0,3744.0,1437.0,	0.339876	0.950884	0.327681	0.736129	1388.33	2814.33	1457.67	2471	2.02713	1.69517	Serine incorporator 1 OS=Homo sapiens GN=SERINC1 PE=1 SV=1
Q7Z4W1	DCXR	3.78604e+17	388938.0,375114.0,422712.0,	5.80905e+18	640864.0,909751.0,451065.0,	0.250225	0.950884	0.176665	0.593698	364922	746664	395588	667227	2.04609	1.68667	L-xylulose reductase OS=Homo sapiens GN=DCXR PE=1 SV=2
J3QS36	DCXR	3.78604e+17	388938.0,375114.0,422712.0,	5.80905e+18	640864.0,909751.0,451065.0,	0.250225	0.950884	0.176665	0.593698	364922	746664	395588	667227	2.04609	1.68667	L-xylulose reductase (Fragment) OS=Homo sapiens GN=DCXR PE=1 SV=1
J3KS22	DCXR	3.78604e+17	388938.0,375114.0,422712.0,	5.80905e+18	640864.0,909751.0,451065.0,	0.250225	0.950884	0.176665	0.593698	364922	746664	395588	667227	2.04609	1.68667	L-xylulose reductase (Fragment) OS=Homo sapiens GN=DCXR PE=1 SV=7
P49006	MARCKSL1	1.73617e+20	1783574.0,1684268.0,1591818.0,	2.79008e+20	3078091.0,2304812.0,3102504.0,	0.000822339	0.689578	0.0436115	0.384553	1.56419e+06	2.97211e+06	1.68655e+06	2828469	1.9001	1.67707	MARCKS-related protein OS=Homo sapiens GN=MARCKSL1 PE=1 SV=2
P31431	SDC4	9.09138e+17	933960.0,954191.0,834370.0,	1.57127e+20	1733470.0,1150363.0,1673810.0,	0.00295414	0.729963	0.0754619	0.444497	842312	1.58398e+06	907507	1.51921e+06	1.88051	1.67405	Syndecan-4 OS=Homo sapiens GN=SDC4 PE=1 SV=2
P31431-2	SDC4	9.09138e+17	933960.0,954191.0,834370.0,	1.57127e+20	1733470.0,1150363.0,1673810.0,	0.00295414	0.729963	0.0754619	0.444497	842312	1.58398e+06	907507	1.51921e+06	1.88051	1.67405	Isoform 2 of Syndecan-4 OS=Homo sapiens GN=SDC4
Q9UPV0-2	CEP164	10760	0.0,1126.0,0.0,	8080972	891.0,0.0,990.0,	0.643082	0.950884	0.635285	0.892798	358.667	593.333	375.333	627	1.65428	1.67052	Isoform 2 of Centrosomal protein of 164 kDa OS=Homo sapiens GN=CEP164
Q9UPV0	CEP164	10760	0.0,1126.0,0.0,	8080972	891.0,0.0,990.0,	0.643082	0.950884	0.635285	0.892798	358.667	593.333	375.333	627	1.65428	1.67052	Centrosomal protein of 164 kDa OS=Homo sapiens GN=CEP164 PE=1 SV=3
Q16644	MAPKAPK3	10680	0.0,1117.0,0.0,	98510390	1086.0,777.0,0.0,	0.55156	0.950884	0.640966	0.896414	356	674.667	372.333	621	1.89513	1.66786	MAP kinase-activated protein kinase 3 OS=Homo sapiens GN=MAPKAPK3 PE=1 SV=1
P00747	PLG	152601976	1567.0,0.0,2334.0,	150428722613	1659.0,2147.0,2662.0,	0.194884	0.950884	0.342784	0.748845	1167.33	2329.67	1300.33	2156	1.99572	1.65804	Plasminogen OS=Homo sapiens GN=PLG PE=1 SV=2
D6RAU9	TRIM36	166018321630	1705.0,1917.0,1925.0,	236950282754	2613.0,3760.0,2806.0,	0.180058	0.950884	0.0707147	0.434624	1707.33	3383.67	1849	3059.67	1.98184	1.65477	E3 ubiquitin-protein ligase TRIM36 (Fragment) OS=Homo sapiens GN=TRIM36 PE=1 SV=1
Q9NQ86-4	TRIM36	166018321630	1705.0,1917.0,1925.0,	236950282754	2613.0,3760.0,2806.0,	0.180058	0.950884	0.0707147	0.434624	1707.33	3383.67	1849	3059.67	1.98184	1.65477	Isoform 4 of E3 ubiquitin-protein ligase TRIM36 OS=Homo sapiens GN=TRIM36
Q9NQ86	TRIM36	166018321630	1705.0,1917.0,1925.0,	236950282754	2613.0,3760.0,2806.0,	0.180058	0.950884	0.0707147	0.434624	1707.33	3383.67	1849	3059.67	1.98184	1.65477	E3 ubiquitin-protein ligase TRIM36 OS=Homo sapiens GN=TRIM36 PE=1 SV=2
P56199	ITGA1	11921278994	1224.0,1337.0,1174.0,	223034971081	2460.0,2615.0,1101.0,	0.250156	0.950884	0.231869	0.64989	1154.67	2269.33	1245	2058.67	1.96536	1.65355	Integrin alpha-1 OS=Homo sapiens GN=ITGA1 PE=1 SV=2
D6R9Y1	PAIP2	1.15568e+16	118723.0,105378.0,108816.0,	1.76309e+17	194508.0,134309.0,221112.0,	0.0091077	0.815674	0.102931	0.483819	102782	190957	110972	183310	1.85789	1.65185	Polyadenylate-binding protein-interacting protein 2 OS=Homo sapiens GN=PAIP2 PE=1 SV=1
Q9BPZ3	PAIP2	1.15568e+16	118723.0,105378.0,108816.0,	1.76309e+17	194508.0,134309.0,221112.0,	0.0091077	0.815674	0.102931	0.483819	102782	190957	110972	183310	1.85789	1.65185	Polyadenylate-binding protein-interacting protein 2 OS=Homo sapiens GN=PAIP2 PE=1 SV=1
O96011-2	PEX11B	185821332265	1908.0,2232.0,2675.0,	439735733601	4850.0,2672.0,3669.0,	0.0117554	0.815674	0.134947	0.530272	2085.33	3857	2271.67	3730.33	1.84958	1.64211	Isoform 2 of Peroxisomal membrane protein 11B OS=Homo sapiens GN=PEX11B
O96011	PEX11B	185821332265	1908.0,2232.0,2675.0,	439735733601	4850.0,2672.0,3669.0,	0.0117554	0.815674	0.134947	0.530272	2085.33	3857	2271.67	3730.33	1.84958	1.64211	Peroxisomal membrane protein 11B OS=Homo sapiens GN=PEX11B PE=1 SV=1
H7C3V6	PEX11B	185821332265	1908.0,2232.0,2675.0,	439735733601	4850.0,2672.0,3669.0,	0.0117554	0.815674	0.134947	0.530272	2085.33	3857	2271.67	3730.33	1.84958	1.64211	Peroxisomal membrane protein 11B (Fragment) OS=Homo sapiens GN=PEX11B PE=1 SV=1
P20273-3	CD22	1662	0.0,0.0,1963.0,	186915430	2061.0,1153.0,0.0,	0.506096	0.950884	0.662368	0.907205	554	1137.33	654.333	1071.33	2.05295	1.63729	Isoform 3 of B-cell receptor CD22 OS=Homo sapiens GN=CD22
M0QY14	CD22	1662	0.0,0.0,1963.0,	186915430	2061.0,1153.0,0.0,	0.506096	0.950884	0.662368	0.907205	554	1137.33	654.333	1071.33	2.05295	1.63729	B-cell receptor CD22 (Fragment) OS=Homo sapiens GN=CD22 PE=1 SV=1
P20273-5	CD22	1662	0.0,0.0,1963.0,	186915430	2061.0,1153.0,0.0,	0.506096	0.950884	0.662368	0.907205	554	1137.33	654.333	1071.33	2.05295	1.63729	Isoform 5 of B-cell receptor CD22 OS=Homo sapiens GN=CD22
A0A0C4DH08	CD22	1662	0.0,0.0,1963.0,	186915430	2061.0,1153.0,0.0,	0.506096	0.950884	0.662368	0.907205	554	1137.33	654.333	1071.33	2.05295	1.63729	B-cell receptor CD22 OS=Homo sapiens GN=CD22 PE=1 SV=1
P20273-4	CD22	1662	0.0,0.0,1963.0,	186915430	2061.0,1153.0,0.0,	0.506096	0.950884	0.662368	0.907205	554	1137.33	654.333	1071.33	2.05295	1.63729	Isoform 4 of B-cell receptor CD22 OS=Homo sapiens GN=CD22
M0R3H1	CD22	1662	0.0,0.0,1963.0,	186915430	2061.0,1153.0,0.0,	0.506096	0.950884	0.662368	0.907205	554	1137.33	654.333	1071.33	2.05295	1.63729	B-cell receptor CD22 (Fragment) OS=Homo sapiens GN=CD22 PE=1 SV=1
M0R0R6	CD22	1662	0.0,0.0,1963.0,	186915430	2061.0,1153.0,0.0,	0.506096	0.950884	0.662368	0.907205	554	1137.33	654.333	1071.33	2.05295	1.63729	B-cell receptor CD22 (Fragment) OS=Homo sapiens GN=CD22 PE=1 SV=7
P20273-2	CD22	1662	0.0,0.0,1963.0,	186915430	2061.0,1153.0,0.0,	0.506096	0.950884	0.662368	0.907205	554	1137.33	654.333	1071.33	2.05295	1.63729	Isoform CD22-alpha of B-cell receptor CD22 OS=Homo sapiens GN=CD22
P20273	CD22	1662	0.0,0.0,1963.0,	186915430	2061.0,1153.0,0.0,	0.506096	0.950884	0.662368	0.907205	554	1137.33	654.333	1071.33	2.05295	1.63729	B-cell receptor CD22 OS=Homo sapiens GN=CD22 PE=1 SV=2
Q08357	SLC20A2	273620512193	2810.0,2146.0,2590.0,	332858774207	3671.0,4395.0,4287.0,	0.093782	0.950884	0.00614317	0.2823	2326.67	4470.67	2515.33	4117.67	1.92149	1.63703	Sodium-dependent phosphate transporter 2 OS=Homo sapiens GN=SLC20A2 PE=1 SV=1
P14923	JUP	500723251831322	51438.0,34038.0,37002.0,	5700410796555622	62886.0,80742.0,56682.0,	0.165225	0.950884	0.0492326	0.397225	37970.7	73530.3	40826	66770	1.9365	1.63548	Junction plakoglobin OS=Homo sapiens GN=JUP PE=1 SV=3
Q15043-3	SLC39A14	112401451	1154.0,0.0,1714.0,	156816091702	1729.0,1203.0,1734.0,	0.221861	0.950884	0.358872	0.761644	858.333	1626.33	956	1555.33	1.89476	1.62692	Isoform 3 of Zinc transporter ZIP14 OS=Homo sapiens GN=SLC39A14
Q15043-2	SLC39A14	112401451	1154.0,0.0,1714.0,	156816091702	1729.0,1203.0,1734.0,	0.221861	0.950884	0.358872	0.761644	858.333	1626.33	956	1555.33	1.89476	1.62692	Isoform 2 of Zinc transporter ZIP14 OS=Homo sapiens GN=SLC39A14
E5RIP4	SLC39A14	112401451	1154.0,0.0,1714.0,	156816091702	1729.0,1203.0,1734.0,	0.221861	0.950884	0.358872	0.761644	858.333	1626.33	956	1555.33	1.89476	1.62692	Zinc transporter ZIP14 (Fragment) OS=Homo sapiens GN=SLC39A14 PE=1 SV=2
Q15043	SLC39A14	112401451	1154.0,0.0,1714.0,	156816091702	1729.0,1203.0,1734.0,	0.221861	0.950884	0.358872	0.761644	858.333	1626.33	956	1555.33	1.89476	1.62692	Zinc transporter ZIP14 OS=Homo sapiens GN=SLC39A14 PE=1 SV=3
Q9H0U9	TSPYL1	169621802013807	17425.0,18863.0,16311.0,	284532448434744	31390.0,18310.0,35407.0,	0.0341638	0.826867	0.168225	0.580148	16263	29227	17533	28369	1.79715	1.61803	Testis-specific Y-encoded-like protein 1 OS=Homo sapiens GN=TSPYL1 PE=1 SV=3
C9J6P4	ZC3HAV1	2.89542e+17	297439.0,254474.0,273706.0,	4.48906e+17	495234.0,442611.0,393102.0,	0.0588228	0.944487	0.0175001	0.313233	254778	475499	275206	443649	1.86633	1.61206	Zinc finger CCCH-type antiviral protein 1 OS=Homo sapiens GN=ZC3HAV1 PE=1 SV=1
P48507	GCLM	6.73776e+17	692173.0,628225.0,719832.0,	1.01554e+19	1120374.0,1320084.0,846617.0,	0.180511	0.950884	0.0887096	0.463301	627742	1203813	680077	1.09569e+06	1.91769	1.61113	Glutamate--cysteine ligase regulatory subunit OS=Homo sapiens GN=GCLM PE=1 SV=1
O60239	SH3BP5	173417850	1781.0,1868.0,0.0,	228627801252	2521.0,2079.0,1275.0,	0.279862	0.950884	0.366721	0.769415	1173	2106	1216.33	1958.33	1.7954	1.61003	SH3 domain-binding protein 5 OS=Homo sapiens GN=SH3BP5 PE=1 SV=2
O60239-2	SH3BP5	173417850	1781.0,1868.0,0.0,	228627801252	2521.0,2079.0,1275.0,	0.279862	0.950884	0.366721	0.769415	1173	2106	1216.33	1958.33	1.7954	1.61003	Isoform 2 of SH3 domain-binding protein 5 OS=Homo sapiens GN=SH3BP5
Q16594	TAF9	28780	0.0,3012.0,0.0,	20492147939	2260.0,1605.0,956.0,	0.526309	0.950884	0.619425	0.889459	959.333	1711.67	1004	1607	1.78423	1.6006	Transcription initiation factor TFIID subunit 9 OS=Homo sapiens GN=TAF9 PE=1 SV=1
Q4KMQ1	TPRN	273532369824951	28099.0,24805.0,29476.0,	454154106849828	50102.0,30712.0,50777.0,	0.00748451	0.800431	0.124626	0.522976	25334	45437	27460	43863.7	1.79352	1.59737	Taperin OS=Homo sapiens GN=TPRN PE=1 SV=2
Q4KMQ1-2	TPRN	273532369824951	28099.0,24805.0,29476.0,	454154106849828	50102.0,30712.0,50777.0,	0.00748451	0.800431	0.124626	0.522976	25334	45437	27460	43863.7	1.79352	1.59737	Isoform 2 of Taperin OS=Homo sapiens GN=TPRN
H3BLU1	TPRN	273532369824951	28099.0,24805.0,29476.0,	454154106849828	50102.0,30712.0,50777.0,	0.00748451	0.800431	0.124626	0.522976	25334	45437	27460	43863.7	1.79352	1.59737	Taperin (Fragment) OS=Homo sapiens GN=TPRN PE=1 SV=1
Q4KMQ1-4	TPRN	273532369824951	28099.0,24805.0,29476.0,	454154106849828	50102.0,30712.0,50777.0,	0.00748451	0.800431	0.124626	0.522976	25334	45437	27460	43863.7	1.79352	1.59737	Isoform 4 of Taperin OS=Homo sapiens GN=TPRN
Q4KMQ1-3	TPRN	273532369824951	28099.0,24805.0,29476.0,	454154106849828	50102.0,30712.0,50777.0,	0.00748451	0.800431	0.124626	0.522976	25334	45437	27460	43863.7	1.79352	1.59737	Isoform 3 of Taperin OS=Homo sapiens GN=TPRN
Q6NTF9-2	RHBDD2	386122669535080	39666.0,27943.0,41443.0,	507659236148032	56005.0,69073.0,48948.0,	0.163148	0.950884	0.0458997	0.389696	33462.3	63719.3	36350.7	58008.7	1.90421	1.59581	Isoform 2 of Rhomboid domain-containing protein 2 OS=Homo sapiens GN=RHBDD2
Q6NTF9	RHBDD2	386122669535080	39666.0,27943.0,41443.0,	507659236148032	56005.0,69073.0,48948.0,	0.163148	0.950884	0.0458997	0.389696	33462.3	63719.3	36350.7	58008.7	1.90421	1.59581	Rhomboid domain-containing protein 2 OS=Homo sapiens GN=RHBDD2 PE=2 SV=2
E9PBI9	SDC2	595074613248475	61131.0,48289.0,57268.0,	8205211039089561	90521.0,82556.0,91269.0,	0.0217896	0.826867	0.00315991	0.218581	51371.3	94001	55562.7	88115.3	1.82983	1.58587	Syndecan OS=Homo sapiens GN=SDC2 PE=1 SV=1
E7ESK6	SDC2	595074613248475	61131.0,48289.0,57268.0,	8205211039089561	90521.0,82556.0,91269.0,	0.0217896	0.826867	0.00315991	0.218581	51371.3	94001	55562.7	88115.3	1.82983	1.58587	Syndecan OS=Homo sapiens GN=SDC2 PE=1 SV=1
P34741	SDC2	595074613248475	61131.0,48289.0,57268.0,	8205211039089561	90521.0,82556.0,91269.0,	0.0217896	0.826867	0.00315991	0.218581	51371.3	94001	55562.7	88115.3	1.82983	1.58587	Syndecan-2 OS=Homo sapiens GN=SDC2 PE=1 SV=2
P12277	CKB	1.94419e+17	199725.0,186442.0,183153.0,	2.82578e+17	311745.0,341058.0,247415.0,	0.143295	0.950884	0.0532821	0.404523	175854	327136	189773	300073	1.86027	1.58122	Creatine kinase B-type OS=Homo sapiens GN=CKB PE=1 SV=1
Q9NS69	TOMM22	145051580511985	14901.0,16544.0,14159.0,	15402603569665	16991.0,45138.0,9849.0,	0.464522	0.950884	0.500335	0.84217	14098.3	28474.3	15201.3	23992.7	2.01969	1.57833	Mitochondrial import receptor subunit TOM22 homolog OS=Homo sapiens GN=TOMM22 PE=1 SV=3
J3KSM6	RRAD	127571406310418	13105.0,14721.0,12307.0,	211512838217952	23334.0,21225.0,18294.0,	0.0693357	0.950884	0.0201627	0.3139	12412.7	22495	13377.7	20951	1.81226	1.56612	GTP-binding protein RAD (Fragment) OS=Homo sapiens GN=RRAD PE=1 SV=1
J3KRG9	RRAD	127571406310418	13105.0,14721.0,12307.0,	211512838217952	23334.0,21225.0,18294.0,	0.0693357	0.950884	0.0201627	0.3139	12412.7	22495	13377.7	20951	1.81226	1.56612	GTP-binding protein RAD (Fragment) OS=Homo sapiens GN=RRAD PE=1 SV=1
P55042	RRAD	127571406310418	13105.0,14721.0,12307.0,	211512838217952	23334.0,21225.0,18294.0,	0.0693357	0.950884	0.0201627	0.3139	12412.7	22495	13377.7	20951	1.81226	1.56612	GTP-binding protein RAD OS=Homo sapiens GN=RRAD PE=1 SV=2
P61923	COPZ1	385774873731488	39630.0,51017.0,37199.0,	4508716114727354	49741.0,120516.0,27876.0,	0.458476	0.950884	0.491179	0.839895	39600.7	77862.7	42615.3	66044.3	1.9662	1.54978	Coatomer subunit zeta-1 OS=Homo sapiens GN=COPZ1 PE=1 SV=1
P61923-4	COPZ1	385774873731488	39630.0,51017.0,37199.0,	4508716114727354	49741.0,120516.0,27876.0,	0.458476	0.950884	0.491179	0.839895	39600.7	77862.7	42615.3	66044.3	1.9662	1.54978	Isoform 4 of Coatomer subunit zeta-1 OS=Homo sapiens GN=COPZ1
P61923-3	COPZ1	385774873731488	39630.0,51017.0,37199.0,	4508716114727354	49741.0,120516.0,27876.0,	0.458476	0.950884	0.491179	0.839895	39600.7	77862.7	42615.3	66044.3	1.9662	1.54978	Isoform 3 of Coatomer subunit zeta-1 OS=Homo sapiens GN=COPZ1
P61923-2	COPZ1	385774873731488	39630.0,51017.0,37199.0,	4508716114727354	49741.0,120516.0,27876.0,	0.458476	0.950884	0.491179	0.839895	39600.7	77862.7	42615.3	66044.3	1.9662	1.54978	Isoform 2 of Coatomer subunit zeta-1 OS=Homo sapiens GN=COPZ1
F8VVA7	COPZ1	385774873731488	39630.0,51017.0,37199.0,	4508716114727354	49741.0,120516.0,27876.0,	0.458476	0.950884	0.491179	0.839895	39600.7	77862.7	42615.3	66044.3	1.9662	1.54978	Coatomer subunit zeta-1 OS=Homo sapiens GN=COPZ1 PE=1 SV=1
F8W651	COPZ1	385774873731488	39630.0,51017.0,37199.0,	4508716114727354	49741.0,120516.0,27876.0,	0.458476	0.950884	0.491179	0.839895	39600.7	77862.7	42615.3	66044.3	1.9662	1.54978	Coatomer subunit zeta-1 OS=Homo sapiens GN=COPZ1 PE=1 SV=1
F8VYK5	COPZ1	385774873731488	39630.0,51017.0,37199.0,	4508716114727354	49741.0,120516.0,27876.0,	0.458476	0.950884	0.491179	0.839895	39600.7	77862.7	42615.3	66044.3	1.9662	1.54978	Coatomer subunit zeta-1 OS=Homo sapiens GN=COPZ1 PE=1 SV=1
Q9BRA0	NAA38	133201965	1368.0,0.0,2321.0,	149225722107	1646.0,1923.0,2147.0,	0.239383	0.950884	0.422582	0.795548	1099	2057	1229.67	1905.33	1.8717	1.54947	N-alpha-acetyltransferase 38, NatC auxiliary subunit OS=Homo sapiens GN=NAA38 PE=1 SV=1
I3L3Z2	NAA38	133201965	1368.0,0.0,2321.0,	149225722107	1646.0,1923.0,2147.0,	0.239383	0.950884	0.422582	0.795548	1099	2057	1229.67	1905.33	1.8717	1.54947	N-alpha-acetyltransferase 38, NatC auxiliary subunit OS=Homo sapiens GN=NAA38 PE=1 SV=2
Q08174-2	PCDH1	359745903127	3695.0,4804.0,3694.0,	493566708274	5444.0,4988.0,8431.0,	0.080275	0.950884	0.166261	0.577009	3771.33	6626.33	4064.33	6287.67	1.75703	1.54704	Isoform 2 of Protocadherin-1 OS=Homo sapiens GN=PCDH1
Q08174	PCDH1	359745903127	3695.0,4804.0,3694.0,	493566708274	5444.0,4988.0,8431.0,	0.080275	0.950884	0.166261	0.577009	3771.33	6626.33	4064.33	6287.67	1.75703	1.54704	Protocadherin-1 OS=Homo sapiens GN=PCDH1 PE=1 SV=2
P54802	NAGLU	11141381834	1144.0,1445.0,985.0,	171230691295	1888.0,2295.0,1319.0,	0.224164	0.950884	0.137117	0.533682	1109.67	2025.33	1191.33	1834	1.82517	1.53945	Alpha-N-acetylglucosaminidase OS=Homo sapiens GN=NAGLU PE=1 SV=2
Q9Y2H0	DLGAP4	8.45888e+17	868977.0,811750.0,841268.0,	1.18698e+20	1309506.0,1221268.0,1335444.0,	0.0372428	0.837622	0.00165125	0.160568	777819	1.37681e+06	840665	1.28874e+06	1.77009	1.533	Disks large-associated protein 4 OS=Homo sapiens GN=DLGAP4 PE=1 SV=3
Q9Y2H0-1	DLGAP4	8.45888e+17	868977.0,811750.0,841268.0,	1.18698e+20	1309506.0,1221268.0,1335444.0,	0.0372428	0.837622	0.00165125	0.160568	777819	1.37681e+06	840665	1.28874e+06	1.77009	1.533	Isoform 2 of Disks large-associated protein 4 OS=Homo sapiens GN=DLGAP4
Q9Y2H0-3	DLGAP4	8.45888e+17	868977.0,811750.0,841268.0,	1.18698e+20	1309506.0,1221268.0,1335444.0,	0.0372428	0.837622	0.00165125	0.160568	777819	1.37681e+06	840665	1.28874e+06	1.77009	1.533	Isoform 3 of Disks large-associated protein 4 OS=Homo sapiens GN=DLGAP4
Q9Y4F5-2	CEP170B	666587534652780	68475.0,78869.0,62351.0,	8092866271178661	89280.0,49559.0,182068.0,	0.340612	0.950884	0.44511	0.810346	64928	108620	69898.3	106969	1.67293	1.53035	Isoform 2 of Centrosomal protein of 170 kDa protein B OS=Homo sapiens GN=CEP170B
Q9Y4F5-3	CEP170B	666587534652780	68475.0,78869.0,62351.0,	8092866271178661	89280.0,49559.0,182068.0,	0.340612	0.950884	0.44511	0.810346	64928	108620	69898.3	106969	1.67293	1.53035	Isoform 3 of Centrosomal protein of 170 kDa protein B OS=Homo sapiens GN=CEP170B
Q9Y4F5	CEP170B	666587534652780	68475.0,78869.0,62351.0,	8092866271178661	89280.0,49559.0,182068.0,	0.340612	0.950884	0.44511	0.810346	64928	108620	69898.3	106969	1.67293	1.53035	Centrosomal protein of 170 kDa protein B OS=Homo sapiens GN=CEP170B PE=1 SV=4
J3KQR7	CEP170B	666587534652780	68475.0,78869.0,62351.0,	8092866271178661	89280.0,49559.0,182068.0,	0.340612	0.950884	0.44511	0.810346	64928	108620	69898.3	106969	1.67293	1.53035	Centrosomal protein of 170 kDa protein B OS=Homo sapiens GN=CEP170B PE=1 SV=1
Q9NX31	OSER1	154561581212881	15877.0,16551.0,15217.0,	215822526529615	23809.0,18894.0,30179.0,	0.0301589	0.826867	0.121555	0.522674	14716.3	25487.3	15881.7	24294	1.73191	1.52969	Oxidative stress-responsive serine-rich protein 1 OS=Homo sapiens GN=OSER1 PE=2 SV=2
P15104	GLUL	469732034164	4824.0,3352.0,4918.0,	5522151752413	6091.0,11348.0,2459.0,	0.439319	0.950884	0.473657	0.832166	4021.33	7703.33	4364.67	6632.67	1.91562	1.51963	Glutamine synthetase OS=Homo sapiens GN=GLUL PE=1 SV=4
Q96IX5	USMG5	246852203210373	25359.0,23062.0,12254.0,	201906146823013	22274.0,45969.0,23452.0,	0.357146	0.950884	0.319783	0.725234	19030	34890.3	20225	30565	1.83344	1.51125	Up-regulated during skeletal muscle growth protein 5 OS=Homo sapiens GN=USMG5 PE=1 SV=1
P35052	GPC1	230321935321763	23659.0,20257.0,25709.0,	308024809934210	33981.0,35969.0,34862.0,	0.0854385	0.950884	0.0106191	0.300781	21382.7	37703.7	23208.3	34937.3	1.76328	1.50538	Glypican-1 OS=Homo sapiens GN=GPC1 PE=1 SV=2
H7C410	GPC1	230321935321763	23659.0,20257.0,25709.0,	308024809934210	33981.0,35969.0,34862.0,	0.0854385	0.950884	0.0106191	0.300781	21382.7	37703.7	23208.3	34937.3	1.76328	1.50538	Glypican-1 OS=Homo sapiens GN=GPC1 PE=1 SV=2
O95817	BAG3	5.45595e+20	5604901.0,6014681.0,5034767.0,	8.26165e+21	9114461.0,5498946.0,1.0373484E7,	0.034251	0.826867	0.194008	0.606313	5.1545e+06	8.59791e+06	5.55145e+06	8.32896e+06	1.66804	1.50032	BAG family molecular chaperone regulator 3 OS=Homo sapiens GN=BAG3 PE=1 SV=3
Q16881-4	TXNRD1	2.05741e+23	2.1135871E7,1.5781818E7,2.0540638E7,	2.56291e+23	2.8274698E7,2.4817265E7,3.3059917E7,	0.0157676	0.826867	0.036002	0.355657	1.76791e+07	30417971	1.91528e+07	2.87173e+07	1.72056	1.49938	Isoform 4 of Thioredoxin reductase 1, cytoplasmic OS=Homo sapiens GN=TXNRD1
Q16881-3	TXNRD1	2.05741e+23	2.1135871E7,1.5781818E7,2.0540638E7,	2.56291e+23	2.8274698E7,2.4817265E7,3.3059917E7,	0.0157676	0.826867	0.036002	0.355657	1.76791e+07	30417971	1.91528e+07	2.87173e+07	1.72056	1.49938	Isoform 3 of Thioredoxin reductase 1, cytoplasmic OS=Homo sapiens GN=TXNRD1
Q16881	TXNRD1	2.05741e+23	2.1135871E7,1.5781818E7,2.0540638E7,	2.56291e+23	2.8274698E7,2.4817265E7,3.3059917E7,	0.0157676	0.826867	0.036002	0.355657	1.76791e+07	30417971	1.91528e+07	2.87173e+07	1.72056	1.49938	Thioredoxin reductase 1, cytoplasmic OS=Homo sapiens GN=TXNRD1 PE=1 SV=3
A0A087WSY9	TXNRD1	2.05741e+23	2.1135871E7,1.5781818E7,2.0540638E7,	2.56291e+23	2.8274698E7,2.4817265E7,3.3059917E7,	0.0157676	0.826867	0.036002	0.355657	1.76791e+07	30417971	1.91528e+07	2.87173e+07	1.72056	1.49938	Thioredoxin reductase 1, cytoplasmic OS=Homo sapiens GN=TXNRD1 PE=1 SV=2
A0A087WSW9	TXNRD1	2.05741e+23	2.1135871E7,1.5781818E7,2.0540638E7,	2.56291e+23	2.8274698E7,2.4817265E7,3.3059917E7,	0.0157676	0.826867	0.036002	0.355657	1.76791e+07	30417971	1.91528e+07	2.87173e+07	1.72056	1.49938	Thioredoxin reductase 1, cytoplasmic OS=Homo sapiens GN=TXNRD1 PE=1 SV=1
O60583-2	CCNT2	472153963413	4849.0,5648.0,4032.0,	860955278001	9497.0,4133.0,8153.0,	0.0728891	0.950884	0.269158	0.677515	4510	7379	4843	7261	1.63614	1.49928	Isoform 2 of Cyclin-T2 OS=Homo sapiens GN=CCNT2
E7EQL8	TUBGCP6	613	0.0,0.0,724.0,	1056	0.0,0.0,1076.0,	0.739331	0.952804	0.8013	0.94164	204.333	352	241.333	358.667	1.72268	1.48619	Gamma-tubulin complex component 6 OS=Homo sapiens GN=TUBGCP6 PE=1 SV=1
Q96RT7	TUBGCP6	613	0.0,0.0,724.0,	1056	0.0,0.0,1076.0,	0.739331	0.952804	0.8013	0.94164	204.333	352	241.333	358.667	1.72268	1.48619	Gamma-tubulin complex component 6 OS=Homo sapiens GN=TUBGCP6 PE=1 SV=3
Q96RT7-2	TUBGCP6	613	0.0,0.0,724.0,	1056	0.0,0.0,1076.0,	0.739331	0.952804	0.8013	0.94164	204.333	352	241.333	358.667	1.72268	1.48619	Isoform 2 of Gamma-tubulin complex component 6 OS=Homo sapiens GN=TUBGCP6
Q96RT7-3	TUBGCP6	613	0.0,0.0,724.0,	1056	0.0,0.0,1076.0,	0.739331	0.952804	0.8013	0.94164	204.333	352	241.333	358.667	1.72268	1.48619	Isoform 3 of Gamma-tubulin complex component 6 OS=Homo sapiens GN=TUBGCP6
Q9H3K2	GHITM	11169799211630	11472.0,8364.0,13739.0,	162052862610370	17877.0,21406.0,10566.0,	0.267462	0.950884	0.227146	0.64346	10263.7	18400.3	11191.7	16616.3	1.79276	1.48471	Growth hormone-inducible transmembrane protein OS=Homo sapiens GN=GHITM PE=1 SV=2
P12755	SKI	635570006620	6528.0,7327.0,7820.0,	95241399610995	10507.0,10467.0,11204.0,	0.0637267	0.950884	0.00274592	0.197588	6658.33	11505	7225	10726	1.72791	1.48457	Ski oncogene OS=Homo sapiens GN=SKI PE=1 SV=1
Q9NNW7	TXNRD2	4.17065e+20	4284539.0,3091169.0,3263658.0,	4.55627e+20	5026606.0,4413934.0,6330008.0,	0.0291414	0.826867	0.0744578	0.443667	3295392	5556581	3.54646e+06	5.25685e+06	1.68617	1.48228	Thioredoxin reductase 2, mitochondrial OS=Homo sapiens GN=TXNRD2 PE=1 SV=3
Q9NNW7-2	TXNRD2	4.17065e+20	4284539.0,3091169.0,3263658.0,	4.55627e+20	5026606.0,4413934.0,6330008.0,	0.0291414	0.826867	0.0744578	0.443667	3295392	5556581	3.54646e+06	5.25685e+06	1.68617	1.48228	Isoform 2 of Thioredoxin reductase 2, mitochondrial OS=Homo sapiens GN=TXNRD2
A0A096LPK7	TXNRD2	4.17065e+20	4284539.0,3091169.0,3263658.0,	4.55627e+20	5026606.0,4413934.0,6330008.0,	0.0291414	0.826867	0.0744578	0.443667	3295392	5556581	3.54646e+06	5.25685e+06	1.68617	1.48228	Thioredoxin reductase 2, mitochondrial OS=Homo sapiens GN=TXNRD2 PE=1 SV=1
Q93096	PTP4A1	726235440170264	74605.0,56945.0,83009.0,	9821114604298452	108348.0,109219.0,100331.0,	0.0792644	0.950884	0.0339641	0.347514	65762.7	114235	71519.7	105966	1.73708	1.48163	Protein tyrosine phosphatase type IVA 1 OS=Homo sapiens GN=PTP4A1 PE=1 SV=2
Q12974	PTP4A2	726235440170264	74605.0,56945.0,83009.0,	9821114604298452	108348.0,109219.0,100331.0,	0.0792644	0.950884	0.0339641	0.347514	65762.7	114235	71519.7	105966	1.73708	1.48163	Protein tyrosine phosphatase type IVA 2 OS=Homo sapiens GN=PTP4A2 PE=1 SV=1
Q12974-3	PTP4A2	726235440170264	74605.0,56945.0,83009.0,	9821114604298452	108348.0,109219.0,100331.0,	0.0792644	0.950884	0.0339641	0.347514	65762.7	114235	71519.7	105966	1.73708	1.48163	Isoform 3 of Protein tyrosine phosphatase type IVA 2 OS=Homo sapiens GN=PTP4A2
O14521	SDHD	138421172310430	14220.0,12271.0,12322.0,	113484602110271	12519.0,34417.0,10467.0,	0.464	0.950884	0.503972	0.845636	11998.3	22546.7	12937.7	19134.3	1.87915	1.47896	Succinate dehydrogenase [ubiquinone] cytochrome b small subunit, mitochondrial OS=Homo sapiens GN=SDHD PE=1 SV=1
O14521-2	SDHD	138421172310430	14220.0,12271.0,12322.0,	113484602110271	12519.0,34417.0,10467.0,	0.464	0.950884	0.503972	0.845636	11998.3	22546.7	12937.7	19134.3	1.87915	1.47896	Isoform 2 of Succinate dehydrogenase [ubiquinone] cytochrome b small subunit, mitochondrial OS=Homo sapiens GN=SDHD
Q9NQZ5	STARD7	392235313183	4028.0,3695.0,3760.0,	479983285272	5293.0,6227.0,5372.0,	0.139622	0.950884	0.0179444	0.3139	3545.33	6133	3827.67	5630.67	1.72988	1.47104	StAR-related lipid transfer protein 7, mitochondrial OS=Homo sapiens GN=STARD7 PE=1 SV=2
Reverse_sp|Q9HD20-3|AT131_HUMAN	ATP13A1	5.12813e+17	526817.0,375450.0,571906.0,	6.32842e+17	698168.0,568081.0,901919.0,	0.0308704	0.826867	0.126501	0.522976	451857	759156	491391	722723	1.68008	1.47077	Isoform C of Manganese-transporting ATPase 13A1 OS=Homo sapiens GN=ATP13A1
Reverse_sp|Q9HD20|AT131_HUMAN	ATP13A1	5.12813e+17	526817.0,375450.0,571906.0,	6.32842e+17	698168.0,568081.0,901919.0,	0.0308704	0.826867	0.126501	0.522976	451857	759156	491391	722723	1.68008	1.47077	Manganese-transporting ATPase 13A1 OS=Homo sapiens GN=ATP13A1 PE=1 SV=2
Reverse_sp|Q9HD20-2|AT131_HUMAN	ATP13A1	5.12813e+17	526817.0,375450.0,571906.0,	6.32842e+17	698168.0,568081.0,901919.0,	0.0308704	0.826867	0.126501	0.522976	451857	759156	491391	722723	1.68008	1.47077	Isoform B of Manganese-transporting ATPase 13A1 OS=Homo sapiens GN=ATP13A1
Reverse_sp|Q92908|GATA6_HUMAN	GATA6	174891006311488	17966.0,10533.0,13571.0,	194322098324223	21437.0,15692.0,24685.0,	0.0429066	0.865332	0.127794	0.522976	13013.3	21546	14023.3	20604.7	1.65569	1.46931	Transcription factor GATA-6 OS=Homo sapiens GN=GATA6 PE=1 SV=2
F5H7F6	MGST1	3.75089e+17	385330.0,363180.0,268388.0,	3.13864e+18	346261.0,879285.0,268347.0,	0.46182	0.950884	0.496234	0.842007	316405	584304	338966	497964	1.8467	1.46907	Microsomal glutathione S-transferase 1 (Fragment) OS=Homo sapiens GN=MGST1 PE=1 SV=1
P10620	MGST1	3.75089e+17	385330.0,363180.0,268388.0,	3.13864e+18	346261.0,879285.0,268347.0,	0.46182	0.950884	0.496234	0.842007	316405	584304	338966	497964	1.8467	1.46907	Microsomal glutathione S-transferase 1 OS=Homo sapiens GN=MGST1 PE=1 SV=1
F5H6X2	MGST1	3.75089e+17	385330.0,363180.0,268388.0,	3.13864e+18	346261.0,879285.0,268347.0,	0.46182	0.950884	0.496234	0.842007	316405	584304	338966	497964	1.8467	1.46907	Microsomal glutathione S-transferase 1 (Fragment) OS=Homo sapiens GN=MGST1 PE=1 SV=1
P10620-2	MGST1	3.75089e+17	385330.0,363180.0,268388.0,	3.13864e+18	346261.0,879285.0,268347.0,	0.46182	0.950884	0.496234	0.842007	316405	584304	338966	497964	1.8467	1.46907	Isoform 2 of Microsomal glutathione S-transferase 1 OS=Homo sapiens GN=MGST1
Q9P2E5-2	CHPF2	14526792915667	14922.0,8300.0,18509.0,	181943328715982	20072.0,24894.0,16287.0,	0.206571	0.950884	0.172139	0.586732	12707.3	22487.7	13910.3	20417.7	1.76966	1.46781	Isoform 2 of Chondroitin sulfate glucuronyltransferase OS=Homo sapiens GN=CHPF2
Q9P2E5	CHPF2	14526792915667	14922.0,8300.0,18509.0,	181943328715982	20072.0,24894.0,16287.0,	0.206571	0.950884	0.172139	0.586732	12707.3	22487.7	13910.3	20417.7	1.76966	1.46781	Chondroitin sulfate glucuronyltransferase OS=Homo sapiens GN=CHPF2 PE=2 SV=2
G5E9W2	CHPF2	14526792915667	14922.0,8300.0,18509.0,	181943328715982	20072.0,24894.0,16287.0,	0.206571	0.950884	0.172139	0.586732	12707.3	22487.7	13910.3	20417.7	1.76966	1.46781	Chondroitin sulfate glucuronyltransferase OS=Homo sapiens GN=CHPF2 PE=1 SV=1
P55011	SLC12A2	269781714418816	27714.0,17945.0,22228.0,	313344774228798	34567.0,35703.0,29347.0,	0.110952	0.950884	0.0433116	0.382808	20979.3	35958	22629	33205.7	1.71397	1.46739	Solute carrier family 12 member 2 OS=Homo sapiens GN=SLC12A2 PE=1 SV=1
P55011-3	SLC12A2	269781714418816	27714.0,17945.0,22228.0,	313344774228798	34567.0,35703.0,29347.0,	0.110952	0.950884	0.0433116	0.382808	20979.3	35958	22629	33205.7	1.71397	1.46739	Isoform 2 of Solute carrier family 12 member 2 OS=Homo sapiens GN=SLC12A2
G3XAL9	SLC12A2	269781714418816	27714.0,17945.0,22228.0,	313344774228798	34567.0,35703.0,29347.0,	0.110952	0.950884	0.0433116	0.382808	20979.3	35958	22629	33205.7	1.71397	1.46739	Solute carrier family 12 (Sodium/potassium/chloride transporters), member 2, isoform CRA_a OS=Homo sapiens GN=SLC12A2 PE=1 SV=1
P25685	DNAJB1	1.55721e+20	1599728.0,1435652.0,1559795.0,	2.02068e+20	2229272.0,2408034.0,2067553.0,	0.123095	0.950884	0.00816867	0.297283	1.41633e+06	2.42313e+06	1531725	2234953	1.71085	1.45911	DnaJ homolog subfamily B member 1 OS=Homo sapiens GN=DNAJB1 PE=1 SV=4
Q96S66-2	CLCC1	497439646116	5108.0,4148.0,7224.0,	8599108616299	9485.0,8121.0,6417.0,	0.0961741	0.950884	0.118894	0.515204	5018	8586.33	5493.33	8007.67	1.71111	1.45771	Isoform 2 of Chloride channel CLIC-like protein 1 OS=Homo sapiens GN=CLCC1
Q96S66	CLCC1	497439646116	5108.0,4148.0,7224.0,	8599108616299	9485.0,8121.0,6417.0,	0.0961741	0.950884	0.118894	0.515204	5018	8586.33	5493.33	8007.67	1.71111	1.45771	Chloride channel CLIC-like protein 1 OS=Homo sapiens GN=CLCC1 PE=1 SV=1
Q96S66-4	CLCC1	497439646116	5108.0,4148.0,7224.0,	8599108616299	9485.0,8121.0,6417.0,	0.0961741	0.950884	0.118894	0.515204	5018	8586.33	5493.33	8007.67	1.71111	1.45771	Isoform 4 of Chloride channel CLIC-like protein 1 OS=Homo sapiens GN=CLCC1
Q96S66-3	CLCC1	497439646116	5108.0,4148.0,7224.0,	8599108616299	9485.0,8121.0,6417.0,	0.0961741	0.950884	0.118894	0.515204	5018	8586.33	5493.33	8007.67	1.71111	1.45771	Isoform 3 of Chloride channel CLIC-like protein 1 OS=Homo sapiens GN=CLCC1
O15228-2	GNPAT	165325521899	1698.0,2671.0,2243.0,	227059302627	2504.0,4434.0,2677.0,	0.30776	0.950884	0.242426	0.657311	2034.67	3609	2204	3205	1.77375	1.45417	Isoform 2 of Dihydroxyacetone phosphate acyltransferase OS=Homo sapiens GN=GNPAT
O15228	GNPAT	165325521899	1698.0,2671.0,2243.0,	227059302627	2504.0,4434.0,2677.0,	0.30776	0.950884	0.242426	0.657311	2034.67	3609	2204	3205	1.77375	1.45417	Dihydroxyacetone phosphate acyltransferase OS=Homo sapiens GN=GNPAT PE=1 SV=1
Q5TBH6	GNPAT	165325521899	1698.0,2671.0,2243.0,	227059302627	2504.0,4434.0,2677.0,	0.30776	0.950884	0.242426	0.657311	2034.67	3609	2204	3205	1.77375	1.45417	Dihydroxyacetone phosphate acyltransferase (Fragment) OS=Homo sapiens GN=GNPAT PE=1 SV=1
Q5TBH8	GNPAT	165325521899	1698.0,2671.0,2243.0,	227059302627	2504.0,4434.0,2677.0,	0.30776	0.950884	0.242426	0.657311	2034.67	3609	2204	3205	1.77375	1.45417	Dihydroxyacetone phosphate acyltransferase (Fragment) OS=Homo sapiens GN=GNPAT PE=1 SV=1
P09972	ALDOC	6.38494e+20	6559295.0,6350148.0,7531856.0,	6.56784e+21	7245817.0,1.5269062E7,7064864.0,	0.384685	0.950884	0.377042	0.778781	6.27553e+06	11305730	6.81377e+06	9.85991e+06	1.80156	1.44706	Fructose-bisphosphate aldolase C OS=Homo sapiens GN=ALDOC PE=1 SV=2
P23458	JAK1	923627085299651	94883.0,74166.0,117727.0,	1.25729e+17	138707.0,151628.0,124186.0,	0.130336	0.950884	0.0560305	0.411746	87621.7	150113	95592	138174	1.71319	1.44545	Tyrosine-protein kinase JAK1 OS=Homo sapiens GN=JAK1 PE=1 SV=2
F5H510	RNF10	609205691149565	62583.0,59573.0,58555.0,	829099248698079	91466.0,69166.0,99950.0,	0.00397372	0.729963	0.0987244	0.475943	55798.7	91158	60237	86860.7	1.63369	1.44198	RING finger protein 10 (Fragment) OS=Homo sapiens GN=RNF10 PE=1 SV=1
Q8N5U6-2	RNF10	609205691149565	62583.0,59573.0,58555.0,	829099248698079	91466.0,69166.0,99950.0,	0.00397372	0.729963	0.0987244	0.475943	55798.7	91158	60237	86860.7	1.63369	1.44198	Isoform 2 of RING finger protein 10 OS=Homo sapiens GN=RNF10
Q8N5U6	RNF10	609205691149565	62583.0,59573.0,58555.0,	829099248698079	91466.0,69166.0,99950.0,	0.00397372	0.729963	0.0987244	0.475943	55798.7	91158	60237	86860.7	1.63369	1.44198	RING finger protein 10 OS=Homo sapiens GN=RNF10 PE=1 SV=2
F5H5Z1	RNF10	609205691149565	62583.0,59573.0,58555.0,	829099248698079	91466.0,69166.0,99950.0,	0.00397372	0.729963	0.0987244	0.475943	55798.7	91158	60237	86860.7	1.63369	1.44198	RING finger protein 10 OS=Homo sapiens GN=RNF10 PE=1 SV=1
Q9HCJ0	TNRC6C	152025581698	1561.0,2677.0,2006.0,	220922264799	2437.0,1664.0,4890.0,	0.312311	0.950884	0.450973	0.814785	1925.33	3078	2081.33	2997	1.59868	1.43994	Trinucleotide repeat-containing gene 6C protein OS=Homo sapiens GN=TNRC6C PE=1 SV=3
Q9HCJ0-2	TNRC6C	152025581698	1561.0,2677.0,2006.0,	220922264799	2437.0,1664.0,4890.0,	0.312311	0.950884	0.450973	0.814785	1925.33	3078	2081.33	2997	1.59868	1.43994	Isoform 2 of Trinucleotide repeat-containing gene 6C protein OS=Homo sapiens GN=TNRC6C
O14907	TAX1BP3	2.54621e+17	261571.0,325729.0,172609.0,	3.46362e+17	382113.0,283223.0,427919.0,	0.0794288	0.950884	0.145673	0.549695	237300	381660	253303	364418	1.60834	1.43867	Tax1-binding protein 3 OS=Homo sapiens GN=TAX1BP3 PE=1 SV=2
Q96CT2	KLHL29	472441834280	4853.0,4378.0,5056.0,	7267112844021	8017.0,8438.0,4097.0,	0.274462	0.950884	0.268653	0.676537	4395.67	7524	4762.33	6850.67	1.71169	1.43851	Kelch-like protein 29 OS=Homo sapiens GN=KLHL29 PE=2 SV=3
H0Y2P5	KLHL29	472441834280	4853.0,4378.0,5056.0,	7267112844021	8017.0,8438.0,4097.0,	0.274462	0.950884	0.268653	0.676537	4395.67	7524	4762.33	6850.67	1.71169	1.43851	Kelch-like protein 29 (Fragment) OS=Homo sapiens GN=KLHL29 PE=1 SV=1
Q96CT2-2	KLHL29	472441834280	4853.0,4378.0,5056.0,	7267112844021	8017.0,8438.0,4097.0,	0.274462	0.950884	0.268653	0.676537	4395.67	7524	4762.33	6850.67	1.71169	1.43851	Isoform 2 of Kelch-like protein 29 OS=Homo sapiens GN=KLHL29
P27105	STOM	488322213951474	50164.0,23174.0,60810.0,	5961210404948398	65764.0,77814.0,49320.0,	0.218088	0.950884	0.237974	0.655496	40815	70686.3	44716	64299.3	1.73187	1.43795	Erythrocyte band 7 integral membrane protein OS=Homo sapiens GN=STOM PE=1 SV=3
P27105-2	STOM	488322213951474	50164.0,23174.0,60810.0,	5961210404948398	65764.0,77814.0,49320.0,	0.218088	0.950884	0.237974	0.655496	40815	70686.3	44716	64299.3	1.73187	1.43795	Isoform 2 of Erythrocyte band 7 integral membrane protein OS=Homo sapiens GN=STOM
H3BNA5	GDE1	472336923568	4851.0,3864.0,4215.0,	520798765345	5744.0,7385.0,5447.0,	0.203153	0.950884	0.0703868	0.434624	3994.33	6809.33	4310	6192	1.70475	1.43666	Glycerophosphodiester phosphodiesterase 1 (Fragment) OS=Homo sapiens GN=GDE1 PE=1 SV=7
H3BRL5	GDE1	472336923568	4851.0,3864.0,4215.0,	520798765345	5744.0,7385.0,5447.0,	0.203153	0.950884	0.0703868	0.434624	3994.33	6809.33	4310	6192	1.70475	1.43666	Glycerophosphodiester phosphodiesterase 1 (Fragment) OS=Homo sapiens GN=GDE1 PE=1 SV=2
Q9NZC3	GDE1	472336923568	4851.0,3864.0,4215.0,	520798765345	5744.0,7385.0,5447.0,	0.203153	0.950884	0.0703868	0.434624	3994.33	6809.33	4310	6192	1.70475	1.43666	Glycerophosphodiester phosphodiesterase 1 OS=Homo sapiens GN=GDE1 PE=1 SV=1
P0CG39	POTEJ	8.20256e+23	8.4265589E7,8.7210279E7,4.1303628E7,	8.38073e+24	9.245859E7,1.20230301E8,9.2786268E7,	0.209321	0.950884	0.165454	0.576419	66766304	111873219	7.09265e+07	101825053	1.67559	1.43564	POTE ankyrin domain family member J OS=Homo sapiens GN=POTEJ PE=3 SV=1
E9PMV7	NXF1	553157445546	5681.0,6012.0,6551.0,	8844134146273	9756.0,10031.0,6392.0,	0.202404	0.950884	0.146764	0.549754	5607	9510.33	6081.33	8726.33	1.69615	1.43494	Nuclear RNA export factor 1 (Fragment) OS=Homo sapiens GN=NXF1 PE=1 SV=1
E9PLA7	NXF1	553157445546	5681.0,6012.0,6551.0,	8844134146273	9756.0,10031.0,6392.0,	0.202404	0.950884	0.146764	0.549754	5607	9510.33	6081.33	8726.33	1.69615	1.43494	Nuclear RNA export factor 1 (Fragment) OS=Homo sapiens GN=NXF1 PE=1 SV=1
Q9UBU9-2	NXF1	553157445546	5681.0,6012.0,6551.0,	8844134146273	9756.0,10031.0,6392.0,	0.202404	0.950884	0.146764	0.549754	5607	9510.33	6081.33	8726.33	1.69615	1.43494	Isoform 2 of Nuclear RNA export factor 1 OS=Homo sapiens GN=NXF1
Q9UBU9	NXF1	553157445546	5681.0,6012.0,6551.0,	8844134146273	9756.0,10031.0,6392.0,	0.202404	0.950884	0.146764	0.549754	5607	9510.33	6081.33	8726.33	1.69615	1.43494	Nuclear RNA export factor 1 OS=Homo sapiens GN=NXF1 PE=1 SV=1
E9PIN3	NXF1	553157445546	5681.0,6012.0,6551.0,	8844134146273	9756.0,10031.0,6392.0,	0.202404	0.950884	0.146764	0.549754	5607	9510.33	6081.33	8726.33	1.69615	1.43494	Nuclear RNA export factor 1 (Fragment) OS=Homo sapiens GN=NXF1 PE=1 SV=1
O15037	KHNYN	235112129823240	24153.0,22294.0,27455.0,	320245505128972	35329.0,41170.0,29525.0,	0.190594	0.950884	0.0683747	0.434566	22683	38682.3	24634	35341.3	1.70534	1.43466	Protein KHNYN OS=Homo sapiens GN=KHNYN PE=1 SV=3
G3V331	KHNYN	235112129823240	24153.0,22294.0,27455.0,	320245505128972	35329.0,41170.0,29525.0,	0.190594	0.950884	0.0683747	0.434566	22683	38682.3	24634	35341.3	1.70534	1.43466	Protein KHNYN (Fragment) OS=Homo sapiens GN=KHNYN PE=1 SV=7
Q9NZJ4	SACS	988459107591	10153.0,6186.0,8968.0,	108831673311566	12006.0,12514.0,11786.0,	0.0852184	0.950884	0.0847309	0.462229	7795	13060.7	8435.67	12102	1.67552	1.43462	Sacsin OS=Homo sapiens GN=SACS PE=1 SV=2
Q9NZJ4-2	SACS	988459107591	10153.0,6186.0,8968.0,	108831673311566	12006.0,12514.0,11786.0,	0.0852184	0.950884	0.0847309	0.462229	7795	13060.7	8435.67	12102	1.67552	1.43462	Isoform 2 of Sacsin OS=Homo sapiens GN=SACS
O75326-2	SEMA7A	1026467658933	10544.0,7080.0,10553.0,	111112200311288	12257.0,16454.0,11502.0,	0.224993	0.950884	0.111065	0.497715	8654	14800.7	9392.33	13404.3	1.71027	1.42716	Isoform 2 of Semaphorin-7A OS=Homo sapiens GN=SEMA7A
O75326	SEMA7A	1026467658933	10544.0,7080.0,10553.0,	111112200311288	12257.0,16454.0,11502.0,	0.224993	0.950884	0.111065	0.497715	8654	14800.7	9392.33	13404.3	1.71027	1.42716	Semaphorin-7A OS=Homo sapiens GN=SEMA7A PE=1 SV=1
R4GN72	ATP6V0D1	2.03188e+17	208736.0,172610.0,181063.0,	2.13151e+17	235154.0,324078.0,242389.0,	0.220829	0.950884	0.0931922	0.464645	173781	294779	187470	267207	1.69626	1.42533	V-type proton ATPase subunit d 1 OS=Homo sapiens GN=ATP6V0D1 PE=1 SV=1
J3QL14	ATP6V0D1	2.03188e+17	208736.0,172610.0,181063.0,	2.13151e+17	235154.0,324078.0,242389.0,	0.220829	0.950884	0.0931922	0.464645	173781	294779	187470	267207	1.69626	1.42533	V-type proton ATPase subunit d 1 (Fragment) OS=Homo sapiens GN=ATP6V0D1 PE=1 SV=1
F5GYQ1	ATP6V0D1	2.03188e+17	208736.0,172610.0,181063.0,	2.13151e+17	235154.0,324078.0,242389.0,	0.220829	0.950884	0.0931922	0.464645	173781	294779	187470	267207	1.69626	1.42533	V-type proton ATPase subunit d 1 OS=Homo sapiens GN=ATP6V0D1 PE=1 SV=1
P61421	ATP6V0D1	2.03188e+17	208736.0,172610.0,181063.0,	2.13151e+17	235154.0,324078.0,242389.0,	0.220829	0.950884	0.0931922	0.464645	173781	294779	187470	267207	1.69626	1.42533	V-type proton ATPase subunit d 1 OS=Homo sapiens GN=ATP6V0D1 PE=1 SV=1
A5A3E0	POTEF	9.12198e+23	9.3710884E7,9.5322915E7,5.0706903E7,	9.39265e+24	1.03622375E8,1.37193177E8,1.0081168E8,	0.22306	0.950884	0.147123	0.550443	7.50675e+07	1.25432e+08	7.99136e+07	113875744	1.67092	1.42499	POTE ankyrin domain family member F OS=Homo sapiens GN=POTEF PE=1 SV=2
P10319	HLA-B	1.01746e+18	1045243.0,928185.0,675877.0,	1.15142e+20	1270272.0,1240875.0,1257867.0,	0.0654433	0.950884	0.0748324	0.443667	825421	1.34832e+06	883102	1256338	1.63349	1.42264	HLA class I histocompatibility antigen, B-58 alpha chain OS=Homo sapiens GN=HLA-B PE=1 SV=1
H0YMH8	TSPAN3	218171641019248	22412.0,17177.0,22739.0,	276113963827977	30461.0,29643.0,28511.0,	0.0706017	0.950884	0.0305772	0.337566	19158.3	31742	20776	29538.3	1.65682	1.42175	Tetraspanin-3 OS=Homo sapiens GN=TSPAN3 PE=1 SV=1
O60637-2	TSPAN3	218171641019248	22412.0,17177.0,22739.0,	276113963827977	30461.0,29643.0,28511.0,	0.0706017	0.950884	0.0305772	0.337566	19158.3	31742	20776	29538.3	1.65682	1.42175	Isoform 2 of Tetraspanin-3 OS=Homo sapiens GN=TSPAN3
O60637-3	TSPAN3	218171641019248	22412.0,17177.0,22739.0,	276113963827977	30461.0,29643.0,28511.0,	0.0706017	0.950884	0.0305772	0.337566	19158.3	31742	20776	29538.3	1.65682	1.42175	Isoform 3 of Tetraspanin-3 OS=Homo sapiens GN=TSPAN3
H0YKJ9	TSPAN3	218171641019248	22412.0,17177.0,22739.0,	276113963827977	30461.0,29643.0,28511.0,	0.0706017	0.950884	0.0305772	0.337566	19158.3	31742	20776	29538.3	1.65682	1.42175	Tetraspanin-3 OS=Homo sapiens GN=TSPAN3 PE=1 SV=1
O60637	TSPAN3	218171641019248	22412.0,17177.0,22739.0,	276113963827977	30461.0,29643.0,28511.0,	0.0706017	0.950884	0.0305772	0.337566	19158.3	31742	20776	29538.3	1.65682	1.42175	Tetraspanin-3 OS=Homo sapiens GN=TSPAN3 PE=2 SV=1
Q6H3X3-2	RAET1G	672655537254	6909.0,5812.0,8569.0,	7803161599329	8608.0,12084.0,9507.0,	0.212903	0.950884	0.0911184	0.464516	6511	11097	7096.67	10066.3	1.70435	1.41846	Isoform 2 of Retinoic acid early transcript 1G protein OS=Homo sapiens GN=RAET1G
Q5VY80	RAET1L	672655537254	6909.0,5812.0,8569.0,	7803161599329	8608.0,12084.0,9507.0,	0.212903	0.950884	0.0911184	0.464516	6511	11097	7096.67	10066.3	1.70435	1.41846	Retinoic acid early transcript 1L protein OS=Homo sapiens GN=RAET1L PE=1 SV=1
Q6H3X3	RAET1G	672655537254	6909.0,5812.0,8569.0,	7803161599329	8608.0,12084.0,9507.0,	0.212903	0.950884	0.0911184	0.464516	6511	11097	7096.67	10066.3	1.70435	1.41846	Retinoic acid early transcript 1G protein OS=Homo sapiens GN=RAET1G PE=1 SV=1
Q9BZM5	ULBP2	672655537254	6909.0,5812.0,8569.0,	7803161599329	8608.0,12084.0,9507.0,	0.212903	0.950884	0.0911184	0.464516	6511	11097	7096.67	10066.3	1.70435	1.41846	NKG2D ligand 2 OS=Homo sapiens GN=ULBP2 PE=1 SV=1
C9JAK3	RAET1G	672655537254	6909.0,5812.0,8569.0,	7803161599329	8608.0,12084.0,9507.0,	0.212903	0.950884	0.0911184	0.464516	6511	11097	7096.67	10066.3	1.70435	1.41846	Retinoic acid early transcript 1G protein OS=Homo sapiens GN=RAET1G PE=1 SV=1
A6NIH7	UNC119B	241132072118421	24771.0,21690.0,21762.0,	308704561227908	34056.0,34111.0,28440.0,	0.11929	0.950884	0.0203568	0.3139	21085	34796.7	22741	32202.3	1.6503	1.41605	Protein unc-119 homolog B OS=Homo sapiens GN=UNC119B PE=1 SV=1
Q9Y4H2	IRS2	186192052017201	19126.0,21477.0,20320.0,	297912581633461	32864.0,19303.0,34097.0,	0.0245163	0.826867	0.214749	0.623725	18780	29689.3	20307.7	28754.7	1.5809	1.41595	Insulin receptor substrate 2 OS=Homo sapiens GN=IRS2 PE=1 SV=2
Reverse_sp|Q6P1L5|F117B_HUMAN	FAM117B	13831622	0.0,1447.0,1916.0,	211115291257	2328.0,1143.0,1280.0,	0.347173	0.950884	0.543503	0.858809	1001.67	1632.33	1121	1583.67	1.62962	1.41273	Protein FAM117B OS=Homo sapiens GN=FAM117B PE=1 SV=2
Reverse_sp|Q6P1L5-2|F117B_HUMAN	FAM117B	13831622	0.0,1447.0,1916.0,	211115291257	2328.0,1143.0,1280.0,	0.347173	0.950884	0.543503	0.858809	1001.67	1632.33	1121	1583.67	1.62962	1.41273	Isoform 2 of Protein FAM117B OS=Homo sapiens GN=FAM117B
Q06830	PRDX1	4.71732e+23	4.846141E7,4.1457101E7,6.7023688E7,	6.19379e+23	6.8331701E7,7.3950894E7,7.7961008E7,	0.0828494	0.950884	0.0960011	0.471323	4.78365e+07	7.9107e+07	5.23141e+07	7.34145e+07	1.65369	1.40334	Peroxiredoxin-1 OS=Homo sapiens GN=PRDX1 PE=1 SV=1
Q8N987	NECAB1	333730291566	3428.0,3170.0,1850.0,	428264392259	4724.0,4815.0,2302.0,	0.299713	0.950884	0.316416	0.720542	2644	4326.67	2816	3947	1.63641	1.40163	N-terminal EF-hand calcium-binding protein 1 OS=Homo sapiens GN=NECAB1 PE=1 SV=1
P49354	FNTA	2.83976e+17	291730.0,271056.0,270466.0,	2.91028e+17	321069.0,441565.0,400669.0,	0.193514	0.950884	0.0844991	0.462229	257285	424875	277751	387768	1.65138	1.3961	Protein farnesyltransferase/geranylgeranyltransferase type-1 subunit alpha OS=Homo sapiens GN=FNTA PE=1 SV=1
B3KVN2	FNTA	2.83976e+17	291730.0,271056.0,270466.0,	2.91028e+17	321069.0,441565.0,400669.0,	0.193514	0.950884	0.0844991	0.462229	257285	424875	277751	387768	1.65138	1.3961	Farnesyltransferase, CAAX box, alpha, isoform CRA_c OS=Homo sapiens GN=FNTA PE=1 SV=1
P49354-2	FNTA	2.83976e+17	291730.0,271056.0,270466.0,	2.91028e+17	321069.0,441565.0,400669.0,	0.193514	0.950884	0.0844991	0.462229	257285	424875	277751	387768	1.65138	1.3961	Isoform 2 of Protein farnesyltransferase/geranylgeranyltransferase type-1 subunit alpha OS=Homo sapiens GN=FNTA
E9PQP6	FNTA	2.83976e+17	291730.0,271056.0,270466.0,	2.91028e+17	321069.0,441565.0,400669.0,	0.193514	0.950884	0.0844991	0.462229	257285	424875	277751	387768	1.65138	1.3961	Protein farnesyltransferase/geranylgeranyltransferase type-1 subunit alpha (Fragment) OS=Homo sapiens GN=FNTA PE=1 SV=1
Q13488	TCIRG1	733926357788	7539.0,2758.0,9200.0,	9391102149035	10360.0,7638.0,9207.0,	0.153684	0.950884	0.316085	0.71993	5920.67	9546.67	6499	9068.33	1.61243	1.39534	V-type proton ATPase 116 kDa subunit a isoform 3 OS=Homo sapiens GN=TCIRG1 PE=1 SV=3
E9PNA6	TCIRG1	733926357788	7539.0,2758.0,9200.0,	9391102149035	10360.0,7638.0,9207.0,	0.153684	0.950884	0.316085	0.71993	5920.67	9546.67	6499	9068.33	1.61243	1.39534	V-type proton ATPase subunit a (Fragment) OS=Homo sapiens GN=TCIRG1 PE=1 SV=1
H0YCE3	TCIRG1	733926357788	7539.0,2758.0,9200.0,	9391102149035	10360.0,7638.0,9207.0,	0.153684	0.950884	0.316085	0.71993	5920.67	9546.67	6499	9068.33	1.61243	1.39534	V-type proton ATPase subunit a (Fragment) OS=Homo sapiens GN=TCIRG1 PE=1 SV=1
E9PM12	TCIRG1	733926357788	7539.0,2758.0,9200.0,	9391102149035	10360.0,7638.0,9207.0,	0.153684	0.950884	0.316085	0.71993	5920.67	9546.67	6499	9068.33	1.61243	1.39534	V-type proton ATPase subunit a (Fragment) OS=Homo sapiens GN=TCIRG1 PE=1 SV=7
Reverse_sp|P11717|MPRI_HUMAN	IGF2R	1.07699e+16	110639.0,61672.0,140443.0,	1.15511e+17	127435.0,196086.0,112670.0,	0.30671	0.950884	0.29926	0.697973	95164.3	162755	104251	145397	1.71025	1.39468	Cation-independent mannose-6-phosphate receptor OS=Homo sapiens GN=IGF2R PE=1 SV=3
P30499	HLA-C	1.21177e+19	1244851.0,1089842.0,844244.0,	1.33651e+20	1474474.0,1463807.0,1483363.0,	0.0725875	0.950884	0.0706017	0.434624	989173	1.58314e+06	1.05965e+06	1.47388e+06	1.60047	1.39092	HLA class I histocompatibility antigen, Cw-1 alpha chain OS=Homo sapiens GN=HLA-C PE=1 SV=1
Q6S8J3	POTEE	1.37136e+25	1.40880818E8,1.36409771E8,1.00884247E8,	1.44879e+26	1.59834404E8,2.2759095E8,1.38521988E8,	0.290411	0.950884	0.200492	0.612039	117613893	1.95042e+08	1.26058e+08	1.75316e+08	1.65832	1.39075	POTE ankyrin domain family member E OS=Homo sapiens GN=POTEE PE=1 SV=3
Q9Y5Y5-2	PEX16	12514677712933	12855.0,7094.0,15279.0,	172592426611548	19040.0,18147.0,11768.0,	0.19273	0.950884	0.242427	0.657311	10741.3	17691	11742.7	16318.3	1.647	1.38966	Isoform 2 of Peroxisomal membrane protein PEX16 OS=Homo sapiens GN=PEX16
Q9Y5Y5	PEX16	12514677712933	12855.0,7094.0,15279.0,	172592426611548	19040.0,18147.0,11768.0,	0.19273	0.950884	0.242427	0.657311	10741.3	17691	11742.7	16318.3	1.647	1.38966	Peroxisomal membrane protein PEX16 OS=Homo sapiens GN=PEX16 PE=1 SV=2
Q6NUM9	RETSAT	287119873780	2949.0,2079.0,4465.0,	397671763375	4386.0,5366.0,3439.0,	0.233184	0.950884	0.242403	0.657311	2879.33	4842.33	3164.33	4397	1.68176	1.38955	All-trans-retinol 13,14-reductase OS=Homo sapiens GN=RETSAT PE=1 SV=2
Q6NUM9-2	RETSAT	287119873780	2949.0,2079.0,4465.0,	397671763375	4386.0,5366.0,3439.0,	0.233184	0.950884	0.242403	0.657311	2879.33	4842.33	3164.33	4397	1.68176	1.38955	Isoform 2 of All-trans-retinol 13,14-reductase OS=Homo sapiens GN=RETSAT
H7BZ16	RETSAT	287119873780	2949.0,2079.0,4465.0,	397671763375	4386.0,5366.0,3439.0,	0.233184	0.950884	0.242403	0.657311	2879.33	4842.33	3164.33	4397	1.68176	1.38955	All-trans-retinol 13,14-reductase (Fragment) OS=Homo sapiens GN=RETSAT PE=1 SV=1
H7BZ81	RETSAT	287119873780	2949.0,2079.0,4465.0,	397671763375	4386.0,5366.0,3439.0,	0.233184	0.950884	0.242403	0.657311	2879.33	4842.33	3164.33	4397	1.68176	1.38955	All-trans-retinol 13,14-reductase (Fragment) OS=Homo sapiens GN=RETSAT PE=1 SV=1
Q08426-2	EHHADH	647367691347	6649.0,7085.0,1591.0,	8078108884155	8910.0,8142.0,4233.0,	0.340763	0.950884	0.434766	0.801021	4863	7707	5108.33	7095	1.58482	1.38891	Isoform 2 of Peroxisomal bifunctional enzyme OS=Homo sapiens GN=EHHADH
Q08426	EHHADH	647367691347	6649.0,7085.0,1591.0,	8078108884155	8910.0,8142.0,4233.0,	0.340763	0.950884	0.434766	0.801021	4863	7707	5108.33	7095	1.58482	1.38891	Peroxisomal bifunctional enzyme OS=Homo sapiens GN=EHHADH PE=1 SV=3
Q15904	ATP6AP1	841285781182327	86425.0,60516.0,97261.0,	1.12387e+16	123988.0,121221.0,93597.0,	0.138255	0.950884	0.0977083	0.474859	74755.3	122107	81400.7	112935	1.63342	1.3874	V-type proton ATPase subunit S1 OS=Homo sapiens GN=ATP6AP1 PE=1 SV=2
A0A0C4DGX8	ATP6AP1	841285781182327	86425.0,60516.0,97261.0,	1.12387e+16	123988.0,121221.0,93597.0,	0.138255	0.950884	0.0977083	0.474859	74755.3	122107	81400.7	112935	1.63342	1.3874	ATPase, H+ transporting, lysosomal accessory protein 1, isoform CRA_c OS=Homo sapiens GN=ATP6AP1 PE=1 SV=1
P60033	CD81	7.94426e+17	816117.0,595391.0,978125.0,	9.8795e+18	1089932.0,1307785.0,909418.0,	0.212981	0.950884	0.128443	0.522976	730381	1209674	796544	1.10238e+06	1.65622	1.38395	CD81 antigen OS=Homo sapiens GN=CD81 PE=1 SV=1
H0YDL9	CD81	7.94426e+17	816117.0,595391.0,978125.0,	9.8795e+18	1089932.0,1307785.0,909418.0,	0.212981	0.950884	0.128443	0.522976	730381	1209674	796544	1.10238e+06	1.65622	1.38395	Tetraspanin (Fragment) OS=Homo sapiens GN=CD81 PE=1 SV=1
E9PIF1	CD81	7.94426e+17	816117.0,595391.0,978125.0,	9.8795e+18	1089932.0,1307785.0,909418.0,	0.212981	0.950884	0.128443	0.522976	730381	1209674	796544	1.10238e+06	1.65622	1.38395	Tetraspanin OS=Homo sapiens GN=CD81 PE=1 SV=1
H0YDJ9	CD81	7.94426e+17	816117.0,595391.0,978125.0,	9.8795e+18	1089932.0,1307785.0,909418.0,	0.212981	0.950884	0.128443	0.522976	730381	1209674	796544	1.10238e+06	1.65622	1.38395	Tetraspanin (Fragment) OS=Homo sapiens GN=CD81 PE=1 SV=1
E9PRJ8	CD81	7.94426e+17	816117.0,595391.0,978125.0,	9.8795e+18	1089932.0,1307785.0,909418.0,	0.212981	0.950884	0.128443	0.522976	730381	1209674	796544	1.10238e+06	1.65622	1.38395	Tetraspanin (Fragment) OS=Homo sapiens GN=CD81 PE=1 SV=1
E9PJK1	CD81	7.94426e+17	816117.0,595391.0,978125.0,	9.8795e+18	1089932.0,1307785.0,909418.0,	0.212981	0.950884	0.128443	0.522976	730381	1209674	796544	1.10238e+06	1.65622	1.38395	Tetraspanin OS=Homo sapiens GN=CD81 PE=1 SV=1
A6NMH8	CD81	7.94426e+17	816117.0,595391.0,978125.0,	9.8795e+18	1089932.0,1307785.0,909418.0,	0.212981	0.950884	0.128443	0.522976	730381	1209674	796544	1.10238e+06	1.65622	1.38395	Tetraspanin OS=Homo sapiens GN=CD81 PE=1 SV=1
A0A140T9U8	HLA-C	1.24656e+19	1280592.0,1116582.0,878499.0,	1.37098e+20	1512493.0,1503454.0,1511993.0,	0.075485	0.950884	0.0699887	0.434566	1.01895e+06	1621664	1091891	1.50931e+06	1.5915	1.38229	HLA class I histocompatibility antigen, Cw-6 alpha chain OS=Homo sapiens GN=HLA-C PE=1 SV=1
A0A140T9H5	HLA-C	1.24656e+19	1280592.0,1116582.0,878499.0,	1.37098e+20	1512493.0,1503454.0,1511993.0,	0.075485	0.950884	0.0699887	0.434566	1.01895e+06	1621664	1091891	1.50931e+06	1.5915	1.38229	HLA class I histocompatibility antigen, Cw-6 alpha chain OS=Homo sapiens GN=HLA-C PE=1 SV=1
O19617	HLA-C	1.24656e+19	1280592.0,1116582.0,878499.0,	1.37098e+20	1512493.0,1503454.0,1511993.0,	0.075485	0.950884	0.0699887	0.434566	1.01895e+06	1621664	1091891	1.50931e+06	1.5915	1.38229	HLA class I antigen OS=Homo sapiens GN=HLA-C PE=1 SV=1
A0A140T921	HLA-C	1.24656e+19	1280592.0,1116582.0,878499.0,	1.37098e+20	1512493.0,1503454.0,1511993.0,	0.075485	0.950884	0.0699887	0.434566	1.01895e+06	1621664	1091891	1.50931e+06	1.5915	1.38229	HLA class I histocompatibility antigen, Cw-6 alpha chain OS=Homo sapiens GN=HLA-C PE=1 SV=1
O14523-2	C2CD2L	185122992000	1901.0,2406.0,2362.0,	225444743316	2486.0,3345.0,3379.0,	0.175789	0.950884	0.0817296	0.458964	2050	3348	2223	3070	1.63317	1.38102	Isoform 2 of C2 domain-containing protein 2-like OS=Homo sapiens GN=C2CD2L
E9PK05	C2CD2L	185122992000	1901.0,2406.0,2362.0,	225444743316	2486.0,3345.0,3379.0,	0.175789	0.950884	0.0817296	0.458964	2050	3348	2223	3070	1.63317	1.38102	C2 domain-containing protein 2-like OS=Homo sapiens GN=C2CD2L PE=1 SV=1
O14523	C2CD2L	185122992000	1901.0,2406.0,2362.0,	225444743316	2486.0,3345.0,3379.0,	0.175789	0.950884	0.0817296	0.458964	2050	3348	2223	3070	1.63317	1.38102	C2 domain-containing protein 2-like OS=Homo sapiens GN=C2CD2L PE=1 SV=3
F5H5T7	DPY19L2	2.30217e+17	236503.0,179506.0,298310.0,	1.8941e+17	208961.0,585226.0,191703.0,	0.484559	0.950884	0.558307	0.86528	218068	386683	238106	328630	1.77322	1.38018	Probable C-mannosyltransferase DPY19L2 (Fragment) OS=Homo sapiens GN=DPY19L2 PE=1 SV=7
Q9BS40	LXN	137822140	1415.0,2317.0,0.0,	155125631479	1711.0,1916.0,1507.0,	0.429001	0.950884	0.561701	0.866678	1197.33	1864.33	1244	1711.33	1.55707	1.37567	Latexin OS=Homo sapiens GN=LXN PE=1 SV=2
H7C5A4	LXN	137822140	1415.0,2317.0,0.0,	155125631479	1711.0,1916.0,1507.0,	0.429001	0.950884	0.561701	0.866678	1197.33	1864.33	1244	1711.33	1.55707	1.37567	Latexin (Fragment) OS=Homo sapiens GN=LXN PE=1 SV=1
P04350	TUBB4A	1.89441e+23	1.9461379E7,1.7006519E7,2.1258174E7,	2.06457e+23	2.2776852E7,3.9521036E7,1.7013371E7,	0.394029	0.950884	0.398488	0.794454	17728178	3.00618e+07	19242024	2.64371e+07	1.69571	1.37392	Tubulin beta-4A chain OS=Homo sapiens GN=TUBB4A PE=1 SV=2
P48506	GCLC	284662788826477	29243.0,29192.0,31279.0,	331427115232795	36562.0,53211.0,33420.0,	0.291101	0.950884	0.209569	0.622072	27610.3	45696.3	29904.7	41064.3	1.65504	1.37317	Glutamate--cysteine ligase catalytic subunit OS=Homo sapiens GN=GCLC PE=1 SV=2
E1CEI4	GCLC	284662788826477	29243.0,29192.0,31279.0,	331427115232795	36562.0,53211.0,33420.0,	0.291101	0.950884	0.209569	0.622072	27610.3	45696.3	29904.7	41064.3	1.65504	1.37317	Glutamate--cysteine ligase catalytic subunit OS=Homo sapiens GN=GCLC PE=1 SV=1
P53582	METAP1	149912512417	1539.0,1309.0,2855.0,	232850141483	2568.0,3749.0,1511.0,	0.372784	0.950884	0.432928	0.801021	1722.33	2941.67	1901	2609.33	1.70795	1.37261	Methionine aminopeptidase 1 OS=Homo sapiens GN=METAP1 PE=1 SV=2
D6RF24	METAP1	149912512417	1539.0,1309.0,2855.0,	232850141483	2568.0,3749.0,1511.0,	0.372784	0.950884	0.432928	0.801021	1722.33	2941.67	1901	2609.33	1.70795	1.37261	Methionine aminopeptidase 1 OS=Homo sapiens GN=METAP1 PE=1 SV=1
H0Y9L0	METAP1	149912512417	1539.0,1309.0,2855.0,	232850141483	2568.0,3749.0,1511.0,	0.372784	0.950884	0.432928	0.801021	1722.33	2941.67	1901	2609.33	1.70795	1.37261	Methionine aminopeptidase 1 (Fragment) OS=Homo sapiens GN=METAP1 PE=1 SV=1
F5H070	KDM3A	8775101993056	9013.0,10676.0,3609.0,	99291131712298	10953.0,8463.0,12531.0,	0.214664	0.950884	0.319391	0.724488	7343.33	11181.3	7766	10649	1.52265	1.37123	Lysine-specific demethylase 3A OS=Homo sapiens GN=KDM3A PE=1 SV=2
Q9Y4C1	KDM3A	8775101993056	9013.0,10676.0,3609.0,	99291131712298	10953.0,8463.0,12531.0,	0.214664	0.950884	0.319391	0.724488	7343.33	11181.3	7766	10649	1.52265	1.37123	Lysine-specific demethylase 3A OS=Homo sapiens GN=KDM3A PE=1 SV=4
F8WE62	KDM3A	8775101993056	9013.0,10676.0,3609.0,	99291131712298	10953.0,8463.0,12531.0,	0.214664	0.950884	0.319391	0.724488	7343.33	11181.3	7766	10649	1.52265	1.37123	Lysine-specific demethylase 3A OS=Homo sapiens GN=KDM3A PE=1 SV=1
Q93015-2	NAT6	256229673059	2631.0,3105.0,3613.0,	520055362882	5736.0,4140.0,2937.0,	0.17865	0.950884	0.288445	0.687607	2862.67	4539.33	3116.33	4271	1.5857	1.37052	Isoform 2 of N-acetyltransferase 6 OS=Homo sapiens GN=NAT6
Q93015	NAT6	256229673059	2631.0,3105.0,3613.0,	520055362882	5736.0,4140.0,2937.0,	0.17865	0.950884	0.288445	0.687607	2862.67	4539.33	3116.33	4271	1.5857	1.37052	N-acetyltransferase 6 OS=Homo sapiens GN=NAT6 PE=2 SV=2
P09960	LTA4H	2.18202e+20	2241592.0,2148094.0,2904418.0,	2.22487e+20	2454530.0,5472488.0,2068112.0,	0.446741	0.950884	0.493149	0.840813	2230852	3.85724e+06	2431368	3331710	1.72904	1.3703	Leukotriene A-4 hydrolase OS=Homo sapiens GN=LTA4H PE=1 SV=2
P09543	CNP	4.12838e+17	424110.0,304821.0,483720.0,	4.93255e+17	544170.0,690363.0,424143.0,	0.264945	0.950884	0.195252	0.606665	371161	610855	404217	552892	1.6458	1.36781	2',3'-cyclic-nucleotide 3'-phosphodiesterase OS=Homo sapiens GN=CNP PE=1 SV=2
P09543-2	CNP	4.12838e+17	424110.0,304821.0,483720.0,	4.93255e+17	544170.0,690363.0,424143.0,	0.264945	0.950884	0.195252	0.606665	371161	610855	404217	552892	1.6458	1.36781	Isoform CNPI of 2',3'-cyclic-nucleotide 3'-phosphodiesterase OS=Homo sapiens GN=CNP
P00491	PNP	6.77438e+20	6959360.0,4456842.0,7831441.0,	7.75076e+21	8550845.0,7263674.0,1.0507247E7,	0.0401157	0.83812	0.163683	0.575209	5886988	9.25791e+06	6415881	8773922	1.57261	1.36753	Purine nucleoside phosphorylase OS=Homo sapiens GN=PNP PE=1 SV=2
P30501	HLA-C	1.23849e+19	1272301.0,1102748.0,885550.0,	1.35428e+20	1494077.0,1506513.0,1457098.0,	0.0900018	0.950884	0.0680532	0.434566	1013843	1.5995e+06	1.08687e+06	1485896	1.57767	1.36714	HLA class I histocompatibility antigen, Cw-2 alpha chain OS=Homo sapiens GN=HLA-C PE=1 SV=1
A0A087WTX2	SLC39A7	583605248323996	59952.0,54937.0,28348.0,	686387881459872	75722.0,58941.0,61013.0,	0.136374	0.950884	0.212532	0.623311	44946.3	69108	47745.7	65225.3	1.53757	1.3661	Zinc transporter SLC39A7 OS=Homo sapiens GN=SLC39A7 PE=1 SV=1
Q92504	SLC39A7	583605248323996	59952.0,54937.0,28348.0,	686387881459872	75722.0,58941.0,61013.0,	0.136374	0.950884	0.212532	0.623311	44946.3	69108	47745.7	65225.3	1.53757	1.3661	Zinc transporter SLC39A7 OS=Homo sapiens GN=SLC39A7 PE=1 SV=2
A2AAT0	SLC39A7	583605248323996	59952.0,54937.0,28348.0,	686387881459872	75722.0,58941.0,61013.0,	0.136374	0.950884	0.212532	0.623311	44946.3	69108	47745.7	65225.3	1.53757	1.3661	Zinc transporter SLC39A7 (Fragment) OS=Homo sapiens GN=SLC39A7 PE=1 SV=1
Q7L5N7	LPCAT2	332614102959	3416.0,1475.0,3495.0,	383348323548	4227.0,3613.0,3614.0,	0.109733	0.950884	0.257906	0.663207	2565	4071	2795.33	3818	1.58713	1.36585	Lysophosphatidylcholine acyltransferase 2 OS=Homo sapiens GN=LPCAT2 PE=1 SV=1
A0A087X0A3	LPCAT2	332614102959	3416.0,1475.0,3495.0,	383348323548	4227.0,3613.0,3614.0,	0.109733	0.950884	0.257906	0.663207	2565	4071	2795.33	3818	1.58713	1.36585	Lysophosphatidylcholine acyltransferase 2 OS=Homo sapiens GN=LPCAT2 PE=1 SV=1
Q7L5N7-2	LPCAT2	332614102959	3416.0,1475.0,3495.0,	383348323548	4227.0,3613.0,3614.0,	0.109733	0.950884	0.257906	0.663207	2565	4071	2795.33	3818	1.58713	1.36585	Isoform 2 of Lysophosphatidylcholine acyltransferase 2 OS=Homo sapiens GN=LPCAT2
A0A140T912	HLA-C	1.33826e+19	1374796.0,1182048.0,984776.0,	1.46287e+20	1613873.0,1629533.0,1593413.0,	0.0869354	0.950884	0.0605991	0.424776	1100350	1.73512e+06	1180540	1612273	1.57688	1.36571	HLA class I histocompatibility antigen, Cw-6 alpha chain OS=Homo sapiens GN=HLA-C PE=1 SV=1
G5E9A6	USP11	934070118648	9595.0,7339.0,10216.0,	113221850010527	12490.0,13835.0,10727.0,	0.174274	0.950884	0.0581754	0.414012	8333	13449.7	9050	12350.7	1.61402	1.36471	Ubiquitin carboxyl-terminal hydrolase 11 OS=Homo sapiens GN=USP11 PE=1 SV=1
P51784	USP11	934070118648	9595.0,7339.0,10216.0,	113221850010527	12490.0,13835.0,10727.0,	0.174274	0.950884	0.0581754	0.414012	8333	13449.7	9050	12350.7	1.61402	1.36471	Ubiquitin carboxyl-terminal hydrolase 11 OS=Homo sapiens GN=USP11 PE=1 SV=3
Q07954	LRP1	87610010	899.0,1047.0,0.0,	12271703	0.0,917.0,1735.0,	0.594017	0.950884	0.717255	0.926945	625.667	976.667	648.667	884	1.561	1.3628	Prolow-density lipoprotein receptor-related protein 1 OS=Homo sapiens GN=LRP1 PE=1 SV=2
P04075-2	ALDOA	2.9172e+23	2.9968581E7,2.9107147E7,3.7052079E7,	2.96335e+23	3.269247E7,6.8456796E7,2.9610372E7,	0.424602	0.950884	0.453601	0.817146	29446996	50075142	3.20426e+07	43586546	1.70052	1.36027	Isoform 2 of Fructose-bisphosphate aldolase A OS=Homo sapiens GN=ALDOA
P04075	ALDOA	2.9172e+23	2.9968581E7,2.9107147E7,3.7052079E7,	2.96335e+23	3.269247E7,6.8456796E7,2.9610372E7,	0.424602	0.950884	0.453601	0.817146	29446996	50075142	3.20426e+07	43586546	1.70052	1.36027	Fructose-bisphosphate aldolase A OS=Homo sapiens GN=ALDOA PE=1 SV=2
P46527	CDKN1B	1.04522e+17	107376.0,109312.0,134729.0,	1.28467e+17	141727.0,181108.0,154650.0,	0.194402	0.950884	0.0485931	0.397225	107664	174129	117139	159162	1.61735	1.35874	Cyclin-dependent kinase inhibitor 1B OS=Homo sapiens GN=CDKN1B PE=1 SV=1
E7ES52	CDKN1B	1.04522e+17	107376.0,109312.0,134729.0,	1.28467e+17	141727.0,181108.0,154650.0,	0.194402	0.950884	0.0485931	0.397225	107664	174129	117139	159162	1.61735	1.35874	Cyclin-dependent kinase inhibitor 1B OS=Homo sapiens GN=CDKN1B PE=1 SV=1
P68133	ACTA1	2.58205e+26	2.65256079E8,2.51780955E8,2.31894594E8,	2.87058e+26	3.16690945E8,4.48252825E8,2.51936606E8,	0.318754	0.950884	0.260295	0.666138	231672901	377883527	249643876	3.3896e+08	1.63111	1.35777	Actin, alpha skeletal muscle OS=Homo sapiens GN=ACTA1 PE=1 SV=1
Q96KC8	DNAJC1	915588356881720	94055.0,87476.0,96541.0,	1.23041e+17	135740.0,113311.0,128350.0,	0.0245105	0.826867	0.0245662	0.318693	85615.3	133501	92690.7	125800	1.55932	1.35721	DnaJ homolog subfamily C member 1 OS=Homo sapiens GN=DNAJC1 PE=1 SV=1
P57088	TMEM33	441274105245583	45331.0,42972.0,53850.0,	4839914587729769	53394.0,109095.0,30336.0,	0.478837	0.950884	0.546109	0.86101	43587.3	74681.7	47384.3	64275	1.71338	1.35646	Transmembrane protein 33 OS=Homo sapiens GN=TMEM33 PE=1 SV=2
D6RAA6	TMEM33	441274105245583	45331.0,42972.0,53850.0,	4839914587729769	53394.0,109095.0,30336.0,	0.478837	0.950884	0.546109	0.86101	43587.3	74681.7	47384.3	64275	1.71338	1.35646	Transmembrane protein 33 (Fragment) OS=Homo sapiens GN=TMEM33 PE=1 SV=1
Q13162	PRDX4	1.87145e+23	1.9225548E7,1.5904765E7,2.1719354E7,	2.2023e+23	2.4296445E7,2.4433062E7,2.8364982E7,	0.0680863	0.950884	0.0373507	0.35928	1.74309e+07	27509007	18949889	25698163	1.57817	1.35611	Peroxiredoxin-4 OS=Homo sapiens GN=PRDX4 PE=1 SV=1
P35869	AHR	368730732105	3787.0,3216.0,2486.0,	490844564043	5414.0,3332.0,4120.0,	0.0609686	0.950884	0.203854	0.615193	2955	4469	3163	4288.67	1.51235	1.35589	Aryl hydrocarbon receptor OS=Homo sapiens GN=AHR PE=1 SV=2
C9JJ78	EBP	257925873760	2649.0,2708.0,4441.0,	443779702374	4894.0,5959.0,2418.0,	0.354649	0.950884	0.403709	0.795548	2975.33	4927	3266	4423.67	1.65595	1.35446	3-beta-hydroxysteroid-Delta(8),Delta(7)-isomerase (Fragment) OS=Homo sapiens GN=EBP PE=1 SV=1
C9J719	EBP	257925873760	2649.0,2708.0,4441.0,	443779702374	4894.0,5959.0,2418.0,	0.354649	0.950884	0.403709	0.795548	2975.33	4927	3266	4423.67	1.65595	1.35446	3-beta-hydroxysteroid-Delta(8),Delta(7)-isomerase (Fragment) OS=Homo sapiens GN=EBP PE=1 SV=7
Q15125	EBP	257925873760	2649.0,2708.0,4441.0,	443779702374	4894.0,5959.0,2418.0,	0.354649	0.950884	0.403709	0.795548	2975.33	4927	3266	4423.67	1.65595	1.35446	3-beta-hydroxysteroid-Delta(8),Delta(7)-isomerase OS=Homo sapiens GN=EBP PE=1 SV=3
P60709	ACTB	3.20444e+26	3.29194767E8,3.08455967E8,2.99528507E8,	3.57255e+26	3.94133486E8,5.69011434E8,3.03346368E8,	0.336259	0.950884	0.293828	0.691876	2.89549e+08	4.71922e+08	3.12393e+08	4.22164e+08	1.62985	1.35139	Actin, cytoplasmic 1 OS=Homo sapiens GN=ACTB PE=1 SV=1
P63261	ACTG1	3.20444e+26	3.29194767E8,3.08455967E8,2.99528507E8,	3.57255e+26	3.94133486E8,5.69011434E8,3.03346368E8,	0.336259	0.950884	0.293828	0.691876	2.89549e+08	4.71922e+08	3.12393e+08	4.22164e+08	1.62985	1.35139	Actin, cytoplasmic 2 OS=Homo sapiens GN=ACTG1 PE=1 SV=1
P04899-2	GNAI2	2.20839e+20	2268686.0,1597333.0,2541658.0,	2.5886e+20	2855813.0,3583644.0,2210898.0,	0.26903	0.950884	0.206332	0.615193	1961909	3183308	2.13589e+06	2.88345e+06	1.62256	1.35	Isoform 2 of Guanine nucleotide-binding protein G(i) subunit alpha-2 OS=Homo sapiens GN=GNAI2
P04899-3	GNAI2	2.20839e+20	2268686.0,1597333.0,2541658.0,	2.5886e+20	2855813.0,3583644.0,2210898.0,	0.26903	0.950884	0.206332	0.615193	1961909	3183308	2.13589e+06	2.88345e+06	1.62256	1.35	Isoform 3 of Guanine nucleotide-binding protein G(i) subunit alpha-2 OS=Homo sapiens GN=GNAI2
P04899-5	GNAI2	2.20839e+20	2268686.0,1597333.0,2541658.0,	2.5886e+20	2855813.0,3583644.0,2210898.0,	0.26903	0.950884	0.206332	0.615193	1961909	3183308	2.13589e+06	2.88345e+06	1.62256	1.35	Isoform 5 of Guanine nucleotide-binding protein G(i) subunit alpha-2 OS=Homo sapiens GN=GNAI2
P04899-6	GNAI2	2.20839e+20	2268686.0,1597333.0,2541658.0,	2.5886e+20	2855813.0,3583644.0,2210898.0,	0.26903	0.950884	0.206332	0.615193	1961909	3183308	2.13589e+06	2.88345e+06	1.62256	1.35	Isoform 6 of Guanine nucleotide-binding protein G(i) subunit alpha-2 OS=Homo sapiens GN=GNAI2
P04899	GNAI2	2.20839e+20	2268686.0,1597333.0,2541658.0,	2.5886e+20	2855813.0,3583644.0,2210898.0,	0.26903	0.950884	0.206332	0.615193	1961909	3183308	2.13589e+06	2.88345e+06	1.62256	1.35	Guanine nucleotide-binding protein G(i) subunit alpha-2 OS=Homo sapiens GN=GNAI2 PE=1 SV=3
Reverse_tr|F8W6H5|F8W6H5_HUMAN	ENPP3	167327972075	1718.0,2927.0,2451.0,	268553182582	2962.0,3977.0,2631.0,	0.268446	0.950884	0.200315	0.612039	2181.67	3528.33	2365.33	3190	1.61727	1.34865	Ectonucleotide pyrophosphatase/phosphodiesterase family member 3 OS=Homo sapiens GN=ENPP3 PE=1 SV=1
Reverse_sp|O14638|ENPP3_HUMAN	ENPP3	167327972075	1718.0,2927.0,2451.0,	268553182582	2962.0,3977.0,2631.0,	0.268446	0.950884	0.200315	0.612039	2181.67	3528.33	2365.33	3190	1.61727	1.34865	Ectonucleotide pyrophosphatase/phosphodiesterase family member 3 OS=Homo sapiens GN=ENPP3 PE=1 SV=2
Q8WWI5-3	SLC44A1	469963230246510	48278.0,33812.0,54945.0,	568299754848117	62694.0,72951.0,49033.0,	0.230065	0.950884	0.164447	0.576007	41936	67498	45678.3	61559.3	1.60955	1.34767	Isoform 3 of Choline transporter-like protein 1 OS=Homo sapiens GN=SLC44A1
Q8WWI5-2	SLC44A1	469963230246510	48278.0,33812.0,54945.0,	568299754848117	62694.0,72951.0,49033.0,	0.230065	0.950884	0.164447	0.576007	41936	67498	45678.3	61559.3	1.60955	1.34767	Isoform 2 of Choline transporter-like protein 1 OS=Homo sapiens GN=SLC44A1
Q8WWI5	SLC44A1	469963230246510	48278.0,33812.0,54945.0,	568299754848117	62694.0,72951.0,49033.0,	0.230065	0.950884	0.164447	0.576007	41936	67498	45678.3	61559.3	1.60955	1.34767	Choline transporter-like protein 1 OS=Homo sapiens GN=SLC44A1 PE=1 SV=1
O75165	DNAJC13	187871589519016	19300.0,16638.0,22465.0,	300802226128280	33185.0,16648.0,28819.0,	0.0467393	0.90505	0.304645	0.705453	17899.3	26873.7	19467.7	26217.3	1.50138	1.34671	DnaJ homolog subfamily C member 13 OS=Homo sapiens GN=DNAJC13 PE=1 SV=5
Q01650	SLC7A5	1.82234e+20	1872104.0,1293643.0,2042349.0,	2.14893e+20	2370760.0,2873948.0,1767238.0,	0.264876	0.950884	0.207516	0.616623	1.59564e+06	2.57531e+06	1736032	2.33732e+06	1.61397	1.34635	Large neutral amino acids transporter small subunit 1 OS=Homo sapiens GN=SLC7A5 PE=1 SV=2
B1APE1	GTF2B	246692188722525	25342.0,22911.0,26611.0,	358084022030273	39504.0,30079.0,30850.0,	0.0407946	0.83812	0.0926705	0.464516	23027	35433.7	24954.7	33477.7	1.53879	1.34154	Transcription initiation factor IIB (Fragment) OS=Homo sapiens GN=GTF2B PE=1 SV=1
B1APE2	GTF2B	246692188722525	25342.0,22911.0,26611.0,	358084022030273	39504.0,30079.0,30850.0,	0.0407946	0.83812	0.0926705	0.464516	23027	35433.7	24954.7	33477.7	1.53879	1.34154	Transcription initiation factor IIB (Fragment) OS=Homo sapiens GN=GTF2B PE=1 SV=1
Q00403	GTF2B	246692188722525	25342.0,22911.0,26611.0,	358084022030273	39504.0,30079.0,30850.0,	0.0407946	0.83812	0.0926705	0.464516	23027	35433.7	24954.7	33477.7	1.53879	1.34154	Transcription initiation factor IIB OS=Homo sapiens GN=GTF2B PE=1 SV=1
Q4L180-2	FILIP1L	635726651560834	65307.0,69626.0,71868.0,	8982390561108359	99095.0,67726.0,110427.0,	0.0261524	0.826867	0.205147	0.615193	63640.3	96247.7	68933.7	92416	1.51237	1.34065	Isoform 2 of Filamin A-interacting protein 1-like OS=Homo sapiens GN=FILIP1L
Q4L180-3	FILIP1L	635726651560834	65307.0,69626.0,71868.0,	8982390561108359	99095.0,67726.0,110427.0,	0.0261524	0.826867	0.205147	0.615193	63640.3	96247.7	68933.7	92416	1.51237	1.34065	Isoform 3 of Filamin A-interacting protein 1-like OS=Homo sapiens GN=FILIP1L
Q4L180-5	FILIP1L	635726651560834	65307.0,69626.0,71868.0,	8982390561108359	99095.0,67726.0,110427.0,	0.0261524	0.826867	0.205147	0.615193	63640.3	96247.7	68933.7	92416	1.51237	1.34065	Isoform 5 of Filamin A-interacting protein 1-like OS=Homo sapiens GN=FILIP1L
O14880	MGST3	4.94089e+17	507579.0,350532.0,382181.0,	4.91265e+17	541974.0,644870.0,475096.0,	0.218164	0.950884	0.11075	0.497693	384152	606583	413431	553980	1.57902	1.33996	Microsomal glutathione S-transferase 3 OS=Homo sapiens GN=MGST3 PE=1 SV=1
Q5VV89	MGST3	4.94089e+17	507579.0,350532.0,382181.0,	4.91265e+17	541974.0,644870.0,475096.0,	0.218164	0.950884	0.11075	0.497693	384152	606583	413431	553980	1.57902	1.33996	Microsomal glutathione S-transferase 3 OS=Homo sapiens GN=MGST3 PE=1 SV=1
P33121-3	ACSL1	681964734558845	70056.0,49559.0,69517.0,	7609613337768092	83950.0,99747.0,69391.0,	0.231406	0.950884	0.130824	0.523792	58128.7	92521.7	63044	84362.7	1.59167	1.33816	Isoform 3 of Long-chain-fatty-acid--CoA ligase 1 OS=Homo sapiens GN=ACSL1
P33121-2	ACSL1	681964734558845	70056.0,49559.0,69517.0,	7609613337768092	83950.0,99747.0,69391.0,	0.231406	0.950884	0.130824	0.523792	58128.7	92521.7	63044	84362.7	1.59167	1.33816	Isoform 2 of Long-chain-fatty-acid--CoA ligase 1 OS=Homo sapiens GN=ACSL1
B7Z3Z9	ACSL1	681964734558845	70056.0,49559.0,69517.0,	7609613337768092	83950.0,99747.0,69391.0,	0.231406	0.950884	0.130824	0.523792	58128.7	92521.7	63044	84362.7	1.59167	1.33816	Long-chain-fatty-acid--CoA ligase 1 OS=Homo sapiens GN=ACSL1 PE=1 SV=1
P33121	ACSL1	681964734558845	70056.0,49559.0,69517.0,	7609613337768092	83950.0,99747.0,69391.0,	0.231406	0.950884	0.130824	0.523792	58128.7	92521.7	63044	84362.7	1.59167	1.33816	Long-chain-fatty-acid--CoA ligase 1 OS=Homo sapiens GN=ACSL1 PE=1 SV=1
E7EPM6	ACSL1	681964734558845	70056.0,49559.0,69517.0,	7609613337768092	83950.0,99747.0,69391.0,	0.231406	0.950884	0.130824	0.523792	58128.7	92521.7	63044	84362.7	1.59167	1.33816	Long-chain-fatty-acid--CoA ligase 1 OS=Homo sapiens GN=ACSL1 PE=1 SV=1
Q9H553-2	ALG2	960956135186959	98719.0,64221.0,102733.0,	1.12669e+16	124298.0,137501.0,93452.0,	0.221449	0.950884	0.170579	0.584663	81468.3	129410	88557.7	118417	1.58847	1.33717	Isoform 2 of Alpha-1,3/1,6-mannosyltransferase ALG2 OS=Homo sapiens GN=ALG2
Q9H553	ALG2	960956135186959	98719.0,64221.0,102733.0,	1.12669e+16	124298.0,137501.0,93452.0,	0.221449	0.950884	0.170579	0.584663	81468.3	129410	88557.7	118417	1.58847	1.33717	Alpha-1,3/1,6-mannosyltransferase ALG2 OS=Homo sapiens GN=ALG2 PE=1 SV=1
Q8IXB1	DNAJC10	1043	0.0,0.0,1232.0,	982895	0.0,734.0,912.0,	0.585062	0.950884	0.796603	0.940573	347.667	625.667	410.667	548.667	1.79962	1.33604	DnaJ homolog subfamily C member 10 OS=Homo sapiens GN=DNAJC10 PE=1 SV=2
Q8IXB1-2	DNAJC10	1043	0.0,0.0,1232.0,	982895	0.0,734.0,912.0,	0.585062	0.950884	0.796603	0.940573	347.667	625.667	410.667	548.667	1.79962	1.33604	Isoform 2 of DnaJ homolog subfamily C member 10 OS=Homo sapiens GN=DNAJC10
E7EMD0	POR	2.76845e+17	284404.0,215946.0,319726.0,	3.10791e+17	342870.0,467131.0,285618.0,	0.295152	0.950884	0.228167	0.644501	251258	405227	273359	365206	1.61279	1.336	NADPH--cytochrome P450 reductase OS=Homo sapiens GN=POR PE=1 SV=1
P16435	POR	2.76845e+17	284404.0,215946.0,319726.0,	3.10791e+17	342870.0,467131.0,285618.0,	0.295152	0.950884	0.228167	0.644501	251258	405227	273359	365206	1.61279	1.336	NADPH--cytochrome P450 reductase OS=Homo sapiens GN=POR PE=1 SV=2
H0Y4R2	POR	2.76845e+17	284404.0,215946.0,319726.0,	3.10791e+17	342870.0,467131.0,285618.0,	0.295152	0.950884	0.228167	0.644501	251258	405227	273359	365206	1.61279	1.336	NADPH--cytochrome P450 reductase (Fragment) OS=Homo sapiens GN=POR PE=1 SV=1
Q5TFE4	NT5DC1	3.82288e+17	392723.0,379798.0,512440.0,	3.71331e+18	409659.0,900166.0,405660.0,	0.434738	0.950884	0.477268	0.833966	392956	657681	428320	571828	1.67367	1.33505	5'-nucleotidase domain-containing protein 1 OS=Homo sapiens GN=NT5DC1 PE=1 SV=1
P06280	GLA	544103921647112	55895.0,41051.0,55658.0,	5898812671842977	65077.0,94768.0,43797.0,	0.371617	0.950884	0.370831	0.773445	46912.7	76227.7	50868	67880.7	1.62488	1.33445	Alpha-galactosidase A OS=Homo sapiens GN=GLA PE=1 SV=1
F8VSC5	SCYL2	287012654121284	29484.0,27782.0,25144.0,	392264575431842	43274.0,34217.0,32449.0,	0.0584896	0.940432	0.0975629	0.474859	25508.7	38940.7	27470	36646.7	1.52657	1.33406	SCY1-like protein 2 (Fragment) OS=Homo sapiens GN=SCYL2 PE=1 SV=1
A0A0U1RQQ9	SCYL2	287012654121284	29484.0,27782.0,25144.0,	392264575431842	43274.0,34217.0,32449.0,	0.0584896	0.940432	0.0975629	0.474859	25508.7	38940.7	27470	36646.7	1.52657	1.33406	SCY1-like protein 2 OS=Homo sapiens GN=SCYL2 PE=1 SV=1
Q6P3W7	SCYL2	287012654121284	29484.0,27782.0,25144.0,	392264575431842	43274.0,34217.0,32449.0,	0.0584896	0.940432	0.0975629	0.474859	25508.7	38940.7	27470	36646.7	1.52657	1.33406	SCY1-like protein 2 OS=Homo sapiens GN=SCYL2 PE=1 SV=1
P63096	GNAI1	4.01666e+17	412633.0,259541.0,460871.0,	4.44645e+17	490541.0,633023.0,387585.0,	0.283263	0.950884	0.25069	0.660885	346572	557137	377682	503716	1.60756	1.33371	Guanine nucleotide-binding protein G(i) subunit alpha-1 OS=Homo sapiens GN=GNAI1 PE=1 SV=2
P63096-2	GNAI1	4.01666e+17	412633.0,259541.0,460871.0,	4.44645e+17	490541.0,633023.0,387585.0,	0.283263	0.950884	0.25069	0.660885	346572	557137	377682	503716	1.60756	1.33371	Isoform 2 of Guanine nucleotide-binding protein G(i) subunit alpha-1 OS=Homo sapiens GN=GNAI1
Q562R1	ACTBL2	1.01846e+24	1.04627378E8,9.5131739E7,1.08171527E8,	1.18353e+25	1.30570261E8,1.87380047E8,9.1283304E7,	0.362004	0.950884	0.349401	0.752851	9.47625e+07	152826294	102643548	136411204	1.61273	1.32898	Beta-actin-like protein 2 OS=Homo sapiens GN=ACTBL2 PE=1 SV=2
Q9P0S9	TMEM14C	687199557772	7058.0,10420.0,9181.0,	7657249068199	8447.0,18626.0,8355.0,	0.442398	0.950884	0.485716	0.838647	8199.33	13587.3	8886.33	11809.3	1.65713	1.32893	Transmembrane protein 14C OS=Homo sapiens GN=TMEM14C PE=1 SV=1
C9J2C0	TUBA8	7.27758e+23	7.4763112E7,6.9368985E7,5.8519729E7,	7.21963e+24	7.9649001E7,1.24746147E8,6.4337872E7,	0.371909	0.950884	0.348293	0.751861	62859378	1.00711e+08	6.75506e+07	8.95777e+07	1.60216	1.32608	Tubulin alpha-8 chain (Fragment) OS=Homo sapiens GN=TUBA8 PE=1 SV=1
Q9NY65	TUBA8	7.27758e+23	7.4763112E7,6.9368985E7,5.8519729E7,	7.21963e+24	7.9649001E7,1.24746147E8,6.4337872E7,	0.371909	0.950884	0.348293	0.751861	62859378	1.00711e+08	6.75506e+07	8.95777e+07	1.60216	1.32608	Tubulin alpha-8 chain OS=Homo sapiens GN=TUBA8 PE=1 SV=1
Q9NY65-2	TUBA8	7.27758e+23	7.4763112E7,6.9368985E7,5.8519729E7,	7.21963e+24	7.9649001E7,1.24746147E8,6.4337872E7,	0.371909	0.950884	0.348293	0.751861	62859378	1.00711e+08	6.75506e+07	8.95777e+07	1.60216	1.32608	Isoform 2 of Tubulin alpha-8 chain OS=Homo sapiens GN=TUBA8
P07099	EPHX1	1.30568e+19	1341332.0,1038677.0,1610950.0,	1.53668e+20	1695308.0,2096819.0,1498052.0,	0.236348	0.950884	0.147772	0.55105	1220510	1.93681e+06	1.33032e+06	1763393	1.58688	1.32554	Epoxide hydrolase 1 OS=Homo sapiens GN=EPHX1 PE=1 SV=1
Q95604	HLA-C	1.45511e+19	1494830.0,1298599.0,1132463.0,	1.57743e+20	1740259.0,1768313.0,1693666.0,	0.103758	0.950884	0.0503431	0.397265	1.21808e+06	1.86796e+06	1.30863e+06	1.73408e+06	1.53352	1.32511	HLA class I histocompatibility antigen, Cw-17 alpha chain OS=Homo sapiens GN=HLA-C PE=1 SV=1
Q86YZ3	HRNR	631936938050418	64917.0,72625.0,59562.0,	4193962234164966	46266.0,46541.0,168113.0,	0.530574	0.950884	0.652906	0.90241	60997	89713	65701.3	86973.3	1.47078	1.32377	Hornerin OS=Homo sapiens GN=HRNR PE=1 SV=2
Q9BZL1	UBL5	864738262978477	88834.0,86494.0,92712.0,	9.83562e+16	108508.0,141830.0,104408.0,	0.250321	0.950884	0.131835	0.525234	82526.3	130152	89346.7	118249	1.5771	1.32348	Ubiquitin-like protein 5 OS=Homo sapiens GN=UBL5 PE=1 SV=1
P20585	MSH3	125601545	1290.0,0.0,1825.0,	150017581130	1654.0,1314.0,1151.0,	0.385414	0.950884	0.604674	0.884811	933.667	1462.67	1038.33	1373	1.56658	1.32231	DNA mismatch repair protein Msh3 OS=Homo sapiens GN=MSH3 PE=1 SV=4
O15484	CAPN5	159741034517697	16409.0,10828.0,20905.0,	168113031321958	18544.0,22669.0,22376.0,	0.156909	0.950884	0.212814	0.623311	14672	23027.3	16047.3	21196.3	1.56947	1.32086	Calpain-5 OS=Homo sapiens GN=CAPN5 PE=1 SV=2
A0A087X0C8	CAPN5	159741034517697	16409.0,10828.0,20905.0,	168113031321958	18544.0,22669.0,22376.0,	0.156909	0.950884	0.212814	0.623311	14672	23027.3	16047.3	21196.3	1.56947	1.32086	Calpain-5 OS=Homo sapiens GN=CAPN5 PE=1 SV=1
E7EV01	CAPN5	159741034517697	16409.0,10828.0,20905.0,	168113031321958	18544.0,22669.0,22376.0,	0.156909	0.950884	0.212814	0.623311	14672	23027.3	16047.3	21196.3	1.56947	1.32086	Calpain-5 OS=Homo sapiens GN=CAPN5 PE=1 SV=2
Q6ZSZ5-2	ARHGEF18	775117871362520	79625.0,82393.0,73857.0,	9.55101e+16	105365.0,85210.0,120427.0,	0.0163576	0.826867	0.126351	0.522976	72914.7	109209	78625	103667	1.49776	1.3185	Isoform 2 of Rho guanine nucleotide exchange factor 18 OS=Homo sapiens GN=ARHGEF18
Q6ZSZ5	ARHGEF18	775117871362520	79625.0,82393.0,73857.0,	9.55101e+16	105365.0,85210.0,120427.0,	0.0163576	0.826867	0.126351	0.522976	72914.7	109209	78625	103667	1.49776	1.3185	Rho guanine nucleotide exchange factor 18 OS=Homo sapiens GN=ARHGEF18 PE=1 SV=3
M0QZS0	ARHGEF18	775117871362520	79625.0,82393.0,73857.0,	9.55101e+16	105365.0,85210.0,120427.0,	0.0163576	0.826867	0.126351	0.522976	72914.7	109209	78625	103667	1.49776	1.3185	Rho guanine nucleotide exchange factor 18 (Fragment) OS=Homo sapiens GN=ARHGEF18 PE=1 SV=1
Reverse_tr|E5RIC8|E5RIC8_HUMAN	C5orf45	401447243014	4123.0,4945.0,3560.0,	474958956872	5239.0,4408.0,7003.0,	0.0743528	0.950884	0.21788	0.627739	3917.33	5838.67	4209.33	5550	1.49047	1.3185	UPF0544 protein C5orf45 OS=Homo sapiens GN=C5orf45 PE=1 SV=1
Reverse_tr|F6UWW1|F6UWW1_HUMAN	C5orf45	401447243014	4123.0,4945.0,3560.0,	474958956872	5239.0,4408.0,7003.0,	0.0743528	0.950884	0.21788	0.627739	3917.33	5838.67	4209.33	5550	1.49047	1.3185	UPF0544 protein C5orf45 OS=Homo sapiens GN=C5orf45 PE=1 SV=1
P52799	EFNB2	351943183012	3615.0,4520.0,3558.0,	454566025353	5014.0,4937.0,5455.0,	0.0672813	0.950884	0.0387047	0.36259	3616.33	5500	3897.67	5135.33	1.52088	1.31754	Ephrin-B2 OS=Homo sapiens GN=EFNB2 PE=1 SV=1
Q13190-2	STX5	964267406913	9905.0,7055.0,8167.0,	11006163498520	12142.0,12226.0,8682.0,	0.203312	0.950884	0.146657	0.549754	7765	11958.3	8375.67	11016.7	1.54003	1.31532	Isoform 2 of Syntaxin-5 OS=Homo sapiens GN=STX5
Q13190-3	STX5	964267406913	9905.0,7055.0,8167.0,	11006163498520	12142.0,12226.0,8682.0,	0.203312	0.950884	0.146657	0.549754	7765	11958.3	8375.67	11016.7	1.54003	1.31532	Isoform 3 of Syntaxin-5 OS=Homo sapiens GN=STX5
Q13190	STX5	964267406913	9905.0,7055.0,8167.0,	11006163498520	12142.0,12226.0,8682.0,	0.203312	0.950884	0.146657	0.549754	7765	11958.3	8375.67	11016.7	1.54003	1.31532	Syntaxin-5 OS=Homo sapiens GN=STX5 PE=1 SV=2
Q13190-4	STX5	964267406913	9905.0,7055.0,8167.0,	11006163498520	12142.0,12226.0,8682.0,	0.203312	0.950884	0.146657	0.549754	7765	11958.3	8375.67	11016.7	1.54003	1.31532	Isoform 4 of Syntaxin-5 OS=Homo sapiens GN=STX5
H7C3X5	STX5	964267406913	9905.0,7055.0,8167.0,	11006163498520	12142.0,12226.0,8682.0,	0.203312	0.950884	0.146657	0.549754	7765	11958.3	8375.67	11016.7	1.54003	1.31532	Syntaxin-5 (Fragment) OS=Homo sapiens GN=STX5 PE=1 SV=1
E9PNU4	STX5	964267406913	9905.0,7055.0,8167.0,	11006163498520	12142.0,12226.0,8682.0,	0.203312	0.950884	0.146657	0.549754	7765	11958.3	8375.67	11016.7	1.54003	1.31532	Syntaxin-5 OS=Homo sapiens GN=STX5 PE=1 SV=1
Q9Y287-2	ITM2B	283125913402	2908.0,2712.0,4019.0,	440963642972	4864.0,4759.0,3028.0,	0.233201	0.950884	0.244999	0.657311	2941.33	4581.67	3213	4217	1.55768	1.31248	Isoform 2 of Integral membrane protein 2B OS=Homo sapiens GN=ITM2B
Q9Y287	ITM2B	283125913402	2908.0,2712.0,4019.0,	440963642972	4864.0,4759.0,3028.0,	0.233201	0.950884	0.244999	0.657311	2941.33	4581.67	3213	4217	1.55768	1.31248	Integral membrane protein 2B OS=Homo sapiens GN=ITM2B PE=1 SV=1
Q29940	HLA-B	1.90238e+20	1954320.0,1628412.0,1665073.0,	2.10592e+20	2323307.0,2420685.0,2133726.0,	0.140121	0.950884	0.0163119	0.307245	1.62247e+06	2.47883e+06	1.74927e+06	2.29257e+06	1.52781	1.31059	HLA class I histocompatibility antigen, B-59 alpha chain OS=Homo sapiens GN=HLA-B PE=1 SV=1
O75352-2	MPDU1	566864259547276	58234.0,44588.0,55851.0,	5465913352546599	60301.0,99859.0,47488.0,	0.400246	0.950884	0.41097	0.795548	48852.3	78261	52891	69216	1.60199	1.30865	Isoform 2 of Mannose-P-dolichol utilization defect 1 protein OS=Homo sapiens GN=MPDU1
O75352	MPDU1	566864259547276	58234.0,44588.0,55851.0,	5465913352546599	60301.0,99859.0,47488.0,	0.400246	0.950884	0.41097	0.795548	48852.3	78261	52891	69216	1.60199	1.30865	Mannose-P-dolichol utilization defect 1 protein OS=Homo sapiens GN=MPDU1 PE=1 SV=2
J3QW43	MPDU1	566864259547276	58234.0,44588.0,55851.0,	5465913352546599	60301.0,99859.0,47488.0,	0.400246	0.950884	0.41097	0.795548	48852.3	78261	52891	69216	1.60199	1.30865	Mannose-P-dolichol utilization defect 1 protein OS=Homo sapiens GN=MPDU1 PE=1 SV=1
J3KT75	MPDU1	566864259547276	58234.0,44588.0,55851.0,	5465913352546599	60301.0,99859.0,47488.0,	0.400246	0.950884	0.41097	0.795548	48852.3	78261	52891	69216	1.60199	1.30865	Mannose-P-dolichol utilization defect 1 protein (Fragment) OS=Homo sapiens GN=MPDU1 PE=1 SV=1
J3KTK8	MPDU1	566864259547276	58234.0,44588.0,55851.0,	5465913352546599	60301.0,99859.0,47488.0,	0.400246	0.950884	0.41097	0.795548	48852.3	78261	52891	69216	1.60199	1.30865	Mannose-P-dolichol utilization defect 1 protein (Fragment) OS=Homo sapiens GN=MPDU1 PE=1 SV=1
I3L295	MPDU1	566864259547276	58234.0,44588.0,55851.0,	5465913352546599	60301.0,99859.0,47488.0,	0.400246	0.950884	0.41097	0.795548	48852.3	78261	52891	69216	1.60199	1.30865	Mannose-P-dolichol utilization defect 1 isoform 2 OS=Homo sapiens GN=MPDU1 PE=1 SV=1
A0A087WV81	MPDU1	566864259547276	58234.0,44588.0,55851.0,	5465913352546599	60301.0,99859.0,47488.0,	0.400246	0.950884	0.41097	0.795548	48852.3	78261	52891	69216	1.60199	1.30865	Mannose-P-dolichol utilization defect 1 protein OS=Homo sapiens GN=MPDU1 PE=1 SV=1
J3QRD5	MPDU1	566864259547276	58234.0,44588.0,55851.0,	5465913352546599	60301.0,99859.0,47488.0,	0.400246	0.950884	0.41097	0.795548	48852.3	78261	52891	69216	1.60199	1.30865	Mannose-P-dolichol utilization defect 1 protein (Fragment) OS=Homo sapiens GN=MPDU1 PE=1 SV=7
Q1HDL3	HBEBP2BPA	566864259547276	58234.0,44588.0,55851.0,	5465913352546599	60301.0,99859.0,47488.0,	0.400246	0.950884	0.41097	0.795548	48852.3	78261	52891	69216	1.60199	1.30865	HBeAg-binding protein 2 binding protein A OS=Homo sapiens GN=HBEBP2BPA PE=1 SV=1
Q9H3L2	MPDU1	566864259547276	58234.0,44588.0,55851.0,	5465913352546599	60301.0,99859.0,47488.0,	0.400246	0.950884	0.41097	0.795548	48852.3	78261	52891	69216	1.60199	1.30865	Mannose-P-dolichol utilization defect 1 protein OS=Homo sapiens GN=MPDU1 PE=1 SV=1
J3QQZ4	MPDU1	566864259547276	58234.0,44588.0,55851.0,	5465913352546599	60301.0,99859.0,47488.0,	0.400246	0.950884	0.41097	0.795548	48852.3	78261	52891	69216	1.60199	1.30865	Mannose-P-dolichol utilization defect 1 protein (Fragment) OS=Homo sapiens GN=MPDU1 PE=1 SV=1
J3QS48	MPDU1	566864259547276	58234.0,44588.0,55851.0,	5465913352546599	60301.0,99859.0,47488.0,	0.400246	0.950884	0.41097	0.795548	48852.3	78261	52891	69216	1.60199	1.30865	Mannose-P-dolichol utilization defect 1 protein OS=Homo sapiens GN=MPDU1 PE=1 SV=1
Q6P1A2-2	LPCAT3	3.269e+17	335827.0,221052.0,404249.0,	3.778e+17	416798.0,526236.0,314069.0,	0.296677	0.950884	0.2928	0.691876	293416	463211	320376	419034	1.57868	1.30795	Isoform 2 of Lysophospholipid acyltransferase 5 OS=Homo sapiens GN=LPCAT3
Q6P1A2	LPCAT3	3.269e+17	335827.0,221052.0,404249.0,	3.778e+17	416798.0,526236.0,314069.0,	0.296677	0.950884	0.2928	0.691876	293416	463211	320376	419034	1.57868	1.30795	Lysophospholipid acyltransferase 5 OS=Homo sapiens GN=LPCAT3 PE=1 SV=1
F5H0M4	LPCAT3	3.269e+17	335827.0,221052.0,404249.0,	3.778e+17	416798.0,526236.0,314069.0,	0.296677	0.950884	0.2928	0.691876	293416	463211	320376	419034	1.57868	1.30795	Lysophospholipid acyltransferase 5 OS=Homo sapiens GN=LPCAT3 PE=1 SV=1
Q9P0W0	IFNK	1.0755e+20	1104866.0,1098434.0,1375333.0,	1.01269e+19	1117227.0,2561351.0,995638.0,	0.474065	0.950884	0.545012	0.860285	1.09633e+06	1.80485e+06	1.19288e+06	1558072	1.64627	1.30615	Interferon kappa OS=Homo sapiens GN=IFNK PE=1 SV=2
Q9Y241-2	HIGD1A	970771887485	9972.0,7524.0,8842.0,	7556218919511	8336.0,16371.0,9692.0,	0.392364	0.950884	0.394103	0.79039	8126.67	12986	8779.33	11466.3	1.59795	1.30606	Isoform 2 of HIG1 domain family member 1A, mitochondrial OS=Homo sapiens GN=HIGD1A
Q9Y241	HIGD1A	970771887485	9972.0,7524.0,8842.0,	7556218919511	8336.0,16371.0,9692.0,	0.392364	0.950884	0.394103	0.79039	8126.67	12986	8779.33	11466.3	1.59795	1.30606	HIG1 domain family member 1A, mitochondrial OS=Homo sapiens GN=HIGD1A PE=1 SV=1
C9JNU6	HIGD1A	970771887485	9972.0,7524.0,8842.0,	7556218919511	8336.0,16371.0,9692.0,	0.392364	0.950884	0.394103	0.79039	8126.67	12986	8779.33	11466.3	1.59795	1.30606	HIG1 domain family member 1A, mitochondrial OS=Homo sapiens GN=HIGD1A PE=4 SV=1
C9JAW5		970771887485	9972.0,7524.0,8842.0,	7556218919511	8336.0,16371.0,9692.0,	0.392364	0.950884	0.394103	0.79039	8126.67	12986	8779.33	11466.3	1.59795	1.30606	Uncharacterized protein OS=Homo sapiens PE=4 SV=1
Q9H8M2	BRD9	9852590487118996	101215.0,94720.0,140579.0,	1.76998e+17	195268.0,141343.0,102623.0,	0.1886	0.950884	0.341337	0.747084	102669	155565	112171	146411	1.51521	1.30525	Bromodomain-containing protein 9 OS=Homo sapiens GN=BRD9 PE=1 SV=2
Q9H8M2-1	BRD9	9852590487118996	101215.0,94720.0,140579.0,	1.76998e+17	195268.0,141343.0,102623.0,	0.1886	0.950884	0.341337	0.747084	102669	155565	112171	146411	1.51521	1.30525	Isoform 5 of Bromodomain-containing protein 9 OS=Homo sapiens GN=BRD9
Q9H8M2-6	BRD9	9852590487118996	101215.0,94720.0,140579.0,	1.76998e+17	195268.0,141343.0,102623.0,	0.1886	0.950884	0.341337	0.747084	102669	155565	112171	146411	1.51521	1.30525	Isoform 6 of Bromodomain-containing protein 9 OS=Homo sapiens GN=BRD9
Q9H8M2-3	BRD9	9852590487118996	101215.0,94720.0,140579.0,	1.76998e+17	195268.0,141343.0,102623.0,	0.1886	0.950884	0.341337	0.747084	102669	155565	112171	146411	1.51521	1.30525	Isoform 3 of Bromodomain-containing protein 9 OS=Homo sapiens GN=BRD9
P23786	CPT2	595684324456762	61193.0,45266.0,67058.0,	7235011711657843	79818.0,87586.0,58946.0,	0.238388	0.950884	0.181654	0.597665	53191.3	82436.3	57839	75450	1.54981	1.30448	Carnitine O-palmitoyltransferase 2, mitochondrial OS=Homo sapiens GN=CPT2 PE=1 SV=2
Q31612	HLA-B	1.95596e+20	2009367.0,1684679.0,1689828.0,	2.14647e+20	2368035.0,2468270.0,2183615.0,	0.141452	0.950884	0.0179643	0.3139	1.66524e+06	2.52987e+06	1.79462e+06	2.33997e+06	1.51923	1.30388	HLA class I histocompatibility antigen, B-73 alpha chain OS=Homo sapiens GN=HLA-B PE=1 SV=1
Q9P2R3-2	ANKFY1	564054380141691	57942.0,45847.0,49251.0,	685049042454973	75573.0,67623.0,56019.0,	0.131587	0.950884	0.0959749	0.471323	47299	71300.3	51013.3	66405	1.50744	1.30172	Isoform 2 of Rabankyrin-5 OS=Homo sapiens GN=ANKFY1
Q9P2R3-4	ANKFY1	564054380141691	57942.0,45847.0,49251.0,	685049042454973	75573.0,67623.0,56019.0,	0.131587	0.950884	0.0959749	0.471323	47299	71300.3	51013.3	66405	1.50744	1.30172	Isoform 4 of Rabankyrin-5 OS=Homo sapiens GN=ANKFY1
Q9P2R3	ANKFY1	564054380141691	57942.0,45847.0,49251.0,	685049042454973	75573.0,67623.0,56019.0,	0.131587	0.950884	0.0959749	0.471323	47299	71300.3	51013.3	66405	1.50744	1.30172	Rabankyrin-5 OS=Homo sapiens GN=ANKFY1 PE=1 SV=2
P0DMV8	HSPA1A	4.16168e+23	4.2753254E7,4.2043073E7,4.2852007E7,	4.92347e+23	5.4317045E7,6.3572243E7,4.8238186E7,	0.224615	0.950884	0.10208	0.48332	3.93509e+07	6.05247e+07	4.25494e+07	5.53758e+07	1.53808	1.30145	Heat shock 70 kDa protein 1A OS=Homo sapiens GN=HSPA1A PE=1 SV=1
P0DMV9	HSPA1B	4.16168e+23	4.2753254E7,4.2043073E7,4.2852007E7,	4.92347e+23	5.4317045E7,6.3572243E7,4.8238186E7,	0.224615	0.950884	0.10208	0.48332	3.93509e+07	6.05247e+07	4.25494e+07	5.53758e+07	1.53808	1.30145	Heat shock 70 kDa protein 1B OS=Homo sapiens GN=HSPA1B PE=1 SV=1
A0A0G2JIW1	HSPA1B	4.16168e+23	4.2753254E7,4.2043073E7,4.2852007E7,	4.92347e+23	5.4317045E7,6.3572243E7,4.8238186E7,	0.224615	0.950884	0.10208	0.48332	3.93509e+07	6.05247e+07	4.25494e+07	5.53758e+07	1.53808	1.30145	Heat shock 70 kDa protein 1B OS=Homo sapiens GN=HSPA1B PE=1 SV=1
Q92538-3	GBF1	5.35084e+17	549693.0,498176.0,531366.0,	6.80328e+17	750554.0,710607.0,593832.0,	0.143928	0.950884	0.0662548	0.430873	486924	737741	526412	684998	1.51511	1.30126	Isoform 3 of Golgi-specific brefeldin A-resistance guanine nucleotide exchange factor 1 OS=Homo sapiens GN=GBF1
Q92538	GBF1	5.35084e+17	549693.0,498176.0,531366.0,	6.80328e+17	750554.0,710607.0,593832.0,	0.143928	0.950884	0.0662548	0.430873	486924	737741	526412	684998	1.51511	1.30126	Golgi-specific brefeldin A-resistance guanine nucleotide exchange factor 1 OS=Homo sapiens GN=GBF1 PE=1 SV=2
O15427	SLC16A3	1.03859e+19	1066944.0,804531.0,1272943.0,	1.14573e+20	1263991.0,1776805.0,1047233.0,	0.326007	0.950884	0.297073	0.693844	961551	1.51639e+06	1.04814e+06	1.36268e+06	1.57703	1.30009	Monocarboxylate transporter 4 OS=Homo sapiens GN=SLC16A3 PE=1 SV=1
P04844	RPN2	3.39627e+20	3489012.0,2697896.0,2949953.0,	3.45385e+20	3810379.0,4845658.0,3209867.0,	0.282494	0.950884	0.188662	0.604518	2.82352e+06	4.36097e+06	3.04562e+06	3.9553e+06	1.54451	1.29868	Dolichyl-diphosphooligosaccharide--protein glycosyltransferase subunit 2 OS=Homo sapiens GN=RPN2 PE=1 SV=3
P04844-2	RPN2	3.39627e+20	3489012.0,2697896.0,2949953.0,	3.45385e+20	3810379.0,4845658.0,3209867.0,	0.282494	0.950884	0.188662	0.604518	2.82352e+06	4.36097e+06	3.04562e+06	3.9553e+06	1.54451	1.29868	Isoform 2 of Dolichyl-diphosphooligosaccharide--protein glycosyltransferase subunit 2 OS=Homo sapiens GN=RPN2
P30490	HLA-B	3.04788e+20	3131108.0,2465750.0,2907024.0,	3.3668e+20	3714347.0,4078660.0,3238453.0,	0.192589	0.950884	0.0567865	0.412942	2.62136e+06	3999444	2.83463e+06	3.67715e+06	1.52571	1.29723	HLA class I histocompatibility antigen, B-52 alpha chain OS=Homo sapiens GN=HLA-B PE=1 SV=1
P18464	HLA-B	3.04788e+20	3131108.0,2465750.0,2907024.0,	3.3668e+20	3714347.0,4078660.0,3238453.0,	0.192589	0.950884	0.0567865	0.412942	2.62136e+06	3999444	2.83463e+06	3.67715e+06	1.52571	1.29723	HLA class I histocompatibility antigen, B-51 alpha chain OS=Homo sapiens GN=HLA-B PE=1 SV=1
P46531	NOTCH1	512134851637560	52610.0,50785.0,44373.0,	625686465972872	69026.0,48355.0,74262.0,	0.0185392	0.826867	0.198702	0.610214	45763	66699.7	49256	63881	1.4575	1.29692	Neurogenic locus notch homolog protein 1 OS=Homo sapiens GN=NOTCH1 PE=1 SV=4
Q99519	NEU1	1144159395387584	117538.0,98347.0,103470.0,	1.29506e+17	142873.0,146563.0,124602.0,	0.153477	0.950884	0.0248934	0.318693	98650.7	149251	106452	138013	1.51293	1.29648	Sialidase-1 OS=Homo sapiens GN=NEU1 PE=1 SV=1
Q06481-6	APLP2	1.1546e+20	1186123.0,1133890.0,1235906.0,	1.48289e+20	1635954.0,1303629.0,1664773.0,	0.010594	0.815674	0.0865418	0.462229	1094653	1.61987e+06	1.18531e+06	1.53479e+06	1.47981	1.29484	Isoform 6 of Amyloid-like protein 2 OS=Homo sapiens GN=APLP2
Q06481	APLP2	1.1546e+20	1186123.0,1133890.0,1235906.0,	1.48289e+20	1635954.0,1303629.0,1664773.0,	0.010594	0.815674	0.0865418	0.462229	1094653	1.61987e+06	1.18531e+06	1.53479e+06	1.47981	1.29484	Amyloid-like protein 2 OS=Homo sapiens GN=APLP2 PE=1 SV=2
Q06481-3	APLP2	1.1546e+20	1186123.0,1133890.0,1235906.0,	1.48289e+20	1635954.0,1303629.0,1664773.0,	0.010594	0.815674	0.0865418	0.462229	1094653	1.61987e+06	1.18531e+06	1.53479e+06	1.47981	1.29484	Isoform 3 of Amyloid-like protein 2 OS=Homo sapiens GN=APLP2
H0YED8	VWA5B1	605643665976906	62217.0,38374.0,90856.0,	7430413464363911	81974.0,100695.0,65131.0,	0.277768	0.950884	0.370535	0.773068	58043	90952.7	63815.7	82600	1.56699	1.29435	von Willebrand factor A domain-containing protein 5B1 (Fragment) OS=Homo sapiens GN=VWA5B1 PE=1 SV=1
Q5TIE3-5	VWA5B1	605643665976906	62217.0,38374.0,90856.0,	7430413464363911	81974.0,100695.0,65131.0,	0.277768	0.950884	0.370535	0.773068	58043	90952.7	63815.7	82600	1.56699	1.29435	Isoform 5 of von Willebrand factor A domain-containing protein 5B1 OS=Homo sapiens GN=VWA5B1
Q5TIE3-2	VWA5B1	605643665976906	62217.0,38374.0,90856.0,	7430413464363911	81974.0,100695.0,65131.0,	0.277768	0.950884	0.370535	0.773068	58043	90952.7	63815.7	82600	1.56699	1.29435	Isoform 2 of von Willebrand factor A domain-containing protein 5B1 OS=Homo sapiens GN=VWA5B1
Q5TIE3	VWA5B1	605643665976906	62217.0,38374.0,90856.0,	7430413464363911	81974.0,100695.0,65131.0,	0.277768	0.950884	0.370535	0.773068	58043	90952.7	63815.7	82600	1.56699	1.29435	von Willebrand factor A domain-containing protein 5B1 OS=Homo sapiens GN=VWA5B1 PE=1 SV=2
Q5TIE3-4	VWA5B1	605643665976906	62217.0,38374.0,90856.0,	7430413464363911	81974.0,100695.0,65131.0,	0.277768	0.950884	0.370535	0.773068	58043	90952.7	63815.7	82600	1.56699	1.29435	Isoform 4 of von Willebrand factor A domain-containing protein 5B1 OS=Homo sapiens GN=VWA5B1
Q9UBI6	GNG12	9793210577188676	100604.0,110719.0,104758.0,	1.18885e+17	131156.0,172026.0,105870.0,	0.310484	0.950884	0.247447	0.659483	97459.3	150933	105360	136351	1.54867	1.29414	Guanine nucleotide-binding protein G(I)/G(S)/G(O) subunit gamma-12 OS=Homo sapiens GN=GNG12 PE=1 SV=3
O14613	CDC42EP2	1110792618510	11410.0,9694.0,10053.0,	107191838614398	11825.0,13750.0,14672.0,	0.147961	0.950884	0.0473329	0.39581	9626	14501	10385.7	13415.7	1.50644	1.29175	Cdc42 effector protein 2 OS=Homo sapiens GN=CDC42EP2 PE=1 SV=1
P00488	F13A1	10700887211159	10992.0,9287.0,13183.0,	165761923210356	18287.0,14382.0,10553.0,	0.183404	0.950884	0.285422	0.685853	10243.7	15388	11154	14407.3	1.5022	1.29167	Coagulation factor XIII A chain OS=Homo sapiens GN=F13A1 PE=1 SV=4
P30486	HLA-B	2.96327e+20	3044182.0,2432718.0,2814830.0,	3.26506e+20	3602103.0,3940284.0,3158693.0,	0.191828	0.950884	0.052513	0.403825	2.55662e+06	3877765	2763910	3.56703e+06	1.51675	1.29057	HLA class I histocompatibility antigen, B-48 alpha chain OS=Homo sapiens GN=HLA-B PE=1 SV=1
P68366-2	TUBA4A	1.0562e+24	1.08504615E8,9.8917637E7,9.2733783E7,	1.03891e+25	1.14615394E8,1.82875368E8,8.9843755E7,	0.400746	0.950884	0.406188	0.795548	9.28704e+07	145527039	1.00052e+08	1.29112e+08	1.56699	1.29044	Isoform 2 of Tubulin alpha-4A chain OS=Homo sapiens GN=TUBA4A
P68366	TUBA4A	1.0562e+24	1.08504615E8,9.8917637E7,9.2733783E7,	1.03891e+25	1.14615394E8,1.82875368E8,8.9843755E7,	0.400746	0.950884	0.406188	0.795548	9.28704e+07	145527039	1.00052e+08	1.29112e+08	1.56699	1.29044	Tubulin alpha-4A chain OS=Homo sapiens GN=TUBA4A PE=1 SV=1
O14494	PLPP1	10371651610197	10653.0,6820.0,12046.0,	11129215789475	12277.0,16137.0,9654.0,	0.314706	0.950884	0.310897	0.712428	9028	14060.7	9839.67	12689.3	1.55745	1.28961	Phospholipid phosphatase 1 OS=Homo sapiens GN=PLPP1 PE=1 SV=1
O14494-2	PLPP1	10371651610197	10653.0,6820.0,12046.0,	11129215789475	12277.0,16137.0,9654.0,	0.314706	0.950884	0.310897	0.712428	9028	14060.7	9839.67	12689.3	1.55745	1.28961	Isoform 2 of Phospholipid phosphatase 1 OS=Homo sapiens GN=PLPP1
Q16658	FSCN1	2.85332e+20	2931227.0,2483474.0,3710821.0,	2.70355e+20	2982617.0,5507216.0,3277093.0,	0.382389	0.950884	0.393255	0.79039	2.78894e+06	4.42773e+06	3.04184e+06	3.92231e+06	1.5876	1.28945	Fascin OS=Homo sapiens GN=FSCN1 PE=1 SV=3
C9JU48	ANKRD54	531143154085	5456.0,4516.0,4826.0,	550361288255	6071.0,4582.0,8412.0,	0.116611	0.950884	0.329334	0.738454	4570.33	6628.67	4932.67	6355	1.45037	1.28835	Ankyrin repeat domain-containing protein 54 (Fragment) OS=Homo sapiens GN=ANKRD54 PE=1 SV=7
D3YTC9	ANKRD54	531143154085	5456.0,4516.0,4826.0,	550361288255	6071.0,4582.0,8412.0,	0.116611	0.950884	0.329334	0.738454	4570.33	6628.67	4932.67	6355	1.45037	1.28835	Ankyrin repeat domain-containing protein 54 OS=Homo sapiens GN=ANKRD54 PE=1 SV=1
Q6NXT1	ANKRD54	531143154085	5456.0,4516.0,4826.0,	550361288255	6071.0,4582.0,8412.0,	0.116611	0.950884	0.329334	0.738454	4570.33	6628.67	4932.67	6355	1.45037	1.28835	Ankyrin repeat domain-containing protein 54 OS=Homo sapiens GN=ANKRD54 PE=1 SV=2
H7BZV9	ANKRD54	531143154085	5456.0,4516.0,4826.0,	550361288255	6071.0,4582.0,8412.0,	0.116611	0.950884	0.329334	0.738454	4570.33	6628.67	4932.67	6355	1.45037	1.28835	Ankyrin repeat domain-containing protein 54 (Fragment) OS=Homo sapiens GN=ANKRD54 PE=1 SV=1
Q9BQE3	TUBA1C	1.4447e+26	1.48415203E8,1.32164156E8,1.36241347E8,	1.44575e+26	1.59499103E8,2.54471025E8,1.22648967E8,	0.404287	0.950884	0.416399	0.795548	1.28683e+08	201729632	1.3894e+08	1.78873e+08	1.56765	1.28741	Tubulin alpha-1C chain OS=Homo sapiens GN=TUBA1C PE=1 SV=1
F5H5D3	TUBA1C	1.4447e+26	1.48415203E8,1.32164156E8,1.36241347E8,	1.44575e+26	1.59499103E8,2.54471025E8,1.22648967E8,	0.404287	0.950884	0.416399	0.795548	1.28683e+08	201729632	1.3894e+08	1.78873e+08	1.56765	1.28741	Tubulin alpha-1C chain OS=Homo sapiens GN=TUBA1C PE=1 SV=1
Q71U36	TUBA1A	1.45508e+26	1.49480963E8,1.33132432E8,1.37239176E8,	1.45549e+26	1.60573242E8,2.56218213E8,1.235502E8,	0.404445	0.950884	0.416701	0.795548	129618433	203127710	139950857	180113885	1.56712	1.28698	Tubulin alpha-1A chain OS=Homo sapiens GN=TUBA1A PE=1 SV=1
Q9H098-2	FAM107B	1.10909e+19	1139379.0,1226555.0,1042043.0,	1.46262e+20	1613596.0,941090.0,1828941.0,	0.0825545	0.950884	0.347535	0.751551	1054289	1505224	1.13599e+06	1461209	1.42771	1.28628	Isoform 2 of Protein FAM107B OS=Homo sapiens GN=FAM107B
Q9H098	FAM107B	1.10909e+19	1139379.0,1226555.0,1042043.0,	1.46262e+20	1613596.0,941090.0,1828941.0,	0.0825545	0.950884	0.347535	0.751551	1054289	1505224	1.13599e+06	1461209	1.42771	1.28628	Protein FAM107B OS=Homo sapiens GN=FAM107B PE=1 SV=1
P51648-2	ALDH3A2	4.24544e+17	436134.0,303628.0,481642.0,	5.00063e+17	551679.0,611496.0,407127.0,	0.252015	0.950884	0.224627	0.639277	374098	572407	407135	523434	1.5301	1.28565	Isoform 2 of Fatty aldehyde dehydrogenase OS=Homo sapiens GN=ALDH3A2
P51648	ALDH3A2	4.24544e+17	436134.0,303628.0,481642.0,	5.00063e+17	551679.0,611496.0,407127.0,	0.252015	0.950884	0.224627	0.639277	374098	572407	407135	523434	1.5301	1.28565	Fatty aldehyde dehydrogenase OS=Homo sapiens GN=ALDH3A2 PE=1 SV=1
J3QRD1	ALDH3A2	4.24544e+17	436134.0,303628.0,481642.0,	5.00063e+17	551679.0,611496.0,407127.0,	0.252015	0.950884	0.224627	0.639277	374098	572407	407135	523434	1.5301	1.28565	Fatty aldehyde dehydrogenase OS=Homo sapiens GN=ALDH3A2 PE=1 SV=1
Reverse_tr|E9PPH6|E9PPH6_HUMAN	EXPH5	148415221097	1524.0,1593.0,1295.0,	180226591664	1988.0,1988.0,1695.0,	0.150208	0.950884	0.0345327	0.347514	1367.67	2041.67	1470.67	1890.33	1.49281	1.28536	Exophilin-5 (Fragment) OS=Homo sapiens GN=EXPH5 PE=1 SV=1
Reverse_tr|F5GXG5|F5GXG5_HUMAN	EXPH5	148415221097	1524.0,1593.0,1295.0,	180226591664	1988.0,1988.0,1695.0,	0.150208	0.950884	0.0345327	0.347514	1367.67	2041.67	1470.67	1890.33	1.49281	1.28536	Exophilin-5 (Fragment) OS=Homo sapiens GN=EXPH5 PE=1 SV=1
Reverse_sp|Q8NEV8|EXPH5_HUMAN	EXPH5	148415221097	1524.0,1593.0,1295.0,	180226591664	1988.0,1988.0,1695.0,	0.150208	0.950884	0.0345327	0.347514	1367.67	2041.67	1470.67	1890.33	1.49281	1.28536	Exophilin-5 OS=Homo sapiens GN=EXPH5 PE=1 SV=3
Reverse_sp|Q8NEV8-2|EXPH5_HUMAN	EXPH5	148415221097	1524.0,1593.0,1295.0,	180226591664	1988.0,1988.0,1695.0,	0.150208	0.950884	0.0345327	0.347514	1367.67	2041.67	1470.67	1890.33	1.49281	1.28536	Isoform 2 of Exophilin-5 OS=Homo sapiens GN=EXPH5
P17066	HSPA6	1.78374e+23	1.8324457E7,1.7588646E7,1.9739316E7,	2.04674e+23	2.2580245E7,3.0674821E7,1.8226965E7,	0.329924	0.950884	0.283452	0.685725	1.71161e+07	26456464	1.85508e+07	2.38273e+07	1.54571	1.28444	Heat shock 70 kDa protein 6 OS=Homo sapiens GN=HSPA6 PE=1 SV=2
P04406	GAPDH	1.83983e+26	1.89006759E8,1.77894755E8,2.20589318E8,	1.53012e+26	1.68807653E8,4.22704008E8,1.62247353E8,	0.497001	0.950884	0.585638	0.876127	1.80215e+08	2.92478e+08	1.9583e+08	2.51253e+08	1.62294	1.28301	Glyceraldehyde-3-phosphate dehydrogenase OS=Homo sapiens GN=GAPDH PE=1 SV=3
P68371	TUBB4B	4.47807e+23	4.6003561E7,3.9754014E7,4.8496882E7,	4.62222e+24	5.0993582E7,8.3487473E7,3.765019E7,	0.420113	0.950884	0.452751	0.816732	41269365	6.49338e+07	4.47515e+07	5.73771e+07	1.57341	1.28213	Tubulin beta-4B chain OS=Homo sapiens GN=TUBB4B PE=1 SV=1
P34931	HSPA1L	1.99906e+23	2.0536522E7,2.0159033E7,2.1773617E7,	2.24275e+23	2.4742661E7,3.4026406E7,2.1314867E7,	0.321465	0.950884	0.260974	0.66625	1.92263e+07	29613698	2.08231e+07	2.66946e+07	1.54027	1.28198	Heat shock 70 kDa protein 1-like OS=Homo sapiens GN=HSPA1L PE=1 SV=2
M0R122	EMP3	8.87429e+17	911663.0,477504.0,1030126.0,	8.34716e+18	920883.0,1499042.0,679792.0,	0.418129	0.950884	0.490501	0.839895	738514	1.16873e+06	806431	1033239	1.58255	1.28125	Epithelial membrane protein 3 OS=Homo sapiens GN=EMP3 PE=1 SV=1
P54852	EMP3	8.87429e+17	911663.0,477504.0,1030126.0,	8.34716e+18	920883.0,1499042.0,679792.0,	0.418129	0.950884	0.490501	0.839895	738514	1.16873e+06	806431	1033239	1.58255	1.28125	Epithelial membrane protein 3 OS=Homo sapiens GN=EMP3 PE=1 SV=1
M0QZ66	EMP3	8.87429e+17	911663.0,477504.0,1030126.0,	8.34716e+18	920883.0,1499042.0,679792.0,	0.418129	0.950884	0.490501	0.839895	738514	1.16873e+06	806431	1033239	1.58255	1.28125	Epithelial membrane protein 3 (Fragment) OS=Homo sapiens GN=EMP3 PE=1 SV=7
M0QXN1	EMP3	8.87429e+17	911663.0,477504.0,1030126.0,	8.34716e+18	920883.0,1499042.0,679792.0,	0.418129	0.950884	0.490501	0.839895	738514	1.16873e+06	806431	1033239	1.58255	1.28125	Epithelial membrane protein 3 (Fragment) OS=Homo sapiens GN=EMP3 PE=1 SV=1
Q9BV19	C1orf50	805628979953764	82761.0,93999.0,63514.0,	1.03977e+17	114708.0,75769.0,117245.0,	0.0822667	0.950884	0.245302	0.657311	74708.3	106781	80091.3	102574	1.42931	1.28071	Uncharacterized protein C1orf50 OS=Homo sapiens GN=C1orf50 PE=1 SV=2
Q7L3T8	PARS2	436531982516	4484.0,3347.0,2972.0,	459544425341	5069.0,3322.0,5442.0,	0.0996726	0.950884	0.280942	0.683419	3359.67	4792.67	3601	4611	1.42653	1.28048	Probable proline--tRNA ligase, mitochondrial OS=Homo sapiens GN=PARS2 PE=1 SV=1
Q9UHQ9	CYB5R1	1.65209e+17	169718.0,114255.0,203222.0,	1.97823e+17	218241.0,252346.0,153013.0,	0.290217	0.950884	0.309411	0.711392	148793	228466	162398	207867	1.53546	1.27998	NADH-cytochrome b5 reductase 1 OS=Homo sapiens GN=CYB5R1 PE=1 SV=1
X6R7I6	PPDPF	762627574764082	78342.0,79290.0,75704.0,	1.06081e+16	117029.0,67286.0,114350.0,	0.024217	0.826867	0.309819	0.711392	72030.3	102754	77778.7	99555	1.42654	1.27998	Pancreatic progenitor cell differentiation and proliferation factor OS=Homo sapiens GN=PPDPF PE=1 SV=1
Q9H3Y8	PPDPF	762627574764082	78342.0,79290.0,75704.0,	1.06081e+16	117029.0,67286.0,114350.0,	0.024217	0.826867	0.309819	0.711392	72030.3	102754	77778.7	99555	1.42654	1.27998	Pancreatic progenitor cell differentiation and proliferation factor OS=Homo sapiens GN=PPDPF PE=3 SV=1
P68363	TUBA1B	1.52998e+26	1.571758E8,1.39608382E8,1.45856465E8,	1.5183e+26	1.67503262E8,2.69937936E8,1.28689879E8,	0.412194	0.950884	0.43189	0.801021	1.36609e+08	2.13018e+08	1.47547e+08	188710359	1.55933	1.27899	Tubulin alpha-1B chain OS=Homo sapiens GN=TUBA1B PE=1 SV=1
A0A0B4J216	NADSYN1	218921669210750	22489.0,17472.0,12699.0,	199383567418258	21996.0,26679.0,18605.0,	0.286661	0.950884	0.257173	0.663207	16444.7	24623.3	17553.3	22426.7	1.49734	1.27763	Glutamine-dependent NAD(+) synthetase OS=Homo sapiens GN=NADSYN1 PE=1 SV=1
E9PNF5	NADSYN1	218921669210750	22489.0,17472.0,12699.0,	199383567418258	21996.0,26679.0,18605.0,	0.286661	0.950884	0.257173	0.663207	16444.7	24623.3	17553.3	22426.7	1.49734	1.27763	Glutamine-dependent NAD(+) synthetase (Fragment) OS=Homo sapiens GN=NADSYN1 PE=1 SV=1
Q6IA69-2	NADSYN1	218921669210750	22489.0,17472.0,12699.0,	199383567418258	21996.0,26679.0,18605.0,	0.286661	0.950884	0.257173	0.663207	16444.7	24623.3	17553.3	22426.7	1.49734	1.27763	Isoform 2 of Glutamine-dependent NAD(+) synthetase OS=Homo sapiens GN=NADSYN1
Q6IA69	NADSYN1	218921669210750	22489.0,17472.0,12699.0,	199383567418258	21996.0,26679.0,18605.0,	0.286661	0.950884	0.257173	0.663207	16444.7	24623.3	17553.3	22426.7	1.49734	1.27763	Glutamine-dependent NAD(+) synthetase OS=Homo sapiens GN=NADSYN1 PE=1 SV=3
Q8NFZ8	CADM4	10631308938	1092.0,1369.0,1108.0,	13132806992	1448.0,2098.0,1010.0,	0.39537	0.950884	0.409407	0.795548	1103	1703.67	1189.67	1518.67	1.54458	1.27655	Cell adhesion molecule 4 OS=Homo sapiens GN=CADM4 PE=1 SV=1
P16083	NQO2	2.21557e+20	2276065.0,1595190.0,2511477.0,	2.20086e+20	2428048.0,2730229.0,2985524.0,	0.131204	0.950884	0.155936	0.564343	1.9551e+06	2.92706e+06	2.12758e+06	2.7146e+06	1.49714	1.27591	Ribosyldihydronicotinamide dehydrogenase [quinone] OS=Homo sapiens GN=NQO2 PE=1 SV=5
Q92845-2	KIFAP3	746245743571	7665.0,4788.0,4218.0,	787295965290	8684.0,7176.0,5390.0,	0.236232	0.950884	0.346601	0.751551	5202.33	7586	5557	7083.33	1.45819	1.27467	Isoform 2 of Kinesin-associated protein 3 OS=Homo sapiens GN=KIFAP3
Q92845-4	KIFAP3	746245743571	7665.0,4788.0,4218.0,	787295965290	8684.0,7176.0,5390.0,	0.236232	0.950884	0.346601	0.751551	5202.33	7586	5557	7083.33	1.45819	1.27467	Isoform 4 of Kinesin-associated protein 3 OS=Homo sapiens GN=KIFAP3
Q92845-3	KIFAP3	746245743571	7665.0,4788.0,4218.0,	787295965290	8684.0,7176.0,5390.0,	0.236232	0.950884	0.346601	0.751551	5202.33	7586	5557	7083.33	1.45819	1.27467	Isoform 3 of Kinesin-associated protein 3 OS=Homo sapiens GN=KIFAP3
Q92845	KIFAP3	746245743571	7665.0,4788.0,4218.0,	787295965290	8684.0,7176.0,5390.0,	0.236232	0.950884	0.346601	0.751551	5202.33	7586	5557	7083.33	1.45819	1.27467	Kinesin-associated protein 3 OS=Homo sapiens GN=KIFAP3 PE=1 SV=2
Q13510	ASAH1	566544628364875	58201.0,48448.0,76643.0,	6905110987173486	76179.0,82168.0,74888.0,	0.148661	0.950884	0.174897	0.592151	55937.3	84136	61097.3	77745	1.50411	1.27248	Acid ceramidase OS=Homo sapiens GN=ASAH1 PE=1 SV=5
Q13510-2	ASAH1	566544628364875	58201.0,48448.0,76643.0,	6905110987173486	76179.0,82168.0,74888.0,	0.148661	0.950884	0.174897	0.592151	55937.3	84136	61097.3	77745	1.50411	1.27248	Isoform 2 of Acid ceramidase OS=Homo sapiens GN=ASAH1
E7EMM4	ASAH1	566544628364875	58201.0,48448.0,76643.0,	6905110987173486	76179.0,82168.0,74888.0,	0.148661	0.950884	0.174897	0.592151	55937.3	84136	61097.3	77745	1.50411	1.27248	Acid ceramidase OS=Homo sapiens GN=ASAH1 PE=1 SV=1
O15031	PLXNB2	3.19634e+17	328360.0,240640.0,345389.0,	3.50839e+17	387051.0,447941.0,328471.0,	0.239532	0.950884	0.154713	0.561761	280626	424039	304796	387821	1.51105	1.27239	Plexin-B2 OS=Homo sapiens GN=PLXNB2 PE=1 SV=3
P62879	GNB2	2.89495e+20	2973994.0,2195143.0,2875143.0,	3.01775e+20	3329260.0,4200697.0,2704408.0,	0.29987	0.950884	0.234728	0.651202	2.47522e+06	3.76281e+06	2.68143e+06	3411455	1.52019	1.27225	Guanine nucleotide-binding protein G(I)/G(S)/G(T) subunit beta-2 OS=Homo sapiens GN=GNB2 PE=1 SV=3
E7EP32	GNB2	2.89495e+20	2973994.0,2195143.0,2875143.0,	3.01775e+20	3329260.0,4200697.0,2704408.0,	0.29987	0.950884	0.234728	0.651202	2.47522e+06	3.76281e+06	2.68143e+06	3411455	1.52019	1.27225	Guanine nucleotide-binding protein G(I)/G(S)/G(T) subunit beta-2 OS=Homo sapiens GN=GNB2 PE=1 SV=1
Q9BTU6	PI4K2A	867915628786507	89159.0,58919.0,102197.0,	1.03374e+16	114043.0,122401.0,81741.0,	0.2518	0.950884	0.273197	0.6805	76528.3	115752	83425	106062	1.51253	1.27134	Phosphatidylinositol 4-kinase type 2-alpha OS=Homo sapiens GN=PI4K2A PE=1 SV=1
P39060	COL18A1	89101966	915.0,0.0,2322.0,	146317301186	1614.0,1293.0,1208.0,	0.469743	0.950884	0.709069	0.922567	952.333	1459.67	1079	1371.67	1.53273	1.27124	Collagen alpha-1(XVIII) chain OS=Homo sapiens GN=COL18A1 PE=1 SV=5
H7BXV5	COL18A1	89101966	915.0,0.0,2322.0,	146317301186	1614.0,1293.0,1208.0,	0.469743	0.950884	0.709069	0.922567	952.333	1459.67	1079	1371.67	1.53273	1.27124	Collagen alpha-1(XVIII) chain (Fragment) OS=Homo sapiens GN=COL18A1 PE=1 SV=1
P39060-1	COL18A1	89101966	915.0,0.0,2322.0,	146317301186	1614.0,1293.0,1208.0,	0.469743	0.950884	0.709069	0.922567	952.333	1459.67	1079	1371.67	1.53273	1.27124	Isoform 2 of Collagen alpha-1(XVIII) chain OS=Homo sapiens GN=COL18A1
P39060-2	COL18A1	89101966	915.0,0.0,2322.0,	146317301186	1614.0,1293.0,1208.0,	0.469743	0.950884	0.709069	0.922567	952.333	1459.67	1079	1371.67	1.53273	1.27124	Isoform 3 of Collagen alpha-1(XVIII) chain OS=Homo sapiens GN=COL18A1
Q8IV08	PLD3	1.80594e+17	185524.0,186743.0,199200.0,	2.15847e+17	238127.0,279332.0,208776.0,	0.244012	0.950884	0.122144	0.522976	175868	264740	190489	242078	1.50533	1.27083	Phospholipase D3 OS=Homo sapiens GN=PLD3 PE=1 SV=1
H3BTL1	MAP1LC3B	3.95635e+17	406439.0,420660.0,474744.0,	4.66472e+17	514624.0,690690.0,448123.0,	0.312623	0.950884	0.24246	0.657311	399780	609915	433948	551146	1.52563	1.27007	Microtubule-associated protein 1 light chain 3 beta, isoform CRA_f OS=Homo sapiens GN=MAP1LC3B PE=3 SV=1
Q9GZQ8	MAP1LC3B	3.95635e+17	406439.0,420660.0,474744.0,	4.66472e+17	514624.0,690690.0,448123.0,	0.312623	0.950884	0.24246	0.657311	399780	609915	433948	551146	1.52563	1.27007	Microtubule-associated proteins 1A/1B light chain 3B OS=Homo sapiens GN=MAP1LC3B PE=1 SV=3
A6NCE7	MAP1LC3B2	3.95635e+17	406439.0,420660.0,474744.0,	4.66472e+17	514624.0,690690.0,448123.0,	0.312623	0.950884	0.24246	0.657311	399780	609915	433948	551146	1.52563	1.27007	Microtubule-associated proteins 1A/1B light chain 3 beta 2 OS=Homo sapiens GN=MAP1LC3B2 PE=2 SV=1
Q05086-3	UBE3A	16566492251	1700.0,679.0,2658.0,	136033882322	1499.0,2532.0,2366.0,	0.328936	0.950884	0.53654	0.854474	1518.67	2356.67	1679	2132.33	1.5518	1.27	Isoform III of Ubiquitin-protein ligase E3A OS=Homo sapiens GN=UBE3A
Q05086-2	UBE3A	16566492251	1700.0,679.0,2658.0,	136033882322	1499.0,2532.0,2366.0,	0.328936	0.950884	0.53654	0.854474	1518.67	2356.67	1679	2132.33	1.5518	1.27	Isoform I of Ubiquitin-protein ligase E3A OS=Homo sapiens GN=UBE3A
A0A0D9SGI3	UBE3A	16566492251	1700.0,679.0,2658.0,	136033882322	1499.0,2532.0,2366.0,	0.328936	0.950884	0.53654	0.854474	1518.67	2356.67	1679	2132.33	1.5518	1.27	Ubiquitin-protein ligase E3A (Fragment) OS=Homo sapiens GN=UBE3A PE=1 SV=1
A0A0D9SG77	UBE3A	16566492251	1700.0,679.0,2658.0,	136033882322	1499.0,2532.0,2366.0,	0.328936	0.950884	0.53654	0.854474	1518.67	2356.67	1679	2132.33	1.5518	1.27	Ubiquitin-protein ligase E3A OS=Homo sapiens GN=UBE3A PE=1 SV=1
Q05086	UBE3A	16566492251	1700.0,679.0,2658.0,	136033882322	1499.0,2532.0,2366.0,	0.328936	0.950884	0.53654	0.854474	1518.67	2356.67	1679	2132.33	1.5518	1.27	Ubiquitin-protein ligase E3A OS=Homo sapiens GN=UBE3A PE=1 SV=4
Q9UHG3	PCYOX1	1.48591e+20	1526485.0,1168515.0,1603131.0,	1.66246e+20	1834065.0,2272843.0,1351581.0,	0.317724	0.950884	0.286212	0.685853	1.31973e+06	2009277	1.43271e+06	1.8195e+06	1.52249	1.26997	Prenylcysteine oxidase 1 OS=Homo sapiens GN=PCYOX1 PE=1 SV=3
Q9UHG3-2	PCYOX1	1.48591e+20	1526485.0,1168515.0,1603131.0,	1.66246e+20	1834065.0,2272843.0,1351581.0,	0.317724	0.950884	0.286212	0.685853	1.31973e+06	2009277	1.43271e+06	1.8195e+06	1.52249	1.26997	Isoform 2 of Prenylcysteine oxidase 1 OS=Homo sapiens GN=PCYOX1
P54709	ATP1B3	1.55026e+20	1592591.0,1158984.0,1744244.0,	1.73536e+20	1914492.0,2307582.0,1485687.0,	0.28871	0.950884	0.248554	0.66075	1.37795e+06	2.09292e+06	1.49861e+06	1902587	1.51886	1.26957	Sodium/potassium-transporting ATPase subunit beta-3 OS=Homo sapiens GN=ATP1B3 PE=1 SV=1
Q9HAV0	GNB4	2.4274e+20	2493682.0,1849846.0,2365804.0,	2.49574e+20	2753366.0,3458565.0,2299518.0,	0.292403	0.950884	0.215385	0.624717	2.0657e+06	3.12559e+06	2236444	2.83715e+06	1.51309	1.2686	Guanine nucleotide-binding protein subunit beta-4 OS=Homo sapiens GN=GNB4 PE=1 SV=3
F2Z2Y4	PDXK	6.20227e+17	637160.0,601807.0,673012.0,	5.6214e+18	620166.0,1274843.0,530106.0,	0.472555	0.950884	0.542278	0.858411	588270	928987	637326	808372	1.57919	1.26838	Pyridoxal kinase OS=Homo sapiens GN=PDXK PE=1 SV=1
O00764	PDXK	6.20227e+17	637160.0,601807.0,673012.0,	5.6214e+18	620166.0,1274843.0,530106.0,	0.472555	0.950884	0.542278	0.858411	588270	928987	637326	808372	1.57919	1.26838	Pyridoxal kinase OS=Homo sapiens GN=PDXK PE=1 SV=1
O00764-3	PDXK	6.20227e+17	637160.0,601807.0,673012.0,	5.6214e+18	620166.0,1274843.0,530106.0,	0.472555	0.950884	0.542278	0.858411	588270	928987	637326	808372	1.57919	1.26838	Isoform 3 of Pyridoxal kinase OS=Homo sapiens GN=PDXK
O15121	DEGS1	286221886524831	29403.0,19747.0,29335.0,	302774907628839	33402.0,36702.0,29389.0,	0.200062	0.950884	0.153442	0.559459	24106	36064	26161.7	33164.3	1.49606	1.26767	Sphingolipid delta(4)-desaturase DES1 OS=Homo sapiens GN=DEGS1 PE=1 SV=1
A0A0A0MRJ7	F5	226001334020840	23217.0,13964.0,24620.0,	268864075817804	29661.0,30481.0,18143.0,	0.288275	0.950884	0.351908	0.755241	18926.7	28482.7	20600.3	26095	1.5049	1.26673	Coagulation factor V OS=Homo sapiens GN=F5 PE=1 SV=1
P12259	F5	226001334020840	23217.0,13964.0,24620.0,	268864075817804	29661.0,30481.0,18143.0,	0.288275	0.950884	0.351908	0.755241	18926.7	28482.7	20600.3	26095	1.5049	1.26673	Coagulation factor V OS=Homo sapiens GN=F5 PE=1 SV=4
P62993	GRB2	2.12173e+20	2179665.0,2262289.0,1837081.0,	2.2142e+20	2442760.0,3092855.0,2410202.0,	0.256394	0.950884	0.113609	0.501886	1945971	2904949	2.09301e+06	2.64861e+06	1.4928	1.26545	Growth factor receptor-bound protein 2 OS=Homo sapiens GN=GRB2 PE=1 SV=1
Q9BU19-3	ZNF692	518204808672487	53235.0,50336.0,85636.0,	6793713244964143	74950.0,99054.0,65367.0,	0.298718	0.950884	0.331481	0.740328	57464.3	88176.3	63069	79790.3	1.53445	1.26513	Isoform 3 of Zinc finger protein 692 OS=Homo sapiens GN=ZNF692
O00264	PGRMC1	1.53343e+17	157526.0,133215.0,148231.0,	1.70232e+17	187800.0,190455.0,176905.0,	0.13535	0.950884	0.015273	0.300781	135361	199499	146324	185053	1.47383	1.26468	Membrane-associated progesterone receptor component 1 OS=Homo sapiens GN=PGRMC1 PE=1 SV=3
Q6PCB7	SLC27A1	15859331797	1628.0,976.0,2122.0,	163635741460	1804.0,2672.0,1487.0,	0.369951	0.950884	0.443639	0.809457	1438.33	2223.33	1575.33	1987.67	1.54577	1.26174	Long-chain fatty acid transport protein 1 OS=Homo sapiens GN=SLC27A1 PE=2 SV=1
B7Z225	SLC27A1	15859331797	1628.0,976.0,2122.0,	163635741460	1804.0,2672.0,1487.0,	0.369951	0.950884	0.443639	0.809457	1438.33	2223.33	1575.33	1987.67	1.54577	1.26174	Long-chain fatty acid transport protein 1 OS=Homo sapiens GN=SLC27A1 PE=1 SV=1
Q99536	VAT1	2.01505e+20	2070071.0,1625636.0,2228855.0,	2.15808e+20	2380851.0,3166893.0,1926749.0,	0.330301	0.950884	0.2934	0.691876	1.81822e+06	2.76111e+06	1974854	2.4915e+06	1.51858	1.26161	Synaptic vesicle membrane protein VAT-1 homolog OS=Homo sapiens GN=VAT1 PE=1 SV=2
Q92558	WASF1	754578095996	7751.0,8174.0,7083.0,	8434129529843	9304.0,9686.0,10030.0,	0.117694	0.950884	0.00919608	0.298844	7116.67	10409.7	7669.33	9673.33	1.46272	1.2613	Wiskott-Aldrich syndrome protein family member 1 OS=Homo sapiens GN=WASF1 PE=1 SV=1
P61026	RAB10	2.1858e+20	2245484.0,1700978.0,2640370.0,	2.40117e+20	2649040.0,3364627.0,2288709.0,	0.288658	0.950884	0.243906	0.657311	2.01523e+06	3.04866e+06	2.19561e+06	2.76746e+06	1.51281	1.26045	Ras-related protein Rab-10 OS=Homo sapiens GN=RAB10 PE=1 SV=1
Reverse_sp|Q2M1Z3|RHG31_HUMAN	ARHGAP31	755962369020	7765.0,6527.0,10656.0,	8284164529804	9139.0,12303.0,9991.0,	0.255537	0.950884	0.238859	0.657157	7605	11513.3	8316	10477.7	1.51392	1.25994	Rho GTPase-activating protein 31 OS=Homo sapiens GN=ARHGAP31 PE=1 SV=2
O60831	PRAF2	334002502	3431.0,0.0,2955.0,	325242971221	3587.0,3213.0,1244.0,	0.510077	0.950884	0.694598	0.916335	1947.33	2923.33	2128.67	2681.33	1.5012	1.25963	PRA1 family protein 2 OS=Homo sapiens GN=PRAF2 PE=1 SV=1
A6NP52	PRAF2	334002502	3431.0,0.0,2955.0,	325242971221	3587.0,3213.0,1244.0,	0.510077	0.950884	0.694598	0.916335	1947.33	2923.33	2128.67	2681.33	1.5012	1.25963	PRA1 family protein 2 OS=Homo sapiens GN=PRAF2 PE=1 SV=1
Q13509	TUBB3	1.81694e+23	1.8665504E7,1.6494419E7,2.0207522E7,	1.84298e+23	2.0332215E7,3.4221428E7,1.5096829E7,	0.44067	0.950884	0.493446	0.841196	1.70104e+07	2.63342e+07	18455815	23216824	1.54812	1.25797	Tubulin beta-3 chain OS=Homo sapiens GN=TUBB3 PE=1 SV=2
Q8NFQ8	TOR1AIP2	5.44266e+17	559127.0,475689.0,556055.0,	6.4859e+17	715540.0,666581.0,617061.0,	0.116428	0.950884	0.026067	0.320985	489790	715135	530290	666394	1.46009	1.25666	Torsin-1A-interacting protein 2 OS=Homo sapiens GN=TOR1AIP2 PE=1 SV=1
Q93050-1	ATP6V0A1	738785809875451	75895.0,60816.0,89137.0,	8399315254075621	92663.0,114079.0,77064.0,	0.286304	0.950884	0.230198	0.646373	69142.3	104051	75282.7	94602	1.50489	1.25662	Isoform 2 of V-type proton ATPase 116 kDa subunit a isoform 1 OS=Homo sapiens GN=ATP6V0A1
Q93050	ATP6V0A1	738785809875451	75895.0,60816.0,89137.0,	8399315254075621	92663.0,114079.0,77064.0,	0.286304	0.950884	0.230198	0.646373	69142.3	104051	75282.7	94602	1.50489	1.25662	V-type proton ATPase 116 kDa subunit a isoform 1 OS=Homo sapiens GN=ATP6V0A1 PE=1 SV=3
B7Z2A9	ATP6V0A1	738785809875451	75895.0,60816.0,89137.0,	8399315254075621	92663.0,114079.0,77064.0,	0.286304	0.950884	0.230198	0.646373	69142.3	104051	75282.7	94602	1.50489	1.25662	V-type proton ATPase subunit a OS=Homo sapiens GN=ATP6V0A1 PE=1 SV=1
Q93050-3	ATP6V0A1	738785809875451	75895.0,60816.0,89137.0,	8399315254075621	92663.0,114079.0,77064.0,	0.286304	0.950884	0.230198	0.646373	69142.3	104051	75282.7	94602	1.50489	1.25662	Isoform 3 of V-type proton ATPase 116 kDa subunit a isoform 1 OS=Homo sapiens GN=ATP6V0A1
B7Z641	ATP6V0A1	738785809875451	75895.0,60816.0,89137.0,	8399315254075621	92663.0,114079.0,77064.0,	0.286304	0.950884	0.230198	0.646373	69142.3	104051	75282.7	94602	1.50489	1.25662	V-type proton ATPase subunit a OS=Homo sapiens GN=ATP6V0A1 PE=1 SV=1
P61925	PKIA	18711020823	1922.0,1067.0,972.0,	168310922260	1856.0,816.0,2303.0,	0.398257	0.950884	0.565397	0.8687	1238	1678.33	1320.33	1658.33	1.35568	1.256	cAMP-dependent protein kinase inhibitor alpha OS=Homo sapiens GN=PKIA PE=1 SV=2
P23526	AHCY	1.10038e+23	1.1304286E7,1.1076918E7,1.3860882E7,	9.70349e+21	1.0705146E7,2.6836694E7,7972470.0,	0.536676	0.950884	0.653357	0.902927	1.11061e+07	17803655	1.20807e+07	1.51714e+07	1.60306	1.25584	Adenosylhomocysteinase OS=Homo sapiens GN=AHCY PE=1 SV=4
O95197-7	RTN3	7.31172e+17	751137.0,604535.0,743150.0,	7.92539e+18	874351.0,1043502.0,715255.0,	0.280213	0.950884	0.193267	0.60481	645908	963234	699607	877703	1.49129	1.25456	Isoform 7 of Reticulon-3 OS=Homo sapiens GN=RTN3
O95197	RTN3	7.31172e+17	751137.0,604535.0,743150.0,	7.92539e+18	874351.0,1043502.0,715255.0,	0.280213	0.950884	0.193267	0.60481	645908	963234	699607	877703	1.49129	1.25456	Reticulon-3 OS=Homo sapiens GN=RTN3 PE=1 SV=2
O95197-2	RTN3	7.31172e+17	751137.0,604535.0,743150.0,	7.92539e+18	874351.0,1043502.0,715255.0,	0.280213	0.950884	0.193267	0.60481	645908	963234	699607	877703	1.49129	1.25456	Isoform 2 of Reticulon-3 OS=Homo sapiens GN=RTN3
O95197-3	RTN3	7.31172e+17	751137.0,604535.0,743150.0,	7.92539e+18	874351.0,1043502.0,715255.0,	0.280213	0.950884	0.193267	0.60481	645908	963234	699607	877703	1.49129	1.25456	Isoform 3 of Reticulon-3 OS=Homo sapiens GN=RTN3
O95197-4	RTN3	7.31172e+17	751137.0,604535.0,743150.0,	7.92539e+18	874351.0,1043502.0,715255.0,	0.280213	0.950884	0.193267	0.60481	645908	963234	699607	877703	1.49129	1.25456	Isoform 4 of Reticulon-3 OS=Homo sapiens GN=RTN3
P49407-2	ARRB1	81301669	835.0,0.0,1971.0,	119012231270	1312.0,914.0,1294.0,	0.493552	0.950884	0.720575	0.928245	827.333	1227.67	935.333	1173.33	1.48388	1.25445	Isoform 1B of Beta-arrestin-1 OS=Homo sapiens GN=ARRB1
P49407	ARRB1	81301669	835.0,0.0,1971.0,	119012231270	1312.0,914.0,1294.0,	0.493552	0.950884	0.720575	0.928245	827.333	1227.67	935.333	1173.33	1.48388	1.25445	Beta-arrestin-1 OS=Homo sapiens GN=ARRB1 PE=1 SV=2
Q53QV2	LBH	2.89543e+17	297448.0,313499.0,263386.0,	3.5054e+17	386725.0,248791.0,461198.0,	0.0829081	0.950884	0.355654	0.758897	270658	378589	291444	365571	1.39877	1.25434	Protein LBH OS=Homo sapiens GN=LBH PE=1 SV=1
B5MBX5	LBH	2.89543e+17	297448.0,313499.0,263386.0,	3.5054e+17	386725.0,248791.0,461198.0,	0.0829081	0.950884	0.355654	0.758897	270658	378589	291444	365571	1.39877	1.25434	Protein LBH OS=Homo sapiens GN=LBH PE=1 SV=1
B5MCP4	LBH	2.89543e+17	297448.0,313499.0,263386.0,	3.5054e+17	386725.0,248791.0,461198.0,	0.0829081	0.950884	0.355654	0.758897	270658	378589	291444	365571	1.39877	1.25434	Protein LBH OS=Homo sapiens GN=LBH PE=1 SV=1
Reverse_sp|P11047|LAMC1_HUMAN	LAMC1	256782062519164	26379.0,21590.0,22640.0,	264764651224076	29209.0,34784.0,24535.0,	0.27399	0.950884	0.170802	0.584946	21822.3	32354.7	23536.3	29509.3	1.48264	1.25378	Laminin subunit gamma-1 OS=Homo sapiens GN=LAMC1 PE=1 SV=3
O14745	SLC9A3R1	5.46913e+20	5618470.0,6040112.0,5378061.0,	6.93141e+20	7646918.0,4990519.0,8721206.0,	0.0477981	0.91043	0.322638	0.728591	5263841	7.38742e+06	5678881	7.11955e+06	1.40343	1.25369	Na(+)/H(+) exchange regulatory cofactor NHE-RF1 OS=Homo sapiens GN=SLC9A3R1 PE=1 SV=4
Reverse_sp|O94910|AGRL1_HUMAN	ADGRL1	15531858	0.0,1625.0,2195.0,	153821691442	1696.0,1622.0,1469.0,	0.427369	0.950884	0.673145	0.90997	1137	1716.33	1273.33	1595.67	1.50953	1.25314	Adhesion G protein-coupled receptor L1 OS=Homo sapiens GN=ADGRL1 PE=1 SV=1
Reverse_sp|O94910-2|AGRL1_HUMAN	ADGRL1	15531858	0.0,1625.0,2195.0,	153821691442	1696.0,1622.0,1469.0,	0.427369	0.950884	0.673145	0.90997	1137	1716.33	1273.33	1595.67	1.50953	1.25314	Isoform 2 of Adhesion G protein-coupled receptor L1 OS=Homo sapiens GN=ADGRL1
P16615	ATP2A2	7.44655e+20	7649887.0,5817078.0,7194086.0,	8.1111e+21	8948379.0,9864680.0,7068719.0,	0.249072	0.950884	0.164028	0.575916	6.36436e+06	9412621	6887017	8.62726e+06	1.47896	1.25268	Sarcoplasmic/endoplasmic reticulum calcium ATPase 2 OS=Homo sapiens GN=ATP2A2 PE=1 SV=1
P62873	GNB1	3.46547e+20	3560096.0,2554898.0,3539596.0,	3.53318e+20	3897893.0,5024649.0,3171346.0,	0.320467	0.950884	0.281164	0.683815	2.96742e+06	4.45459e+06	3.2182e+06	4031296	1.50116	1.25266	Guanine nucleotide-binding protein G(I)/G(S)/G(T) subunit beta-1 OS=Homo sapiens GN=GNB1 PE=1 SV=3
Q16762	TST	454573306231998	46697.0,34608.0,37800.0,	496437790835384	54766.0,58264.0,36059.0,	0.295341	0.950884	0.288703	0.687993	36839	54311.7	39701.7	49696.3	1.4743	1.25174	Thiosulfate sulfurtransferase OS=Homo sapiens GN=TST PE=1 SV=4
P17405	SMPD1	207711728722774	21337.0,18095.0,26904.0,	204764337327358	22589.0,32436.0,27879.0,	0.271528	0.950884	0.224019	0.638794	20277.3	30402.3	22112	27634.7	1.49933	1.24976	Sphingomyelin phosphodiesterase OS=Homo sapiens GN=SMPD1 PE=1 SV=4
P17405-2	SMPD1	207711728722774	21337.0,18095.0,26904.0,	204764337327358	22589.0,32436.0,27879.0,	0.271528	0.950884	0.224019	0.638794	20277.3	30402.3	22112	27634.7	1.49933	1.24976	Isoform 2 of Sphingomyelin phosphodiesterase OS=Homo sapiens GN=SMPD1
P17405-3	SMPD1	207711728722774	21337.0,18095.0,26904.0,	204764337327358	22589.0,32436.0,27879.0,	0.271528	0.950884	0.224019	0.638794	20277.3	30402.3	22112	27634.7	1.49933	1.24976	Isoform 3 of Sphingomyelin phosphodiesterase OS=Homo sapiens GN=SMPD1
P17405-4	SMPD1	207711728722774	21337.0,18095.0,26904.0,	204764337327358	22589.0,32436.0,27879.0,	0.271528	0.950884	0.224019	0.638794	20277.3	30402.3	22112	27634.7	1.49933	1.24976	Isoform 4 of Sphingomyelin phosphodiesterase OS=Homo sapiens GN=SMPD1
Q8NE86	MCU	12327639712059	12663.0,6696.0,14246.0,	15524206949138	17126.0,15476.0,9312.0,	0.292229	0.950884	0.449516	0.813909	10261	15118.7	11201.7	13971.3	1.47341	1.24725	Calcium uniporter protein, mitochondrial OS=Homo sapiens GN=MCU PE=1 SV=1
Q8NE86-2	MCU	12327639712059	12663.0,6696.0,14246.0,	15524206949138	17126.0,15476.0,9312.0,	0.292229	0.950884	0.449516	0.813909	10261	15118.7	11201.7	13971.3	1.47341	1.24725	Isoform 2 of Calcium uniporter protein, mitochondrial OS=Homo sapiens GN=MCU
Q8NE86-3	MCU	12327639712059	12663.0,6696.0,14246.0,	15524206949138	17126.0,15476.0,9312.0,	0.292229	0.950884	0.449516	0.813909	10261	15118.7	11201.7	13971.3	1.47341	1.24725	Isoform 3 of Calcium uniporter protein, mitochondrial OS=Homo sapiens GN=MCU
S4R468	MCU	12327639712059	12663.0,6696.0,14246.0,	15524206949138	17126.0,15476.0,9312.0,	0.292229	0.950884	0.449516	0.813909	10261	15118.7	11201.7	13971.3	1.47341	1.24725	Calcium uniporter protein, mitochondrial (Fragment) OS=Homo sapiens GN=MCU PE=1 SV=1
P10696	ALPPL2	13003133815688	13358.0,14007.0,6719.0,	104621458219686	11541.0,10905.0,20061.0,	0.313269	0.950884	0.498806	0.842007	10690.7	14910	11361.3	14169	1.39467	1.24712	Alkaline phosphatase, placental-like OS=Homo sapiens GN=ALPPL2 PE=2 SV=4
P05187	ALPP	13003133815688	13358.0,14007.0,6719.0,	104621458219686	11541.0,10905.0,20061.0,	0.313269	0.950884	0.498806	0.842007	10690.7	14910	11361.3	14169	1.39467	1.24712	Alkaline phosphatase, placental type OS=Homo sapiens GN=ALPP PE=1 SV=2
A0A087X0P5	ALPPL2	13003133815688	13358.0,14007.0,6719.0,	104621458219686	11541.0,10905.0,20061.0,	0.313269	0.950884	0.498806	0.842007	10690.7	14910	11361.3	14169	1.39467	1.24712	Alkaline phosphatase OS=Homo sapiens GN=ALPPL2 PE=1 SV=1
P13929-2	ENO3	6.52944e+20	6707722.0,7022021.0,6807513.0,	5.13508e+21	5665145.0,1.4199338E7,5743747.0,	0.512227	0.950884	0.611195	0.884946	6.33328e+06	9919244	6845752	8.53608e+06	1.56621	1.24692	Isoform 2 of Beta-enolase OS=Homo sapiens GN=ENO3
P13929	ENO3	6.52944e+20	6707722.0,7022021.0,6807513.0,	5.13508e+21	5665145.0,1.4199338E7,5743747.0,	0.512227	0.950884	0.611195	0.884946	6.33328e+06	9919244	6845752	8.53608e+06	1.56621	1.24692	Beta-enolase OS=Homo sapiens GN=ENO3 PE=1 SV=5
P12955	PEPD	4.38528e+20	4505032.0,4247454.0,6229314.0,	4.1184e+21	4543538.0,9292342.0,4842994.0,	0.444275	0.950884	0.517587	0.846651	4.5719e+06	7.09861e+06	4.99393e+06	6.22629e+06	1.55266	1.24677	Xaa-Pro dipeptidase OS=Homo sapiens GN=PEPD PE=1 SV=3
Q9NPA3	MID1IP1	2207	0.0,0.0,2607.0,	105327940	1161.0,2089.0,0.0,	0.644861	0.950884	0.850542	0.957602	735.667	1282.33	869	1083.33	1.74309	1.24664	Mid1-interacting protein 1 OS=Homo sapiens GN=MID1IP1 PE=1 SV=1
Reverse_sp|Q9NU22|MDN1_HUMAN	MDN1	12119684714137	12449.0,7167.0,16701.0,	183631429914018	20258.0,10693.0,14285.0,	0.167143	0.950884	0.490693	0.839895	11034.3	15560	12105.7	15078.7	1.41014	1.24559	Midasin OS=Homo sapiens GN=MDN1 PE=1 SV=2
P15121	AKR1B1	4.85421e+20	4986751.0,4456983.0,5287198.0,	4.79463e+21	5289555.0,8718125.0,4319425.0,	0.425636	0.950884	0.464967	0.824264	4.52911e+06	6.89683e+06	4.91031e+06	6109035	1.52278	1.24412	Aldose reductase OS=Homo sapiens GN=AKR1B1 PE=1 SV=3
Q13425	SNTB2	152771011117400	15693.0,10584.0,20556.0,	158503323715584	17485.0,24856.0,15881.0,	0.339669	0.950884	0.395396	0.79216	14262.7	21557	15611	19407.3	1.51143	1.24318	Beta-2-syntrophin OS=Homo sapiens GN=SNTB2 PE=1 SV=1
O96005-4	CLPTM1	1.42566e+16	146456.0,95542.0,162513.0,	1.49805e+17	165266.0,205268.0,132226.0,	0.310525	0.950884	0.325145	0.732217	123801	184678	134837	167587	1.49173	1.24288	Isoform 3 of Cleft lip and palate transmembrane protein 1 OS=Homo sapiens GN=CLPTM1
O96005	CLPTM1	1.42566e+16	146456.0,95542.0,162513.0,	1.49805e+17	165266.0,205268.0,132226.0,	0.310525	0.950884	0.325145	0.732217	123801	184678	134837	167587	1.49173	1.24288	Cleft lip and palate transmembrane protein 1 OS=Homo sapiens GN=CLPTM1 PE=1 SV=1
Q53FA7	TP53I3	235412425934879	24183.0,25394.0,41206.0,	296825947334934	32746.0,44477.0,35600.0,	0.269115	0.950884	0.332885	0.740927	27559.7	41363	30261	37607.7	1.50085	1.24278	Quinone oxidoreductase PIG3 OS=Homo sapiens GN=TP53I3 PE=1 SV=2
Q86VQ1	GLCCI1	1.15624e+17	118781.0,121783.0,133368.0,	1.40231e+17	154706.0,134227.0,175160.0,	0.0543873	0.911876	0.112603	0.501227	114951	163863	124644	154698	1.42551	1.24112	Glucocorticoid-induced transcript 1 protein OS=Homo sapiens GN=GLCCI1 PE=1 SV=1
Reverse_tr|B7Z1U7|B7Z1U7_HUMAN	RBFOX1	241631302651	2481.0,3276.0,3131.0,	325059622917	3585.0,4458.0,2972.0,	0.305662	0.950884	0.243412	0.657311	2732.33	4043	2962.67	3671.67	1.47969	1.23931	RNA binding protein fox-1 homolog OS=Homo sapiens GN=RBFOX1 PE=2 SV=1
P03915	MT-ND5	11530866112029	11844.0,9066.0,14211.0,	11091289929422	12235.0,21682.0,9601.0,	0.455652	0.950884	0.536697	0.854474	10740	16501.7	11707	14506	1.53647	1.23909	NADH-ubiquinone oxidoreductase chain 5 OS=Homo sapiens GN=MT-ND5 PE=1 SV=2
B4DEZ3	NDUFA13	479437275122	4924.0,3901.0,6051.0,	569798334685	6285.0,7353.0,4774.0,	0.29684	0.950884	0.294185	0.691876	4547.67	6738.33	4958.67	6137.33	1.48171	1.2377	NADH dehydrogenase [ubiquinone] 1 alpha subcomplex subunit 13 OS=Homo sapiens GN=NDUFA13 PE=2 SV=1
Q9P0J0-2	NDUFA13	479437275122	4924.0,3901.0,6051.0,	569798334685	6285.0,7353.0,4774.0,	0.29684	0.950884	0.294185	0.691876	4547.67	6738.33	4958.67	6137.33	1.48171	1.2377	Isoform 2 of NADH dehydrogenase [ubiquinone] 1 alpha subcomplex subunit 13 OS=Homo sapiens GN=NDUFA13
K7EJE1	NDUFA13	479437275122	4924.0,3901.0,6051.0,	569798334685	6285.0,7353.0,4774.0,	0.29684	0.950884	0.294185	0.691876	4547.67	6738.33	4958.67	6137.33	1.48171	1.2377	NADH dehydrogenase [ubiquinone] 1 alpha subcomplex subunit 13 OS=Homo sapiens GN=NDUFA13 PE=4 SV=1
E7ENQ6		479437275122	4924.0,3901.0,6051.0,	569798334685	6285.0,7353.0,4774.0,	0.29684	0.950884	0.294185	0.691876	4547.67	6738.33	4958.67	6137.33	1.48171	1.2377	Uncharacterized protein OS=Homo sapiens PE=4 SV=1
Q9P0J0	NDUFA13	479437275122	4924.0,3901.0,6051.0,	569798334685	6285.0,7353.0,4774.0,	0.29684	0.950884	0.294185	0.691876	4547.67	6738.33	4958.67	6137.33	1.48171	1.2377	NADH dehydrogenase [ubiquinone] 1 alpha subcomplex subunit 13 OS=Homo sapiens GN=NDUFA13 PE=1 SV=3
Reverse_tr|H0YDZ4|H0YDZ4_HUMAN	PREX1	6870796	705.0,0.0,940.0,	13571001	0.0,1014.0,1020.0,	0.579915	0.950884	0.783928	0.93936	494.333	786	548.333	678	1.59002	1.23647	Phosphatidylinositol 3,4,5-trisphosphate-dependent Rac exchanger 1 protein (Fragment) OS=Homo sapiens GN=PREX1 PE=1 SV=1
Reverse_sp|Q8TCU6-3|PREX1_HUMAN	PREX1	6870796	705.0,0.0,940.0,	13571001	0.0,1014.0,1020.0,	0.579915	0.950884	0.783928	0.93936	494.333	786	548.333	678	1.59002	1.23647	Isoform 3 of Phosphatidylinositol 3,4,5-trisphosphate-dependent Rac exchanger 1 protein OS=Homo sapiens GN=PREX1
Q9H694	BICC1	204101254	2096.0,0.0,1481.0,	105418661830	1162.0,1395.0,1864.0,	0.514304	0.950884	0.702801	0.919631	1098.33	1583.33	1192.33	1473.67	1.44158	1.23595	Protein bicaudal C homolog 1 OS=Homo sapiens GN=BICC1 PE=1 SV=2
A6NGY7	BICC1	204101254	2096.0,0.0,1481.0,	105418661830	1162.0,1395.0,1864.0,	0.514304	0.950884	0.702801	0.919631	1098.33	1583.33	1192.33	1473.67	1.44158	1.23595	Protein bicaudal C homolog 1 OS=Homo sapiens GN=BICC1 PE=1 SV=1
Q9H694-2	BICC1	204101254	2096.0,0.0,1481.0,	105418661830	1162.0,1395.0,1864.0,	0.514304	0.950884	0.702801	0.919631	1098.33	1583.33	1192.33	1473.67	1.44158	1.23595	Isoform 2 of Protein bicaudal C homolog 1 OS=Homo sapiens GN=BICC1
Q8IW19	APLF	148220732627	1522.0,2170.0,3103.0,	186441323186	2056.0,3090.0,3246.0,	0.268861	0.950884	0.421036	0.795548	2060.67	3060.67	2265	2797.33	1.48528	1.23503	Aprataxin and PNK-like factor OS=Homo sapiens GN=APLF PE=1 SV=1
Q15172	PPP2R5A	251831692619946	25870.0,17718.0,23564.0,	251514276422692	27747.0,31981.0,23125.0,	0.268243	0.950884	0.211984	0.623311	20685	30202.3	22384	27617.7	1.46011	1.23381	Serine/threonine-protein phosphatase 2A 56 kDa regulatory subunit alpha isoform OS=Homo sapiens GN=PPP2R5A PE=1 SV=1
Q15172-2	PPP2R5A	251831692619946	25870.0,17718.0,23564.0,	251514276422692	27747.0,31981.0,23125.0,	0.268243	0.950884	0.211984	0.623311	20685	30202.3	22384	27617.7	1.46011	1.23381	Isoform 2 of Serine/threonine-protein phosphatase 2A 56 kDa regulatory subunit alpha isoform OS=Homo sapiens GN=PPP2R5A
Q8NEN9	PDZD8	239592282721941	24613.0,23895.0,25921.0,	313233454630806	34556.0,25835.0,31394.0,	0.0060965	0.800431	0.145147	0.549695	22909	32225	24809.7	30595	1.40665	1.23319	PDZ domain-containing protein 8 OS=Homo sapiens GN=PDZD8 PE=1 SV=1
Q8IW45	CARKD	9273750110935	9525.0,7851.0,12917.0,	101121805512463	11154.0,13501.0,12700.0,	0.201049	0.950884	0.252628	0.662813	9236.33	13543.3	10097.7	12451.7	1.46631	1.23312	ATP-dependent (S)-NAD(P)H-hydrate dehydratase OS=Homo sapiens GN=CARKD PE=1 SV=1
Q8IW45-2	CARKD	9273750110935	9525.0,7851.0,12917.0,	101121805512463	11154.0,13501.0,12700.0,	0.201049	0.950884	0.252628	0.662813	9236.33	13543.3	10097.7	12451.7	1.46631	1.23312	Isoform 2 of ATP-dependent (S)-NAD(P)H-hydrate dehydratase OS=Homo sapiens GN=CARKD
Q8IW45-4	CARKD	9273750110935	9525.0,7851.0,12917.0,	101121805512463	11154.0,13501.0,12700.0,	0.201049	0.950884	0.252628	0.662813	9236.33	13543.3	10097.7	12451.7	1.46631	1.23312	Isoform 4 of ATP-dependent (S)-NAD(P)H-hydrate dehydratase OS=Homo sapiens GN=CARKD
H0YKS8	MFGE8	11878782714084	12202.0,8192.0,16638.0,	138022593110832	15226.0,19392.0,11038.0,	0.35301	0.950884	0.449151	0.813909	11263	16855	12344	15218.7	1.49649	1.23288	Lactadherin (Fragment) OS=Homo sapiens GN=MFGE8 PE=1 SV=1
Q08431-3	MFGE8	11878782714084	12202.0,8192.0,16638.0,	138022593110832	15226.0,19392.0,11038.0,	0.35301	0.950884	0.449151	0.813909	11263	16855	12344	15218.7	1.49649	1.23288	Isoform 3 of Lactadherin OS=Homo sapiens GN=MFGE8
F5GZN3	MFGE8	11878782714084	12202.0,8192.0,16638.0,	138022593110832	15226.0,19392.0,11038.0,	0.35301	0.950884	0.449151	0.813909	11263	16855	12344	15218.7	1.49649	1.23288	Lactadherin OS=Homo sapiens GN=MFGE8 PE=1 SV=1
Q08431-2	MFGE8	11878782714084	12202.0,8192.0,16638.0,	138022593110832	15226.0,19392.0,11038.0,	0.35301	0.950884	0.449151	0.813909	11263	16855	12344	15218.7	1.49649	1.23288	Isoform 2 of Lactadherin OS=Homo sapiens GN=MFGE8
X6R3G6	MFGE8	11878782714084	12202.0,8192.0,16638.0,	138022593110832	15226.0,19392.0,11038.0,	0.35301	0.950884	0.449151	0.813909	11263	16855	12344	15218.7	1.49649	1.23288	Lactadherin OS=Homo sapiens GN=MFGE8 PE=1 SV=1
Q08431	MFGE8	11878782714084	12202.0,8192.0,16638.0,	138022593110832	15226.0,19392.0,11038.0,	0.35301	0.950884	0.449151	0.813909	11263	16855	12344	15218.7	1.49649	1.23288	Lactadherin OS=Homo sapiens GN=MFGE8 PE=1 SV=2
Q96G74-5	OTUD5	547805956345505	56274.0,62347.0,53758.0,	680816506186933	75106.0,48655.0,88590.0,	0.0794888	0.950884	0.373966	0.776787	53282.7	73358.3	57459.7	70783.7	1.37678	1.23188	Isoform 5 of OTU domain-containing protein 5 OS=Homo sapiens GN=OTUD5
Q96G74-3	OTUD5	547805956345505	56274.0,62347.0,53758.0,	680816506186933	75106.0,48655.0,88590.0,	0.0794888	0.950884	0.373966	0.776787	53282.7	73358.3	57459.7	70783.7	1.37678	1.23188	Isoform 3 of OTU domain-containing protein 5 OS=Homo sapiens GN=OTUD5
Q96G74	OTUD5	547805956345505	56274.0,62347.0,53758.0,	680816506186933	75106.0,48655.0,88590.0,	0.0794888	0.950884	0.373966	0.776787	53282.7	73358.3	57459.7	70783.7	1.37678	1.23188	OTU domain-containing protein 5 OS=Homo sapiens GN=OTUD5 PE=1 SV=1
Q9Y294	ASF1A	547524773856064	56247.0,49971.0,66234.0,	6366710041865838	70239.0,75099.0,67094.0,	0.179017	0.950884	0.088242	0.463301	52851.3	76641	57484	70810.7	1.45012	1.23183	Histone chaperone ASF1A OS=Homo sapiens GN=ASF1A PE=1 SV=1
P30479	HLA-B	4.42028e+20	4540983.0,3566253.0,4553023.0,	4.79958e+20	5295027.0,5795523.0,4494744.0,	0.232433	0.950884	0.124682	0.522976	3.89368e+06	5.65318e+06	4.22009e+06	5195098	1.45189	1.23104	HLA class I histocompatibility antigen, B-41 alpha chain OS=Homo sapiens GN=HLA-B PE=1 SV=1
I3L2N2	DVL2	483840122396	4970.0,4199.0,2830.0,	482962284690	5327.0,4657.0,4779.0,	0.168686	0.950884	0.275984	0.68071	3748.67	5249	3999.67	4921	1.40023	1.23035	Segment polarity protein dishevelled homolog DVL-2 OS=Homo sapiens GN=DVL2 PE=1 SV=1
O14641	DVL2	483840122396	4970.0,4199.0,2830.0,	482962284690	5327.0,4657.0,4779.0,	0.168686	0.950884	0.275984	0.68071	3748.67	5249	3999.67	4921	1.40023	1.23035	Segment polarity protein dishevelled homolog DVL-2 OS=Homo sapiens GN=DVL2 PE=1 SV=1
O95273	CCNDBP1	1002118071087441	102947.0,84486.0,103302.0,	1.17733e+16	129886.0,132053.0,95554.0,	0.242911	0.950884	0.193459	0.605034	89454	129357	96911.7	119164	1.44607	1.22962	Cyclin-D1-binding protein 1 OS=Homo sapiens GN=CCNDBP1 PE=1 SV=2
O95273-3	CCNDBP1	1002118071087441	102947.0,84486.0,103302.0,	1.17733e+16	129886.0,132053.0,95554.0,	0.242911	0.950884	0.193459	0.605034	89454	129357	96911.7	119164	1.44607	1.22962	Isoform 3 of Cyclin-D1-binding protein 1 OS=Homo sapiens GN=CCNDBP1
P08754	GNAI3	5.24818e+17	539148.0,354725.0,603242.0,	5.48614e+17	605243.0,744400.0,490438.0,	0.310679	0.950884	0.335818	0.742629	458103	675078	499038	613360	1.47364	1.22908	Guanine nucleotide-binding protein G(k) subunit alpha OS=Homo sapiens GN=GNAI3 PE=1 SV=3
H0YGF8	PLCD3	290626263347	2985.0,2748.0,3954.0,	396369862267	4372.0,5224.0,2310.0,	0.405056	0.950884	0.49464	0.842007	2959.67	4405.33	3229	3968.67	1.48846	1.22907	1-phosphatidylinositol 4,5-bisphosphate phosphodiesterase delta-3 (Fragment) OS=Homo sapiens GN=PLCD3 PE=1 SV=1
Q8N3E9	PLCD3	290626263347	2985.0,2748.0,3954.0,	396369862267	4372.0,5224.0,2310.0,	0.405056	0.950884	0.49464	0.842007	2959.67	4405.33	3229	3968.67	1.48846	1.22907	1-phosphatidylinositol 4,5-bisphosphate phosphodiesterase delta-3 OS=Homo sapiens GN=PLCD3 PE=1 SV=3
P48307	TFPI2	408730493438	4198.0,3191.0,4061.0,	325788173810	3593.0,6593.0,3882.0,	0.422894	0.950884	0.462869	0.822748	3524.67	5294.67	3816.67	4689.33	1.50218	1.22865	Tissue factor pathway inhibitor 2 OS=Homo sapiens GN=TFPI2 PE=1 SV=1
P48307-2	TFPI2	408730493438	4198.0,3191.0,4061.0,	325788173810	3593.0,6593.0,3882.0,	0.422894	0.950884	0.462869	0.822748	3524.67	5294.67	3816.67	4689.33	1.50218	1.22865	Isoform 2 of Tissue factor pathway inhibitor 2 OS=Homo sapiens GN=TFPI2
Q5SZE4	CERS2	2.94076e+17	302106.0,242447.0,341027.0,	2.73372e+17	301591.0,320405.0,465452.0,	0.172466	0.950884	0.335209	0.742629	271450	386178	295193	362483	1.42265	1.22795	Ceramide synthase 2 (Fragment) OS=Homo sapiens GN=CERS2 PE=1 SV=1
Q5SZE3	CERS2	2.94076e+17	302106.0,242447.0,341027.0,	2.73372e+17	301591.0,320405.0,465452.0,	0.172466	0.950884	0.335209	0.742629	271450	386178	295193	362483	1.42265	1.22795	Ceramide synthase 2 (Fragment) OS=Homo sapiens GN=CERS2 PE=1 SV=1
Q96G23	CERS2	2.94076e+17	302106.0,242447.0,341027.0,	2.73372e+17	301591.0,320405.0,465452.0,	0.172466	0.950884	0.335209	0.742629	271450	386178	295193	362483	1.42265	1.22795	Ceramide synthase 2 OS=Homo sapiens GN=CERS2 PE=1 SV=1
Q5SZE2	CERS2	2.94076e+17	302106.0,242447.0,341027.0,	2.73372e+17	301591.0,320405.0,465452.0,	0.172466	0.950884	0.335209	0.742629	271450	386178	295193	362483	1.42265	1.22795	Ceramide synthase 2 (Fragment) OS=Homo sapiens GN=CERS2 PE=1 SV=7
Q5SZE1	CERS2	2.94076e+17	302106.0,242447.0,341027.0,	2.73372e+17	301591.0,320405.0,465452.0,	0.172466	0.950884	0.335209	0.742629	271450	386178	295193	362483	1.42265	1.22795	Ceramide synthase 2 (Fragment) OS=Homo sapiens GN=CERS2 PE=1 SV=2
H0YKH6	CERS2	2.94076e+17	302106.0,242447.0,341027.0,	2.73372e+17	301591.0,320405.0,465452.0,	0.172466	0.950884	0.335209	0.742629	271450	386178	295193	362483	1.42265	1.22795	Ceramide synthase 2 (Fragment) OS=Homo sapiens GN=CERS2 PE=1 SV=7
Q04826	HLA-B	4.50111e+20	4624024.0,3649924.0,4654106.0,	4.88597e+20	5390337.0,5904412.0,4577989.0,	0.23474	0.950884	0.127128	0.522976	3.97579e+06	5757742	4.30935e+06	5.29091e+06	1.4482	1.22777	HLA class I histocompatibility antigen, B-40 alpha chain OS=Homo sapiens GN=HLA-B PE=1 SV=1
Q8TD19	NEK9	1.14346e+16	117466.0,119733.0,71336.0,	1.38472e+17	152764.0,110712.0,115055.0,	0.169423	0.950884	0.323525	0.730028	96371	133138	102845	126177	1.38152	1.22687	Serine/threonine-protein kinase Nek9 OS=Homo sapiens GN=NEK9 PE=1 SV=2
Q9H1J1-2	UPF3A	521052013332	5351.0,5443.0,3935.0,	618941597980	6827.0,3109.0,8131.0,	0.310545	0.950884	0.54343	0.858809	4581	6109.33	4909.67	6022.33	1.33362	1.22663	Isoform 2 of Regulator of nonsense transcripts 3A OS=Homo sapiens GN=UPF3A
Q9H1J1-3	UPF3A	521052013332	5351.0,5443.0,3935.0,	618941597980	6827.0,3109.0,8131.0,	0.310545	0.950884	0.54343	0.858809	4581	6109.33	4909.67	6022.33	1.33362	1.22663	Isoform 3 of Regulator of nonsense transcripts 3A OS=Homo sapiens GN=UPF3A
Q9H1J1	UPF3A	521052013332	5351.0,5443.0,3935.0,	618941597980	6827.0,3109.0,8131.0,	0.310545	0.950884	0.54343	0.858809	4581	6109.33	4909.67	6022.33	1.33362	1.22663	Regulator of nonsense transcripts 3A OS=Homo sapiens GN=UPF3A PE=1 SV=1
Q9H5X1	FAM96A	617350864795	6341.0,5324.0,5664.0,	521798307996	5755.0,7351.0,8148.0,	0.218608	0.950884	0.195568	0.606665	5351.33	7681	5776.33	7084.67	1.43534	1.2265	MIP18 family protein FAM96A OS=Homo sapiens GN=FAM96A PE=1 SV=1
Q2TB10	ZNF800	9467800	971.0,816.0,0.0,	109013200	1202.0,987.0,0.0,	0.67483	0.951963	0.793306	0.940403	575.333	803.333	595.667	729.667	1.39629	1.22496	Zinc finger protein 800 OS=Homo sapiens GN=ZNF800 PE=1 SV=1
P00387-2	CYB5R3	3.20807e+20	3295668.0,2381660.0,3672213.0,	3.6079e+20	3980328.0,4564328.0,2900848.0,	0.30982	0.950884	0.325968	0.733188	2.86388e+06	4.18585e+06	3.11651e+06	3815168	1.4616	1.22418	Isoform 2 of NADH-cytochrome b5 reductase 3 OS=Homo sapiens GN=CYB5R3
P00387	CYB5R3	3.20807e+20	3295668.0,2381660.0,3672213.0,	3.6079e+20	3980328.0,4564328.0,2900848.0,	0.30982	0.950884	0.325968	0.733188	2.86388e+06	4.18585e+06	3.11651e+06	3815168	1.4616	1.22418	NADH-cytochrome b5 reductase 3 OS=Homo sapiens GN=CYB5R3 PE=1 SV=3
P00387-3	CYB5R3	3.20807e+20	3295668.0,2381660.0,3672213.0,	3.6079e+20	3980328.0,4564328.0,2900848.0,	0.30982	0.950884	0.325968	0.733188	2.86388e+06	4.18585e+06	3.11651e+06	3815168	1.4616	1.22418	Isoform 3 of NADH-cytochrome b5 reductase 3 OS=Homo sapiens GN=CYB5R3
Q15013	MAD2L1BP	1.06293e+18	1091953.0,972700.0,921549.0,	1.16202e+19	1281971.0,1461404.0,910869.0,	0.323366	0.950884	0.301679	0.701092	924065	1.33664e+06	995401	1.21808e+06	1.44648	1.22371	MAD2L1-binding protein OS=Homo sapiens GN=MAD2L1BP PE=1 SV=1
Q15013-3	MAD2L1BP	1.06293e+18	1091953.0,972700.0,921549.0,	1.16202e+19	1281971.0,1461404.0,910869.0,	0.323366	0.950884	0.301679	0.701092	924065	1.33664e+06	995401	1.21808e+06	1.44648	1.22371	Isoform 2 of MAD2L1-binding protein OS=Homo sapiens GN=MAD2L1BP
Q8N131	TMEM123	2.86237e+17	294053.0,243415.0,293198.0,	3.21382e+17	354558.0,355905.0,305919.0,	0.177739	0.950884	0.0576961	0.414012	255650	365822	276889	338794	1.43095	1.22357	Porimin OS=Homo sapiens GN=TMEM123 PE=1 SV=1
E9PKT4	TMEM123	2.86237e+17	294053.0,243415.0,293198.0,	3.21382e+17	354558.0,355905.0,305919.0,	0.177739	0.950884	0.0576961	0.414012	255650	365822	276889	338794	1.43095	1.22357	Porimin OS=Homo sapiens GN=TMEM123 PE=1 SV=1
Q8N131-2	TMEM123	2.86237e+17	294053.0,243415.0,293198.0,	3.21382e+17	354558.0,355905.0,305919.0,	0.177739	0.950884	0.0576961	0.414012	255650	365822	276889	338794	1.43095	1.22357	Isoform 2 of Porimin OS=Homo sapiens GN=TMEM123
Reverse_sp|Q5VSL9-3|STRP1_HUMAN	STRIP1	21295563613757	21876.0,5899.0,16252.0,	107794139610805	11891.0,30958.0,11011.0,	0.556922	0.950884	0.705529	0.920979	13562.7	20993.3	14675.7	17953.3	1.54788	1.22334	Isoform 3 of Striatin-interacting protein 1 OS=Homo sapiens GN=STRIP1
Reverse_sp|Q5VSL9|STRP1_HUMAN	STRIP1	21295563613757	21876.0,5899.0,16252.0,	107794139610805	11891.0,30958.0,11011.0,	0.556922	0.950884	0.705529	0.920979	13562.7	20993.3	14675.7	17953.3	1.54788	1.22334	Striatin-interacting protein 1 OS=Homo sapiens GN=STRIP1 PE=1 SV=1
Reverse_sp|Q5VSL9-2|STRP1_HUMAN	STRIP1	21295563613757	21876.0,5899.0,16252.0,	107794139610805	11891.0,30958.0,11011.0,	0.556922	0.950884	0.705529	0.920979	13562.7	20993.3	14675.7	17953.3	1.54788	1.22334	Isoform 2 of Striatin-interacting protein 1 OS=Homo sapiens GN=STRIP1
Q9UK76	HN1	6.57964e+20	6759289.0,7062473.0,6510954.0,	7.9727e+21	8795687.0,5477265.0,1.0570104E7,	0.118921	0.950884	0.420009	0.795548	6279218	8.55623e+06	6777572	8.28102e+06	1.36263	1.22183	Hematological and neurological expressed 1 protein OS=Homo sapiens GN=HN1 PE=1 SV=3
Q14011	CIRBP	2.47194e+20	2539442.0,3047785.0,2322167.0,	3.15904e+20	3485139.0,2315214.0,3863139.0,	0.0656627	0.950884	0.342134	0.747706	2.4497e+06	3348529	2.63646e+06	3221164	1.36691	1.22177	Cold-inducible RNA-binding protein OS=Homo sapiens GN=CIRBP PE=1 SV=1
Q969V3	NCLN	512493754543965	52647.0,39301.0,51939.0,	570218861545539	62905.0,66270.0,46407.0,	0.26636	0.950884	0.239938	0.657311	44253	63725	47962.3	58527.3	1.44002	1.22028	Nicalin OS=Homo sapiens GN=NCLN PE=1 SV=2
Q969V3-2	NCLN	512493754543965	52647.0,39301.0,51939.0,	570218861545539	62905.0,66270.0,46407.0,	0.26636	0.950884	0.239938	0.657311	44253	63725	47962.3	58527.3	1.44002	1.22028	Isoform 2 of Nicalin OS=Homo sapiens GN=NCLN
Q5JU67-2	C9orf117	23740397222243	24388.0,4157.0,26277.0,	136664551517446	15076.0,34039.0,17779.0,	0.503148	0.950884	0.686017	0.916335	16651.7	25542.3	18274	22298	1.53392	1.2202	Isoform 2 of Uncharacterized protein C9orf117 OS=Homo sapiens GN=C9orf117
Q5JU67	C9orf117	23740397222243	24388.0,4157.0,26277.0,	136664551517446	15076.0,34039.0,17779.0,	0.503148	0.950884	0.686017	0.916335	16651.7	25542.3	18274	22298	1.53392	1.2202	Uncharacterized protein C9orf117 OS=Homo sapiens GN=C9orf117 PE=2 SV=1
P30488	HLA-B	3.15124e+20	3237291.0,2649881.0,3189394.0,	3.43262e+20	3786961.0,3996450.0,3287833.0,	0.209838	0.950884	0.0787791	0.455068	2.79412e+06	4.00089e+06	3025522	3.69041e+06	1.4319	1.21976	HLA class I histocompatibility antigen, B-50 alpha chain OS=Homo sapiens GN=HLA-B PE=1 SV=1
P30487	HLA-B	3.15124e+20	3237291.0,2649881.0,3189394.0,	3.43262e+20	3786961.0,3996450.0,3287833.0,	0.209838	0.950884	0.0787791	0.455068	2.79412e+06	4.00089e+06	3025522	3.69041e+06	1.4319	1.21976	HLA class I histocompatibility antigen, B-49 alpha chain OS=Homo sapiens GN=HLA-B PE=1 SV=2
P30483	HLA-B	3.15124e+20	3237291.0,2649881.0,3189394.0,	3.43262e+20	3786961.0,3996450.0,3287833.0,	0.209838	0.950884	0.0787791	0.455068	2.79412e+06	4.00089e+06	3025522	3.69041e+06	1.4319	1.21976	HLA class I histocompatibility antigen, B-45 alpha chain OS=Homo sapiens GN=HLA-B PE=1 SV=1
Q15382	RHEB	2.09989e+20	2157228.0,1693397.0,2316520.0,	2.15797e+20	2380730.0,3312495.0,1828262.0,	0.388762	0.950884	0.415665	0.795548	1.89281e+06	2793751	2055715	2.50716e+06	1.47598	1.21961	GTP-binding protein Rheb OS=Homo sapiens GN=RHEB PE=1 SV=1
Q6UXV4	APOOL	469151025685	4819.0,5340.0,6716.0,	593587777302	6547.0,6564.0,7441.0,	0.104732	0.950884	0.150161	0.553903	5159.33	7338	5625	6850.67	1.42228	1.2179	MICOS complex subunit MIC27 OS=Homo sapiens GN=APOOL PE=1 SV=1
A0A087WYF7	APOOL	469151025685	4819.0,5340.0,6716.0,	593587777302	6547.0,6564.0,7441.0,	0.104732	0.950884	0.150161	0.553903	5159.33	7338	5625	6850.67	1.42228	1.2179	MICOS complex subunit OS=Homo sapiens GN=APOOL PE=1 SV=1
Q96N66	MBOAT7	6.50497e+17	668253.0,504567.0,637209.0,	6.53988e+18	721493.0,890356.0,592518.0,	0.319787	0.950884	0.273722	0.6805	557296	808651	603343	734789	1.45102	1.21786	Lysophospholipid acyltransferase 7 OS=Homo sapiens GN=MBOAT7 PE=1 SV=2
Reverse_sp|Q9NYN1-2|RASLC_HUMAN	RASL12	307671242931213	31607.0,13010.0,36875.0,	322995762320115	35633.0,43094.0,20498.0,	0.414616	0.950884	0.580172	0.874393	24803	36679	27164	33075	1.47881	1.2176	Isoform 2 of Ras-like protein family member 12 OS=Homo sapiens GN=RASL12
Reverse_sp|Q9NYN1-3|RASLC_HUMAN	RASL12	307671242931213	31607.0,13010.0,36875.0,	322995762320115	35633.0,43094.0,20498.0,	0.414616	0.950884	0.580172	0.874393	24803	36679	27164	33075	1.47881	1.2176	Isoform 3 of Ras-like protein family member 12 OS=Homo sapiens GN=RASL12
Reverse_sp|Q9NYN1|RASLC_HUMAN	RASL12	307671242931213	31607.0,13010.0,36875.0,	322995762320115	35633.0,43094.0,20498.0,	0.414616	0.950884	0.580172	0.874393	24803	36679	27164	33075	1.47881	1.2176	Ras-like protein family member 12 OS=Homo sapiens GN=RASL12 PE=1 SV=1
O60488-2	ACSL4	6.91705e+17	710588.0,634950.0,621723.0,	7.48442e+18	825696.0,866689.0,701411.0,	0.218268	0.950884	0.0841776	0.462229	608180	865204	655754	797932	1.42261	1.21682	Isoform Short of Long-chain-fatty-acid--CoA ligase 4 OS=Homo sapiens GN=ACSL4
O60488	ACSL4	6.91705e+17	710588.0,634950.0,621723.0,	7.48442e+18	825696.0,866689.0,701411.0,	0.218268	0.950884	0.0841776	0.462229	608180	865204	655754	797932	1.42261	1.21682	Long-chain-fatty-acid--CoA ligase 4 OS=Homo sapiens GN=ACSL4 PE=1 SV=2
P29034	S100A2	14322141108277	14713.0,14770.0,9778.0,	121691989819103	13425.0,14881.0,19467.0,	0.20427	0.950884	0.313531	0.716353	12236.3	17056.7	13087	15924.3	1.39394	1.21681	Protein S100-A2 OS=Homo sapiens GN=S100A2 PE=1 SV=3
Q5RHS7	S100A2	14322141108277	14713.0,14770.0,9778.0,	121691989819103	13425.0,14881.0,19467.0,	0.20427	0.950884	0.313531	0.716353	12236.3	17056.7	13087	15924.3	1.39394	1.21681	Protein S100-A2 OS=Homo sapiens GN=S100A2 PE=1 SV=2
P11279-2	LAMP1	1.21321e+19	1246337.0,987792.0,1276307.0,	1.34182e+20	1480330.0,1282666.0,1504957.0,	0.0371429	0.837622	0.0985885	0.475943	1.07906e+06	1511231	1.17015e+06	1422651	1.40051	1.21579	Isoform 2 of Lysosome-associated membrane glycoprotein 1 OS=Homo sapiens GN=LAMP1
P11279	LAMP1	1.21321e+19	1246337.0,987792.0,1276307.0,	1.34182e+20	1480330.0,1282666.0,1504957.0,	0.0371429	0.837622	0.0985885	0.475943	1.07906e+06	1511231	1.17015e+06	1422651	1.40051	1.21579	Lysosome-associated membrane glycoprotein 1 OS=Homo sapiens GN=LAMP1 PE=1 SV=3
O94985-2	CLSTN1	613337168727	6300.0,3889.0,10310.0,	8271130505913	9124.0,9759.0,6025.0,	0.328289	0.950884	0.547459	0.861581	6192	9078	6833	8302.67	1.46609	1.21508	Isoform 2 of Calsyntenin-1 OS=Homo sapiens GN=CLSTN1
Q5SR54	CLSTN1	613337168727	6300.0,3889.0,10310.0,	8271130505913	9124.0,9759.0,6025.0,	0.328289	0.950884	0.547459	0.861581	6192	9078	6833	8302.67	1.46609	1.21508	Calsyntenin-1 (Fragment) OS=Homo sapiens GN=CLSTN1 PE=1 SV=1
O94985	CLSTN1	613337168727	6300.0,3889.0,10310.0,	8271130505913	9124.0,9759.0,6025.0,	0.328289	0.950884	0.547459	0.861581	6192	9078	6833	8302.67	1.46609	1.21508	Calsyntenin-1 OS=Homo sapiens GN=CLSTN1 PE=1 SV=1
B7ZM87	SRGAP2	704295773257436	72350.0,60432.0,67853.0,	8010910204677554	88376.0,76315.0,79032.0,	0.0659833	0.950884	0.0465823	0.391782	61865.7	86569.7	66878.3	81241	1.39932	1.21476	SLIT-ROBO Rho GTPase-activating protein 2 OS=Homo sapiens GN=SRGAP2 PE=1 SV=1
A2RUF3	SRGAP2	704295773257436	72350.0,60432.0,67853.0,	8010910204677554	88376.0,76315.0,79032.0,	0.0659833	0.950884	0.0465823	0.391782	61865.7	86569.7	66878.3	81241	1.39932	1.21476	SLIT-ROBO Rho GTPase activating protein 2 OS=Homo sapiens GN=SRGAP2 PE=1 SV=1
O75044	SRGAP2	704295773257436	72350.0,60432.0,67853.0,	8010910204677554	88376.0,76315.0,79032.0,	0.0659833	0.950884	0.0465823	0.391782	61865.7	86569.7	66878.3	81241	1.39932	1.21476	SLIT-ROBO Rho GTPase-activating protein 2 OS=Homo sapiens GN=SRGAP2 PE=1 SV=2
Q9GZP9	DERL2	381635524338	3920.0,3718.0,5124.0,	494071524613	5449.0,5348.0,4701.0,	0.164021	0.950884	0.162523	0.574789	3902	5568.33	4254	5166	1.42705	1.21439	Derlin-2 OS=Homo sapiens GN=DERL2 PE=1 SV=1
I3L1T3	DERL2	381635524338	3920.0,3718.0,5124.0,	494071524613	5449.0,5348.0,4701.0,	0.164021	0.950884	0.162523	0.574789	3902	5568.33	4254	5166	1.42705	1.21439	Derlin (Fragment) OS=Homo sapiens GN=DERL2 PE=1 SV=1
Q9UHA4-2	LAMTOR3	12361913010978	12697.0,9556.0,12968.0,	139232087411563	15358.0,15610.0,11782.0,	0.234144	0.950884	0.204217	0.615193	10823	15453.3	11740.3	14250	1.42782	1.21376	Isoform 2 of Ragulator complex protein LAMTOR3 OS=Homo sapiens GN=LAMTOR3
Q9UHA4	LAMTOR3	12361913010978	12697.0,9556.0,12968.0,	139232087411563	15358.0,15610.0,11782.0,	0.234144	0.950884	0.204217	0.615193	10823	15453.3	11740.3	14250	1.42782	1.21376	Ragulator complex protein LAMTOR3 OS=Homo sapiens GN=LAMTOR3 PE=1 SV=1
P51659	HSD17B4	3.45895e+20	3553393.0,2852807.0,4063634.0,	3.89094e+20	4292586.0,3838161.0,4576171.0,	0.0472631	0.91043	0.158866	0.569314	3.20797e+06	4.50452e+06	3.48994e+06	4.23564e+06	1.40416	1.21367	Peroxisomal multifunctional enzyme type 2 OS=Homo sapiens GN=HSD17B4 PE=1 SV=3
P28288-2	ABCD3	3.25235e+17	334114.0,255223.0,322490.0,	3.45413e+17	381067.0,402475.0,323098.0,	0.22132	0.950884	0.130178	0.523362	280675	400208	303942	368880	1.42588	1.21365	Isoform 2 of ATP-binding cassette sub-family D member 3 OS=Homo sapiens GN=ABCD3
P28288	ABCD3	3.25235e+17	334114.0,255223.0,322490.0,	3.45413e+17	381067.0,402475.0,323098.0,	0.22132	0.950884	0.130178	0.523362	280675	400208	303942	368880	1.42588	1.21365	ATP-binding cassette sub-family D member 3 OS=Homo sapiens GN=ABCD3 PE=1 SV=1
A0A0U1RRL7	MMP24-AS1	625565293846600	64263.0,55414.0,55053.0,	592169922471136	65328.0,74205.0,72493.0,	0.189512	0.950884	0.0380267	0.35928	54031.3	76525.3	58243.3	70675.3	1.41631	1.21345	Protein MMP24-AS1 OS=Homo sapiens GN=MMP24-AS1 PE=1 SV=1
Reverse_tr|F8VRS4|F8VRS4_HUMAN	RBFOX1	1.10837e+16	113862.0,86917.0,205421.0,	1.96363e+17	216633.0,129886.0,146136.0,	0.209542	0.950884	0.556704	0.864769	122583	171146	135400	164218	1.39617	1.21284	RNA-binding protein fox-1 homolog 1 OS=Homo sapiens GN=RBFOX1 PE=4 SV=1
Reverse_tr|F5H0M1|F5H0M1_HUMAN	RBFOX1	1.10837e+16	113862.0,86917.0,205421.0,	1.96363e+17	216633.0,129886.0,146136.0,	0.209542	0.950884	0.556704	0.864769	122583	171146	135400	164218	1.39617	1.21284	RNA-binding protein fox-1 homolog 1 OS=Homo sapiens GN=RBFOX1 PE=4 SV=1
Q15392	DHCR24	2.80734e+17	288399.0,261009.0,250827.0,	2.73982e+17	302264.0,342154.0,325994.0,	0.194715	0.950884	0.0245444	0.318693	247464	350460	266745	323471	1.4162	1.21266	Delta(24)-sterol reductase OS=Homo sapiens GN=DHCR24 PE=1 SV=2
Q5RKV6	EXOSC6	4.43371e+17	455477.0,403512.0,517961.0,	3.69519e+18	407662.0,839450.0,422426.0,	0.474532	0.950884	0.565326	0.8687	422427	635498	458983	556513	1.5044	1.21249	Exosome complex component MTR3 OS=Homo sapiens GN=EXOSC6 PE=1 SV=1
Q13228	SELENBP1	3.34959e+17	344105.0,291857.0,412521.0,	3.62693e+17	400130.0,384537.0,486022.0,	0.0858132	0.950884	0.191464	0.60481	320984	451264	349494	423563	1.40588	1.21193	Selenium-binding protein 1 OS=Homo sapiens GN=SELENBP1 PE=1 SV=2
Q13228-2	SELENBP1	3.34959e+17	344105.0,291857.0,412521.0,	3.62693e+17	400130.0,384537.0,486022.0,	0.0858132	0.950884	0.191464	0.60481	320984	451264	349494	423563	1.40588	1.21193	Isoform 2 of Selenium-binding protein 1 OS=Homo sapiens GN=SELENBP1
Q13228-4	SELENBP1	3.34959e+17	344105.0,291857.0,412521.0,	3.62693e+17	400130.0,384537.0,486022.0,	0.0858132	0.950884	0.191464	0.60481	320984	451264	349494	423563	1.40588	1.21193	Isoform 4 of Selenium-binding protein 1 OS=Homo sapiens GN=SELENBP1
Reverse_sp|Q96DZ1-2|ERLEC_HUMAN	ERLEC1	287233882870	2950.0,3546.0,3390.0,	354071442680	3905.0,5342.0,2731.0,	0.410666	0.950884	0.455294	0.817146	3043.33	4454.67	3295.33	3992.67	1.46375	1.21161	Isoform 2 of Endoplasmic reticulum lectin 1 OS=Homo sapiens GN=ERLEC1
Reverse_sp|Q96DZ1-3|ERLEC_HUMAN	ERLEC1	287233882870	2950.0,3546.0,3390.0,	354071442680	3905.0,5342.0,2731.0,	0.410666	0.950884	0.455294	0.817146	3043.33	4454.67	3295.33	3992.67	1.46375	1.21161	Isoform 3 of Endoplasmic reticulum lectin 1 OS=Homo sapiens GN=ERLEC1
Reverse_sp|Q96DZ1|ERLEC_HUMAN	ERLEC1	287233882870	2950.0,3546.0,3390.0,	354071442680	3905.0,5342.0,2731.0,	0.410666	0.950884	0.455294	0.817146	3043.33	4454.67	3295.33	3992.67	1.46375	1.21161	Endoplasmic reticulum lectin 1 OS=Homo sapiens GN=ERLEC1 PE=1 SV=1
O94768	STK17B	123100	1264.0,0.0,0.0,	1503	0.0,0.0,1531.0,	0.895671	0.982989	0.899736	0.973114	410.333	501	421.333	510.333	1.22096	1.21123	Serine/threonine-protein kinase 17B OS=Homo sapiens GN=STK17B PE=1 SV=1
P30461	HLA-B	3.17833e+20	3265117.0,2692974.0,3222671.0,	3.44566e+20	3801343.0,4006814.0,3304023.0,	0.214554	0.950884	0.0826859	0.460424	2.82626e+06	4.01515e+06	3060254	3704060	1.42066	1.21038	HLA class I histocompatibility antigen, B-13 alpha chain OS=Homo sapiens GN=HLA-B PE=1 SV=1
P69905	HBA1	4.62402e+17	475025.0,630029.0,392140.0,	6.77309e+17	747222.0,533262.0,531339.0,	0.158618	0.950884	0.353365	0.756645	465400	637248	499065	603941	1.36925	1.21015	Hemoglobin subunit alpha OS=Homo sapiens GN=HBA1 PE=1 SV=2
P40763-3	STAT3	6.0472e+17	621230.0,552007.0,632768.0,	6.71049e+18	740318.0,788518.0,656351.0,	0.216597	0.950884	0.0611967	0.426424	555887	789823	602002	728396	1.42083	1.20996	Isoform 3 of Signal transducer and activator of transcription 3 OS=Homo sapiens GN=STAT3
P40763	STAT3	6.0472e+17	621230.0,552007.0,632768.0,	6.71049e+18	740318.0,788518.0,656351.0,	0.216597	0.950884	0.0611967	0.426424	555887	789823	602002	728396	1.42083	1.20996	Signal transducer and activator of transcription 3 OS=Homo sapiens GN=STAT3 PE=1 SV=2
G8JLH9	STAT3	6.0472e+17	621230.0,552007.0,632768.0,	6.71049e+18	740318.0,788518.0,656351.0,	0.216597	0.950884	0.0611967	0.426424	555887	789823	602002	728396	1.42083	1.20996	Signal transducer and activator of transcription OS=Homo sapiens GN=STAT3 PE=1 SV=1
P40763-2	STAT3	6.0472e+17	621230.0,552007.0,632768.0,	6.71049e+18	740318.0,788518.0,656351.0,	0.216597	0.950884	0.0611967	0.426424	555887	789823	602002	728396	1.42083	1.20996	Isoform Del-701 of Signal transducer and activator of transcription 3 OS=Homo sapiens GN=STAT3
P09104-2	ENO2	7.28272e+20	7481560.0,7540756.0,7270057.0,	5.59093e+21	6168049.0,1.426902E7,6528738.0,	0.509472	0.950884	0.615264	0.887563	6880067	1.0359e+07	7430791	8.9886e+06	1.50566	1.20964	Isoform 2 of Gamma-enolase OS=Homo sapiens GN=ENO2
P09104	ENO2	7.28272e+20	7481560.0,7540756.0,7270057.0,	5.59093e+21	6168049.0,1.426902E7,6528738.0,	0.509472	0.950884	0.615264	0.887563	6880067	1.0359e+07	7430791	8.9886e+06	1.50566	1.20964	Gamma-enolase OS=Homo sapiens GN=ENO2 PE=1 SV=3
O15127	SCAMP2	1.36634e+17	140363.0,111123.0,141813.0,	1.36216e+17	150276.0,183923.0,141405.0,	0.280015	0.950884	0.17341	0.589342	120943	173635	131100	158535	1.43567	1.20927	Secretory carrier-associated membrane protein 2 OS=Homo sapiens GN=SCAMP2 PE=1 SV=2
Reverse_tr|H7C4G5|H7C4G5_HUMAN	RUVBL1	1.83626e+17	188640.0,165195.0,236269.0,	1.4534e+17	160342.0,406932.0,146303.0,	0.541953	0.950884	0.678839	0.913452	180476	277675	196701	237859	1.53857	1.20924	RuvB-like helicase (Fragment) OS=Homo sapiens GN=RUVBL1 PE=1 SV=1
Reverse_tr|E7ETR0|E7ETR0_HUMAN	RUVBL1	1.83626e+17	188640.0,165195.0,236269.0,	1.4534e+17	160342.0,406932.0,146303.0,	0.541953	0.950884	0.678839	0.913452	180476	277675	196701	237859	1.53857	1.20924	RuvB-like helicase OS=Homo sapiens GN=RUVBL1 PE=1 SV=1
Reverse_tr|J3QLR1|J3QLR1_HUMAN	RUVBL1	1.83626e+17	188640.0,165195.0,236269.0,	1.4534e+17	160342.0,406932.0,146303.0,	0.541953	0.950884	0.678839	0.913452	180476	277675	196701	237859	1.53857	1.20924	RuvB-like helicase (Fragment) OS=Homo sapiens GN=RUVBL1 PE=1 SV=1
Reverse_sp|Q9Y265|RUVB1_HUMAN	RUVBL1	1.83626e+17	188640.0,165195.0,236269.0,	1.4534e+17	160342.0,406932.0,146303.0,	0.541953	0.950884	0.678839	0.913452	180476	277675	196701	237859	1.53857	1.20924	RuvB-like 1 OS=Homo sapiens GN=RUVBL1 PE=1 SV=1
Reverse_tr|H7C4I3|H7C4I3_HUMAN	RUVBL1	1.83626e+17	188640.0,165195.0,236269.0,	1.4534e+17	160342.0,406932.0,146303.0,	0.541953	0.950884	0.678839	0.913452	180476	277675	196701	237859	1.53857	1.20924	RuvB-like helicase (Fragment) OS=Homo sapiens GN=RUVBL1 PE=1 SV=1
Reverse_sp|Q9Y265-2|RUVB1_HUMAN	RUVBL1	1.83626e+17	188640.0,165195.0,236269.0,	1.4534e+17	160342.0,406932.0,146303.0,	0.541953	0.950884	0.678839	0.913452	180476	277675	196701	237859	1.53857	1.20924	Isoform 2 of RuvB-like 1 OS=Homo sapiens GN=RUVBL1
D6RBV2	LMAN2	3.11991e+17	320510.0,263927.0,373224.0,	3.50185e+17	386331.0,448223.0,323202.0,	0.282713	0.950884	0.237738	0.655157	293346	422224	319220	385919	1.43934	1.20894	Vesicular integral-membrane protein VIP36 OS=Homo sapiens GN=LMAN2 PE=1 SV=1
Q12907	LMAN2	3.11991e+17	320510.0,263927.0,373224.0,	3.50185e+17	386331.0,448223.0,323202.0,	0.282713	0.950884	0.237738	0.655157	293346	422224	319220	385919	1.43934	1.20894	Vesicular integral-membrane protein VIP36 OS=Homo sapiens GN=LMAN2 PE=1 SV=1
D6RIU4	LMAN2	3.11991e+17	320510.0,263927.0,373224.0,	3.50185e+17	386331.0,448223.0,323202.0,	0.282713	0.950884	0.237738	0.655157	293346	422224	319220	385919	1.43934	1.20894	Vesicular integral-membrane protein VIP36 (Fragment) OS=Homo sapiens GN=LMAN2 PE=1 SV=7
Q9NVP2	ASF1B	1.13507e+17	116606.0,113032.0,149084.0,	1.4407e+17	158941.0,160851.0,137893.0,	0.18795	0.950884	0.137811	0.535846	115893	164821	126241	152562	1.42218	1.2085	Histone chaperone ASF1B OS=Homo sapiens GN=ASF1B PE=1 SV=1
P30530-2	AXL	1.83693e+17	188706.0,134387.0,188917.0,	1.86955e+17	206251.0,230077.0,182380.0,	0.243165	0.950884	0.19847	0.610214	157329	224524	170670	206236	1.42709	1.20839	Isoform Short of Tyrosine-protein kinase receptor UFO OS=Homo sapiens GN=AXL
P30530	AXL	1.83693e+17	188706.0,134387.0,188917.0,	1.86955e+17	206251.0,230077.0,182380.0,	0.243165	0.950884	0.19847	0.610214	157329	224524	170670	206236	1.42709	1.20839	Tyrosine-protein kinase receptor UFO OS=Homo sapiens GN=AXL PE=1 SV=3
Q02978	SLC25A11	4.26258e+17	437895.0,321742.0,477515.0,	4.80547e+17	530149.0,569652.0,395055.0,	0.279371	0.950884	0.291289	0.691384	379272	543303	412384	498285	1.43249	1.2083	Mitochondrial 2-oxoglutarate/malate carrier protein OS=Homo sapiens GN=SLC25A11 PE=1 SV=3
I3L1P8	SLC25A11	4.26258e+17	437895.0,321742.0,477515.0,	4.80547e+17	530149.0,569652.0,395055.0,	0.279371	0.950884	0.291289	0.691384	379272	543303	412384	498285	1.43249	1.2083	Mitochondrial 2-oxoglutarate/malate carrier protein (Fragment) OS=Homo sapiens GN=SLC25A11 PE=1 SV=1
Reverse_tr|F5H538|F5H538_HUMAN	MAP3K4	292423023921997	30040.0,31654.0,25987.0,	343624613632866	37909.0,34503.0,33493.0,	0.111171	0.950884	0.050502	0.397265	27159.3	37788	29227	35301.7	1.39134	1.20784	Mitogen-activated protein kinase kinase kinase 4 OS=Homo sapiens GN=MAP3K4 PE=1 SV=1
Reverse_tr|J3KNB8|J3KNB8_HUMAN	MAP3K4	292423023921997	30040.0,31654.0,25987.0,	343624613632866	37909.0,34503.0,33493.0,	0.111171	0.950884	0.050502	0.397265	27159.3	37788	29227	35301.7	1.39134	1.20784	Mitogen-activated protein kinase kinase kinase 4 OS=Homo sapiens GN=MAP3K4 PE=1 SV=1
Reverse_tr|F5H4R1|F5H4R1_HUMAN	MAP3K4	292423023921997	30040.0,31654.0,25987.0,	343624613632866	37909.0,34503.0,33493.0,	0.111171	0.950884	0.050502	0.397265	27159.3	37788	29227	35301.7	1.39134	1.20784	Mitogen-activated protein kinase kinase kinase 4 OS=Homo sapiens GN=MAP3K4 PE=1 SV=1
Reverse_sp|Q9Y6R4-2|M3K4_HUMAN	MAP3K4	292423023921997	30040.0,31654.0,25987.0,	343624613632866	37909.0,34503.0,33493.0,	0.111171	0.950884	0.050502	0.397265	27159.3	37788	29227	35301.7	1.39134	1.20784	Isoform 2 of Mitogen-activated protein kinase kinase kinase 4 OS=Homo sapiens GN=MAP3K4
Reverse_sp|Q9Y6R4|M3K4_HUMAN	MAP3K4	292423023921997	30040.0,31654.0,25987.0,	343624613632866	37909.0,34503.0,33493.0,	0.111171	0.950884	0.050502	0.397265	27159.3	37788	29227	35301.7	1.39134	1.20784	Mitogen-activated protein kinase kinase kinase 4 OS=Homo sapiens GN=MAP3K4 PE=1 SV=2
P35613-2	BSG	1.05627e+22	1.0851171E7,8808222.0,1.2316528E7,	1.16811e+23	1.288695E7,1.4056654E7,1.1675603E7,	0.219825	0.950884	0.155528	0.563915	9.80086e+06	13977896	1.06586e+07	12873069	1.42619	1.20776	Isoform 2 of Basigin OS=Homo sapiens GN=BSG
P35754	GLRX	6.97956e+17	717013.0,618145.0,648064.0,	7.04869e+17	777629.0,620644.0,996709.0,	0.0847055	0.950884	0.334686	0.742629	612342	837599	661074	798327	1.36786	1.20762	Glutaredoxin-1 OS=Homo sapiens GN=GLRX PE=1 SV=2
P40939	HADHA	4.19549e+20	4310053.0,3438052.0,4413489.0,	4.60288e+20	5078024.0,5652051.0,3946058.0,	0.288172	0.950884	0.24123	0.657311	3.73856e+06	5.3442e+06	4.05386e+06	4.89204e+06	1.42948	1.20676	Trifunctional enzyme subunit alpha, mitochondrial OS=Homo sapiens GN=HADHA PE=1 SV=2
Q9BUF5	TUBB6	9.01769e+20	9263925.0,7737948.0,9759559.0,	8.63257e+21	9523682.0,1.6048247E7,6721328.0,	0.480363	0.950884	0.57623	0.872661	8223588	12228904	8.92048e+06	10764419	1.48705	1.20671	Tubulin beta-6 chain OS=Homo sapiens GN=TUBB6 PE=1 SV=1
Q8NBI2	CYB561A3	403723347835113	41473.0,35043.0,41481.0,	461566603241294	50919.0,49383.0,42081.0,	0.182315	0.950884	0.0827081	0.460424	36321	51160.7	39332.3	47461	1.40857	1.20667	Cytochrome b ascorbate-dependent protein 3 OS=Homo sapiens GN=CYB561A3 PE=1 SV=1
Q8NBI2-2	CYB561A3	403723347835113	41473.0,35043.0,41481.0,	461566603241294	50919.0,49383.0,42081.0,	0.182315	0.950884	0.0827081	0.460424	36321	51160.7	39332.3	47461	1.40857	1.20667	Isoform 2 of Cytochrome b ascorbate-dependent protein 3 OS=Homo sapiens GN=CYB561A3
F5H1Q2	CYB561A3	403723347835113	41473.0,35043.0,41481.0,	461566603241294	50919.0,49383.0,42081.0,	0.182315	0.950884	0.0827081	0.460424	36321	51160.7	39332.3	47461	1.40857	1.20667	Cytochrome b ascorbate-dependent protein 3 OS=Homo sapiens GN=CYB561A3 PE=1 SV=1
O15498	YKT6	541254366351730	55601.0,45704.0,61113.0,	6125810068152072	67580.0,75295.0,53065.0,	0.284189	0.950884	0.239637	0.657311	49839.3	71337	54139.3	65313.3	1.43134	1.20639	Synaptobrevin homolog YKT6 OS=Homo sapiens GN=YKT6 PE=1 SV=1
O15498-2	YKT6	541254366351730	55601.0,45704.0,61113.0,	6125810068152072	67580.0,75295.0,53065.0,	0.284189	0.950884	0.239637	0.657311	49839.3	71337	54139.3	65313.3	1.43134	1.20639	Isoform 2 of Synaptobrevin homolog YKT6 OS=Homo sapiens GN=YKT6
H0Y8L3	TGFBI	167029443198	1715.0,3081.0,3778.0,	385548672406	4252.0,3639.0,2451.0,	0.276099	0.950884	0.50495	0.845636	2604	3709.33	2858	3447.33	1.42448	1.2062	Transforming growth factor-beta-induced protein ig-h3 (Fragment) OS=Homo sapiens GN=TGFBI PE=1 SV=1
Q15582	TGFBI	167029443198	1715.0,3081.0,3778.0,	385548672406	4252.0,3639.0,2451.0,	0.276099	0.950884	0.50495	0.845636	2604	3709.33	2858	3447.33	1.42448	1.2062	Transforming growth factor-beta-induced protein ig-h3 OS=Homo sapiens GN=TGFBI PE=1 SV=1
E9PHS0	LANCL1	640236207344	6576.0,3789.0,8676.0,	3568184295149	3936.0,13782.0,5247.0,	0.564039	0.950884	0.727435	0.929253	5788.67	9048.67	6347	7655	1.56317	1.20608	LanC-like protein 1 (Fragment) OS=Homo sapiens GN=LANCL1 PE=1 SV=1
O43813	LANCL1	640236207344	6576.0,3789.0,8676.0,	3568184295149	3936.0,13782.0,5247.0,	0.564039	0.950884	0.727435	0.929253	5788.67	9048.67	6347	7655	1.56317	1.20608	LanC-like protein 1 OS=Homo sapiens GN=LANCL1 PE=1 SV=1
P53602	MVD	14706869210149	15107.0,9098.0,11990.0,	13064261469503	14412.0,19553.0,9684.0,	0.428473	0.950884	0.505891	0.845636	11182.3	16237.7	12065	14549.7	1.45208	1.20594	Diphosphomevalonate decarboxylase OS=Homo sapiens GN=MVD PE=1 SV=1
H3BP35	MVD	14706869210149	15107.0,9098.0,11990.0,	13064261469503	14412.0,19553.0,9684.0,	0.428473	0.950884	0.505891	0.845636	11182.3	16237.7	12065	14549.7	1.45208	1.20594	Diphosphomevalonate decarboxylase (Fragment) OS=Homo sapiens GN=MVD PE=1 SV=1
C9JG97	AAMP	13711418864	1408.0,1484.0,1020.0,	74722592160	824.0,1689.0,2201.0,	0.415441	0.950884	0.583428	0.874393	1217.67	1722	1304	1571.33	1.41418	1.20501	Angio-associated migratory cell protein OS=Homo sapiens GN=AAMP PE=1 SV=1
Q13685	AAMP	13711418864	1408.0,1484.0,1020.0,	74722592160	824.0,1689.0,2201.0,	0.415441	0.950884	0.583428	0.874393	1217.67	1722	1304	1571.33	1.41418	1.20501	Angio-associated migratory cell protein OS=Homo sapiens GN=AAMP PE=1 SV=2
C9JTS3	AAMP	13711418864	1408.0,1484.0,1020.0,	74722592160	824.0,1689.0,2201.0,	0.415441	0.950884	0.583428	0.874393	1217.67	1722	1304	1571.33	1.41418	1.20501	Angio-associated migratory cell protein (Fragment) OS=Homo sapiens GN=AAMP PE=1 SV=7
C9JEH3	AAMP	13711418864	1408.0,1484.0,1020.0,	74722592160	824.0,1689.0,2201.0,	0.415441	0.950884	0.583428	0.874393	1217.67	1722	1304	1571.33	1.41418	1.20501	Angio-associated migratory cell protein OS=Homo sapiens GN=AAMP PE=1 SV=1
Q8IZ21-3	PHACTR4	2.07645e+17	213311.0,223332.0,174887.0,	2.48849e+17	274533.0,180660.0,281449.0,	0.0681605	0.950884	0.332767	0.740927	189678	255534	203843	245547	1.3472	1.20459	Isoform 3 of Phosphatase and actin regulator 4 OS=Homo sapiens GN=PHACTR4
Q8IZ21	PHACTR4	2.07645e+17	213311.0,223332.0,174887.0,	2.48849e+17	274533.0,180660.0,281449.0,	0.0681605	0.950884	0.332767	0.740927	189678	255534	203843	245547	1.3472	1.20459	Phosphatase and actin regulator 4 OS=Homo sapiens GN=PHACTR4 PE=1 SV=1
Q8IZ21-2	PHACTR4	2.07645e+17	213311.0,223332.0,174887.0,	2.48849e+17	274533.0,180660.0,281449.0,	0.0681605	0.950884	0.332767	0.740927	189678	255534	203843	245547	1.3472	1.20459	Isoform 2 of Phosphatase and actin regulator 4 OS=Homo sapiens GN=PHACTR4
P82912-2	MRPS11	967975359555	9943.0,7887.0,11288.0,	9690208598588	10690.0,15599.0,8751.0,	0.40363	0.950884	0.449793	0.813909	8923	13045.7	9706	11680	1.46203	1.20338	Isoform 2 of 28S ribosomal protein S11, mitochondrial OS=Homo sapiens GN=MRPS11
P82912	MRPS11	967975359555	9943.0,7887.0,11288.0,	9690208598588	10690.0,15599.0,8751.0,	0.40363	0.950884	0.449793	0.813909	8923	13045.7	9706	11680	1.46203	1.20338	28S ribosomal protein S11, mitochondrial OS=Homo sapiens GN=MRPS11 PE=1 SV=2
P82912-3	MRPS11	967975359555	9943.0,7887.0,11288.0,	9690208598588	10690.0,15599.0,8751.0,	0.40363	0.950884	0.449793	0.813909	8923	13045.7	9706	11680	1.46203	1.20338	Isoform 3 of 28S ribosomal protein S11, mitochondrial OS=Homo sapiens GN=MRPS11
Q9ULQ1	TPCN1	371842505342120	38198.0,26224.0,49760.0,	389797428338053	43002.0,55553.0,38779.0,	0.322166	0.950884	0.41721	0.795548	34785.7	50438.3	38060.7	45778	1.44997	1.20276	Two pore calcium channel protein 1 OS=Homo sapiens GN=TPCN1 PE=1 SV=3
B7Z3R2	TPCN1	371842505342120	38198.0,26224.0,49760.0,	389797428338053	43002.0,55553.0,38779.0,	0.322166	0.950884	0.41721	0.795548	34785.7	50438.3	38060.7	45778	1.44997	1.20276	Two pore calcium channel protein 1 OS=Homo sapiens GN=TPCN1 PE=1 SV=1
Q9ULQ1-3	TPCN1	371842505342120	38198.0,26224.0,49760.0,	389797428338053	43002.0,55553.0,38779.0,	0.322166	0.950884	0.41721	0.795548	34785.7	50438.3	38060.7	45778	1.44997	1.20276	Isoform 3 of Two pore calcium channel protein 1 OS=Homo sapiens GN=TPCN1
Q14165	MLEC	9.38156e+17	963773.0,767980.0,994376.0,	1.03389e+19	1140618.0,1272597.0,865282.0,	0.300304	0.950884	0.271909	0.6805	837833	1.19487e+06	908710	1.09283e+06	1.42614	1.20262	Malectin OS=Homo sapiens GN=MLEC PE=1 SV=1
A0A140T913	HLA-A	1.14279e+22	1.1739953E7,7985171.0,1.2112388E7,	1.14911e+23	1.2677286E7,1.533449E7,1.0274619E7,	0.322125	0.950884	0.33666	0.742697	9.76957e+06	1.40259e+07	10612504	1.27621e+07	1.43567	1.20256	HLA class I histocompatibility antigen, A-3 alpha chain OS=Homo sapiens GN=HLA-A PE=1 SV=1
P01892	HLA-A	1.14279e+22	1.1739953E7,7985171.0,1.2112388E7,	1.14911e+23	1.2677286E7,1.533449E7,1.0274619E7,	0.322125	0.950884	0.33666	0.742697	9.76957e+06	1.40259e+07	10612504	1.27621e+07	1.43567	1.20256	HLA class I histocompatibility antigen, A-2 alpha chain OS=Homo sapiens GN=HLA-A PE=1 SV=1
A0A140T9I0	HLA-A	1.14279e+22	1.1739953E7,7985171.0,1.2112388E7,	1.14911e+23	1.2677286E7,1.533449E7,1.0274619E7,	0.322125	0.950884	0.33666	0.742697	9.76957e+06	1.40259e+07	10612504	1.27621e+07	1.43567	1.20256	HLA class I histocompatibility antigen, A-3 alpha chain (Fragment) OS=Homo sapiens GN=HLA-A PE=1 SV=1
A0A140T9X5	HLA-A	1.14279e+22	1.1739953E7,7985171.0,1.2112388E7,	1.14911e+23	1.2677286E7,1.533449E7,1.0274619E7,	0.322125	0.950884	0.33666	0.742697	9.76957e+06	1.40259e+07	10612504	1.27621e+07	1.43567	1.20256	HLA class I histocompatibility antigen, A-3 alpha chain (Fragment) OS=Homo sapiens GN=HLA-A PE=1 SV=1
P10316	HLA-A	1.21823e+22	1.2514929E7,8595574.0,1.2955519E7,	1.23162e+23	1.3587554E7,1.6345014E7,1.1032715E7,	0.318494	0.950884	0.328856	0.738454	1.04533e+07	14999261	1.13553e+07	1.36551e+07	1.43488	1.20253	HLA class I histocompatibility antigen, A-69 alpha chain OS=Homo sapiens GN=HLA-A PE=1 SV=2
Q8N2K0-2	ABHD12	619024413259716	63592.0,46196.0,70548.0,	7187111219952619	79289.0,83909.0,53622.0,	0.309166	0.950884	0.367478	0.770726	55250	78896.3	60112	72273.3	1.42799	1.20231	Isoform 2 of Monoacylglycerol lipase ABHD12 OS=Homo sapiens GN=ABHD12
Q8N2K0	ABHD12	619024413259716	63592.0,46196.0,70548.0,	7187111219952619	79289.0,83909.0,53622.0,	0.309166	0.950884	0.367478	0.770726	55250	78896.3	60112	72273.3	1.42799	1.20231	Monoacylglycerol lipase ABHD12 OS=Homo sapiens GN=ABHD12 PE=1 SV=2
Q5HY54	FLNA	1.34692e+26	1.38369956E8,1.38581751E8,1.38460489E8,	1.60858e+26	1.77463314E8,1.55398894E8,1.66586869E8,	0.0700096	0.950884	0.0480001	0.396939	128093162	1.77372e+08	138470732	1.66483e+08	1.38471	1.2023	Filamin-A OS=Homo sapiens GN=FLNA PE=1 SV=1
P21333-2	FLNA	1.34681e+26	1.38358471E8,1.38581849E8,1.38440197E8,	1.60843e+26	1.77446322E8,1.55376546E8,1.6658074E8,	0.0699533	0.950884	0.0480354	0.396939	128083744	177354470	1.3846e+08	1.66468e+08	1.38468	1.20228	Isoform 2 of Filamin-A OS=Homo sapiens GN=FLNA
P21333	FLNA	1.34681e+26	1.38358471E8,1.38581849E8,1.38440197E8,	1.60843e+26	1.77446322E8,1.55376546E8,1.6658074E8,	0.0699533	0.950884	0.0480354	0.396939	128083744	177354470	1.3846e+08	1.66468e+08	1.38468	1.20228	Filamin-A OS=Homo sapiens GN=FLNA PE=1 SV=4
A0A087X0I4	COPE	4.96048e+17	509593.0,412026.0,444767.0,	5.22478e+17	576410.0,636863.0,428283.0,	0.30725	0.950884	0.277015	0.68071	422044	598104	455462	547185	1.41716	1.20139	Coatomer subunit epsilon OS=Homo sapiens GN=COPE PE=1 SV=1
O14579	COPE	4.96048e+17	509593.0,412026.0,444767.0,	5.22478e+17	576410.0,636863.0,428283.0,	0.30725	0.950884	0.277015	0.68071	422044	598104	455462	547185	1.41716	1.20139	Coatomer subunit epsilon OS=Homo sapiens GN=COPE PE=1 SV=3
M0QXB4	COPE	4.96048e+17	509593.0,412026.0,444767.0,	5.22478e+17	576410.0,636863.0,428283.0,	0.30725	0.950884	0.277015	0.68071	422044	598104	455462	547185	1.41716	1.20139	Coatomer protein complex, subunit epsilon, isoform CRA_g OS=Homo sapiens GN=COPE PE=1 SV=1
Reverse_sp|Q6ZNM6|TEX43_HUMAN	TEX43	248714332379	2554.0,1500.0,2810.0,	198550922206	2189.0,3808.0,2248.0,	0.429553	0.950884	0.529298	0.853498	2099.67	3094.33	2288	2748.33	1.47373	1.20119	Testis-expressed sequence 43 protein OS=Homo sapiens GN=TEX43 PE=2 SV=1
Q8NHP8	PLBD2	1.15273e+19	1184208.0,913498.0,1460822.0,	1.15755e+20	1277037.0,1555161.0,1442086.0,	0.227829	0.950884	0.271999	0.6805	1087305	1.5507e+06	1186176	1.42476e+06	1.42618	1.20114	Putative phospholipase B-like 2 OS=Homo sapiens GN=PLBD2 PE=1 SV=2
P07305-2	H1F0	2.55093e+20	2620592.0,4256487.0,2476372.0,	3.35517e+20	3701514.0,4395187.0,3132381.0,	0.334875	0.950884	0.416865	0.795548	2.90443e+06	4101946	3117817	3.74303e+06	1.41231	1.20053	Isoform 2 of Histone H1.0 OS=Homo sapiens GN=H1F0
P07305	H1F0	2.55093e+20	2620592.0,4256487.0,2476372.0,	3.35517e+20	3701514.0,4395187.0,3132381.0,	0.334875	0.950884	0.416865	0.795548	2.90443e+06	4101946	3117817	3.74303e+06	1.41231	1.20053	Histone H1.0 OS=Homo sapiens GN=H1F0 PE=1 SV=3
P17931	LGALS3	3.37312e+20	3465215.0,2842516.0,3860404.0,	3.54109e+20	3906622.0,5112516.0,3184755.0,	0.359968	0.950884	0.363243	0.765411	3.11875e+06	4.50078e+06	3.38938e+06	4.06796e+06	1.44314	1.20021	Galectin-3 OS=Homo sapiens GN=LGALS3 PE=1 SV=5
Reverse_sp|O75417|DPOLQ_HUMAN	POLQ	1.73698e+17	178441.0,162317.0,253658.0,	1.51566e+17	167212.0,370514.0,175599.0,	0.49678	0.950884	0.62487	0.890879	181156	273101	198139	237775	1.50755	1.20004	DNA polymerase theta OS=Homo sapiens GN=POLQ PE=1 SV=2
Reverse_sp|O75417-2|DPOLQ_HUMAN	POLQ	1.73698e+17	178441.0,162317.0,253658.0,	1.51566e+17	167212.0,370514.0,175599.0,	0.49678	0.950884	0.62487	0.890879	181156	273101	198139	237775	1.50755	1.20004	Isoform 2 of DNA polymerase theta OS=Homo sapiens GN=POLQ
Reverse_tr|A0A087WXL3|A0A087WXL3_HUMAN	POLQ	1.73698e+17	178441.0,162317.0,253658.0,	1.51566e+17	167212.0,370514.0,175599.0,	0.49678	0.950884	0.62487	0.890879	181156	273101	198139	237775	1.50755	1.20004	DNA polymerase theta OS=Homo sapiens GN=POLQ PE=1 SV=1
Q9BW60	ELOVL1	551051333249	5660.0,5373.0,3838.0,	4757117203759	5248.0,8765.0,3830.0,	0.49131	0.950884	0.579915	0.874393	4630.67	6745.33	4957	5947.67	1.45667	1.19985	Elongation of very long chain fatty acids protein 1 OS=Homo sapiens GN=ELOVL1 PE=1 SV=1
P22413	ENPP1	1.39918e+17	143736.0,107610.0,136545.0,	1.40631e+17	155145.0,166014.0,144249.0,	0.205576	0.950884	0.129834	0.523151	119434	168056	129297	155136	1.4071	1.19984	Ectonucleotide pyrophosphatase/phosphodiesterase family member 1 OS=Homo sapiens GN=ENPP1 PE=1 SV=2
P52294	KPNA1	1.27338e+16	130809.0,99136.0,132203.0,	1.32453e+17	146121.0,161755.0,126484.0,	0.252202	0.950884	0.180718	0.596609	111317	157622	120716	144787	1.41598	1.1994	Importin subunit alpha-5 OS=Homo sapiens GN=KPNA1 PE=1 SV=3
A0A087WWY3	FLNA	1.2571e+26	1.29142892E8,1.28341952E8,1.30117255E8,	1.49794e+26	1.6525658E8,1.44695333E8,1.54858458E8,	0.0726417	0.950884	0.048335	0.397225	1.19484e+08	1.65076e+08	1.29201e+08	1.54937e+08	1.38157	1.19919	Filamin-A OS=Homo sapiens GN=FLNA PE=1 SV=1
Q9UBM7	DHCR7	1.61713e+17	166128.0,124537.0,176257.0,	1.7199e+17	189741.0,213714.0,156425.0,	0.278533	0.950884	0.248324	0.660441	143294	203752	155641	186627	1.42191	1.19909	7-dehydrocholesterol reductase OS=Homo sapiens GN=DHCR7 PE=1 SV=1
Q9UDY4	DNAJB4	1.9392e+17	199214.0,187982.0,193591.0,	2.15816e+17	238093.0,247150.0,210782.0,	0.208513	0.950884	0.0621526	0.426424	179123	251043	193596	232008	1.40151	1.19842	DnaJ homolog subfamily B member 4 OS=Homo sapiens GN=DNAJB4 PE=1 SV=1
Q9H7D7	WDR26	420574189328054	43204.0,43852.0,33142.0,	447677190039981	49387.0,53770.0,40743.0,	0.272863	0.950884	0.201446	0.612039	37334.7	52216	40066	47966.7	1.39859	1.19719	WD repeat-containing protein 26 OS=Homo sapiens GN=WDR26 PE=1 SV=3
Q9H7D7-2	WDR26	420574189328054	43204.0,43852.0,33142.0,	447677190039981	49387.0,53770.0,40743.0,	0.272863	0.950884	0.201446	0.612039	37334.7	52216	40066	47966.7	1.39859	1.19719	Isoform 2 of WD repeat-containing protein 26 OS=Homo sapiens GN=WDR26
Q9UBS4	DNAJB11	1.16988e+17	120181.0,105433.0,125968.0,	1.22321e+17	134946.0,170010.0,115939.0,	0.331481	0.950884	0.280059	0.683409	108112	154472	117194	140298	1.42881	1.19715	DnaJ homolog subfamily B member 11 OS=Homo sapiens GN=DNAJB11 PE=1 SV=1
P11216	PYGB	8.40089e+20	8630277.0,7459117.0,8879171.0,	7.31167e+21	8066422.0,1.5306242E7,6512154.0,	0.500624	0.950884	0.608427	0.884811	7.6808e+06	1.13895e+07	8322855	9961606	1.48285	1.1969	Glycogen phosphorylase, brain form OS=Homo sapiens GN=PYGB PE=1 SV=5
Q6DKJ4	NXN	1.817e+17	186660.0,169385.0,189042.0,	1.87385e+17	206726.0,257345.0,188164.0,	0.310298	0.950884	0.220674	0.633441	167844	238712	181696	217412	1.42223	1.19657	Nucleoredoxin OS=Homo sapiens GN=NXN PE=1 SV=2
A0A0A0MTJ9	NCEH1	4.56926e+20	4694036.0,3648741.0,5145169.0,	4.92013e+20	5428028.0,6333272.0,4375315.0,	0.307524	0.950884	0.290153	0.690409	4.13668e+06	5.89398e+06	4495982	5.37887e+06	1.42481	1.19637	Neutral cholesterol ester hydrolase 1 OS=Homo sapiens GN=NCEH1 PE=1 SV=1
Q6PIU2-2	NCEH1	4.56926e+20	4694036.0,3648741.0,5145169.0,	4.92013e+20	5428028.0,6333272.0,4375315.0,	0.307524	0.950884	0.290153	0.690409	4.13668e+06	5.89398e+06	4495982	5.37887e+06	1.42481	1.19637	Isoform 2 of Neutral cholesterol ester hydrolase 1 OS=Homo sapiens GN=NCEH1
A0A0R4J2G3	NCEH1	4.56926e+20	4694036.0,3648741.0,5145169.0,	4.92013e+20	5428028.0,6333272.0,4375315.0,	0.307524	0.950884	0.290153	0.690409	4.13668e+06	5.89398e+06	4495982	5.37887e+06	1.42481	1.19637	Arylacetamide deacetylase-like 1 OS=Homo sapiens GN=NCEH1 PE=1 SV=1
Q6PIU2	NCEH1	4.56926e+20	4694036.0,3648741.0,5145169.0,	4.92013e+20	5428028.0,6333272.0,4375315.0,	0.307524	0.950884	0.290153	0.690409	4.13668e+06	5.89398e+06	4495982	5.37887e+06	1.42481	1.19637	Neutral cholesterol ester hydrolase 1 OS=Homo sapiens GN=NCEH1 PE=1 SV=3
Reverse_sp|Q96N16|JKIP1_HUMAN	JAKMIP1	1.60337e+17	164715.0,151114.0,161302.0,	2.29065e+17	252711.0,153090.0,164991.0,	0.106995	0.950884	0.42531	0.796905	147077	198556	159044	190264	1.35002	1.1963	Janus kinase and microtubule-interacting protein 1 OS=Homo sapiens GN=JAKMIP1 PE=1 SV=1
Reverse_sp|Q96N16-5|JKIP1_HUMAN	JAKMIP1	1.60337e+17	164715.0,151114.0,161302.0,	2.29065e+17	252711.0,153090.0,164991.0,	0.106995	0.950884	0.42531	0.796905	147077	198556	159044	190264	1.35002	1.1963	Isoform 5 of Janus kinase and microtubule-interacting protein 1 OS=Homo sapiens GN=JAKMIP1
Reverse_sp|Q96N16-2|JKIP1_HUMAN	JAKMIP1	1.60337e+17	164715.0,151114.0,161302.0,	2.29065e+17	252711.0,153090.0,164991.0,	0.106995	0.950884	0.42531	0.796905	147077	198556	159044	190264	1.35002	1.1963	Isoform 2 of Janus kinase and microtubule-interacting protein 1 OS=Homo sapiens GN=JAKMIP1
Reverse_sp|Q96N16-6|JKIP1_HUMAN	JAKMIP1	1.60337e+17	164715.0,151114.0,161302.0,	2.29065e+17	252711.0,153090.0,164991.0,	0.106995	0.950884	0.42531	0.796905	147077	198556	159044	190264	1.35002	1.1963	Isoform 6 of Janus kinase and microtubule-interacting protein 1 OS=Homo sapiens GN=JAKMIP1
Reverse_sp|Q96N16-7|JKIP1_HUMAN	JAKMIP1	1.60337e+17	164715.0,151114.0,161302.0,	2.29065e+17	252711.0,153090.0,164991.0,	0.106995	0.950884	0.42531	0.796905	147077	198556	159044	190264	1.35002	1.1963	Isoform 7 of Janus kinase and microtubule-interacting protein 1 OS=Homo sapiens GN=JAKMIP1
O60784-2	TOM1	1.4659e+17	150591.0,150027.0,118344.0,	1.62981e+17	179804.0,131358.0,189978.0,	0.0774104	0.950884	0.276855	0.68071	130029	175016	139654	167047	1.34598	1.19615	Isoform 2 of Target of Myb protein 1 OS=Homo sapiens GN=TOM1
O60784	TOM1	1.4659e+17	150591.0,150027.0,118344.0,	1.62981e+17	179804.0,131358.0,189978.0,	0.0774104	0.950884	0.276855	0.68071	130029	175016	139654	167047	1.34598	1.19615	Target of Myb protein 1 OS=Homo sapiens GN=TOM1 PE=1 SV=2
O60784-4	TOM1	1.4659e+17	150591.0,150027.0,118344.0,	1.62981e+17	179804.0,131358.0,189978.0,	0.0774104	0.950884	0.276855	0.68071	130029	175016	139654	167047	1.34598	1.19615	Isoform 4 of Target of Myb protein 1 OS=Homo sapiens GN=TOM1
P04233-2	CD74	740566412069676	76078.0,67119.0,82314.0,	7694614520874795	84887.0,108595.0,76221.0,	0.327206	0.950884	0.266121	0.671612	69284	98983	75170.3	89901	1.42866	1.19596	Isoform 2 of HLA class II histocompatibility antigen gamma chain OS=Homo sapiens GN=CD74
E7ESL3	CD74	740566412069676	76078.0,67119.0,82314.0,	7694614520874795	84887.0,108595.0,76221.0,	0.327206	0.950884	0.266121	0.671612	69284	98983	75170.3	89901	1.42866	1.19596	HLA class II histocompatibility antigen gamma chain OS=Homo sapiens GN=CD74 PE=1 SV=1
P04233-3	CD74	740566412069676	76078.0,67119.0,82314.0,	7694614520874795	84887.0,108595.0,76221.0,	0.327206	0.950884	0.266121	0.671612	69284	98983	75170.3	89901	1.42866	1.19596	Isoform 3 of HLA class II histocompatibility antigen gamma chain OS=Homo sapiens GN=CD74
H0YBZ8	CD74	740566412069676	76078.0,67119.0,82314.0,	7694614520874795	84887.0,108595.0,76221.0,	0.327206	0.950884	0.266121	0.671612	69284	98983	75170.3	89901	1.42866	1.19596	HLA class II histocompatibility antigen gamma chain (Fragment) OS=Homo sapiens GN=CD74 PE=1 SV=1
P04233	CD74	740566412069676	76078.0,67119.0,82314.0,	7694614520874795	84887.0,108595.0,76221.0,	0.327206	0.950884	0.266121	0.671612	69284	98983	75170.3	89901	1.42866	1.19596	HLA class II histocompatibility antigen gamma chain OS=Homo sapiens GN=CD74 PE=1 SV=3
H0YBZ2	CD74	740566412069676	76078.0,67119.0,82314.0,	7694614520874795	84887.0,108595.0,76221.0,	0.327206	0.950884	0.266121	0.671612	69284	98983	75170.3	89901	1.42866	1.19596	HLA class II histocompatibility antigen gamma chain (Fragment) OS=Homo sapiens GN=CD74 PE=1 SV=1
E7EQJ3	CD74	740566412069676	76078.0,67119.0,82314.0,	7694614520874795	84887.0,108595.0,76221.0,	0.327206	0.950884	0.266121	0.671612	69284	98983	75170.3	89901	1.42866	1.19596	HLA class II histocompatibility antigen gamma chain OS=Homo sapiens GN=CD74 PE=1 SV=1
P54764-2	EPHA4	5.95757e+17	612024.0,638353.0,281848.0,	3.9368e+18	434318.0,900559.0,496960.0,	0.507807	0.950884	0.620829	0.890488	481382	695168	510742	610612	1.44411	1.19554	Isoform 2 of Ephrin type-A receptor 4 OS=Homo sapiens GN=EPHA4
E9PG71	EPHA4	5.95757e+17	612024.0,638353.0,281848.0,	3.9368e+18	434318.0,900559.0,496960.0,	0.507807	0.950884	0.620829	0.890488	481382	695168	510742	610612	1.44411	1.19554	Ephrin type-A receptor 4 OS=Homo sapiens GN=EPHA4 PE=1 SV=1
P54764	EPHA4	5.95757e+17	612024.0,638353.0,281848.0,	3.9368e+18	434318.0,900559.0,496960.0,	0.507807	0.950884	0.620829	0.890488	481382	695168	510742	610612	1.44411	1.19554	Ephrin type-A receptor 4 OS=Homo sapiens GN=EPHA4 PE=1 SV=1
O14936	CASK	354102463730481	36374.0,25788.0,36008.0,	345746095133001	38142.0,45581.0,33629.0,	0.295634	0.950884	0.263341	0.668758	30176	42842	32723.3	39117.3	1.41974	1.1954	Peripheral plasma membrane protein CASK OS=Homo sapiens GN=CASK PE=1 SV=3
O14936-2	CASK	354102463730481	36374.0,25788.0,36008.0,	345746095133001	38142.0,45581.0,33629.0,	0.295634	0.950884	0.263341	0.668758	30176	42842	32723.3	39117.3	1.41974	1.1954	Isoform 2 of Peripheral plasma membrane protein CASK OS=Homo sapiens GN=CASK
O14936-6	CASK	354102463730481	36374.0,25788.0,36008.0,	345746095133001	38142.0,45581.0,33629.0,	0.295634	0.950884	0.263341	0.668758	30176	42842	32723.3	39117.3	1.41974	1.1954	Isoform 6 of Peripheral plasma membrane protein CASK OS=Homo sapiens GN=CASK
O00629	KPNA4	4.29245e+17	440965.0,362083.0,439968.0,	4.45272e+17	491234.0,587310.0,406573.0,	0.316882	0.950884	0.262469	0.668182	382519	543182	414339	495039	1.42001	1.19477	Importin subunit alpha-3 OS=Homo sapiens GN=KPNA4 PE=1 SV=1
Q9BZH6	WDR11	393653778027915	40439.0,39546.0,32978.0,	402176381041965	44367.0,47720.0,42765.0,	0.207254	0.950884	0.0696629	0.434566	35020	48664	37654.3	44950.7	1.38961	1.19377	WD repeat-containing protein 11 OS=Homo sapiens GN=WDR11 PE=1 SV=1
Q8TCT9	HM13	1.70232e+20	1748801.0,1306256.0,1415645.0,	1.61528e+20	1782014.0,1976619.0,1574662.0,	0.258153	0.950884	0.180097	0.595504	1.38282e+06	1.93449e+06	1490234	1777765	1.39894	1.19294	Minor histocompatibility antigen H13 OS=Homo sapiens GN=HM13 PE=1 SV=1
Q8TCT9-5	HM13	1.70232e+20	1748801.0,1306256.0,1415645.0,	1.61528e+20	1782014.0,1976619.0,1574662.0,	0.258153	0.950884	0.180097	0.595504	1.38282e+06	1.93449e+06	1490234	1777765	1.39894	1.19294	Isoform 5 of Minor histocompatibility antigen H13 OS=Homo sapiens GN=HM13
J3QT77	PON2	203441187117811	20899.0,12426.0,21041.0,	190463497317342	21012.0,26155.0,17673.0,	0.337514	0.950884	0.407598	0.795548	16675.3	23787	18122	21613.3	1.42648	1.19266	Serum paraoxonase/arylesterase 2 OS=Homo sapiens GN=PON2 PE=1 SV=1
A0A0J9YXF2	PON2	203441187117811	20899.0,12426.0,21041.0,	190463497317342	21012.0,26155.0,17673.0,	0.337514	0.950884	0.407598	0.795548	16675.3	23787	18122	21613.3	1.42648	1.19266	Paraoxonase 2, isoform CRA_a OS=Homo sapiens GN=PON2 PE=1 SV=1
A0A0J9YYG4	PON2	203441187117811	20899.0,12426.0,21041.0,	190463497317342	21012.0,26155.0,17673.0,	0.337514	0.950884	0.407598	0.795548	16675.3	23787	18122	21613.3	1.42648	1.19266	Serum paraoxonase/arylesterase 2 OS=Homo sapiens GN=PON2 PE=1 SV=1
Q15165-3	PON2	203441187117811	20899.0,12426.0,21041.0,	190463497317342	21012.0,26155.0,17673.0,	0.337514	0.950884	0.407598	0.795548	16675.3	23787	18122	21613.3	1.42648	1.19266	Isoform 3 of Serum paraoxonase/arylesterase 2 OS=Homo sapiens GN=PON2
Q15165-1	PON2	203441187117811	20899.0,12426.0,21041.0,	190463497317342	21012.0,26155.0,17673.0,	0.337514	0.950884	0.407598	0.795548	16675.3	23787	18122	21613.3	1.42648	1.19266	Isoform 1 of Serum paraoxonase/arylesterase 2 OS=Homo sapiens GN=PON2
Q15165	PON2	203441187117811	20899.0,12426.0,21041.0,	190463497317342	21012.0,26155.0,17673.0,	0.337514	0.950884	0.407598	0.795548	16675.3	23787	18122	21613.3	1.42648	1.19266	Serum paraoxonase/arylesterase 2 OS=Homo sapiens GN=PON2 PE=1 SV=3
Q9Y2D5-5	AKAP2	1.18705e+23	1.2194637E7,1.3101181E7,1.2012544E7,	1.43679e+23	1.5851017E7,1.0620077E7,1.8022843E7,	0.053891	0.911876	0.389569	0.7859	1.15181e+07	1.54179e+07	1.24361e+07	1.48313e+07	1.33859	1.1926	Isoform 3 of A-kinase anchor protein 2 OS=Homo sapiens GN=AKAP2
Q9Y2D5-6	AKAP2	1.18705e+23	1.2194637E7,1.3101181E7,1.2012544E7,	1.43679e+23	1.5851017E7,1.0620077E7,1.8022843E7,	0.053891	0.911876	0.389569	0.7859	1.15181e+07	1.54179e+07	1.24361e+07	1.48313e+07	1.33859	1.1926	Isoform 4 of A-kinase anchor protein 2 OS=Homo sapiens GN=AKAP2
Q9Y2D5	AKAP2	1.18705e+23	1.2194637E7,1.3101181E7,1.2012544E7,	1.43679e+23	1.5851017E7,1.0620077E7,1.8022843E7,	0.053891	0.911876	0.389569	0.7859	1.15181e+07	1.54179e+07	1.24361e+07	1.48313e+07	1.33859	1.1926	A-kinase anchor protein 2 OS=Homo sapiens GN=AKAP2 PE=1 SV=3
Q13907	IDI1	1.20333e+19	1236190.0,992891.0,1448859.0,	1.21341e+20	1338666.0,1403312.0,1644269.0,	0.134878	0.950884	0.224614	0.639277	1126079	1.56777e+06	1225980	1.46208e+06	1.39224	1.19258	Isopentenyl-diphosphate Delta-isomerase 1 OS=Homo sapiens GN=IDI1 PE=1 SV=2
Q13907-2	IDI1	1.20333e+19	1236190.0,992891.0,1448859.0,	1.21341e+20	1338666.0,1403312.0,1644269.0,	0.134878	0.950884	0.224614	0.639277	1126079	1.56777e+06	1225980	1.46208e+06	1.39224	1.19258	Isoform 2 of Isopentenyl-diphosphate Delta-isomerase 1 OS=Homo sapiens GN=IDI1
P27824	CANX	5.06876e+23	5.2071769E7,4.6008496E7,5.2168953E7,	5.90915e+23	6.5191382E7,6.1898054E7,5.2070797E7,	0.193195	0.950884	0.118278	0.51452	4.6266e+07	6.43177e+07	5.00831e+07	5.97201e+07	1.39017	1.19242	Calnexin OS=Homo sapiens GN=CANX PE=1 SV=2
P27824-2	CANX	5.06876e+23	5.2071769E7,4.6008496E7,5.2168953E7,	5.90915e+23	6.5191382E7,6.1898054E7,5.2070797E7,	0.193195	0.950884	0.118278	0.51452	4.6266e+07	6.43177e+07	5.00831e+07	5.97201e+07	1.39017	1.19242	Isoform 2 of Calnexin OS=Homo sapiens GN=CANX
P20962	PTMS	8.8419e+21	9083353.0,1.0685874E7,6835537.0,	1.16672e+22	1.2871604E7,5779032.0,1.3057976E7,	0.292356	0.950884	0.568163	0.870247	8.27869e+06	1.0736e+07	8.86825e+06	1.05695e+07	1.29682	1.19184	Parathymosin OS=Homo sapiens GN=PTMS PE=1 SV=2
B4E1Q4	RIOK3	526052375284	5403.0,5482.0,6242.0,	730973196748	8063.0,5473.0,6876.0,	0.00979329	0.815674	0.27859	0.681395	5260.33	7125.33	5709	6804	1.35454	1.1918	Serine/threonine-protein kinase RIO3 OS=Homo sapiens GN=RIOK3 PE=1 SV=1
O14730	RIOK3	526052375284	5403.0,5482.0,6242.0,	730973196748	8063.0,5473.0,6876.0,	0.00979329	0.815674	0.27859	0.681395	5260.33	7125.33	5709	6804	1.35454	1.1918	Serine/threonine-protein kinase RIO3 OS=Homo sapiens GN=RIOK3 PE=1 SV=2
O14730-2	RIOK3	526052375284	5403.0,5482.0,6242.0,	730973196748	8063.0,5473.0,6876.0,	0.00979329	0.815674	0.27859	0.681395	5260.33	7125.33	5709	6804	1.35454	1.1918	Isoform 2 of Serine/threonine-protein kinase RIO3 OS=Homo sapiens GN=RIOK3
Q92997-2	DVL3	869977726364	8936.0,8135.0,7518.0,	1184595808900	13067.0,7164.0,9069.0,	0.0943159	0.950884	0.464159	0.823798	7611.67	10108.3	8196.33	9766.67	1.32801	1.19159	Isoform 2 of Segment polarity protein dishevelled homolog DVL-3 OS=Homo sapiens GN=DVL3
Q92997	DVL3	869977726364	8936.0,8135.0,7518.0,	1184595808900	13067.0,7164.0,9069.0,	0.0943159	0.950884	0.464159	0.823798	7611.67	10108.3	8196.33	9766.67	1.32801	1.19159	Segment polarity protein dishevelled homolog DVL-3 OS=Homo sapiens GN=DVL3 PE=1 SV=2
P82970	HMGN5	2.707e+17	278092.0,324881.0,224634.0,	3.3986e+17	374942.0,195892.0,415314.0,	0.224164	0.950884	0.528454	0.853498	257067	336444	275869	328716	1.30878	1.19157	High mobility group nucleosome-binding domain-containing protein 5 OS=Homo sapiens GN=HMGN5 PE=1 SV=1
Q5JSL0	HMGN5	2.707e+17	278092.0,324881.0,224634.0,	3.3986e+17	374942.0,195892.0,415314.0,	0.224164	0.950884	0.528454	0.853498	257067	336444	275869	328716	1.30878	1.19157	High mobility group nucleosome-binding domain-containing protein 5 (Fragment) OS=Homo sapiens GN=HMGN5 PE=1 SV=1
Q5JSK9	HMGN5	2.707e+17	278092.0,324881.0,224634.0,	3.3986e+17	374942.0,195892.0,415314.0,	0.224164	0.950884	0.528454	0.853498	257067	336444	275869	328716	1.30878	1.19157	High mobility group nucleosome-binding domain-containing protein 5 (Fragment) OS=Homo sapiens GN=HMGN5 PE=1 SV=1
Q5JSK6	HMGN5	2.707e+17	278092.0,324881.0,224634.0,	3.3986e+17	374942.0,195892.0,415314.0,	0.224164	0.950884	0.528454	0.853498	257067	336444	275869	328716	1.30878	1.19157	High mobility group nucleosome-binding domain-containing protein 5 (Fragment) OS=Homo sapiens GN=HMGN5 PE=1 SV=1
P40925-3	MDH1	1.38791e+23	1.425805E7,1.3449206E7,1.8706274E7,	1.14358e+23	1.2616225E7,3.1339901E7,1.1344266E7,	0.548914	0.950884	0.695872	0.916368	1.4187e+07	2.14911e+07	1.54712e+07	18433464	1.51484	1.19147	Isoform 3 of Malate dehydrogenase, cytoplasmic OS=Homo sapiens GN=MDH1
P40925	MDH1	1.38791e+23	1.425805E7,1.3449206E7,1.8706274E7,	1.14358e+23	1.2616225E7,3.1339901E7,1.1344266E7,	0.548914	0.950884	0.695872	0.916368	1.4187e+07	2.14911e+07	1.54712e+07	18433464	1.51484	1.19147	Malate dehydrogenase, cytoplasmic OS=Homo sapiens GN=MDH1 PE=1 SV=4
Q13424-2	SNTA1	10191593910025	10468.0,6216.0,11843.0,	8071218538562	8903.0,16342.0,8725.0,	0.463148	0.950884	0.585547	0.876104	8718.33	12828.7	9509	11323.3	1.47146	1.1908	Isoform 2 of Alpha-1-syntrophin OS=Homo sapiens GN=SNTA1
Q13424	SNTA1	10191593910025	10468.0,6216.0,11843.0,	8071218538562	8903.0,16342.0,8725.0,	0.463148	0.950884	0.585547	0.876104	8718.33	12828.7	9509	11323.3	1.47146	1.1908	Alpha-1-syntrophin OS=Homo sapiens GN=SNTA1 PE=1 SV=1
Q9BUR5	APOO	559595629849994	57486.0,58932.0,59062.0,	654808421372293	72239.0,62979.0,73672.0,	0.0539308	0.911876	0.0767186	0.449176	54083.7	73995.3	58493.3	69630	1.36816	1.19039	MICOS complex subunit MIC26 OS=Homo sapiens GN=APOO PE=1 SV=1
Q9BUR5-2	APOO	559595629849994	57486.0,58932.0,59062.0,	654808421372293	72239.0,62979.0,73672.0,	0.0539308	0.911876	0.0767186	0.449176	54083.7	73995.3	58493.3	69630	1.36816	1.19039	Isoform 2 of MICOS complex subunit MIC26 OS=Homo sapiens GN=APOO
H7C1U8	APOO	559595629849994	57486.0,58932.0,59062.0,	654808421372293	72239.0,62979.0,73672.0,	0.0539308	0.911876	0.0767186	0.449176	54083.7	73995.3	58493.3	69630	1.36816	1.19039	MICOS complex subunit (Fragment) OS=Homo sapiens GN=APOO PE=1 SV=1
P01112-2	HRAS	9.6113e+17	987374.0,781135.0,1141595.0,	1.03203e+19	1138565.0,1378976.0,945092.0,	0.322228	0.950884	0.324266	0.730995	891220	1.26777e+06	970035	1154211	1.42251	1.18987	Isoform 2 of GTPase HRas OS=Homo sapiens GN=HRAS
P01112	HRAS	9.6113e+17	987374.0,781135.0,1141595.0,	1.03203e+19	1138565.0,1378976.0,945092.0,	0.322228	0.950884	0.324266	0.730995	891220	1.26777e+06	970035	1154211	1.42251	1.18987	GTPase HRas OS=Homo sapiens GN=HRAS PE=1 SV=1
Q8WUY3-2	PRUNE2	282412846121512	29012.0,29792.0,25414.0,	295164690131956	32562.0,35075.0,32566.0,	0.197247	0.950884	0.037266	0.35928	26071.3	36124.3	28072.7	33401	1.3856	1.18981	Isoform 2 of Protein prune homolog 2 OS=Homo sapiens GN=PRUNE2
Q8WUY3-3	PRUNE2	282412846121512	29012.0,29792.0,25414.0,	295164690131956	32562.0,35075.0,32566.0,	0.197247	0.950884	0.037266	0.35928	26071.3	36124.3	28072.7	33401	1.3856	1.18981	Isoform 3 of Protein prune homolog 2 OS=Homo sapiens GN=PRUNE2
Q8WUY3	PRUNE2	282412846121512	29012.0,29792.0,25414.0,	295164690131956	32562.0,35075.0,32566.0,	0.197247	0.950884	0.037266	0.35928	26071.3	36124.3	28072.7	33401	1.3856	1.18981	Protein prune homolog 2 OS=Homo sapiens GN=PRUNE2 PE=1 SV=3
H7BZH9	PRUNE2	282412846121512	29012.0,29792.0,25414.0,	295164690131956	32562.0,35075.0,32566.0,	0.197247	0.950884	0.037266	0.35928	26071.3	36124.3	28072.7	33401	1.3856	1.18981	Protein prune homolog 2 (Fragment) OS=Homo sapiens GN=PRUNE2 PE=1 SV=1
Q8WUY3-4	PRUNE2	282412846121512	29012.0,29792.0,25414.0,	295164690131956	32562.0,35075.0,32566.0,	0.197247	0.950884	0.037266	0.35928	26071.3	36124.3	28072.7	33401	1.3856	1.18981	Isoform 4 of Protein prune homolog 2 OS=Homo sapiens GN=PRUNE2
E9PDC2	PRUNE2	282412846121512	29012.0,29792.0,25414.0,	295164690131956	32562.0,35075.0,32566.0,	0.197247	0.950884	0.037266	0.35928	26071.3	36124.3	28072.7	33401	1.3856	1.18981	Protein prune homolog 2 OS=Homo sapiens GN=PRUNE2 PE=1 SV=1
A0A088AWP5	PRUNE2	282412846121512	29012.0,29792.0,25414.0,	295164690131956	32562.0,35075.0,32566.0,	0.197247	0.950884	0.037266	0.35928	26071.3	36124.3	28072.7	33401	1.3856	1.18981	Protein prune homolog 2 OS=Homo sapiens GN=PRUNE2 PE=1 SV=1
Q6Y1H2	HACD2	719715501874679	73935.0,57591.0,88224.0,	8209813698767089	90570.0,102446.0,68369.0,	0.314913	0.950884	0.357822	0.761294	67222.7	95391.3	73250	87128.3	1.41904	1.18947	Very-long-chain (3R)-3-hydroxyacyl-CoA dehydratase 2 OS=Homo sapiens GN=HACD2 PE=1 SV=1
A0A024R571	EHD1	1.06062e+21	1.0895782E7,9729500.0,1.0877445E7,	1.17848e+23	1.3001358E7,1.3692604E7,1.0775046E7,	0.247565	0.950884	0.138875	0.537626	9.70268e+06	1.35557e+07	10500909	1.24897e+07	1.39711	1.18939	EH domain-containing protein 1 OS=Homo sapiens GN=EHD1 PE=1 SV=1
Q9H4M9	EHD1	1.06062e+21	1.0895782E7,9729500.0,1.0877445E7,	1.17848e+23	1.3001358E7,1.3692604E7,1.0775046E7,	0.247565	0.950884	0.138875	0.537626	9.70268e+06	1.35557e+07	10500909	1.24897e+07	1.39711	1.18939	EH domain-containing protein 1 OS=Homo sapiens GN=EHD1 PE=1 SV=2
Q9BZF1	OSBPL8	7.56596e+17	777255.0,644314.0,721494.0,	6.46091e+18	712785.0,1001724.0,834388.0,	0.318211	0.950884	0.244435	0.657311	660940	934765	714354	849632	1.4143	1.18937	Oxysterol-binding protein-related protein 8 OS=Homo sapiens GN=OSBPL8 PE=1 SV=3
Q9BZF1-2	OSBPL8	7.56596e+17	777255.0,644314.0,721494.0,	6.46091e+18	712785.0,1001724.0,834388.0,	0.318211	0.950884	0.244435	0.657311	660940	934765	714354	849632	1.4143	1.18937	Isoform 2 of Oxysterol-binding protein-related protein 8 OS=Homo sapiens GN=OSBPL8
Q9BZF1-3	OSBPL8	7.56596e+17	777255.0,644314.0,721494.0,	6.46091e+18	712785.0,1001724.0,834388.0,	0.318211	0.950884	0.244435	0.657311	660940	934765	714354	849632	1.4143	1.18937	Isoform 3 of Oxysterol-binding protein-related protein 8 OS=Homo sapiens GN=OSBPL8
D6RAS4	RNF14	12929821481	1327.0,1027.0,1749.0,	245628990	2709.0,2168.0,0.0,	0.615746	0.950884	0.788143	0.939405	1251.67	1785	1367.67	1625.67	1.4261	1.18864	E3 ubiquitin-protein ligase RNF14 (Fragment) OS=Homo sapiens GN=RNF14 PE=1 SV=1
D6RBK4	RNF14	12929821481	1327.0,1027.0,1749.0,	245628990	2709.0,2168.0,0.0,	0.615746	0.950884	0.788143	0.939405	1251.67	1785	1367.67	1625.67	1.4261	1.18864	E3 ubiquitin-protein ligase RNF14 OS=Homo sapiens GN=RNF14 PE=1 SV=1
D6RDU6	RNF14	12929821481	1327.0,1027.0,1749.0,	245628990	2709.0,2168.0,0.0,	0.615746	0.950884	0.788143	0.939405	1251.67	1785	1367.67	1625.67	1.4261	1.18864	E3 ubiquitin-protein ligase RNF14 (Fragment) OS=Homo sapiens GN=RNF14 PE=1 SV=1
E7EP22	RNF14	12929821481	1327.0,1027.0,1749.0,	245628990	2709.0,2168.0,0.0,	0.615746	0.950884	0.788143	0.939405	1251.67	1785	1367.67	1625.67	1.4261	1.18864	E3 ubiquitin-protein ligase RNF14 (Fragment) OS=Homo sapiens GN=RNF14 PE=1 SV=7
D6R996	RNF14	12929821481	1327.0,1027.0,1749.0,	245628990	2709.0,2168.0,0.0,	0.615746	0.950884	0.788143	0.939405	1251.67	1785	1367.67	1625.67	1.4261	1.18864	E3 ubiquitin-protein ligase RNF14 (Fragment) OS=Homo sapiens GN=RNF14 PE=1 SV=1
D6R988	RNF14	12929821481	1327.0,1027.0,1749.0,	245628990	2709.0,2168.0,0.0,	0.615746	0.950884	0.788143	0.939405	1251.67	1785	1367.67	1625.67	1.4261	1.18864	E3 ubiquitin-protein ligase RNF14 (Fragment) OS=Homo sapiens GN=RNF14 PE=1 SV=1
Q9UBS8	RNF14	12929821481	1327.0,1027.0,1749.0,	245628990	2709.0,2168.0,0.0,	0.615746	0.950884	0.788143	0.939405	1251.67	1785	1367.67	1625.67	1.4261	1.18864	E3 ubiquitin-protein ligase RNF14 OS=Homo sapiens GN=RNF14 PE=1 SV=1
D6RA38	RNF14	12929821481	1327.0,1027.0,1749.0,	245628990	2709.0,2168.0,0.0,	0.615746	0.950884	0.788143	0.939405	1251.67	1785	1367.67	1625.67	1.4261	1.18864	E3 ubiquitin-protein ligase RNF14 (Fragment) OS=Homo sapiens GN=RNF14 PE=1 SV=1
D6RBU3	RNF14	12929821481	1327.0,1027.0,1749.0,	245628990	2709.0,2168.0,0.0,	0.615746	0.950884	0.788143	0.939405	1251.67	1785	1367.67	1625.67	1.4261	1.18864	E3 ubiquitin-protein ligase RNF14 (Fragment) OS=Homo sapiens GN=RNF14 PE=1 SV=1
P24390	KDELR1	1.20345e+18	1236314.0,930052.0,1054993.0,	1.09732e+19	1210595.0,1857022.0,759038.0,	0.490078	0.950884	0.596547	0.882033	994977	1441744	1.07379e+06	1.27555e+06	1.44902	1.1879	ER lumen protein-retaining receptor 1 OS=Homo sapiens GN=KDELR1 PE=1 SV=1
P33947	KDELR2	1.20345e+18	1236314.0,930052.0,1054993.0,	1.09732e+19	1210595.0,1857022.0,759038.0,	0.490078	0.950884	0.596547	0.882033	994977	1441744	1.07379e+06	1.27555e+06	1.44902	1.1879	ER lumen protein-retaining receptor 2 OS=Homo sapiens GN=KDELR2 PE=1 SV=1
M0R1Y2	KDELR1	1.20345e+18	1236314.0,930052.0,1054993.0,	1.09732e+19	1210595.0,1857022.0,759038.0,	0.490078	0.950884	0.596547	0.882033	994977	1441744	1.07379e+06	1.27555e+06	1.44902	1.1879	ER lumen protein-retaining receptor (Fragment) OS=Homo sapiens GN=KDELR1 PE=1 SV=1
P33947-2	KDELR2	1.20345e+18	1236314.0,930052.0,1054993.0,	1.09732e+19	1210595.0,1857022.0,759038.0,	0.490078	0.950884	0.596547	0.882033	994977	1441744	1.07379e+06	1.27555e+06	1.44902	1.1879	Isoform 2 of ER lumen protein-retaining receptor 2 OS=Homo sapiens GN=KDELR2
P34810-2	CD68	524043157045647	53835.0,33047.0,53927.0,	598197701842850	65994.0,57599.0,43667.0,	0.237316	0.950884	0.406968	0.795548	43207	59895.7	46936.3	55753.3	1.38625	1.18785	Isoform Short of Macrosialin OS=Homo sapiens GN=CD68
J3KRX0	CD68	524043157045647	53835.0,33047.0,53927.0,	598197701842850	65994.0,57599.0,43667.0,	0.237316	0.950884	0.406968	0.795548	43207	59895.7	46936.3	55753.3	1.38625	1.18785	Macrosialin (Fragment) OS=Homo sapiens GN=CD68 PE=1 SV=1
P34810	CD68	524043157045647	53835.0,33047.0,53927.0,	598197701842850	65994.0,57599.0,43667.0,	0.237316	0.950884	0.406968	0.795548	43207	59895.7	46936.3	55753.3	1.38625	1.18785	Macrosialin OS=Homo sapiens GN=CD68 PE=1 SV=2
P34810-3	CD68	524043157045647	53835.0,33047.0,53927.0,	598197701842850	65994.0,57599.0,43667.0,	0.237316	0.950884	0.406968	0.795548	43207	59895.7	46936.3	55753.3	1.38625	1.18785	Isoform 3 of Macrosialin OS=Homo sapiens GN=CD68
P61764	STXBP1	1.42964e+17	146867.0,134717.0,157910.0,	1.67436e+17	184718.0,197210.0,140118.0,	0.288401	0.950884	0.248989	0.660885	135108	189543	146498	174015	1.4029	1.18783	Syntaxin-binding protein 1 OS=Homo sapiens GN=STXBP1 PE=1 SV=1
P61764-2	STXBP1	1.42964e+17	146867.0,134717.0,157910.0,	1.67436e+17	184718.0,197210.0,140118.0,	0.288401	0.950884	0.248989	0.660885	135108	189543	146498	174015	1.4029	1.18783	Isoform 2 of Syntaxin-binding protein 1 OS=Homo sapiens GN=STXBP1
P53007	SLC25A1	2.61633e+17	268773.0,213622.0,274355.0,	2.83414e+17	312667.0,338589.0,247251.0,	0.280415	0.950884	0.236953	0.654578	232648	326261	252250	299502	1.40238	1.18732	Tricarboxylate transport protein, mitochondrial OS=Homo sapiens GN=SLC25A1 PE=1 SV=2
P05023-4	ATP1A1	1.12712e+22	1.1578975E7,8614706.0,1.284035E7,	1.172e+23	1.2929785E7,1.5943813E7,1.033948E7,	0.345686	0.950884	0.374616	0.77688	1.01232e+07	1.4395e+07	1.10113e+07	13071026	1.42198	1.18705	Isoform 4 of Sodium/potassium-transporting ATPase subunit alpha-1 OS=Homo sapiens GN=ATP1A1
P05023	ATP1A1	1.12712e+22	1.1578975E7,8614706.0,1.284035E7,	1.172e+23	1.2929785E7,1.5943813E7,1.033948E7,	0.345686	0.950884	0.374616	0.77688	1.01232e+07	1.4395e+07	1.10113e+07	13071026	1.42198	1.18705	Sodium/potassium-transporting ATPase subunit alpha-1 OS=Homo sapiens GN=ATP1A1 PE=1 SV=1
Q9BU23-3	LMF2	359102714333821	36890.0,28411.0,39955.0,	389606592832037	42981.0,49304.0,32647.0,	0.324793	0.950884	0.338831	0.745376	32291.3	45641.7	35085.3	41644	1.41343	1.18693	Isoform 3 of Lipase maturation factor 2 OS=Homo sapiens GN=LMF2
Q9BU23-2	LMF2	359102714333821	36890.0,28411.0,39955.0,	389606592832037	42981.0,49304.0,32647.0,	0.324793	0.950884	0.338831	0.745376	32291.3	45641.7	35085.3	41644	1.41343	1.18693	Isoform 2 of Lipase maturation factor 2 OS=Homo sapiens GN=LMF2
Q9BU23	LMF2	359102714333821	36890.0,28411.0,39955.0,	389606592832037	42981.0,49304.0,32647.0,	0.324793	0.950884	0.338831	0.745376	32291.3	45641.7	35085.3	41644	1.41343	1.18693	Lipase maturation factor 2 OS=Homo sapiens GN=LMF2 PE=1 SV=2
E5RJ86	ARMC1	352626812862	3622.0,2806.0,3381.0,	308666163227	3404.0,4947.0,3288.0,	0.38125	0.950884	0.380323	0.781633	3023	4309.67	3269.67	3879.67	1.42563	1.18656	Armadillo repeat-containing protein 1 (Fragment) OS=Homo sapiens GN=ARMC1 PE=1 SV=1
Q9NVT9	ARMC1	352626812862	3622.0,2806.0,3381.0,	308666163227	3404.0,4947.0,3288.0,	0.38125	0.950884	0.380323	0.781633	3023	4309.67	3269.67	3879.67	1.42563	1.18656	Armadillo repeat-containing protein 1 OS=Homo sapiens GN=ARMC1 PE=1 SV=1
H7C3G8	IRAK1	15011818	0.0,1571.0,2147.0,	148720451219	1640.0,1529.0,1242.0,	0.496928	0.950884	0.755218	0.933902	1106.33	1583.67	1239.33	1470.33	1.43146	1.18639	Interleukin-1 receptor-associated kinase 1 (Fragment) OS=Homo sapiens GN=IRAK1 PE=1 SV=1
H7C224	IRAK1	15011818	0.0,1571.0,2147.0,	148720451219	1640.0,1529.0,1242.0,	0.496928	0.950884	0.755218	0.933902	1106.33	1583.67	1239.33	1470.33	1.43146	1.18639	Interleukin-1 receptor-associated kinase 1 (Fragment) OS=Homo sapiens GN=IRAK1 PE=1 SV=1
D3YTB5	IRAK1	15011818	0.0,1571.0,2147.0,	148720451219	1640.0,1529.0,1242.0,	0.496928	0.950884	0.755218	0.933902	1106.33	1583.67	1239.33	1470.33	1.43146	1.18639	Interleukin-1 receptor-associated kinase 1 OS=Homo sapiens GN=IRAK1 PE=1 SV=1
P51617-3	IRAK1	15011818	0.0,1571.0,2147.0,	148720451219	1640.0,1529.0,1242.0,	0.496928	0.950884	0.755218	0.933902	1106.33	1583.67	1239.33	1470.33	1.43146	1.18639	Isoform 3 of Interleukin-1 receptor-associated kinase 1 OS=Homo sapiens GN=IRAK1
P51617	IRAK1	15011818	0.0,1571.0,2147.0,	148720451219	1640.0,1529.0,1242.0,	0.496928	0.950884	0.755218	0.933902	1106.33	1583.67	1239.33	1470.33	1.43146	1.18639	Interleukin-1 receptor-associated kinase 1 OS=Homo sapiens GN=IRAK1 PE=1 SV=2
P51617-2	IRAK1	15011818	0.0,1571.0,2147.0,	148720451219	1640.0,1529.0,1242.0,	0.496928	0.950884	0.755218	0.933902	1106.33	1583.67	1239.33	1470.33	1.43146	1.18639	Isoform 2 of Interleukin-1 receptor-associated kinase 1 OS=Homo sapiens GN=IRAK1
Q9Y696	CLIC4	6.45504e+20	6631306.0,6185085.0,6547373.0,	6.4136e+21	7075653.0,1.0231821E7,5663739.0,	0.422035	0.950884	0.467485	0.825297	5.96857e+06	8.55087e+06	6454588	7657071	1.43265	1.1863	Chloride intracellular channel protein 4 OS=Homo sapiens GN=CLIC4 PE=1 SV=4
E9PJD7	CYHR1	472244823730	4850.0,4691.0,4406.0,	522377274905	5762.0,5778.0,4998.0,	0.200162	0.950884	0.0589397	0.417412	4311.33	5951.67	4649	5512.67	1.38047	1.18577	Cysteine and histidine-rich protein 1 OS=Homo sapiens GN=CYHR1 PE=1 SV=1
Q6ZMK1	CYHR1	472244823730	4850.0,4691.0,4406.0,	522377274905	5762.0,5778.0,4998.0,	0.200162	0.950884	0.0589397	0.417412	4311.33	5951.67	4649	5512.67	1.38047	1.18577	Cysteine and histidine-rich protein 1 OS=Homo sapiens GN=CYHR1 PE=1 SV=2
Q6ZMK1-4	CYHR1	472244823730	4850.0,4691.0,4406.0,	522377274905	5762.0,5778.0,4998.0,	0.200162	0.950884	0.0589397	0.417412	4311.33	5951.67	4649	5512.67	1.38047	1.18577	Isoform 4 of Cysteine and histidine-rich protein 1 OS=Homo sapiens GN=CYHR1
E9PQ42	CYHR1	472244823730	4850.0,4691.0,4406.0,	522377274905	5762.0,5778.0,4998.0,	0.200162	0.950884	0.0589397	0.417412	4311.33	5951.67	4649	5512.67	1.38047	1.18577	Cysteine and histidine-rich protein 1 (Fragment) OS=Homo sapiens GN=CYHR1 PE=1 SV=1
Q6ZMK1-2	CYHR1	472244823730	4850.0,4691.0,4406.0,	522377274905	5762.0,5778.0,4998.0,	0.200162	0.950884	0.0589397	0.417412	4311.33	5951.67	4649	5512.67	1.38047	1.18577	Isoform 2 of Cysteine and histidine-rich protein 1 OS=Homo sapiens GN=CYHR1
P00846	MT-ATP6	108551177311296	11151.0,12323.0,13345.0,	11688315357031	12894.0,23584.0,7165.0,	0.544106	0.950884	0.684024	0.916137	11308	16751.3	12273	14547.7	1.48137	1.18534	ATP synthase subunit a OS=Homo sapiens GN=MT-ATP6 PE=1 SV=1
Reverse_sp|Q04656|ATP7A_HUMAN	ATP7A	7204710872186021	74014.0,113808.0,101625.0,	1.49603e+16	165046.0,93102.0,84867.0,	0.261897	0.950884	0.572385	0.872133	88929.7	119124	96482.3	114338	1.33953	1.18507	Copper-transporting ATPase 1 OS=Homo sapiens GN=ATP7A PE=1 SV=3
Reverse_sp|Q04656-3|ATP7A_HUMAN	ATP7A	7204710872186021	74014.0,113808.0,101625.0,	1.49603e+16	165046.0,93102.0,84867.0,	0.261897	0.950884	0.572385	0.872133	88929.7	119124	96482.3	114338	1.33953	1.18507	Isoform 2 of Copper-transporting ATPase 1 OS=Homo sapiens GN=ATP7A
Reverse_sp|Q04656-2|ATP7A_HUMAN	ATP7A	7204710872186021	74014.0,113808.0,101625.0,	1.49603e+16	165046.0,93102.0,84867.0,	0.261897	0.950884	0.572385	0.872133	88929.7	119124	96482.3	114338	1.33953	1.18507	Isoform 1 of Copper-transporting ATPase 1 OS=Homo sapiens GN=ATP7A
Reverse_sp|Q04656-5|ATP7A_HUMAN	ATP7A	7204710872186021	74014.0,113808.0,101625.0,	1.49603e+16	165046.0,93102.0,84867.0,	0.261897	0.950884	0.572385	0.872133	88929.7	119124	96482.3	114338	1.33953	1.18507	Isoform 5 of Copper-transporting ATPase 1 OS=Homo sapiens GN=ATP7A
Reverse_sp|Q04656-4|ATP7A_HUMAN	ATP7A	7204710872186021	74014.0,113808.0,101625.0,	1.49603e+16	165046.0,93102.0,84867.0,	0.261897	0.950884	0.572385	0.872133	88929.7	119124	96482.3	114338	1.33953	1.18507	Isoform 3 of Copper-transporting ATPase 1 OS=Homo sapiens GN=ATP7A
B0QZ18	CPNE1	1.26274e+19	1297209.0,1152148.0,1157202.0,	1.32176e+20	1458190.0,1670941.0,1143439.0,	0.322246	0.950884	0.281828	0.683862	1.1143e+06	1.55936e+06	1.20219e+06	1424190	1.3994	1.18467	Copine-1 OS=Homo sapiens GN=CPNE1 PE=1 SV=1
F2Z2V0	CPNE1	1.26274e+19	1297209.0,1152148.0,1157202.0,	1.32176e+20	1458190.0,1670941.0,1143439.0,	0.322246	0.950884	0.281828	0.683862	1.1143e+06	1.55936e+06	1.20219e+06	1424190	1.3994	1.18467	Copine-1 (Fragment) OS=Homo sapiens GN=CPNE1 PE=1 SV=1
Q99829	CPNE1	1.26274e+19	1297209.0,1152148.0,1157202.0,	1.32176e+20	1458190.0,1670941.0,1143439.0,	0.322246	0.950884	0.281828	0.683862	1.1143e+06	1.55936e+06	1.20219e+06	1424190	1.3994	1.18467	Copine-1 OS=Homo sapiens GN=CPNE1 PE=1 SV=1
Q7Z7B0-3	FILIP1	746276251548726	76664.0,65440.0,57564.0,	8120410216069183	89586.0,76402.0,70503.0,	0.146937	0.950884	0.195592	0.606665	61956	84182.3	66556	78830.3	1.35874	1.18442	Isoform 3 of Filamin-A-interacting protein 1 OS=Homo sapiens GN=FILIP1
Q7Z7B0	FILIP1	746276251548726	76664.0,65440.0,57564.0,	8120410216069183	89586.0,76402.0,70503.0,	0.146937	0.950884	0.195592	0.606665	61956	84182.3	66556	78830.3	1.35874	1.18442	Filamin-A-interacting protein 1 OS=Homo sapiens GN=FILIP1 PE=1 SV=1
A0A075B6G6	FILIP1	746276251548726	76664.0,65440.0,57564.0,	8120410216069183	89586.0,76402.0,70503.0,	0.146937	0.950884	0.195592	0.606665	61956	84182.3	66556	78830.3	1.35874	1.18442	Filamin A interacting protein 1, isoform CRA_c OS=Homo sapiens GN=FILIP1 PE=1 SV=1
Q13480	GAB1	330563848729823	33958.0,40288.0,35232.0,	419973782454017	46332.0,28287.0,55048.0,	0.142045	0.950884	0.485907	0.838647	33788.7	44612.7	36492.7	43222.3	1.32034	1.18441	GRB2-associated-binding protein 1 OS=Homo sapiens GN=GAB1 PE=1 SV=2
B7Z3B9	GAB1	330563848729823	33958.0,40288.0,35232.0,	419973782454017	46332.0,28287.0,55048.0,	0.142045	0.950884	0.485907	0.838647	33788.7	44612.7	36492.7	43222.3	1.32034	1.18441	GRB2-associated-binding protein 1 OS=Homo sapiens GN=GAB1 PE=1 SV=1
Q13480-2	GAB1	330563848729823	33958.0,40288.0,35232.0,	419973782454017	46332.0,28287.0,55048.0,	0.142045	0.950884	0.485907	0.838647	33788.7	44612.7	36492.7	43222.3	1.32034	1.18441	Isoform 2 of GRB2-associated-binding protein 1 OS=Homo sapiens GN=GAB1
J9JIE6	TMCO1	4.81575e+17	494725.0,436657.0,504337.0,	5.35783e+17	591089.0,456609.0,651270.0,	0.0191473	0.826867	0.263415	0.668758	441871	595135	478573	566323	1.34685	1.18336	Transmembrane and coiled-coil domain-containing protein 1 OS=Homo sapiens GN=TMCO1 PE=1 SV=1
Q9UM00-2	TMCO1	4.81575e+17	494725.0,436657.0,504337.0,	5.35783e+17	591089.0,456609.0,651270.0,	0.0191473	0.826867	0.263415	0.668758	441871	595135	478573	566323	1.34685	1.18336	Isoform 2 of Transmembrane and coiled-coil domain-containing protein 1 OS=Homo sapiens GN=TMCO1
Q9UM00	TMCO1	4.81575e+17	494725.0,436657.0,504337.0,	5.35783e+17	591089.0,456609.0,651270.0,	0.0191473	0.826867	0.263415	0.668758	441871	595135	478573	566323	1.34685	1.18336	Transmembrane and coiled-coil domain-containing protein 1 OS=Homo sapiens GN=TMCO1 PE=1 SV=1
Q12802-2	AKAP13	1.72744e+17	177455.0,189592.0,171729.0,	2.10329e+17	232035.0,158068.0,247198.0,	0.0219932	0.826867	0.354988	0.75831	166411	221424	179592	212434	1.33058	1.18287	Isoform 2 of A-kinase anchor protein 13 OS=Homo sapiens GN=AKAP13
Q12802-4	AKAP13	1.72744e+17	177455.0,189592.0,171729.0,	2.10329e+17	232035.0,158068.0,247198.0,	0.0219932	0.826867	0.354988	0.75831	166411	221424	179592	212434	1.33058	1.18287	Isoform 3 of A-kinase anchor protein 13 OS=Homo sapiens GN=AKAP13
Q12802	AKAP13	1.72744e+17	177455.0,189592.0,171729.0,	2.10329e+17	232035.0,158068.0,247198.0,	0.0219932	0.826867	0.354988	0.75831	166411	221424	179592	212434	1.33058	1.18287	A-kinase anchor protein 13 OS=Homo sapiens GN=AKAP13 PE=1 SV=2
P43307	SSR1	5.81668e+17	597548.0,619345.0,486442.0,	7.31978e+17	807532.0,632114.0,574708.0,	0.146142	0.950884	0.285771	0.685853	528362	713718	567778	671451	1.35081	1.18259	Translocon-associated protein subunit alpha OS=Homo sapiens GN=SSR1 PE=1 SV=3
Q14914	PTGR1	1.64669e+20	1691656.0,1513744.0,1611808.0,	1.71716e+20	1894413.0,2065105.0,1736789.0,	0.238583	0.950884	0.0705804	0.434624	1.4857e+06	2.06092e+06	1605736	1898769	1.38717	1.18249	Prostaglandin reductase 1 OS=Homo sapiens GN=PTGR1 PE=1 SV=2
Q7L0Y3	TRMT10C	555365395340706	57052.0,56476.0,48089.0,	650327955558729	71744.0,59495.0,59849.0,	0.0891097	0.950884	0.125782	0.522976	50065	67772	53872.3	63696	1.35368	1.18235	Mitochondrial ribonuclease P protein 1 OS=Homo sapiens GN=TRMT10C PE=1 SV=2
C9JVB6	TRMT10C	555365395340706	57052.0,56476.0,48089.0,	650327955558729	71744.0,59495.0,59849.0,	0.0891097	0.950884	0.125782	0.522976	50065	67772	53872.3	63696	1.35368	1.18235	Mitochondrial ribonuclease P protein 1 (Fragment) OS=Homo sapiens GN=TRMT10C PE=1 SV=1
P13639	EEF2	4.67434e+23	4.801982E7,4.478316E7,5.3581462E7,	4.04123e+24	4.458388E7,9.1251179E7,3.7174115E7,	0.52405	0.950884	0.653827	0.903469	4.49597e+07	66301799	48794814	5.76697e+07	1.4747	1.18188	Elongation factor 2 OS=Homo sapiens GN=EEF2 PE=1 SV=4
Q5Y7A7	HLA-DRB1	2.81367e+17	289049.0,230409.0,317406.0,	2.76879e+17	305459.0,304328.0,379201.0,	0.118043	0.950884	0.227893	0.644501	256716	351970	278955	329663	1.37105	1.18178	HLA class II histocompatibility antigen, DRB1-13 beta chain OS=Homo sapiens GN=HLA-DRB1 PE=1 SV=1
P01911	HLA-DRB1	2.81367e+17	289049.0,230409.0,317406.0,	2.76879e+17	305459.0,304328.0,379201.0,	0.118043	0.950884	0.227893	0.644501	256716	351970	278955	329663	1.37105	1.18178	HLA class II histocompatibility antigen, DRB1-15 beta chain OS=Homo sapiens GN=HLA-DRB1 PE=1 SV=2
A0A087WX18	HLA-DRB1	2.81367e+17	289049.0,230409.0,317406.0,	2.76879e+17	305459.0,304328.0,379201.0,	0.118043	0.950884	0.227893	0.644501	256716	351970	278955	329663	1.37105	1.18178	HLA class II histocompatibility antigen, DRB1-16 beta chain OS=Homo sapiens GN=HLA-DRB1 PE=1 SV=1
P0CG29	GSTT2	2.68632e+17	275967.0,227899.0,264911.0,	2.56802e+17	283310.0,364446.0,260749.0,	0.336223	0.950884	0.277259	0.68071	236860	333327	256259	302835	1.40728	1.18175	Glutathione S-transferase theta-2 OS=Homo sapiens GN=GSTT2 PE=1 SV=1
A0A087WY67	GSTT2	2.68632e+17	275967.0,227899.0,264911.0,	2.56802e+17	283310.0,364446.0,260749.0,	0.336223	0.950884	0.277259	0.68071	236860	333327	256259	302835	1.40728	1.18175	Glutathione S-transferase theta-2 OS=Homo sapiens GN=GSTT2 PE=3 SV=1
P0CG30	GSTT2B	2.68632e+17	275967.0,227899.0,264911.0,	2.56802e+17	283310.0,364446.0,260749.0,	0.336223	0.950884	0.277259	0.68071	236860	333327	256259	302835	1.40728	1.18175	Glutathione S-transferase theta-2B OS=Homo sapiens GN=GSTT2B PE=1 SV=1
Q6ICJ4	Em:AP000351.3	2.68632e+17	275967.0,227899.0,264911.0,	2.56802e+17	283310.0,364446.0,260749.0,	0.336223	0.950884	0.277259	0.68071	236860	333327	256259	302835	1.40728	1.18175	Em:AP000351.3 protein OS=Homo sapiens GN=Em:AP000351.3 PE=2 SV=1
G9J6Q5	GSTT2	2.68632e+17	275967.0,227899.0,264911.0,	2.56802e+17	283310.0,364446.0,260749.0,	0.336223	0.950884	0.277259	0.68071	236860	333327	256259	302835	1.40728	1.18175	GSTT2 OS=Homo sapiens GN=GSTT2 PE=2 SV=1
P17900	GM2A	288952989127122	29684.0,31289.0,32041.0,	312205375234615	34442.0,40199.0,35275.0,	0.249606	0.950884	0.0734049	0.440941	28636	39862.3	31004.7	36638.7	1.39204	1.18171	Ganglioside GM2 activator OS=Homo sapiens GN=GM2A PE=1 SV=4
C9J1S9	BCS1L	319382176130068	32810.0,22779.0,35522.0,	337826039924736	37269.0,45170.0,25208.0,	0.389669	0.950884	0.479855	0.834837	27922.3	39639	30370.3	35882.3	1.41962	1.18149	Mitochondrial chaperone BCS1 (Fragment) OS=Homo sapiens GN=BCS1L PE=1 SV=1
Q9Y276	BCS1L	319382176130068	32810.0,22779.0,35522.0,	337826039924736	37269.0,45170.0,25208.0,	0.389669	0.950884	0.479855	0.834837	27922.3	39639	30370.3	35882.3	1.41962	1.18149	Mitochondrial chaperone BCS1 OS=Homo sapiens GN=BCS1L PE=1 SV=1
H3BP20	HEXA	8.06428e+17	828446.0,791390.0,905404.0,	7.22943e+18	797570.0,1481522.0,704292.0,	0.490844	0.950884	0.597832	0.882701	776276	1.13168e+06	841747	994461	1.45783	1.18143	Beta-hexosaminidase OS=Homo sapiens GN=HEXA PE=1 SV=1
P06865	HEXA	8.06428e+17	828446.0,791390.0,905404.0,	7.22943e+18	797570.0,1481522.0,704292.0,	0.490844	0.950884	0.597832	0.882701	776276	1.13168e+06	841747	994461	1.45783	1.18143	Beta-hexosaminidase subunit alpha OS=Homo sapiens GN=HEXA PE=1 SV=2
Q9ULQ0-2	STRIP2	342317483090	3516.0,1829.0,3650.0,	330049843198	3640.0,3727.0,3259.0,	0.238149	0.950884	0.453726	0.817146	2753.67	3827.33	2998.33	3542	1.3899	1.18132	Isoform 2 of Striatin-interacting protein 2 OS=Homo sapiens GN=STRIP2
Q9ULQ0	STRIP2	342317483090	3516.0,1829.0,3650.0,	330049843198	3640.0,3727.0,3259.0,	0.238149	0.950884	0.453726	0.817146	2753.67	3827.33	2998.33	3542	1.3899	1.18132	Striatin-interacting protein 2 OS=Homo sapiens GN=STRIP2 PE=1 SV=2
P07355	ANXA2	6.99466e+23	7.1856705E7,5.2361281E7,8.1223471E7,	7.48656e+24	8.2593803E7,1.00416238E8,5.9663305E7,	0.372032	0.950884	0.445902	0.810648	62906399	8.92272e+07	6.84805e+07	8.08911e+07	1.41841	1.18123	Annexin A2 OS=Homo sapiens GN=ANXA2 PE=1 SV=2
P07355-2	ANXA2	6.99466e+23	7.1856705E7,5.2361281E7,8.1223471E7,	7.48656e+24	8.2593803E7,1.00416238E8,5.9663305E7,	0.372032	0.950884	0.445902	0.810648	62906399	8.92272e+07	6.84805e+07	8.08911e+07	1.41841	1.18123	Isoform 2 of Annexin A2 OS=Homo sapiens GN=ANXA2
Reverse_sp|P61576|REC04_HUMAN	HERV-K104	15922273	0.0,1666.0,2685.0,	138614872448	1529.0,1112.0,2494.0,	0.566205	0.950884	0.786485	0.93936	1288.33	1773.67	1450.33	1711.67	1.37671	1.18019	Endogenous retrovirus group K member 104 Rec protein OS=Homo sapiens GN=HERV-K104 PE=1 SV=1
P32119	PRDX2	2.20156e+23	2.2616771E7,1.9855543E7,3.1604465E7,	2.37388e+23	2.6189328E7,2.9783321E7,3.1390433E7,	0.188149	0.950884	0.342491	0.748345	22578422	31455210	2.46923e+07	2.9121e+07	1.39315	1.17936	Peroxiredoxin-2 OS=Homo sapiens GN=PRDX2 PE=1 SV=5
O75695	RP2	7.92782e+17	814430.0,565355.0,831970.0,	8.01103e+18	883799.0,1027118.0,697406.0,	0.327369	0.950884	0.362466	0.764505	679030	952948	737252	869441	1.4034	1.1793	Protein XRP2 OS=Homo sapiens GN=RP2 PE=1 SV=4
P46977	STT3A	5.44486e+17	559353.0,409511.0,548447.0,	5.44119e+17	600284.0,713593.0,475173.0,	0.339545	0.950884	0.348424	0.752005	466644	654856	505770	596350	1.40333	1.17909	Dolichyl-diphosphooligosaccharide--protein glycosyltransferase subunit STT3A OS=Homo sapiens GN=STT3A PE=1 SV=2
Q9GZP4-2	PITHD1	1.11221e+19	1142579.0,745354.0,1330248.0,	1.10531e+20	1219410.0,1030862.0,1542951.0,	0.127464	0.950884	0.449132	0.813909	983416	1332592	1072727	1.26441e+06	1.35506	1.17869	Isoform 2 of PITH domain-containing protein 1 OS=Homo sapiens GN=PITHD1
Q9GZP4	PITHD1	1.11221e+19	1142579.0,745354.0,1330248.0,	1.10531e+20	1219410.0,1030862.0,1542951.0,	0.127464	0.950884	0.449132	0.813909	983416	1332592	1072727	1.26441e+06	1.35506	1.17869	PITH domain-containing protein 1 OS=Homo sapiens GN=PITHD1 PE=1 SV=1
P00338-3	LDHA	9.09604e+24	9.3444263E7,8.5750167E7,1.34855386E8,	7.65234e+24	8.4422804E7,1.97213772E8,8.8450172E7,	0.523975	0.950884	0.675799	0.912204	95675380	1.42339e+08	104683272	1.23362e+08	1.48773	1.17843	Isoform 3 of L-lactate dehydrogenase A chain OS=Homo sapiens GN=LDHA
P00338	LDHA	9.09604e+24	9.3444263E7,8.5750167E7,1.34855386E8,	7.65234e+24	8.4422804E7,1.97213772E8,8.8450172E7,	0.523975	0.950884	0.675799	0.912204	95675380	1.42339e+08	104683272	1.23362e+08	1.48773	1.17843	L-lactate dehydrogenase A chain OS=Homo sapiens GN=LDHA PE=1 SV=2
P26006	ITGA3	8.26742e+20	8493180.0,6583217.0,9599757.0,	8.67259e+21	9567832.0,1.0987557E7,8522252.0,	0.278135	0.950884	0.268233	0.675916	7.56071e+06	1.05757e+07	8.22538e+06	9692547	1.39877	1.17837	Integrin alpha-3 OS=Homo sapiens GN=ITGA3 PE=1 SV=5
Q7L5D6	GET4	2.8324e+17	290972.0,238230.0,300850.0,	3.1368e+17	346056.0,328444.0,303327.0,	0.157293	0.950884	0.111663	0.498527	255161	350169	276684	325942	1.37234	1.17803	Golgi to ER traffic protein 4 homolog OS=Homo sapiens GN=GET4 PE=1 SV=1
P62834	RAP1A	3.11632e+20	3201418.0,2328734.0,3869768.0,	3.27406e+20	3612034.0,4438990.0,3007956.0,	0.338699	0.950884	0.415575	0.795548	2.87218e+06	4053740	3.13331e+06	3.68633e+06	1.41138	1.1765	Ras-related protein Rap-1A OS=Homo sapiens GN=RAP1A PE=1 SV=1
P20930	FLG	2.14785e+17	220639.0,255322.0,195017.0,	2.57821e+17	284425.0,179520.0,325355.0,	0.12473	0.950884	0.469152	0.827618	207929	272384	223659	263100	1.30999	1.17634	Filaggrin OS=Homo sapiens GN=FLG PE=1 SV=3
P51572-2	BCAP31	5.92316e+20	6084892.0,4696000.0,6203875.0,	6.36481e+20	7021835.0,7455699.0,5500779.0,	0.280302	0.950884	0.264799	0.670329	5.22018e+06	7.24395e+06	5661589	6.65944e+06	1.38768	1.17625	Isoform 2 of B-cell receptor-associated protein 31 OS=Homo sapiens GN=BCAP31
P51572	BCAP31	5.92316e+20	6084892.0,4696000.0,6203875.0,	6.36481e+20	7021835.0,7455699.0,5500779.0,	0.280302	0.950884	0.264799	0.670329	5.22018e+06	7.24395e+06	5661589	6.65944e+06	1.38768	1.17625	B-cell receptor-associated protein 31 OS=Homo sapiens GN=BCAP31 PE=1 SV=3
Q9BWM7	SFXN3	1.09464e+16	112451.0,91071.0,127513.0,	1.28787e+16	142080.0,150468.0,96707.0,	0.327804	0.950884	0.391072	0.787482	101467	141628	110345	129752	1.39581	1.17587	Sideroflexin-3 OS=Homo sapiens GN=SFXN3 PE=1 SV=2
A0A0A0MS41	SFXN3	1.09464e+16	112451.0,91071.0,127513.0,	1.28787e+16	142080.0,150468.0,96707.0,	0.327804	0.950884	0.391072	0.787482	101467	141628	110345	129752	1.39581	1.17587	Sideroflexin OS=Homo sapiens GN=SFXN3 PE=1 SV=1
Q9UH99	SUN2	1.56109e+17	160370.0,147308.0,136943.0,	1.61552e+17	178227.0,183257.0,161320.0,	0.208606	0.950884	0.0515215	0.399963	137584	188299	148207	174268	1.36861	1.17584	SUN domain-containing protein 2 OS=Homo sapiens GN=SUN2 PE=1 SV=3
Q9UH99-2	SUN2	1.56109e+17	160370.0,147308.0,136943.0,	1.61552e+17	178227.0,183257.0,161320.0,	0.208606	0.950884	0.0515215	0.399963	137584	188299	148207	174268	1.36861	1.17584	Isoform 2 of SUN domain-containing protein 2 OS=Homo sapiens GN=SUN2
P50416-2	CPT1A	229031533223551	23527.0,16049.0,27822.0,	257013964720842	28354.0,29650.0,21238.0,	0.287007	0.950884	0.415991	0.795548	20595.3	28730	22466	26414	1.39498	1.17573	Isoform 2 of Carnitine O-palmitoyltransferase 1, liver isoform OS=Homo sapiens GN=CPT1A
P50416	CPT1A	229031533223551	23527.0,16049.0,27822.0,	257013964720842	28354.0,29650.0,21238.0,	0.287007	0.950884	0.415991	0.795548	20595.3	28730	22466	26414	1.39498	1.17573	Carnitine O-palmitoyltransferase 1, liver isoform OS=Homo sapiens GN=CPT1A PE=1 SV=2
Q6IAN0	DHRS7B	465783618049487	47849.0,37872.0,58463.0,	494918947347107	54599.0,66913.0,48006.0,	0.320825	0.950884	0.357697	0.76128	44081.7	62023.7	48061.3	56506	1.40702	1.17571	Dehydrogenase/reductase SDR family member 7B OS=Homo sapiens GN=DHRS7B PE=1 SV=2
A0A0C4DGQ8	DHRS7B	465783618049487	47849.0,37872.0,58463.0,	494918947347107	54599.0,66913.0,48006.0,	0.320825	0.950884	0.357697	0.76128	44081.7	62023.7	48061.3	56506	1.40702	1.17571	Dehydrogenase/reductase SDR family member 7B OS=Homo sapiens GN=DHRS7B PE=1 SV=1
H3BR94	DCTN5	391003584960778	40165.0,37524.0,71801.0,	4109510456751232	45335.0,78200.0,52208.0,	0.416109	0.950884	0.588342	0.877807	45242.3	65631.3	49830	58581	1.45066	1.17562	Dynactin subunit 5 OS=Homo sapiens GN=DCTN5 PE=1 SV=1
Q9BTE1-2	DCTN5	391003584960778	40165.0,37524.0,71801.0,	4109510456751232	45335.0,78200.0,52208.0,	0.416109	0.950884	0.588342	0.877807	45242.3	65631.3	49830	58581	1.45066	1.17562	Isoform 2 of Dynactin subunit 5 OS=Homo sapiens GN=DCTN5
Q9BTE1	DCTN5	391003584960778	40165.0,37524.0,71801.0,	4109510456751232	45335.0,78200.0,52208.0,	0.416109	0.950884	0.588342	0.877807	45242.3	65631.3	49830	58581	1.45066	1.17562	Dynactin subunit 5 OS=Homo sapiens GN=DCTN5 PE=1 SV=1
O75923-9	DYSF	1.88374e+20	1935182.0,1377285.0,2259448.0,	1.97953e+20	2183874.0,2651594.0,1710932.0,	0.352744	0.950884	0.434585	0.801021	1703993	2401319	1857305	2.18213e+06	1.40923	1.17489	Isoform 9 of Dysferlin OS=Homo sapiens GN=DYSF
O75923-5	DYSF	1.88374e+20	1935182.0,1377285.0,2259448.0,	1.97953e+20	2183874.0,2651594.0,1710932.0,	0.352744	0.950884	0.434585	0.801021	1703993	2401319	1857305	2.18213e+06	1.40923	1.17489	Isoform 5 of Dysferlin OS=Homo sapiens GN=DYSF
O75923-6	DYSF	1.88374e+20	1935182.0,1377285.0,2259448.0,	1.97953e+20	2183874.0,2651594.0,1710932.0,	0.352744	0.950884	0.434585	0.801021	1703993	2401319	1857305	2.18213e+06	1.40923	1.17489	Isoform 6 of Dysferlin OS=Homo sapiens GN=DYSF
O75923-4	DYSF	1.88374e+20	1935182.0,1377285.0,2259448.0,	1.97953e+20	2183874.0,2651594.0,1710932.0,	0.352744	0.950884	0.434585	0.801021	1703993	2401319	1857305	2.18213e+06	1.40923	1.17489	Isoform 4 of Dysferlin OS=Homo sapiens GN=DYSF
O75923-3	DYSF	1.88374e+20	1935182.0,1377285.0,2259448.0,	1.97953e+20	2183874.0,2651594.0,1710932.0,	0.352744	0.950884	0.434585	0.801021	1703993	2401319	1857305	2.18213e+06	1.40923	1.17489	Isoform 3 of Dysferlin OS=Homo sapiens GN=DYSF
O75923-8	DYSF	1.88374e+20	1935182.0,1377285.0,2259448.0,	1.97953e+20	2183874.0,2651594.0,1710932.0,	0.352744	0.950884	0.434585	0.801021	1703993	2401319	1857305	2.18213e+06	1.40923	1.17489	Isoform 8 of Dysferlin OS=Homo sapiens GN=DYSF
O75923-12	DYSF	1.88374e+20	1935182.0,1377285.0,2259448.0,	1.97953e+20	2183874.0,2651594.0,1710932.0,	0.352744	0.950884	0.434585	0.801021	1703993	2401319	1857305	2.18213e+06	1.40923	1.17489	Isoform 12 of Dysferlin OS=Homo sapiens GN=DYSF
O75923-10	DYSF	1.88374e+20	1935182.0,1377285.0,2259448.0,	1.97953e+20	2183874.0,2651594.0,1710932.0,	0.352744	0.950884	0.434585	0.801021	1703993	2401319	1857305	2.18213e+06	1.40923	1.17489	Isoform 10 of Dysferlin OS=Homo sapiens GN=DYSF
O75923-15	DYSF	1.88374e+20	1935182.0,1377285.0,2259448.0,	1.97953e+20	2183874.0,2651594.0,1710932.0,	0.352744	0.950884	0.434585	0.801021	1703993	2401319	1857305	2.18213e+06	1.40923	1.17489	Isoform 15 of Dysferlin OS=Homo sapiens GN=DYSF
O75923-14	DYSF	1.88374e+20	1935182.0,1377285.0,2259448.0,	1.97953e+20	2183874.0,2651594.0,1710932.0,	0.352744	0.950884	0.434585	0.801021	1703993	2401319	1857305	2.18213e+06	1.40923	1.17489	Isoform 14 of Dysferlin OS=Homo sapiens GN=DYSF
O75923	DYSF	1.88374e+20	1935182.0,1377285.0,2259448.0,	1.97953e+20	2183874.0,2651594.0,1710932.0,	0.352744	0.950884	0.434585	0.801021	1703993	2401319	1857305	2.18213e+06	1.40923	1.17489	Dysferlin OS=Homo sapiens GN=DYSF PE=1 SV=1
O75923-7	DYSF	1.88374e+20	1935182.0,1377285.0,2259448.0,	1.97953e+20	2183874.0,2651594.0,1710932.0,	0.352744	0.950884	0.434585	0.801021	1703993	2401319	1857305	2.18213e+06	1.40923	1.17489	Isoform 7 of Dysferlin OS=Homo sapiens GN=DYSF
O75923-2	DYSF	1.88374e+20	1935182.0,1377285.0,2259448.0,	1.97953e+20	2183874.0,2651594.0,1710932.0,	0.352744	0.950884	0.434585	0.801021	1703993	2401319	1857305	2.18213e+06	1.40923	1.17489	Isoform 2 of Dysferlin OS=Homo sapiens GN=DYSF
O75923-13	DYSF	1.88374e+20	1935182.0,1377285.0,2259448.0,	1.97953e+20	2183874.0,2651594.0,1710932.0,	0.352744	0.950884	0.434585	0.801021	1703993	2401319	1857305	2.18213e+06	1.40923	1.17489	Isoform 13 of Dysferlin OS=Homo sapiens GN=DYSF
O75923-11	DYSF	1.88374e+20	1935182.0,1377285.0,2259448.0,	1.97953e+20	2183874.0,2651594.0,1710932.0,	0.352744	0.950884	0.434585	0.801021	1703993	2401319	1857305	2.18213e+06	1.40923	1.17489	Isoform 11 of Dysferlin OS=Homo sapiens GN=DYSF
Q8IY18	SMC5	18026169909298	18517.0,17784.0,10984.0,	154873087115085	17085.0,23086.0,15372.0,	0.40232	0.950884	0.457403	0.819292	14771.3	20481	15761.7	18514.3	1.38654	1.17464	Structural maintenance of chromosomes protein 5 OS=Homo sapiens GN=SMC5 PE=1 SV=2
Q9BUN8	DERL1	416443445926074	42781.0,36071.0,30803.0,	424276561632270	46806.0,49072.0,32886.0,	0.33125	0.950884	0.36472	0.766596	34059	46771	36551.7	42921.3	1.37323	1.17426	Derlin-1 OS=Homo sapiens GN=DERL1 PE=1 SV=1
Q9BUN8-2	DERL1	416443445926074	42781.0,36071.0,30803.0,	424276561632270	46806.0,49072.0,32886.0,	0.33125	0.950884	0.36472	0.766596	34059	46771	36551.7	42921.3	1.37323	1.17426	Isoform 2 of Derlin-1 OS=Homo sapiens GN=DERL1
Q8NHP1	AKR7L	2.12455e+17	218256.0,201995.0,167275.0,	2.09675e+17	231319.0,303044.0,155441.0,	0.441065	0.950884	0.515474	0.845726	182337	255805	195842	229935	1.40292	1.17408	Aflatoxin B1 aldehyde reductase member 4 OS=Homo sapiens GN=AKR7L PE=2 SV=6
O43488	AKR7A2	2.12455e+17	218256.0,201995.0,167275.0,	2.09675e+17	231319.0,303044.0,155441.0,	0.441065	0.950884	0.515474	0.845726	182337	255805	195842	229935	1.40292	1.17408	Aflatoxin B1 aldehyde reductase member 2 OS=Homo sapiens GN=AKR7A2 PE=1 SV=3
H3BLU7	AKR7A2	2.12455e+17	218256.0,201995.0,167275.0,	2.09675e+17	231319.0,303044.0,155441.0,	0.441065	0.950884	0.515474	0.845726	182337	255805	195842	229935	1.40292	1.17408	Aflatoxin B1 aldehyde reductase member 2 (Fragment) OS=Homo sapiens GN=AKR7A2 PE=1 SV=1
P08294	SOD3	653515312066723	67135.0,55605.0,78826.0,	7266610529176274	80167.0,78743.0,77730.0,	0.142842	0.950884	0.222242	0.637313	61731.3	84743.7	67188.7	78880	1.37278	1.17401	Extracellular superoxide dismutase [Cu-Zn] OS=Homo sapiens GN=SOD3 PE=1 SV=2
P46108	CRK	8.82053e+17	906136.0,941675.0,930163.0,	9.19287e+18	1014180.0,1265924.0,980843.0,	0.312665	0.950884	0.214212	0.623311	856326	1.19149e+06	925991	1.08698e+06	1.3914	1.17386	Adapter molecule crk OS=Homo sapiens GN=CRK PE=1 SV=2
Q9BVC4-3	MLST8	12047114945121	12375.0,12031.0,6049.0,	94571672312563	10432.0,12506.0,12802.0,	0.334088	0.950884	0.489176	0.83989	9554	12914.3	10151.7	11913.3	1.35172	1.17353	Isoform 2 of Target of rapamycin complex subunit LST8 OS=Homo sapiens GN=MLST8
A0A0A0MR05	MLST8	12047114945121	12375.0,12031.0,6049.0,	94571672312563	10432.0,12506.0,12802.0,	0.334088	0.950884	0.489176	0.83989	9554	12914.3	10151.7	11913.3	1.35172	1.17353	Target of rapamycin complex subunit LST8 OS=Homo sapiens GN=MLST8 PE=1 SV=1
Q9BVC4-5	MLST8	12047114945121	12375.0,12031.0,6049.0,	94571672312563	10432.0,12506.0,12802.0,	0.334088	0.950884	0.489176	0.83989	9554	12914.3	10151.7	11913.3	1.35172	1.17353	Isoform 4 of Target of rapamycin complex subunit LST8 OS=Homo sapiens GN=MLST8
Q9BVC4	MLST8	12047114945121	12375.0,12031.0,6049.0,	94571672312563	10432.0,12506.0,12802.0,	0.334088	0.950884	0.489176	0.83989	9554	12914.3	10151.7	11913.3	1.35172	1.17353	Target of rapamycin complex subunit LST8 OS=Homo sapiens GN=MLST8 PE=1 SV=1
P32929	CTH	1.24598e+19	1279994.0,902574.0,2080371.0,	1.50048e+20	1655366.0,1708607.0,1638103.0,	0.229134	0.950884	0.551744	0.86308	1289716	1.79752e+06	1.42098e+06	1.66736e+06	1.39373	1.17339	Cystathionine gamma-lyase OS=Homo sapiens GN=CTH PE=1 SV=3
Q5H9A7	TIMP1	383583587751187	39405.0,37555.0,60472.0,	402368107455166	44389.0,60632.0,56219.0,	0.288826	0.950884	0.425695	0.796905	41807.3	58825.3	45810.7	53746.7	1.40706	1.17323	Metalloproteinase inhibitor 1 OS=Homo sapiens GN=TIMP1 PE=1 SV=1
P01033	TIMP1	383583587751187	39405.0,37555.0,60472.0,	402368107455166	44389.0,60632.0,56219.0,	0.288826	0.950884	0.425695	0.796905	41807.3	58825.3	45810.7	53746.7	1.40706	1.17323	Metalloproteinase inhibitor 1 OS=Homo sapiens GN=TIMP1 PE=1 SV=1
Q8NFJ5	GPRC5A	7.27964e+17	747838.0,519790.0,850118.0,	7.64838e+18	843785.0,953562.0,686528.0,	0.304383	0.950884	0.385619	0.782855	648037	904520	705915	827958	1.39578	1.17289	Retinoic acid-induced protein 3 OS=Homo sapiens GN=GPRC5A PE=1 SV=2
P21796	VDAC1	1.0526e+21	1.0813421E7,8252679.0,9810333.0,	1.02165e+22	1.1271124E7,1.269126E7,9889402.0,	0.282059	0.950884	0.206473	0.615193	8.9046e+06	1.22969e+07	9.62548e+06	1.12839e+07	1.38096	1.1723	Voltage-dependent anion-selective channel protein 1 OS=Homo sapiens GN=VDAC1 PE=1 SV=2
P29992	GNA11	4.01754e+17	412721.0,281035.0,430109.0,	4.07041e+17	449053.0,501424.0,366881.0,	0.298799	0.950884	0.353351	0.756645	344767	479176	374622	439119	1.38986	1.17217	Guanine nucleotide-binding protein subunit alpha-11 OS=Homo sapiens GN=GNA11 PE=1 SV=2
Q969J3-2	LOH12CR1	132010561090	1356.0,1105.0,1287.0,	19951655939	2200.0,1237.0,956.0,	0.352196	0.950884	0.628274	0.890879	1155.33	1529.67	1249.33	1464.33	1.324	1.17209	Isoform 2 of Loss of heterozygosity 12 chromosomal region 1 protein OS=Homo sapiens GN=LOH12CR1
G3V1P3	BORCS5	132010561090	1356.0,1105.0,1287.0,	19951655939	2200.0,1237.0,956.0,	0.352196	0.950884	0.628274	0.890879	1155.33	1529.67	1249.33	1464.33	1.324	1.17209	Loss of heterozygosity, 12, chromosomal region 1, isoform CRA_c OS=Homo sapiens GN=BORCS5 PE=1 SV=1
Q969J3	LOH12CR1	132010561090	1356.0,1105.0,1287.0,	19951655939	2200.0,1237.0,956.0,	0.352196	0.950884	0.628274	0.890879	1155.33	1529.67	1249.33	1464.33	1.324	1.17209	Loss of heterozygosity 12 chromosomal region 1 protein OS=Homo sapiens GN=LOH12CR1 PE=1 SV=1
P36542	ATP5C1	4.38247e+20	4502137.0,3763533.0,6138446.0,	4.00261e+21	4415786.0,8225951.0,4229448.0,	0.480589	0.950884	0.616201	0.887563	4.39123e+06	6.38403e+06	4801372	5.62373e+06	1.45381	1.17128	ATP synthase subunit gamma, mitochondrial OS=Homo sapiens GN=ATP5C1 PE=1 SV=1
P08574	CYC1	16408868713928	16856.0,9093.0,16454.0,	15016310269671	16566.0,23203.0,9855.0,	0.484483	0.950884	0.633005	0.891426	13007.7	18571	14134.3	16541.3	1.4277	1.17029	Cytochrome c1, heme protein, mitochondrial OS=Homo sapiens GN=CYC1 PE=1 SV=3
Reverse_sp|Q8N9I0|SYT2_HUMAN	SYT2	16705670716518	17161.0,7020.0,19514.0,	119953023015007	13233.0,22608.0,15293.0,	0.43855	0.950884	0.633011	0.891426	13310	19077.3	14565	17044.7	1.43331	1.17025	Synaptotagmin-2 OS=Homo sapiens GN=SYT2 PE=1 SV=2
P00734	F2	498844752644973	51242.0,49746.0,53127.0,	651498322445374	71870.0,62235.0,46237.0,	0.256586	0.950884	0.362545	0.764505	47461	64582.3	51371.7	60114	1.36075	1.17018	Prothrombin OS=Homo sapiens GN=F2 PE=1 SV=2
E9PIT3	F2	498844752644973	51242.0,49746.0,53127.0,	651498322445374	71870.0,62235.0,46237.0,	0.256586	0.950884	0.362545	0.764505	47461	64582.3	51371.7	60114	1.36075	1.17018	Prothrombin OS=Homo sapiens GN=F2 PE=1 SV=1
Reverse_sp|O60346|PHLP1_HUMAN	PHLPP1	802787098396	8246.0,9116.0,9919.0,	11452150877838	12634.0,11283.0,7987.0,	0.278202	0.950884	0.383548	0.782855	8377.33	11459	9093.67	10634.7	1.36786	1.16946	PH domain leucine-rich repeat-containing protein phosphatase 1 OS=Homo sapiens GN=PHLPP1 PE=1 SV=3
Reverse_sp|Q5VZP5|DUS27_HUMAN	DUSP27	4.13897e+17	425199.0,380461.0,485684.0,	4.11817e+17	454327.0,727130.0,328598.0,	0.485443	0.950884	0.60306	0.884811	396153	568843	430448	503352	1.43592	1.16937	Inactive dual specificity phosphatase 27 OS=Homo sapiens GN=DUSP27 PE=2 SV=1
Q6VY07	PACS1	1076389711388178	110574.0,101654.0,104169.0,	1.22271e+17	134890.0,121519.0,113510.0,	0.146131	0.950884	0.0871997	0.46246	97643	132051	105466	123306	1.35238	1.16916	Phosphofurin acidic cluster sorting protein 1 OS=Homo sapiens GN=PACS1 PE=1 SV=2
O94766	B3GAT3	831446928575363	85413.0,72526.0,89033.0,	9155512251494188	101005.0,91623.0,95985.0,	0.0985768	0.950884	0.0905569	0.464491	75930.7	102752	82324	96204.3	1.35324	1.16861	Galactosylgalactosylxylosylprotein 3-beta-glucuronosyltransferase 3 OS=Homo sapiens GN=B3GAT3 PE=1 SV=2
Q9NTX5-3	ECHDC1	11566941511736	11881.0,9855.0,13864.0,	99752450112034	11004.0,18322.0,12263.0,	0.418099	0.950884	0.489275	0.83989	10905.7	15503.3	11866.7	13863	1.42159	1.16823	Isoform 3 of Ethylmalonyl-CoA decarboxylase OS=Homo sapiens GN=ECHDC1
Q9NTX5-6	ECHDC1	11566941511736	11881.0,9855.0,13864.0,	99752450112034	11004.0,18322.0,12263.0,	0.418099	0.950884	0.489275	0.83989	10905.7	15503.3	11866.7	13863	1.42159	1.16823	Isoform 6 of Ethylmalonyl-CoA decarboxylase OS=Homo sapiens GN=ECHDC1
Q9NTX5	ECHDC1	11566941511736	11881.0,9855.0,13864.0,	99752450112034	11004.0,18322.0,12263.0,	0.418099	0.950884	0.489275	0.83989	10905.7	15503.3	11866.7	13863	1.42159	1.16823	Ethylmalonyl-CoA decarboxylase OS=Homo sapiens GN=ECHDC1 PE=1 SV=2
Q9NTX5-2	ECHDC1	11566941511736	11881.0,9855.0,13864.0,	99752450112034	11004.0,18322.0,12263.0,	0.418099	0.950884	0.489275	0.83989	10905.7	15503.3	11866.7	13863	1.42159	1.16823	Isoform 2 of Ethylmalonyl-CoA decarboxylase OS=Homo sapiens GN=ECHDC1
H0Y5L2	ECHDC1	11566941511736	11881.0,9855.0,13864.0,	99752450112034	11004.0,18322.0,12263.0,	0.418099	0.950884	0.489275	0.83989	10905.7	15503.3	11866.7	13863	1.42159	1.16823	Ethylmalonyl-CoA decarboxylase (Fragment) OS=Homo sapiens GN=ECHDC1 PE=1 SV=1
Q8TCJ2	STT3B	2.87492e+17	295340.0,205275.0,294774.0,	2.98232e+17	329015.0,364679.0,235481.0,	0.34438	0.950884	0.415282	0.795548	244370	338978	265130	309725	1.38715	1.1682	Dolichyl-diphosphooligosaccharide--protein glycosyltransferase subunit STT3B OS=Homo sapiens GN=STT3B PE=1 SV=1
Reverse_sp|O14936-6|CSKP_HUMAN	CASK	9.66322e+17	992709.0,914880.0,1066788.0,	9.42175e+18	1039435.0,1447226.0,986931.0,	0.377462	0.950884	0.372479	0.774664	914430	1281919	991459	1157864	1.40188	1.16784	Isoform 6 of Peripheral plasma membrane protein CASK OS=Homo sapiens GN=CASK
Reverse_tr|Q5JS72|Q5JS72_HUMAN	CASK	9.66322e+17	992709.0,914880.0,1066788.0,	9.42175e+18	1039435.0,1447226.0,986931.0,	0.377462	0.950884	0.372479	0.774664	914430	1281919	991459	1157864	1.40188	1.16784	Peripheral plasma membrane protein CASK OS=Homo sapiens GN=CASK PE=1 SV=1
Reverse_tr|Q5JS74|Q5JS74_HUMAN	CASK	9.66322e+17	992709.0,914880.0,1066788.0,	9.42175e+18	1039435.0,1447226.0,986931.0,	0.377462	0.950884	0.372479	0.774664	914430	1281919	991459	1157864	1.40188	1.16784	Peripheral plasma membrane protein CASK OS=Homo sapiens GN=CASK PE=1 SV=1
Reverse_sp|O14936-5|CSKP_HUMAN	CASK	9.66322e+17	992709.0,914880.0,1066788.0,	9.42175e+18	1039435.0,1447226.0,986931.0,	0.377462	0.950884	0.372479	0.774664	914430	1281919	991459	1157864	1.40188	1.16784	Isoform 5 of Peripheral plasma membrane protein CASK OS=Homo sapiens GN=CASK
Reverse_sp|O14936-3|CSKP_HUMAN	CASK	9.66322e+17	992709.0,914880.0,1066788.0,	9.42175e+18	1039435.0,1447226.0,986931.0,	0.377462	0.950884	0.372479	0.774664	914430	1281919	991459	1157864	1.40188	1.16784	Isoform 3 of Peripheral plasma membrane protein CASK OS=Homo sapiens GN=CASK
Reverse_sp|O14936-4|CSKP_HUMAN	CASK	9.66322e+17	992709.0,914880.0,1066788.0,	9.42175e+18	1039435.0,1447226.0,986931.0,	0.377462	0.950884	0.372479	0.774664	914430	1281919	991459	1157864	1.40188	1.16784	Isoform 4 of Peripheral plasma membrane protein CASK OS=Homo sapiens GN=CASK
Reverse_sp|O14936-2|CSKP_HUMAN	CASK	9.66322e+17	992709.0,914880.0,1066788.0,	9.42175e+18	1039435.0,1447226.0,986931.0,	0.377462	0.950884	0.372479	0.774664	914430	1281919	991459	1157864	1.40188	1.16784	Isoform 2 of Peripheral plasma membrane protein CASK OS=Homo sapiens GN=CASK
Reverse_sp|O14936|CSKP_HUMAN	CASK	9.66322e+17	992709.0,914880.0,1066788.0,	9.42175e+18	1039435.0,1447226.0,986931.0,	0.377462	0.950884	0.372479	0.774664	914430	1281919	991459	1157864	1.40188	1.16784	Peripheral plasma membrane protein CASK OS=Homo sapiens GN=CASK PE=1 SV=3
Q12999	TSPAN31	200731705326840	20621.0,17850.0,31708.0,	283424318618046	31267.0,32297.0,18390.0,	0.366836	0.950884	0.558727	0.86528	21322	29858	23393	27318	1.40034	1.16779	Tetraspanin-31 OS=Homo sapiens GN=TSPAN31 PE=2 SV=1
F8VWE0	TSPAN31	200731705326840	20621.0,17850.0,31708.0,	283424318618046	31267.0,32297.0,18390.0,	0.366836	0.950884	0.558727	0.86528	21322	29858	23393	27318	1.40034	1.16779	Tetraspanin-31 OS=Homo sapiens GN=TSPAN31 PE=1 SV=1
F8VW54	TSPAN31	200731705326840	20621.0,17850.0,31708.0,	283424318618046	31267.0,32297.0,18390.0,	0.366836	0.950884	0.558727	0.86528	21322	29858	23393	27318	1.40034	1.16779	Tetraspanin-31 (Fragment) OS=Homo sapiens GN=TSPAN31 PE=1 SV=1
F8VS78	TSPAN31	200731705326840	20621.0,17850.0,31708.0,	283424318618046	31267.0,32297.0,18390.0,	0.366836	0.950884	0.558727	0.86528	21322	29858	23393	27318	1.40034	1.16779	Tetraspanin-31 OS=Homo sapiens GN=TSPAN31 PE=1 SV=1
Q8NCW5	APOA1BP	4.88689e+20	5020332.0,3298609.0,5503814.0,	4.43796e+20	4896070.0,4663287.0,6580491.0,	0.155055	0.950884	0.440338	0.805812	4.23226e+06	5.71022e+06	4607585	5.37995e+06	1.34921	1.16763	NAD(P)H-hydrate epimerase OS=Homo sapiens GN=APOA1BP PE=1 SV=2
Q15404	RSU1	6.90044e+17	708886.0,619265.0,797198.0,	6.82617e+18	753080.0,1020974.0,707501.0,	0.36541	0.950884	0.360544	0.763323	652140	914017	708450	827185	1.40157	1.1676	Ras suppressor protein 1 OS=Homo sapiens GN=RSU1 PE=1 SV=3
P99999	CYCS	2.79784e+23	2.874239E7,2.6215395E7,2.5189621E7,	2.78837e+23	3.0762047E7,3.1986953E7,3.0830951E7,	0.185967	0.950884	0.0381785	0.359956	24781238	3.3636e+07	26715802	31193317	1.35732	1.1676	Cytochrome c OS=Homo sapiens GN=CYCS PE=1 SV=2
C9JFR7	CYCS	2.79784e+23	2.874239E7,2.6215395E7,2.5189621E7,	2.78837e+23	3.0762047E7,3.1986953E7,3.0830951E7,	0.185967	0.950884	0.0381785	0.359956	24781238	3.3636e+07	26715802	31193317	1.35732	1.1676	Cytochrome c (Fragment) OS=Homo sapiens GN=CYCS PE=1 SV=1
P04040	CAT	2.38714e+20	2452312.0,2087842.0,3514778.0,	2.18272e+20	2408021.0,3998392.0,2993653.0,	0.392741	0.950884	0.517172	0.846452	2.45226e+06	3488909	2.68498e+06	3.13336e+06	1.42273	1.167	Catalase OS=Homo sapiens GN=CAT PE=1 SV=3
H7C2F6	KIF3A	719814704	738.0,852.0,831.0,	5701831813	628.0,1369.0,828.0,	0.488213	0.950884	0.606336	0.884811	745.667	1071.33	807	941.667	1.43675	1.16687	Kinesin-like protein KIF3A (Fragment) OS=Homo sapiens GN=KIF3A PE=1 SV=1
A0A087X011	KIF3A	719814704	738.0,852.0,831.0,	5701831813	628.0,1369.0,828.0,	0.488213	0.950884	0.606336	0.884811	745.667	1071.33	807	941.667	1.43675	1.16687	Kinesin-like protein OS=Homo sapiens GN=KIF3A PE=1 SV=1
J3KPF9	KIF3A	719814704	738.0,852.0,831.0,	5701831813	628.0,1369.0,828.0,	0.488213	0.950884	0.606336	0.884811	745.667	1071.33	807	941.667	1.43675	1.16687	Kinesin-like protein OS=Homo sapiens GN=KIF3A PE=1 SV=1
E9PES4	KIF3A	719814704	738.0,852.0,831.0,	5701831813	628.0,1369.0,828.0,	0.488213	0.950884	0.606336	0.884811	745.667	1071.33	807	941.667	1.43675	1.16687	Kinesin-like protein OS=Homo sapiens GN=KIF3A PE=1 SV=1
Q9Y496	KIF3A	719814704	738.0,852.0,831.0,	5701831813	628.0,1369.0,828.0,	0.488213	0.950884	0.606336	0.884811	745.667	1071.33	807	941.667	1.43675	1.16687	Kinesin-like protein KIF3A OS=Homo sapiens GN=KIF3A PE=1 SV=4
P52732	KIF11	2.27021e+17	233219.0,187847.0,223176.0,	2.23205e+17	246245.0,305509.0,199486.0,	0.36657	0.950884	0.372305	0.774664	198460	275821	214747	250413	1.38981	1.16608	Kinesin-like protein KIF11 OS=Homo sapiens GN=KIF11 PE=1 SV=2
Q15389	ANGPT1	215831711450	2216.0,3319.0,1713.0,	160746953109	1772.0,3511.0,3168.0,	0.451097	0.950884	0.604014	0.884811	2259.67	3137	2416	2817	1.38826	1.16598	Angiopoietin-1 OS=Homo sapiens GN=ANGPT1 PE=1 SV=2
Q15389-2	ANGPT1	215831711450	2216.0,3319.0,1713.0,	160746953109	1772.0,3511.0,3168.0,	0.451097	0.950884	0.604014	0.884811	2259.67	3137	2416	2817	1.38826	1.16598	Isoform 2 of Angiopoietin-1 OS=Homo sapiens GN=ANGPT1
Q05215	EGR4	564783992344857	58020.0,41791.0,52994.0,	469308718659965	51774.0,65203.0,61109.0,	0.274135	0.950884	0.249793	0.660885	47086	64693.7	50935	59362	1.37395	1.16545	Early growth response protein 4 OS=Homo sapiens GN=EGR4 PE=2 SV=3
A0A0C4DG96	EGR4	564783992344857	58020.0,41791.0,52994.0,	469308718659965	51774.0,65203.0,61109.0,	0.274135	0.950884	0.249793	0.660885	47086	64693.7	50935	59362	1.37395	1.16545	Early growth response protein 4 OS=Homo sapiens GN=EGR4 PE=4 SV=1
Reverse_sp|Q6WCQ1-3|MPRIP_HUMAN	MPRIP	2.10227e+17	215968.0,205678.0,352506.0,	2.1031e+17	232020.0,352317.0,317736.0,	0.336523	0.950884	0.514721	0.845636	235030	331064	258051	300691	1.4086	1.16524	Isoform 3 of Myosin phosphatase Rho-interacting protein OS=Homo sapiens GN=MPRIP
Reverse_tr|J3KSW8|J3KSW8_HUMAN	MPRIP	2.10227e+17	215968.0,205678.0,352506.0,	2.1031e+17	232020.0,352317.0,317736.0,	0.336523	0.950884	0.514721	0.845636	235030	331064	258051	300691	1.4086	1.16524	Myosin phosphatase Rho-interacting protein (Fragment) OS=Homo sapiens GN=MPRIP PE=1 SV=1
Reverse_sp|Q6WCQ1-2|MPRIP_HUMAN	MPRIP	2.10227e+17	215968.0,205678.0,352506.0,	2.1031e+17	232020.0,352317.0,317736.0,	0.336523	0.950884	0.514721	0.845636	235030	331064	258051	300691	1.4086	1.16524	Isoform 2 of Myosin phosphatase Rho-interacting protein OS=Homo sapiens GN=MPRIP
P51397	DAP	2.06705e+20	2123483.0,2359835.0,1744962.0,	2.49342e+20	2750807.0,1409307.0,3094869.0,	0.263564	0.950884	0.582726	0.874393	1932813	2471594	2.07609e+06	2.41833e+06	1.27875	1.16485	Death-associated protein 1 OS=Homo sapiens GN=DAP PE=1 SV=3
A0FGR8-2	ESYT2	1.0981e+19	1128084.0,850758.0,1247369.0,	1.1817e+19	1303675.0,1442752.0,1011577.0,	0.315282	0.950884	0.363893	0.765411	988892	1.36783e+06	1.0754e+06	1252668	1.38319	1.16484	Isoform 2 of Extended synaptotagmin-2 OS=Homo sapiens GN=ESYT2
H7BXI1	ESYT2	1.0981e+19	1128084.0,850758.0,1247369.0,	1.1817e+19	1303675.0,1442752.0,1011577.0,	0.315282	0.950884	0.363893	0.765411	988892	1.36783e+06	1.0754e+06	1252668	1.38319	1.16484	Extended synaptotagmin-2 (Fragment) OS=Homo sapiens GN=ESYT2 PE=1 SV=1
Q9NR31	SAR1A	9.42861e+17	968606.0,898558.0,993092.0,	8.84549e+19	975858.0,1226916.0,1128588.0,	0.277691	0.950884	0.153118	0.559147	880620	1.21085e+06	953419	1110454	1.375	1.16471	GTP-binding protein SAR1a OS=Homo sapiens GN=SAR1A PE=1 SV=1
Q9NR31-2	SAR1A	9.42861e+17	968606.0,898558.0,993092.0,	8.84549e+19	975858.0,1226916.0,1128588.0,	0.277691	0.950884	0.153118	0.559147	880620	1.21085e+06	953419	1110454	1.375	1.16471	Isoform 2 of GTP-binding protein SAR1a OS=Homo sapiens GN=SAR1A
Q9NTN3	SLC35D1	268382348925971	27570.0,24588.0,30682.0,	266204796730632	29367.0,35872.0,31216.0,	0.277673	0.950884	0.158361	0.569276	25432.7	35073	27613.3	32151.7	1.37905	1.16435	UDP-glucuronic acid/UDP-N-acetylgalactosamine transporter OS=Homo sapiens GN=SLC35D1 PE=1 SV=1
Q00610-2	CLTC	2.27347e+23	2.335547E7,1.8123991E7,2.4699873E7,	2.41144e+23	2.6603621E7,3.0512603E7,1.9924381E7,	0.348607	0.950884	0.38997	0.786077	2.03186e+07	28155045	22059778	2.56802e+07	1.38568	1.16412	Isoform 2 of Clathrin heavy chain 1 OS=Homo sapiens GN=CLTC
Q00610	CLTC	2.27347e+23	2.335547E7,1.8123991E7,2.4699873E7,	2.41144e+23	2.6603621E7,3.0512603E7,1.9924381E7,	0.348607	0.950884	0.38997	0.786077	2.03186e+07	28155045	22059778	2.56802e+07	1.38568	1.16412	Clathrin heavy chain 1 OS=Homo sapiens GN=CLTC PE=1 SV=5
A0A087WVQ6	CLTC	2.27347e+23	2.335547E7,1.8123991E7,2.4699873E7,	2.41144e+23	2.6603621E7,3.0512603E7,1.9924381E7,	0.348607	0.950884	0.38997	0.786077	2.03186e+07	28155045	22059778	2.56802e+07	1.38568	1.16412	Clathrin heavy chain OS=Homo sapiens GN=CLTC PE=1 SV=1
Q7LBR1	CHMP1B	2.53163e+17	260073.0,271749.0,265351.0,	2.74271e+17	302580.0,305431.0,319887.0,	0.154606	0.950884	0.0042716	0.246505	245793	332192	265724	309299	1.35151	1.16399	Charged multivesicular body protein 1b OS=Homo sapiens GN=CHMP1B PE=1 SV=1
P02452	COL1A1	164642357814696	16912.0,24680.0,17361.0,	221582174127361	24444.0,16258.0,27882.0,	0.17707	0.950884	0.497501	0.842007	18246	23753.3	19651	22861.3	1.30184	1.16337	Collagen alpha-1(I) chain OS=Homo sapiens GN=COL1A1 PE=1 SV=5
Q13885	TUBB2A	4.20642e+23	4.3212834E7,3.716608E7,4.514511E7,	4.03902e+23	4.4559631E7,6.8948456E7,3.2474239E7,	0.480507	0.950884	0.593194	0.881223	38594045	54816567	4.18413e+07	4.86608e+07	1.42034	1.16298	Tubulin beta-2A chain OS=Homo sapiens GN=TUBB2A PE=1 SV=1
E9PMR4	CD151	8.17662e+17	839987.0,595932.0,1040623.0,	8.19752e+18	904370.0,1176642.0,798245.0,	0.363468	0.950884	0.476961	0.833966	755933	1058794	825514	959752	1.40065	1.16261	Tetraspanin OS=Homo sapiens GN=CD151 PE=1 SV=1
P18031	PTPN1	2.81182e+20	2888592.0,2115059.0,3029040.0,	2.90807e+20	3208254.0,3649328.0,2477704.0,	0.336142	0.950884	0.385547	0.782855	2465428	3.40634e+06	2.67756e+06	3111762	1.38164	1.16216	Tyrosine-protein phosphatase non-receptor type 1 OS=Homo sapiens GN=PTPN1 PE=1 SV=1
P05141	SLC25A5	1.03067e+21	1.0588145E7,7056714.0,1.1327477E7,	1.05579e+22	1.164772E7,1.3276713E7,8726430.0,	0.348812	0.950884	0.451896	0.816326	8.87874e+06	12291228	9.65745e+06	1.1217e+07	1.38434	1.16148	ADP/ATP translocase 2 OS=Homo sapiens GN=SLC25A5 PE=1 SV=7
P08195-4	SLC3A2	2.87801e+20	2956593.0,2442255.0,3236059.0,	2.99274e+20	3301667.0,3842927.0,2883270.0,	0.308527	0.950884	0.271138	0.679419	2650094	3653513	2.8783e+06	3.34262e+06	1.37864	1.16132	Isoform 4 of 4F2 cell-surface antigen heavy chain OS=Homo sapiens GN=SLC3A2
F5GZS6	SLC3A2	2.87801e+20	2956593.0,2442255.0,3236059.0,	2.99274e+20	3301667.0,3842927.0,2883270.0,	0.308527	0.950884	0.271138	0.679419	2650094	3653513	2.8783e+06	3.34262e+06	1.37864	1.16132	4F2 cell-surface antigen heavy chain OS=Homo sapiens GN=SLC3A2 PE=1 SV=1
J3KPF3	SLC3A2	2.87801e+20	2956593.0,2442255.0,3236059.0,	2.99274e+20	3301667.0,3842927.0,2883270.0,	0.308527	0.950884	0.271138	0.679419	2650094	3653513	2.8783e+06	3.34262e+06	1.37864	1.16132	4F2 cell-surface antigen heavy chain OS=Homo sapiens GN=SLC3A2 PE=1 SV=1
P08195-3	SLC3A2	2.87801e+20	2956593.0,2442255.0,3236059.0,	2.99274e+20	3301667.0,3842927.0,2883270.0,	0.308527	0.950884	0.271138	0.679419	2650094	3653513	2.8783e+06	3.34262e+06	1.37864	1.16132	Isoform 3 of 4F2 cell-surface antigen heavy chain OS=Homo sapiens GN=SLC3A2
P08195	SLC3A2	2.87801e+20	2956593.0,2442255.0,3236059.0,	2.99274e+20	3301667.0,3842927.0,2883270.0,	0.308527	0.950884	0.271138	0.679419	2650094	3653513	2.8783e+06	3.34262e+06	1.37864	1.16132	4F2 cell-surface antigen heavy chain OS=Homo sapiens GN=SLC3A2 PE=1 SV=3
P08195-2	SLC3A2	2.87801e+20	2956593.0,2442255.0,3236059.0,	2.99274e+20	3301667.0,3842927.0,2883270.0,	0.308527	0.950884	0.271138	0.679419	2650094	3653513	2.8783e+06	3.34262e+06	1.37864	1.16132	Isoform 2 of 4F2 cell-surface antigen heavy chain OS=Homo sapiens GN=SLC3A2
O14828	SCAMP3	3.89311e+17	399938.0,335538.0,329799.0,	3.93947e+17	434609.0,424380.0,377828.0,	0.20022	0.950884	0.119339	0.516255	329673	444052	355092	412272	1.34695	1.16103	Secretory carrier-associated membrane protein 3 OS=Homo sapiens GN=SCAMP3 PE=1 SV=3
Q9Y2Q3	GSTK1	1.50166e+20	1542663.0,1257286.0,1644939.0,	1.64144e+20	1810886.0,1980860.0,1367776.0,	0.323249	0.950884	0.343103	0.74898	1365035	1877426	1.48163e+06	1.71984e+06	1.37537	1.16078	Glutathione S-transferase kappa 1 OS=Homo sapiens GN=GSTK1 PE=1 SV=3
Q9Y2Q3-4	GSTK1	1.50166e+20	1542663.0,1257286.0,1644939.0,	1.64144e+20	1810886.0,1980860.0,1367776.0,	0.323249	0.950884	0.343103	0.74898	1365035	1877426	1.48163e+06	1.71984e+06	1.37537	1.16078	Isoform 4 of Glutathione S-transferase kappa 1 OS=Homo sapiens GN=GSTK1
Q9UJ70	NAGK	2.95281e+17	303344.0,290114.0,196765.0,	1.93372e+17	213331.0,478948.0,224524.0,	0.54822	0.950884	0.685356	0.916335	246328	351370	263408	305601	1.42643	1.16018	N-acetyl-D-glucosamine kinase OS=Homo sapiens GN=NAGK PE=1 SV=4
C9JEV6	NAGK	2.95281e+17	303344.0,290114.0,196765.0,	1.93372e+17	213331.0,478948.0,224524.0,	0.54822	0.950884	0.685356	0.916335	246328	351370	263408	305601	1.42643	1.16018	N-acetyl-D-glucosamine kinase OS=Homo sapiens GN=NAGK PE=1 SV=3
H7C3G9	NAGK	2.95281e+17	303344.0,290114.0,196765.0,	1.93372e+17	213331.0,478948.0,224524.0,	0.54822	0.950884	0.685356	0.916335	246328	351370	263408	305601	1.42643	1.16018	N-acetyl-D-glucosamine kinase OS=Homo sapiens GN=NAGK PE=1 SV=2
Q9UJ70-2	NAGK	2.95281e+17	303344.0,290114.0,196765.0,	1.93372e+17	213331.0,478948.0,224524.0,	0.54822	0.950884	0.685356	0.916335	246328	351370	263408	305601	1.42643	1.16018	Isoform 2 of N-acetyl-D-glucosamine kinase OS=Homo sapiens GN=NAGK
Q8N488	RYBP	3.18096e+17	326777.0,351898.0,321147.0,	3.67215e+17	405116.0,285610.0,468697.0,	0.0611132	0.950884	0.426708	0.797905	308703	403015	333274	386474	1.30551	1.15963	RING1 and YY1-binding protein OS=Homo sapiens GN=RYBP PE=1 SV=2
Q9NRX4	PHPT1	6.3369e+20	6509939.0,6737157.0,5978755.0,	6.44916e+20	7114888.0,7410133.0,7763337.0,	0.170759	0.950884	0.0264792	0.320985	5.94454e+06	7.99181e+06	6408617	7.42945e+06	1.3444	1.15929	14 kDa phosphohistidine phosphatase OS=Homo sapiens GN=PHPT1 PE=1 SV=1
A1KXE4	FAM168B	283733338223127	29147.0,34944.0,27322.0,	294313416647007	32469.0,25551.0,47904.0,	0.245803	0.950884	0.548424	0.861587	28294	36868	30471	35308	1.30303	1.15874	Myelin-associated neurite-outgrowth inhibitor OS=Homo sapiens GN=FAM168B PE=1 SV=1
A1KXE4-2	FAM168B	283733338223127	29147.0,34944.0,27322.0,	294313416647007	32469.0,25551.0,47904.0,	0.245803	0.950884	0.548424	0.861587	28294	36868	30471	35308	1.30303	1.15874	Isoform 2 of Myelin-associated neurite-outgrowth inhibitor OS=Homo sapiens GN=FAM168B
Q8IY33-4	MICALL2	311732614329838	32024.0,27366.0,35250.0,	344945086632919	38054.0,38041.0,33547.0,	0.20705	0.950884	0.152929	0.559147	29051.3	39426.3	31546.7	36547.3	1.35713	1.15852	Isoform 4 of MICAL-like protein 2 OS=Homo sapiens GN=MICALL2
Q8IY33-2	MICALL2	311732614329838	32024.0,27366.0,35250.0,	344945086632919	38054.0,38041.0,33547.0,	0.20705	0.950884	0.152929	0.559147	29051.3	39426.3	31546.7	36547.3	1.35713	1.15852	Isoform 2 of MICAL-like protein 2 OS=Homo sapiens GN=MICALL2
Q8IY33	MICALL2	311732614329838	32024.0,27366.0,35250.0,	344945086632919	38054.0,38041.0,33547.0,	0.20705	0.950884	0.152929	0.559147	29051.3	39426.3	31546.7	36547.3	1.35713	1.15852	MICAL-like protein 2 OS=Homo sapiens GN=MICALL2 PE=1 SV=1
Q8NE01-3	CNNM3	262714602062	2698.0,1528.0,2436.0,	295840981365	3263.0,3064.0,1391.0,	0.450404	0.950884	0.643106	0.897377	2049.67	2807	2220.67	2572.67	1.36949	1.15851	Isoform 3 of Metal transporter CNNM3 OS=Homo sapiens GN=CNNM3
Q8NE01-2	CNNM3	262714602062	2698.0,1528.0,2436.0,	295840981365	3263.0,3064.0,1391.0,	0.450404	0.950884	0.643106	0.897377	2049.67	2807	2220.67	2572.67	1.36949	1.15851	Isoform 2 of Metal transporter CNNM3 OS=Homo sapiens GN=CNNM3
Q8NE01	CNNM3	262714602062	2698.0,1528.0,2436.0,	295840981365	3263.0,3064.0,1391.0,	0.450404	0.950884	0.643106	0.897377	2049.67	2807	2220.67	2572.67	1.36949	1.15851	Metal transporter CNNM3 OS=Homo sapiens GN=CNNM3 PE=1 SV=1
O75157-2	TSC22D2	3.94069e+17	404826.0,423068.0,385657.0,	4.3916e+17	484489.0,314207.0,606744.0,	0.175797	0.950884	0.530317	0.853632	374891	484896	404517	468480	1.29343	1.15812	Isoform 2 of TSC22 domain family protein 2 OS=Homo sapiens GN=TSC22D2
Q8NF37	LPCAT1	4.11734e+17	422975.0,315427.0,401184.0,	4.2945e+17	473777.0,486063.0,359826.0,	0.289107	0.950884	0.314106	0.717385	350883	477492	379862	439889	1.36083	1.15802	Lysophosphatidylcholine acyltransferase 1 OS=Homo sapiens GN=LPCAT1 PE=1 SV=2
H0Y512	APMAP	1.50515e+20	1546241.0,1179664.0,1586442.0,	1.54699e+20	1706678.0,1863123.0,1423372.0,	0.289129	0.950884	0.281605	0.683862	1.32498e+06	1.81166e+06	1437449	1664391	1.36731	1.15788	Adipocyte plasma membrane-associated protein (Fragment) OS=Homo sapiens GN=APMAP PE=1 SV=1
Q9HDC9-2	APMAP	1.50515e+20	1546241.0,1179664.0,1586442.0,	1.54699e+20	1706678.0,1863123.0,1423372.0,	0.289129	0.950884	0.281605	0.683862	1.32498e+06	1.81166e+06	1437449	1664391	1.36731	1.15788	Isoform 2 of Adipocyte plasma membrane-associated protein OS=Homo sapiens GN=APMAP
Q92947	GCDH	379743399132300	39010.0,35580.0,38158.0,	406916809434054	44891.0,50924.0,34703.0,	0.342022	0.950884	0.3367	0.742697	34755	47613	37582.7	43506	1.36996	1.15761	Glutaryl-CoA dehydrogenase, mitochondrial OS=Homo sapiens GN=GCDH PE=1 SV=1
Q92947-2	GCDH	379743399132300	39010.0,35580.0,38158.0,	406916809434054	44891.0,50924.0,34703.0,	0.342022	0.950884	0.3367	0.742697	34755	47613	37582.7	43506	1.36996	1.15761	Isoform Short of Glutaryl-CoA dehydrogenase, mitochondrial OS=Homo sapiens GN=GCDH
D6RA91	FAM47E-STBD1	248223461918	2549.0,2455.0,2265.0,	356024072637	3927.0,1800.0,2687.0,	0.215136	0.950884	0.600266	0.884726	2248.67	2868	2423	2804.67	1.27542	1.15752	Protein FAM47E-STBD1 (Fragment) OS=Homo sapiens GN=FAM47E-STBD1 PE=4 SV=2
P62070	RRAS2	9.68342e+18	994781.0,758666.0,1241799.0,	1.02409e+19	1129800.0,1416945.0,919422.0,	0.371163	0.950884	0.477714	0.833966	914741	1273649	998415	1155389	1.39236	1.15722	Ras-related protein R-Ras2 OS=Homo sapiens GN=RRAS2 PE=1 SV=1
P62070-4	RRAS2	9.68342e+18	994781.0,758666.0,1241799.0,	1.02409e+19	1129800.0,1416945.0,919422.0,	0.371163	0.950884	0.477714	0.833966	914741	1273649	998415	1155389	1.39236	1.15722	Isoform 4 of Ras-related protein R-Ras2 OS=Homo sapiens GN=RRAS2
A0A0C4DGH2	RRAS2	9.68342e+18	994781.0,758666.0,1241799.0,	1.02409e+19	1129800.0,1416945.0,919422.0,	0.371163	0.950884	0.477714	0.833966	914741	1273649	998415	1155389	1.39236	1.15722	Ras-related protein R-Ras2 OS=Homo sapiens GN=RRAS2 PE=1 SV=1
Q9NRY4	ARHGAP35	789184626798	8105.0,8856.0,8031.0,	9338154156960	10300.0,11528.0,7092.0,	0.374595	0.950884	0.427447	0.798518	7717	10571	8330.67	9640	1.36983	1.15717	Rho GTPase-activating protein 35 OS=Homo sapiens GN=ARHGAP35 PE=1 SV=3
Q9BVA1	TUBB2B	4.07286e+23	4.1840796E7,3.5853057E7,4.3802163E7,	3.87859e+23	4.2789701E7,6.6643459E7,3.1130599E7,	0.487557	0.950884	0.608352	0.884811	37351833	5.28149e+07	40498672	4.68546e+07	1.41399	1.15694	Tubulin beta-2B chain OS=Homo sapiens GN=TUBB2B PE=1 SV=1
P47755	CAPZA2	2.59643e+20	2667314.0,2532744.0,3103464.0,	2.31734e+20	2556542.0,4444639.0,2603420.0,	0.461936	0.950884	0.562523	0.866828	2.54764e+06	3605040	2.76784e+06	3.20153e+06	1.41505	1.15669	F-actin-capping protein subunit alpha-2 OS=Homo sapiens GN=CAPZA2 PE=1 SV=3
O60684	KPNA6	1.66137e+17	170670.0,128683.0,175098.0,	1.69519e+17	187013.0,207459.0,154320.0,	0.304051	0.950884	0.311542	0.713486	145762	199453	158150	182931	1.36835	1.15669	Importin subunit alpha-7 OS=Homo sapiens GN=KPNA6 PE=1 SV=1
P61981	YWHAG	4.53916e+23	4.6631125E7,4.2636188E7,5.679628E7,	4.25013e+23	4.6888663E7,7.2871445E7,4.9187515E7,	0.410405	0.950884	0.473368	0.831966	4.47324e+07	6.27355e+07	4.86879e+07	5.63159e+07	1.40246	1.15667	14-3-3 protein gamma OS=Homo sapiens GN=YWHAG PE=1 SV=2
Q14019	COTL1	7.2654e+20	7463801.0,6997326.0,8939341.0,	6.4271e+21	7090555.0,1.2824008E7,7150370.0,	0.476501	0.950884	0.592888	0.881223	7.17223e+06	1.0197e+07	7800156	9.02164e+06	1.42173	1.1566	Coactosin-like protein OS=Homo sapiens GN=COTL1 PE=1 SV=3
Q9UNW1	MINPP1	301452702724074	30966.0,28291.0,28440.0,	253835359132683	28001.0,40076.0,33305.0,	0.352959	0.950884	0.320664	0.726385	27082	37219	29232.3	33794	1.37431	1.15605	Multiple inositol polyphosphate phosphatase 1 OS=Homo sapiens GN=MINPP1 PE=1 SV=1
Q8IWB9-2	TEX2	2.38294e+17	244801.0,182563.0,281597.0,	2.76977e+17	305568.0,301627.0,212131.0,	0.299549	0.950884	0.430921	0.801021	217019	296151	236320	273109	1.36464	1.15567	Isoform 2 of Testis-expressed sequence 2 protein OS=Homo sapiens GN=TEX2
Q8IWB9	TEX2	2.38294e+17	244801.0,182563.0,281597.0,	2.76977e+17	305568.0,301627.0,212131.0,	0.299549	0.950884	0.430921	0.801021	217019	296151	236320	273109	1.36464	1.15567	Testis-expressed sequence 2 protein OS=Homo sapiens GN=TEX2 PE=1 SV=2
A0A087WVA8	TEX2	2.38294e+17	244801.0,182563.0,281597.0,	2.76977e+17	305568.0,301627.0,212131.0,	0.299549	0.950884	0.430921	0.801021	217019	296151	236320	273109	1.36464	1.15567	Testis-expressed sequence 2 protein OS=Homo sapiens GN=TEX2 PE=1 SV=1
P84157	MXRA7	1.70194e+20	1748415.0,1728921.0,1579429.0,	2.02134e+20	2229995.0,1608677.0,2004397.0,	0.0342607	0.826867	0.283221	0.685494	1563500	2.04641e+06	1.68559e+06	1.94769e+06	1.30886	1.1555	Matrix-remodeling-associated protein 7 OS=Homo sapiens GN=MXRA7 PE=1 SV=1
Q9H0U3	MAGT1	587283974851689	60330.0,41606.0,61065.0,	5897410408844527	65061.0,77843.0,45375.0,	0.400243	0.950884	0.505846	0.845636	50055	69196.3	54333.7	62759.7	1.38241	1.15508	Magnesium transporter protein 1 OS=Homo sapiens GN=MAGT1 PE=1 SV=1
A0A087WU53	MAGT1	587283974851689	60330.0,41606.0,61065.0,	5897410408844527	65061.0,77843.0,45375.0,	0.400243	0.950884	0.505846	0.845636	50055	69196.3	54333.7	62759.7	1.38241	1.15508	Magnesium transporter protein 1 OS=Homo sapiens GN=MAGT1 PE=1 SV=1
Q9H4A4	RNPEP	1.48481e+20	1525344.0,1450061.0,1306479.0,	1.32404e+20	1460708.0,2387877.0,1095722.0,	0.506122	0.950884	0.625609	0.890879	1.32531e+06	1.86405e+06	1.42729e+06	1.6481e+06	1.4065	1.1547	Aminopeptidase B OS=Homo sapiens GN=RNPEP PE=1 SV=2
Reverse_sp|Q8NEF3-2|CC112_HUMAN	CCDC112	653742702754	6715.0,4469.0,3253.0,	616748456125	6803.0,3623.0,6241.0,	0.397355	0.950884	0.626003	0.890879	4520.33	5712.33	4812.33	5555.67	1.2637	1.15446	Isoform 2 of Coiled-coil domain-containing protein 112 OS=Homo sapiens GN=CCDC112
Q6ZV73	FGD6	626369073236	6434.0,7230.0,3823.0,	592565308604	6536.0,4883.0,8768.0,	0.333661	0.950884	0.587069	0.877349	5468.67	7019.67	5829	6729	1.28362	1.1544	FYVE, RhoGEF and PH domain-containing protein 6 OS=Homo sapiens GN=FGD6 PE=1 SV=2
Q6ZV73-2	FGD6	626369073236	6434.0,7230.0,3823.0,	592565308604	6536.0,4883.0,8768.0,	0.333661	0.950884	0.587069	0.877349	5468.67	7019.67	5829	6729	1.28362	1.1544	Isoform 2 of FYVE, RhoGEF and PH domain-containing protein 6 OS=Homo sapiens GN=FGD6
F8VY01	FGD6	626369073236	6434.0,7230.0,3823.0,	592565308604	6536.0,4883.0,8768.0,	0.333661	0.950884	0.587069	0.877349	5468.67	7019.67	5829	6729	1.28362	1.1544	FYVE, RhoGEF and PH domain-containing protein 6 OS=Homo sapiens GN=FGD6 PE=1 SV=1
Reverse_sp|P50548-2|ERF_HUMAN	ERF	1.71585e+17	176270.0,176091.0,171507.0,	1.95176e+17	215323.0,150645.0,238508.0,	0.0351658	0.828018	0.414292	0.795548	161659	210217	174623	201492	1.30037	1.15387	Isoform 2 of ETS domain-containing transcription factor ERF OS=Homo sapiens GN=ERF
Reverse_tr|A0A0U1RRK4|A0A0U1RRK4_HUMAN		1.71585e+17	176270.0,176091.0,171507.0,	1.95176e+17	215323.0,150645.0,238508.0,	0.0351658	0.828018	0.414292	0.795548	161659	210217	174623	201492	1.30037	1.15387	Uncharacterized protein OS=Homo sapiens PE=4 SV=1
P29536-2	LMOD1	1.71585e+17	176270.0,176091.0,171507.0,	1.95176e+17	215323.0,150645.0,238508.0,	0.0351658	0.828018	0.414292	0.795548	161659	210217	174623	201492	1.30037	1.15387	Isoform 2 of Leiomodin-1 OS=Homo sapiens GN=LMOD1
Reverse_sp|P50548|ERF_HUMAN	ERF	1.71585e+17	176270.0,176091.0,171507.0,	1.95176e+17	215323.0,150645.0,238508.0,	0.0351658	0.828018	0.414292	0.795548	161659	210217	174623	201492	1.30037	1.15387	ETS domain-containing transcription factor ERF OS=Homo sapiens GN=ERF PE=1 SV=2
P29536	LMOD1	1.71585e+17	176270.0,176091.0,171507.0,	1.95176e+17	215323.0,150645.0,238508.0,	0.0351658	0.828018	0.414292	0.795548	161659	210217	174623	201492	1.30037	1.15387	Leiomodin-1 OS=Homo sapiens GN=LMOD1 PE=1 SV=3
P07900-2	HSP90AA1	1.11364e+25	1.14404759E8,1.04918122E8,9.0908242E7,	1.09051e+26	1.2030795E8,1.31657264E8,1.05909041E8,	0.286056	0.950884	0.191629	0.60481	9.61805e+07	1.29673e+08	1.0341e+08	1.19291e+08	1.34823	1.15357	Isoform 2 of Heat shock protein HSP 90-alpha OS=Homo sapiens GN=HSP90AA1
P07900	HSP90AA1	1.11364e+25	1.14404759E8,1.04918122E8,9.0908242E7,	1.09051e+26	1.2030795E8,1.31657264E8,1.05909041E8,	0.286056	0.950884	0.191629	0.60481	9.61805e+07	1.29673e+08	1.0341e+08	1.19291e+08	1.34823	1.15357	Heat shock protein HSP 90-alpha OS=Homo sapiens GN=HSP90AA1 PE=1 SV=5
P84157-2	MXRA7	1.68623e+20	1732269.0,1712472.0,1570235.0,	1.99655e+20	2202646.0,1594956.0,1987104.0,	0.0330835	0.826867	0.283478	0.685725	1.55043e+06	2.02637e+06	1.67166e+06	1.92824e+06	1.30698	1.15349	Isoform 2 of Matrix-remodeling-associated protein 7 OS=Homo sapiens GN=MXRA7
Q9NR45	NANS	2.51241e+20	2581014.0,2373685.0,2296316.0,	2.36094e+20	2604649.0,3589485.0,2169758.0,	0.422952	0.950884	0.471872	0.830456	2241240	3096567	2417005	2787964	1.38163	1.15348	Sialic acid synthase OS=Homo sapiens GN=NANS PE=1 SV=2
O94919	ENDOD1	4.9412e+17	507609.0,424382.0,544423.0,	5.38862e+17	594484.0,605275.0,501783.0,	0.242806	0.950884	0.196161	0.606818	453456	613531	492138	567181	1.35301	1.15248	Endonuclease domain-containing 1 protein OS=Homo sapiens GN=ENDOD1 PE=1 SV=2
E9PLL6	RPL27A	3.94158e+20	4049207.0,2813063.0,4116803.0,	3.6851e+20	4065503.0,5764886.0,2816056.0,	0.470846	0.950884	0.601945	0.884811	3.37119e+06	4.71895e+06	3659691	4.21548e+06	1.39979	1.15187	60S ribosomal protein L27a OS=Homo sapiens GN=RPL27A PE=1 SV=1
P46776	RPL27A	3.94158e+20	4049207.0,2813063.0,4116803.0,	3.6851e+20	4065503.0,5764886.0,2816056.0,	0.470846	0.950884	0.601945	0.884811	3.37119e+06	4.71895e+06	3659691	4.21548e+06	1.39979	1.15187	60S ribosomal protein L27a OS=Homo sapiens GN=RPL27A PE=1 SV=2
O00154-5	ACOT7	3.17032e+20	3256877.0,3328762.0,4544971.0,	2.96433e+20	3270316.0,6119824.0,3429014.0,	0.482096	0.950884	0.620483	0.890488	3.39914e+06	4837395	3.7102e+06	4.27305e+06	1.42313	1.1517	Isoform 5 of Cytosolic acyl coenzyme A thioester hydrolase OS=Homo sapiens GN=ACOT7
C9JIF9	APEH	1.773e+20	1821413.0,1487010.0,2256780.0,	1.55641e+20	1717068.0,2212533.0,2479464.0,	0.268583	0.950884	0.423034	0.796015	1.70127e+06	2.31597e+06	1.85507e+06	2136355	1.36132	1.15163	Acylamino-acid-releasing enzyme OS=Homo sapiens GN=APEH PE=1 SV=1
P13798	APEH	1.773e+20	1821413.0,1487010.0,2256780.0,	1.55641e+20	1717068.0,2212533.0,2479464.0,	0.268583	0.950884	0.423034	0.796015	1.70127e+06	2.31597e+06	1.85507e+06	2136355	1.36132	1.15163	Acylamino-acid-releasing enzyme OS=Homo sapiens GN=APEH PE=1 SV=4
P13716-2	ALAD	1.25107e+16	128521.0,98810.0,136823.0,	1.09247e+17	120523.0,140981.0,157666.0,	0.225109	0.950884	0.309675	0.711392	111772	150825	121385	139723	1.3494	1.15108	Isoform 2 of Delta-aminolevulinic acid dehydratase OS=Homo sapiens GN=ALAD
P13716	ALAD	1.25107e+16	128521.0,98810.0,136823.0,	1.09247e+17	120523.0,140981.0,157666.0,	0.225109	0.950884	0.309675	0.711392	111772	150825	121385	139723	1.3494	1.15108	Delta-aminolevulinic acid dehydratase OS=Homo sapiens GN=ALAD PE=1 SV=1
Q9Y3Z3	SAMHD1	5.27232e+17	541626.0,474927.0,524628.0,	5.42049e+17	597998.0,714993.0,460119.0,	0.377157	0.950884	0.405833	0.795548	475003	649868	513727	591037	1.36813	1.15049	Deoxynucleoside triphosphate triphosphohydrolase SAMHD1 OS=Homo sapiens GN=SAMHD1 PE=1 SV=2
Q9Y3Z3-2	SAMHD1	5.27232e+17	541626.0,474927.0,524628.0,	5.42049e+17	597998.0,714993.0,460119.0,	0.377157	0.950884	0.405833	0.795548	475003	649868	513727	591037	1.36813	1.15049	Isoform 2 of Deoxynucleoside triphosphate triphosphohydrolase SAMHD1 OS=Homo sapiens GN=SAMHD1
P22694-9	PRKACB	6.24265e+17	641309.0,570575.0,671343.0,	6.83525e+18	754082.0,812266.0,599978.0,	0.306708	0.950884	0.274955	0.6805	579199	786127	627742	722109	1.35727	1.15033	Isoform 9 of cAMP-dependent protein kinase catalytic subunit beta OS=Homo sapiens GN=PRKACB
P22694-7	PRKACB	6.24265e+17	641309.0,570575.0,671343.0,	6.83525e+18	754082.0,812266.0,599978.0,	0.306708	0.950884	0.274955	0.6805	579199	786127	627742	722109	1.35727	1.15033	Isoform 7 of cAMP-dependent protein kinase catalytic subunit beta OS=Homo sapiens GN=PRKACB
A0A087WVC4	PRKACB	6.24265e+17	641309.0,570575.0,671343.0,	6.83525e+18	754082.0,812266.0,599978.0,	0.306708	0.950884	0.274955	0.6805	579199	786127	627742	722109	1.35727	1.15033	cAMP-dependent protein kinase catalytic subunit beta OS=Homo sapiens GN=PRKACB PE=1 SV=1
A0A0A0MS54	PRKACB	6.24265e+17	641309.0,570575.0,671343.0,	6.83525e+18	754082.0,812266.0,599978.0,	0.306708	0.950884	0.274955	0.6805	579199	786127	627742	722109	1.35727	1.15033	cAMP-dependent protein kinase catalytic subunit beta OS=Homo sapiens GN=PRKACB PE=1 SV=1
P22694	PRKACB	6.24265e+17	641309.0,570575.0,671343.0,	6.83525e+18	754082.0,812266.0,599978.0,	0.306708	0.950884	0.274955	0.6805	579199	786127	627742	722109	1.35727	1.15033	cAMP-dependent protein kinase catalytic subunit beta OS=Homo sapiens GN=PRKACB PE=1 SV=2
P22694-5	PRKACB	6.24265e+17	641309.0,570575.0,671343.0,	6.83525e+18	754082.0,812266.0,599978.0,	0.306708	0.950884	0.274955	0.6805	579199	786127	627742	722109	1.35727	1.15033	Isoform 5 of cAMP-dependent protein kinase catalytic subunit beta OS=Homo sapiens GN=PRKACB
P22694-6	PRKACB	6.24265e+17	641309.0,570575.0,671343.0,	6.83525e+18	754082.0,812266.0,599978.0,	0.306708	0.950884	0.274955	0.6805	579199	786127	627742	722109	1.35727	1.15033	Isoform 6 of cAMP-dependent protein kinase catalytic subunit beta OS=Homo sapiens GN=PRKACB
P22694-2	PRKACB	6.24265e+17	641309.0,570575.0,671343.0,	6.83525e+18	754082.0,812266.0,599978.0,	0.306708	0.950884	0.274955	0.6805	579199	786127	627742	722109	1.35727	1.15033	Isoform 2 of cAMP-dependent protein kinase catalytic subunit beta OS=Homo sapiens GN=PRKACB
P22694-4	PRKACB	6.24265e+17	641309.0,570575.0,671343.0,	6.83525e+18	754082.0,812266.0,599978.0,	0.306708	0.950884	0.274955	0.6805	579199	786127	627742	722109	1.35727	1.15033	Isoform 4 of cAMP-dependent protein kinase catalytic subunit beta OS=Homo sapiens GN=PRKACB
P22694-3	PRKACB	6.24265e+17	641309.0,570575.0,671343.0,	6.83525e+18	754082.0,812266.0,599978.0,	0.306708	0.950884	0.274955	0.6805	579199	786127	627742	722109	1.35727	1.15033	Isoform 3 of cAMP-dependent protein kinase catalytic subunit beta OS=Homo sapiens GN=PRKACB
Q15067-2	ACOX1	9.82965e+18	1009805.0,876655.0,1249791.0,	9.84044e+19	1085624.0,1350939.0,1170831.0,	0.292447	0.950884	0.313349	0.716217	959442	1.31311e+06	1045417	1.20246e+06	1.36862	1.15022	Isoform 2 of Peroxisomal acyl-coenzyme A oxidase 1 OS=Homo sapiens GN=ACOX1
Q15067-3	ACOX1	9.82965e+18	1009805.0,876655.0,1249791.0,	9.84044e+19	1085624.0,1350939.0,1170831.0,	0.292447	0.950884	0.313349	0.716217	959442	1.31311e+06	1045417	1.20246e+06	1.36862	1.15022	Isoform 3 of Peroxisomal acyl-coenzyme A oxidase 1 OS=Homo sapiens GN=ACOX1
Q15067	ACOX1	9.82965e+18	1009805.0,876655.0,1249791.0,	9.84044e+19	1085624.0,1350939.0,1170831.0,	0.292447	0.950884	0.313349	0.716217	959442	1.31311e+06	1045417	1.20246e+06	1.36862	1.15022	Peroxisomal acyl-coenzyme A oxidase 1 OS=Homo sapiens GN=ACOX1 PE=1 SV=3
A0A087WZM2	RNASET2	9240610122697792	94929.0,105961.0,115529.0,	1.09896e+17	121240.0,128233.0,114400.0,	0.231474	0.950884	0.101661	0.482901	97141	131207	105473	121291	1.35069	1.14997	Ribonuclease T2 OS=Homo sapiens GN=RNASET2 PE=1 SV=1
D6REQ6	RNASET2	9240610122697792	94929.0,105961.0,115529.0,	1.09896e+17	121240.0,128233.0,114400.0,	0.231474	0.950884	0.101661	0.482901	97141	131207	105473	121291	1.35069	1.14997	Ribonuclease T2 OS=Homo sapiens GN=RNASET2 PE=1 SV=1
O00584	RNASET2	9240610122697792	94929.0,105961.0,115529.0,	1.09896e+17	121240.0,128233.0,114400.0,	0.231474	0.950884	0.101661	0.482901	97141	131207	105473	121291	1.35069	1.14997	Ribonuclease T2 OS=Homo sapiens GN=RNASET2 PE=1 SV=2
D6RHI9	RNASET2	9240610122697792	94929.0,105961.0,115529.0,	1.09896e+17	121240.0,128233.0,114400.0,	0.231474	0.950884	0.101661	0.482901	97141	131207	105473	121291	1.35069	1.14997	Ribonuclease T2 (Fragment) OS=Homo sapiens GN=RNASET2 PE=1 SV=7
P06733	ENO1	1.41964e+26	1.45840998E8,1.37593833E8,1.7015948E8,	1.12674e+25	1.24304875E8,2.96781175E8,1.00416638E8,	0.580401	0.950884	0.750915	0.933902	1.39147e+08	202682094	1.51198e+08	1.73834e+08	1.45661	1.14971	Alpha-enolase OS=Homo sapiens GN=ENO1 PE=1 SV=2
F8W914	RTN4	4.94849e+20	5083601.0,4721506.0,4916053.0,	5.49566e+20	6062943.0,5410817.0,5448585.0,	0.120851	0.950884	0.0546644	0.406212	4540061	6025745	4.90705e+06	5.64078e+06	1.32724	1.14953	Reticulon OS=Homo sapiens GN=RTN4 PE=1 SV=1
P61009	SPCS3	1.61762e+16	166177.0,91854.0,155273.0,	1.57385e+17	173631.0,186666.0,114714.0,	0.385394	0.950884	0.555948	0.864769	126981	173183	137768	158337	1.36386	1.1493	Signal peptidase complex subunit 3 OS=Homo sapiens GN=SPCS3 PE=1 SV=1
Q04941	PLP2	4.41898e+17	453964.0,338640.0,531487.0,	4.54355e+17	501253.0,538646.0,481699.0,	0.23093	0.950884	0.361796	0.763633	405094	549093	441364	507199	1.35547	1.14916	Proteolipid protein 2 OS=Homo sapiens GN=PLP2 PE=1 SV=1
B4DWY7	ADAM2	1.16465e+16	119644.0,86282.0,146610.0,	1.07065e+17	118117.0,180301.0,106611.0,	0.441671	0.950884	0.578193	0.873349	107663	150922	117512	135010	1.4018	1.1489	Disintegrin and metalloproteinase domain-containing protein 2 OS=Homo sapiens GN=ADAM2 PE=1 SV=1
Q6P2G0	ADAM2	1.16465e+16	119644.0,86282.0,146610.0,	1.07065e+17	118117.0,180301.0,106611.0,	0.441671	0.950884	0.578193	0.873349	107663	150922	117512	135010	1.4018	1.1489	ADAM metallopeptidase domain 2 (Fertilin beta), isoform CRA_b OS=Homo sapiens GN=ADAM2 PE=1 SV=1
Q99965	ADAM2	1.16465e+16	119644.0,86282.0,146610.0,	1.07065e+17	118117.0,180301.0,106611.0,	0.441671	0.950884	0.578193	0.873349	107663	150922	117512	135010	1.4018	1.1489	Disintegrin and metalloproteinase domain-containing protein 2 OS=Homo sapiens GN=ADAM2 PE=2 SV=2
Q99965-2	ADAM2	1.16465e+16	119644.0,86282.0,146610.0,	1.07065e+17	118117.0,180301.0,106611.0,	0.441671	0.950884	0.578193	0.873349	107663	150922	117512	135010	1.4018	1.1489	Isoform 2 of Disintegrin and metalloproteinase domain-containing protein 2 OS=Homo sapiens GN=ADAM2
M0QZM6	BCL2L12	480483722840978	49360.0,38970.0,48411.0,	459987948046019	50746.0,59440.0,46897.0,	0.307611	0.950884	0.245497	0.657311	42084.7	57165.7	45580.3	52361	1.35835	1.14876	BCL-2-like protein 12 isoform 10 OS=Homo sapiens GN=BCL2L12 PE=1 SV=2
Q9HB09-3	BCL2L12	480483722840978	49360.0,38970.0,48411.0,	459987948046019	50746.0,59440.0,46897.0,	0.307611	0.950884	0.245497	0.657311	42084.7	57165.7	45580.3	52361	1.35835	1.14876	Isoform 3 of Bcl-2-like protein 12 OS=Homo sapiens GN=BCL2L12
I6LJZ7	BCL2L12	480483722840978	49360.0,38970.0,48411.0,	459987948046019	50746.0,59440.0,46897.0,	0.307611	0.950884	0.245497	0.657311	42084.7	57165.7	45580.3	52361	1.35835	1.14876	BCL2L12 protein isoform 5 OS=Homo sapiens GN=BCL2L12 PE=1 SV=1
A0A087WSV0	BCL2L12	480483722840978	49360.0,38970.0,48411.0,	459987948046019	50746.0,59440.0,46897.0,	0.307611	0.950884	0.245497	0.657311	42084.7	57165.7	45580.3	52361	1.35835	1.14876	Bcl-2-like protein 12 OS=Homo sapiens GN=BCL2L12 PE=1 SV=1
Q9HB09	BCL2L12	480483722840978	49360.0,38970.0,48411.0,	459987948046019	50746.0,59440.0,46897.0,	0.307611	0.950884	0.245497	0.657311	42084.7	57165.7	45580.3	52361	1.35835	1.14876	Bcl-2-like protein 12 OS=Homo sapiens GN=BCL2L12 PE=1 SV=1
O15131	KPNA5	1.59629e+17	163986.0,123009.0,168233.0,	1.62914e+17	179728.0,198129.0,145087.0,	0.315429	0.950884	0.347442	0.751551	139848	190071	151743	174315	1.35913	1.14875	Importin subunit alpha-6 OS=Homo sapiens GN=KPNA5 PE=1 SV=2
O94992	HEXIM1	1.80553e+20	1854827.0,1946092.0,1640955.0,	2.02732e+20	2236590.0,1396126.0,2616574.0,	0.152281	0.950884	0.536902	0.854501	1.68454e+06	2153903	1813958	2.0831e+06	1.27863	1.14837	Protein HEXIM1 OS=Homo sapiens GN=HEXIM1 PE=1 SV=1
P46940	IQGAP1	2.29498e+23	2.3576475E7,2.0489792E7,2.2857869E7,	2.39951e+23	2.6472081E7,2.9005878E7,2.1372402E7,	0.315079	0.950884	0.276907	0.68071	2.0624e+07	2.79174e+07	2.2308e+07	25616787	1.35364	1.14832	Ras GTPase-activating-like protein IQGAP1 OS=Homo sapiens GN=IQGAP1 PE=1 SV=1
P52758	HRSP12	1.63939e+17	168414.0,123650.0,189136.0,	1.31141e+17	144677.0,184186.0,223673.0,	0.274835	0.950884	0.471972	0.830456	147386	198969	160400	184179	1.34998	1.14825	Ribonuclease UK114 OS=Homo sapiens GN=HRSP12 PE=1 SV=1
Q7KZF4	SND1	7.11975e+20	7314157.0,5906153.0,7570403.0,	7.4026e+21	8166734.0,9109991.0,6595295.0,	0.322882	0.950884	0.322906	0.729055	6.38997e+06	8.68523e+06	6.93024e+06	7957340	1.3592	1.14821	Staphylococcal nuclease domain-containing protein 1 OS=Homo sapiens GN=SND1 PE=1 SV=1
P05496	ATP5G1	1.75853e+20	1806550.0,1236087.0,1810526.0,	1.6091e+20	1775198.0,2410522.0,1386615.0,	0.432381	0.950884	0.541748	0.857921	1.49063e+06	2.06431e+06	1617721	1857445	1.38486	1.14819	ATP synthase F(0) complex subunit C1, mitochondrial OS=Homo sapiens GN=ATP5G1 PE=1 SV=2
Q06055	ATP5G2	1.75853e+20	1806550.0,1236087.0,1810526.0,	1.6091e+20	1775198.0,2410522.0,1386615.0,	0.432381	0.950884	0.541748	0.857921	1.49063e+06	2.06431e+06	1617721	1857445	1.38486	1.14819	ATP synthase F(0) complex subunit C2, mitochondrial OS=Homo sapiens GN=ATP5G2 PE=2 SV=1
E7EPU7	ATP5G1	1.75853e+20	1806550.0,1236087.0,1810526.0,	1.6091e+20	1775198.0,2410522.0,1386615.0,	0.432381	0.950884	0.541748	0.857921	1.49063e+06	2.06431e+06	1617721	1857445	1.38486	1.14819	ATP synthase F(0) complex subunit C1, mitochondrial OS=Homo sapiens GN=ATP5G1 PE=3 SV=1
E7EQ97	ATP5G1	1.75853e+20	1806550.0,1236087.0,1810526.0,	1.6091e+20	1775198.0,2410522.0,1386615.0,	0.432381	0.950884	0.541748	0.857921	1.49063e+06	2.06431e+06	1617721	1857445	1.38486	1.14819	ATP synthase F(0) complex subunit C1, mitochondrial OS=Homo sapiens GN=ATP5G1 PE=3 SV=1
Q06055-3	ATP5G2	1.75853e+20	1806550.0,1236087.0,1810526.0,	1.6091e+20	1775198.0,2410522.0,1386615.0,	0.432381	0.950884	0.541748	0.857921	1.49063e+06	2.06431e+06	1617721	1857445	1.38486	1.14819	Isoform 3 of ATP synthase F(0) complex subunit C2, mitochondrial OS=Homo sapiens GN=ATP5G2
Q06055-2	ATP5G2	1.75853e+20	1806550.0,1236087.0,1810526.0,	1.6091e+20	1775198.0,2410522.0,1386615.0,	0.432381	0.950884	0.541748	0.857921	1.49063e+06	2.06431e+06	1617721	1857445	1.38486	1.14819	Isoform 2 of ATP synthase F(0) complex subunit C2, mitochondrial OS=Homo sapiens GN=ATP5G2
I3L0Y5	ATP5G1	1.75853e+20	1806550.0,1236087.0,1810526.0,	1.6091e+20	1775198.0,2410522.0,1386615.0,	0.432381	0.950884	0.541748	0.857921	1.49063e+06	2.06431e+06	1617721	1857445	1.38486	1.14819	ATP synthase F(0) complex subunit C1, mitochondrial (Fragment) OS=Homo sapiens GN=ATP5G1 PE=3 SV=1
P48201	ATP5G3	1.75853e+20	1806550.0,1236087.0,1810526.0,	1.6091e+20	1775198.0,2410522.0,1386615.0,	0.432381	0.950884	0.541748	0.857921	1.49063e+06	2.06431e+06	1617721	1857445	1.38486	1.14819	ATP synthase F(0) complex subunit C3, mitochondrial OS=Homo sapiens GN=ATP5G3 PE=2 SV=1
D6R9H7	ATP5G1	1.75853e+20	1806550.0,1236087.0,1810526.0,	1.6091e+20	1775198.0,2410522.0,1386615.0,	0.432381	0.950884	0.541748	0.857921	1.49063e+06	2.06431e+06	1617721	1857445	1.38486	1.14819	ATP synthase F(0) complex subunit C1, mitochondrial OS=Homo sapiens GN=ATP5G1 PE=3 SV=1
O00429-5	DNM1L	6.05734e+17	622263.0,531818.0,594545.0,	6.51801e+17	719076.0,746986.0,541642.0,	0.309603	0.950884	0.31274	0.715543	539016	727379	582875	669235	1.34946	1.14816	Isoform 5 of Dynamin-1-like protein OS=Homo sapiens GN=DNM1L
Q14344-2	GNA13	541214023249172	55597.0,42113.0,58090.0,	533438561054952	58848.0,64023.0,56000.0,	0.246382	0.950884	0.260186	0.666005	47841.7	64635	51933.3	59623.7	1.35102	1.14808	Isoform 2 of Guanine nucleotide-binding protein subunit alpha-13 OS=Homo sapiens GN=GNA13
Q14344	GNA13	541214023249172	55597.0,42113.0,58090.0,	533438561054952	58848.0,64023.0,56000.0,	0.246382	0.950884	0.260186	0.666005	47841.7	64635	51933.3	59623.7	1.35102	1.14808	Guanine nucleotide-binding protein subunit alpha-13 OS=Homo sapiens GN=GNA13 PE=1 SV=2
Q8NCC3-2	PLA2G15	4.5452e+17	466930.0,315505.0,556139.0,	4.56016e+17	503086.0,442439.0,591221.0,	0.12895	0.950884	0.476372	0.833544	408890	542589	446191	512249	1.32698	1.14805	Isoform 2 of Group XV phospholipase A2 OS=Homo sapiens GN=PLA2G15
Q8NCC3	PLA2G15	4.5452e+17	466930.0,315505.0,556139.0,	4.56016e+17	503086.0,442439.0,591221.0,	0.12895	0.950884	0.476372	0.833544	408890	542589	446191	512249	1.32698	1.14805	Group XV phospholipase A2 OS=Homo sapiens GN=PLA2G15 PE=1 SV=2
O75864	PPP1R37	351643602029505	36124.0,37705.0,34857.0,	428414232944999	47263.0,31656.0,45857.0,	0.0276173	0.826867	0.394715	0.791262	33563	43389.7	36228.7	41592	1.29278	1.14804	Protein phosphatase 1 regulatory subunit 37 OS=Homo sapiens GN=PPP1R37 PE=1 SV=4
Q9NQC3	RTN4	4.90174e+20	5035575.0,4681281.0,4870393.0,	5.43939e+20	6000867.0,5334964.0,5405515.0,	0.117803	0.950884	0.0577532	0.414012	4.49879e+06	5959092	4.86242e+06	5.58045e+06	1.3246	1.14767	Reticulon-4 OS=Homo sapiens GN=RTN4 PE=1 SV=2
A0A0A0MT01	GSN	1.23676e+23	1.2705271E7,1.1190857E7,1.3418306E7,	1.15684e+23	1.2762518E7,1.9525944E7,1.0526302E7,	0.465858	0.950884	0.571537	0.872133	1.14721e+07	16002119	1.24381e+07	14271588	1.39488	1.1474	Gelsolin OS=Homo sapiens GN=GSN PE=1 SV=1
P06396	GSN	1.23676e+23	1.2705271E7,1.1190857E7,1.3418306E7,	1.15684e+23	1.2762518E7,1.9525944E7,1.0526302E7,	0.465858	0.950884	0.571537	0.872133	1.14721e+07	16002119	1.24381e+07	14271588	1.39488	1.1474	Gelsolin OS=Homo sapiens GN=GSN PE=1 SV=1
A0A0A0MS51	GSN	1.23676e+23	1.2705271E7,1.1190857E7,1.3418306E7,	1.15684e+23	1.2762518E7,1.9525944E7,1.0526302E7,	0.465858	0.950884	0.571537	0.872133	1.14721e+07	16002119	1.24381e+07	14271588	1.39488	1.1474	Gelsolin OS=Homo sapiens GN=GSN PE=1 SV=1
P06396-4	GSN	1.23676e+23	1.2705271E7,1.1190857E7,1.3418306E7,	1.15684e+23	1.2762518E7,1.9525944E7,1.0526302E7,	0.465858	0.950884	0.571537	0.872133	1.14721e+07	16002119	1.24381e+07	14271588	1.39488	1.1474	Isoform 4 of Gelsolin OS=Homo sapiens GN=GSN
P06396-3	GSN	1.23676e+23	1.2705271E7,1.1190857E7,1.3418306E7,	1.15684e+23	1.2762518E7,1.9525944E7,1.0526302E7,	0.465858	0.950884	0.571537	0.872133	1.14721e+07	16002119	1.24381e+07	14271588	1.39488	1.1474	Isoform 3 of Gelsolin OS=Homo sapiens GN=GSN
P06396-2	GSN	1.23676e+23	1.2705271E7,1.1190857E7,1.3418306E7,	1.15684e+23	1.2762518E7,1.9525944E7,1.0526302E7,	0.465858	0.950884	0.571537	0.872133	1.14721e+07	16002119	1.24381e+07	14271588	1.39488	1.1474	Isoform 2 of Gelsolin OS=Homo sapiens GN=GSN
P11717	IGF2R	1.17336e+19	1205386.0,974486.0,1434268.0,	1.22365e+20	1349949.0,1527350.0,1268453.0,	0.275314	0.950884	0.326404	0.733967	1.10612e+06	1503553	1.20471e+06	1.38192e+06	1.35931	1.14709	Cation-independent mannose-6-phosphate receptor OS=Homo sapiens GN=IGF2R PE=1 SV=3
Q969S3	ZNF622	292152625323935	30011.0,27479.0,28275.0,	301974726929161	33313.0,35350.0,29716.0,	0.258957	0.950884	0.109215	0.495746	26467.7	35542.3	28588.3	32793	1.34286	1.14708	Zinc finger protein 622 OS=Homo sapiens GN=ZNF622 PE=1 SV=1
P11142-2	HSPA8	1.08478e+24	1.11440094E8,1.02762395E8,1.14315996E8,	1.08637e+25	1.19851965E8,1.59414043E8,9.7499184E7,	0.414271	0.950884	0.469449	0.827891	101136558	139156222	1.09506e+08	1.25588e+08	1.37592	1.14686	Isoform 2 of Heat shock cognate 71 kDa protein OS=Homo sapiens GN=HSPA8
Q9NWQ8	PAG1	693327798752940	71223.0,81634.0,62540.0,	828657585897016	91415.0,56729.0,98866.0,	0.129023	0.950884	0.514767	0.845636	66753	85246.3	71799	82336.7	1.27704	1.14677	Phosphoprotein associated with glycosphingolipid-enriched microdomains 1 OS=Homo sapiens GN=PAG1 PE=1 SV=2
P28482-2	MAPK1	4.06308e+17	417401.0,351030.0,411860.0,	4.16994e+17	460037.0,568953.0,324476.0,	0.419654	0.950884	0.505189	0.845636	363423	498721	393430	451155	1.37229	1.14672	Isoform 2 of Mitogen-activated protein kinase 1 OS=Homo sapiens GN=MAPK1
P28482	MAPK1	4.06308e+17	417401.0,351030.0,411860.0,	4.16994e+17	460037.0,568953.0,324476.0,	0.419654	0.950884	0.505189	0.845636	363423	498721	393430	451155	1.37229	1.14672	Mitogen-activated protein kinase 1 OS=Homo sapiens GN=MAPK1 PE=1 SV=3
P08123	COL1A2	205042451719608	21063.0,25664.0,23164.0,	278782479930255	30755.0,18546.0,30832.0,	0.0492883	0.911876	0.497074	0.842007	21543	27644	23297	26711	1.2832	1.14654	Collagen alpha-2(I) chain OS=Homo sapiens GN=COL1A2 PE=1 SV=7
A0A087WTA8	COL1A2	205042451719608	21063.0,25664.0,23164.0,	278782479930255	30755.0,18546.0,30832.0,	0.0492883	0.911876	0.497074	0.842007	21543	27644	23297	26711	1.2832	1.14654	Collagen alpha-2(I) chain OS=Homo sapiens GN=COL1A2 PE=1 SV=1
A0A0C4DGH3	NUMBL	718572465100	7381.0,7585.0,6025.0,	8790107346222	9697.0,8027.0,6340.0,	0.255242	0.950884	0.415936	0.795548	6510.33	8582	6997	8021.33	1.31821	1.1464	Numb-like protein OS=Homo sapiens GN=NUMBL PE=1 SV=1
M0QXQ4	NUMBL	718572465100	7381.0,7585.0,6025.0,	8790107346222	9697.0,8027.0,6340.0,	0.255242	0.950884	0.415936	0.795548	6510.33	8582	6997	8021.33	1.31821	1.1464	Numb-like protein (Fragment) OS=Homo sapiens GN=NUMBL PE=1 SV=1
Q9Y6R0	NUMBL	718572465100	7381.0,7585.0,6025.0,	8790107346222	9697.0,8027.0,6340.0,	0.255242	0.950884	0.415936	0.795548	6510.33	8582	6997	8021.33	1.31821	1.1464	Numb-like protein OS=Homo sapiens GN=NUMBL PE=1 SV=1
A0A0A0MQU4	SCLY	144591133114604	14851.0,11860.0,17252.0,	127232910214330	14034.0,21762.0,14602.0,	0.420568	0.950884	0.512556	0.845636	13464.7	18718.3	14654.3	16799.3	1.39018	1.14637	Selenocysteine lyase OS=Homo sapiens GN=SCLY PE=1 SV=1
Q96I15	SCLY	144591133114604	14851.0,11860.0,17252.0,	127232910214330	14034.0,21762.0,14602.0,	0.420568	0.950884	0.512556	0.845636	13464.7	18718.3	14654.3	16799.3	1.39018	1.14637	Selenocysteine lyase OS=Homo sapiens GN=SCLY PE=1 SV=4
Q96MH2	HEXIM2	1.1445e+16	117573.0,129775.0,96396.0,	1.27381e+17	140529.0,88273.0,165222.0,	0.191347	0.950884	0.550588	0.862778	106674	135848	114581	131341	1.27349	1.14627	Protein HEXIM2 OS=Homo sapiens GN=HEXIM2 PE=1 SV=1
P01034	CST3	5.54436e+20	5695769.0,4464028.0,7468584.0,	5.60408e+20	6182581.0,6523087.0,7500852.0,	0.173257	0.950884	0.440052	0.805415	5.37688e+06	7.2289e+06	5876127	6.73551e+06	1.34444	1.14625	Cystatin-C OS=Homo sapiens GN=CST3 PE=1 SV=1
Q9H9A5-6	CNOT10	224811140	2309.0,1166.0,0.0,	109420211243	1206.0,1511.0,1266.0,	0.674431	0.951963	0.824063	0.950158	1120.67	1452.67	1158.33	1327.67	1.29625	1.14619	Isoform 6 of CCR4-NOT transcription complex subunit 10 OS=Homo sapiens GN=CNOT10
H7C1X9	CNOT10	224811140	2309.0,1166.0,0.0,	109420211243	1206.0,1511.0,1266.0,	0.674431	0.951963	0.824063	0.950158	1120.67	1452.67	1158.33	1327.67	1.29625	1.14619	CCR4-NOT transcription complex subunit 10 (Fragment) OS=Homo sapiens GN=CNOT10 PE=1 SV=1
Q9H9A5-4	CNOT10	224811140	2309.0,1166.0,0.0,	109420211243	1206.0,1511.0,1266.0,	0.674431	0.951963	0.824063	0.950158	1120.67	1452.67	1158.33	1327.67	1.29625	1.14619	Isoform 4 of CCR4-NOT transcription complex subunit 10 OS=Homo sapiens GN=CNOT10
Q9H9A5-3	CNOT10	224811140	2309.0,1166.0,0.0,	109420211243	1206.0,1511.0,1266.0,	0.674431	0.951963	0.824063	0.950158	1120.67	1452.67	1158.33	1327.67	1.29625	1.14619	Isoform 3 of CCR4-NOT transcription complex subunit 10 OS=Homo sapiens GN=CNOT10
Q9H9A5-2	CNOT10	224811140	2309.0,1166.0,0.0,	109420211243	1206.0,1511.0,1266.0,	0.674431	0.951963	0.824063	0.950158	1120.67	1452.67	1158.33	1327.67	1.29625	1.14619	Isoform 2 of CCR4-NOT transcription complex subunit 10 OS=Homo sapiens GN=CNOT10
Q9H9A5	CNOT10	224811140	2309.0,1166.0,0.0,	109420211243	1206.0,1511.0,1266.0,	0.674431	0.951963	0.824063	0.950158	1120.67	1452.67	1158.33	1327.67	1.29625	1.14619	CCR4-NOT transcription complex subunit 10 OS=Homo sapiens GN=CNOT10 PE=1 SV=1
P30038	ALDH4A1	180015171786	1849.0,1587.0,2109.0,	143242421574	1579.0,3172.0,1604.0,	0.516394	0.950884	0.66489	0.907248	1701	2416	1848.33	2118.33	1.42034	1.14608	Delta-1-pyrroline-5-carboxylate dehydrogenase, mitochondrial OS=Homo sapiens GN=ALDH4A1 PE=1 SV=3
P30038-2	ALDH4A1	180015171786	1849.0,1587.0,2109.0,	143242421574	1579.0,3172.0,1604.0,	0.516394	0.950884	0.66489	0.907248	1701	2416	1848.33	2118.33	1.42034	1.14608	Isoform 2 of Delta-1-pyrroline-5-carboxylate dehydrogenase, mitochondrial OS=Homo sapiens GN=ALDH4A1
P30038-3	ALDH4A1	180015171786	1849.0,1587.0,2109.0,	143242421574	1579.0,3172.0,1604.0,	0.516394	0.950884	0.66489	0.907248	1701	2416	1848.33	2118.33	1.42034	1.14608	Isoform 3 of Delta-1-pyrroline-5-carboxylate dehydrogenase, mitochondrial OS=Homo sapiens GN=ALDH4A1
Q8N5M1	ATPAF2	559524275354299	57479.0,44752.0,64148.0,	5356211088547694	59090.0,82926.0,48603.0,	0.43238	0.950884	0.535418	0.854474	51001.3	70713.7	55459.7	63539.7	1.38651	1.14569	ATP synthase mitochondrial F1 complex assembly factor 2 OS=Homo sapiens GN=ATPAF2 PE=1 SV=1
C9J2Q2	ATPAF2	559524275354299	57479.0,44752.0,64148.0,	5356211088547694	59090.0,82926.0,48603.0,	0.43238	0.950884	0.535418	0.854474	51001.3	70713.7	55459.7	63539.7	1.38651	1.14569	ATP synthase mitochondrial F1 complex assembly factor 2 (Fragment) OS=Homo sapiens GN=ATPAF2 PE=1 SV=1
K7ELC1	ATPAF2	559524275354299	57479.0,44752.0,64148.0,	5356211088547694	59090.0,82926.0,48603.0,	0.43238	0.950884	0.535418	0.854474	51001.3	70713.7	55459.7	63539.7	1.38651	1.14569	ATP synthase mitochondrial F1 complex assembly factor 2 (Fragment) OS=Homo sapiens GN=ATPAF2 PE=1 SV=1
B1AK87	CAPZB	1.05492e+22	1.0837225E7,9965838.0,1.3905416E7,	9.27782e+22	1.0235536E7,1.929999E7,1.0197414E7,	0.4994	0.950884	0.647257	0.898123	1.06133e+07	1.50303e+07	11569493	1.32443e+07	1.41618	1.14476	Capping protein (Actin filament) muscle Z-line, beta, isoform CRA_a OS=Homo sapiens GN=CAPZB PE=1 SV=1
P47756-2	CAPZB	1.05492e+22	1.0837225E7,9965838.0,1.3905416E7,	9.27782e+22	1.0235536E7,1.929999E7,1.0197414E7,	0.4994	0.950884	0.647257	0.898123	1.06133e+07	1.50303e+07	11569493	1.32443e+07	1.41618	1.14476	Isoform 2 of F-actin-capping protein subunit beta OS=Homo sapiens GN=CAPZB
B1AK88	CAPZB	1.05492e+22	1.0837225E7,9965838.0,1.3905416E7,	9.27782e+22	1.0235536E7,1.929999E7,1.0197414E7,	0.4994	0.950884	0.647257	0.898123	1.06133e+07	1.50303e+07	11569493	1.32443e+07	1.41618	1.14476	Capping protein (Actin filament) muscle Z-line, beta, isoform CRA_d OS=Homo sapiens GN=CAPZB PE=1 SV=1
P04181	OAT	1.82271e+20	1872474.0,1497020.0,1788227.0,	1.79536e+20	1980690.0,2356452.0,1566437.0,	0.371584	0.950884	0.402772	0.795548	1.58882e+06	2161123	1.71924e+06	1.96786e+06	1.3602	1.14461	Ornithine aminotransferase, mitochondrial OS=Homo sapiens GN=OAT PE=1 SV=1
P60903	S100A10	1.90838e+23	1.9604932E7,1.7866795E7,1.9358156E7,	1.95521e+23	2.1570409E7,2.0763091E7,2.269976E7,	0.131874	0.950884	0.024932	0.318693	17512559	23196571	1.89433e+07	2.16778e+07	1.32457	1.14435	Protein S100-A10 OS=Homo sapiens GN=S100A10 PE=1 SV=2
P98160	HSPG2	699696252158382	71878.0,65445.0,68970.0,	735439345983455	81131.0,69892.0,85045.0,	0.0533501	0.911876	0.148213	0.551805	63624	83485.7	68764.3	78689.3	1.31217	1.14433	Basement membrane-specific heparan sulfate proteoglycan core protein OS=Homo sapiens GN=HSPG2 PE=1 SV=4
Q92820	GGH	5.70571e+17	586150.0,482889.0,829097.0,	5.65596e+18	623977.0,768997.0,778362.0,	0.261989	0.950884	0.485135	0.838052	577890	785880	632712	723779	1.35991	1.14393	Gamma-glutamyl hydrolase OS=Homo sapiens GN=GGH PE=1 SV=2
O15270	SPTLC2	130111020217748	13365.0,10679.0,20967.0,	159272364515927	17570.0,17683.0,16230.0,	0.227281	0.950884	0.55755	0.865082	13653.7	18499.7	15003.7	17161	1.35492	1.14379	Serine palmitoyltransferase 2 OS=Homo sapiens GN=SPTLC2 PE=1 SV=1
O75436	VPS26A	1.10487e+19	1135038.0,995079.0,1357111.0,	9.27649e+18	1023404.0,2088247.0,876263.0,	0.544662	0.950884	0.70964	0.92273	1.06807e+06	1526595	1.16241e+06	1.3293e+06	1.4293	1.14358	Vacuolar protein sorting-associated protein 26A OS=Homo sapiens GN=VPS26A PE=1 SV=2
Reverse_sp|Q9UPU5|UBP24_HUMAN	USP24	706585812980067	72587.0,60849.0,94591.0,	8444813852862782	93165.0,103600.0,63980.0,	0.374066	0.950884	0.520111	0.848793	69618	95252.7	76009	86915	1.36822	1.14348	Ubiquitin carboxyl-terminal hydrolase 24 OS=Homo sapiens GN=USP24 PE=1 SV=3
P42345	MTOR	371202964040421	38133.0,31026.0,47753.0,	385957708932812	42578.0,57651.0,33438.0,	0.427559	0.950884	0.554129	0.863878	35727	49498.7	38970.7	44555.7	1.38547	1.14331	Serine/threonine-protein kinase mTOR OS=Homo sapiens GN=MTOR PE=1 SV=1
Reverse_sp|Q9Y4L1|HYOU1_HUMAN	HYOU1	3.57203e+17	366957.0,447886.0,355111.0,	5.15074e+17	568244.0,308117.0,461250.0,	0.110789	0.950884	0.546664	0.86101	361884	459893	389985	445870	1.27083	1.1433	Hypoxia up-regulated protein 1 OS=Homo sapiens GN=HYOU1 PE=1 SV=1
Reverse_tr|A0A087X054|A0A087X054_HUMAN	HYOU1	3.57203e+17	366957.0,447886.0,355111.0,	5.15074e+17	568244.0,308117.0,461250.0,	0.110789	0.950884	0.546664	0.86101	361884	459893	389985	445870	1.27083	1.1433	Hypoxia up-regulated protein 1 OS=Homo sapiens GN=HYOU1 PE=1 SV=1
H3BNC2	NFKBIE	114011510	1171.0,1204.0,0.0,	121418410	1339.0,1376.0,0.0,	0.721975	0.951963	0.859846	0.961553	763.667	1018.33	791.667	905	1.33348	1.14316	NF-kappa-B inhibitor epsilon OS=Homo sapiens GN=NFKBIE PE=1 SV=2
O00221	NFKBIE	114011510	1171.0,1204.0,0.0,	121418410	1339.0,1376.0,0.0,	0.721975	0.951963	0.859846	0.961553	763.667	1018.33	791.667	905	1.33348	1.14316	NF-kappa-B inhibitor epsilon OS=Homo sapiens GN=NFKBIE PE=1 SV=3
Q7LC14	NFKBIE	114011510	1171.0,1204.0,0.0,	121418410	1339.0,1376.0,0.0,	0.721975	0.951963	0.859846	0.961553	763.667	1018.33	791.667	905	1.33348	1.14316	NF-kappa-B inhibitor epsilon OS=Homo sapiens GN=NFKBIE PE=1 SV=1
A0A087WVX9	NFKBIE	114011510	1171.0,1204.0,0.0,	121418410	1339.0,1376.0,0.0,	0.721975	0.951963	0.859846	0.961553	763.667	1018.33	791.667	905	1.33348	1.14316	NF-kappa-B inhibitor epsilon OS=Homo sapiens GN=NFKBIE PE=1 SV=1
P84095	RHOG	1.11942e+19	1149991.0,820499.0,1342974.0,	1.09029e+19	1202834.0,1673639.0,910560.0,	0.449578	0.950884	0.59343	0.881229	1.01334e+06	1.40723e+06	1104488	1.26234e+06	1.3887	1.14292	Rho-related GTP-binding protein RhoG OS=Homo sapiens GN=RHOG PE=1 SV=1
P05538	HLA-DQB2	643142725929	6606.0,4471.0,7004.0,	5631110756049	6212.0,8282.0,6164.0,	0.366818	0.950884	0.460476	0.82164	5544	7585	6027	6886	1.36815	1.14253	HLA class II histocompatibility antigen, DQ beta 2 chain OS=Homo sapiens GN=HLA-DQB2 PE=1 SV=2
A2ADX3	HLA-DQB2	643142725929	6606.0,4471.0,7004.0,	5631110756049	6212.0,8282.0,6164.0,	0.366818	0.950884	0.460476	0.82164	5544	7585	6027	6886	1.36815	1.14253	HLA class II histocompatibility antigen, DQ beta 2 chain OS=Homo sapiens GN=HLA-DQB2 PE=1 SV=1
Q5SR05	HLA-DQB2	643142725929	6606.0,4471.0,7004.0,	5631110756049	6212.0,8282.0,6164.0,	0.366818	0.950884	0.460476	0.82164	5544	7585	6027	6886	1.36815	1.14253	HLA class II histocompatibility antigen, DQ beta 2 chain OS=Homo sapiens GN=HLA-DQB2 PE=1 SV=1
A0A0G2JH31	HLA-DQB2	643142725929	6606.0,4471.0,7004.0,	5631110756049	6212.0,8282.0,6164.0,	0.366818	0.950884	0.460476	0.82164	5544	7585	6027	6886	1.36815	1.14253	HLA class II histocompatibility antigen, DQ beta 2 chain OS=Homo sapiens GN=HLA-DQB2 PE=1 SV=1
Q8ND82	ZNF280C	217144172024	2230.0,4623.0,2391.0,	404743822768	4464.0,3277.0,2820.0,	0.40957	0.950884	0.660542	0.906622	2870.67	3732.33	3081.33	3520.33	1.30016	1.14247	Zinc finger protein 280C OS=Homo sapiens GN=ZNF280C PE=1 SV=1
Q9UJJ2	ZNF280C	217144172024	2230.0,4623.0,2391.0,	404743822768	4464.0,3277.0,2820.0,	0.40957	0.950884	0.660542	0.906622	2870.67	3732.33	3081.33	3520.33	1.30016	1.14247	Zinc finger protein 280C (Fragment) OS=Homo sapiens GN=ZNF280C PE=1 SV=1
Q8NDH3-3	NPEPL1	306026112929	3143.0,2733.0,3460.0,	304834954604	3362.0,2613.0,4691.0,	0.201687	0.950884	0.549578	0.861846	2866.67	3715.67	3112	3555.33	1.29616	1.14246	Isoform 3 of Probable aminopeptidase NPEPL1 OS=Homo sapiens GN=NPEPL1
Q8NDH3	NPEPL1	306026112929	3143.0,2733.0,3460.0,	304834954604	3362.0,2613.0,4691.0,	0.201687	0.950884	0.549578	0.861846	2866.67	3715.67	3112	3555.33	1.29616	1.14246	Probable aminopeptidase NPEPL1 OS=Homo sapiens GN=NPEPL1 PE=1 SV=3
Q8NDH3-2	NPEPL1	306026112929	3143.0,2733.0,3460.0,	304834954604	3362.0,2613.0,4691.0,	0.201687	0.950884	0.549578	0.861846	2866.67	3715.67	3112	3555.33	1.29616	1.14246	Isoform 2 of Probable aminopeptidase NPEPL1 OS=Homo sapiens GN=NPEPL1
Q8NDH3-4	NPEPL1	306026112929	3143.0,2733.0,3460.0,	304834954604	3362.0,2613.0,4691.0,	0.201687	0.950884	0.549578	0.861846	2866.67	3715.67	3112	3555.33	1.29616	1.14246	Isoform 4 of Probable aminopeptidase NPEPL1 OS=Homo sapiens GN=NPEPL1
Q8NDH3-5	NPEPL1	306026112929	3143.0,2733.0,3460.0,	304834954604	3362.0,2613.0,4691.0,	0.201687	0.950884	0.549578	0.861846	2866.67	3715.67	3112	3555.33	1.29616	1.14246	Isoform 5 of Probable aminopeptidase NPEPL1 OS=Homo sapiens GN=NPEPL1
Q5JR04	MOV10	196818142165	2021.0,1898.0,2557.0,	175640462390	1937.0,3025.0,2435.0,	0.387437	0.950884	0.465058	0.824264	1982.33	2730.67	2158.67	2465.67	1.3775	1.14222	Mov10, Moloney leukemia virus 10, homolog (Mouse), isoform CRA_a OS=Homo sapiens GN=MOV10 PE=1 SV=1
Q9HCE1-2	MOV10	196818142165	2021.0,1898.0,2557.0,	175640462390	1937.0,3025.0,2435.0,	0.387437	0.950884	0.465058	0.824264	1982.33	2730.67	2158.67	2465.67	1.3775	1.14222	Isoform 2 of Putative helicase MOV-10 OS=Homo sapiens GN=MOV10
Q9HCE1	MOV10	196818142165	2021.0,1898.0,2557.0,	175640462390	1937.0,3025.0,2435.0,	0.387437	0.950884	0.465058	0.824264	1982.33	2730.67	2158.67	2465.67	1.3775	1.14222	Putative helicase MOV-10 OS=Homo sapiens GN=MOV10 PE=1 SV=2
H0YIC9	PRKAG1	1.26015e+17	129456.0,120530.0,150643.0,	1.30193e+17	143632.0,164327.0,149640.0,	0.259321	0.950884	0.163775	0.575209	122890	165587	133543	152533	1.34743	1.1422	5'-AMP-activated protein kinase subunit gamma-1 (Fragment) OS=Homo sapiens GN=PRKAG1 PE=1 SV=1
F8VYY9	PRKAG1	1.26015e+17	129456.0,120530.0,150643.0,	1.30193e+17	143632.0,164327.0,149640.0,	0.259321	0.950884	0.163775	0.575209	122890	165587	133543	152533	1.34743	1.1422	5'-AMP-activated protein kinase subunit gamma-1 OS=Homo sapiens GN=PRKAG1 PE=1 SV=1
P54619-3	PRKAG1	1.26015e+17	129456.0,120530.0,150643.0,	1.30193e+17	143632.0,164327.0,149640.0,	0.259321	0.950884	0.163775	0.575209	122890	165587	133543	152533	1.34743	1.1422	Isoform 3 of 5'-AMP-activated protein kinase subunit gamma-1 OS=Homo sapiens GN=PRKAG1
P54619-2	PRKAG1	1.26015e+17	129456.0,120530.0,150643.0,	1.30193e+17	143632.0,164327.0,149640.0,	0.259321	0.950884	0.163775	0.575209	122890	165587	133543	152533	1.34743	1.1422	Isoform 2 of 5'-AMP-activated protein kinase subunit gamma-1 OS=Homo sapiens GN=PRKAG1
P54619	PRKAG1	1.26015e+17	129456.0,120530.0,150643.0,	1.30193e+17	143632.0,164327.0,149640.0,	0.259321	0.950884	0.163775	0.575209	122890	165587	133543	152533	1.34743	1.1422	5'-AMP-activated protein kinase subunit gamma-1 OS=Homo sapiens GN=PRKAG1 PE=1 SV=1
P50053-2	KHK	279431185633	2870.0,3263.0,6654.0,	328856226646	3627.0,4204.0,6772.0,	0.375019	0.950884	0.715501	0.925968	3848.33	5185.33	4262.33	4867.67	1.34742	1.14202	Isoform A of Ketohexokinase OS=Homo sapiens GN=KHK
P50053	KHK	279431185633	2870.0,3263.0,6654.0,	328856226646	3627.0,4204.0,6772.0,	0.375019	0.950884	0.715501	0.925968	3848.33	5185.33	4262.33	4867.67	1.34742	1.14202	Ketohexokinase OS=Homo sapiens GN=KHK PE=1 SV=2
P11413-2	G6PD	7.36446e+20	7565550.0,6549990.0,6172534.0,	7.19425e+21	7936880.0,9391178.0,5840902.0,	0.400272	0.950884	0.458962	0.8212	6.28214e+06	8.49435e+06	6.76269e+06	7.72299e+06	1.35214	1.142	Isoform Long of Glucose-6-phosphate 1-dehydrogenase OS=Homo sapiens GN=G6PD
P11413-3	G6PD	7.36446e+20	7565550.0,6549990.0,6172534.0,	7.19425e+21	7936880.0,9391178.0,5840902.0,	0.400272	0.950884	0.458962	0.8212	6.28214e+06	8.49435e+06	6.76269e+06	7.72299e+06	1.35214	1.142	Isoform 3 of Glucose-6-phosphate 1-dehydrogenase OS=Homo sapiens GN=G6PD
P11413	G6PD	7.36446e+20	7565550.0,6549990.0,6172534.0,	7.19425e+21	7936880.0,9391178.0,5840902.0,	0.400272	0.950884	0.458962	0.8212	6.28214e+06	8.49435e+06	6.76269e+06	7.72299e+06	1.35214	1.142	Glucose-6-phosphate 1-dehydrogenase OS=Homo sapiens GN=G6PD PE=1 SV=4
O75190	DNAJB6	3.93906e+17	404657.0,381383.0,427820.0,	4.39362e+17	484710.0,480450.0,421063.0,	0.225224	0.950884	0.0897979	0.463392	373460	498324	404620	462074	1.33434	1.142	DnaJ homolog subfamily B member 6 OS=Homo sapiens GN=DNAJB6 PE=1 SV=2
A0A0J9YX62	DNAJB6	3.93906e+17	404657.0,381383.0,427820.0,	4.39362e+17	484710.0,480450.0,421063.0,	0.225224	0.950884	0.0897979	0.463392	373460	498324	404620	462074	1.33434	1.142	DnaJ homolog subfamily B member 6 OS=Homo sapiens GN=DNAJB6 PE=1 SV=1
O75190-3	DNAJB6	3.93906e+17	404657.0,381383.0,427820.0,	4.39362e+17	484710.0,480450.0,421063.0,	0.225224	0.950884	0.0897979	0.463392	373460	498324	404620	462074	1.33434	1.142	Isoform C of DnaJ homolog subfamily B member 6 OS=Homo sapiens GN=DNAJB6
Q92851-4	CASP10	355515972665	3652.0,1671.0,3148.0,	320145182710	3531.0,3378.0,2761.0,	0.328133	0.950884	0.582174	0.874393	2605.67	3476.33	2823.67	3223.33	1.33414	1.14154	Isoform D of Caspase-10 OS=Homo sapiens GN=CASP10
Q92851	CASP10	355515972665	3652.0,1671.0,3148.0,	320145182710	3531.0,3378.0,2761.0,	0.328133	0.950884	0.582174	0.874393	2605.67	3476.33	2823.67	3223.33	1.33414	1.14154	Caspase-10 OS=Homo sapiens GN=CASP10 PE=1 SV=3
Q04446	GBE1	1.20718e+19	1240140.0,1077630.0,1004036.0,	1.21135e+19	1336397.0,1467624.0,987478.0,	0.362237	0.950884	0.40061	0.79495	1.02884e+06	1.38092e+06	1.10727e+06	1263833	1.34221	1.1414	1,4-alpha-glucan-branching enzyme OS=Homo sapiens GN=GBE1 PE=1 SV=3
E9PGM4	GBE1	1.20718e+19	1240140.0,1077630.0,1004036.0,	1.21135e+19	1336397.0,1467624.0,987478.0,	0.362237	0.950884	0.40061	0.79495	1.02884e+06	1.38092e+06	1.10727e+06	1263833	1.34221	1.1414	1,4-alpha-glucan-branching enzyme OS=Homo sapiens GN=GBE1 PE=1 SV=1
Q9NZM1	MYOF	1.4295e+22	1.4685343E7,1.0403325E7,1.6560271E7,	1.46376e+23	1.6148527E7,1.8814803E7,1.2550048E7,	0.365369	0.950884	0.48955	0.839895	1.27503e+07	1.73702e+07	1.3883e+07	1.58378e+07	1.36234	1.14081	Myoferlin OS=Homo sapiens GN=MYOF PE=1 SV=1
Q9NZM1-6	MYOF	1.4295e+22	1.4685343E7,1.0403325E7,1.6560271E7,	1.46376e+23	1.6148527E7,1.8814803E7,1.2550048E7,	0.365369	0.950884	0.48955	0.839895	1.27503e+07	1.73702e+07	1.3883e+07	1.58378e+07	1.36234	1.14081	Isoform 6 of Myoferlin OS=Homo sapiens GN=MYOF
Q9Y3P9	RABGAP1	6.13237e+17	629979.0,594758.0,641922.0,	6.74733e+17	744378.0,691608.0,693497.0,	0.147023	0.950884	0.0185288	0.3139	574923	760007	622220	709828	1.32193	1.1408	Rab GTPase-activating protein 1 OS=Homo sapiens GN=RABGAP1 PE=1 SV=3
Q13630	TSTA3	1.92003e+17	197245.0,191375.0,212530.0,	1.80132e+17	198725.0,342562.0,144385.0,	0.530093	0.950884	0.681375	0.914867	184908	259957	200383	228557	1.40587	1.1406	GDP-L-fucose synthase OS=Homo sapiens GN=TSTA3 PE=1 SV=1
E9PKL9	TSTA3	1.92003e+17	197245.0,191375.0,212530.0,	1.80132e+17	198725.0,342562.0,144385.0,	0.530093	0.950884	0.681375	0.914867	184908	259957	200383	228557	1.40587	1.1406	GDP-L-fucose synthase (Fragment) OS=Homo sapiens GN=TSTA3 PE=1 SV=1
P84157-3	MXRA7	1.79157e+20	1840486.0,1822808.0,1671928.0,	2.08872e+20	2304325.0,1681980.0,2099012.0,	0.036384	0.836546	0.303779	0.704484	1.64937e+06	2132487	1.77841e+06	2028439	1.29291	1.14059	Isoform 3 of Matrix-remodeling-associated protein 7 OS=Homo sapiens GN=MXRA7
Q8NEW0	SLC30A7	1016142947585	10438.0,4494.0,8960.0,	7735154866999	8533.0,11581.0,7132.0,	0.450901	0.950884	0.64286	0.897356	7346.67	10073.3	7964	9082	1.37114	1.14038	Zinc transporter 7 OS=Homo sapiens GN=SLC30A7 PE=2 SV=1
E5RGE1	YWHAZ	3.31086e+23	3.4012701E7,3.1213279E7,4.0678553E7,	3.0337e+23	3.3468663E7,5.2188243E7,3.5107406E7,	0.42644	0.950884	0.510918	0.845636	32453028	4.48565e+07	35301511	4.02548e+07	1.3822	1.14031	14-3-3 protein zeta/delta (Fragment) OS=Homo sapiens GN=YWHAZ PE=1 SV=7
Q9H3U1	UNC45A	1.92569e+17	197826.0,167968.0,213110.0,	2.16252e+17	238573.0,226119.0,195284.0,	0.215875	0.950884	0.217393	0.627577	177807	236746	192968	219992	1.33148	1.14004	Protein unc-45 homolog A OS=Homo sapiens GN=UNC45A PE=1 SV=1
Q9H3U1-2	UNC45A	1.92569e+17	197826.0,167968.0,213110.0,	2.16252e+17	238573.0,226119.0,195284.0,	0.215875	0.950884	0.217393	0.627577	177807	236746	192968	219992	1.33148	1.14004	Isoform 2 of Protein unc-45 homolog A OS=Homo sapiens GN=UNC45A
E9PH05	FAM162A	494063916841227	50755.0,41000.0,48705.0,	490877557448490	54154.0,56519.0,49415.0,	0.242223	0.950884	0.154014	0.559646	43267	57717	46820	53362.7	1.33397	1.13974	Protein FAM162A OS=Homo sapiens GN=FAM162A PE=1 SV=1
F8W7Q4	FAM162A	494063916841227	50755.0,41000.0,48705.0,	490877557448490	54154.0,56519.0,49415.0,	0.242223	0.950884	0.154014	0.559646	43267	57717	46820	53362.7	1.33397	1.13974	Protein FAM162A OS=Homo sapiens GN=FAM162A PE=1 SV=1
Q96A26	FAM162A	494063916841227	50755.0,41000.0,48705.0,	490877557448490	54154.0,56519.0,49415.0,	0.242223	0.950884	0.154014	0.559646	43267	57717	46820	53362.7	1.33397	1.13974	Protein FAM162A OS=Homo sapiens GN=FAM162A PE=1 SV=2
P48449-3	LSS	1018897233295995	104669.0,75715.0,113408.0,	9599819174983780	105906.0,143402.0,85378.0,	0.429031	0.950884	0.546481	0.86101	90072	123842	97930.7	111562	1.37493	1.13919	Isoform 3 of Lanosterol synthase OS=Homo sapiens GN=LSS
P48449-2	LSS	1018897233295995	104669.0,75715.0,113408.0,	9599819174983780	105906.0,143402.0,85378.0,	0.429031	0.950884	0.546481	0.86101	90072	123842	97930.7	111562	1.37493	1.13919	Isoform 2 of Lanosterol synthase OS=Homo sapiens GN=LSS
P48449	LSS	1018897233295995	104669.0,75715.0,113408.0,	9599819174983780	105906.0,143402.0,85378.0,	0.429031	0.950884	0.546481	0.86101	90072	123842	97930.7	111562	1.37493	1.13919	Lanosterol synthase OS=Homo sapiens GN=LSS PE=1 SV=1
Q8N4C8-4	MINK1	2.2648e+17	232663.0,223266.0,263837.0,	2.63085e+17	290242.0,262502.0,266979.0,	0.135385	0.950884	0.0979464	0.474942	221031	292022	239922	273241	1.32118	1.13887	Isoform 4 of Misshapen-like kinase 1 OS=Homo sapiens GN=MINK1
Q8N4C8	MINK1	2.2648e+17	232663.0,223266.0,263837.0,	2.63085e+17	290242.0,262502.0,266979.0,	0.135385	0.950884	0.0979464	0.474942	221031	292022	239922	273241	1.32118	1.13887	Misshapen-like kinase 1 OS=Homo sapiens GN=MINK1 PE=1 SV=2
P00390	GSR	7.31104e+20	7510668.0,5815711.0,6168047.0,	6.74643e+20	7442826.0,5709723.0,9047448.0,	0.126761	0.950884	0.468834	0.827191	6.02926e+06	7.75304e+06	6498142	7399999	1.2859	1.13879	Glutathione reductase, mitochondrial OS=Homo sapiens GN=GSR PE=1 SV=2
P00390-2	GSR	7.31104e+20	7510668.0,5815711.0,6168047.0,	6.74643e+20	7442826.0,5709723.0,9047448.0,	0.126761	0.950884	0.468834	0.827191	6.02926e+06	7.75304e+06	6498142	7399999	1.2859	1.13879	Isoform Cytoplasmic of Glutathione reductase, mitochondrial OS=Homo sapiens GN=GSR
E9PNW8	FAR1	284218482667	2919.0,1934.0,3150.0,	279452152092	3082.0,3900.0,2131.0,	0.440032	0.950884	0.592822	0.881223	2452.33	3367	2667.67	3037.67	1.37298	1.1387	Fatty acyl-CoA reductase 1 (Fragment) OS=Homo sapiens GN=FAR1 PE=1 SV=1
Q8WVX9	FAR1	284218482667	2919.0,1934.0,3150.0,	279452152092	3082.0,3900.0,2131.0,	0.440032	0.950884	0.592822	0.881223	2452.33	3367	2667.67	3037.67	1.37298	1.1387	Fatty acyl-CoA reductase 1 OS=Homo sapiens GN=FAR1 PE=1 SV=1
Q5TC82	RC3H1	587058304729	6030.0,6102.0,5586.0,	777261236890	8574.0,4579.0,7021.0,	0.07818	0.950884	0.555374	0.864769	5476.33	6928.33	5906	6724.67	1.26514	1.13862	Roquin-1 OS=Homo sapiens GN=RC3H1 PE=1 SV=1
Q5TC82-2	RC3H1	587058304729	6030.0,6102.0,5586.0,	777261236890	8574.0,4579.0,7021.0,	0.07818	0.950884	0.555374	0.864769	5476.33	6928.33	5906	6724.67	1.26514	1.13862	Isoform 2 of Roquin-1 OS=Homo sapiens GN=RC3H1
contaminant_GR78_LYCES		7.52301e+20	7728449.0,7801339.0,8312203.0,	7.425e+21	8191466.0,1.1705847E7,7247892.0,	0.432467	0.950884	0.50297	0.845636	7337167	1.00631e+07	7.94733e+06	9.0484e+06	1.37153	1.13855	owl|P49118| 78 KD GLUCOSE REGULATED PROTEIN HOMOLOG PRECURSOR (GRP 78) (IMMUNOGLOBULIN...
P29317	EPHA2	3.73675e+20	3838778.0,2862932.0,4060184.0,	3.6526e+20	4029641.0,4863247.0,3357922.0,	0.365658	0.950884	0.434279	0.801021	3.30283e+06	4.48349e+06	3587298	4.0836e+06	1.35747	1.13835	Ephrin type-A receptor 2 OS=Homo sapiens GN=EPHA2 PE=1 SV=2
Q9UNH7-2	SNX6	2.1625e+17	222153.0,180305.0,240905.0,	2.33018e+17	257070.0,285391.0,189788.0,	0.35934	0.950884	0.435357	0.801021	197471	266954	214454	244083	1.35187	1.13816	Isoform 2 of Sorting nexin-6 OS=Homo sapiens GN=SNX6
Q9UNH7	SNX6	2.1625e+17	222153.0,180305.0,240905.0,	2.33018e+17	257070.0,285391.0,189788.0,	0.35934	0.950884	0.435357	0.801021	197471	266954	214454	244083	1.35187	1.13816	Sorting nexin-6 OS=Homo sapiens GN=SNX6 PE=1 SV=1
A0A0A0MRI2	SNX6	2.1625e+17	222153.0,180305.0,240905.0,	2.33018e+17	257070.0,285391.0,189788.0,	0.35934	0.950884	0.435357	0.801021	197471	266954	214454	244083	1.35187	1.13816	Sorting nexin 6, isoform CRA_b OS=Homo sapiens GN=SNX6 PE=1 SV=1
A0A0A0MS74	PCK2	218701587315619	22466.0,16614.0,18451.0,	207373398716841	22877.0,25415.0,17161.0,	0.366896	0.950884	0.432214	0.801021	17787.3	23855	19177	21817.7	1.34112	1.1377	Phosphoenolpyruvate carboxykinase [GTP], mitochondrial OS=Homo sapiens GN=PCK2 PE=1 SV=1
H0YM31	PCK2	218701587315619	22466.0,16614.0,18451.0,	207373398716841	22877.0,25415.0,17161.0,	0.366896	0.950884	0.432214	0.801021	17787.3	23855	19177	21817.7	1.34112	1.1377	Phosphoenolpyruvate carboxykinase [GTP], mitochondrial OS=Homo sapiens GN=PCK2 PE=1 SV=2
Q16822-2	PCK2	218701587315619	22466.0,16614.0,18451.0,	207373398716841	22877.0,25415.0,17161.0,	0.366896	0.950884	0.432214	0.801021	17787.3	23855	19177	21817.7	1.34112	1.1377	Isoform 2 of Phosphoenolpyruvate carboxykinase [GTP], mitochondrial OS=Homo sapiens GN=PCK2
Q16822	PCK2	218701587315619	22466.0,16614.0,18451.0,	207373398716841	22877.0,25415.0,17161.0,	0.366896	0.950884	0.432214	0.801021	17787.3	23855	19177	21817.7	1.34112	1.1377	Phosphoenolpyruvate carboxykinase [GTP], mitochondrial OS=Homo sapiens GN=PCK2 PE=1 SV=3
B4DR61	SEC61A1	1.54527e+16	158740.0,103956.0,159218.0,	1.50209e+17	165711.0,192214.0,122000.0,	0.388411	0.950884	0.520958	0.848869	129537	175650	140638	159975	1.35598	1.13749	Protein transport protein Sec61 subunit alpha isoform 1 OS=Homo sapiens GN=SEC61A1 PE=1 SV=1
P61619	SEC61A1	1.54527e+16	158740.0,103956.0,159218.0,	1.50209e+17	165711.0,192214.0,122000.0,	0.388411	0.950884	0.520958	0.848869	129537	175650	140638	159975	1.35598	1.13749	Protein transport protein Sec61 subunit alpha isoform 1 OS=Homo sapiens GN=SEC61A1 PE=1 SV=2
P82663-2	MRPS25	315322564126	3239.0,2361.0,4874.0,	300683642299	3316.0,6255.0,2342.0,	0.551456	0.950884	0.750116	0.933902	3178.33	4556.33	3491.33	3971	1.43356	1.13739	Isoform 2 of 28S ribosomal protein S25, mitochondrial OS=Homo sapiens GN=MRPS25
P82663-3	MRPS25	315322564126	3239.0,2361.0,4874.0,	300683642299	3316.0,6255.0,2342.0,	0.551456	0.950884	0.750116	0.933902	3178.33	4556.33	3491.33	3971	1.43356	1.13739	Isoform 3 of 28S ribosomal protein S25, mitochondrial OS=Homo sapiens GN=MRPS25
E7EPW2	MRPS25	315322564126	3239.0,2361.0,4874.0,	300683642299	3316.0,6255.0,2342.0,	0.551456	0.950884	0.750116	0.933902	3178.33	4556.33	3491.33	3971	1.43356	1.13739	28S ribosomal protein S25, mitochondrial OS=Homo sapiens GN=MRPS25 PE=1 SV=1
P82663	MRPS25	315322564126	3239.0,2361.0,4874.0,	300683642299	3316.0,6255.0,2342.0,	0.551456	0.950884	0.750116	0.933902	3178.33	4556.33	3491.33	3971	1.43356	1.13739	28S ribosomal protein S25, mitochondrial OS=Homo sapiens GN=MRPS25 PE=1 SV=1
Q9H3S7	PTPN23	3.11887e+17	320401.0,288487.0,326995.0,	3.08465e+17	340305.0,397215.0,326693.0,	0.304662	0.950884	0.1779	0.595363	288090	386724	311961	354738	1.34237	1.13712	Tyrosine-protein phosphatase non-receptor type 23 OS=Homo sapiens GN=PTPN23 PE=1 SV=1
P11217	PYGM	2.56706e+20	2637154.0,2246799.0,2886122.0,	2.15902e+20	2381889.0,4554319.0,1897761.0,	0.545287	0.950884	0.709807	0.922844	2.38547e+06	3.37033e+06	2590025	2.94466e+06	1.41286	1.13692	Glycogen phosphorylase, muscle form OS=Homo sapiens GN=PYGM PE=1 SV=6
A2AB90	TAPBP	265202226626876	27243.0,23306.0,31750.0,	256295168026143	28273.0,38649.0,26641.0,	0.394309	0.950884	0.456587	0.817954	25220.7	34484	27433	31187.7	1.36729	1.13687	Tapasin OS=Homo sapiens GN=TAPBP PE=1 SV=1
Q6P1N7	TAPBP	265202226626876	27243.0,23306.0,31750.0,	256295168026143	28273.0,38649.0,26641.0,	0.394309	0.950884	0.456587	0.817954	25220.7	34484	27433	31187.7	1.36729	1.13687	TAPBP protein OS=Homo sapiens GN=TAPBP PE=1 SV=1
O15533	TAPBP	265202226626876	27243.0,23306.0,31750.0,	256295168026143	28273.0,38649.0,26641.0,	0.394309	0.950884	0.456587	0.817954	25220.7	34484	27433	31187.7	1.36729	1.13687	Tapasin OS=Homo sapiens GN=TAPBP PE=1 SV=1
O15533-2	TAPBP	265202226626876	27243.0,23306.0,31750.0,	256295168026143	28273.0,38649.0,26641.0,	0.394309	0.950884	0.456587	0.817954	25220.7	34484	27433	31187.7	1.36729	1.13687	Isoform 2 of Tapasin OS=Homo sapiens GN=TAPBP
O15533-3	TAPBP	265202226626876	27243.0,23306.0,31750.0,	256295168026143	28273.0,38649.0,26641.0,	0.394309	0.950884	0.456587	0.817954	25220.7	34484	27433	31187.7	1.36729	1.13687	Isoform 3 of Tapasin OS=Homo sapiens GN=TAPBP
A0A0G2JKZ1	TAPBP	265202226626876	27243.0,23306.0,31750.0,	256295168026143	28273.0,38649.0,26641.0,	0.394309	0.950884	0.456587	0.817954	25220.7	34484	27433	31187.7	1.36729	1.13687	Tapasin OS=Homo sapiens GN=TAPBP PE=1 SV=1
A0A0G2JH37	TAPBP	265202226626876	27243.0,23306.0,31750.0,	256295168026143	28273.0,38649.0,26641.0,	0.394309	0.950884	0.456587	0.817954	25220.7	34484	27433	31187.7	1.36729	1.13687	Tapasin OS=Homo sapiens GN=TAPBP PE=1 SV=1
C9JA35	TAPBP	265202226626876	27243.0,23306.0,31750.0,	256295168026143	28273.0,38649.0,26641.0,	0.394309	0.950884	0.456587	0.817954	25220.7	34484	27433	31187.7	1.36729	1.13687	Tapasin (Fragment) OS=Homo sapiens GN=TAPBP PE=1 SV=1
A0A0A0MSV9	TAPBP	265202226626876	27243.0,23306.0,31750.0,	256295168026143	28273.0,38649.0,26641.0,	0.394309	0.950884	0.456587	0.817954	25220.7	34484	27433	31187.7	1.36729	1.13687	Tapasin OS=Homo sapiens GN=TAPBP PE=1 SV=1
Q14573	ITPR3	8.05121e+17	827096.0,601973.0,864345.0,	8.29174e+18	914758.0,1006635.0,685173.0,	0.352705	0.950884	0.45473	0.817146	703944	949182	764471	868855	1.34838	1.13654	Inositol 1,4,5-trisphosphate receptor type 3 OS=Homo sapiens GN=ITPR3 PE=1 SV=2
Q8IYI6	EXOC8	404653627241660	41570.0,37969.0,49217.0,	469027939734555	51743.0,59378.0,35214.0,	0.40098	0.950884	0.513318	0.845636	39465.7	53618	42918.7	48778.3	1.3586	1.13653	Exocyst complex component 8 OS=Homo sapiens GN=EXOC8 PE=1 SV=2
P54652	HSPA2	4.20911e+23	4.3240519E7,4.1224411E7,4.4969011E7,	4.23352e+23	4.6705454E7,6.1649553E7,3.8737198E7,	0.41538	0.950884	0.474174	0.832675	3.98456e+07	5.42602e+07	43144647	49030735	1.36176	1.13643	Heat shock-related 70 kDa protein 2 OS=Homo sapiens GN=HSPA2 PE=1 SV=1
P0C091	FREM3	385493551640763	39601.0,37177.0,48157.0,	422314632559598	46590.0,34644.0,60735.0,	0.160202	0.950884	0.544509	0.859724	38276	49384.7	41645	47323	1.29023	1.13634	FRAS1-related extracellular matrix protein 3 OS=Homo sapiens GN=FREM3 PE=3 SV=2
Q8WY22	BRI3BP	264581960723918	27180.0,20524.0,28256.0,	260574447623840	28746.0,33262.0,24295.0,	0.339944	0.950884	0.385757	0.782999	23327.7	31457.7	25320	28767.7	1.34851	1.13616	BRI3-binding protein OS=Homo sapiens GN=BRI3BP PE=1 SV=1
Reverse_sp|Q6P4E1-5|CASC4_HUMAN	CASC4	395046054336	4057.0,4820.0,5122.0,	411786074834	4541.0,6436.0,4926.0,	0.380138	0.950884	0.404696	0.795548	4297	5852.67	4666.33	5301	1.36204	1.13601	Isoform 5 of Protein CASC4 OS=Homo sapiens GN=CASC4
Reverse_sp|Q6P4E1|CASC4_HUMAN	CASC4	395046054336	4057.0,4820.0,5122.0,	411786074834	4541.0,6436.0,4926.0,	0.380138	0.950884	0.404696	0.795548	4297	5852.67	4666.33	5301	1.36204	1.13601	Protein CASC4 OS=Homo sapiens GN=CASC4 PE=1 SV=1
Reverse_sp|Q6P4E1-2|CASC4_HUMAN	CASC4	395046054336	4057.0,4820.0,5122.0,	411786074834	4541.0,6436.0,4926.0,	0.380138	0.950884	0.404696	0.795548	4297	5852.67	4666.33	5301	1.36204	1.13601	Isoform 2 of Protein CASC4 OS=Homo sapiens GN=CASC4
Reverse_tr|H0YMR0|H0YMR0_HUMAN	CASC4	395046054336	4057.0,4820.0,5122.0,	411786074834	4541.0,6436.0,4926.0,	0.380138	0.950884	0.404696	0.795548	4297	5852.67	4666.33	5301	1.36204	1.13601	Protein CASC4 (Fragment) OS=Homo sapiens GN=CASC4 PE=1 SV=7
Reverse_sp|Q6P4E1-4|CASC4_HUMAN	CASC4	395046054336	4057.0,4820.0,5122.0,	411786074834	4541.0,6436.0,4926.0,	0.380138	0.950884	0.404696	0.795548	4297	5852.67	4666.33	5301	1.36204	1.13601	Isoform 4 of Protein CASC4 OS=Homo sapiens GN=CASC4
Q93008-1	USP9X	9.23451e+17	948661.0,831658.0,939489.0,	9.74447e+18	1075033.0,1189496.0,824562.0,	0.35045	0.950884	0.37439	0.77688	837726	1.1247e+06	906603	1029697	1.34256	1.13578	Isoform 2 of Probable ubiquitin carboxyl-terminal hydrolase FAF-X OS=Homo sapiens GN=USP9X
Q93008	USP9X	9.23451e+17	948661.0,831658.0,939489.0,	9.74447e+18	1075033.0,1189496.0,824562.0,	0.35045	0.950884	0.37439	0.77688	837726	1.1247e+06	906603	1029697	1.34256	1.13578	Probable ubiquitin carboxyl-terminal hydrolase FAF-X OS=Homo sapiens GN=USP9X PE=1 SV=3
P23368	ME2	1.41157e+20	1450111.0,1239732.0,1677025.0,	1.224e+20	1350344.0,2020716.0,1588411.0,	0.388117	0.950884	0.452453	0.816676	1338471	1828211	1.45562e+06	1653157	1.3659	1.1357	NAD-dependent malic enzyme, mitochondrial OS=Homo sapiens GN=ME2 PE=1 SV=1
Q9NRY5	FAM114A2	135131400612385	13880.0,14660.0,14631.0,	151522184615672	16714.0,16336.0,15970.0,	0.181482	0.950884	0.00467573	0.253169	13301.3	17556.7	14390.3	16340	1.31992	1.13548	Protein FAM114A2 OS=Homo sapiens GN=FAM114A2 PE=1 SV=4
E7ESJ7	FAM114A2	135131400612385	13880.0,14660.0,14631.0,	151522184615672	16714.0,16336.0,15970.0,	0.181482	0.950884	0.00467573	0.253169	13301.3	17556.7	14390.3	16340	1.31992	1.13548	Protein FAM114A2 OS=Homo sapiens GN=FAM114A2 PE=1 SV=1
Q9BT67	NDFIP1	664534077658575	68267.0,42684.0,69200.0,	664119536858828	73266.0,71322.0,59950.0,	0.255493	0.950884	0.463116	0.822823	55268	73535.7	60050.3	68179.3	1.33053	1.13537	NEDD4 family-interacting protein 1 OS=Homo sapiens GN=NDFIP1 PE=1 SV=1
P18085	ARF4	2.28203e+20	2344342.0,2331391.0,1974330.0,	1.96345e+20	2166122.0,3256678.0,2125688.0,	0.443252	0.950884	0.510128	0.845636	2.06013e+06	2.80132e+06	2.21669e+06	2.51616e+06	1.35978	1.1351	ADP-ribosylation factor 4 OS=Homo sapiens GN=ARF4 PE=1 SV=3
P10599	TXN	9.80286e+23	1.00705579E8,1.01344176E8,9.5572554E7,	1.03456e+26	1.14135688E8,7.8621462E7,1.44937946E8,	0.176405	0.950884	0.558329	0.86528	9.19134e+07	116935554	9.92074e+07	112565032	1.27224	1.13464	Thioredoxin OS=Homo sapiens GN=TXN PE=1 SV=3
P52209	PGD	8.55928e+20	8792998.0,7919432.0,7376858.0,	7.97091e+21	8793724.0,1.1680169E7,6854897.0,	0.443197	0.950884	0.526873	0.852312	7.45629e+06	1.01051e+07	8.02976e+06	9.1096e+06	1.35525	1.13448	6-phosphogluconate dehydrogenase, decarboxylating OS=Homo sapiens GN=PGD PE=1 SV=3
P52209-2	PGD	8.55928e+20	8792998.0,7919432.0,7376858.0,	7.97091e+21	8793724.0,1.1680169E7,6854897.0,	0.443197	0.950884	0.526873	0.852312	7.45629e+06	1.01051e+07	8.02976e+06	9.1096e+06	1.35525	1.13448	Isoform 2 of 6-phosphogluconate dehydrogenase, decarboxylating OS=Homo sapiens GN=PGD
Q5QNZ2	ATP5F1	4.71143e+17	484006.0,350654.0,500213.0,	4.46282e+17	492347.0,603056.0,418934.0,	0.372125	0.950884	0.450362	0.814438	409844	554580	444958	504779	1.35315	1.13444	ATP synthase F(0) complex subunit B1, mitochondrial OS=Homo sapiens GN=ATP5F1 PE=1 SV=1
P24539	ATP5F1	4.71143e+17	484006.0,350654.0,500213.0,	4.46282e+17	492347.0,603056.0,418934.0,	0.372125	0.950884	0.450362	0.814438	409844	554580	444958	504779	1.35315	1.13444	ATP synthase F(0) complex subunit B1, mitochondrial OS=Homo sapiens GN=ATP5F1 PE=1 SV=2
Q9Y4W6	AFG3L2	5.96155e+17	612427.0,463202.0,617637.0,	6.1526e+17	678764.0,683808.0,557566.0,	0.264252	0.950884	0.313801	0.716828	520488	692246	564422	640046	1.33	1.13398	AFG3-like protein 2 OS=Homo sapiens GN=AFG3L2 PE=1 SV=2
Q8WYL5-4	SSH1	27171879730	2790.0,1966.0,862.0,	284619151767	3139.0,1431.0,1800.0,	0.587939	0.950884	0.758881	0.935125	1775.33	2176	1872.67	2123.33	1.22569	1.13386	Isoform 4 of Protein phosphatase Slingshot homolog 1 OS=Homo sapiens GN=SSH1
Q8WYL5	SSH1	27171879730	2790.0,1966.0,862.0,	284619151767	3139.0,1431.0,1800.0,	0.587939	0.950884	0.758881	0.935125	1775.33	2176	1872.67	2123.33	1.22569	1.13386	Protein phosphatase Slingshot homolog 1 OS=Homo sapiens GN=SSH1 PE=1 SV=2
Reverse_sp|Q68DX3-2|FRPD2_HUMAN	FRMPD2	2.27691e+17	233908.0,149058.0,308893.0,	2.34988e+17	259245.0,302946.0,221984.0,	0.351377	0.950884	0.594491	0.88179	210517	285965	230620	261392	1.35839	1.13343	Isoform 2 of FERM and PDZ domain-containing protein 2 OS=Homo sapiens GN=FRMPD2
Reverse_sp|Q68DX3-3|FRPD2_HUMAN	FRMPD2	2.27691e+17	233908.0,149058.0,308893.0,	2.34988e+17	259245.0,302946.0,221984.0,	0.351377	0.950884	0.594491	0.88179	210517	285965	230620	261392	1.35839	1.13343	Isoform 3 of FERM and PDZ domain-containing protein 2 OS=Homo sapiens GN=FRMPD2
Reverse_sp|Q68DX3|FRPD2_HUMAN	FRMPD2	2.27691e+17	233908.0,149058.0,308893.0,	2.34988e+17	259245.0,302946.0,221984.0,	0.351377	0.950884	0.594491	0.88179	210517	285965	230620	261392	1.35839	1.13343	FERM and PDZ domain-containing protein 2 OS=Homo sapiens GN=FRMPD2 PE=1 SV=3
P61224	RAP1B	3.59541e+20	3693584.0,2679544.0,4457794.0,	3.59462e+20	3965677.0,4940595.0,3368196.0,	0.379147	0.950884	0.524116	0.850495	3.3095e+06	4.502e+06	3.61031e+06	4.09149e+06	1.36032	1.13328	Ras-related protein Rap-1b OS=Homo sapiens GN=RAP1B PE=1 SV=1
M0QX46	CRTC1	9381811536	963.0,1895.0,633.0,	13509521724	1489.0,711.0,1756.0,	0.608926	0.950884	0.768522	0.936428	1095	1342	1163.67	1318.67	1.22557	1.1332	CREB-regulated transcription coactivator 1 OS=Homo sapiens GN=CRTC1 PE=1 SV=1
Q6UUV9	CRTC1	9381811536	963.0,1895.0,633.0,	13509521724	1489.0,711.0,1756.0,	0.608926	0.950884	0.768522	0.936428	1095	1342	1163.67	1318.67	1.22557	1.1332	CREB-regulated transcription coactivator 1 OS=Homo sapiens GN=CRTC1 PE=1 SV=2
Q6UUV9-2	CRTC1	9381811536	963.0,1895.0,633.0,	13509521724	1489.0,711.0,1756.0,	0.608926	0.950884	0.768522	0.936428	1095	1342	1163.67	1318.67	1.22557	1.1332	Isoform 2 of CREB-regulated transcription coactivator 1 OS=Homo sapiens GN=CRTC1
Q6UUV9-3	CRTC1	9381811536	963.0,1895.0,633.0,	13509521724	1489.0,711.0,1756.0,	0.608926	0.950884	0.768522	0.936428	1095	1342	1163.67	1318.67	1.22557	1.1332	Isoform 3 of CREB-regulated transcription coactivator 1 OS=Homo sapiens GN=CRTC1
Reverse_sp|Q9H869-2|YYAP1_HUMAN	YY1AP1	145531698710328	14950.0,17781.0,12201.0,	185401023422355	20453.0,7653.0,22781.0,	0.502153	0.950884	0.721704	0.928245	13956	17043	14977.3	16962.3	1.2212	1.13253	Isoform 2 of YY1-associated protein 1 OS=Homo sapiens GN=YY1AP1
Reverse_sp|Q9H869-5|YYAP1_HUMAN	YY1AP1	145531698710328	14950.0,17781.0,12201.0,	185401023422355	20453.0,7653.0,22781.0,	0.502153	0.950884	0.721704	0.928245	13956	17043	14977.3	16962.3	1.2212	1.13253	Isoform 5 of YY1-associated protein 1 OS=Homo sapiens GN=YY1AP1
Reverse_sp|Q9H869-9|YYAP1_HUMAN	YY1AP1	145531698710328	14950.0,17781.0,12201.0,	185401023422355	20453.0,7653.0,22781.0,	0.502153	0.950884	0.721704	0.928245	13956	17043	14977.3	16962.3	1.2212	1.13253	Isoform 9 of YY1-associated protein 1 OS=Homo sapiens GN=YY1AP1
Reverse_sp|Q9H869-3|YYAP1_HUMAN	YY1AP1	145531698710328	14950.0,17781.0,12201.0,	185401023422355	20453.0,7653.0,22781.0,	0.502153	0.950884	0.721704	0.928245	13956	17043	14977.3	16962.3	1.2212	1.13253	Isoform 3 of YY1-associated protein 1 OS=Homo sapiens GN=YY1AP1
Reverse_tr|B0QZ55|B0QZ55_HUMAN	YY1AP1	145531698710328	14950.0,17781.0,12201.0,	185401023422355	20453.0,7653.0,22781.0,	0.502153	0.950884	0.721704	0.928245	13956	17043	14977.3	16962.3	1.2212	1.13253	YY1-associated protein 1 OS=Homo sapiens GN=YY1AP1 PE=1 SV=1
Q86YS7-2	C2CD5	133771313915842	13742.0,13753.0,18715.0,	148963062412745	16433.0,22902.0,12988.0,	0.446736	0.950884	0.583211	0.874393	14119.3	19421.7	15403.3	17441	1.37554	1.13229	Isoform 2 of C2 domain-containing protein 5 OS=Homo sapiens GN=C2CD5
Q86YS7-4	C2CD5	133771313915842	13742.0,13753.0,18715.0,	148963062412745	16433.0,22902.0,12988.0,	0.446736	0.950884	0.583211	0.874393	14119.3	19421.7	15403.3	17441	1.37554	1.13229	Isoform 4 of C2 domain-containing protein 5 OS=Homo sapiens GN=C2CD5
Q86YS7-5	C2CD5	133771313915842	13742.0,13753.0,18715.0,	148963062412745	16433.0,22902.0,12988.0,	0.446736	0.950884	0.583211	0.874393	14119.3	19421.7	15403.3	17441	1.37554	1.13229	Isoform 5 of C2 domain-containing protein 5 OS=Homo sapiens GN=C2CD5
Q86YS7	C2CD5	133771313915842	13742.0,13753.0,18715.0,	148963062412745	16433.0,22902.0,12988.0,	0.446736	0.950884	0.583211	0.874393	14119.3	19421.7	15403.3	17441	1.37554	1.13229	C2 domain-containing protein 5 OS=Homo sapiens GN=C2CD5 PE=1 SV=1
Q86YS7-3	C2CD5	133771313915842	13742.0,13753.0,18715.0,	148963062412745	16433.0,22902.0,12988.0,	0.446736	0.950884	0.583211	0.874393	14119.3	19421.7	15403.3	17441	1.37554	1.13229	Isoform 3 of C2 domain-containing protein 5 OS=Homo sapiens GN=C2CD5
P12236	SLC25A6	1.00654e+21	1.0340268E7,7010208.0,1.1160965E7,	1.00607e+22	1.1099223E7,1.28321E7,8345293.0,	0.382677	0.950884	0.528685	0.853498	8.73651e+06	11802661	9.50381e+06	10758872	1.35096	1.13206	ADP/ATP translocase 3 OS=Homo sapiens GN=SLC25A6 PE=1 SV=4
Q12768	KIAA0196	163351183914690	16781.0,12393.0,17354.0,	163932698514123	18085.0,20181.0,14392.0,	0.344261	0.950884	0.425947	0.796993	14288	19167	15509.3	17552.7	1.34148	1.13175	WASH complex subunit strumpellin OS=Homo sapiens GN=KIAA0196 PE=1 SV=1
E7EQI7	KIAA0196	163351183914690	16781.0,12393.0,17354.0,	163932698514123	18085.0,20181.0,14392.0,	0.344261	0.950884	0.425947	0.796993	14288	19167	15509.3	17552.7	1.34148	1.13175	WASH complex subunit strumpellin OS=Homo sapiens GN=KIAA0196 PE=1 SV=1
Q9BSJ8-2	ESYT1	4.03723e+20	4147473.0,2983007.0,4540920.0,	4.15805e+20	4587270.0,5070609.0,3550573.0,	0.347493	0.950884	0.47341	0.831966	3.57686e+06	4807410	3.89047e+06	4.40282e+06	1.34403	1.13169	Isoform 2 of Extended synaptotagmin-1 OS=Homo sapiens GN=ESYT1
Q9BSJ8	ESYT1	4.03723e+20	4147473.0,2983007.0,4540920.0,	4.15805e+20	4587270.0,5070609.0,3550573.0,	0.347493	0.950884	0.47341	0.831966	3.57686e+06	4807410	3.89047e+06	4.40282e+06	1.34403	1.13169	Extended synaptotagmin-1 OS=Homo sapiens GN=ESYT1 PE=1 SV=1
P54920	NAPA	2.49857e+20	2566794.0,2088913.0,2515211.0,	2.43622e+20	2687708.0,3111037.0,2311938.0,	0.34145	0.950884	0.329069	0.738454	2.20771e+06	2.95491e+06	2390306	2703561	1.33845	1.13105	Alpha-soluble NSF attachment protein OS=Homo sapiens GN=NAPA PE=1 SV=3
Q5UCC4	EMC10	552034217452719	56710.0,44147.0,62282.0,	599857813458776	66177.0,58433.0,59897.0,	0.115852	0.950884	0.318373	0.723727	50032	65631.7	54379.7	61502.3	1.31179	1.13098	ER membrane protein complex subunit 10 OS=Homo sapiens GN=EMC10 PE=1 SV=1
M0R2A0	EMC10	552034217452719	56710.0,44147.0,62282.0,	599857813458776	66177.0,58433.0,59897.0,	0.115852	0.950884	0.318373	0.723727	50032	65631.7	54379.7	61502.3	1.31179	1.13098	ER membrane protein complex subunit 10 OS=Homo sapiens GN=EMC10 PE=1 SV=1
Q5UCC4-2	EMC10	552034217452719	56710.0,44147.0,62282.0,	599857813458776	66177.0,58433.0,59897.0,	0.115852	0.950884	0.318373	0.723727	50032	65631.7	54379.7	61502.3	1.31179	1.13098	Isoform 2 of ER membrane protein complex subunit 10 OS=Homo sapiens GN=EMC10
P01111	NRAS	1.05165e+19	1080360.0,855675.0,1239331.0,	1.0765e+19	1187623.0,1432133.0,970501.0,	0.376146	0.950884	0.471796	0.830456	972705	1.3146e+06	1.05846e+06	1.19675e+06	1.35149	1.13066	GTPase NRas OS=Homo sapiens GN=NRAS PE=1 SV=1
O15327	INPP4B	170003015	1746.0,0.0,3561.0,	209932361239	2315.0,2419.0,1262.0,	0.590287	0.950884	0.84937	0.957465	1571.67	2191.33	1769	1998.67	1.39427	1.12983	Type II inositol 3,4-bisphosphate 4-phosphatase OS=Homo sapiens GN=INPP4B PE=2 SV=4
E7EQN9	INPP4B	170003015	1746.0,0.0,3561.0,	209932361239	2315.0,2419.0,1262.0,	0.590287	0.950884	0.84937	0.957465	1571.67	2191.33	1769	1998.67	1.39427	1.12983	Type II inositol 3,4-bisphosphate 4-phosphatase OS=Homo sapiens GN=INPP4B PE=1 SV=1
D6RJC3	INPP4B	170003015	1746.0,0.0,3561.0,	209932361239	2315.0,2419.0,1262.0,	0.590287	0.950884	0.84937	0.957465	1571.67	2191.33	1769	1998.67	1.39427	1.12983	Type II inositol 3,4-bisphosphate 4-phosphatase (Fragment) OS=Homo sapiens GN=INPP4B PE=1 SV=1
E9PCZ3	INPP4B	170003015	1746.0,0.0,3561.0,	209932361239	2315.0,2419.0,1262.0,	0.590287	0.950884	0.84937	0.957465	1571.67	2191.33	1769	1998.67	1.39427	1.12983	Type II inositol 3,4-bisphosphate 4-phosphatase (Fragment) OS=Homo sapiens GN=INPP4B PE=1 SV=1
P41250	GARS	4.87252e+20	5005551.0,4830618.0,6318808.0,	4.3508e+21	4799904.0,9078952.0,4371737.0,	0.526839	0.950884	0.694328	0.916335	4.94527e+06	6.92683e+06	5.38499e+06	6083531	1.4007	1.12972	Glycine--tRNA ligase OS=Homo sapiens GN=GARS PE=1 SV=3
O00469	PLOD2	1.20463e+20	1237520.0,1095303.0,1243136.0,	1.1812e+19	1303128.0,1717631.0,1018717.0,	0.436591	0.950884	0.529133	0.853498	1.10108e+06	1.49252e+06	1.19199e+06	1346492	1.35551	1.12962	Procollagen-lysine,2-oxoglutarate 5-dioxygenase 2 OS=Homo sapiens GN=PLOD2 PE=1 SV=2
O00469-2	PLOD2	1.20463e+20	1237520.0,1095303.0,1243136.0,	1.1812e+19	1303128.0,1717631.0,1018717.0,	0.436591	0.950884	0.529133	0.853498	1.10108e+06	1.49252e+06	1.19199e+06	1346492	1.35551	1.12962	Isoform 2 of Procollagen-lysine,2-oxoglutarate 5-dioxygenase 2 OS=Homo sapiens GN=PLOD2
O60884	DNAJA2	2.62691e+20	2698641.0,2422244.0,2862645.0,	2.76156e+20	3046624.0,3312655.0,2658216.0,	0.297449	0.950884	0.21693	0.627327	2.45466e+06	3.26649e+06	2.66118e+06	3.00583e+06	1.33073	1.12951	DnaJ homolog subfamily A member 2 OS=Homo sapiens GN=DNAJA2 PE=1 SV=1
C9JQC9	ANO10	517443930347952	53157.0,41142.0,56650.0,	492349294545791	54316.0,69510.0,46665.0,	0.395631	0.950884	0.475962	0.833544	46333	62656.7	50316.3	56830.3	1.35231	1.12946	Anoctamin-10 (Fragment) OS=Homo sapiens GN=ANO10 PE=1 SV=1
C9JPY2	ANO10	517443930347952	53157.0,41142.0,56650.0,	492349294545791	54316.0,69510.0,46665.0,	0.395631	0.950884	0.475962	0.833544	46333	62656.7	50316.3	56830.3	1.35231	1.12946	Anoctamin-10 (Fragment) OS=Homo sapiens GN=ANO10 PE=1 SV=1
C9IYD3	ANO10	517443930347952	53157.0,41142.0,56650.0,	492349294545791	54316.0,69510.0,46665.0,	0.395631	0.950884	0.475962	0.833544	46333	62656.7	50316.3	56830.3	1.35231	1.12946	Anoctamin-10 (Fragment) OS=Homo sapiens GN=ANO10 PE=1 SV=1
Q9NW15-5	ANO10	517443930347952	53157.0,41142.0,56650.0,	492349294545791	54316.0,69510.0,46665.0,	0.395631	0.950884	0.475962	0.833544	46333	62656.7	50316.3	56830.3	1.35231	1.12946	Isoform 5 of Anoctamin-10 OS=Homo sapiens GN=ANO10
Q9NW15-2	ANO10	517443930347952	53157.0,41142.0,56650.0,	492349294545791	54316.0,69510.0,46665.0,	0.395631	0.950884	0.475962	0.833544	46333	62656.7	50316.3	56830.3	1.35231	1.12946	Isoform 2 of Anoctamin-10 OS=Homo sapiens GN=ANO10
C9JA49	ANO10	517443930347952	53157.0,41142.0,56650.0,	492349294545791	54316.0,69510.0,46665.0,	0.395631	0.950884	0.475962	0.833544	46333	62656.7	50316.3	56830.3	1.35231	1.12946	Anoctamin-10 (Fragment) OS=Homo sapiens GN=ANO10 PE=1 SV=1
C9IZD0	ANO10	517443930347952	53157.0,41142.0,56650.0,	492349294545791	54316.0,69510.0,46665.0,	0.395631	0.950884	0.475962	0.833544	46333	62656.7	50316.3	56830.3	1.35231	1.12946	Anoctamin-10 (Fragment) OS=Homo sapiens GN=ANO10 PE=1 SV=1
Q9NW15	ANO10	517443930347952	53157.0,41142.0,56650.0,	492349294545791	54316.0,69510.0,46665.0,	0.395631	0.950884	0.475962	0.833544	46333	62656.7	50316.3	56830.3	1.35231	1.12946	Anoctamin-10 OS=Homo sapiens GN=ANO10 PE=1 SV=2
C9J670	ANO10	517443930347952	53157.0,41142.0,56650.0,	492349294545791	54316.0,69510.0,46665.0,	0.395631	0.950884	0.475962	0.833544	46333	62656.7	50316.3	56830.3	1.35231	1.12946	Anoctamin-10 (Fragment) OS=Homo sapiens GN=ANO10 PE=1 SV=1
P07864	LDHC	9.51891e+18	977873.0,871555.0,1492321.0,	7.94747e+18	876776.0,1910421.0,987042.0,	0.531399	0.950884	0.727794	0.929253	1015896	1.43927e+06	1.11392e+06	1.25808e+06	1.41675	1.12942	L-lactate dehydrogenase C chain OS=Homo sapiens GN=LDHC PE=1 SV=4
F5H245	LDHC	9.51891e+18	977873.0,871555.0,1492321.0,	7.94747e+18	876776.0,1910421.0,987042.0,	0.531399	0.950884	0.727794	0.929253	1015896	1.43927e+06	1.11392e+06	1.25808e+06	1.41675	1.12942	L-lactate dehydrogenase OS=Homo sapiens GN=LDHC PE=1 SV=1
Q9NS18-2	GLRX2	726807149276859	74664.0,74837.0,90800.0,	8261296260106223	91139.0,71989.0,108250.0,	0.0819736	0.950884	0.443719	0.809457	73677	95031.7	80100.3	90459.3	1.28984	1.12933	Isoform 2 of Glutaredoxin-2, mitochondrial OS=Homo sapiens GN=GLRX2
Q9NS18	GLRX2	726807149276859	74664.0,74837.0,90800.0,	8261296260106223	91139.0,71989.0,108250.0,	0.0819736	0.950884	0.443719	0.809457	73677	95031.7	80100.3	90459.3	1.28984	1.12933	Glutaredoxin-2, mitochondrial OS=Homo sapiens GN=GLRX2 PE=1 SV=1
P13861-2	PRKAR2A	2.52479e+17	259371.0,226926.0,238881.0,	2.5269e+17	278773.0,308576.0,231344.0,	0.331796	0.950884	0.300609	0.699721	223822	297438	241726	272898	1.3289	1.12895	Isoform 2 of cAMP-dependent protein kinase type II-alpha regulatory subunit OS=Homo sapiens GN=PRKAR2A
P13861	PRKAR2A	2.52479e+17	259371.0,226926.0,238881.0,	2.5269e+17	278773.0,308576.0,231344.0,	0.331796	0.950884	0.300609	0.699721	223822	297438	241726	272898	1.3289	1.12895	cAMP-dependent protein kinase type II-alpha regulatory subunit OS=Homo sapiens GN=PRKAR2A PE=1 SV=2
P08238	HSP90AB1	1.19252e+25	1.22508931E8,1.11332121E8,9.9258016E7,	1.14738e+26	1.26582662E8,1.38893783E8,1.10532632E8,	0.314744	0.950884	0.251367	0.660885	1.03208e+08	1.36307e+08	1.11033e+08	125336359	1.3207	1.12882	Heat shock protein HSP 90-beta OS=Homo sapiens GN=HSP90AB1 PE=1 SV=4
Q96CX2	KCTD12	611495285759150	62818.0,55329.0,69878.0,	5111611864565853	56389.0,88728.0,67107.0,	0.416906	0.950884	0.499019	0.842007	57718.7	78538	62675	70741.3	1.3607	1.1287	BTB/POZ domain-containing protein KCTD12 OS=Homo sapiens GN=KCTD12 PE=1 SV=1
B4DQI4	ABHD14B	2.05986e+17	211609.0,186850.0,254260.0,	1.78106e+17	196489.0,369311.0,170821.0,	0.533478	0.950884	0.704207	0.920299	199902	279850	217573	245540	1.39994	1.12854	Protein ABHD14B OS=Homo sapiens GN=ABHD14B PE=1 SV=1
Q96IU4	ABHD14B	2.05986e+17	211609.0,186850.0,254260.0,	1.78106e+17	196489.0,369311.0,170821.0,	0.533478	0.950884	0.704207	0.920299	199902	279850	217573	245540	1.39994	1.12854	Protein ABHD14B OS=Homo sapiens GN=ABHD14B PE=1 SV=1
Q9H3T3-3	SEMA6B	281792230220713	28948.0,23345.0,24470.0,	266304700521677	29378.0,35153.0,22090.0,	0.411039	0.950884	0.490194	0.839895	23731.3	31770.7	25587.7	28873.7	1.33876	1.12842	Isoform 2 of Semaphorin-6B OS=Homo sapiens GN=SEMA6B
Q96I63	YME1L1	503693585750903	51743.0,37533.0,60135.0,	488719523842631	53914.0,71224.0,43443.0,	0.427056	0.950884	0.575073	0.872661	45709.7	62246.7	49803.7	56193.7	1.36178	1.1283	ATP-dependent zinc metalloprotease YME1L1 OS=Homo sapiens GN=YME1L1 PE=1 SV=1
Q96TA2-3	YME1L1	503693585750903	51743.0,37533.0,60135.0,	488719523842631	53914.0,71224.0,43443.0,	0.427056	0.950884	0.575073	0.872661	45709.7	62246.7	49803.7	56193.7	1.36178	1.1283	Isoform 3 of ATP-dependent zinc metalloprotease YME1L1 OS=Homo sapiens GN=YME1L1
Q96TA2	YME1L1	503693585750903	51743.0,37533.0,60135.0,	488719523842631	53914.0,71224.0,43443.0,	0.427056	0.950884	0.575073	0.872661	45709.7	62246.7	49803.7	56193.7	1.36178	1.1283	ATP-dependent zinc metalloprotease YME1L1 OS=Homo sapiens GN=YME1L1 PE=1 SV=2
Q96TA2-2	YME1L1	503693585750903	51743.0,37533.0,60135.0,	488719523842631	53914.0,71224.0,43443.0,	0.427056	0.950884	0.575073	0.872661	45709.7	62246.7	49803.7	56193.7	1.36178	1.1283	Isoform 2 of ATP-dependent zinc metalloprotease YME1L1 OS=Homo sapiens GN=YME1L1
P45880	VDAC2	8.31273e+20	8539717.0,5910091.0,9540424.0,	8.34319e+21	9204425.0,1.0789244E7,7067489.0,	0.385932	0.950884	0.539592	0.857065	7.34473e+06	9.90168e+06	7996744	9020386	1.34813	1.12801	Voltage-dependent anion-selective channel protein 2 OS=Homo sapiens GN=VDAC2 PE=1 SV=2
O95782	AP2A1	1.54751e+20	1589762.0,1268194.0,1604603.0,	1.53951e+20	1698425.0,1949362.0,1385467.0,	0.356458	0.950884	0.395184	0.791931	1372418	1835206	1.48752e+06	1.67775e+06	1.33721	1.12789	AP-2 complex subunit alpha-1 OS=Homo sapiens GN=AP2A1 PE=1 SV=3
O95782-2	AP2A1	1.54751e+20	1589762.0,1268194.0,1604603.0,	1.53951e+20	1698425.0,1949362.0,1385467.0,	0.356458	0.950884	0.395184	0.791931	1372418	1835206	1.48752e+06	1.67775e+06	1.33721	1.12789	Isoform B of AP-2 complex subunit alpha-1 OS=Homo sapiens GN=AP2A1
Q16775-2	HAGH	1.60254e+20	1646292.0,1465145.0,2153353.0,	1.48069e+20	1633529.0,2446640.0,1857403.0,	0.400079	0.950884	0.520723	0.848869	1.6083e+06	2191601	1754930	1.97919e+06	1.36268	1.12779	Isoform 2 of Hydroxyacylglutathione hydrolase, mitochondrial OS=Homo sapiens GN=HAGH
Q16775	HAGH	1.60254e+20	1646292.0,1465145.0,2153353.0,	1.48069e+20	1633529.0,2446640.0,1857403.0,	0.400079	0.950884	0.520723	0.848869	1.6083e+06	2191601	1754930	1.97919e+06	1.36268	1.12779	Hydroxyacylglutathione hydrolase, mitochondrial OS=Homo sapiens GN=HAGH PE=1 SV=2
H3BPK3	HAGH	1.60254e+20	1646292.0,1465145.0,2153353.0,	1.48069e+20	1633529.0,2446640.0,1857403.0,	0.400079	0.950884	0.520723	0.848869	1.6083e+06	2191601	1754930	1.97919e+06	1.36268	1.12779	Hydroxyacylglutathione hydrolase, mitochondrial (Fragment) OS=Homo sapiens GN=HAGH PE=1 SV=1
Q53GQ0	HSD17B12	9.53897e+17	979940.0,657881.0,1029747.0,	9.44231e+18	1041700.0,1212039.0,754622.0,	0.402581	0.950884	0.556942	0.864945	818003	1.1018e+06	889189	1002787	1.34693	1.12775	Very-long-chain 3-oxoacyl-CoA reductase OS=Homo sapiens GN=HSD17B12 PE=1 SV=2
M0QXB5	ETHE1	842757140794573	86574.0,74746.0,111726.0,	7647620041872227	84367.0,149883.0,73604.0,	0.516422	0.950884	0.689937	0.916335	83418.3	116374	91015.3	102618	1.39506	1.12748	Persulfide dioxygenase ETHE1, mitochondrial OS=Homo sapiens GN=ETHE1 PE=1 SV=1
O95571	ETHE1	842757140794573	86574.0,74746.0,111726.0,	7647620041872227	84367.0,149883.0,73604.0,	0.516422	0.950884	0.689937	0.916335	83418.3	116374	91015.3	102618	1.39506	1.12748	Persulfide dioxygenase ETHE1, mitochondrial OS=Homo sapiens GN=ETHE1 PE=1 SV=2
Q9HD45	TM9SF3	4.43304e+17	455407.0,338905.0,499288.0,	4.28853e+17	473118.0,606115.0,379098.0,	0.416685	0.950884	0.540256	0.857539	396563	537104	431200	486110	1.3544	1.12734	Transmembrane 9 superfamily member 3 OS=Homo sapiens GN=TM9SF3 PE=1 SV=2
Q16134	ETFDH	213811215322110	21963.0,12721.0,26119.0,	233363483416422	25743.0,26050.0,16733.0,	0.381378	0.950884	0.635533	0.892798	18548	24864	20267.7	22842	1.34052	1.12702	Electron transfer flavoprotein-ubiquinone oxidoreductase, mitochondrial OS=Homo sapiens GN=ETFDH PE=1 SV=2
Q16134-3	ETFDH	213811215322110	21963.0,12721.0,26119.0,	233363483416422	25743.0,26050.0,16733.0,	0.381378	0.950884	0.635533	0.892798	18548	24864	20267.7	22842	1.34052	1.12702	Isoform 2 of Electron transfer flavoprotein-ubiquinone oxidoreductase, mitochondrial OS=Homo sapiens GN=ETFDH
Q5QPK2	DPM1	719694603365867	73933.0,48186.0,77814.0,	7379211207158902	81408.0,83813.0,60025.0,	0.335817	0.950884	0.521694	0.849238	61289.7	81588.3	66644.3	75082	1.33119	1.12661	Dolichol-phosphate mannosyltransferase subunit 1 OS=Homo sapiens GN=DPM1 PE=1 SV=1
O60762	DPM1	719694603365867	73933.0,48186.0,77814.0,	7379211207158902	81408.0,83813.0,60025.0,	0.335817	0.950884	0.521694	0.849238	61289.7	81588.3	66644.3	75082	1.33119	1.12661	Dolichol-phosphate mannosyltransferase subunit 1 OS=Homo sapiens GN=DPM1 PE=1 SV=1
H0Y368	DPM1	719694603365867	73933.0,48186.0,77814.0,	7379211207158902	81408.0,83813.0,60025.0,	0.335817	0.950884	0.521694	0.849238	61289.7	81588.3	66644.3	75082	1.33119	1.12661	Dolichol-phosphate mannosyltransferase subunit 1 (Fragment) OS=Homo sapiens GN=DPM1 PE=1 SV=1
A0A0U1RRM8	FERMT2	1.48754e+17	152813.0,120963.0,148299.0,	1.5264e+17	168394.0,195326.0,111756.0,	0.428524	0.950884	0.556741	0.864769	129947	174496	140692	158492	1.34282	1.12652	Fermitin family homolog 2 (Fragment) OS=Homo sapiens GN=FERMT2 PE=1 SV=1
H0YJ34	FERMT2	1.48754e+17	152813.0,120963.0,148299.0,	1.5264e+17	168394.0,195326.0,111756.0,	0.428524	0.950884	0.556741	0.864769	129947	174496	140692	158492	1.34282	1.12652	Fermitin family homolog 2 (Fragment) OS=Homo sapiens GN=FERMT2 PE=1 SV=1
Q96AC1-3	FERMT2	1.48754e+17	152813.0,120963.0,148299.0,	1.5264e+17	168394.0,195326.0,111756.0,	0.428524	0.950884	0.556741	0.864769	129947	174496	140692	158492	1.34282	1.12652	Isoform 3 of Fermitin family homolog 2 OS=Homo sapiens GN=FERMT2
Q96AC1-2	FERMT2	1.48754e+17	152813.0,120963.0,148299.0,	1.5264e+17	168394.0,195326.0,111756.0,	0.428524	0.950884	0.556741	0.864769	129947	174496	140692	158492	1.34282	1.12652	Isoform 2 of Fermitin family homolog 2 OS=Homo sapiens GN=FERMT2
Q96AC1	FERMT2	1.48754e+17	152813.0,120963.0,148299.0,	1.5264e+17	168394.0,195326.0,111756.0,	0.428524	0.950884	0.556741	0.864769	129947	174496	140692	158492	1.34282	1.12652	Fermitin family homolog 2 OS=Homo sapiens GN=FERMT2 PE=1 SV=1
Q9P291	ARMCX1	164641476812826	16913.0,15459.0,15152.0,	143312260920420	15810.0,16908.0,20809.0,	0.207931	0.950884	0.31787	0.723147	14686	19120	15841.3	17842.3	1.30192	1.12632	Armadillo repeat-containing X-linked protein 1 OS=Homo sapiens GN=ARMCX1 PE=1 SV=1
A0A087WTL2	ARMCX1	164641476812826	16913.0,15459.0,15152.0,	143312260920420	15810.0,16908.0,20809.0,	0.207931	0.950884	0.31787	0.723147	14686	19120	15841.3	17842.3	1.30192	1.12632	Armadillo repeat-containing X-linked protein 1 OS=Homo sapiens GN=ARMCX1 PE=1 SV=1
Q9UJY1	HSPB8	126671388211476	13012.0,14530.0,13557.0,	159761670515870	17624.0,12493.0,16172.0,	0.0254172	0.826867	0.376039	0.77726	12675	16183.7	13699.7	15429.7	1.27682	1.12628	Heat shock protein beta-8 OS=Homo sapiens GN=HSPB8 PE=1 SV=1
P62258	YWHAE	7.58823e+23	7.7954437E7,7.1904355E7,1.01586856E8,	6.98147e+24	7.7021539E7,1.25163477E8,8.0984853E7,	0.453557	0.950884	0.593278	0.881223	76853683	105547788	83815216	9.439e+07	1.37336	1.12617	14-3-3 protein epsilon OS=Homo sapiens GN=YWHAE PE=1 SV=1
O00203	AP3B1	4.11768e+17	423008.0,335476.0,477511.0,	4.13389e+17	456057.0,566225.0,369549.0,	0.398603	0.950884	0.504954	0.845636	378814	511048	411998	463944	1.34907	1.12608	AP-3 complex subunit beta-1 OS=Homo sapiens GN=AP3B1 PE=1 SV=3
O00203-3	AP3B1	4.11768e+17	423008.0,335476.0,477511.0,	4.13389e+17	456057.0,566225.0,369549.0,	0.398603	0.950884	0.504954	0.845636	378814	511048	411998	463944	1.34907	1.12608	Isoform 2 of AP-3 complex subunit beta-1 OS=Homo sapiens GN=AP3B1
Q6AWC2-2	WWC2	5839080	598.0,950.0,0.0,	65401003	721.0,0.0,1022.0,	0.895743	0.982989	0.882027	0.969979	497	552.333	516	581	1.11133	1.12597	Isoform 2 of Protein WWC2 OS=Homo sapiens GN=WWC2
Q6AWC2-5	WWC2	5839080	598.0,950.0,0.0,	65401003	721.0,0.0,1022.0,	0.895743	0.982989	0.882027	0.969979	497	552.333	516	581	1.11133	1.12597	Isoform 5 of Protein WWC2 OS=Homo sapiens GN=WWC2
Q6AWC2	WWC2	5839080	598.0,950.0,0.0,	65401003	721.0,0.0,1022.0,	0.895743	0.982989	0.882027	0.969979	497	552.333	516	581	1.11133	1.12597	Protein WWC2 OS=Homo sapiens GN=WWC2 PE=1 SV=2
Q6AWC2-4	WWC2	5839080	598.0,950.0,0.0,	65401003	721.0,0.0,1022.0,	0.895743	0.982989	0.882027	0.969979	497	552.333	516	581	1.11133	1.12597	Isoform 4 of Protein WWC2 OS=Homo sapiens GN=WWC2
Q6AWC2-3	WWC2	5839080	598.0,950.0,0.0,	65401003	721.0,0.0,1022.0,	0.895743	0.982989	0.882027	0.969979	497	552.333	516	581	1.11133	1.12597	Isoform 3 of Protein WWC2 OS=Homo sapiens GN=WWC2
Q6AWC2-6	WWC2	5839080	598.0,950.0,0.0,	65401003	721.0,0.0,1022.0,	0.895743	0.982989	0.882027	0.969979	497	552.333	516	581	1.11133	1.12597	Isoform 6 of Protein WWC2 OS=Homo sapiens GN=WWC2
E9PI14	MRPL16	680745981683907	69933.0,62615.0,99127.0,	7605914928563985	83910.0,111645.0,65206.0,	0.436906	0.950884	0.610128	0.884811	70599	96443	77225	86920.3	1.36607	1.12555	39S ribosomal protein L16, mitochondrial (Fragment) OS=Homo sapiens GN=MRPL16 PE=1 SV=1
Q9NX20	MRPL16	680745981683907	69933.0,62615.0,99127.0,	7605914928563985	83910.0,111645.0,65206.0,	0.436906	0.950884	0.610128	0.884811	70599	96443	77225	86920.3	1.36607	1.12555	39S ribosomal protein L16, mitochondrial OS=Homo sapiens GN=MRPL16 PE=1 SV=1
P16152	CBR1	2.27077e+20	2332771.0,2171464.0,2672838.0,	2.05893e+20	2271457.0,4061266.0,1745333.0,	0.541799	0.950884	0.712812	0.925231	2.20254e+06	3.06735e+06	2.39236e+06	2.69269e+06	1.39264	1.12554	Carbonyl reductase [NADPH] 1 OS=Homo sapiens GN=CBR1 PE=1 SV=3
Q01850	CDR2	666745809856052	68494.0,60815.0,66219.0,	6628410372868042	73126.0,77574.0,69340.0,	0.254812	0.950884	0.0682766	0.434566	60274.7	79351.3	65176	73346.7	1.3165	1.12536	Cerebellar degeneration-related protein 2 OS=Homo sapiens GN=CDR2 PE=1 SV=2
Reverse_sp|Q9UPW8|UN13A_HUMAN	UNC13A	803858335563648	82580.0,87255.0,75193.0,	7919413046389051	87369.0,97569.0,90750.0,	0.26647	0.950884	0.0929669	0.464516	75796	99569.3	81676	91896	1.31365	1.12513	Protein unc-13 homolog A OS=Homo sapiens GN=UNC13A PE=2 SV=4
Reverse_tr|F8W059|F8W059_HUMAN	UNC13A	803858335563648	82580.0,87255.0,75193.0,	7919413046389051	87369.0,97569.0,90750.0,	0.26647	0.950884	0.0929669	0.464516	75796	99569.3	81676	91896	1.31365	1.12513	Protein unc-13 homolog A OS=Homo sapiens GN=UNC13A PE=1 SV=1
Reverse_tr|F8W0P6|F8W0P6_HUMAN	UNC13A	803858335563648	82580.0,87255.0,75193.0,	7919413046389051	87369.0,97569.0,90750.0,	0.26647	0.950884	0.0929669	0.464516	75796	99569.3	81676	91896	1.31365	1.12513	Protein unc-13 homolog A OS=Homo sapiens GN=UNC13A PE=1 SV=1
Reverse_tr|H7BXE5|H7BXE5_HUMAN	UNC13A	803858335563648	82580.0,87255.0,75193.0,	7919413046389051	87369.0,97569.0,90750.0,	0.26647	0.950884	0.0929669	0.464516	75796	99569.3	81676	91896	1.31365	1.12513	Protein unc-13 homolog A OS=Homo sapiens GN=UNC13A PE=1 SV=2
Reverse_tr|F8VZH8|F8VZH8_HUMAN	UNC13A	803858335563648	82580.0,87255.0,75193.0,	7919413046389051	87369.0,97569.0,90750.0,	0.26647	0.950884	0.0929669	0.464516	75796	99569.3	81676	91896	1.31365	1.12513	Protein unc-13 homolog A OS=Homo sapiens GN=UNC13A PE=1 SV=1
O75083	WDR1	1.66308e+23	1.7084951E7,1.5124879E7,1.797634E7,	1.45354e+23	1.603585E7,2.9160645E7,1.1242682E7,	0.560636	0.950884	0.736115	0.930582	1.54319e+07	2.15198e+07	1.67287e+07	18813059	1.3945	1.1246	WD repeat-containing protein 1 OS=Homo sapiens GN=WDR1 PE=1 SV=4
Reverse_sp|Q92802-3|N42L2_HUMAN	N4BP2L2	6.30909e+20	6481377.0,7546568.0,7506708.0,	1.08645e+21	1.1986047E7,4494613.0,7717082.0,	0.398727	0.950884	0.723632	0.928495	6.62412e+06	8.14898e+06	7.17822e+06	8065914	1.2302	1.12367	Isoform 3 of NEDD4-binding protein 2-like 2 OS=Homo sapiens GN=N4BP2L2
Reverse_tr|B4DPY1|B4DPY1_HUMAN	N4BP2L2	6.30909e+20	6481377.0,7546568.0,7506708.0,	1.08645e+21	1.1986047E7,4494613.0,7717082.0,	0.398727	0.950884	0.723632	0.928495	6.62412e+06	8.14898e+06	7.17822e+06	8065914	1.2302	1.12367	NEDD4-binding protein 2-like 2 OS=Homo sapiens GN=N4BP2L2 PE=1 SV=1
P51571	SSR4	5.26938e+17	541325.0,340291.0,584113.0,	5.06796e+17	559109.0,683744.0,403960.0,	0.431484	0.950884	0.613918	0.886391	448815	605818	488576	548938	1.34982	1.12355	Translocon-associated protein subunit delta OS=Homo sapiens GN=SSR4 PE=1 SV=1
Reverse_sp|Q9UJF2|NGAP_HUMAN	RASAL2	1.00244e+16	102980.0,55755.0,169346.0,	8.55062e+16	94332.0,162006.0,112236.0,	0.474005	0.950884	0.748017	0.933805	98950	137422	109360	122858	1.3888	1.12342	Ras GTPase-activating protein nGAP OS=Homo sapiens GN=RASAL2 PE=1 SV=2
Reverse_tr|H0Y638|H0Y638_HUMAN	RASAL2	1.00244e+16	102980.0,55755.0,169346.0,	8.55062e+16	94332.0,162006.0,112236.0,	0.474005	0.950884	0.748017	0.933805	98950	137422	109360	122858	1.3888	1.12342	Ras GTPase-activating protein nGAP (Fragment) OS=Homo sapiens GN=RASAL2 PE=1 SV=1
Reverse_sp|Q9UJF2-2|NGAP_HUMAN	RASAL2	1.00244e+16	102980.0,55755.0,169346.0,	8.55062e+16	94332.0,162006.0,112236.0,	0.474005	0.950884	0.748017	0.933805	98950	137422	109360	122858	1.3888	1.12342	Isoform 2 of Ras GTPase-activating protein nGAP OS=Homo sapiens GN=RASAL2
P11142	HSPA8	1.46123e+26	1.50113789E8,1.41097604E8,1.52850455E8,	1.47077e+26	1.62259411E8,1.99407444E8,1.37194829E8,	0.388345	0.950884	0.419342	0.795548	136764843	182778941	148020616	166287228	1.33645	1.12341	Heat shock cognate 71 kDa protein OS=Homo sapiens GN=HSPA8 PE=1 SV=1
A0A0C4DGS1	DDOST	2.11799e+20	2175817.0,1724360.0,2367147.0,	2.20324e+20	2430666.0,2482795.0,2126640.0,	0.254875	0.950884	0.322024	0.727347	1922986	2.53663e+06	2089108	2.3467e+06	1.31911	1.1233	Dolichyl-diphosphooligosaccharide--protein glycosyltransferase 48 kDa subunit OS=Homo sapiens GN=DDOST PE=1 SV=1
P39656	DDOST	2.11799e+20	2175817.0,1724360.0,2367147.0,	2.20324e+20	2430666.0,2482795.0,2126640.0,	0.254875	0.950884	0.322024	0.727347	1922986	2.53663e+06	2089108	2.3467e+06	1.31911	1.1233	Dolichyl-diphosphooligosaccharide--protein glycosyltransferase 48 kDa subunit OS=Homo sapiens GN=DDOST PE=1 SV=4
Q2T9J0-2	TYSND1	751069572849	7715.0,7282.0,3365.0,	620089936928	6840.0,6725.0,7060.0,	0.410097	0.950884	0.640576	0.896266	5772	7373.67	6120.67	6875	1.27749	1.12324	Isoform 2 of Peroxisomal leader peptide-processing protease OS=Homo sapiens GN=TYSND1
Q2T9J0	TYSND1	751069572849	7715.0,7282.0,3365.0,	620089936928	6840.0,6725.0,7060.0,	0.410097	0.950884	0.640576	0.896266	5772	7373.67	6120.67	6875	1.27749	1.12324	Peroxisomal leader peptide-processing protease OS=Homo sapiens GN=TYSND1 PE=1 SV=3
P18669	PGAM1	2.01115e+23	2.066072E7,2.0248831E7,2.8485872E7,	1.89899e+23	2.0950221E7,3.0099557E7,2.6839079E7,	0.360397	0.950884	0.496358	0.842007	21189071	28524515	2.31318e+07	2.5963e+07	1.34619	1.12239	Phosphoglycerate mutase 1 OS=Homo sapiens GN=PGAM1 PE=1 SV=2
F8W943	ASL	2.02199e+17	207719.0,200564.0,223243.0,	1.50764e+17	166325.0,364951.0,177458.0,	0.553652	0.950884	0.72883	0.929253	194255	270963	210509	236245	1.39489	1.12226	Argininosuccinate lyase (Fragment) OS=Homo sapiens GN=ASL PE=1 SV=1
Q5T8U5	SURF4	1.6162e+17	166032.0,111942.0,174536.0,	1.51797e+17	167464.0,215419.0,124900.0,	0.444828	0.950884	0.605214	0.884811	138766	187469	150837	169261	1.35097	1.12215	Surfeit 4 OS=Homo sapiens GN=SURF4 PE=1 SV=1
O15260	SURF4	1.6162e+17	166032.0,111942.0,174536.0,	1.51797e+17	167464.0,215419.0,124900.0,	0.444828	0.950884	0.605214	0.884811	138766	187469	150837	169261	1.35097	1.12215	Surfeit locus protein 4 OS=Homo sapiens GN=SURF4 PE=1 SV=3
O15260-2	SURF4	1.6162e+17	166032.0,111942.0,174536.0,	1.51797e+17	167464.0,215419.0,124900.0,	0.444828	0.950884	0.605214	0.884811	138766	187469	150837	169261	1.35097	1.12215	Isoform 2 of Surfeit locus protein 4 OS=Homo sapiens GN=SURF4
Q13740-2	ALCAM	4.07957e+20	4190960.0,3505739.0,4751986.0,	4.32176e+20	4767882.0,4621750.0,4574816.0,	0.175158	0.950884	0.294821	0.691876	3.81698e+06	4.99694e+06	4.14956e+06	4654816	1.30913	1.12176	Isoform 2 of CD166 antigen OS=Homo sapiens GN=ALCAM
Q6ZVM7-3	TOM1L2	1.16235e+16	119405.0,127484.0,113738.0,	1.33555e+17	147336.0,96120.0,161071.0,	0.0767565	0.950884	0.538413	0.855662	111433	140048	120209	134842	1.25679	1.12173	Isoform 3 of TOM1-like protein 2 OS=Homo sapiens GN=TOM1L2
B7Z2U2	TOM1L2	1.16235e+16	119405.0,127484.0,113738.0,	1.33555e+17	147336.0,96120.0,161071.0,	0.0767565	0.950884	0.538413	0.855662	111433	140048	120209	134842	1.25679	1.12173	TOM1-like protein 2 OS=Homo sapiens GN=TOM1L2 PE=1 SV=1
Q6ZVM7	TOM1L2	1.16235e+16	119405.0,127484.0,113738.0,	1.33555e+17	147336.0,96120.0,161071.0,	0.0767565	0.950884	0.538413	0.855662	111433	140048	120209	134842	1.25679	1.12173	TOM1-like protein 2 OS=Homo sapiens GN=TOM1L2 PE=1 SV=1
Q6ZVM7-5	TOM1L2	1.16235e+16	119405.0,127484.0,113738.0,	1.33555e+17	147336.0,96120.0,161071.0,	0.0767565	0.950884	0.538413	0.855662	111433	140048	120209	134842	1.25679	1.12173	Isoform 5 of TOM1-like protein 2 OS=Homo sapiens GN=TOM1L2
Q04917	YWHAH	3.48815e+23	3.5833971E7,3.2577904E7,4.3027091E7,	3.16002e+23	3.4862239E7,5.430162E7,3.5787995E7,	0.447885	0.950884	0.569428	0.87026	3.41412e+07	46442183	37146322	41650618	1.3603	1.12126	14-3-3 protein eta OS=Homo sapiens GN=YWHAH PE=1 SV=4
Q14393-3	GAS6	357733166535	3674.0,3470.0,7720.0,	4654102923764	5134.0,7696.0,3835.0,	0.498651	0.950884	0.754722	0.933902	4476	6236.67	4954.67	5555	1.39336	1.12117	Isoform 3 of Growth arrest-specific protein 6 OS=Homo sapiens GN=GAS6
Q14393-2	GAS6	357733166535	3674.0,3470.0,7720.0,	4654102923764	5134.0,7696.0,3835.0,	0.498651	0.950884	0.754722	0.933902	4476	6236.67	4954.67	5555	1.39336	1.12117	Isoform 2 of Growth arrest-specific protein 6 OS=Homo sapiens GN=GAS6
Q14393-4	GAS6	357733166535	3674.0,3470.0,7720.0,	4654102923764	5134.0,7696.0,3835.0,	0.498651	0.950884	0.754722	0.933902	4476	6236.67	4954.67	5555	1.39336	1.12117	Isoform 4 of Growth arrest-specific protein 6 OS=Homo sapiens GN=GAS6
Q14393-5	GAS6	357733166535	3674.0,3470.0,7720.0,	4654102923764	5134.0,7696.0,3835.0,	0.498651	0.950884	0.754722	0.933902	4476	6236.67	4954.67	5555	1.39336	1.12117	Isoform 5 of Growth arrest-specific protein 6 OS=Homo sapiens GN=GAS6
Q14393	GAS6	357733166535	3674.0,3470.0,7720.0,	4654102923764	5134.0,7696.0,3835.0,	0.498651	0.950884	0.754722	0.933902	4476	6236.67	4954.67	5555	1.39336	1.12117	Growth arrest-specific protein 6 OS=Homo sapiens GN=GAS6 PE=1 SV=2
A0A0G2JNZ5	GBA	623614505960912	64063.0,47167.0,71961.0,	5948711900449784	65627.0,88999.0,50733.0,	0.455884	0.950884	0.613062	0.88545	56110.7	76091.7	61063.7	68453	1.3561	1.12101	Glucosylceramidase OS=Homo sapiens GN=GBA PE=1 SV=1
P04062	GBA	623614505960912	64063.0,47167.0,71961.0,	5948711900449784	65627.0,88999.0,50733.0,	0.455884	0.950884	0.613062	0.88545	56110.7	76091.7	61063.7	68453	1.3561	1.12101	Glucosylceramidase OS=Homo sapiens GN=GBA PE=1 SV=3
P04062-4	GBA	623614505960912	64063.0,47167.0,71961.0,	5948711900449784	65627.0,88999.0,50733.0,	0.455884	0.950884	0.613062	0.88545	56110.7	76091.7	61063.7	68453	1.3561	1.12101	Isoform 4 of Glucosylceramidase OS=Homo sapiens GN=GBA
P04062-2	GBA	623614505960912	64063.0,47167.0,71961.0,	5948711900449784	65627.0,88999.0,50733.0,	0.455884	0.950884	0.613062	0.88545	56110.7	76091.7	61063.7	68453	1.3561	1.12101	Isoform Short of Glucosylceramidase OS=Homo sapiens GN=GBA
A0A0G2JLB3	GBA	623614505960912	64063.0,47167.0,71961.0,	5948711900449784	65627.0,88999.0,50733.0,	0.455884	0.950884	0.613062	0.88545	56110.7	76091.7	61063.7	68453	1.3561	1.12101	Glucosylceramidase OS=Homo sapiens GN=GBA PE=1 SV=1
Q9NVS9	PNPO	733196089460503	75321.0,63743.0,71478.0,	7382311712565679	81443.0,87594.0,66932.0,	0.324455	0.950884	0.309895	0.711392	64905.3	85542.3	70180.7	78656.3	1.31796	1.12077	Pyridoxine-5'-phosphate oxidase OS=Homo sapiens GN=PNPO PE=1 SV=1
Q9NVS9-2	PNPO	733196089460503	75321.0,63743.0,71478.0,	7382311712565679	81443.0,87594.0,66932.0,	0.324455	0.950884	0.309895	0.711392	64905.3	85542.3	70180.7	78656.3	1.31796	1.12077	Isoform 2 of Pyridoxine-5'-phosphate oxidase OS=Homo sapiens GN=PNPO
Q9NVS9-3	PNPO	733196089460503	75321.0,63743.0,71478.0,	7382311712565679	81443.0,87594.0,66932.0,	0.324455	0.950884	0.309895	0.711392	64905.3	85542.3	70180.7	78656.3	1.31796	1.12077	Isoform 3 of Pyridoxine-5'-phosphate oxidase OS=Homo sapiens GN=PNPO
Q9NY33-4	DPP3	2.26859e+20	2330528.0,2077748.0,2178785.0,	2.15453e+20	2376927.0,3141295.0,1863598.0,	0.448605	0.950884	0.551718	0.86308	2.03257e+06	2727856	2195687	2.46061e+06	1.34207	1.12065	Isoform 4 of Dipeptidyl peptidase 3 OS=Homo sapiens GN=DPP3
Q9NY33	DPP3	2.26859e+20	2330528.0,2077748.0,2178785.0,	2.15453e+20	2376927.0,3141295.0,1863598.0,	0.448605	0.950884	0.551718	0.86308	2.03257e+06	2727856	2195687	2.46061e+06	1.34207	1.12065	Dipeptidyl peptidase 3 OS=Homo sapiens GN=DPP3 PE=1 SV=2
G3V180	DPP3	2.26859e+20	2330528.0,2077748.0,2178785.0,	2.15453e+20	2376927.0,3141295.0,1863598.0,	0.448605	0.950884	0.551718	0.86308	2.03257e+06	2727856	2195687	2.46061e+06	1.34207	1.12065	Dipeptidyl peptidase 3 OS=Homo sapiens GN=DPP3 PE=1 SV=1
G3V1D3	DPP3	2.26859e+20	2330528.0,2077748.0,2178785.0,	2.15453e+20	2376927.0,3141295.0,1863598.0,	0.448605	0.950884	0.551718	0.86308	2.03257e+06	2727856	2195687	2.46061e+06	1.34207	1.12065	Dipeptidyl peptidase 3 OS=Homo sapiens GN=DPP3 PE=1 SV=1
A6NFQ7	DPRX	1.44892e+17	148848.0,117473.0,186218.0,	1.32618e+17	146308.0,170417.0,190288.0,	0.248826	0.950884	0.491385	0.839895	138246	182404	150846	169004	1.31942	1.12037	Divergent paired-related homeobox OS=Homo sapiens GN=DPRX PE=3 SV=1
Q9NX14	NDUFB11	8.56619e+17	880008.0,605259.0,950917.0,	8.82692e+18	973809.0,1004359.0,750470.0,	0.322939	0.950884	0.504989	0.845636	746577	987358	812061	909546	1.32251	1.12005	NADH dehydrogenase [ubiquinone] 1 beta subcomplex subunit 11, mitochondrial OS=Homo sapiens GN=NDUFB11 PE=1 SV=1
Q9NX14-2	NDUFB11	8.56619e+17	880008.0,605259.0,950917.0,	8.82692e+18	973809.0,1004359.0,750470.0,	0.322939	0.950884	0.504989	0.845636	746577	987358	812061	909546	1.32251	1.12005	Isoform 2 of NADH dehydrogenase [ubiquinone] 1 beta subcomplex subunit 11, mitochondrial OS=Homo sapiens GN=NDUFB11
Q05048	CSTF1	2.69766e+17	277132.0,300432.0,316551.0,	2.80112e+17	309027.0,263631.0,428526.0,	0.198869	0.950884	0.546614	0.86101	274905	351041	298038	333728	1.27695	1.11975	Cleavage stimulation factor subunit 1 OS=Homo sapiens GN=CSTF1 PE=1 SV=1
H0Y7W6	FNBP1	1.04159e+19	1070026.0,1118193.0,974059.0,	1.17426e+20	1295476.0,954916.0,1290444.0,	0.0608694	0.950884	0.383487	0.782855	978100	1.23913e+06	1.05409e+06	1.18028e+06	1.26688	1.11971	Formin-binding protein 1 (Fragment) OS=Homo sapiens GN=FNBP1 PE=1 SV=2
H0YIV9		1107	0.0,0.0,1307.0,	698924	0.0,522.0,941.0,	0.73044	0.951963	0.925124	0.981092	369	540.667	435.667	487.667	1.46522	1.11936	Uncharacterized protein (Fragment) OS=Homo sapiens PE=3 SV=1
F8VRU3	GATC	1107	0.0,0.0,1307.0,	698924	0.0,522.0,941.0,	0.73044	0.951963	0.925124	0.981092	369	540.667	435.667	487.667	1.46522	1.11936	Glutamyl-tRNA(Gln) amidotransferase subunit C, mitochondrial OS=Homo sapiens GN=GATC PE=4 SV=1
O43716	GATC	1107	0.0,0.0,1307.0,	698924	0.0,522.0,941.0,	0.73044	0.951963	0.925124	0.981092	369	540.667	435.667	487.667	1.46522	1.11936	Glutamyl-tRNA(Gln) amidotransferase subunit C, mitochondrial OS=Homo sapiens GN=GATC PE=1 SV=1
P63104	YWHAZ	8.2464e+23	8.4715862E7,7.8523E7,1.07411786E8,	7.45102e+24	8.2201696E7,1.34827469E8,8.5910359E7,	0.465444	0.950884	0.612393	0.885205	8.27986e+07	1.13031e+08	9.02169e+07	1.0098e+08	1.36514	1.1193	14-3-3 protein zeta/delta OS=Homo sapiens GN=YWHAZ PE=1 SV=1
Q00325-2	SLC25A3	6.23306e+20	6403267.0,4332424.0,7024312.0,	6.23044e+21	6873594.0,7921496.0,5083163.0,	0.399465	0.950884	0.576059	0.872661	5439192	7.27017e+06	5920001	6.62608e+06	1.33663	1.11927	Isoform B of Phosphate carrier protein, mitochondrial OS=Homo sapiens GN=SLC25A3
Q9BVK6	TMED9	1.39183e+20	1429827.0,1075521.0,1591137.0,	1.43908e+20	1587626.0,1793453.0,1203028.0,	0.378775	0.950884	0.520183	0.848793	1.25537e+06	1672558	1365495	1.52804e+06	1.33233	1.11903	Transmembrane emp24 domain-containing protein 9 OS=Homo sapiens GN=TMED9 PE=1 SV=2
Q6YP21-3	CCBL2	2.99057e+20	3072228.0,2175227.0,3272304.0,	2.90007e+20	3199435.0,2607923.0,3725123.0,	0.111506	0.950884	0.509694	0.845636	2612808	3.34753e+06	2.83992e+06	3.17749e+06	1.2812	1.11887	Isoform 3 of Kynurenine--oxoglutarate transaminase 3 OS=Homo sapiens GN=CCBL2
Q6YP21	CCBL2	2.99057e+20	3072228.0,2175227.0,3272304.0,	2.90007e+20	3199435.0,2607923.0,3725123.0,	0.111506	0.950884	0.509694	0.845636	2612808	3.34753e+06	2.83992e+06	3.17749e+06	1.2812	1.11887	Kynurenine--oxoglutarate transaminase 3 OS=Homo sapiens GN=CCBL2 PE=1 SV=1
P60468	SEC61B	4.15389e+17	426728.0,300178.0,433614.0,	4.02438e+17	443977.0,500248.0,354186.0,	0.364373	0.950884	0.491421	0.839895	356397	472966	386840	432804	1.32708	1.11882	Protein transport protein Sec61 subunit beta OS=Homo sapiens GN=SEC61B PE=1 SV=2
Reverse_sp|P20929-4|NEBU_HUMAN	NEB	2.17872e+17	223821.0,192190.0,342981.0,	2.48882e+17	274573.0,291818.0,282402.0,	0.240326	0.950884	0.581988	0.874393	230596	305399	252997	282931	1.32439	1.11832	Isoform 4 of Nebulin OS=Homo sapiens GN=NEB
Reverse_tr|A0A087X1N7|A0A087X1N7_HUMAN	NEB	2.17872e+17	223821.0,192190.0,342981.0,	2.48882e+17	274573.0,291818.0,282402.0,	0.240326	0.950884	0.581988	0.874393	230596	305399	252997	282931	1.32439	1.11832	Nebulin OS=Homo sapiens GN=NEB PE=1 SV=1
Reverse_sp|P20929|NEBU_HUMAN	NEB	2.17872e+17	223821.0,192190.0,342981.0,	2.48882e+17	274573.0,291818.0,282402.0,	0.240326	0.950884	0.581988	0.874393	230596	305399	252997	282931	1.32439	1.11832	Nebulin OS=Homo sapiens GN=NEB PE=1 SV=5
Reverse_sp|P20929-2|NEBU_HUMAN	NEB	2.17872e+17	223821.0,192190.0,342981.0,	2.48882e+17	274573.0,291818.0,282402.0,	0.240326	0.950884	0.581988	0.874393	230596	305399	252997	282931	1.32439	1.11832	Isoform 2 of Nebulin OS=Homo sapiens GN=NEB
Reverse_sp|P20929-3|NEBU_HUMAN	NEB	2.17872e+17	223821.0,192190.0,342981.0,	2.48882e+17	274573.0,291818.0,282402.0,	0.240326	0.950884	0.581988	0.874393	230596	305399	252997	282931	1.32439	1.11832	Isoform 3 of Nebulin OS=Homo sapiens GN=NEB
Q14258	TRIM25	2.4444e+20	2511140.0,2302111.0,2629432.0,	2.6125e+20	2882174.0,3000705.0,2437026.0,	0.292858	0.950884	0.229619	0.646373	2.28977e+06	3.00542e+06	2.48089e+06	2.7733e+06	1.31254	1.11786	E3 ubiquitin/ISG15 ligase TRIM25 OS=Homo sapiens GN=TRIM25 PE=1 SV=2
Q9Y314	NOSIP	301732925325856	30995.0,30621.0,30545.0,	344574555730358	38013.0,34070.0,30935.0,	0.200562	0.950884	0.218753	0.629012	28427.3	36790.7	30720.3	34339.3	1.2942	1.1178	Nitric oxide synthase-interacting protein OS=Homo sapiens GN=NOSIP PE=1 SV=1
Q9Y3B3	TMED7	1.29377e+19	1329097.0,1002697.0,1527029.0,	1.27401e+20	1405520.0,1767328.0,1139757.0,	0.413164	0.950884	0.559917	0.86528	1181402	1.58519e+06	1.28627e+06	1437535	1.34179	1.1176	Transmembrane emp24 domain-containing protein 7 OS=Homo sapiens GN=TMED7 PE=1 SV=2
Q86XR7-2	TICAM2	1.29377e+19	1329097.0,1002697.0,1527029.0,	1.27401e+20	1405520.0,1767328.0,1139757.0,	0.413164	0.950884	0.559917	0.86528	1181402	1.58519e+06	1.28627e+06	1437535	1.34179	1.1176	Isoform 2 of TIR domain-containing adapter molecule 2 OS=Homo sapiens GN=TICAM2
A0A0A6YYA0	TMED7-TICAM2	1.29377e+19	1329097.0,1002697.0,1527029.0,	1.27401e+20	1405520.0,1767328.0,1139757.0,	0.413164	0.950884	0.559917	0.86528	1181402	1.58519e+06	1.28627e+06	1437535	1.34179	1.1176	Protein TMED7-TICAM2 OS=Homo sapiens GN=TMED7-TICAM2 PE=3 SV=1
Q9Y3B3-2	TMED7	1.29377e+19	1329097.0,1002697.0,1527029.0,	1.27401e+20	1405520.0,1767328.0,1139757.0,	0.413164	0.950884	0.559917	0.86528	1181402	1.58519e+06	1.28627e+06	1437535	1.34179	1.1176	Isoform 2 of Transmembrane emp24 domain-containing protein 7 OS=Homo sapiens GN=TMED7
P52907	CAPZA1	4.99895e+20	5135434.0,4922438.0,5902716.0,	4.1893e+21	4621728.0,8309172.0,4905518.0,	0.49998	0.950884	0.65457	0.90412	4899251	6.70449e+06	5320196	5.94547e+06	1.36847	1.11753	F-actin-capping protein subunit alpha-1 OS=Homo sapiens GN=CAPZA1 PE=1 SV=3
P23381	WARS	3.73692e+20	3838955.0,3532025.0,4169416.0,	3.49913e+20	3860331.0,5433558.0,3599825.0,	0.432454	0.950884	0.519766	0.848636	3546761	4.76565e+06	3.8468e+06	4.2979e+06	1.34366	1.11727	Tryptophan--tRNA ligase, cytoplasmic OS=Homo sapiens GN=WARS PE=1 SV=2
P23381-2	WARS	3.73692e+20	3838955.0,3532025.0,4169416.0,	3.49913e+20	3860331.0,5433558.0,3599825.0,	0.432454	0.950884	0.519766	0.848636	3546761	4.76565e+06	3.8468e+06	4.2979e+06	1.34366	1.11727	Isoform 2 of Tryptophan--tRNA ligase, cytoplasmic OS=Homo sapiens GN=WARS
O94973-2	AP2A2	6.61669e+17	679732.0,564526.0,678062.0,	6.39469e+18	705476.0,850087.0,591506.0,	0.386719	0.950884	0.438592	0.803878	591638	785529	640773	715690	1.32772	1.11692	Isoform 2 of AP-2 complex subunit alpha-2 OS=Homo sapiens GN=AP2A2
O94973	AP2A2	6.61669e+17	679732.0,564526.0,678062.0,	6.39469e+18	705476.0,850087.0,591506.0,	0.386719	0.950884	0.438592	0.803878	591638	785529	640773	715690	1.32772	1.11692	AP-2 complex subunit alpha-2 OS=Homo sapiens GN=AP2A2 PE=1 SV=2
P12235	SLC25A4	3.73501e+20	3836984.0,2612994.0,4062412.0,	3.6667e+20	4045192.0,4555458.0,3139543.0,	0.375487	0.950884	0.54033	0.857539	3.22329e+06	4.27958e+06	3504130	3.9134e+06	1.32771	1.1168	ADP/ATP translocase 1 OS=Homo sapiens GN=SLC25A4 PE=1 SV=4
P14174	MIF	7.08918e+20	7282761.0,4327105.0,7617547.0,	5.78695e+20	6384327.0,6270699.0,8815788.0,	0.251064	0.950884	0.606696	0.884811	5.89025e+06	7.60746e+06	6.40914e+06	7156938	1.29153	1.11668	Macrophage migration inhibitory factor OS=Homo sapiens GN=MIF PE=1 SV=4
Q9NVA1-2	UQCC1	839445068267	8623.0,4716.0,9766.0,	6705153316808	7397.0,11465.0,6937.0,	0.478069	0.950884	0.690943	0.916335	7055.67	9614.67	7701.67	8599.67	1.36269	1.1166	Isoform 2 of Ubiquinol-cytochrome-c reductase complex assembly factor 1 OS=Homo sapiens GN=UQCC1
Q9NVA1-4	UQCC1	839445068267	8623.0,4716.0,9766.0,	6705153316808	7397.0,11465.0,6937.0,	0.478069	0.950884	0.690943	0.916335	7055.67	9614.67	7701.67	8599.67	1.36269	1.1166	Isoform 4 of Ubiquinol-cytochrome-c reductase complex assembly factor 1 OS=Homo sapiens GN=UQCC1
F8WCR2	UQCC1	839445068267	8623.0,4716.0,9766.0,	6705153316808	7397.0,11465.0,6937.0,	0.478069	0.950884	0.690943	0.916335	7055.67	9614.67	7701.67	8599.67	1.36269	1.1166	Ubiquinol-cytochrome-c reductase complex assembly factor 1 OS=Homo sapiens GN=UQCC1 PE=1 SV=1
B1AKV2	UQCC1	839445068267	8623.0,4716.0,9766.0,	6705153316808	7397.0,11465.0,6937.0,	0.478069	0.950884	0.690943	0.916335	7055.67	9614.67	7701.67	8599.67	1.36269	1.1166	Ubiquinol-cytochrome-c reductase complex assembly factor 1 OS=Homo sapiens GN=UQCC1 PE=1 SV=1
Q9NVA1	UQCC1	839445068267	8623.0,4716.0,9766.0,	6705153316808	7397.0,11465.0,6937.0,	0.478069	0.950884	0.690943	0.916335	7055.67	9614.67	7701.67	8599.67	1.36269	1.1166	Ubiquinol-cytochrome-c reductase complex assembly factor 1 OS=Homo sapiens GN=UQCC1 PE=1 SV=3
B1AKV6	UQCC1	839445068267	8623.0,4716.0,9766.0,	6705153316808	7397.0,11465.0,6937.0,	0.478069	0.950884	0.690943	0.916335	7055.67	9614.67	7701.67	8599.67	1.36269	1.1166	Ubiquinol-cytochrome-c reductase complex assembly factor 1 (Fragment) OS=Homo sapiens GN=UQCC1 PE=1 SV=1
F6UTR7	UQCC1	839445068267	8623.0,4716.0,9766.0,	6705153316808	7397.0,11465.0,6937.0,	0.478069	0.950884	0.690943	0.916335	7055.67	9614.67	7701.67	8599.67	1.36269	1.1166	Ubiquinol-cytochrome-c reductase complex assembly factor 1 OS=Homo sapiens GN=UQCC1 PE=1 SV=1
H7BZM2	UQCC1	839445068267	8623.0,4716.0,9766.0,	6705153316808	7397.0,11465.0,6937.0,	0.478069	0.950884	0.690943	0.916335	7055.67	9614.67	7701.67	8599.67	1.36269	1.1166	Ubiquinol-cytochrome-c reductase complex assembly factor 1 (Fragment) OS=Homo sapiens GN=UQCC1 PE=1 SV=1
B1AKV4	UQCC1	839445068267	8623.0,4716.0,9766.0,	6705153316808	7397.0,11465.0,6937.0,	0.478069	0.950884	0.690943	0.916335	7055.67	9614.67	7701.67	8599.67	1.36269	1.1166	Ubiquinol-cytochrome-c reductase complex assembly factor 1 OS=Homo sapiens GN=UQCC1 PE=1 SV=1
B1AKV3	UQCC1	839445068267	8623.0,4716.0,9766.0,	6705153316808	7397.0,11465.0,6937.0,	0.478069	0.950884	0.690943	0.916335	7055.67	9614.67	7701.67	8599.67	1.36269	1.1166	Ubiquinol-cytochrome-c reductase complex assembly factor 1 (Fragment) OS=Homo sapiens GN=UQCC1 PE=1 SV=1
A0A087WTG3	CUL3	1.18921e+17	122167.0,134718.0,160727.0,	1.68576e+17	185976.0,111113.0,169164.0,	0.0159702	0.826867	0.568899	0.870247	127890	161050	139204	155418	1.25929	1.11647	Cullin-3 OS=Homo sapiens GN=CUL3 PE=1 SV=1
P07686	HEXB	1.84344e+20	1893777.0,1786980.0,2267358.0,	1.5633e+20	1724668.0,3487276.0,1427374.0,	0.568156	0.950884	0.757275	0.934331	1.82325e+06	2.5423e+06	1982705	2213106	1.39438	1.11621	Beta-hexosaminidase subunit beta OS=Homo sapiens GN=HEXB PE=1 SV=3
[truncated: 10,056 more rows]

## Sheet: analyzed data
ACCESSION	GENE	TOTAL_INTENSITY_1	NORM_INTENSITY_1	TOTAL_INTENSITY_2	NORM_INTENSITY_2	PVALUE_1	QVALUE_1	NORM_PVALUE_1	NORM_QVALUE_1	AVERAGE_INTENSITY_1	AVERAGE_INTENSITY_2	NORM_AVERAGE_INTENSITY_1	NORM_AVERAGE_INTENSITY_2	RATIO_2_1	NORM_RATIO_2_1	DESCRIPTION	NORM_RATIO_INT	Norm_Ratio_Log2	Norm_Pval_minuslog10
[truncated: 4,789 more rows]
