# Supplementary material for: DCAF16-Based Covalent Handle for the Rational Design of Monovalent Degraders
Source: ACS Cent Sci. 2024 May 17;10(7):1318–31. doi: 10.1021/acscentsci.4c00286 (PMC11273451; doi:10.1021/acscentsci.4c00286)
Supplement: Supplementary file 3 — oc4c00286_si_003.xlsx [file oc4c00286_si_003.xlsx]

## Sheet: raw data
Protein Compare TMT Multiple | IP2 - Integrated Proteomics Pipeline Ver. 6.7.1
ACCESSION	GENE	TOTAL_INTENSITY_1	NORM_INTENSITY_1	TOTAL_INTENSITY_2	NORM_INTENSITY_2	PVALUE_1	QVALUE_1	NORM_PVALUE_1	NORM_QVALUE_1	AVERAGE_INTENSITY_1	AVERAGE_INTENSITY_2	NORM_AVERAGE_INTENSITY_1	NORM_AVERAGE_INTENSITY_2	RATIO_2_1	NORM_RATIO_2_1	DESCRIPTION
A0A024QZP7	CDK1	4.56007e+20	3926242.0,4144524.0,3937754.0,	4.5886e+20	4144075.0,4132052.0,4068813.0,	0.858828	0.970547	0.25036	0.386891	4.01966e+06	4093805	4002840	4114980	1.01845	1.02802	Cyclin-dependent kinase 1 OS=Homo sapiens GN=CDK1 PE=1 SV=1
A0A024QZX5	SERPINB6	2.21466e+20	1906829.0,2037331.0,1985911.0,	2.28501e+20	2063650.0,1962348.0,2015995.0,	0.913386	0.984276	0.482396	0.611788	1982608	2.00429e+06	1.97669e+06	2.014e+06	1.01094	1.01887	Serpin B6 OS=Homo sapiens GN=SERPINB6 PE=1 SV=1
A0A024R341	NIF3L1BP1	357342386125804	30767.0,25883.0,27624.0,	232232902025288	20973.0,29447.0,28417.0,	0.56612	0.876072	0.590919	0.700685	28466.3	25843.7	28091.3	26279	0.907868	0.935484	Ngg1 interacting factor 3 like 1 binding protein 1, isoform CRA_b OS=Homo sapiens GN=NIF3L1BP1 PE=1 SV=1
A0A024R4E5	HDLBP	1.78285e+23	1.5350395E7,1.5030191E7,1.5425154E7,	1.98159e+23	1.7896275E7,1.7637952E7,1.8411232E7,	0.197969	0.659131	0.00169462	0.0283952	1.5364234666666666E7	1.7860535E7	1.526858E7	1.7981819666666668E7	1.16247	1.1777	High density lipoprotein binding protein (Vigilin), isoform CRA_a OS=Homo sapiens GN=HDLBP PE=1 SV=1
A0A024R4M0	RPS9	1.70745e+23	1.4701243E7,1.5071753E7,1.4729151E7,	1.63091e+23	1.4729163E7,1.5097736E7,1.4705424E7,	0.921024	0.984487	0.956716	0.971591	1.4908962666666666E7	1.4757889333333334E7	1.4834049E7	1.4844107666666666E7	0.989867	1.00068	40S ribosomal protein S9 OS=Homo sapiens GN=RPS9 PE=1 SV=1
A0A024R571	EHD1	8.83524e+17	760713.0,833405.0,871683.0,	8.87917e+17	801896.0,783361.0,820716.0,	0.687032	0.922198	0.610177	0.715128	822015	796750	821934	801991	0.969264	0.975737	EH domain-containing protein 1 OS=Homo sapiens GN=EHD1 PE=1 SV=1
A0A024R7W5	YTHDF3	4.62606e+17	398305.0,398815.0,421499.0,	4.43102e+17	400176.0,400914.0,397780.0,	0.795683	0.951986	0.48064	0.609938	407992	397391	406206	399623	0.974017	0.983794	YTH domain family, member 3, isoform CRA_a OS=Homo sapiens GN=YTHDF3 PE=1 SV=1
A0A024RA52	PSMA2	1.01249e+18	871749.0,892027.0,856392.0,	8.47249e+17	765166.0,787893.0,719775.0,	0.245626	0.713393	0.014359	0.0678938	878257	754742	873389	757611	0.859363	0.867438	Proteasome subunit alpha type OS=Homo sapiens GN=PSMA2 PE=1 SV=1
A0A024RAC6	TCEB3	2.32453e+20	2001425.0,2072678.0,2022346.0,	2.37558e+20	2145446.0,2088960.0,2156013.0,	0.71716	0.931756	0.0298724	0.09694	2.04143e+06	2.1176e+06	2.03215e+06	2.13014e+06	1.03731	1.04822	Transcription elongation factor B (SIII), polypeptide 3 (110kDa, elongin A), isoform CRA_a OS=Homo sapiens GN=TCEB3 PE=1 SV=1
A0A024RBT2	DIABLO	395820452014	3407.0,2218.0,2156.0,	180928073637	1633.0,2848.0,4087.0,	0.929397	0.984487	0.768044	0.836091	2672.33	2751	2593.67	2856	1.02944	1.10114	Diablo homolog, mitochondrial OS=Homo sapiens GN=DIABLO PE=1 SV=1
A0A024RCN4	ZNF187	439093545237233	37805.0,38457.0,39860.0,	379443464233355	34268.0,35152.0,37482.0,	0.30898	0.768159	0.0642774	0.152561	38864.7	35313.7	38707.3	35634	0.908632	0.920601	Zinc finger and SCAN domain-containing protein 26 OS=Homo sapiens GN=ZNF187 PE=1 SV=1
A0A024RCR6	BAT3	2.32868e+20	2004998.0,2105401.0,1988021.0,	1.89651e+20	1712774.0,1713646.0,1815455.0,	0.157408	0.6305	0.00473509	0.0406559	2.04219e+06	1.73361e+06	2.03281e+06	1.74729e+06	0.848897	0.859546	HLA-B associated transcript 3, isoform CRA_a OS=Homo sapiens GN=BAT3 PE=1 SV=1
A0A067XG54	ATP11C	1.46555e+17	126184.0,111840.0,112071.0,	1.25228e+17	113095.0,117997.0,131599.0,	0.930067	0.984688	0.596154	0.704912	118115	119541	116698	120897	1.01208	1.03598	Phospholipid-transporting ATPase OS=Homo sapiens GN=ATP11C PE=1 SV=1
A0A075B6E4	VGLL4	926598341773644	79780.0,90488.0,78839.0,	683686339557127	61744.0,64329.0,64196.0,	0.0449207	0.405396	0.0294146	0.0959339	83240	62963.3	83035.7	63423	0.756407	0.763804	Transcription cofactor vestigial-like protein 4 OS=Homo sapiens GN=VGLL4 PE=1 SV=1
A0A075B6F5	MYO18B	347432633019	2991.0,3539.0,3232.0,	319828433378	2888.0,2884.0,3796.0,	0.613555	0.895439	0.862145	0.908554	3252	3139.67	3254	3189.33	0.965457	0.980127	Unconventional myosin-XVIIIb OS=Homo sapiens GN=MYO18B PE=1 SV=1
A0A075B6G3	DMD	1.46047e+16	125746.0,106262.0,120774.0,	1.41176e+17	127499.0,138962.0,135843.0,	0.437156	0.817531	0.0867164	0.182947	118940	133001	117594	134101	1.11822	1.14038	Dystrophin OS=Homo sapiens GN=DMD PE=1 SV=1
A0A075B6R8	MPDZ	255552238421273	22003.0,24281.0,22773.0,	287482799926154	25963.0,28411.0,29390.0,	0.0494333	0.416785	0.0211292	0.0821323	23070.7	27633.7	23019	27921.3	1.19778	1.21297	Multiple PDZ domain protein (Fragment) OS=Homo sapiens GN=MPDZ PE=1 SV=1
A0A075B6T1	AMBRA1	635174777454615	54686.0,51821.0,58467.0,	438584119537294	39607.0,41800.0,41907.0,	0.0695917	0.465085	0.0104717	0.0585949	55302	40782.3	54991.3	41104.7	0.737448	0.747475	Activating molecule in BECN1-regulated autophagy protein 1 OS=Homo sapiens GN=AMBRA1 PE=1 SV=1
A0A075B6T4	KBTBD4	470640645226	4051.0,4408.0,5594.0,	555433804951	5015.0,3429.0,5563.0,	0.962756	0.994056	0.985559	0.99171	4665.33	4628.33	4684.33	4669	0.992069	0.996727	Kelch repeat and BTB domain-containing protein 4 OS=Homo sapiens GN=KBTBD4 PE=1 SV=1
A0A075B712	TRAJ54	1.68077e+17	144715.0,134592.0,126976.0,	1.57336e+17	142094.0,139849.0,139330.0,	0.888075	0.976907	0.434025	0.569571	136920	139714	135428	140424	1.02041	1.0369	Protein TRAJ54 (Fragment) OS=Homo sapiens GN=TRAJ54 PE=4 SV=1
A0A075B746	MRPS21	879646616269	7573.0,5056.0,6711.0,	615342024024	5556.0,4263.0,4521.0,	0.283692	0.749817	0.138953	0.253171	6575.33	4793	6446.67	4780	0.728936	0.741468	28S ribosomal protein S21, mitochondrial OS=Homo sapiens GN=MRPS21 PE=1 SV=1
A0A075B747	BAHCC1	157641128514227	13571.0,12240.0,15230.0,	195142023915041	17622.0,20536.0,16901.0,	0.100342	0.521028	0.0321157	0.101645	13758.7	18264.7	13680.3	18353	1.3275	1.34156	BAH and coiled-coil domain-containing protein 1 OS=Homo sapiens GN=BAHCC1 PE=1 SV=2
A0A075B793	GRIPAP1	1.72835e+20	1488113.0,1587800.0,1538558.0,	1.9829e+20	1790804.0,1781661.0,1869137.0,	0.124603	0.569383	0.0023304	0.0323919	1543080	1.80067e+06	1538157	1.81387e+06	1.16693	1.17925	GRIP1-associated protein 1 OS=Homo sapiens GN=GRIPAP1 PE=1 SV=2
A0A075B7C0	CAPNS1	8.5616e+17	737154.0,797329.0,753719.0,	9.34298e+17	843784.0,867677.0,871448.0,	0.240349	0.710487	0.0175474	0.0751019	765078	854955	762734	860970	1.11748	1.12879	Calpain small subunit 1 (Fragment) OS=Homo sapiens GN=CAPNS1 PE=1 SV=1
A0A075B7F8	POM121C	9.23901e+17	795482.0,719599.0,776783.0,	8.64834e+17	781051.0,763995.0,826482.0,	0.888737	0.976907	0.420447	0.559917	770954	784403	763955	790509	1.01745	1.03476	Nuclear envelope pore membrane protein POM 121C OS=Homo sapiens GN=POM121C PE=1 SV=2
A0A087WSV0	BCL2L12	756166978260180	65105.0,75697.0,64426.0,	389053621632368	35135.0,36748.0,36372.0,	0.00950292	0.297912	0.0114104	0.0606841	68526	35829.7	68409.3	36085	0.522862	0.527487	Bcl-2-like protein 12 OS=Homo sapiens GN=BCL2L12 PE=1 SV=1
A0A087WSW9	TXNRD1	6.15606e+20	5300391.0,5626886.0,5575711.0,	9.02747e+20	8152928.0,7795017.0,7872412.0,	0.0370558	0.387283	8.35360327257433E-5	0.0119279	5517167	7.90494e+06	5500996	7940119	1.43279	1.4434	Thioredoxin reductase 1, cytoplasmic OS=Homo sapiens GN=TXNRD1 PE=1 SV=1
A0A087WSY9	TXNRD1	6.15606e+20	5300391.0,5626886.0,5575711.0,	9.02747e+20	8152928.0,7795017.0,7872412.0,	0.0370558	0.387283	8.35360327257433E-5	0.0119279	5517167	7.90494e+06	5500996	7940119	1.43279	1.4434	Thioredoxin reductase 1, cytoplasmic OS=Homo sapiens GN=TXNRD1 PE=1 SV=2
A0A087WT04	PMF1-BGLAP	172601351134689	14860.0,14656.0,37136.0,	146481443718475	13229.0,14649.0,20761.0,	0.458446	0.830434	0.510954	0.635973	21820	15853.3	22217.3	16213	0.726551	0.729746	Protein PMF1-BGLAP OS=Homo sapiens GN=PMF1-BGLAP PE=4 SV=1
A0A087WT12	GPX4	7.04113e+17	606244.0,626189.0,612200.0,	7.33528e+17	662467.0,666217.0,685193.0,	0.435861	0.817531	0.00392367	0.0390343	617741	666604	614878	671292	1.0791	1.09175	Glutathione peroxidase OS=Homo sapiens GN=GPX4 PE=1 SV=1
A0A087WT21	CECR2	5.81432e+17	500614.0,522062.0,491317.0,	4.50632e+17	406974.0,404459.0,404921.0,	0.0940151	0.507378	0.00796367	0.0513272	507213	403185	504664	405451	0.794902	0.803408	Cat eye syndrome critical region protein 2 OS=Homo sapiens GN=CECR2 PE=1 SV=1
A0A087WT27	PGM3	4.43788e+20	3821042.0,4540663.0,4029078.0,	4.54027e+20	4100435.0,4112140.0,4210701.0,	0.960918	0.994056	0.964466	0.977683	4.12909e+06	4113243	4130261	4141092	0.996163	1.00262	Phosphoacetylglucosamine mutase OS=Homo sapiens GN=PGM3 PE=1 SV=1
A0A087WT35	PIP4K2B	2.29183e+17	197325.0,216674.0,202789.0,	1.86238e+17	168194.0,167073.0,171704.0,	0.0706104	0.466977	0.019159	0.0791491	206119	167896	205596	168990	0.814559	0.821953	Phosphatidylinositol 5-phosphate 4-kinase type-2 beta (Fragment) OS=Homo sapiens GN=PIP4K2B PE=1 SV=1
A0A087WT38	WBSCR16	444773057443726	38295.0,33165.0,46811.0,	347422765323350	31376.0,28060.0,26239.0,	0.127166	0.572587	0.0979822	0.198746	39592.3	28581.7	39423.7	28558.3	0.721899	0.724396	Williams-Beuren syndrome chromosomal region 16 protein (Fragment) OS=Homo sapiens GN=WBSCR16 PE=1 SV=1
A0A087WT44	HMOX2	6.1341e+20	5281500.0,5820790.0,5409202.0,	3.41731e+20	3086258.0,3075561.0,3210593.0,	0.00688261	0.294306	0.00285701	0.0351613	5.51758e+06	3101753	5.50383e+06	3.12414e+06	0.562159	0.56763	Heme oxygenase 2 OS=Homo sapiens GN=HMOX2 PE=1 SV=1
A0A087WT53	MAGI1	15850	0.0,1719.0,0.0,	121515001571	1097.0,1522.0,1765.0,	0.227276	0.696032	0.257333	0.394186	528.333	1428.67	573	1461.33	2.7041	2.55032	Membrane-associated guanylate kinase, WW and PDZ domain-containing protein 1 OS=Homo sapiens GN=MAGI1 PE=1 SV=1
A0A087WT67	ZNF195	5.18465e+17	446400.0,412012.0,462245.0,	3.93685e+17	355546.0,369593.0,385577.0,	0.191355	0.649819	0.0232289	0.0868738	443355	367010	440219	370239	0.827802	0.841033	Zinc finger protein 195 OS=Homo sapiens GN=ZNF195 PE=1 SV=1
A0A087WT84	JMJD4	147721033110599	12718.0,11206.0,11346.0,	8687134059954	7845.0,13602.0,11185.0,	0.577704	0.880626	0.656615	0.748303	11900.7	10682	11756.7	10877.3	0.897597	0.925206	JmjC domain-containing protein 4 OS=Homo sapiens GN=JMJD4 PE=1 SV=1
A0A087WT95	ACOT2	3.26777e+17	281354.0,315222.0,285263.0,	3.26232e+17	294625.0,282718.0,300024.0,	0.881644	0.975212	0.908238	0.940009	294612	290612	293946	292456	0.986424	0.994929	Acyl-coenzyme A thioesterase 2, mitochondrial OS=Homo sapiens GN=ACOT2 PE=1 SV=1
A0A087WTA5	EIF2B4	1.97215e+20	1698027.0,1828835.0,1692795.0,	1.98215e+20	1790126.0,1800077.0,1772166.0,	0.859191	0.970547	0.397366	0.539623	1.74644e+06	1.77771e+06	1.73989e+06	1.78746e+06	1.0179	1.02734	Translation initiation factor eIF-2B subunit delta OS=Homo sapiens GN=EIF2B4 PE=1 SV=1
A0A087WTB3	KRTAP9-8	3212418839858	2765.0,4542.0,42667.0,	77811282137	702.0,1144.0,2401.0,	0.354602	0.78511	0.362155	0.506029	15752.7	1347.67	16658	1415.67	0.0855517	0.0849842	Keratin-associated protein 9-8 OS=Homo sapiens GN=KRTAP9-8 PE=4 SV=1
A0A087WTC6	MND1	273112441322409	23514.0,26482.0,23989.0,	355172468526632	32075.0,25048.0,29927.0,	0.335386	0.777636	0.159431	0.279721	24711	28944.7	24661.7	29016.7	1.17133	1.17659	Meiotic nuclear division protein 1 homolog OS=Homo sapiens GN=MND1 PE=1 SV=1
A0A087WTF0	PTPDC1	402032932816	3461.0,3572.0,3014.0,	120615341373	1089.0,1556.0,1542.0,	0.0228534	0.3594	0.00109529	0.0227659	3376.33	1371	3349	1395.67	0.406062	0.416741	Protein tyrosine phosphatase domain-containing protein 1 OS=Homo sapiens GN=PTPDC1 PE=1 SV=1
A0A087WTH3	KIZ	251914671908	2168.0,1591.0,2042.0,	310424351015	2803.0,2470.0,1140.0,	0.770387	0.946168	0.734452	0.811846	1964.67	2184.67	1933.67	2137.67	1.11198	1.1055	Centrosomal protein kizuna (Fragment) OS=Homo sapiens GN=KIZ PE=1 SV=1
A0A087WTQ6	SDK1	944105633362926	81287.0,61108.0,67365.0,	1077828618878158	97340.0,87458.0,87829.0,	0.260756	0.726995	0.0518532	0.132874	71223	90709.3	69920	90875.7	1.2736	1.29971	Protein sidekick-1 OS=Homo sapiens GN=SDK1 PE=1 SV=1
A0A087WTR9	MDM4	5400	0.0,585.0,0.0,	9380	0.0,951.0,0.0,	0.736104	0.940706	0.762639	0.83236	180	312.667	195	317	1.73704	1.62564	Protein Mdm4 OS=Homo sapiens GN=MDM4 PE=1 SV=1
A0A087WTT2	TMEM230	130291080711943	11218.0,11723.0,12785.0,	134401233613601	12138.0,12517.0,15284.0,	0.201029	0.664694	0.294245	0.435525	11926.3	13125.7	11908.7	13313	1.10056	1.11793	Transmembrane protein 230 OS=Homo sapiens GN=TMEM230 PE=1 SV=1
A0A087WTU7	DMD	1.46047e+16	125746.0,106262.0,120774.0,	1.41176e+17	127499.0,138962.0,135843.0,	0.437156	0.817531	0.0867164	0.182947	118940	133001	117594	134101	1.11822	1.14038	Dystrophin OS=Homo sapiens GN=DMD PE=1 SV=1
A0A087WTU9	ALMS1	292522221221518	25183.0,24093.0,23034.0,	202781600216546	18312.0,16236.0,18591.0,	0.0943558	0.508069	0.00304226	0.0357261	24327.3	17608.7	24103.3	17713	0.723822	0.734878	Alstrom syndrome protein 1 OS=Homo sapiens GN=ALMS1 PE=1 SV=1
A0A087WTV1	OSBPL2	664945122757181	57251.0,55569.0,61215.0,	687896046348992	62125.0,61353.0,55054.0,	0.885882	0.976262	0.622416	0.725248	58300.7	59414.7	58011.7	59510.7	1.01911	1.02584	Oxysterol-binding protein-related protein 2 (Fragment) OS=Homo sapiens GN=OSBPL2 PE=1 SV=1
A0A087WTV6	PYCR2	7.98325e+17	687357.0,634643.0,692458.0,	5.79538e+17	523389.0,557775.0,535424.0,	0.141458	0.601719	0.0073746	0.0498707	676735	535228	671486	538863	0.790898	0.802493	Pyrroline-5-carboxylate reductase 2 OS=Homo sapiens GN=PYCR2 PE=1 SV=1
A0A087WTV7	POLR3G	618043704801	5321.0,4740.0,5139.0,	471742644034	4260.0,4326.0,4533.0,	0.28816	0.7549	0.0382355	0.111884	5117	4338.33	5066.67	4373	0.847828	0.863092	DNA-directed RNA polymerase III subunit RPC7 OS=Homo sapiens GN=POLR3G PE=1 SV=1
A0A087WTW0	UHRF1	8.58884e+17	739498.0,781544.0,791877.0,	1.00127e+18	904262.0,859155.0,882360.0,	0.25728	0.725337	0.00649623	0.0474366	773019	877718	770973	881926	1.13544	1.14391	E3 ubiquitin-protein ligase UHRF1 OS=Homo sapiens GN=UHRF1 PE=1 SV=1
A0A087WTW5	CASP8AP2	671505367657824	57814.0,58223.0,61901.0,	719836099559648	65008.0,61892.0,67028.0,	0.450753	0.825714	0.0556611	0.139201	59550	64208.7	59312.7	64642.7	1.07823	1.08986	CASP8-associated protein 2 OS=Homo sapiens GN=CASP8AP2 PE=1 SV=1
A0A087WTY9	MRFAP1	829128273972183	71387.0,89752.0,77276.0,	606115916849365	54739.0,60039.0,55473.0,	0.010237	0.299799	0.0425065	0.117982	79278	56381.3	79471.7	56750.3	0.711185	0.714095	MORF4 family-associated protein 1 OS=Homo sapiens GN=MRFAP1 PE=1 SV=1
A0A087WTZ3	ALG9	957584618714	8243.0,9177.0,9328.0,	745258316353	6729.0,5916.0,7138.0,	0.0190343	0.341854	0.00938781	0.0555297	8916.67	6545.33	8916	6594.33	0.734056	0.739607	Mannosyltransferase OS=Homo sapiens GN=ALG9 PE=3 SV=1
A0A087WU05	CMIP	304243842821	2618.0,4754.0,3019.0,	136311610	1230.0,1178.0,0.0,	0.0170554	0.337986	0.0347155	0.105926	3415.67	841.333	3463.67	802.667	0.246316	0.231739	C-Maf-inducing protein OS=Homo sapiens GN=CMIP PE=1 SV=1
A0A087WU14	SCAMP1	709557441376088	61092.0,80720.0,81456.0,	827906576364215	74769.0,66731.0,72160.0,	0.678857	0.920477	0.687222	0.773887	73818.7	70922.7	74422.7	71220	0.960769	0.956967	Secretory carrier-associated membrane protein 1 (Fragment) OS=Homo sapiens GN=SCAMP1 PE=1 SV=1
A0A087WU31	CLCN3	363643031729745	31309.0,32886.0,31843.0,	383643803234138	34647.0,38592.0,38362.0,	0.147207	0.611056	0.0428735	0.118252	32142	36844.7	32012.7	37200.3	1.14631	1.16205	Chloride channel protein OS=Homo sapiens GN=CLCN3 PE=1 SV=1
A0A087WU53	MAGT1	236831440419874	20391.0,15625.0,21276.0,	202921527517592	18326.0,15500.0,19768.0,	0.636149	0.905234	0.601205	0.708142	19320.3	17719.7	19097.3	17864.7	0.917151	0.935453	Magnesium transporter protein 1 OS=Homo sapiens GN=MAGT1 PE=1 SV=1
A0A087WU62	MRPL45	1.4966e+17	128857.0,131279.0,143211.0,	1.42894e+17	129050.0,125938.0,148883.0,	0.876737	0.973699	0.984677	0.99139	134818	133165	134449	134624	0.987734	1.0013	39S ribosomal protein L45, mitochondrial OS=Homo sapiens GN=MRPL45 PE=1 SV=1
A0A087WU80	TNFAIP3	953193519121	8206.0,10143.0,9763.0,	372427776210	3363.0,2817.0,6978.0,	0.0365101	0.387283	0.0449168	0.121637	9334.33	4237	9370.67	4386	0.453916	0.468056	Tumor necrosis factor alpha-induced protein 3 OS=Homo sapiens GN=TNFAIP3 PE=1 SV=1
A0A087WUB9	CTNNBL1	2.37325e+20	2043378.0,2234260.0,2062478.0,	2.49005e+20	2248823.0,2206348.0,2178427.0,	0.716342	0.931581	0.24363	0.379759	2.11982e+06	2200968	2113372	2.2112e+06	1.03828	1.04629	Beta-catenin-like protein 1 OS=Homo sapiens GN=CTNNBL1 PE=1 SV=1
A0A087WUC6	SPCS2	8.07068e+17	694889.0,804298.0,708001.0,	5.59896e+17	505655.0,499115.0,496740.0,	0.0128311	0.334167	0.0203154	0.0807105	736619	497935	735729	500503	0.675974	0.680282	Signal peptidase complex subunit 2 OS=Homo sapiens GN=SPCS2 PE=1 SV=1
A0A087WUD3	OSTC	7.20787e+17	620601.0,703482.0,574380.0,	6.63057e+17	598823.0,617589.0,608510.0,	0.658908	0.91162	0.584077	0.695393	635273	604393	632821	608307	0.95139	0.961263	Oligosaccharyltransferase complex subunit OSTC OS=Homo sapiens GN=OSTC PE=1 SV=1
A0A087WUH0	ERCC5	5.24518e+17	451610.0,465443.0,445757.0,	5.1622e+17	466209.0,469021.0,489911.0,	0.741394	0.941779	0.0976307	0.198583	456658	471467	454270	475047	1.03243	1.04574	DNA repair protein-complementing XP-G cells OS=Homo sapiens GN=ERCC5 PE=1 SV=1
A0A087WUI1	RBMX2	226331471417062	19487.0,15961.0,18265.0,	167971503917341	15169.0,15260.0,19486.0,	0.540516	0.865803	0.51523	0.639525	18136.3	16392.3	17904.3	16638.3	0.903839	0.929291	RNA-binding motif protein, X-linked 2 OS=Homo sapiens GN=RBMX2 PE=1 SV=1
A0A087WUI6	PIBF1	1.71992e+20	1480862.0,1541676.0,1548882.0,	1.92795e+20	1741182.0,1767316.0,1805693.0,	0.160587	0.631511	0.00106436	0.0227659	1.52931e+06	1.75882e+06	1.52381e+06	1771397	1.15007	1.16248	Progesterone-induced-blocking factor 1 OS=Homo sapiens GN=PIBF1 PE=1 SV=1
A0A087WUK4	NR2C1	169311700711441	14576.0,18448.0,12248.0,	682272735421	6160.0,7380.0,6091.0,	0.0338007	0.383101	0.03622	0.10826	15126.3	6505.33	15090.7	6543.67	0.430067	0.433623	Nuclear receptor subfamily 2 group C member 1 OS=Homo sapiens GN=NR2C1 PE=1 SV=1
A0A087WUL0	TKFC	1.33279e+17	114753.0,130942.0,117317.0,	1.2716e+16	114840.0,112450.0,112346.0,	0.46061	0.830874	0.259392	0.396831	121192	112651	121004	113212	0.929525	0.935605	Triokinase/FMN cyclase OS=Homo sapiens GN=TKFC PE=1 SV=1
A0A087WUL2	PSMB3	5.72728e+17	493118.0,500435.0,552837.0,	5.30165e+17	478802.0,456635.0,435639.0,	0.312666	0.768159	0.0698842	0.160763	516822	455947	515463	457025	0.882214	0.88663	Proteasome subunit beta type-3 (Fragment) OS=Homo sapiens GN=PSMB3 PE=1 SV=1
A0A087WUR6	CAMK1D	2.86142e+17	246367.0,316206.0,274595.0,	2.44725e+17	221016.0,216582.0,218756.0,	0.0330759	0.383101	0.0964696	0.196835	278047	217611	279056	218785	0.782641	0.784017	Calcium/calmodulin-dependent protein kinase type 1D OS=Homo sapiens GN=CAMK1D PE=1 SV=1
A0A087WUR9	LRP1B	210615401717	1813.0,1670.0,1838.0,	0	0.0,0.0,0.0,	0.0086313	0.297912	8.694529824797643E-4	0.0220436	1787.67	0	1773.67	0	0	0	Low-density lipoprotein receptor-related protein 1B OS=Homo sapiens GN=LRP1B PE=1 SV=1
A0A087WUS0	RPS24	1.45617e+20	1253769.0,1670802.0,1244538.0,	1.92115e+20	1735035.0,1950100.0,1611398.0,	0.142161	0.601719	0.101842	0.203326	1.38631e+06	1758963	1389703	1765511	1.26881	1.27042	40S ribosomal protein S24 OS=Homo sapiens GN=RPS24 PE=1 SV=1
A0A087WUS5	MYC	1.19599e+16	102974.0,105340.0,116271.0,	895348573988624	80860.0,87002.0,99590.0,	0.0833436	0.480548	0.0548828	0.138097	108438	87965.7	108195	89150.7	0.811205	0.823981	Myc proto-oncogene protein OS=Homo sapiens GN=MYC PE=1 SV=1
A0A087WUT0	MYEF2	2.77793e+17	239181.0,230045.0,287546.0,	3.52498e+17	318350.0,291199.0,293521.0,	0.241461	0.710487	0.0940582	0.194039	252819	300223	252257	301023	1.1875	1.19332	Myelin expression factor 2 OS=Homo sapiens GN=MYEF2 PE=1 SV=1
A0A087WUU9	ZFP36L2	826786858359695	71185.0,74394.0,63904.0,	400393718730091	36158.0,37733.0,33813.0,	0.0217648	0.355318	0.00398369	0.0390343	70318.7	35772.3	69827.7	35901.3	0.508717	0.514142	Zinc finger protein 36, C3H1 type-like 2 OS=Homo sapiens GN=ZFP36L2 PE=1 SV=1
A0A087WUW6	IKBKG	4.99407e+17	429987.0,417246.0,401558.0,	5.33464e+17	481781.0,489810.0,513044.0,	0.214016	0.683725	0.0034232	0.036632	419717	490906	416264	494878	1.16961	1.18886	NF-kappa-B essential modulator OS=Homo sapiens GN=IKBKG PE=1 SV=1
A0A087WUW9	ARL15	526204380143635	45306.0,47513.0,46713.0,	391273398932683	35336.0,34489.0,36726.0,	0.0399293	0.395543	2.7792254864371E-4	0.0144771	46685.3	35266.3	46510.7	35517	0.755405	0.763631	ADP-ribosylation factor-like protein 15 OS=Homo sapiens GN=ARL15 PE=1 SV=1
A0A087WUZ7	SNX13	377121333498	3246.0,2313.0,3744.0,	238027021587	2149.0,2741.0,1783.0,	0.217857	0.689514	0.167398	0.290326	3134	2223	3101	2224.33	0.709317	0.717295	Sorting nexin 13, isoform CRA_g OS=Homo sapiens GN=SNX13 PE=1 SV=1
A0A087WUZ9	DGKD	1.43856e+20	1238607.0,1312201.0,1265020.0,	8.902e+17	803955.0,821118.0,829010.0,	0.0143184	0.336783	8.682358326091676E-4	0.0220436	1.27663e+06	812374	1.27194e+06	818028	0.636345	0.643132	Diacylglycerol kinase OS=Homo sapiens GN=DGKD PE=1 SV=1
A0A087WV04	SUCO	145811073112859	12554.0,11640.0,13766.0,	1155096667690	10431.0,9808.0,8641.0,	0.121493	0.56322	0.0210091	0.0821323	12723.7	9635.33	12653.3	9626.67	0.757276	0.760801	SUN domain-containing ossification factor OS=Homo sapiens GN=SUCO PE=1 SV=1
A0A087WV20	ALMS1	292522221221518	25183.0,24093.0,23034.0,	202781600216546	18312.0,16236.0,18591.0,	0.0943558	0.508069	0.00304226	0.0357261	24327.3	17608.7	24103.3	17713	0.723822	0.734878	Alstrom syndrome protein 1 OS=Homo sapiens GN=ALMS1 PE=1 SV=1
A0A087WV73	NOP2	1.21302e+19	1044407.0,1005442.0,1093625.0,	1.08853e+18	983073.0,997632.0,1013669.0,	0.570882	0.878513	0.182188	0.307359	1053816	991244	1.04782e+06	998125	0.940623	0.952568	Probable 28S rRNA (cytosine(4447)-C(5))-methyltransferase OS=Homo sapiens GN=NOP2 PE=1 SV=1
A0A087WV86	BORA	242981970722756	20920.0,21377.0,24360.0,	907153937899	8192.0,5472.0,8876.0,	0.0012516	0.284635	6.077873036197203E-4	0.019302	22253.7	7454.33	22219	7513.33	0.334971	0.338149	Protein aurora borealis OS=Homo sapiens GN=BORA PE=1 SV=1
A0A087WV90	DMD	1.46047e+16	125746.0,106262.0,120774.0,	1.41176e+17	127499.0,138962.0,135843.0,	0.437156	0.817531	0.0867164	0.182947	118940	133001	117594	134101	1.11822	1.14038	Dystrophin OS=Homo sapiens GN=DMD PE=1 SV=1
A0A087WV97	SMAP2	3.79918e+17	327111.0,355525.0,336066.0,	3.47079e+17	313456.0,298971.0,306931.0,	0.298492	0.762429	0.0398531	0.113925	340527	304948	339567	306453	0.895517	0.90248	Stromal membrane-associated protein 2 OS=Homo sapiens GN=SMAP2 PE=1 SV=1
A0A087WVA8	TEX2	517943868340224	44594.0,41961.0,43061.0,	450893965639791	40720.0,40240.0,44714.0,	0.682344	0.921913	0.473101	0.602663	43567	41512	43205.3	41891.3	0.952831	0.969587	Testis-expressed sequence 2 protein OS=Homo sapiens GN=TEX2 PE=1 SV=1
A0A087WVC0	ALG9	957584618714	8243.0,9177.0,9328.0,	745258316353	6729.0,5916.0,7138.0,	0.0190343	0.341854	0.00938781	0.0555297	8916.67	6545.33	8916	6594.33	0.734056	0.739607	Mannosyltransferase OS=Homo sapiens GN=ALG9 PE=3 SV=1
A0A087WVD1	LENG9	265512235122048	22859.0,24245.0,23603.0,	257782060718524	23280.0,20910.0,20815.0,	0.487579	0.846554	0.12738	0.237421	23650	21636.3	23569	21668.3	0.914856	0.919357	Leukocyte receptor cluster member 9 OS=Homo sapiens GN=LENG9 PE=1 SV=1
A0A087WVD7	AK6	291192110418820	25071.0,22892.0,20147.0,	241092195421053	21773.0,22277.0,23658.0,	0.859299	0.970547	0.936564	0.959498	23014.3	22372	22703.3	22569.3	0.97209	0.994098	Adenylate kinase isoenzyme 6 OS=Homo sapiens GN=AK6 PE=1 SV=1
A0A087WVF7	ITSN2	299202487821994	25760.0,26986.0,23544.0,	272902340622327	24646.0,23750.0,25089.0,	0.676571	0.920265	0.459708	0.591483	25597.3	24341	25430	24495	0.950919	0.963232	Intersectin-2 OS=Homo sapiens GN=ITSN2 PE=1 SV=1
A0A087WVM7	EMG1	847467091472142	72966.0,76925.0,77232.0,	812438092073800	73372.0,82112.0,82932.0,	0.625903	0.900197	0.349293	0.493556	75934	78654.3	75707.7	79472	1.03582	1.04972	Ribosomal RNA small subunit methyltransferase NEP1 (Fragment) OS=Homo sapiens GN=EMG1 PE=1 SV=1
A0A087WVN5	POLR2E	376692742331478	32432.0,29746.0,33697.0,	365413269729049	32999.0,33177.0,32642.0,	0.884671	0.976262	0.489089	0.616462	32190	32762.3	31958.3	32939.3	1.01778	1.0307	DNA-directed RNA polymerases I, II, and III subunit RPABC1 (Fragment) OS=Homo sapiens GN=POLR2E PE=1 SV=1
A0A087WVP1	FAT1	471931314127	4063.0,3396.0,4418.0,	513041974241	4633.0,4258.0,4765.0,	0.400644	0.810591	0.176752	0.300524	3992.33	4522.67	3959	4552	1.13284	1.14979	Protocadherin Fat 1 OS=Homo sapiens GN=FAT1 PE=1 SV=1
A0A087WVP4	SMTN	2.58317e+17	222405.0,249685.0,229322.0,	2.52895e+17	228390.0,233936.0,241663.0,	0.937978	0.986585	0.93065	0.95453	234238	232833	233804	234663	0.994003	1.00367	Smoothelin OS=Homo sapiens GN=SMTN PE=1 SV=1
A0A087WVQ6	CLTC	1.14887e+24	9.8917952E7,9.3935681E7,9.6218732E7,	1.14336e+25	1.0325978E8,1.02985594E8,1.0060571E8,	0.705529	0.929863	0.0338275	0.104461	9.711974366666667E7	1.01784482E8	9.6357455E7	1.0228369466666667E8	1.04803	1.0615	Clathrin heavy chain OS=Homo sapiens GN=CLTC PE=1 SV=1
A0A087WVR3	UHRF1	8.58884e+17	739498.0,781544.0,791877.0,	1.00127e+18	904262.0,859155.0,882360.0,	0.25728	0.725337	0.00649623	0.0474366	773019	877718	770973	881926	1.13544	1.14391	E3 ubiquitin-protein ligase UHRF1 OS=Homo sapiens GN=UHRF1 PE=1 SV=1
A0A087WVS2	CNDP2	236852116115846	20392.0,22954.0,16963.0,	237041469720812	21406.0,14913.0,23386.0,	0.89549	0.979218	0.951611	0.969514	20230.7	19737.7	20103	19901.7	0.975631	0.989985	Cytosolic non-specific dipeptidase (Fragment) OS=Homo sapiens GN=CNDP2 PE=1 SV=1
A0A087WVU5	BCL9	786987247357029	67757.0,78614.0,61051.0,	705356679258151	63700.0,67774.0,65345.0,	0.605261	0.894516	0.564412	0.680329	69400	65159.3	69140.7	65606.3	0.938895	0.948882	B-cell CLL/lymphoma 9 protein OS=Homo sapiens GN=BCL9 PE=1 SV=1
A0A087WVU6	HECTD1	1.05073e+18	904671.0,834550.0,847441.0,	1.05562e+18	953345.0,997760.0,971136.0,	0.42146	0.816139	0.0175189	0.0751019	870556	967700	862221	974080	1.11159	1.12973	E3 ubiquitin-protein ligase HECTD1 (Fragment) OS=Homo sapiens GN=HECTD1 PE=1 SV=1
A0A087WVV2	RRBP1	5.44689e+20	4689770.0,3633965.0,4164587.0,	5.8322e+20	5267185.0,5233810.0,5486880.0,	0.228089	0.696032	0.0540134	0.136412	4.22901e+06	5.29091e+06	4162774	5.32929e+06	1.2511	1.28023	Ribosome-binding protein 1 OS=Homo sapiens GN=RRBP1 PE=1 SV=1
A0A087WVX9	NFKBIE	234131889919145	20158.0,20500.0,20494.0,	261342013519383	23601.0,20431.0,21780.0,	0.621455	0.898439	0.231588	0.367134	20485.7	21884	20384	21937.3	1.06826	1.0762	NF-kappa-B inhibitor epsilon OS=Homo sapiens GN=NFKBIE PE=1 SV=1
A0A087WVZ6	ZMYND8	1.75424e+20	1510398.0,1471996.0,1484408.0,	1.82264e+20	1646065.0,1641699.0,1744249.0,	0.347458	0.782725	0.021159	0.0821323	1.49927e+06	1664231	1488934	1.67734e+06	1.11003	1.12654	Protein kinase C-binding protein 1 OS=Homo sapiens GN=ZMYND8 PE=1 SV=2
A0A087WVZ9	POLR2E	376692742331478	32432.0,29746.0,33697.0,	365413269729049	32999.0,33177.0,32642.0,	0.884671	0.976262	0.489089	0.616462	32190	32762.3	31958.3	32939.3	1.01778	1.0307	DNA-directed RNA polymerases I, II, and III subunit RPABC1 OS=Homo sapiens GN=POLR2E PE=1 SV=1
A0A087WW00	UBE2D1	1.83597e+17	158077.0,163728.0,159153.0,	1.61069e+17	145465.0,155461.0,160794.0,	0.541186	0.865803	0.288304	0.428772	161065	152454	160319	153907	0.946537	0.960001	Ubiquitin-conjugating enzyme E2 D1 OS=Homo sapiens GN=UBE2D1 PE=1 SV=1
A0A087WW14	SCRN3	4.90333e+17	422176.0,443601.0,408780.0,	5.20038e+17	469657.0,443190.0,447761.0,	0.637317	0.905234	0.0954313	0.195461	427038	451751	424852	453536	1.05787	1.06751	Secernin-3 OS=Homo sapiens GN=SCRN3 PE=1 SV=1
A0A087WW36	ACP6	245572268717651	21143.0,24610.0,18896.0,	185011784715778	16708.0,18109.0,17730.0,	0.164253	0.631511	0.128604	0.239143	21631.7	17375.3	21549.7	17515.7	0.803236	0.812805	Lysophosphatidic acid phosphatase type 6 (Fragment) OS=Homo sapiens GN=ACP6 PE=1 SV=1
A0A087WW39	MLLT6	160516670	1381.0,1808.0,0.0,	97710110	882.0,1025.0,0.0,	0.546562	0.866657	0.54463	0.665258	1090.67	662.667	1063	635.667	0.607579	0.597993	Protein AF-17 OS=Homo sapiens GN=MLLT6 PE=1 SV=1
A0A087WW40	SH3GLB1	9.19471e+17	791667.0,774529.0,838469.0,	9.0203e+17	814645.0,825873.0,814191.0,	0.925253	0.984487	0.476358	0.605415	805562	813482	801555	818236	1.00983	1.02081	Endophilin-B1 OS=Homo sapiens GN=SH3GLB1 PE=1 SV=1
A0A087WW54	DEPDC7	1020259198181464	87844.0,99778.0,87211.0,	1.13704e+16	102689.0,101647.0,107003.0,	0.239413	0.710405	0.081214	0.176525	91823.3	103032	91611	103780	1.12206	1.13283	DEP domain-containing protein 7 OS=Homo sapiens GN=DEPDC7 PE=1 SV=1
A0A087WW55	PRSS1	2.49696e+17	214990.0,217913.0,202217.0,	2.72724e+17	246304.0,288245.0,285805.0,	0.0732045	0.468232	0.0336033	0.104036	213157	270372	211707	273451	1.26842	1.29165	Trypsin-1 OS=Homo sapiens GN=PRSS1 PE=1 SV=1
A0A087WW65	ABCB7	423183824934365	36436.0,41491.0,36789.0,	436193559431354	39393.0,36118.0,35233.0,	0.753116	0.945761	0.557939	0.674453	38310.7	36855.7	38238.7	36914.7	0.962021	0.965375	ATP-binding cassette sub-family B member 7, mitochondrial OS=Homo sapiens GN=ABCB7 PE=1 SV=1
A0A087WW77	LLGL1	1.44956e+20	1248068.0,1279089.0,1277923.0,	1.45255e+20	1311827.0,1332501.0,1354407.0,	0.685435	0.922198	0.0166165	0.0730636	1274136	1.32366e+06	1268360	1.33291e+06	1.03887	1.05089	Lethal(2) giant larvae protein homolog 1 OS=Homo sapiens GN=LLGL1 PE=1 SV=1
A0A087WW83	GPR179	220991632513868	19027.0,17708.0,14846.0,	237082342818397	21411.0,23773.0,20673.0,	0.221312	0.694225	0.0408202	0.115963	17430.7	21844.3	17193.7	21952.3	1.25321	1.27677	Probable G-protein-coupled receptor 179 OS=Homo sapiens GN=GPR179 PE=1 SV=1
A0A087WW95	TBX3	249971963517139	21522.0,21299.0,18348.0,	216871723018792	19586.0,17483.0,21117.0,	0.6443	0.907519	0.535446	0.657116	20590.3	19236.3	20389.7	19395.3	0.934241	0.951233	T-box transcription factor TBX3 OS=Homo sapiens GN=TBX3 PE=1 SV=1
A0A087WWD4	NCAM1	186522601289	1605.0,2451.0,1379.0,	224024441834	2023.0,2480.0,2060.0,	0.342683	0.782725	0.375929	0.520084	1804.67	2172.67	1811.67	2187.67	1.20392	1.20754	Neural cell adhesion molecule 1 OS=Homo sapiens GN=NCAM1 PE=1 SV=1
A0A087WWD8	TMPRSS13	2.14038e+17	184288.0,184647.0,184651.0,	2.17782e+17	196684.0,197602.0,209715.0,	0.460134	0.830859	0.0570238	0.141081	185579	199712	184529	201334	1.07616	1.09107	Transmembrane protease serine 13 OS=Homo sapiens GN=TMPRSS13 PE=1 SV=1
A0A087WWF6	POLD2	3.59234e+17	309299.0,337410.0,307792.0,	3.57081e+17	322484.0,305598.0,312214.0,	0.830201	0.962239	0.691273	0.77729	319265	312028	318167	313432	0.977333	0.985118	DNA polymerase delta subunit 2 OS=Homo sapiens GN=POLD2 PE=1 SV=1
A0A087WWH3	GLTSCR1	871227298474042	75010.0,79169.0,79265.0,	734426687660940	66326.0,67860.0,68479.0,	0.135658	0.590265	0.00856815	0.0530427	78049.3	67086	77814.7	67555	0.859533	0.868153	Glioma tumor suppressor candidate region gene 1 protein OS=Homo sapiens GN=GLTSCR1 PE=1 SV=1
A0A087WWJ2	NAA50	5.75242e+17	495284.0,480539.0,506005.0,	5.30243e+17	478870.0,509144.0,498527.0,	0.9207	0.984487	0.898484	0.933709	496964	491876	493943	495514	0.989762	1.00318	N-alpha-acetyltransferase 50 OS=Homo sapiens GN=NAA50 PE=1 SV=1
A0A087WWK8	IQSEC1	5.95469e+17	512697.0,511800.0,510564.0,	5.37924e+17	485807.0,505723.0,510008.0,	0.725748	0.936304	0.272258	0.410484	514735	496721	511687	500513	0.965003	0.978162	IQ motif and SEC7 domain-containing protein 1 OS=Homo sapiens GN=IQSEC1 PE=1 SV=1
A0A087WWM0	TRAPPC3	1.11813e+18	962716.0,986802.0,959451.0,	9.90082e+17	894168.0,962263.0,982003.0,	0.672596	0.918174	0.475548	0.605136	974678	937412	969656	946145	0.961766	0.975753	Trafficking protein particle complex subunit 3 OS=Homo sapiens GN=TRAPPC3 PE=1 SV=1
A0A087WWM4	GMPR2	2.7237e+17	234512.0,227764.0,245205.0,	3.21577e+17	290423.0,291392.0,278993.0,	0.160394	0.631511	0.00172548	0.0283952	237128	285670	235827	286936	1.20471	1.21672	GMP reductase OS=Homo sapiens GN=GMPR2 PE=1 SV=1
A0A087WWP4	RBM15	1.49794e+20	1289728.0,1318799.0,1370420.0,	1.69783e+20	1533344.0,1521462.0,1607100.0,	0.146084	0.609907	0.00327189	0.0362178	1.33127e+06	1542447	1.32632e+06	1.55397e+06	1.15863	1.17164	Putative RNA-binding protein 15 OS=Homo sapiens GN=RBM15 PE=1 SV=1
A0A087WWP7	PTPRG	733849765676	6318.0,5397.0,6076.0,	545744743732	4928.0,4539.0,4193.0,	0.17648	0.63669	0.018881	0.078625	5996.67	4554.33	5930.33	4553.33	0.759477	0.767804	Receptor-type tyrosine-protein phosphatase gamma OS=Homo sapiens GN=PTPRG PE=1 SV=1
A0A087WWP8	RSBN1	351542626121986	30266.0,28485.0,23535.0,	304172273723050	27469.0,23070.0,25901.0,	0.635258	0.905234	0.468073	0.598223	27800.3	25401.3	27428.7	25480	0.913706	0.928955	Round spermatid basic protein 1 OS=Homo sapiens GN=RSBN1 PE=1 SV=1
A0A087WWR2	MAZ	3.33141e+17	286836.0,295742.0,308619.0,	2.77676e+17	250776.0,255299.0,281065.0,	0.157647	0.6305	0.045219	0.121985	298017	259794	297066	262380	0.871742	0.883239	Myc-associated zinc finger protein OS=Homo sapiens GN=MAZ PE=1 SV=1
A0A087WWS1	THOC1	4.24507e+20	3655016.0,3458015.0,3593757.0,	4.36088e+20	3938409.0,4018576.0,4082390.0,	0.384627	0.802399	0.00473189	0.0406559	3596598	3.98466e+06	3.56893e+06	4013125	1.1079	1.12446	THO complex subunit 1 OS=Homo sapiens GN=THOC1 PE=1 SV=1
A0A087WWS7	STXBP2	2.96176e+17	255009.0,263594.0,253873.0,	3.15903e+17	285299.0,277143.0,279999.0,	0.488856	0.846994	0.00467892	0.0406559	258772	279397	257492	280814	1.0797	1.09057	Syntaxin-binding protein 2 OS=Homo sapiens GN=STXBP2 PE=1 SV=1
A0A087WWT2	NRN1	245301643416730	21120.0,17827.0,17910.0,	10571109046132	9546.0,11064.0,6890.0,	0.0423545	0.405396	0.00406445	0.0392255	19231.3	9202.33	18952.3	9166.67	0.478507	0.48367	Neuritin OS=Homo sapiens GN=NRN1 PE=1 SV=1
A0A087WWW8	CABIN1	5.79031e+17	498545.0,469163.0,463025.0,	6.08053e+17	549139.0,541693.0,537990.0,	0.396445	0.808763	0.0194653	0.0797848	481351	540213	476911	542941	1.12229	1.13845	Calcineurin-binding protein cabin-1 OS=Homo sapiens GN=CABIN1 PE=1 SV=1
A0A087WWW9	BCL10	243271716520276	20945.0,18620.0,21706.0,	245482162318574	22169.0,21941.0,20872.0,	0.732143	0.93982	0.316407	0.458168	20589.3	21581.7	20423.7	21660.7	1.0482	1.06057	B-cell lymphoma/leukemia 10 OS=Homo sapiens GN=BCL10 PE=1 SV=1
A0A087WWX0	POLR2E	376692742331478	32432.0,29746.0,33697.0,	365413269729049	32999.0,33177.0,32642.0,	0.884671	0.976262	0.489089	0.616462	32190	32762.3	31958.3	32939.3	1.01778	1.0307	DNA-directed RNA polymerases I, II, and III subunit RPABC1 (Fragment) OS=Homo sapiens GN=POLR2E PE=1 SV=1
A0A087WWX2	DNAJB14	297138632322	2558.0,4190.0,2485.0,	117327682416	1059.0,2808.0,2714.0,	0.229895	0.696656	0.328623	0.471763	3052	2119	3077.67	2193.67	0.694299	0.712769	DnaJ homolog subfamily B member 14 OS=Homo sapiens GN=DNAJB14 PE=1 SV=1
A0A087WWY9	RIN3	597162406970	5141.0,6768.0,7461.0,	503447554720	4546.0,4825.0,5304.0,	0.0253583	0.37434	0.140584	0.255235	6393.67	4836.33	6456.67	4891.67	0.756426	0.757615	Ras and Rab interactor 3 OS=Homo sapiens GN=RIN3 PE=1 SV=1
A0A087WWZ2	PCIF1	10341333537	890.0,1445.0,574.0,	10861695876	980.0,1719.0,984.0,	0.499025	0.850754	0.506294	0.632041	968	1219	969.667	1227.67	1.2593	1.26607	Phosphorylated CTD-interacting factor 1 (Fragment) OS=Homo sapiens GN=PCIF1 PE=1 SV=1
A0A087WWZ6	PRDM11	222741827621555	19177.0,19825.0,23075.0,	206742021412257	18670.0,20511.0,13773.0,	0.3976	0.809582	0.27846	0.417926	20701.7	17715	20692.3	17651.3	0.855728	0.853037	PR domain-containing protein 11 OS=Homo sapiens GN=PRDM11 PE=1 SV=1
A0A087WX08	ADD3	1.4565e+20	1254056.0,1245698.0,1217799.0,	1.11574e+19	1007649.0,1126010.0,1105495.0,	0.225357	0.696032	0.0393316	0.113351	1.24747e+06	1.06972e+06	1.23918e+06	1079718	0.857515	0.871313	Gamma-adducin OS=Homo sapiens GN=ADD3 PE=1 SV=1
A0A087WX12	KIZ	251914671908	2168.0,1591.0,2042.0,	310424351015	2803.0,2470.0,1140.0,	0.770387	0.946168	0.734452	0.811846	1964.67	2184.67	1933.67	2137.67	1.11198	1.1055	Centrosomal protein kizuna (Fragment) OS=Homo sapiens GN=KIZ PE=1 SV=1
A0A087WX16	ALG9	957584618714	8243.0,9177.0,9328.0,	745258316353	6729.0,5916.0,7138.0,	0.0190343	0.341854	0.00938781	0.0555297	8916.67	6545.33	8916	6594.33	0.734056	0.739607	Alpha-1,2-mannosyltransferase ALG9 OS=Homo sapiens GN=ALG9 PE=4 SV=1
A0A087WX41	CLTCL1	3.8111e+23	3.2813847E7,3.0263806E7,3.2837033E7,	3.76762e+23	3.4026385E7,3.3684319E7,3.2867851E7,	0.784305	0.949306	0.20242	0.331817	3.2227602666666668E7	3.3373304333333332E7	3.1971562E7	3.3526185E7	1.03555	1.04863	Clathrin heavy chain 2 OS=Homo sapiens GN=CLTCL1 PE=1 SV=1
A0A087WXB0	SCAMP1	709557441376088	61092.0,80720.0,81456.0,	827906576364215	74769.0,66731.0,72160.0,	0.678857	0.920477	0.687222	0.773887	73818.7	70922.7	74422.7	71220	0.960769	0.956967	Secretory carrier-associated membrane protein 1 OS=Homo sapiens GN=SCAMP1 PE=1 SV=1
A0A087WXB3	SAMD11	114901167	989.0,0.0,1249.0,	5438440	490.0,856.0,0.0,	0.542323	0.865803	0.553825	0.671928	772	462.333	746	448.667	0.598877	0.60143	Sterile alpha motif domain-containing protein 11 OS=Homo sapiens GN=SAMD11 PE=1 SV=1
A0A087WXC5	NDUFA10	3.43579e+17	295823.0,314772.0,305540.0,	3.31811e+17	299666.0,296997.0,297729.0,	0.731437	0.93925	0.315633	0.45714	306386	296480	305378	298131	0.967669	0.976267	NADH dehydrogenase [ubiquinone] 1 alpha subcomplex subunit 10, mitochondrial OS=Homo sapiens GN=NDUFA10 PE=1 SV=1
A0A087WXD2	MAGI1	15850	0.0,1719.0,0.0,	121515001571	1097.0,1522.0,1765.0,	0.227276	0.696032	0.257333	0.394186	528.333	1428.67	573	1461.33	2.7041	2.55032	Membrane-associated guanylate kinase, WW and PDZ domain-containing protein 1 OS=Homo sapiens GN=MAGI1 PE=1 SV=1
A0A087WXF0	MECP2	2.04823e+17	176352.0,175179.0,180420.0,	2.04655e+17	184827.0,178287.0,181304.0,	0.907773	0.982408	0.169678	0.292549	178282	180565	177317	181473	1.01281	1.02344	Methyl-CpG-binding protein 2 OS=Homo sapiens GN=MECP2 PE=1 SV=1
A0A087WXF8	ZCCHC17	1.68142e+17	144769.0,148224.0,141187.0,	1.63564e+17	147717.0,148286.0,171163.0,	0.550223	0.869154	0.288313	0.428772	145556	154004	144727	155722	1.05804	1.07597	Nucleolar protein of 40 kDa OS=Homo sapiens GN=ZCCHC17 PE=1 SV=1
A0A087WXI1	HIBCH	1.65058e+17	142115.0,153171.0,146405.0,	1.61881e+17	146197.0,145262.0,145606.0,	0.837946	0.965084	0.679545	0.768862	147673	144870	147230	145688	0.981019	0.989527	3-hydroxyisobutyryl-CoA hydrolase, mitochondrial OS=Homo sapiens GN=HIBCH PE=1 SV=1
A0A087WXK4	GPR155	397836403883	3425.0,3948.0,4156.0,	434442103165	3923.0,4272.0,3556.0,	0.866075	0.971845	0.817354	0.871213	3833.67	3906.33	3843	3917	1.01895	1.01926	Integral membrane protein GPR155 OS=Homo sapiens GN=GPR155 PE=1 SV=1
A0A087WXK8	FAM83D	1.33629e+17	115053.0,120700.0,109427.0,	1.36284e+17	123080.0,113479.0,119873.0,	0.854216	0.968857	0.43395	0.569524	115706	118265	115060	118811	1.02211	1.0326	Chromosome 20 open reading frame 129 OS=Homo sapiens GN=FAM83D PE=1 SV=1
A0A087WXL3	POLQ	244152111821845	21020.0,22907.0,23385.0,	249342437418655	22517.0,24731.0,20962.0,	0.936271	0.986481	0.832142	0.884261	22459.3	22654.3	22437.3	22736.7	1.00868	1.01334	DNA polymerase theta OS=Homo sapiens GN=POLQ PE=1 SV=1
A0A087WXL6	VPS11	6.97441e+17	600496.0,605666.0,614914.0,	6.3389e+17	572478.0,572694.0,542484.0,	0.467226	0.831641	0.0326293	0.102122	610058	560340	607025	562552	0.918503	0.926736	Vacuolar protein sorting 11 (Yeast), isoform CRA_a OS=Homo sapiens GN=VPS11 PE=1 SV=1
A0A087WXM4		439093545237233	37805.0,38457.0,39860.0,	379443464233355	34268.0,35152.0,37482.0,	0.30898	0.768159	0.0642774	0.152561	38864.7	35313.7	38707.3	35634	0.908632	0.920601	Uncharacterized protein OS=Homo sapiens PE=4 SV=1
A0A087WXN4	INTS12	1.91944e+17	165259.0,149492.0,160825.0,	1.77057e+17	159901.0,151484.0,164049.0,	0.901567	0.98041	0.994079	0.996788	159995	157444	158525	158478	0.984056	0.999701	Integrator complex subunit 12 OS=Homo sapiens GN=INTS12 PE=1 SV=1
A0A087WXN9	MTSS1L	415853069939952	35804.0,33300.0,42769.0,	399982723330023	36122.0,27632.0,33737.0,	0.387833	0.803828	0.276127	0.414918	37412	32418	37291	32497	0.866513	0.871444	MTSS1-like protein OS=Homo sapiens GN=MTSS1L PE=1 SV=1
A0A087WXP0	AZU1	239071791216626	20584.0,19430.0,17799.0,	144021313812640	13006.0,13331.0,14204.0,	0.10633	0.528154	0.00948681	0.055862	19481.7	13393.3	19271	13513.7	0.687484	0.701244	Azurocidin OS=Homo sapiens GN=AZU1 PE=1 SV=1
A0A087WXP7	DPH5	7.54071e+17	649257.0,638246.0,673682.0,	8.4408e+17	762308.0,724689.0,691144.0,	0.466691	0.831641	0.0525116	0.134006	657242	724428	653728	726047	1.10222	1.11062	Diphthine methyl ester synthase OS=Homo sapiens GN=DPH5 PE=1 SV=1
A0A087WXQ8	PSMB3	5.72728e+17	493118.0,500435.0,552837.0,	5.30165e+17	478802.0,456635.0,435639.0,	0.312666	0.768159	0.0698842	0.160763	516822	455947	515463	457025	0.882214	0.88663	Proteasome subunit beta type-3 OS=Homo sapiens GN=PSMB3 PE=1 SV=1
A0A087WXR7	RNASEH2B	7.54685e+17	649781.0,699462.0,697110.0,	7.06866e+17	638384.0,630440.0,651837.0,	0.409675	0.814581	0.108416	0.211498	683554	636072	682118	640220	0.930537	0.938578	Ribonuclease H2 subunit B OS=Homo sapiens GN=RNASEH2B PE=1 SV=2
A0A087WXS7	ASNA1	8.32857e+18	717093.0,1120361.0,705700.0,	7.47278e+17	674884.0,731909.0,725397.0,	0.331791	0.775327	0.421174	0.559917	841621	704693	847718	710730	0.837304	0.838404	ATPase ASNA1 OS=Homo sapiens GN=ASNA1 PE=1 SV=1
A0A087WXU1	MITF	668072235033	5751.0,7835.0,5388.0,	434642062997	3924.0,4267.0,3367.0,	0.0431348	0.405396	0.0705685	0.161406	6312	3849.67	6324.67	3852.67	0.609896	0.609149	Microphthalmia-associated transcription factor OS=Homo sapiens GN=MITF PE=1 SV=1
A0A087WXX9	PRKAA2	7.1578e+17	616284.0,704162.0,595592.0,	5.94568e+17	536962.0,531167.0,496179.0,	0.13269	0.582384	0.0573861	0.14164	640421	519858	638679	521436	0.811744	0.816428	5'-AMP-activated protein kinase catalytic subunit alpha-2 OS=Homo sapiens GN=PRKAA2 PE=1 SV=1
A0A087WY00	MYO5A	1.57801e+20	1358667.0,1331499.0,1343911.0,	1.60144e+20	1446290.0,1490884.0,1532073.0,	0.40909	0.813989	0.0200694	0.0805357	1.3536e+06	1.47802e+06	1.34469e+06	1489749	1.09191	1.10787	Unconventional myosin-Va OS=Homo sapiens GN=MYO5A PE=1 SV=1
A0A087WY10	PSMB3	5.72728e+17	493118.0,500435.0,552837.0,	5.30165e+17	478802.0,456635.0,435639.0,	0.312666	0.768159	0.0698842	0.160763	516822	455947	515463	457025	0.882214	0.88663	Proteasome subunit beta type-3 OS=Homo sapiens GN=PSMB3 PE=1 SV=1
A0A087WY19	SLC7A6OS	531585148948138	45768.0,55852.0,51534.0,	589605453650151	53247.0,55338.0,56356.0,	0.300691	0.762429	0.309658	0.451861	50928.3	54549	51051.3	54980.3	1.07109	1.07696	Probable RNA polymerase II nuclear localization protein SLC7A6OS OS=Homo sapiens GN=SLC7A6OS PE=1 SV=1
A0A087WY31	YTHDF3	4.62606e+17	398305.0,398815.0,421499.0,	4.43102e+17	400176.0,400914.0,397780.0,	0.795683	0.951986	0.48064	0.609938	407992	397391	406206	399623	0.974017	0.983794	YTH domain-containing family protein 3 OS=Homo sapiens GN=YTHDF3 PE=1 SV=1
A0A087WY42	ZNHIT3	195914021628	1686.0,1520.0,1742.0,	193112381049	1743.0,1256.0,1178.0,	0.467114	0.831641	0.281191	0.420688	1663	1406	1649.33	1392.33	0.84546	0.844179	Zinc finger HIT domain-containing protein 3 OS=Homo sapiens GN=ZNHIT3 PE=4 SV=1
A0A087WY48	CMIP	304243842821	2618.0,4754.0,3019.0,	136311610	1230.0,1178.0,0.0,	0.0170554	0.337986	0.0347155	0.105926	3415.67	841.333	3463.67	802.667	0.246316	0.231739	C-Maf-inducing protein OS=Homo sapiens GN=CMIP PE=1 SV=1
A0A087WY54	ZNHIT3	195914021628	1686.0,1520.0,1742.0,	193112381049	1743.0,1256.0,1178.0,	0.467114	0.831641	0.281191	0.420688	1663	1406	1649.33	1392.33	0.84546	0.844179	Zinc finger HIT domain-containing protein 3 (Fragment) OS=Homo sapiens GN=ZNHIT3 PE=1 SV=1
A0A087WY55	VTA1	1.58963e+20	1368678.0,1394447.0,1363486.0,	1.58547e+20	1431874.0,1429170.0,1438035.0,	0.775554	0.94817	0.0205013	0.0812377	1382913	1424525	1375537	1.43303e+06	1.03009	1.04179	Chromosome 6 open reading frame 55, isoform CRA_b OS=Homo sapiens GN=VTA1 PE=1 SV=1
A0A087WY58	NEK3	751878065664888	64735.0,87492.0,69464.0,	635965595551060	57434.0,56778.0,57377.0,	0.0499712	0.417127	0.137513	0.251447	73577	56870.3	73897	57196.3	0.772936	0.774001	Serine/threonine-protein kinase Nek3 OS=Homo sapiens GN=NEK3 PE=1 SV=1
A0A087WY61	NUMA1	3.95178e+23	3.4024999E7,2.9265093E7,3.2715149E7,	4.65403e+23	4.2031712E7,4.2921453E7,4.3141777E7,	0.0970121	0.511434	0.0133672	0.0656467	3.2351717666666668E7	4.2409895333333336E7	3.2001747E7	4.2698314E7	1.3109	1.33425	Nuclear mitotic apparatus protein 1 OS=Homo sapiens GN=NUMA1 PE=1 SV=1
A0A087WY68	PCSK6	1234084267586	10624.0,9140.0,8121.0,	895478427277	8086.0,7957.0,8177.0,	0.437781	0.817531	0.234095	0.369312	9450.67	8024.33	9295	8073.33	0.849076	0.868567	Proprotein convertase subtilisin/kexin type 6 OS=Homo sapiens GN=PCSK6 PE=1 SV=1
A0A087WY71	AP2M1	2.44392e+20	2104225.0,2181933.0,2165612.0,	2.61755e+20	2363966.0,2327834.0,2340837.0,	0.460186	0.830859	0.00651264	0.0474398	2159415	2.33155e+06	2150590	2.34421e+06	1.07971	1.09003	AP-2 complex subunit mu OS=Homo sapiens GN=AP2M1 PE=1 SV=1
A0A087WY85	UBE2D3	1.46816e+20	1264096.0,1257964.0,1283149.0,	1.35469e+20	1223450.0,1239550.0,1177047.0,	0.634878	0.905227	0.0833012	0.17881	1275470	1.20789e+06	1268403	1213349	0.947016	0.956596	Ubiquitin-conjugating enzyme E2 D3 OS=Homo sapiens GN=UBE2D3 PE=1 SV=1
A0A087WYF7	APOOL	115521139213267	9946.0,12357.0,14203.0,	856677106772	7736.0,7823.0,7610.0,	0.00554089	0.284635	0.0686415	0.159206	12070.3	7682.67	12168.7	7723	0.636492	0.634663	MICOS complex subunit OS=Homo sapiens GN=APOOL PE=1 SV=1
A0A087WYF8	PDLIM3	861043455711	7413.0,4713.0,6113.0,	838757963956	7574.0,5881.0,4445.0,	0.926873	0.984487	0.929243	0.953427	6222	6046.33	6079.67	5966.67	0.971767	0.981413	PDZ and LIM domain protein 3 OS=Homo sapiens GN=PDLIM3 PE=1 SV=1
A0A087WYG8	INA	1.02993e+18	886773.0,884223.0,943305.0,	6.70189e+17	605260.0,638092.0,625664.0,	0.0268923	0.378102	0.00108574	0.0227659	908733	618597	904767	623005	0.680724	0.688581	Alpha-internexin OS=Homo sapiens GN=INA PE=1 SV=1
A0A087WYI0	CPSF3L	3.18049e+17	273839.0,289934.0,291156.0,	3.0602e+17	276373.0,277076.0,281868.0,	0.709156	0.930625	0.36321	0.506961	285766	276635	284976	278439	0.968047	0.97706	Integrator complex subunit 11 OS=Homo sapiens GN=CPSF3L PE=1 SV=1
A0A087WYK2	WNK3	1.9698e+20	1695996.0,1666830.0,1769121.0,	1.79428e+20	1620453.0,1540417.0,1589484.0,	0.450459	0.825579	0.0324418	0.101713	1.71964e+06	1575602	1710649	1.58345e+06	0.91624	0.925644	Serine/threonine-protein kinase WNK3 OS=Homo sapiens GN=WNK3 PE=1 SV=1
A0A087WYK8	NRDC	9.37711e+20	8073728.0,9002621.0,8197830.0,	9.81289e+20	8862251.0,8643958.0,8768543.0,	0.747768	0.942622	0.370721	0.513845	8444606	8.71144e+06	8.42473e+06	8.75825e+06	1.0316	1.03959	Nardilysin OS=Homo sapiens GN=NRDC PE=1 SV=1
A0A087WYL7	MED6	886782228676	7634.0,8918.0,9288.0,	1009563246906	9117.0,6417.0,7760.0,	0.561017	0.872207	0.419785	0.559846	8588.33	7775	8613.33	7764.67	0.905298	0.901471	Mediator of RNA polymerase II transcription subunit 6 OS=Homo sapiens GN=MED6 PE=1 SV=1
A0A087WYM3	SIRT2	218991631820981	18854.0,17701.0,22460.0,	144531343610827	13052.0,13633.0,12166.0,	0.0372439	0.387283	0.0338571	0.104461	19732.7	12905.3	19671.7	12950.3	0.654009	0.658324	NAD-dependent protein deacetylase sirtuin-2 OS=Homo sapiens GN=SIRT2 PE=1 SV=1
A0A087WYM5	KIAA0586	1.29021e+16	111086.0,106711.0,120840.0,	1.28229e+17	115806.0,118008.0,112977.0,	0.900149	0.979726	0.590562	0.700435	113423	115020	112879	115597	1.01408	1.02408	Protein TALPID3 OS=Homo sapiens GN=KIAA0586 PE=1 SV=1
A0A087WYN9	DHX29	2.27638e+20	1959961.0,2112670.0,1998812.0,	2.29578e+20	2073364.0,2164063.0,2137682.0,	0.662003	0.913213	0.14626	0.263341	2.03035e+06	2.11024e+06	2.02381e+06	2.12504e+06	1.03935	1.05002	ATP-dependent RNA helicase DHX29 OS=Homo sapiens GN=DHX29 PE=1 SV=1
A0A087WYR0	SRP19	1.63605e+20	1408644.0,1502464.0,1496111.0,	1.82727e+20	1650250.0,1634055.0,1655135.0,	0.284024	0.749817	0.0238773	0.0877845	1.47287e+06	1.63683e+06	1469073	1646480	1.11131	1.12076	Signal recognition particle 19 kDa protein OS=Homo sapiens GN=SRP19 PE=1 SV=1
A0A087WYR3	TPD52L2	358733395131348	30885.0,36827.0,33557.0,	390793113228366	35292.0,31589.0,31875.0,	0.821111	0.958549	0.711418	0.793907	33724	32859	33756.3	32918.7	0.974351	0.975185	Tumor protein D54 OS=Homo sapiens GN=TPD52L2 PE=1 SV=1
A0A087WYS1	UGP2	1.75728e+20	1513028.0,1724126.0,1651332.0,	1.35164e+20	1220694.0,1176735.0,1204551.0,	0.0160524	0.337986	0.0169288	0.0735619	1.62973e+06	1194399	1.6295e+06	1200660	0.732883	0.736829	UTP--glucose-1-phosphate uridylyltransferase OS=Homo sapiens GN=UGP2 PE=1 SV=1
A0A087WYT8	DDB2	1.78529e+17	153714.0,168081.0,159374.0,	1.35516e+17	122387.0,120797.0,120590.0,	0.0305819	0.381697	0.0101559	0.0577408	160782	120624	160390	121258	0.75023	0.756021	DNA damage-binding protein 2 (Fragment) OS=Homo sapiens GN=DDB2 PE=1 SV=1
A0A087WYU1	SNX9	1.40957e+20	1213640.0,1298832.0,1169873.0,	1.25363e+20	1132183.0,1156816.0,1165767.0,	0.475461	0.837791	0.176538	0.300524	1233227	1.14368e+06	1.22745e+06	1.15159e+06	0.927392	0.938197	Sorting nexin OS=Homo sapiens GN=SNX9 PE=1 SV=1
A0A087WYU3	SAMD11	114901167	989.0,0.0,1249.0,	5438440	490.0,856.0,0.0,	0.542323	0.865803	0.553825	0.671928	772	462.333	746	448.667	0.598877	0.60143	Sterile alpha motif domain-containing protein 11 OS=Homo sapiens GN=SAMD11 PE=1 SV=1
A0A087WYU6	ACP6	245572268717651	21143.0,24610.0,18896.0,	185011784715778	16708.0,18109.0,17730.0,	0.164253	0.631511	0.128604	0.239143	21631.7	17375.3	21549.7	17515.7	0.803236	0.812805	Lysophosphatidic acid phosphatase type 6 (Fragment) OS=Homo sapiens GN=ACP6 PE=1 SV=1
A0A087WYV3	ZCCHC17	1.68142e+17	144769.0,148224.0,141187.0,	1.63564e+17	147717.0,148286.0,171163.0,	0.550223	0.869154	0.288313	0.428772	145556	154004	144727	155722	1.05804	1.07597	Nucleolar protein of 40 kDa OS=Homo sapiens GN=ZCCHC17 PE=1 SV=1
A0A087WYV6	TSPAN6	941247974171177	81040.0,86500.0,76198.0,	966428728670211	87279.0,88572.0,78898.0,	0.781995	0.948716	0.436374	0.571254	81680.7	84713	81246	84916.3	1.03712	1.04518	Tetraspanin-6 OS=Homo sapiens GN=TSPAN6 PE=1 SV=1
A0A087WYV8	FBN2	8.10115e+17	697501.0,664417.0,686546.0,	4.81606e+17	434939.0,458196.0,457520.0,	0.0470151	0.412123	7.026274372031289E-5	0.0119279	687978	446770	682821	450218	0.649397	0.65935	Fibrillin-2 OS=Homo sapiens GN=FBN2 PE=1 SV=1
A0A087WYW1	SAMD11	114901167	989.0,0.0,1249.0,	5438440	490.0,856.0,0.0,	0.542323	0.865803	0.553825	0.671928	772	462.333	746	448.667	0.598877	0.60143	Sterile alpha motif domain-containing protein 11 OS=Homo sapiens GN=SAMD11 PE=1 SV=1
A0A087WYX5	GOSR1	143551143910223	12358.0,12408.0,10943.0,	120851111510093	10913.0,11277.0,11341.0,	0.553011	0.86918	0.266577	0.40452	12005.7	11097.7	11903	11177	0.924369	0.939007	Golgi SNAP receptor complex member 1 OS=Homo sapiens GN=GOSR1 PE=1 SV=1
A0A087WYY3	ATP13A3	1349599449082	11618.0,10786.0,9722.0,	9948846210261	8984.0,8585.0,11530.0,	0.451634	0.826506	0.411484	0.553349	10840.3	9557	10708.7	9699.67	0.881615	0.905777	Cation-transporting ATPase OS=Homo sapiens GN=ATP13A3 PE=1 SV=1
A0A087WYZ0	ZNF852	2.02387e+17	174256.0,131366.0,177594.0,	1.45051e+17	130999.0,142414.0,149573.0,	0.421069	0.816139	0.309403	0.45158	163126	139500	161072	140995	0.855167	0.875356	Zinc finger protein 852 OS=Homo sapiens GN=ZNF852 PE=1 SV=1
A0A087WYZ1	CNDP2	236852116115846	20392.0,22954.0,16963.0,	237041469720812	21406.0,14913.0,23386.0,	0.89549	0.979218	0.951611	0.969514	20230.7	19737.7	20103	19901.7	0.975631	0.989985	Cytosolic non-specific dipeptidase OS=Homo sapiens GN=CNDP2 PE=1 SV=1
A0A087WZ13	RAVER1	7.88782e+17	679136.0,629420.0,742191.0,	8.25934e+17	745913.0,722215.0,763673.0,	0.531306	0.863859	0.197658	0.326548	687435	739084	683582	743934	1.07513	1.08829	Ribonucleoprotein PTB-binding 1 OS=Homo sapiens GN=RAVER1 PE=1 SV=1
A0A087WZ16	IFFO1	623544235726	5368.0,4797.0,6130.0,	291927673936	2636.0,2807.0,4423.0,	0.0317308	0.381697	0.0424705	0.117979	5461.33	3207.33	5431.67	3288.67	0.58728	0.605462	Intermediate filament family orphan 1 OS=Homo sapiens GN=IFFO1 PE=1 SV=1
A0A087WZ45	MRGPRX4	360584329358356	31046.0,46962.0,62473.0,	1.08834e+16	98290.0,73329.0,120791.0,	0.0327475	0.383101	0.044595	0.121086	45902.3	96196	46827	97470	2.09567	2.08149	Mas-related G-protein-coupled receptor member X4 OS=Homo sapiens GN=MRGPRX4 PE=3 SV=1
A0A087WZ58	MDM4	5400	0.0,585.0,0.0,	9380	0.0,951.0,0.0,	0.736104	0.940706	0.762639	0.83236	180	312.667	195	317	1.73704	1.62564	Protein Mdm4 OS=Homo sapiens GN=MDM4 PE=1 SV=1
A0A087WZ62		957584618714	8243.0,9177.0,9328.0,	745258316353	6729.0,5916.0,7138.0,	0.0190343	0.341854	0.00938781	0.0555297	8916.67	6545.33	8916	6594.33	0.734056	0.739607	Mannosyltransferase OS=Homo sapiens PE=3 SV=1
A0A087WZ83	KRTAP4-7	2691	0.0,0.0,2880.0,	0	0.0,0.0,0.0,	0.42265	0.816139	0.42265	0.559917	897	0	960	0	0	0	Keratin-associated protein 4-7 OS=Homo sapiens GN=KRTAP4-7 PE=4 SV=1
A0A087WZ88	RXRG	1.34969e+17	116209.0,136038.0,125289.0,	1.12056e+16	101200.0,109112.0,89137.0,	0.108088	0.53064	0.0332195	0.103383	125803	99635.3	125845	99816.3	0.791995	0.793167	Retinoic acid receptor RXR-gamma OS=Homo sapiens GN=RXRG PE=3 SV=1
A0A087WZB3	PROSER3	241901968019086	20827.0,21348.0,20432.0,	184991501116575	16706.0,15232.0,18626.0,	0.0997665	0.520789	0.0468266	0.124415	20985.3	16695	20869	16854.7	0.795556	0.807641	Proline and serine-rich protein 3 OS=Homo sapiens GN=PROSER3 PE=1 SV=1
A0A087WZD4	C18orf8	300042619622714	25833.0,28416.0,24316.0,	320162911323060	28914.0,29542.0,25913.0,	0.631177	0.90407	0.303507	0.445565	26304.7	28063	26188.3	28123	1.06684	1.07388	Uncharacterized protein C18orf8 OS=Homo sapiens GN=C18orf8 PE=1 SV=1
A0A087WZF1	LPP	4.03618e+17	347515.0,372090.0,358646.0,	3.12923e+17	282605.0,285031.0,315162.0,	0.0664965	0.456785	0.00948214	0.0558574	360549	291426	359417	294266	0.808282	0.818731	Lipoma-preferred partner OS=Homo sapiens GN=LPP PE=1 SV=1
A0A087WZF7	ZNF689	633140565171	5451.0,4399.0,5535.0,	660644815687	5966.0,4547.0,6390.0,	0.675859	0.920265	0.496206	0.622699	5186	5591.33	5128.33	5634.33	1.07816	1.09867	Zinc finger protein 689 OS=Homo sapiens GN=ZNF689 PE=1 SV=1
A0A087WZH7	MARCKS	2.36962e+20	2040254.0,2501712.0,2108560.0,	2.48561e+20	2244814.0,2130509.0,2332524.0,	0.978814	0.996067	0.910785	0.941965	2.21515e+06	2.22029e+06	2216842	2235949	1.00232	1.00862	Myristoylated alanine-rich C-kinase substrate OS=Homo sapiens GN=MARCKS PE=1 SV=1
A0A087WZN1	IDH3B	3.18986e+20	2746491.0,2938076.0,2780055.0,	3.03585e+20	2741747.0,2833972.0,2694266.0,	0.747792	0.942622	0.423716	0.561175	2.83173e+06	2.74208e+06	2.82154e+06	2.75666e+06	0.968342	0.977006	Isocitrate dehydrogenase [NAD] subunit, mitochondrial OS=Homo sapiens GN=IDH3B PE=1 SV=1
A0A087WZP2	DACH1	3.01941e+17	259971.0,236323.0,258733.0,	2.73537e+17	247037.0,246170.0,253420.0,	0.831997	0.962669	0.755762	0.82775	253827	247217	251676	248876	0.973959	0.988875	Dachshund homolog 1 OS=Homo sapiens GN=DACH1 PE=1 SV=1
A0A087WZP7	SBF2	163021164814954	14036.0,12635.0,16009.0,	149921496012210	13539.0,15180.0,13720.0,	0.889891	0.976907	0.946702	0.966985	14301.3	14054	14226.7	14146.3	0.982706	0.994353	Myotubularin-related protein 13 OS=Homo sapiens GN=SBF2 PE=1 SV=1
A0A087WZR0	PCSK6	1234084267586	10624.0,9140.0,8121.0,	895478427277	8086.0,7957.0,8177.0,	0.437781	0.817531	0.234095	0.369312	9450.67	8024.33	9295	8073.33	0.849076	0.868567	Proprotein convertase subtilisin/kexin type 6 OS=Homo sapiens GN=PCSK6 PE=1 SV=1
A0A087WZT3	BOLA2	3.77243e+20	3248087.0,3752416.0,3398333.0,	4.65363e+20	4202816.0,4026913.0,3927769.0,	0.228822	0.696032	0.0394446	0.113453	3.46866e+06	4.03911e+06	3.46628e+06	4.0525e+06	1.16446	1.16912	BolA-like protein 2 OS=Homo sapiens GN=BOLA2 PE=1 SV=2
A0A087WZU5	TSPAN6	941247974171177	81040.0,86500.0,76198.0,	966428728670211	87279.0,88572.0,78898.0,	0.781995	0.948716	0.436374	0.571254	81680.7	84713	81246	84916.3	1.03712	1.04518	Tetraspanin-6 OS=Homo sapiens GN=TSPAN6 PE=1 SV=1
A0A087WZV0	PPIP5K2	1.18879e+19	1023547.0,1096200.0,1052096.0,	1.09314e+18	987229.0,963834.0,1000373.0,	0.400724	0.810591	0.0541541	0.136689	1060702	977736	1057281	983812	0.921782	0.930511	Inositol hexakisphosphate and diphosphoinositol-pentakisphosphate kinase 2 OS=Homo sapiens GN=PPIP5K2 PE=1 SV=1
A0A087WZX0	BCL9L	1.2296e+17	105867.0,111012.0,107090.0,	1087959902697175	98254.0,100483.0,109198.0,	0.467068	0.831641	0.247875	0.384001	108444	101665	107990	102645	0.937489	0.950508	B-cell CLL/lymphoma 9-like protein OS=Homo sapiens GN=BCL9L PE=1 SV=1
A0A087WZY3	ALMS1	292522221221518	25183.0,24093.0,23034.0,	202781600216546	18312.0,16236.0,18591.0,	0.0943558	0.508069	0.00304226	0.0357261	24327.3	17608.7	24103.3	17713	0.723822	0.734878	Alstrom syndrome protein 1 OS=Homo sapiens GN=ALMS1 PE=1 SV=1
A0A087WZY8	ALG9	957584618714	8243.0,9177.0,9328.0,	745258316353	6729.0,5916.0,7138.0,	0.0190343	0.341854	0.00938781	0.0555297	8916.67	6545.33	8916	6594.33	0.734056	0.739607	Mannosyltransferase OS=Homo sapiens GN=ALG9 PE=3 SV=1
A0A087X011	KIF3A	5.28291e+17	454860.0,493880.0,465755.0,	4.84596e+17	437650.0,423697.0,421908.0,	0.332067	0.775327	0.0475403	0.125844	472881	425865	471498	427752	0.900575	0.907218	Kinesin-like protein OS=Homo sapiens GN=KIF3A PE=1 SV=1
A0A087X020	SBDS	2.93639e+20	2528246.0,2239755.0,2623545.0,	2.81844e+20	2545404.0,2567864.0,2634855.0,	0.796683	0.951986	0.412411	0.554337	2483922	2.56458e+06	2.46385e+06	2.58271e+06	1.03247	1.04824	Ribosome maturation protein SBDS OS=Homo sapiens GN=SBDS PE=1 SV=1
A0A087X025	PCSK6	1234084267586	10624.0,9140.0,8121.0,	895478427277	8086.0,7957.0,8177.0,	0.437781	0.817531	0.234095	0.369312	9450.67	8024.33	9295	8073.33	0.849076	0.868567	Proprotein convertase subtilisin/kexin type 6 (Fragment) OS=Homo sapiens GN=PCSK6 PE=1 SV=1
A0A087X032	KIZ	251914671908	2168.0,1591.0,2042.0,	310424351015	2803.0,2470.0,1140.0,	0.770387	0.946168	0.734452	0.811846	1964.67	2184.67	1933.67	2137.67	1.11198	1.1055	Centrosomal protein kizuna (Fragment) OS=Homo sapiens GN=KIZ PE=1 SV=1
A0A087X0B7	SNAP47	2.69596e+17	232123.0,239917.0,217530.0,	1.48677e+17	134273.0,145692.0,136212.0,	0.0279189	0.378102	0.00105591	0.0227659	231320	137822	229857	138726	0.595809	0.603531	Synaptosomal-associated protein 47 OS=Homo sapiens GN=SNAP47 PE=1 SV=1
A0A087X0G7	IKBKG	4.99407e+17	429987.0,417246.0,401558.0,	5.33464e+17	481781.0,489810.0,513044.0,	0.214016	0.683725	0.0034232	0.036632	419717	490906	416264	494878	1.16961	1.18886	NF-kappa-B essential modulator OS=Homo sapiens GN=IKBKG PE=1 SV=1
A0A087X0H9	RBM26	7.52782e+20	6481486.0,6244254.0,6494513.0,	7.30487e+20	6597212.0,6711063.0,6835344.0,	0.758352	0.945814	0.0460559	0.123165	6450208	6667047	6406751	6.71454e+06	1.03362	1.04804	RNA-binding protein 26 OS=Homo sapiens GN=RBM26 PE=1 SV=1
A0A087X0I6	MARK1	4.99494e+17	430066.0,473994.0,451433.0,	4.568e+17	412542.0,416483.0,413642.0,	0.30705	0.768159	0.0961513	0.196437	452712	411778	451831	414222	0.90958	0.916764	Serine/threonine-protein kinase MARK1 OS=Homo sapiens GN=MARK1 PE=1 SV=1
A0A087X0I9	PRKCQ	4.48082e+17	385801.0,381037.0,399900.0,	5.65906e+17	511082.0,466281.0,473426.0,	0.165343	0.631511	0.0115736	0.060976	390964	482237	388913	483596	1.23346	1.24346	Protein kinase C OS=Homo sapiens GN=PRKCQ PE=1 SV=1
A0A087X0J9	ZNF445	3.17051e+17	272982.0,280834.0,287828.0,	2.53489e+17	228931.0,232088.0,239104.0,	0.0912121	0.498748	0.00137877	0.0257793	281600	231661	280548	233374	0.82266	0.831852	Zinc finger protein 445 OS=Homo sapiens GN=ZNF445 PE=1 SV=1
A0A087X0K8	GPR179	220991632513868	19027.0,17708.0,14846.0,	237082342818397	21411.0,23773.0,20673.0,	0.221312	0.694225	0.0408202	0.115963	17430.7	21844.3	17193.7	21952.3	1.25321	1.27677	Probable G-protein-coupled receptor 179 OS=Homo sapiens GN=GPR179 PE=1 SV=1
A0A087X0K9	TJP1	2.60669e+17	224432.0,197790.0,218989.0,	2.45758e+17	221945.0,227664.0,224068.0,	0.802117	0.953789	0.313325	0.455727	215855	223173	213737	224559	1.0339	1.05063	Tight junction protein ZO-1 OS=Homo sapiens GN=TJP1 PE=1 SV=1
A0A087X0M0	R3HCC1L	946729462473758	81512.0,102643.0,78960.0,	703866023654987	63565.0,61121.0,61790.0,	0.0441576	0.405396	0.0751947	0.167881	87684.7	61869.7	87705	62158.7	0.705593	0.708724	Coiled-coil domain-containing protein R3HCC1L OS=Homo sapiens GN=R3HCC1L PE=1 SV=1
A0A087X0M4	SLC4A1AP	4.7217e+20	4065395.0,4322604.0,4064174.0,	4.21397e+20	3805732.0,3932296.0,4035644.0,	0.466466	0.831641	0.110223	0.213542	4167620	3.89348e+06	4.15072e+06	3.92456e+06	0.934221	0.945511	Kanadaptin OS=Homo sapiens GN=SLC4A1AP PE=1 SV=1
A0A087X0P4	PBX1	2.8572e+17	246006.0,231070.0,245102.0,	2.4117e+17	217805.0,220597.0,213815.0,	0.385336	0.802399	0.0271338	0.0935949	242561	216279	240726	217406	0.891648	0.903125	Pre-B-cell leukemia transcription factor 1 OS=Homo sapiens GN=PBX1 PE=1 SV=1
A0A087X0Q1	YTHDF3	4.62606e+17	398305.0,398815.0,421499.0,	4.43102e+17	400176.0,400914.0,397780.0,	0.795683	0.951986	0.48064	0.609938	407992	397391	406206	399623	0.974017	0.983794	YTH domain-containing family protein 3 OS=Homo sapiens GN=YTHDF3 PE=1 SV=1
A0A087X0Q9	SELO	1.50943e+17	129963.0,150008.0,122766.0,	914258744775814	82568.0,88735.0,85195.0,	0.027841	0.378102	0.0226019	0.0855094	134635	84895.3	134246	85499.3	0.630561	0.636887	Selenoprotein O OS=Homo sapiens GN=SELO PE=1 SV=1
A0A087X0S5	COL6A1	2.76179e+17	237790.0,252508.0,246782.0,	2.98258e+17	269360.0,254665.0,257497.0,	0.636875	0.905234	0.0758072	0.168731	246492	259458	245693	260507	1.0526	1.06029	Collagen alpha-1(VI) chain OS=Homo sapiens GN=COL6A1 PE=1 SV=1
A0A087X0T6	KIZ	251914671908	2168.0,1591.0,2042.0,	310424351015	2803.0,2470.0,1140.0,	0.770387	0.946168	0.734452	0.811846	1964.67	2184.67	1933.67	2137.67	1.11198	1.1055	Centrosomal protein kizuna (Fragment) OS=Homo sapiens GN=KIZ PE=1 SV=2
A0A087X0W7	ACOT2	3.26777e+17	281354.0,315222.0,285263.0,	3.26232e+17	294625.0,282718.0,300024.0,	0.881644	0.975212	0.908238	0.940009	294612	290612	293946	292456	0.986424	0.994929	Acyl-coenzyme A thioesterase 2, mitochondrial OS=Homo sapiens GN=ACOT2 PE=1 SV=1
A0A087X0W9	OTUD6B	1.70131e+17	146482.0,154680.0,158723.0,	1.88154e+17	169925.0,170090.0,180117.0,	0.195804	0.656952	0.0153341	0.0705259	153663	172020	153295	173377	1.11946	1.131	OTU domain containing 6B, isoform CRA_b OS=Homo sapiens GN=OTUD6B PE=1 SV=1
A0A087X0X5	DDB2	1.78529e+17	153714.0,168081.0,159374.0,	1.35516e+17	122387.0,120797.0,120590.0,	0.0305819	0.381697	0.0101559	0.0577408	160782	120624	160390	121258	0.75023	0.756021	DNA damage-binding protein 2 (Fragment) OS=Homo sapiens GN=DDB2 PE=1 SV=5
A0A087X0Z7	DHRS7	3.96693e+17	341554.0,353963.0,335919.0,	3.47621e+17	313945.0,312153.0,348864.0,	0.472694	0.835298	0.253088	0.389513	345592	321897	343812	324987	0.931435	0.945247	Dehydrogenase/reductase SDR family member 7 OS=Homo sapiens GN=DHRS7 PE=1 SV=1
A0A087X127	ZMIZ2	582985140645305	50193.0,55762.0,48500.0,	549814878848130	49653.0,49504.0,54083.0,	0.825699	0.95926	0.887209	0.925655	51669.7	50633	51485	51080	0.979937	0.992134	Zinc finger MIZ domain-containing protein 2 OS=Homo sapiens GN=ZMIZ2 PE=1 SV=1
A0A087X159	SSBP2	478434394270	4119.0,3730.0,4571.0,	315620801580	2850.0,2110.0,1775.0,	0.0372004	0.387283	0.0106228	0.0590613	4164.33	2272	4140	2245	0.545586	0.542271	Single-stranded DNA-binding protein 2 OS=Homo sapiens GN=SSBP2 PE=1 SV=1
A0A087X176	QSOX2	381743359135456	32867.0,36437.0,37957.0,	355172955230698	32076.0,29986.0,34495.0,	0.173203	0.636204	0.14946	0.267059	35740.3	31922.3	35753.7	32185.7	0.893174	0.900206	Sulfhydryl oxidase OS=Homo sapiens GN=QSOX2 PE=1 SV=1
A0A087X1A8	ATXN3	879847517171026	75754.0,81542.0,76036.0,	863978110469311	78027.0,82298.0,77887.0,	0.908676	0.982408	0.533525	0.655374	78060.3	78937.3	77777.3	79404	1.01123	1.02091	Ataxin-3 OS=Homo sapiens GN=ATXN3 PE=1 SV=1
A0A087X1B1	IKBKG	4.99407e+17	429987.0,417246.0,401558.0,	5.33464e+17	481781.0,489810.0,513044.0,	0.214016	0.683725	0.0034232	0.036632	419717	490906	416264	494878	1.16961	1.18886	NF-kappa-B essential modulator OS=Homo sapiens GN=IKBKG PE=1 SV=1
A0A087X1B7	CHTOP	12020889	1034.0,0.0,951.0,	48516601594	438.0,1683.0,1791.0,	0.354063	0.78511	0.309061	0.45131	697	1246.33	661.667	1304	1.78814	1.97078	Chromatin target of PRMT1 protein OS=Homo sapiens GN=CHTOP PE=1 SV=1
A0A087X1E4	ARFIP2	619486561658723	53337.0,71178.0,62866.0,	536084334138702	48414.0,43979.0,43491.0,	0.0445844	0.405396	0.0688941	0.159534	62095.7	45217	62460.3	45294.7	0.728183	0.725175	Arfaptin-2 OS=Homo sapiens GN=ARFIP2 PE=1 SV=1
A0A087X1E6	ATXN7L2	174511246911434	15025.0,13525.0,12240.0,	125101042211059	11298.0,10575.0,12427.0,	0.316711	0.771356	0.0990037	0.200336	13784.7	11330.3	13596.7	11433.3	0.821952	0.840892	Ataxin-7-like protein 2 OS=Homo sapiens GN=ATXN7L2 PE=1 SV=1
A0A087X1G7	SEP15	1.63741e+20	1409813.0,1743193.0,1446611.0,	3.18094e+17	287275.0,302180.0,315254.0,	0.00487233	0.284635	0.00700024	0.0489468	1531884	298810	1.53321e+06	301570	0.195061	0.196692	15 kDa selenoprotein OS=Homo sapiens GN=SEP15 PE=1 SV=1
A0A087X1I8	ARMC9	3.77337e+17	324887.0,365116.0,324115.0,	3.3044e+17	298428.0,303207.0,296991.0,	0.228269	0.696032	0.10195	0.203326	338893	297845	338039	299542	0.878877	0.886116	LisH domain-containing protein ARMC9 OS=Homo sapiens GN=ARMC9 PE=1 SV=1
A0A087X1J5	SAMD11	114901167	989.0,0.0,1249.0,	5438440	490.0,856.0,0.0,	0.542323	0.865803	0.553825	0.671928	772	462.333	746	448.667	0.598877	0.60143	Sterile alpha motif domain-containing protein 11 OS=Homo sapiens GN=SAMD11 PE=1 SV=1
A0A087X1K9	LYPLA1	2.63756e+17	227094.0,251110.0,247947.0,	3.06472e+17	276781.0,269327.0,275770.0,	0.238407	0.708457	0.0415013	0.116484	242284	272431	242050	273959	1.12443	1.13183	Acyl-protein thioesterase 1 OS=Homo sapiens GN=LYPLA1 PE=1 SV=1
A0A087X1N8	SERPINB6	2.21466e+20	1906829.0,2037331.0,1985911.0,	2.28501e+20	2063650.0,1962348.0,2015995.0,	0.913386	0.984276	0.482396	0.611788	1982608	2.00429e+06	1.97669e+06	2.014e+06	1.01094	1.01887	Serpin B6 OS=Homo sapiens GN=SERPINB6 PE=1 SV=1
A0A087X1P0	PTPRG	733849765676	6318.0,5397.0,6076.0,	545744743732	4928.0,4539.0,4193.0,	0.17648	0.63669	0.018881	0.078625	5996.67	4554.33	5930.33	4553.33	0.759477	0.767804	Receptor-type tyrosine-protein phosphatase gamma OS=Homo sapiens GN=PTPRG PE=1 SV=1
A0A087X1P3	CADPS2	537684262638459	46294.0,46238.0,41170.0,	537294811344510	48521.0,48820.0,50016.0,	0.518286	0.860117	0.107009	0.209579	44951	48784	44567.3	49119	1.08527	1.10213	Calcium-dependent secretion activator 2 OS=Homo sapiens GN=CADPS2 PE=1 SV=1
A0A087X1P4	ZNF334	198991379914638	17133.0,14968.0,15670.0,	111311421011660	10052.0,14419.0,13102.0,	0.176601	0.63669	0.102071	0.203326	16112	12333.7	15923.7	12524.3	0.765496	0.786523	Zinc finger protein 334 OS=Homo sapiens GN=ZNF334 PE=4 SV=1
A0A087X1R1	SMTN	2.58317e+17	222405.0,249685.0,229322.0,	2.52895e+17	228390.0,233936.0,241663.0,	0.937978	0.986585	0.93065	0.95453	234238	232833	233804	234663	0.994003	1.00367	Smoothelin OS=Homo sapiens GN=SMTN PE=1 SV=1
A0A087X1S3	HUWE1	1.12221e+18	966226.0,806146.0,896282.0,	1.09987e+19	993317.0,1028355.0,1041238.0,	0.438504	0.817531	0.0942047	0.19423	900860	1.01329e+06	889551	1020970	1.12481	1.14774	E3 ubiquitin-protein ligase HUWE1 (Fragment) OS=Homo sapiens GN=HUWE1 PE=1 SV=1
A0A087X1S6	PLEKHA8	997348735479753	85870.0,94758.0,85379.0,	751406640257231	67860.0,67380.0,64313.0,	0.0442564	0.405396	0.0109338	0.0596551	88947	66257.7	88669	66517.7	0.744912	0.75018	Pleckstrin homology domain-containing family A member 8 OS=Homo sapiens GN=PLEKHA8 PE=1 SV=1
A0A087X1U1	AGAP1	3.61387e+17	311153.0,321109.0,329946.0,	2.89496e+17	261450.0,258874.0,264920.0,	0.076246	0.469987	0.00469581	0.0406559	321869	260121	320736	261748	0.808158	0.816086	Arf-GAP with GTPase, ANK repeat and PH domain-containing protein 1 OS=Homo sapiens GN=AGAP1 PE=1 SV=1
A0A087X1V7	GPR50	13402934911250	11539.0,10141.0,12043.0,	173201194213567	15642.0,12117.0,15245.0,	0.216893	0.688246	0.0906051	0.18909	11333.7	14276.3	11241	14334.7	1.25964	1.27521	Melatonin-related receptor OS=Homo sapiens GN=GPR50 PE=1 SV=1
A0A087X1Z1	TUBGCP5	1.55746e+17	134094.0,128145.0,128578.0,	1.35624e+17	122483.0,136655.0,144410.0,	0.908259	0.982408	0.582523	0.694229	131328	132935	130272	134516	1.01224	1.03258	Gamma-tubulin complex component OS=Homo sapiens GN=TUBGCP5 PE=1 SV=1
A0A087X1Z2	EFHD1	2.9235e+17	251714.0,278957.0,263573.0,	2.25697e+17	203831.0,185285.0,202077.0,	0.027464	0.378102	0.00309282	0.0357392	265237	196040	264748	197064	0.73911	0.744347	EF-hand domain-containing protein D1 OS=Homo sapiens GN=EFHD1 PE=1 SV=1
A0A087X1Z3	PSME2	3.25466e+20	2802282.0,3050713.0,3040102.0,	1.89801e+20	1714140.0,1729366.0,1730056.0,	0.0029261	0.284635	0.00412574	0.0392255	2.96891e+06	1.71394e+06	2.96437e+06	1.72452e+06	0.577296	0.58175	Proteasome activator complex subunit 2 OS=Homo sapiens GN=PSME2 PE=1 SV=1
A0A087X211	KIAA1524	2.18485e+23	1.8811707E7,1.9686746E7,1.8899972E7,	1.37264e+23	1.2396651E7,1.2766674E7,1.2126815E7,	0.017076	0.337986	1.0039086208355998E-4	0.0119279	1.9217074333333332E7	1.2366376333333334E7	1.9132808333333332E7	1.2430046666666666E7	0.64351	0.649672	Protein CIP2A OS=Homo sapiens GN=KIAA1524 PE=1 SV=1
A0A087X223	SAMD11	114901167	989.0,0.0,1249.0,	5438440	490.0,856.0,0.0,	0.542323	0.865803	0.553825	0.671928	772	462.333	746	448.667	0.598877	0.60143	Sterile alpha motif domain-containing protein 11 OS=Homo sapiens GN=SAMD11 PE=1 SV=1
A0A087X239	RSBN1L	1.2265e+20	1056023.0,1155011.0,1135266.0,	1.07105e+18	967291.0,978031.0,987849.0,	0.134437	0.586373	0.0406043	0.115587	1117237	971319	1.11543e+06	977724	0.869394	0.876542	Round spermatid basic protein 1-like protein OS=Homo sapiens GN=RSBN1L PE=1 SV=1
A0A087X251	KIZ	251914671908	2168.0,1591.0,2042.0,	310424351015	2803.0,2470.0,1140.0,	0.770387	0.946168	0.734452	0.811846	1964.67	2184.67	1933.67	2137.67	1.11198	1.1055	Centrosomal protein kizuna OS=Homo sapiens GN=KIZ PE=1 SV=1
A0A087X256	KIAA1033	1.29704e+20	1116754.0,1167783.0,1094953.0,	1.26729e+20	1144515.0,1187461.0,1153752.0,	0.846338	0.966051	0.247291	0.38347	1.13212e+06	1.15474e+06	1.1265e+06	1.16191e+06	1.01998	1.03144	WASH complex subunit 7 OS=Homo sapiens GN=KIAA1033 PE=1 SV=1
A0A087X269	MUM1L1	373221273007	3213.0,2307.0,3219.0,	321730522850	2905.0,3096.0,3202.0,	0.874317	0.972971	0.666098	0.75717	2955.33	3039.67	2913	3067.67	1.02854	1.0531	PWWP domain-containing protein MUM1L1 OS=Homo sapiens GN=MUM1L1 PE=1 SV=1
A0A087X287	MKL1	6.31594e+17	543801.0,587360.0,561609.0,	5.28628e+17	477411.0,467332.0,438434.0,	0.113087	0.544197	0.00397237	0.0390343	565886	459780	564257	461059	0.812495	0.817109	MKL/myocardin-like protein 1 OS=Homo sapiens GN=MKL1 PE=1 SV=1
A0A087X294	PAK3	9.24398e+17	795908.0,850605.0,866255.0,	9.31484e+17	841245.0,815689.0,839417.0,	0.874023	0.972971	0.8285	0.881122	839233	827438	837589	832117	0.985945	0.993467	Serine/threonine-protein kinase PAK 3 OS=Homo sapiens GN=PAK3 PE=1 SV=1
A0A087X295	WDR6	1.28618e+19	1107401.0,980316.0,1074551.0,	1.20848e+19	1091404.0,1050716.0,1110504.0,	0.928569	0.984487	0.527835	0.651676	1064542	1077387	1.05409e+06	1084208	1.01207	1.02857	WD repeat-containing protein 6 OS=Homo sapiens GN=WDR6 PE=1 SV=1
A0A087X299	FOXP1	1.24061e+17	106817.0,124138.0,119127.0,	1.09508e+16	98898.0,102488.0,108493.0,	0.0579697	0.43267	0.103667	0.205119	116592	102352	116694	103293	0.877865	0.885161	Forkhead box protein P1 OS=Homo sapiens GN=FOXP1 PE=1 SV=1
A0A087X2B2	BIRC2	1.51665e+17	130583.0,127426.0,123514.0,	1.17053e+16	105712.0,105968.0,101796.0,	0.171996	0.635886	0.00145402	0.0264116	128171	104024	127174	104492	0.811608	0.821644	Baculoviral IAP repeat-containing protein 2 OS=Homo sapiens GN=BIRC2 PE=1 SV=1
A0A087X2D5	MRPL45	1.4966e+17	128857.0,131279.0,143211.0,	1.42894e+17	129050.0,125938.0,148883.0,	0.876737	0.973699	0.984677	0.99139	134818	133165	134449	134624	0.987734	1.0013	39S ribosomal protein L45, mitochondrial OS=Homo sapiens GN=MRPL45 PE=1 SV=1
A0A087X2F1	ZSCAN26	439093545237233	37805.0,38457.0,39860.0,	379443464233355	34268.0,35152.0,37482.0,	0.30898	0.768159	0.0642774	0.152561	38864.7	35313.7	38707.3	35634	0.908632	0.920601	Zinc finger and SCAN domain-containing protein 26 OS=Homo sapiens GN=ZSCAN26 PE=1 SV=1
A0A087X2F5	C9orf78	424953782932740	36588.0,41035.0,35049.0,	443943632034628	40093.0,36854.0,38912.0,	0.862939	0.971457	0.63642	0.735079	37688	38447.3	37557.3	38619.7	1.02015	1.02829	Uncharacterized protein C9orf78 OS=Homo sapiens GN=C9orf78 PE=1 SV=1
A0A087X2F9	LIMS2	2.14181e+17	184410.0,174513.0,183990.0,	2.25606e+17	203749.0,208978.0,204581.0,	0.343933	0.782725	0.00671049	0.0481719	182307	204534	180971	205769	1.12192	1.13703	LIM and senescent cell antigen-like-containing domain protein 2 OS=Homo sapiens GN=LIMS2 PE=1 SV=1
A0A087X2H1	HECTD1	1.3775e+23	1.1860312E7,1.0928798E7,1.1231379E7,	1.4182e+23	1.2808065E7,1.2659785E7,1.2422855E7,	0.492048	0.848281	0.0287588	0.0957629	1.1447010333333334E7	1.2570962333333334E7	1.1340163E7	1.2630235E7	1.09819	1.11376	E3 ubiquitin-protein ligase HECTD1 OS=Homo sapiens GN=HECTD1 PE=1 SV=1
A0A087X2I1	PSMC6	2.82809e+20	2434997.0,1945156.0,2462312.0,	2.61905e+20	2365327.0,2501584.0,2285378.0,	0.861098	0.97093	0.611746	0.716617	2.30709e+06	2372675	2.28082e+06	2.3841e+06	1.02843	1.04528	26S protease regulatory subunit 10B OS=Homo sapiens GN=PSMC6 PE=1 SV=1
A0A087X2I2	GPX4	7.04113e+17	606244.0,626189.0,612200.0,	7.33528e+17	662467.0,666217.0,685193.0,	0.435861	0.817531	0.00392367	0.0390343	617741	666604	614878	671292	1.0791	1.09175	Glutathione peroxidase OS=Homo sapiens GN=GPX4 PE=1 SV=1
A0A087X2J5	DPH7	936638897577603	80644.0,96517.0,83078.0,	812987695362630	73422.0,78086.0,70379.0,	0.152272	0.621358	0.106045	0.208601	86747	73627	86746.3	73962.3	0.848756	0.852628	Diphthine methyltransferase OS=Homo sapiens GN=DPH7 PE=1 SV=1
A0A088AWN2	WDR20	162944642392	1402.0,4842.0,2560.0,	585537412645	5287.0,3796.0,2972.0,	0.379536	0.798603	0.430127	0.565489	2828.33	4080.33	2934.67	4018.33	1.44266	1.36926	WD repeat-containing protein 20 OS=Homo sapiens GN=WDR20 PE=1 SV=1
A0A088AWN3	DOCK9	4.60036e+17	396089.0,393477.0,390503.0,	4.58745e+17	414298.0,419067.0,429582.0,	0.604186	0.894516	0.0167721	0.073243	395848	418005	393356	420982	1.05597	1.07023	Dedicator of cytokinesis protein 9 OS=Homo sapiens GN=DOCK9 PE=1 SV=1
A0A088AWN8	NARF	8.61045e+17	741361.0,661677.0,803437.0,	6.75157e+17	609748.0,647473.0,682576.0,	0.29972	0.762429	0.149963	0.267558	740501	640214	735492	646599	0.864568	0.879138	Nuclear prelamin A recognition factor OS=Homo sapiens GN=NARF PE=1 SV=1
A0A096LNH6	DOCK1	1.2709e+20	1094246.0,1163193.0,1105230.0,	1.18467e+19	1069899.0,1109109.0,1091804.0,	0.684726	0.922198	0.294162	0.435525	1.1252e+06	1.08309e+06	1.12089e+06	1.09027e+06	0.962573	0.972683	Dedicator of cytokinesis protein 1 OS=Homo sapiens GN=DOCK1 PE=1 SV=1
A0A096LP07	GPS1	2.28865e+20	1970537.0,2173092.0,1890093.0,	2.32436e+20	2099180.0,2096122.0,2091256.0,	0.765732	0.946168	0.422261	0.559917	2.01916e+06	2083674	2.01124e+06	2.09552e+06	1.03195	1.0419	COP9 signalosome complex subunit 1 OS=Homo sapiens GN=GPS1 PE=1 SV=1
A0A096LP25	AAK1	5.79883e+17	499279.0,517113.0,485817.0,	5.65273e+17	510507.0,485494.0,535580.0,	0.949155	0.989781	0.602307	0.709207	503464	506776	500736	510527	1.00658	1.01955	AP2-associated protein kinase 1 (Fragment) OS=Homo sapiens GN=AAK1 PE=1 SV=1
A0A096LP55	UQCRHL	9950112407515	8567.0,12192.0,8045.0,	752174484799	6792.0,7557.0,5392.0,	0.105219	0.525317	0.131857	0.244242	9568.33	6589.33	9601.33	6580.33	0.688661	0.685356	Cytochrome b-c1 complex subunit 6-like, mitochondrial OS=Homo sapiens GN=UQCRHL PE=3 SV=1
A0A096LP69	CD99	718516539772013	61864.0,70940.0,77094.0,	702466818664040	63441.0,69190.0,71964.0,	0.471763	0.835298	0.749995	0.823067	69753.7	67490.7	69966	68198.3	0.967557	0.974735	CD99 antigen OS=Homo sapiens GN=CD99 PE=1 SV=1
A0A096LPC5	FAM21C	9.25453e+17	796813.0,755521.0,811645.0,	8.70317e+17	786000.0,794323.0,857194.0,	0.885436	0.976262	0.435233	0.570425	793365	805306	787993	812506	1.01505	1.03111	WASH complex subunit FAM21C OS=Homo sapiens GN=FAM21C PE=1 SV=1
A0A096LPI6		8.31849e+17	716226.0,679503.0,726724.0,	9.32509e+17	842172.0,866184.0,797148.0,	0.254456	0.72213	0.00891563	0.0541685	712361	831827	707484	835168	1.1677	1.18048	Uncharacterized protein (Fragment) OS=Homo sapiens PE=4 SV=2
A0A096LPJ3	GPS1	2.28865e+20	1970537.0,2173092.0,1890093.0,	2.32436e+20	2099180.0,2096122.0,2091256.0,	0.765732	0.946168	0.422261	0.559917	2.01916e+06	2083674	2.01124e+06	2.09552e+06	1.03195	1.0419	COP9 signalosome complex subunit 1 OS=Homo sapiens GN=GPS1 PE=1 SV=1
A0A0A0MQR1	MAP4K5	4.8399e+17	416714.0,443060.0,439895.0,	5.08716e+17	459430.0,450764.0,456094.0,	0.660324	0.912085	0.105632	0.207932	434448	452937	433223	455429	1.04256	1.05126	Mitogen-activated protein kinase kinase kinase kinase OS=Homo sapiens GN=MAP4K5 PE=1 SV=1
A0A0A0MQR4	CIC	1.24593e+16	107273.0,113756.0,102969.0,	1026989126775138	92747.0,92610.0,84433.0,	0.179672	0.637727	0.0127786	0.0637402	108549	89701	107999	89930	0.826362	0.83269	Protein capicua homolog OS=Homo sapiens GN=CIC PE=1 SV=1
A0A0A0MQR7	POLR2E	376692742331478	32432.0,29746.0,33697.0,	365413269729049	32999.0,33177.0,32642.0,	0.884671	0.976262	0.489089	0.616462	32190	32762.3	31958.3	32939.3	1.01778	1.0307	DNA-directed RNA polymerases I, II, and III subunit RPABC1 OS=Homo sapiens GN=POLR2E PE=1 SV=1
A0A0A0MQR8	MARK3	1.21847e+19	1049103.0,1143279.0,1046562.0,	1.15043e+19	1038973.0,1055002.0,1029023.0,	0.650288	0.907519	0.34823	0.492422	1.08334e+06	1.03528e+06	1079648	1.041e+06	0.955637	0.964203	MAP/microtubule affinity-regulating kinase 3 OS=Homo sapiens GN=MARK3 PE=1 SV=1
A0A0A0MQS1	PYCRL	2.67184e+17	230043.0,226208.0,239227.0,	2.25944e+17	204054.0,204337.0,207612.0,	0.253031	0.720976	0.0146472	0.0686515	233060	204023	231826	205334	0.875408	0.885726	Pyrroline-5-carboxylate reductase OS=Homo sapiens GN=PYCRL PE=1 SV=1
A0A0A0MQT0	RBP1	152281381712884	13111.0,14988.0,13793.0,	161071478012129	14546.0,14997.0,13629.0,	0.805165	0.953844	0.56747	0.683326	13976.3	14338.7	13964	14390.7	1.02592	1.03055	Retinol binding protein 1, cellular OS=Homo sapiens GN=RBP1 PE=1 SV=1
A0A0A0MQT2	ARMC2	164971552814788	14204.0,16844.0,15831.0,	151271742313889	13661.0,17679.0,15607.0,	0.920635	0.984487	0.987898	0.992323	15604.3	15479.7	15626.3	15649	0.992011	1.00145	Armadillo repeat-containing protein 2 (Fragment) OS=Homo sapiens GN=ARMC2 PE=4 SV=5
A0A0A0MQU0	WDR18	2.86186e+17	246407.0,263248.0,246473.0,	2.40809e+17	217479.0,224123.0,230629.0,	0.211112	0.679907	0.0187984	0.0784406	253032	222304	252043	224077	0.878561	0.889044	WD repeat-containing protein 18 (Fragment) OS=Homo sapiens GN=WDR18 PE=1 SV=1
A0A0A0MQU3	UBE2D2	1.46816e+20	1264096.0,1257964.0,1283149.0,	1.35469e+20	1223450.0,1239550.0,1177047.0,	0.634878	0.905227	0.0833012	0.17881	1275470	1.20789e+06	1268403	1213349	0.947016	0.956596	Ubiquitin-conjugating enzyme E2 D2 OS=Homo sapiens GN=UBE2D2 PE=1 SV=1
A0A0A0MQU4	SCLY	1.27099e+16	109432.0,113900.0,106805.0,	1011519201881336	91350.0,93373.0,91399.0,	0.141928	0.601719	0.00797168	0.0513272	110622	91501.7	110046	92040.7	0.827154	0.836386	Selenocysteine lyase OS=Homo sapiens GN=SCLY PE=1 SV=1
A0A0A0MQW0	MYEF2	2.77793e+17	239181.0,230045.0,287546.0,	3.52498e+17	318350.0,291199.0,293521.0,	0.241461	0.710487	0.0940582	0.194039	252819	300223	252257	301023	1.1875	1.19332	Myelin expression factor 2 OS=Homo sapiens GN=MYEF2 PE=1 SV=1
A0A0A0MQW1	KSR1	145621637514056	12537.0,17762.0,15047.0,	11782106909603	10639.0,10847.0,10790.0,	0.0106362	0.303437	0.10167	0.203311	14997.7	10691.7	15115.3	10758.7	0.712889	0.711772	Kinase suppressor of Ras 1 OS=Homo sapiens GN=KSR1 PE=1 SV=1
A0A0A0MQX8	MBNL1	1.89231e+17	162926.0,151357.0,148790.0,	1110169971397816	100259.0,101180.0,109917.0,	0.0783226	0.476847	0.00112276	0.0227659	155916	102848	154358	103785	0.659638	0.672369	Muscleblind-like protein 1 OS=Homo sapiens GN=MBNL1 PE=1 SV=1
A0A0A0MQY0	PDLIM3	861043455711	7413.0,4713.0,6113.0,	838757963956	7574.0,5881.0,4445.0,	0.926873	0.984487	0.929243	0.953427	6222	6046.33	6079.67	5966.67	0.971767	0.981413	PDZ and LIM domain protein 3 OS=Homo sapiens GN=PDLIM3 PE=1 SV=1
A0A0A0MQY7	CACHD1	309612460327838	26657.0,26688.0,29802.0,	233132714422025	21054.0,27544.0,24750.0,	0.20521	0.670663	0.22239	0.357208	27800.7	24160.7	27715.7	24449.3	0.869068	0.882148	VWFA and cache domain-containing protein 1 OS=Homo sapiens GN=CACHD1 PE=1 SV=1
A0A0A0MQY8	RAP1GAP	157501333612049	13560.0,14466.0,12899.0,	129121139910306	11661.0,11566.0,11581.0,	0.184109	0.643753	0.0456746	0.122694	13711.7	11539	13641.7	11602.7	0.841546	0.850531	Rap1 GTPase-activating protein 1 OS=Homo sapiens GN=RAP1GAP PE=1 SV=1
A0A0A0MR05	MLST8	1.46443e+17	126087.0,117280.0,132085.0,	1.15752e+16	104535.0,104587.0,105513.0,	0.183411	0.643753	0.0414911	0.116484	125981	104240	125151	104878	0.827427	0.838017	Target of rapamycin complex subunit LST8 OS=Homo sapiens GN=MLST8 PE=1 SV=1
A0A0A0MR06	RER1	2.99399e+17	257784.0,289850.0,260441.0,	2.91622e+17	263371.0,268322.0,270803.0,	0.854452	0.968857	0.874575	0.917341	269959	265677	269358	267499	0.98414	0.993096	Protein RER1 (Fragment) OS=Homo sapiens GN=RER1 PE=1 SV=1
A0A0A0MR09	PTPN9	1.49054e+17	128334.0,136105.0,136271.0,	1.54043e+17	139117.0,140069.0,147888.0,	0.510768	0.857084	0.0830128	0.178569	133939	141229	133570	142358	1.05442	1.06579	Tyrosine-protein phosphatase non-receptor type 9 OS=Homo sapiens GN=PTPN9 PE=1 SV=1
A0A0A0MR29	GLI2	297819212409	2564.0,2083.0,2578.0,	187022461877	1688.0,2279.0,2109.0,	0.286772	0.752455	0.185363	0.310924	2436	1997.67	2408.33	2025.33	0.82006	0.840969	Zinc finger protein GLI2 OS=Homo sapiens GN=GLI2 PE=1 SV=1
A0A0A0MR35	RPAIN	198711970918527	17109.0,21379.0,19834.0,	210972037516138	19053.0,20675.0,18135.0,	0.926047	0.984487	0.92226	0.948365	19369	19203.3	19440.7	19287.7	0.991447	0.99213	RPA-interacting protein OS=Homo sapiens GN=RPAIN PE=1 SV=1
A0A0A0MR39	MYEF2	2.77793e+17	239181.0,230045.0,287546.0,	3.52498e+17	318350.0,291199.0,293521.0,	0.241461	0.710487	0.0940582	0.194039	252819	300223	252257	301023	1.1875	1.19332	Myelin expression factor 2 OS=Homo sapiens GN=MYEF2 PE=1 SV=1
A0A0A0MR51	FADS1	939496969274615	80890.0,75599.0,79879.0,	685336442851776	61894.0,65377.0,58183.0,	0.126644	0.572031	0.00363186	0.0377935	79418.7	61579	78789.3	61818	0.775372	0.784599	Fatty acid desaturase 1 OS=Homo sapiens GN=FADS1 PE=1 SV=1
A0A0A0MR53	FBXO11	1157258655290465	99638.0,93887.0,96846.0,	1.13356e+16	102373.0,104491.0,103206.0,	0.668938	0.916923	0.0449686	0.121655	97580.7	102725	96790.3	103357	1.05272	1.06784	F-box only protein 11 OS=Homo sapiens GN=FBXO11 PE=1 SV=1
A0A0A0MR66	RBM10	2.66417e+17	229383.0,236056.0,238076.0,	2.42265e+17	218793.0,229358.0,224537.0,	0.556806	0.870009	0.0645973	0.153124	235473	222704	234505	224229	0.945772	0.956181	RNA binding motif protein 10, isoform CRA_d OS=Homo sapiens GN=RBM10 PE=1 SV=1
A0A0A0MR87	STIL	3.21682e+17	276969.0,275724.0,265502.0,	2.41067e+17	217713.0,210701.0,225344.0,	0.116178	0.551488	6.700143445072395E-4	0.0202415	274622	216413	272732	217919	0.788041	0.799025	SCL-interrupting locus protein OS=Homo sapiens GN=STIL PE=1 SV=1
A0A0A0MR88	FAM21C	9.25453e+17	796813.0,755521.0,811645.0,	8.70317e+17	786000.0,794323.0,857194.0,	0.885436	0.976262	0.435233	0.570425	793365	805306	787993	812506	1.01505	1.03111	WASH complex subunit FAM21C OS=Homo sapiens GN=FAM21C PE=1 SV=1
A0A0A0MRA1	AIG1	217511762132	1872.0,1275.0,2282.0,	133426831078	1204.0,2722.0,1211.0,	0.840194	0.965304	0.877468	0.919301	1827.67	1698.33	1809.67	1712.33	0.929236	0.946215	Androgen-induced gene 1 protein OS=Homo sapiens GN=AIG1 PE=1 SV=1
A0A0A0MRA5	HNRNPUL1	1.13449e+18	976793.0,979452.0,979758.0,	1.17088e+19	1057446.0,1021518.0,1022165.0,	0.696852	0.925224	0.0427195	0.118252	984201	1.02906e+06	978668	1.03371e+06	1.04558	1.05624	Heterogeneous nuclear ribonucleoprotein U-like protein 1 OS=Homo sapiens GN=HNRNPUL1 PE=1 SV=1
A0A0A0MRA7	DOCK9	4.60036e+17	396089.0,393477.0,390503.0,	4.58745e+17	414298.0,419067.0,429582.0,	0.604186	0.894516	0.0167721	0.073243	395848	418005	393356	420982	1.05597	1.07023	Dedicator of cytokinesis protein 9 OS=Homo sapiens GN=DOCK9 PE=1 SV=1
A0A0A0MRA8	EPB41L3	7.99968e+17	688775.0,680842.0,680598.0,	7.72086e+17	697288.0,694717.0,690505.0,	0.972999	0.996067	0.0361796	0.10826	687784	690395	683405	694170	1.0038	1.01575	Band 4.1-like protein 3 OS=Homo sapiens GN=EPB41L3 PE=1 SV=1
A0A0A0MRB7	TCF3	167721515814253	14440.0,16442.0,15258.0,	1042097599121	9410.0,9902.0,10249.0,	0.00668386	0.294306	0.00476821	0.0406559	15394.3	9766.67	15380	9853.67	0.634433	0.640681	Transcription factor E2-alpha OS=Homo sapiens GN=TCF3 PE=1 SV=1
A0A0A0MRC4	GPSM1	1.76758e+17	152188.0,152704.0,150468.0,	1.16663e+16	105356.0,109385.0,103584.0,	0.0384116	0.390273	3.6411601209094825E-4	0.0153228	152696	105548	151787	106108	0.691229	0.699062	G-protein-signaling modulator 1 (Fragment) OS=Homo sapiens GN=GPSM1 PE=1 SV=1
A0A0A0MRE5	ASAP1	1.87764e+17	161663.0,148942.0,174039.0,	1.85137e+17	167201.0,162853.0,171632.0,	0.849823	0.967393	0.522948	0.647146	162547	166121	161548	167229	1.02199	1.03516	Arf-GAP with SH3 domain, ANK repeat and PH domain-containing protein 1 OS=Homo sapiens GN=ASAP1 PE=1 SV=1
A0A0A0MRE6	WDR47	1.06157e+18	914016.0,904856.0,942765.0,	9.46856e+17	855127.0,833678.0,833664.0,	0.388434	0.803828	0.00695999	0.0488629	925451	836764	920546	840823	0.90417	0.913396	WD repeat-containing protein 47 OS=Homo sapiens GN=WDR47 PE=1 SV=1
A0A0A0MRF5	SIRT2	218991631820981	18854.0,17701.0,22460.0,	144531343610827	13052.0,13633.0,12166.0,	0.0372439	0.387283	0.0338571	0.104461	19732.7	12905.3	19671.7	12950.3	0.654009	0.658324	NAD-dependent protein deacetylase sirtuin-2 OS=Homo sapiens GN=SIRT2 PE=1 SV=1
A0A0A0MRF6	AKAP9	7.64568e+20	6582940.0,5286256.0,6186042.0,	8.77936e+20	7928834.0,8023155.0,8209130.0,	0.130904	0.579595	0.0291595	0.0957629	6.09909e+06	7997074	6.01841e+06	8.05371e+06	1.31119	1.33818	A-kinase anchor protein 9 OS=Homo sapiens GN=AKAP9 PE=1 SV=1
A0A0A0MRF9	PLCG2	4.54838e+17	391616.0,421728.0,413767.0,	4.50404e+17	406768.0,392558.0,418630.0,	0.846494	0.966051	0.808208	0.865635	410038	403267	409037	405985	0.983486	0.992539	Phosphoinositide phospholipase C OS=Homo sapiens GN=PLCG2 PE=1 SV=1
A0A0A0MRH0	NLE1	7.58684e+17	653229.0,629940.0,678825.0,	7.49341e+17	676745.0,696223.0,704000.0,	0.670041	0.917822	0.0947429	0.194919	657829	687312	653998	692323	1.04482	1.0586	Notchless protein homolog 1 OS=Homo sapiens GN=NLE1 PE=1 SV=1
A0A0A0MRI0	CDKN2A	2.42705e+17	208969.0,202378.0,207719.0,	2.62075e+17	236685.0,248127.0,260085.0,	0.149051	0.61506	0.0181891	0.0766091	207767	246016	206355	248299	1.18409	1.20326	Cyclin-dependent kinase inhibitor 2A OS=Homo sapiens GN=CDKN2A PE=1 SV=1
A0A0A0MRI2	SNX6	4.41842e+20	3804282.0,3683558.0,3932875.0,	3.91417e+20	3534984.0,3610094.0,3823940.0,	0.591931	0.888754	0.254254	0.390554	3.82927e+06	3624900	3806905	3.65634e+06	0.946629	0.960449	Sorting nexin 6, isoform CRA_b OS=Homo sapiens GN=SNX6 PE=1 SV=1
A0A0A0MRJ6	PCMT1	3.46611e+20	2984335.0,3439788.0,3011591.0,	4.50447e+20	4068098.0,3736704.0,3681733.0,	0.197777	0.659104	0.0245568	0.0890534	3.15007e+06	3.82108e+06	3145238	3828845	1.21301	1.21735	Protein-L-isoaspartate O-methyltransferase OS=Homo sapiens GN=PCMT1 PE=1 SV=1
A0A0A0MRK6	MTX1	321924032251	2771.0,2606.0,2409.0,	219126011523	1978.0,2639.0,1711.0,	0.298385	0.762429	0.213199	0.345422	2624.33	2105	2595.33	2109.33	0.802108	0.812741	Metaxin 1, isoform CRA_b OS=Homo sapiens GN=MTX1 PE=1 SV=1
A0A0A0MRL6	ABLIM1	153211484314664	13191.0,16100.0,15698.0,	143581271011836	12967.0,12897.0,13300.0,	0.107835	0.53064	0.164256	0.28574	14942.7	12968	14996.3	13054.7	0.86785	0.870524	Actin-binding LIM protein 1 OS=Homo sapiens GN=ABLIM1 PE=1 SV=1
A0A0A0MRM6	CYB5R4	480364043334002	41358.0,43860.0,36400.0,	437474258036248	39508.0,43206.0,40733.0,	0.994526	0.998772	0.819698	0.873249	40823.7	40858.3	40539.3	41149	1.00085	1.01504	Cytochrome b5 reductase 4 OS=Homo sapiens GN=CYB5R4 PE=1 SV=1
A0A0A0MRM8	MYO6	5.77599e+20	4973134.0,5203069.0,5021205.0,	6.05005e+20	5463940.0,5443525.0,5360802.0,	0.57646	0.880626	0.0221862	0.0846674	5.08759e+06	5395014	5.0658e+06	5.42276e+06	1.06043	1.07046	Unconventional myosin-VI OS=Homo sapiens GN=MYO6 PE=1 SV=1
A0A0A0MRM9	NOLC1	1.09383e+18	941787.0,521988.0,922553.0,	7.48916e+17	676359.0,682305.0,755422.0,	0.588555	0.884745	0.577512	0.690033	812262	697853	795443	704695	0.859148	0.885916	Nucleolar and coiled-body phosphoprotein 1 (Fragment) OS=Homo sapiens GN=NOLC1 PE=1 SV=1
A0A0A0MRP0	MAP7D3	7.0798e+17	609569.0,570407.0,585170.0,	4.85979e+17	438896.0,464905.0,472612.0,	0.126894	0.572306	0.00112865	0.0227659	593475	454903	588382	458804	0.766508	0.779773	MAP7 domain-containing protein 3 (Fragment) OS=Homo sapiens GN=MAP7D3 PE=1 SV=1
A0A0A0MRP2	FPGT	1.13896e+18	980643.0,1022844.0,977098.0,	1.08629e+18	981047.0,993824.0,989069.0,	0.869483	0.971845	0.745872	0.820362	998195	981950	993528	987980	0.983725	0.994416	Fucose-1-phosphate guanylyltransferase OS=Homo sapiens GN=FPGT PE=1 SV=1
A0A0A0MRP6	SMARCA1	2.90223e+20	2498823.0,2623043.0,2696976.0,	2.81549e+20	2542727.0,2503383.0,2559143.0,	0.688113	0.922585	0.343275	0.488061	2613182	2519957	2.60628e+06	2.53508e+06	0.964325	0.972683	Probable global transcription activator SNF2L1 OS=Homo sapiens GN=SMARCA1 PE=1 SV=1
A0A0A0MRR2	SAMD8	2.12127e+17	182642.0,182497.0,187828.0,	1.42433e+17	128634.0,129876.0,135896.0,	0.0389286	0.391194	7.463301258590599E-5	0.0119279	185271	130452	184322	131469	0.704111	0.713254	Sphingomyelin synthase-related protein 1 OS=Homo sapiens GN=SAMD8 PE=1 SV=1
A0A0A0MRR3	TAF8	304442126622600	26212.0,23068.0,24194.0,	205271406517260	18538.0,14272.0,19395.0,	0.104693	0.525317	0.0270158	0.0935949	24770	17284	24491.3	17401.7	0.69778	0.710523	Transcription initiation factor TFIID subunit 8 OS=Homo sapiens GN=TAF8 PE=1 SV=1
A0A0A0MRR5	UPRT	805946821667595	69391.0,73998.0,72363.0,	751306804559213	67850.0,69047.0,66540.0,	0.496832	0.850042	0.0732223	0.164719	72135	67462.7	71917.3	67812.3	0.935228	0.942921	Uncharacterized protein OS=Homo sapiens GN=UPRT PE=1 SV=1
A0A0A0MRR7	SNRPC	6.17162e+17	531377.0,616887.0,532732.0,	6.9322e+17	626062.0,591006.0,619890.0,	0.436632	0.817531	0.199436	0.328049	561156	609092	560332	612319	1.08542	1.09278	U1 small nuclear ribonucleoprotein C OS=Homo sapiens GN=SNRPC PE=1 SV=1
A0A0A0MRS4	TMEM38B	148941137510764	12823.0,12339.0,11523.0,	910370167630	8221.0,7119.0,8574.0,	0.0562787	0.43267	0.00197914	0.0296767	12344.3	7916.33	12228.3	7971.33	0.641293	0.651874	Transmembrane protein 38B, isoform CRA_b OS=Homo sapiens GN=TMEM38B PE=1 SV=1
A0A0A0MRT2	WAC	7.63851e+17	657676.0,751562.0,674090.0,	6.77236e+17	611626.0,601193.0,623073.0,	0.175405	0.63669	0.0981063	0.198789	695450	608054	694443	611964	0.874332	0.88123	WW domain-containing adapter protein with coiled-coil OS=Homo sapiens GN=WAC PE=1 SV=1
A0A0A0MRT6	ABI1	657005502952587	56567.0,59693.0,56296.0,	655835745552099	59229.0,58301.0,58545.0,	0.919183	0.984487	0.395616	0.537756	57772	58379	57518.7	58691.7	1.01051	1.02039	Abl interactor 1 OS=Homo sapiens GN=ABI1 PE=1 SV=1
A0A0A0MRU0	MPP2	2.11369e+17	181988.0,181278.0,188284.0,	1.86785e+17	168689.0,154828.0,166829.0,	0.290288	0.755191	0.0252274	0.0903904	184786	162609	183850	163449	0.879984	0.889033	MAGUK p55 subfamily member 2 OS=Homo sapiens GN=MPP2 PE=1 SV=1
A0A0A0MRV3	WRAP73	4.89424e+17	421394.0,390228.0,423174.0,	3.89767e+17	352007.0,385843.0,373329.0,	0.351736	0.785097	0.0476925	0.125961	414816	367410	411599	370393	0.885719	0.899889	WD repeat domain 8, isoform CRA_c OS=Homo sapiens GN=WRAP73 PE=1 SV=1
A0A0A0MRX1	ELAVL2	776767283168565	66878.0,79004.0,73402.0,	556635108647007	50269.0,51837.0,52822.0,	0.00392096	0.284635	0.0217515	0.0836146	73024	51252	73094.7	51642.7	0.701851	0.706518	ELAV-like protein OS=Homo sapiens GN=ELAVL2 PE=1 SV=1
A0A0A0MRY0	TBC1D22A	157591328811786	13568.0,14414.0,12617.0,	163261232513871	14744.0,12506.0,15587.0,	0.749055	0.943303	0.52839	0.651968	13611	14174	13533	14279	1.04136	1.05512	TBC1 domain family member 22A OS=Homo sapiens GN=TBC1D22A PE=1 SV=1
A0A0A0MRZ1	UNKL	535384060342483	46096.0,44044.0,45479.0,	573454959346107	51788.0,50323.0,51812.0,	0.356058	0.785301	0.00173055	0.0284135	45541.3	51015	45206.3	51307.7	1.12019	1.13497	Putative E3 ubiquitin-protein ligase UNKL OS=Homo sapiens GN=UNKL PE=1 SV=1
A0A0A0MRZ4	TNIP1	1.19763e+17	103114.0,122157.0,108005.0,	710566881755072	64170.0,69829.0,61886.0,	0.00353961	0.284635	0.00752919	0.0498726	111089	64981.7	111092	65295	0.584953	0.587756	TNFAIP3-interacting protein 1 OS=Homo sapiens GN=TNIP1 PE=1 SV=1
A0A0A0MS24	PPP1R12B	1116284599196	9610.0,9175.0,9844.0,	725866847447	6554.0,6782.0,8367.0,	0.0821082	0.479771	0.0439837	0.120016	9605.67	7129.67	9543	7234.33	0.742235	0.758077	Protein phosphatase 1 regulatory subunit OS=Homo sapiens GN=PPP1R12B PE=1 SV=1
A0A0A0MS36	ACP6	245572268717651	21143.0,24610.0,18896.0,	185011784715778	16708.0,18109.0,17730.0,	0.164253	0.631511	0.128604	0.239143	21631.7	17375.3	21549.7	17515.7	0.803236	0.812805	Lysophosphatidic acid phosphatase type 6 OS=Homo sapiens GN=ACP6 PE=1 SV=1
A0A0A0MS48	DENND1A	336428082851	2896.0,3046.0,3052.0,	281232624125	2539.0,3310.0,4635.0,	0.427877	0.816139	0.502608	0.627877	3007.67	3399.67	2998	3494.67	1.13033	1.16567	DENN domain-containing protein 1A OS=Homo sapiens GN=DENND1A PE=1 SV=1
A0A0A0MS49	DENND1A	336428082851	2896.0,3046.0,3052.0,	281232624125	2539.0,3310.0,4635.0,	0.427877	0.816139	0.502608	0.627877	3007.67	3399.67	2998	3494.67	1.13033	1.16567	DENN domain-containing protein 1A OS=Homo sapiens GN=DENND1A PE=1 SV=1
A0A0A0MS51	GSN	5.04603e+17	434466.0,425208.0,426804.0,	4.56807e+17	412552.0,445352.0,470755.0,	0.878948	0.974496	0.493	0.620074	431753	438204	428826	442886	1.01494	1.03279	Gelsolin OS=Homo sapiens GN=GSN PE=1 SV=1
A0A0A0MS59	SRCAP	8.79653e+17	757376.0,642042.0,682743.0,	8.24683e+17	744784.0,788969.0,800609.0,	0.532154	0.863859	0.11411	0.218943	703095	771552	694054	778121	1.09737	1.12112	Helicase SRCAP OS=Homo sapiens GN=SRCAP PE=1 SV=1
A0A0A0MS87	NDRG2	154071413611221	13265.0,15334.0,12012.0,	123201018110312	11126.0,10331.0,11588.0,	0.154624	0.626971	0.107502	0.210286	13588	10937.7	13537	11015	0.80495	0.813696	Protein NDRG2 OS=Homo sapiens GN=NDRG2 PE=1 SV=1
A0A0A0MSA7	EIF4G3	9.10048e+20	7835552.0,8158759.0,7647584.0,	9.68277e+20	8744744.0,8739977.0,8690960.0,	0.410942	0.814656	0.0284895	0.0954973	7921761	8.6766e+06	7.88063e+06	8725227	1.09529	1.10717	Eukaryotic translation initiation factor 4 gamma 3 OS=Homo sapiens GN=EIF4G3 PE=1 SV=1
A0A0A0MSA8	TAF4B	506345223158	4359.0,4905.0,3380.0,	503738933242	4549.0,3950.0,3643.0,	0.817539	0.958549	0.766881	0.835782	4247.67	4057.33	4214.67	4047.33	0.955191	0.960297	Transcription initiation factor TFIID subunit 4B OS=Homo sapiens GN=TAF4B PE=1 SV=1
A0A0A0MSB8	EXOC7	9.32427e+17	802821.0,859741.0,851795.0,	8.97652e+17	810688.0,821286.0,829386.0,	0.719085	0.932214	0.428884	0.5648	840216	815025	838119	820453	0.970019	0.978922	Exocyst complex component 7 OS=Homo sapiens GN=EXOC7 PE=1 SV=1
A0A0A0MSD6	TENM3	451314093187	3885.0,1528.0,3411.0,	176027561621	1589.0,2796.0,1821.0,	0.391107	0.80496	0.360148	0.504188	3036.33	2045.67	2941.33	2068.67	0.673729	0.703309	Teneurin-3 OS=Homo sapiens GN=TENM3 PE=1 SV=1
A0A0A0MSE2	HADH	3.01581e+17	259661.0,253818.0,292675.0,	3.02865e+17	273524.0,268239.0,263164.0,	0.932438	0.985239	0.976506	0.986058	269651	267132	268718	268309	0.990658	0.998478	Hydroxyacyl-coenzyme A dehydrogenase, mitochondrial OS=Homo sapiens GN=HADH PE=1 SV=1
A0A0A0MSE7	RPAIN	198711970918527	17109.0,21379.0,19834.0,	210972037516138	19053.0,20675.0,18135.0,	0.926047	0.984487	0.92226	0.948365	19369	19203.3	19440.7	19287.7	0.991447	0.99213	RPA-interacting protein OS=Homo sapiens GN=RPAIN PE=1 SV=1
A0A0A0MSF3	CCNL2	217172407718041	18698.0,26117.0,19313.0,	367662808421137	33204.0,28497.0,23752.0,	0.239053	0.70979	0.12229	0.230463	21278.3	28662.3	21376	28484.3	1.34702	1.33254	Cyclin-L2 OS=Homo sapiens GN=CCNL2 PE=1 SV=1
A0A0A0MSF9	GPATCH11	1162489457192694	100089.0,102585.0,99233.0,	1097439464486377	99110.0,96037.0,97065.0,	0.698366	0.925864	0.0758172	0.168731	101171	96921.3	100636	97404	0.957995	0.967887	G patch domain-containing protein 11 OS=Homo sapiens GN=GPATCH11 PE=1 SV=1
A0A0A0MSG0	WIPF3	217971926916687	18766.0,20901.0,17863.0,	212611733615764	19200.0,17591.0,17714.0,	0.634921	0.905227	0.399349	0.542163	19251	18120.3	19176.7	18168.3	0.941267	0.947419	WAS/WASL-interacting protein family member 3 OS=Homo sapiens GN=WIPF3 PE=1 SV=1
A0A0A0MSG5	SPATS2L	2.82303e+17	243062.0,236708.0,251590.0,	2.51166e+17	226833.0,225686.0,227585.0,	0.456292	0.828624	0.0560152	0.13977	245175	225367	243787	226701	0.919209	0.929917	SPATS2-like protein OS=Homo sapiens GN=SPATS2L PE=1 SV=1
A0A0A0MSH9	CHD1L	4.84307e+17	416988.0,425003.0,428369.0,	5.53199e+17	499605.0,482969.0,504734.0,	0.192187	0.649819	0.00230454	0.0321695	425414	492772	423453	495769	1.15833	1.17078	Chromodomain-helicase-DNA-binding protein 1-like OS=Homo sapiens GN=CHD1L PE=1 SV=1
A0A0A0MSI2	PHC2	487834155637773	42001.0,45078.0,40438.0,	455354173540954	41123.0,42349.0,46021.0,	0.992275	0.997908	0.759185	0.829687	42704	42741.3	42505.7	43164.3	1.00087	1.0155	Polyhomeotic-like protein 2 OS=Homo sapiens GN=PHC2 PE=1 SV=1
A0A0A0MSI6	FBXO44	511294851842887	44022.0,52630.0,45912.0,	406543608830916	36714.0,36619.0,34740.0,	0.0363185	0.387283	0.0412295	0.116256	47511.3	35886	47521.3	36024.3	0.755315	0.758067	F-box only protein 44 (Fragment) OS=Homo sapiens GN=FBXO44 PE=1 SV=1
A0A0A0MSI8	EXOC5	4.45269e+20	3833789.0,3999537.0,3848509.0,	4.32512e+20	3906118.0,3867736.0,3973258.0,	0.956578	0.992306	0.744592	0.819966	3.91152e+06	3890809	3893945	3915704	0.994705	1.00559	Exocyst complex component 5 OS=Homo sapiens GN=EXOC5 PE=1 SV=1
A0A0A0MSJ9	RASA2	1.16205e+17	100053.0,109855.0,124801.0,	907058831992351	81918.0,89620.0,103779.0,	0.0472821	0.412123	0.109944	0.213144	111351	90458.3	111570	91772.3	0.812374	0.822556	Ras GTPase-activating protein 2 OS=Homo sapiens GN=RASA2 PE=1 SV=1
A0A0A0MSK4	GPSM1	1.76758e+17	152188.0,152704.0,150468.0,	1.16663e+16	105356.0,109385.0,103584.0,	0.0384116	0.390273	3.6411601209094825E-4	0.0153228	152696	105548	151787	106108	0.691229	0.699062	G-protein-signaling modulator 1 OS=Homo sapiens GN=GPSM1 PE=1 SV=1
A0A0A0MSK5	TOR1AIP1	1.60448e+17	138144.0,130618.0,129092.0,	1.39443e+17	125932.0,117646.0,127580.0,	0.534045	0.864764	0.0995872	0.200584	133816	122972	132618	123719	0.918968	0.9329	Torsin-1A-interacting protein 1 OS=Homo sapiens GN=TOR1AIP1 PE=1 SV=1
A0A0A0MSK6	ARHGAP5	2.09164e+20	1800908.0,1905603.0,1831629.0,	2.05131e+20	1852579.0,1903525.0,1840517.0,	0.991467	0.997655	0.627518	0.728639	1.85309e+06	1.85502e+06	1.84605e+06	1.86554e+06	1.00104	1.01056	Rho GTPase-activating protein 5 OS=Homo sapiens GN=ARHGAP5 PE=1 SV=1
A0A0A0MSN4	ACE	6.43814e+17	554327.0,1042202.0,634573.0,	5.15156e+17	465251.0,474870.0,515054.0,	0.157246	0.6305	0.228043	0.363385	732441	480489	743701	485058	0.656011	0.652223	Angiotensin-converting enzyme OS=Homo sapiens GN=ACE PE=1 SV=1
A0A0A0MSS3	SLAIN1	5.73041e+17	493386.0,511660.0,523576.0,	5.10042e+17	460627.0,466977.0,496453.0,	0.347397	0.782725	0.0720172	0.163006	511265	470678	509541	474686	0.920613	0.931595	SLAIN motif-containing protein 1 OS=Homo sapiens GN=SLAIN1 PE=1 SV=1
A0A0A0MSW2	EBF4	203001558616335	17478.0,16906.0,17486.0,	167551284613686	15131.0,13035.0,15379.0,	0.192114	0.649819	0.0569237	0.141081	17407	14429	17290	14515	0.828919	0.839503	Transcription factor COE4 OS=Homo sapiens GN=EBF4 PE=3 SV=1
A0A0A0MSY4	DOCK9	4.60036e+17	396089.0,393477.0,390503.0,	4.58745e+17	414298.0,419067.0,429582.0,	0.604186	0.894516	0.0167721	0.073243	395848	418005	393356	420982	1.05597	1.07023	Dedicator of cytokinesis protein 9 OS=Homo sapiens GN=DOCK9 PE=1 SV=1
A0A0A0MSZ1	MARK3	1.21847e+19	1049103.0,1143279.0,1046562.0,	1.15043e+19	1038973.0,1055002.0,1029023.0,	0.650288	0.907519	0.34823	0.492422	1.08334e+06	1.03528e+06	1079648	1.041e+06	0.955637	0.964203	MAP/microtubule affinity-regulating kinase 3 OS=Homo sapiens GN=MARK3 PE=1 SV=1
A0A0A0MSZ4	FDXR	1.63868e+17	141090.0,129608.0,152191.0,	1.41017e+17	127355.0,133200.0,140048.0,	0.543915	0.865803	0.390688	0.533433	141837	132304	140963	133534	0.932789	0.947301	NADPH:adrenodoxin oxidoreductase, mitochondrial OS=Homo sapiens GN=FDXR PE=1 SV=1
A0A0A0MT01	GSN	5.04603e+17	434466.0,425208.0,426804.0,	4.56807e+17	412552.0,445352.0,470755.0,	0.878948	0.974496	0.493	0.620074	431753	438204	428826	442886	1.01494	1.03279	Gelsolin OS=Homo sapiens GN=GSN PE=1 SV=1
A0A0A0MT23	MARK3	1.21847e+19	1049103.0,1143279.0,1046562.0,	1.15043e+19	1038973.0,1055002.0,1029023.0,	0.650288	0.907519	0.34823	0.492422	1.08334e+06	1.03528e+06	1079648	1.041e+06	0.955637	0.964203	MAP/microtubule affinity-regulating kinase 3 OS=Homo sapiens GN=MARK3 PE=1 SV=1
A0A0A0MT32	LIPA	1.95996e+17	168753.0,173511.0,163800.0,	1.93701e+17	174936.0,179554.0,177046.0,	0.725052	0.935908	0.0754929	0.168296	169651	176066	168688	177179	1.03781	1.05033	Lysosomal acid lipase/cholesteryl ester hydrolase OS=Homo sapiens GN=LIPA PE=1 SV=1
A0A0A0MT33	SCAF8	8.41782e+17	724777.0,718754.0,736193.0,	8.34008e+17	753211.0,727403.0,746844.0,	0.922354	0.984487	0.173148	0.296253	730682	738485	726575	742486	1.01068	1.0219	Protein SCAF8 OS=Homo sapiens GN=SCAF8 PE=1 SV=1
A0A0A0MT60	FKBP15	2.38126e+20	2050267.0,2071270.0,2048102.0,	2.44328e+20	2206579.0,2232246.0,2222500.0,	0.538356	0.865803	9.899127011071829E-5	0.0119279	2.06794e+06	2.20696e+06	2.05655e+06	2.22044e+06	1.06723	1.07969	FK506-binding protein 15 (Fragment) OS=Homo sapiens GN=FKBP15 PE=1 SV=1
A0A0A0MT64	FDXR	1.63868e+17	141090.0,129608.0,152191.0,	1.41017e+17	127355.0,133200.0,140048.0,	0.543915	0.865803	0.390688	0.533433	141837	132304	140963	133534	0.932789	0.947301	NADPH:adrenodoxin oxidoreductase, mitochondrial OS=Homo sapiens GN=FDXR PE=1 SV=1
A0A0A0MT83	IVD	4.68243e+17	403159.0,379862.0,390229.0,	4.22202e+17	381301.0,385910.0,392059.0,	0.821118	0.958549	0.577387	0.690033	394311	383798	391083	386423	0.973339	0.988084	Isovaleryl-CoA dehydrogenase, mitochondrial OS=Homo sapiens GN=IVD PE=1 SV=1
A0A0A0MTB7	CLCN3	363643031729745	31309.0,32886.0,31843.0,	383643803234138	34647.0,38592.0,38362.0,	0.147207	0.611056	0.0428735	0.118252	32142	36844.7	32012.7	37200.3	1.14631	1.16205	Chloride channel protein OS=Homo sapiens GN=CLCN3 PE=1 SV=1
A0A0A0MTB8	WDR36	4.29456e+17	369757.0,372137.0,377361.0,	3.62727e+17	327580.0,371831.0,347500.0,	0.437625	0.817531	0.197149	0.325857	375005	346135	373085	348970	0.923014	0.935364	WD repeat-containing protein 36 OS=Homo sapiens GN=WDR36 PE=1 SV=1
A0A0A0MTB9	RBP1	152281381712884	13111.0,14988.0,13793.0,	161071478012129	14546.0,14997.0,13629.0,	0.805165	0.953844	0.56747	0.683326	13976.3	14338.7	13964	14390.7	1.02592	1.03055	Retinol-binding protein 1 OS=Homo sapiens GN=RBP1 PE=1 SV=1
A0A0A0MTC1	RNF213	4.7916e+20	4125559.0,3471850.0,3890747.0,	5.58436e+20	5043348.0,5038243.0,5130811.0,	0.119678	0.558497	0.0207737	0.0817393	3875509	5.03843e+06	3.82939e+06	5.0708e+06	1.30007	1.32418	E3 ubiquitin-protein ligase RNF213 OS=Homo sapiens GN=RNF213 PE=1 SV=1
A0A0A0MTC5	STAU2	1.5385e+20	1324650.0,1306078.0,1347923.0,	1.09113e+18	985420.0,962924.0,990374.0,	0.0523986	0.420138	4.78936055293147E-5	0.0103032	1.33387e+06	973800	1326217	979573	0.730055	0.738622	Double-stranded RNA-binding protein Staufen homolog 2 OS=Homo sapiens GN=STAU2 PE=1 SV=1
A0A0A0MTD5	MICU2	568957956214	4898.0,6286.0,6652.0,	600158295659	5419.0,5914.0,6359.0,	0.733648	0.940706	0.941251	0.96287	5899.33	5829.67	5945.33	5897.33	0.988191	0.991926	Calcium uptake protein 2, mitochondrial (Fragment) OS=Homo sapiens GN=MICU2 PE=1 SV=1
A0A0A0MTE8	NAV2	16420	0.0,1781.0,0.0,	122116011010	1102.0,1624.0,1134.0,	0.312917	0.768159	0.364153	0.507339	547.333	1277.33	593.667	1286.67	2.33374	2.16732	Neuron navigator 2 OS=Homo sapiens GN=NAV2 PE=1 SV=1
A0A0A0MTG1	VARS2	394503150432768	33965.0,34173.0,35079.0,	338123036530386	30535.0,30810.0,34145.0,	0.347683	0.782725	0.14795	0.265112	34574	31521	34405.7	31830	0.911697	0.925138	Valine--tRNA ligase, mitochondrial OS=Homo sapiens GN=VARS2 PE=1 SV=1
A0A0A0MTG4	TMF1	1.37442e+20	1183370.0,1221346.0,1219239.0,	1.4356e+20	1296513.0,1282823.0,1305330.0,	0.550073	0.869154	0.00797986	0.0513272	1.21308e+06	1.28714e+06	1207985	1.29489e+06	1.06105	1.07194	TATA element modulatory factor OS=Homo sapiens GN=TMF1 PE=1 SV=1
A0A0A0MTH3	ILK	7.44742e+17	641225.0,688625.0,643392.0,	7.75728e+17	700577.0,671235.0,662178.0,	0.836911	0.96471	0.357903	0.501946	660182	675493	657747	677997	1.02319	1.03079	Integrin-linked protein kinase OS=Homo sapiens GN=ILK PE=1 SV=1
A0A0A0MTH9	BTAF1	6.08983e+20	5243363.0,5143626.0,5254973.0,	6.43419e+20	5810863.0,5788984.0,5675482.0,	0.453896	0.827731	6.662828490871414E-4	0.0202415	5.24673e+06	5.72988e+06	5.21399e+06	5758443	1.09209	1.10442	TATA-binding protein-associated factor 172 OS=Homo sapiens GN=BTAF1 PE=1 SV=1
A0A0A0MTI0	PBX1	2.8572e+17	246006.0,231070.0,245102.0,	2.4117e+17	217805.0,220597.0,213815.0,	0.385336	0.802399	0.0271338	0.0935949	242561	216279	240726	217406	0.891648	0.903125	Pre-B-cell leukemia transcription factor 1 OS=Homo sapiens GN=PBX1 PE=1 SV=1
A0A0A0MTI6	ELOVL5	3.40337e+17	293031.0,287924.0,245858.0,	2.65932e+17	240169.0,236756.0,233710.0,	0.328438	0.773397	0.120084	0.227305	278472	235742	275604	236878	0.846556	0.859487	Elongation of very long chain fatty acids protein OS=Homo sapiens GN=ELOVL5 PE=1 SV=1
A0A0A0MTI9	ACTR3C	527104311149927	45383.0,46764.0,53449.0,	859425912057987	77615.0,59991.0,65162.0,	0.163041	0.631511	0.0493136	0.128851	48582.7	67683	48532	67589.3	1.39315	1.39268	Actin-related protein 3C OS=Homo sapiens GN=ACTR3C PE=3 SV=1
A0A0A0MTJ5	ROR1	2551	0.0,0.0,2730.0,	80511260	727.0,1142.0,0.0,	0.837645	0.964997	0.789763	0.851473	850.333	643.667	910	623	0.756958	0.684615	Inactive tyrosine-protein kinase transmembrane receptor ROR1 OS=Homo sapiens GN=ROR1 PE=1 SV=1
A0A0A0MTK0	CCDC91	1285892729972	11070.0,10057.0,10675.0,	12029701910338	10863.0,7122.0,11617.0,	0.649708	0.907519	0.653373	0.747381	10700.7	9795.33	10600.7	9867.33	0.915395	0.930822	Coiled-coil domain-containing protein 91 OS=Homo sapiens GN=CCDC91 PE=1 SV=1
A0A0A0MTL4	NAV2	16420	0.0,1781.0,0.0,	122116011010	1102.0,1624.0,1134.0,	0.312917	0.768159	0.364153	0.507339	547.333	1277.33	593.667	1286.67	2.33374	2.16732	Neuron navigator 2 OS=Homo sapiens GN=NAV2 PE=1 SV=1
A0A0A0MTL6	FAM65A	1.58499e+17	136464.0,127447.0,139992.0,	1.39985e+17	126421.0,131070.0,128004.0,	0.614265	0.895439	0.236955	0.372677	135587	127689	134634	128498	0.941749	0.954425	Protein FAM65A OS=Homo sapiens GN=FAM65A PE=1 SV=1
A0A0A0MTN0	CUL2	3.43614e+20	2958525.0,3327691.0,2842673.0,	3.48419e+20	3146653.0,3141185.0,3028301.0,	0.910226	0.982825	0.715495	0.796783	3.05304e+06	3.09153e+06	3042963	3.10538e+06	1.01261	1.02051	Cullin-2 OS=Homo sapiens GN=CUL2 PE=1 SV=1
A0A0A0MTN9	FDXR	1.63868e+17	141090.0,129608.0,152191.0,	1.41017e+17	127355.0,133200.0,140048.0,	0.543915	0.865803	0.390688	0.533433	141837	132304	140963	133534	0.932789	0.947301	NADPH:adrenodoxin oxidoreductase, mitochondrial OS=Homo sapiens GN=FDXR PE=1 SV=1
A0A0A0MTP0	CCDC91	1285892729972	11070.0,10057.0,10675.0,	12029701910338	10863.0,7122.0,11617.0,	0.649708	0.907519	0.653373	0.747381	10700.7	9795.33	10600.7	9867.33	0.915395	0.930822	Coiled-coil domain-containing protein 91 OS=Homo sapiens GN=CCDC91 PE=1 SV=1
A0A0A0MTR2	OGFOD1	7.88658e+17	679038.0,750239.0,664971.0,	7.69919e+17	695332.0,711094.0,696041.0,	0.956591	0.992306	0.927554	0.952511	700473	696694	698083	700822	0.994606	1.00392	Prolyl 3-hydroxylase OGFOD1 OS=Homo sapiens GN=OGFOD1 PE=1 SV=1
A0A0A0MTR7	RNF213	4.7916e+20	4125559.0,3471850.0,3890747.0,	5.58436e+20	5043348.0,5038243.0,5130811.0,	0.119678	0.558497	0.0207737	0.0817393	3875509	5.03843e+06	3.82939e+06	5.0708e+06	1.30007	1.32418	E3 ubiquitin-protein ligase RNF213 OS=Homo sapiens GN=RNF213 PE=1 SV=1
A0A0A0MTS2	GPI	1.22521e+22	1.0549092E7,1.1013458E7,1.0413811E7,	1.13931e+21	1.0289416E7,8947139.0,1.0050576E7,	0.435198	0.817531	0.149826	0.267514	1.0710793333333334E7	9.71806e+06	1.0658787E7	9762377	0.907315	0.915899	Glucose-6-phosphate isomerase (Fragment) OS=Homo sapiens GN=GPI PE=1 SV=1
A0A0A0MTS7	TTN	8.27087e+17	712126.0,743575.0,708612.0,	8.10692e+17	732156.0,729675.0,721165.0,	0.98964	0.997655	0.637884	0.736118	724822	723840	721438	727665	0.998646	1.00863	Titin OS=Homo sapiens GN=TTN PE=1 SV=1
A0A0A0MTT1	GPX4	7.04113e+17	606244.0,626189.0,612200.0,	7.33528e+17	662467.0,666217.0,685193.0,	0.435861	0.817531	0.00392367	0.0390343	617741	666604	614878	671292	1.0791	1.09175	Glutathione peroxidase (Fragment) OS=Homo sapiens GN=GPX4 PE=1 SV=1
A0A0A0MTU3	TMEM259	1246299307595309	107306.0,100964.0,102032.0,	1.04048e+17	93967.0,110133.0,113341.0,	0.990164	0.997655	0.736522	0.813195	104338	104481	103434	105814	1.00137	1.02301	Membralin (Fragment) OS=Homo sapiens GN=TMEM259 PE=1 SV=1
A0A0A6YY96	IREB2	2.39064e+20	2058354.0,2159281.0,2242338.0,	6.2396e+17	563511.0,618160.0,645168.0,	0.00531593	0.284635	1.9909564568003168E-4	0.0138904	2158582	602425	2.15332e+06	608946	0.279084	0.282794	Iron-responsive element-binding protein 2 OS=Homo sapiens GN=IREB2 PE=1 SV=1
A0A0A6YYA0	TMED7-TICAM2	198391700315921	17081.0,18444.0,17044.0,	189031574716861	17071.0,15979.0,18947.0,	0.793929	0.951599	0.858206	0.904868	17587.7	17170.3	17523	17332.3	0.976271	0.989119	Protein TMED7-TICAM2 OS=Homo sapiens GN=TMED7-TICAM2 PE=3 SV=1
A0A0A6YYC7	ZFP91-CNTF	1016178757692462	87492.0,94999.0,98985.0,	1054059922792108	95193.0,100688.0,103505.0,	0.422468	0.816139	0.231197	0.366756	93885	98913.3	93825.3	99795.3	1.05356	1.06363	HCG2042749, isoform CRA_d OS=Homo sapiens GN=ZFP91-CNTF PE=4 SV=1
A0A0A6YYI3	PPAN-P2RY11	1.20844e+18	1040465.0,1066184.0,1059118.0,	1.10094e+18	994283.0,977911.0,951692.0,	0.438459	0.817531	0.00877024	0.0536686	1060212	970520	1.05526e+06	974629	0.915402	0.923595	Protein PPAN-P2RY11 OS=Homo sapiens GN=PPAN-P2RY11 PE=4 SV=1
A0A0A6YYI5	VGLL4	926598341773644	79780.0,90488.0,78839.0,	683686339557127	61744.0,64329.0,64196.0,	0.0449207	0.405396	0.0294146	0.0959339	83240	62963.3	83035.7	63423	0.756407	0.763804	Transcription cofactor vestigial-like protein 4 OS=Homo sapiens GN=VGLL4 PE=1 SV=1
A0A0A6YYJ5	MACF1	532727265115	4586.0,2957.0,5475.0,	483256064206	4363.0,5688.0,4726.0,	0.633629	0.904824	0.532906	0.6553	4389.33	4881.33	4339.33	4925.67	1.11209	1.13512	Microtubule-actin cross-linking factor 1, isoforms 1/2/3/5 OS=Homo sapiens GN=MACF1 PE=1 SV=1
A0A0A6YYL1	ST20-MTHFS	302491757621325	26044.0,19065.0,22829.0,	224932506720983	20314.0,25436.0,23579.0,	0.96304	0.994056	0.863233	0.908767	23050	22847.7	22646	23109.7	0.991222	1.02047	5-formyltetrahydrofolate cyclo-ligase OS=Homo sapiens GN=ST20-MTHFS PE=3 SV=1
A0A0A6YYL6	RPL17-C18orf32	4.86984e+20	4192953.0,4115483.0,4324555.0,	4.20723e+20	3799651.0,3906013.0,3945477.0,	0.388717	0.803876	0.0149648	0.0696999	4234427	3.85585e+06	4210997	3.88371e+06	0.910596	0.922279	Protein RPL17-C18orf32 OS=Homo sapiens GN=RPL17-C18orf32 PE=3 SV=1
A0A0B4J1R1	MYC	1.19599e+16	102974.0,105340.0,116271.0,	895348573988624	80860.0,87002.0,99590.0,	0.0833436	0.480548	0.0548828	0.138097	108438	87965.7	108195	89150.7	0.811205	0.823981	Myc proto-oncogene protein OS=Homo sapiens GN=MYC PE=1 SV=1
A0A0B4J1S4	SEP15	1.63741e+20	1409813.0,1743193.0,1446611.0,	3.18094e+17	287275.0,302180.0,315254.0,	0.00487233	0.284635	0.00700024	0.0489468	1531884	298810	1.53321e+06	301570	0.195061	0.196692	15 kDa selenoprotein OS=Homo sapiens GN=SEP15 PE=1 SV=1
A0A0B4J1S8	PI4KB	1.1177e+19	962340.0,1107392.0,1002000.0,	1.01654e+18	918062.0,925466.0,898950.0,	0.232695	0.698941	0.122314	0.230463	1.02484e+06	909513	1.02391e+06	914159	0.887466	0.892812	Phosphatidylinositol 4-kinase beta OS=Homo sapiens GN=PI4KB PE=1 SV=1
A0A0B4J1T3	RPAIN	198711970918527	17109.0,21379.0,19834.0,	210972037516138	19053.0,20675.0,18135.0,	0.926047	0.984487	0.92226	0.948365	19369	19203.3	19440.7	19287.7	0.991447	0.99213	RPA interacting protein, isoform CRA_a OS=Homo sapiens GN=RPAIN PE=1 SV=1
A0A0B4J1V8	PPAN-P2RY11	1.20844e+18	1040465.0,1066184.0,1059118.0,	1.10094e+18	994283.0,977911.0,951692.0,	0.438459	0.817531	0.00877024	0.0536686	1060212	970520	1.05526e+06	974629	0.915402	0.923595	HCG2039996 OS=Homo sapiens GN=PPAN-P2RY11 PE=3 SV=1
A0A0B4J1V9	HELLS	6.96789e+20	5999381.0,6945507.0,6207755.0,	5.93666e+20	5361538.0,5538347.0,5452393.0,	0.102442	0.521385	0.0786712	0.172725	6.38977e+06	5.41553e+06	6.38421e+06	5.45076e+06	0.847532	0.853787	Helicase, lymphoid-specific, isoform CRA_b OS=Homo sapiens GN=HELLS PE=1 SV=1
A0A0B4J1W0	MED24	4.65125e+17	400472.0,406802.0,364887.0,	7.34204e+17	663074.0,652357.0,638281.0,	0.0156491	0.337986	3.2865372203722286E-4	0.0149989	393661	648362	390720	651237	1.64701	1.66676	Mediator of RNA polymerase II transcription subunit 24 OS=Homo sapiens GN=MED24 PE=1 SV=1
A0A0B4J1Y0	ZNF334	198991379914638	17133.0,14968.0,15670.0,	111311421011660	10052.0,14419.0,13102.0,	0.176601	0.63669	0.102071	0.203326	16112	12333.7	15923.7	12524.3	0.765496	0.786523	Zinc finger protein 334 OS=Homo sapiens GN=ZNF334 PE=4 SV=1
A0A0B4J1Z1	SRSF7	8.5294e+17	734382.0,671428.0,680758.0,	7.6193e+17	688115.0,721256.0,758260.0,	0.880576	0.975171	0.392271	0.53478	702599	715826	695523	722544	1.01883	1.03885	Serine/arginine-rich-splicing factor 7 OS=Homo sapiens GN=SRSF7 PE=1 SV=1
A0A0B4J214	TRDMT1	445248904264	3833.0,5304.0,4564.0,	469647442984	4241.0,4813.0,3353.0,	0.573281	0.878723	0.512369	0.637021	4535.33	4141.33	4567	4135.67	0.913127	0.905554	tRNA (cytosine(38)-C(5))-methyltransferase (Fragment) OS=Homo sapiens GN=TRDMT1 PE=1 SV=4
A0A0B4J216	NADSYN1	587668817202	5059.0,7464.0,7710.0,	739765695864	6680.0,6665.0,6589.0,	0.946026	0.988091	0.916975	0.946125	6653	6610	6744.33	6644.67	0.993537	0.985222	Glutamine-dependent NAD(+) synthetase OS=Homo sapiens GN=NADSYN1 PE=1 SV=1
A0A0B4J220	C11orf98	151061492712670	13006.0,16192.0,13563.0,	194932182715416	17604.0,22148.0,17323.0,	0.115142	0.548021	0.0725565	0.163683	14234.3	18912	14253.7	19025	1.32862	1.33474	Chromosome 11 open reading frame 48, isoform CRA_c OS=Homo sapiens GN=C11orf98 PE=1 SV=1
A0A0B4J222	ARL15	526204380143635	45306.0,47513.0,46713.0,	391273398932683	35336.0,34489.0,36726.0,	0.0399293	0.395543	2.7792254864371E-4	0.0144771	46685.3	35266.3	46510.7	35517	0.755405	0.763631	ADP-ribosylation factor-like protein 15 OS=Homo sapiens GN=ARL15 PE=1 SV=1
A0A0B4J230	ATPIF1	4.36628e+17	375939.0,416065.0,413002.0,	4.95791e+17	447762.0,428231.0,431260.0,	0.453582	0.827731	0.101336	0.203012	401988	433858	401669	435751	1.07928	1.08485	ATPase inhibitor, mitochondrial OS=Homo sapiens GN=ATPIF1 PE=1 SV=1
A0A0B4J294	TRAPPC2L	312022675326020	26864.0,29020.0,27855.0,	348172734426761	31443.0,27746.0,30072.0,	0.623437	0.898909	0.230603	0.366057	27991.7	29640.7	27913	29753.7	1.05891	1.06594	Trafficking protein particle complex subunit 2-like protein OS=Homo sapiens GN=TRAPPC2L PE=1 SV=1
A0A0B4J2A0		454494280036469	39130.0,46427.0,39040.0,	430683909738528	38893.0,39671.0,43293.0,	0.686627	0.922198	0.764761	0.834359	41572.7	40231	41532.3	40619	0.967727	0.978009	Uncharacterized protein OS=Homo sapiens PE=1 SV=1
A0A0B4J2A4	ACAA2	22408421790	1928.0,913.0,1916.0,	10758810	970.0,893.0,0.0,	0.142993	0.603562	0.103496	0.205119	1624	652	1585.67	621	0.401478	0.391633	3-ketoacyl-CoA thiolase, mitochondrial OS=Homo sapiens GN=ACAA2 PE=1 SV=1
A0A0B4J2C2	DLGAP4	2.28971e+17	197143.0,220394.0,215723.0,	1.83924e+17	166105.0,161922.0,165627.0,	0.028427	0.378102	0.0196215	0.0800689	211218	163629	211087	164551	0.774695	0.779544	Discs, large (Drosophila) homolog-associated protein 4, isoform CRA_b OS=Homo sapiens GN=DLGAP4 PE=1 SV=1
A0A0B4J2C3	TPT1	9.3712e+17	806864.0,660182.0,903086.0,	1.00098e+18	904012.0,839967.0,841881.0,	0.637406	0.905234	0.418559	0.558936	796428	859310	790044	861953	1.07896	1.09102	Translationally-controlled tumor protein OS=Homo sapiens GN=TPT1 PE=1 SV=1
A0A0B4J2C7	KRIT1	2.1897e+17	188534.0,272340.0,218617.0,	2.00917e+17	181453.0,191178.0,189736.0,	0.0904325	0.49816	0.251107	0.387795	224746	186054	226497	187456	0.827842	0.82763	Krev interaction trapped protein 1 OS=Homo sapiens GN=KRIT1 PE=1 SV=1
A0A0B4J2E5	LOC102724159	7.76273e+17	668373.0,642265.0,657862.0,	8.37658e+17	756509.0,783732.0,712760.0,	0.355285	0.785205	0.0323131	0.101713	660952	748094	656167	751000	1.13184	1.14453	Protein LOC102724159 OS=Homo sapiens GN=LOC102724159 PE=1 SV=1
A0A0B4J2G4	LRRC41	2.17673e+20	1874162.0,2066742.0,1927145.0,	1.57477e+20	1422198.0,1471652.0,1555752.0,	0.0308163	0.381697	0.00381306	0.038917	1.96071e+06	1469837	1.95602e+06	1.4832e+06	0.749646	0.758276	Leucine-rich repeat-containing protein 41 OS=Homo sapiens GN=LRRC41 PE=1 SV=1
A0A0C3SFZ7	MECOM	404083907350753	34791.0,42385.0,54333.0,	479324476837492	43288.0,45427.0,42131.0,	0.997823	0.999512	0.972754	0.983378	43411.3	43397.3	43836.3	43615.3	0.999678	0.994959	MDS1 and EVI1 complex locus protein EVI1 OS=Homo sapiens GN=MECOM PE=1 SV=1
A0A0C4DFL7	CYP51A1	1.22281e+19	1052839.0,1185746.0,1051098.0,	1.04135e+18	940467.0,961396.0,929452.0,	0.161018	0.631511	0.0699275	0.160767	1.09924e+06	938632	1096561	943772	0.853891	0.860665	Lanosterol 14-alpha demethylase OS=Homo sapiens GN=CYP51A1 PE=1 SV=1
A0A0C4DFL8	KDM4B	6.75023e+17	581192.0,575680.0,609527.0,	6.05907e+17	547205.0,565358.0,565482.0,	0.531062	0.863859	0.0877719	0.184411	591693	555424	588800	559348	0.938702	0.949981	Lysine-specific demethylase 4B OS=Homo sapiens GN=KDM4B PE=1 SV=1
A0A0C4DFM0	GSTZ1	6.69879e+17	576766.0,655456.0,578219.0,	8.531e+17	770455.0,775348.0,736139.0,	0.100276	0.521028	0.0136702	0.0662504	604743	757423	603480	760647	1.25247	1.26043	Glutathione transferase zeta 1 (Maleylacetoacetate isomerase), isoform CRA_c OS=Homo sapiens GN=GSTZ1 PE=1 SV=1
A0A0C4DFM1	TM9SF4	5.13853e+17	442430.0,465296.0,424265.0,	4.54738e+17	410685.0,419231.0,419171.0,	0.4873	0.846554	0.13878	0.252953	446365	413632	443997	416362	0.926668	0.937759	Transmembrane 9 superfamily member 4 OS=Homo sapiens GN=TM9SF4 PE=1 SV=1
A0A0C4DFM2	ZNF574	1021268328000	8792.0,7410.0,8563.0,	926797338734	8368.0,9876.0,9814.0,	0.465009	0.831641	0.169157	0.291966	8348	9244.67	8255	9352.67	1.10741	1.13297	HCG1643764, isoform CRA_b OS=Homo sapiens GN=ZNF574 PE=1 SV=1
A0A0C4DFM7	ZCCHC11	6.19022e+20	5329790.0,5163256.0,5257129.0,	5.2429e+20	4734967.0,4809121.0,4790026.0,	0.380921	0.799389	0.0038392	0.0390085	5.2869e+06	4748263	5.25006e+06	4778038	0.898119	0.910092	Terminal uridylyltransferase 4 OS=Homo sapiens GN=ZCCHC11 PE=1 SV=1
A0A0C4DFN1	MFN1	581064881049429	50028.0,52947.0,52916.0,	530734306038366	47930.0,43693.0,43113.0,	0.247739	0.7166	0.023576	0.0876374	52115	44833	51963.7	44912	0.860271	0.864296	Mitofusin-1 OS=Homo sapiens GN=MFN1 PE=1 SV=1
A0A0C4DFN5	TCTN3	10596251024	911.0,677.0,1096.0,	0	0.0,0.0,0.0,	0.0229648	0.3594	0.0178704	0.075915	902.667	0	894.667	0	0	0	Chromosome 10 open reading frame 61 OS=Homo sapiens GN=TCTN3 PE=1 SV=1
A0A0C4DFN8	FDXR	1.63868e+17	141090.0,129608.0,152191.0,	1.41017e+17	127355.0,133200.0,140048.0,	0.543915	0.865803	0.390688	0.533433	141837	132304	140963	133534	0.932789	0.947301	NADPH:adrenodoxin oxidoreductase, mitochondrial OS=Homo sapiens GN=FDXR PE=1 SV=1
A0A0C4DFP4	NGLY1	2.67833e+17	230601.0,232413.0,254120.0,	2.71107e+17	244841.0,241641.0,283414.0,	0.493253	0.848281	0.332807	0.47653	239821	253817	239045	256632	1.05836	1.07357	Peptide-N(4)-(N-acetyl-beta-glucosaminyl)asparagine amidase (Fragment) OS=Homo sapiens GN=NGLY1 PE=1 SV=1
A0A0C4DFQ1	MTX1	321924032251	2771.0,2606.0,2409.0,	219126011523	1978.0,2639.0,1711.0,	0.298385	0.762429	0.213199	0.345422	2624.33	2105	2595.33	2109.33	0.802108	0.812741	Metaxin-1 OS=Homo sapiens GN=MTX1 PE=1 SV=1
A0A0C4DFQ2	ZBTB34	677834825750307	58360.0,52345.0,53855.0,	564695052052075	50996.0,51263.0,58516.0,	0.738077	0.940706	0.702591	0.786687	55449	53021.3	54853.3	53591.7	0.956218	0.976999	Zinc finger and BTB domain-containing protein 34 OS=Homo sapiens GN=ZBTB34 PE=1 SV=1
A0A0C4DFR6	SEC13	1.35201e+20	1164078.0,1113418.0,1185013.0,	1.27398e+19	1150560.0,1144879.0,1103048.0,	0.806707	0.954341	0.462734	0.592561	1161781	1.12794e+06	1.15417e+06	1132829	0.970875	0.98151	Protein SEC13 homolog OS=Homo sapiens GN=SEC13 PE=1 SV=1
A0A0C4DFT5	SLC26A6	265252025928564	22838.0,21976.0,30579.0,	209622233220528	18931.0,22661.0,23068.0,	0.261437	0.727622	0.326735	0.469414	25116	21274	25131	21553.3	0.84703	0.857639	Solute carrier family 26 member 6 OS=Homo sapiens GN=SLC26A6 PE=1 SV=1
A0A0C4DFU1	SOD2	259342306023380	22329.0,25014.0,25029.0,	267832213524893	24188.0,22461.0,27973.0,	0.785082	0.949306	0.712708	0.794667	24124.7	24603.7	24124	24874	1.01986	1.03109	Superoxide dismutase OS=Homo sapiens GN=SOD2 PE=1 SV=1
A0A0C4DFU2	SOD2	259342306023380	22329.0,25014.0,25029.0,	267832213524893	24188.0,22461.0,27973.0,	0.785082	0.949306	0.712708	0.794667	24124.7	24603.7	24124	24874	1.01986	1.03109	Superoxide dismutase OS=Homo sapiens GN=SOD2 PE=1 SV=1
A0A0C4DFW9	TP73	3.36011e+17	289307.0,266714.0,260667.0,	3.58455e+17	323730.0,342255.0,350291.0,	0.174014	0.636204	0.00493278	0.0411543	275124	335819	272229	338759	1.22061	1.24439	Cellular tumor antigen p53 OS=Homo sapiens GN=TP73 PE=1 SV=1
A0A0C4DFX4		8.79653e+17	757376.0,642042.0,682743.0,	8.24683e+17	744784.0,788969.0,800609.0,	0.532154	0.863859	0.11411	0.218943	703095	771552	694054	778121	1.09737	1.12112	Uncharacterized protein (Fragment) OS=Homo sapiens PE=4 SV=1
A0A0C4DFX9	NELFA	5.35632e+17	461177.0,527340.0,488709.0,	5.56818e+17	502873.0,486628.0,497839.0,	0.993085	0.998161	0.878786	0.919473	492758	493136	492409	495780	1.00077	1.00685	Negative elongation factor A OS=Homo sapiens GN=NELFA PE=1 SV=1
A0A0C4DFZ5	ANKDD1A	249813423069	2150.0,1455.0,3285.0,	231924001102	2094.0,2435.0,1238.0,	0.612368	0.895439	0.595037	0.704172	2303	1940.33	2296.67	1922.33	0.842524	0.83701	Ankyrin repeat and death domain-containing protein 1A OS=Homo sapiens GN=ANKDD1A PE=4 SV=1
A0A0C4DG17	RPSA	7.82666e+17	673872.0,686525.0,655887.0,	7.57362e+17	683985.0,720644.0,679256.0,	0.845534	0.965768	0.236423	0.372207	676072	690671	672095	694628	1.02159	1.03353	40S ribosomal protein SA OS=Homo sapiens GN=RPSA PE=1 SV=1
A0A0C4DG33	PEX1	1.88864e+17	162611.0,147217.0,155204.0,	1.54502e+17	139533.0,138124.0,131364.0,	0.360561	0.789015	0.032354	0.101713	156519	135841	155011	136340	0.86789	0.879555	Peroxisome biogenesis factor 1 OS=Homo sapiens GN=PEX1 PE=1 SV=1
A0A0C4DG34	AGFG2	668896644863143	57591.0,72080.0,67597.0,	289153449628853	26113.0,35004.0,32422.0,	2.8284298976366783E-4	0.284635	0.00448115	0.0404758	65493.3	30754.7	65756	31179.7	0.469585	0.474172	Arf-GAP domain and FG repeat-containing protein 2 OS=Homo sapiens GN=AGFG2 PE=1 SV=1
A0A0C4DG40	SYNE1	8.63207e+17	743218.0,691013.0,739330.0,	1.01766e+18	919069.0,978793.0,945530.0,	0.0743831	0.468232	7.56902141127667E-4	0.0211314	730279	941221	724520	947797	1.28885	1.30817	Nesprin-1 OS=Homo sapiens GN=SYNE1 PE=1 SV=1
A0A0C4DG56	SOD2	259342306023380	22329.0,25014.0,25029.0,	267832213524893	24188.0,22461.0,27973.0,	0.785082	0.949306	0.712708	0.794667	24124.7	24603.7	24124	24874	1.01986	1.03109	Superoxide dismutase OS=Homo sapiens GN=SOD2 PE=1 SV=1
A0A0C4DG62	ARL6IP4	6.8625e+17	590864.0,567181.0,553751.0,	5.79858e+17	523683.0,541500.0,531478.0,	0.513596	0.857488	0.0529197	0.134645	575455	528816	570599	532220	0.918953	0.93274	ADP-ribosylation factor-like protein 6-interacting protein 4 OS=Homo sapiens GN=ARL6IP4 PE=1 SV=1
A0A0C4DG88	POU2F1	1.08679e+16	93572.0,110438.0,92975.0,	1022838222488502	92373.0,83433.0,99452.0,	0.406999	0.813989	0.383355	0.526878	99112.7	91003	98995	91752.7	0.918177	0.926841	POU domain protein (Fragment) OS=Homo sapiens GN=POU2F1 PE=1 SV=1
A0A0C4DG89	DDX46	7.06519e+20	6083147.0,5227043.0,5651107.0,	7.14584e+20	6453579.0,6497119.0,6177441.0,	0.49852	0.850754	0.084225	0.180016	5.72082e+06	6.34861e+06	5.65377e+06	6.37605e+06	1.10974	1.12775	Probable ATP-dependent RNA helicase DDX46 OS=Homo sapiens GN=DDX46 PE=1 SV=1
A0A0C4DG91	NME6	578161046712	4977.0,6621.0,7185.0,	493469836043	4456.0,7085.0,6790.0,	0.767395	0.946168	0.894472	0.930324	6199	5986.67	6261	6110.33	0.965747	0.975936	Nucleoside diphosphate kinase OS=Homo sapiens GN=NME6 PE=1 SV=1
A0A0C4DG98	THOC2	2.40303e+23	2.0690208E7,1.8945184E7,1.9681217E7,	2.49375e+23	2.25217E7,2.2781177E7,2.2640943E7,	0.368271	0.795142	0.0273845	0.0938317	1.9959731333333332E7	2.2511897E7	1.9772203E7	2.264794E7	1.12787	1.14544	THO complex subunit 2 OS=Homo sapiens GN=THOC2 PE=1 SV=1
A0A0C4DG99	KLHL13	6.69382e+17	576340.0,590027.0,560876.0,	5.89805e+17	532666.0,547489.0,554817.0,	0.522509	0.861029	0.0480096	0.12648	579072	541022	575748	544991	0.934292	0.946579	Kelch-like protein 13 OS=Homo sapiens GN=KLHL13 PE=1 SV=1
A0A0C4DGA2	ECI2	2.12816e+17	183234.0,184194.0,191234.0,	2.23782e+17	202102.0,199793.0,204091.0,	0.489654	0.846995	0.0120639	0.0621503	187083	200765	186221	201995	1.07313	1.08471	Enoyl-CoA delta isomerase 2, mitochondrial OS=Homo sapiens GN=ECI2 PE=1 SV=1
A0A0C4DGA6	HLTF	1.63796e+20	1410283.0,1496471.0,1441183.0,	1.50998e+20	1363697.0,1392149.0,1382642.0,	0.532252	0.863859	0.0974564	0.198397	1.45457e+06	1370772	1.44931e+06	1379496	0.942392	0.951828	Helicase-like transcription factor OS=Homo sapiens GN=HLTF PE=1 SV=1
A0A0C4DGB5	CAST	3.05119e+20	2627083.0,2369814.0,2494984.0,	2.54313e+20	2296759.0,1960024.0,2412470.0,	0.391137	0.80496	0.17147	0.294049	2.52213e+06	2.20718e+06	2.49729e+06	2.22308e+06	0.875124	0.890197	Calpastatin OS=Homo sapiens GN=CAST PE=1 SV=1
A0A0C4DGF0	ERMP1	438640973332	3776.0,4444.0,3567.0,	430930685119	3891.0,3113.0,5752.0,	0.758315	0.945814	0.727328	0.806518	3938.33	4165.33	3929	4252	1.05764	1.08221	Endoplasmic reticulum metallopeptidase 1 OS=Homo sapiens GN=ERMP1 PE=1 SV=1
A0A0C4DGH2	RRAS2	1.36634e+17	117641.0,123904.0,120764.0,	1.35937e+17	122768.0,121892.0,130479.0,	0.787564	0.949875	0.271109	0.409087	121221	124057	120770	125046	1.0234	1.03541	Ras-related protein R-Ras2 OS=Homo sapiens GN=RRAS2 PE=1 SV=1
A0A0C4DGH3	NUMBL	264701930919824	22790.0,20945.0,21222.0,	203411796216574	18370.0,18226.0,18624.0,	0.260153	0.726995	0.0260288	0.0919619	21867.7	18292.3	21652.3	18406.7	0.836501	0.850101	Numb-like protein OS=Homo sapiens GN=NUMBL PE=1 SV=1
A0A0C4DGN6	GIT1	7.56022e+17	650935.0,656953.0,682690.0,	6.45678e+17	583125.0,620553.0,648025.0,	0.356666	0.785301	0.116717	0.222489	666446	611296	663526	617234	0.917247	0.930234	ARF GTPase-activating protein GIT1 OS=Homo sapiens GN=GIT1 PE=1 SV=1
A0A0C4DGN7	FDXR	1.63868e+17	141090.0,129608.0,152191.0,	1.41017e+17	127355.0,133200.0,140048.0,	0.543915	0.865803	0.390688	0.533433	141837	132304	140963	133534	0.932789	0.947301	NADPH:adrenodoxin oxidoreductase, mitochondrial OS=Homo sapiens GN=FDXR PE=1 SV=1
A0A0C4DGP2	KIF18B	2.97806e+17	256411.0,223478.0,250167.0,	1.07397e+16	96991.0,104555.0,106769.0,	0.031924	0.381697	0.00290984	0.0353058	245836	101817	243352	102772	0.414167	0.422317	Kinesin-like protein OS=Homo sapiens GN=KIF18B PE=1 SV=1
A0A0C4DGP5	KIF18B	2.97806e+17	256411.0,223478.0,250167.0,	1.07397e+16	96991.0,104555.0,106769.0,	0.031924	0.381697	0.00290984	0.0353058	245836	101817	243352	102772	0.414167	0.422317	Kinesin-like protein OS=Homo sapiens GN=KIF18B PE=1 SV=1
A0A0C4DGQ5	CAPNS1	8.5616e+17	737154.0,797329.0,753719.0,	9.34298e+17	843784.0,867677.0,871448.0,	0.240349	0.710487	0.0175474	0.0751019	765078	854955	762734	860970	1.11748	1.12879	Calpain small subunit 1 OS=Homo sapiens GN=CAPNS1 PE=1 SV=1
A0A0C4DGQ6	RPRD1A	1.49153e+20	1284209.0,1363166.0,1325299.0,	1.40487e+20	1268766.0,1272798.0,1305135.0,	0.637157	0.905234	0.199998	0.328626	1.32871e+06	1273536	1.32422e+06	1282233	0.958474	0.96829	Regulation of nuclear pre-mRNA domain-containing protein 1A OS=Homo sapiens GN=RPRD1A PE=1 SV=1
A0A0C4DGQ8	DHRS7B	2.25849e+17	194456.0,187195.0,188766.0,	1.84542e+17	166663.0,182105.0,180208.0,	0.441276	0.81961	0.0874932	0.18396	191581	174790	190139	176325	0.912352	0.92735	Dehydrogenase/reductase SDR family member 7B OS=Homo sapiens GN=DHRS7B PE=1 SV=1
A0A0C4DGS1	DDOST	7.73485e+17	665972.0,730774.0,672583.0,	7.29205e+17	658561.0,652468.0,627470.0,	0.501834	0.852428	0.156156	0.275524	691804	643525	689776	646166	0.930212	0.936777	Dolichyl-diphosphooligosaccharide--protein glycosyltransferase 48 kDa subunit OS=Homo sapiens GN=DDOST PE=1 SV=1
A0A0C4DGS5	GOLGA2	1.02213e+18	880050.0,833305.0,884460.0,	1.08713e+18	981803.0,982565.0,1002415.0,	0.317508	0.771356	0.00892447	0.0541735	872166	982489	865938	988928	1.12649	1.14203	Golgi autoantigen, golgin subfamily a, 2, isoform CRA_a OS=Homo sapiens GN=GOLGA2 PE=1 SV=1
A0A0C4DGS9	CEPT1	5.14796e+17	443242.0,426612.0,444804.0,	3.36982e+17	304337.0,315709.0,311951.0,	0.053043	0.421466	2.1633838083456316E-4	0.0143725	441187	308569	438219	310666	0.699406	0.708927	Choline/ethanolaminephosphotransferase 1 OS=Homo sapiens GN=CEPT1 PE=1 SV=1
A0A0C4DGT4	LPCAT4	203991829614881	17562.0,19846.0,15929.0,	138531576913166	12510.0,16000.0,14794.0,	0.141094	0.601719	0.0947037	0.194911	17858.7	14262.7	17779	14434.7	0.798641	0.811894	Lysophospholipid acyltransferase LPCAT4 OS=Homo sapiens GN=LPCAT4 PE=1 SV=1
A0A0C4DGT5	RBM48	217171997418462	18698.0,21667.0,19764.0,	114031098511893	10298.0,11146.0,13364.0,	0.00790486	0.297408	0.00261415	0.0336522	20051	11427	20043	11602.7	0.569897	0.578889	RNA-binding protein 48 OS=Homo sapiens GN=RBM48 PE=1 SV=1
A0A0C4DGT6	ACD	864278776336	7440.0,8544.0,6783.0,	433443054963	3914.0,4368.0,5577.0,	0.0352706	0.384307	0.0142175	0.0676563	7618.33	4534	7589	4619.67	0.595143	0.608732	Adrenocortical dysplasia protein homolog OS=Homo sapiens GN=ACD PE=1 SV=1
A0A0C4DGU8	FBXO31	335062051023649	28848.0,22248.0,25317.0,	259922437421834	23473.0,24732.0,24535.0,	0.693894	0.924139	0.589215	0.699536	25888.3	24066.7	25471	24246.7	0.929634	0.951932	F-box only protein 31 OS=Homo sapiens GN=FBXO31 PE=1 SV=1
A0A0C4DGV1	MYEF2	2.77793e+17	239181.0,230045.0,287546.0,	3.52498e+17	318350.0,291199.0,293521.0,	0.241461	0.710487	0.0940582	0.194039	252819	300223	252257	301023	1.1875	1.19332	Myelin expression factor 2 OS=Homo sapiens GN=MYEF2 PE=1 SV=1
A0A0C4DGV5	ZRANB2	1.40442e+19	1209209.0,962532.0,1159710.0,	1.14142e+20	1030840.0,1141009.0,1199038.0,	0.934623	0.986129	0.892069	0.928701	1125008	1110957	1.11048e+06	1123629	0.98751	1.01184	Zinc finger Ran-binding domain-containing protein 2 OS=Homo sapiens GN=ZRANB2 PE=1 SV=1
A0A0C4DGV9	LIG4	327714793260	2821.0,1604.0,3490.0,	331719862152	2995.0,2015.0,2418.0,	0.811542	0.955342	0.81074	0.867506	2672	2485	2638.33	2476	0.930015	0.938471	DNA ligase OS=Homo sapiens GN=LIG4 PE=1 SV=1
A0A0C4DGY1	TMPRSS9	435722884232268	37515.0,31286.0,34544.0,	439284126939581	39672.0,41877.0,44479.0,	0.268081	0.736739	0.0320437	0.101645	34894	41592.7	34448.3	42009.3	1.19197	1.21949	Transmembrane protease serine 9 OS=Homo sapiens GN=TMPRSS9 PE=3 SV=1
A0A0C4DGZ0	POLR2A	1.09407e+21	9419991.0,9620039.0,9253880.0,	9.68125e+20	8743356.0,8954264.0,9042937.0,	0.513294	0.857488	0.0210959	0.0821323	9.48435e+06	8850893	9.4313e+06	8913519	0.93321	0.945099	DNA-directed RNA polymerase subunit OS=Homo sapiens GN=POLR2A PE=1 SV=1
A0A0C4DGZ1	ZC3H8	1.42751e+17	122908.0,118418.0,116903.0,	1.27256e+17	114927.0,124643.0,121692.0,	0.946815	0.988091	0.783295	0.847045	120372	119461	119410	120421	0.992432	1.00847	Zinc finger CCCH domain-containing protein 8 OS=Homo sapiens GN=ZC3H8 PE=1 SV=1
A0A0C4DH01	POLR3E	2.90462e+20	2500891.0,2675900.0,2492151.0,	2.62031e+20	2366456.0,2339194.0,2401863.0,	0.399532	0.810591	0.0781693	0.172177	2566445	2.35431e+06	2556314	2369171	0.917342	0.926792	DNA-directed RNA polymerase III subunit RPC5 OS=Homo sapiens GN=POLR3E PE=1 SV=1
A0A0C4DH07	LTBP4	554334574547159	47726.0,49622.0,50484.0,	353433300630176	31917.0,33491.0,33907.0,	0.017041	0.337986	1.5358981758822925E-4	0.0129739	49445.7	32841.7	49277.3	33105	0.664197	0.67181	Latent-transforming growth factor beta-binding protein 4 OS=Homo sapiens GN=LTBP4 PE=1 SV=1
A0A0C4DH22	EPB41L1	6.88002e+17	592372.0,558943.0,564059.0,	7.16458e+17	647049.0,614450.0,624265.0,	0.540199	0.865803	0.0162611	0.0722654	576718	625836	571791	628588	1.08517	1.09933	Band 4.1-like protein 1 OS=Homo sapiens GN=EPB41L1 PE=1 SV=1
A0A0C4DH65	KRBA1	670235073856367	57707.0,55039.0,60344.0,	718076574456215	64850.0,66712.0,63171.0,	0.376749	0.798603	0.0224002	0.0850827	58042.7	64588.7	57696.7	64911	1.11278	1.12504	Protein KRBA1 OS=Homo sapiens GN=KRBA1 PE=1 SV=1
A0A0C4DH75	MPP2	2.11369e+17	181988.0,181278.0,188284.0,	1.86785e+17	168689.0,154828.0,166829.0,	0.290288	0.755191	0.0252274	0.0903904	184786	162609	183850	163449	0.879984	0.889033	MAGUK p55 subfamily member 2 OS=Homo sapiens GN=MPP2 PE=1 SV=1
A0A0C4DH79	RSBN1	351542626121986	30266.0,28485.0,23535.0,	304172273723050	27469.0,23070.0,25901.0,	0.635258	0.905234	0.468073	0.598223	27800.3	25401.3	27428.7	25480	0.913706	0.928955	Round spermatid basic protein 1 OS=Homo sapiens GN=RSBN1 PE=1 SV=1
A0A0D5XQ77	HLA-DQB1	723143645728	6225.0,4733.0,6132.0,	303741072979	2742.0,4167.0,3347.0,	0.0841879	0.480548	0.0239655	0.0877845	5774.33	3374.33	5696.67	3418.67	0.584368	0.600117	HLA class II histocompatibility antigen, DQ beta 1 chain OS=Homo sapiens GN=HLA-DQB1 PE=1 SV=1
A0A0D9SEI3	CDK11B	2.32242e+20	1999611.0,2051950.0,1912186.0,	1.98154e+20	1789579.0,1855243.0,1821658.0,	0.393483	0.805835	0.0382228	0.111884	2.00006e+06	1.8103e+06	1.98792e+06	1822160	0.905124	0.916618	Cyclin-dependent kinase 11B OS=Homo sapiens GN=CDK11B PE=1 SV=1
A0A0D9SEJ5	FAM120B	6.10529e+20	5256673.0,5673301.0,5262121.0,	4.62552e+20	4177410.0,4123083.0,4158081.0,	0.04884	0.414729	0.0112604	0.0603887	5.41687e+06	4.12965e+06	5397365	4152858	0.76237	0.769423	Constitutive coactivator of peroxisome proliferator-activated receptor gamma OS=Homo sapiens GN=FAM120B PE=1 SV=1
A0A0D9SEK1	TCF4	610695875549759	52580.0,63735.0,53269.0,	357023186827728	32243.0,32337.0,31159.0,	0.00605267	0.284635	0.0198917	0.0800689	56527.7	31766	56528	31913	0.561955	0.564552	Transcription factor 4 (Fragment) OS=Homo sapiens GN=TCF4 PE=1 SV=3
A0A0D9SEM4	SRSF4	1.01319e+18	872360.0,688651.0,749144.0,	1.11553e+19	1007459.0,1039161.0,1027832.0,	0.170935	0.635886	0.0388236	0.112731	782600	1.01808e+06	770052	1.02482e+06	1.3009	1.33084	Serine/arginine-rich-splicing factor 4 (Fragment) OS=Homo sapiens GN=SRSF4 PE=1 SV=1
A0A0D9SEN2	CDK11B	2.32242e+20	1999611.0,2051950.0,1912186.0,	1.98154e+20	1789579.0,1855243.0,1821658.0,	0.393483	0.805835	0.0382228	0.111884	2.00006e+06	1.8103e+06	1.98792e+06	1822160	0.905124	0.916618	Cyclin-dependent kinase 11B OS=Homo sapiens GN=CDK11B PE=1 SV=1
A0A0D9SER5	CDK11B	2.32242e+20	1999611.0,2051950.0,1912186.0,	1.98154e+20	1789579.0,1855243.0,1821658.0,	0.393483	0.805835	0.0382228	0.111884	2.00006e+06	1.8103e+06	1.98792e+06	1822160	0.905124	0.916618	Cyclin-dependent kinase 11B OS=Homo sapiens GN=CDK11B PE=1 SV=1
A0A0D9SEU5	RANBP10	4.99281e+17	429881.0,421815.0,407974.0,	5.36947e+17	484929.0,476599.0,490299.0,	0.300521	0.762429	0.00222359	0.0315865	423074	480979	419890	483942	1.13687	1.15255	Ran-binding protein 10 OS=Homo sapiens GN=RANBP10 PE=1 SV=1
A0A0D9SEW3	ZCCHC17	1.68142e+17	144769.0,148224.0,141187.0,	1.63564e+17	147717.0,148286.0,171163.0,	0.550223	0.869154	0.288313	0.428772	145556	154004	144727	155722	1.05804	1.07597	Nucleolar protein of 40 kDa OS=Homo sapiens GN=ZCCHC17 PE=1 SV=1
A0A0D9SEY1	MAP4K4	3.46376e+17	298227.0,294455.0,281821.0,	3.38476e+17	305681.0,301645.0,298618.0,	0.850831	0.967544	0.15743	0.277091	293692	300494	291501	301981	1.02316	1.03595	Mitogen-activated protein kinase kinase kinase kinase 4 OS=Homo sapiens GN=MAP4K4 PE=1 SV=1
A0A0D9SEZ3	TCF4	610695875549759	52580.0,63735.0,53269.0,	357023186827728	32243.0,32337.0,31159.0,	0.00605267	0.284635	0.0198917	0.0800689	56527.7	31766	56528	31913	0.561955	0.564552	Transcription factor 4 (Fragment) OS=Homo sapiens GN=TCF4 PE=1 SV=1
A0A0D9SF28	NBEA	1.88318e+20	1621419.0,1570339.0,1582784.0,	1.83861e+20	1660487.0,1685697.0,1657167.0,	0.77025	0.946168	0.0201934	0.080695	1603095	1658174	1591514	1.66778e+06	1.03436	1.04792	Neurobeachin OS=Homo sapiens GN=NBEA PE=1 SV=1
A0A0D9SF44	R3HCC1	1.52769e+17	131533.0,138523.0,139187.0,	1.31274e+17	118555.0,121649.0,117169.0,	0.1764	0.63669	0.007793	0.0507966	136829	118476	136414	119124	0.865871	0.873254	R3H and coiled-coil domain-containing protein 1 OS=Homo sapiens GN=R3HCC1 PE=1 SV=1
A0A0D9SF70	ARFGAP2	465923457437565	40116.0,37504.0,40215.0,	381833489237625	34484.0,35406.0,42280.0,	0.54069	0.865803	0.531499	0.654286	39577	36900	39278.3	37390	0.93236	0.951924	ADP-ribosylation factor GTPase-activating protein 2 OS=Homo sapiens GN=ARFGAP2 PE=1 SV=1
A0A0D9SFB1	DNM1	2.78341e+20	2396531.0,2712115.0,2422440.0,	2.7193e+20	2455869.0,2450567.0,2526412.0,	0.802312	0.953789	0.780022	0.844332	2.51546e+06	2.46083e+06	2510362	2477616	0.978283	0.986956	Dynamin-1 OS=Homo sapiens GN=DNM1 PE=1 SV=1
A0A0D9SFD0	MEF2C	1127538772290407	97081.0,95158.0,96785.0,	953928890477474	86151.0,90214.0,87061.0,	0.373281	0.798603	0.00924814	0.0549783	96960.7	87256.7	96341.3	87808.7	0.899918	0.911433	MADS box transcription enhancer factor 2, polypeptide C (Myocyte enhancer factor 2C), isoform CRA_e OS=Homo sapiens GN=MEF2C PE=1 SV=1
A0A0D9SFF8	MPP2	2.11369e+17	181988.0,181278.0,188284.0,	1.86785e+17	168689.0,154828.0,166829.0,	0.290288	0.755191	0.0252274	0.0903904	184786	162609	183850	163449	0.879984	0.889033	MAGUK p55 subfamily member 2 OS=Homo sapiens GN=MPP2 PE=1 SV=1
A0A0D9SFK2	MYO18A	2.65724e+17	228786.0,242178.0,235169.0,	2.41185e+17	217818.0,211506.0,216554.0,	0.342815	0.782725	0.0196862	0.0800689	236217	214111	235378	215293	0.906414	0.914669	Unconventional myosin-XVIIIa OS=Homo sapiens GN=MYO18A PE=1 SV=1
A0A0D9SFL2	PNKP	652143645883	5614.0,4733.0,6298.0,	535244295291	4833.0,4494.0,5945.0,	0.484899	0.844865	0.507997	0.633232	5589.33	5024	5548.33	5090.67	0.898855	0.917513	Bifunctional polynucleotide phosphatase/kinase OS=Homo sapiens GN=PNKP PE=1 SV=1
A0A0D9SFL3	EWSR1	1.9478e+20	1677061.0,1540852.0,1710006.0,	2.04059e+20	1842900.0,1922659.0,2005496.0,	0.243345	0.710487	0.0161461	0.0718686	1.65519e+06	1.90666e+06	1.64264e+06	1923685	1.15193	1.17109	RNA-binding protein EWS OS=Homo sapiens GN=EWSR1 PE=1 SV=1
A0A0D9SFL9	NR3C2	8797901084	756.0,856.0,1160.0,	13860	0.0,1406.0,0.0,	0.428817	0.816139	0.436023	0.571044	917.667	462	924	468.667	0.503451	0.507215	Mineralocorticoid receptor OS=Homo sapiens GN=NR3C2 PE=1 SV=1
A0A0D9SFM0	SHPRH	5.47757e+17	471617.0,458478.0,496942.0,	5.04437e+17	455566.0,456243.0,457876.0,	0.628234	0.901426	0.232087	0.367689	478203	453840	475679	456562	0.949054	0.95981	E3 ubiquitin-protein ligase SHPRH OS=Homo sapiens GN=SHPRH PE=1 SV=1
A0A0D9SFU5	TCF4	610695875549759	52580.0,63735.0,53269.0,	357023186827728	32243.0,32337.0,31159.0,	0.00605267	0.284635	0.0198917	0.0800689	56527.7	31766	56528	31913	0.561955	0.564552	Transcription factor 4 (Fragment) OS=Homo sapiens GN=TCF4 PE=1 SV=1
A0A0D9SG07	EPB41L1	6.88002e+17	592372.0,558943.0,564059.0,	7.16458e+17	647049.0,614450.0,624265.0,	0.540199	0.865803	0.0162611	0.0722654	576718	625836	571791	628588	1.08517	1.09933	Band 4.1-like protein 1 OS=Homo sapiens GN=EPB41L1 PE=1 SV=2
A0A0D9SG71	UBE2A	223841384518312	19272.0,15017.0,19603.0,	243671966915619	22005.0,19958.0,17551.0,	0.654524	0.909149	0.393841	0.536513	18180.3	19885	17964	19838	1.09376	1.10432	Ubiquitin-conjugating enzyme E2 A OS=Homo sapiens GN=UBE2A PE=1 SV=1
A0A0D9SG78	TCF4	610695875549759	52580.0,63735.0,53269.0,	357023186827728	32243.0,32337.0,31159.0,	0.00605267	0.284635	0.0198917	0.0800689	56527.7	31766	56528	31913	0.561955	0.564552	Transcription factor 4 (Fragment) OS=Homo sapiens GN=TCF4 PE=1 SV=1
A0A0D9SG79	UBAP1	2.27235e+17	195648.0,206495.0,198640.0,	1.79956e+17	162520.0,167938.0,161906.0,	0.0906605	0.498175	0.00170106	0.0283952	201049	163179	200261	164121	0.811638	0.819537	Ubiquitin-associated protein 1 (Fragment) OS=Homo sapiens GN=UBAP1 PE=1 SV=1
A0A0D9SGE8	PHF6	2.60548e+20	2243328.0,2161452.0,2253980.0,	2.47122e+20	2231818.0,2272560.0,2323019.0,	0.917176	0.984487	0.22726	0.362515	2.23449e+06	2.25933e+06	2.21959e+06	2275799	1.01112	1.02533	PHD finger protein 6 OS=Homo sapiens GN=PHF6 PE=1 SV=1
A0A0D9SGI5	MEF2C	1127538772290407	97081.0,95158.0,96785.0,	953928890477474	86151.0,90214.0,87061.0,	0.373281	0.798603	0.00924814	0.0549783	96960.7	87256.7	96341.3	87808.7	0.899918	0.911433	Myocyte-specific enhancer factor 2C OS=Homo sapiens GN=MEF2C PE=1 SV=1
A0A0D9SGJ6	SYNJ1	6.16528e+17	530826.0,531139.0,530509.0,	5.89855e+17	532702.0,541825.0,575886.0,	0.822753	0.959176	0.27941	0.419188	533907	545431	530825	550138	1.02158	1.03638	Synaptojanin-1 OS=Homo sapiens GN=SYNJ1 PE=1 SV=1
A0A0D9SGJ8	MUM1	231111693816640	19898.0,18373.0,17814.0,	186331445113304	16827.0,14663.0,14950.0,	0.270443	0.739337	0.0254072	0.0906497	18896.3	15462.7	18695	15480	0.818289	0.828029	PWWP domain-containing protein MUM1 OS=Homo sapiens GN=MUM1 PE=1 SV=1
A0A0G2JH31	HLA-DQB2	723143645728	6225.0,4733.0,6132.0,	303741072979	2742.0,4167.0,3347.0,	0.0841879	0.480548	0.0239655	0.0877845	5774.33	3374.33	5696.67	3418.67	0.584368	0.600117	HLA class II histocompatibility antigen, DQ beta 2 chain OS=Homo sapiens GN=HLA-DQB2 PE=1 SV=1
A0A0G2JH68	DIAPH1	1.94498e+23	1.674633E7,1.7259157E7,1.6015939E7,	1.94717e+23	1.7585331E7,1.8023591E7,1.7554339E7,	0.657719	0.910942	0.0847655	0.180923	1.6773550333333334E7	1.7618280666666668E7	1.6673808666666666E7	1.7721087E7	1.05036	1.06281	Protein diaphanous homolog 1 OS=Homo sapiens GN=DIAPH1 PE=1 SV=1
A0A0G2JHC2	PPP1R18	613935393531	5285.0,3838.0,3780.0,	400131033489	3613.0,3148.0,3920.0,	0.423958	0.816139	0.270567	0.40857	4403	3531	4301	3560.33	0.801953	0.827792	Phostensin OS=Homo sapiens GN=PPP1R18 PE=1 SV=1
A0A0G2JHI1	RXRB	1.34969e+17	116209.0,136038.0,125289.0,	1.12056e+16	101200.0,109112.0,89137.0,	0.108088	0.53064	0.0332195	0.103383	125803	99635.3	125845	99816.3	0.791995	0.793167	Retinoic acid receptor RXR-beta (Fragment) OS=Homo sapiens GN=RXRB PE=1 SV=1
A0A0G2JIA5	VARS2	394503150432768	33965.0,34173.0,35079.0,	338123036530386	30535.0,30810.0,34145.0,	0.347683	0.782725	0.14795	0.265112	34574	31521	34405.7	31830	0.911697	0.925138	Valine--tRNA ligase, mitochondrial OS=Homo sapiens GN=VARS2 PE=1 SV=1
A0A0G2JIR1	EHMT2	1.15444e+18	993969.0,906580.0,923522.0,	1.11494e+18	1006918.0,996003.0,1033843.0,	0.671728	0.918174	0.102287	0.203326	950948	1.0055e+06	941357	1.01225e+06	1.05736	1.07531	Histone-lysine N-methyltransferase EHMT2 OS=Homo sapiens GN=EHMT2 PE=1 SV=1
A0A0G2JIS2	EHMT2	1.15444e+18	993969.0,906580.0,923522.0,	1.11494e+18	1006918.0,996003.0,1033843.0,	0.671728	0.918174	0.102287	0.203326	950948	1.0055e+06	941357	1.01225e+06	1.05736	1.07531	Histone-lysine N-methyltransferase EHMT2 OS=Homo sapiens GN=EHMT2 PE=1 SV=1
A0A0G2JIV5	TRIM40	522495506242554	44986.0,59729.0,45556.0,	360373748528237	32545.0,38037.0,31731.0,	0.0311594	0.381697	0.0641288	0.152414	49955	33919.7	50090.3	34104.3	0.679004	0.680857	Tripartite motif-containing protein 40 OS=Homo sapiens GN=TRIM40 PE=1 SV=1
A0A0G2JJD3	ABHD16A	1.36562e+17	117580.0,110051.0,121054.0,	1.30593e+16	117941.0,111910.0,105206.0,	0.728725	0.937614	0.407672	0.54991	117030	111500	116228	111686	0.952744	0.960916	HLA-B associated transcript 5, isoform CRA_b OS=Homo sapiens GN=ABHD16A PE=1 SV=1
A0A0G2JK23	BAG6	2.32868e+20	2004998.0,2105401.0,1988021.0,	1.89651e+20	1712774.0,1713646.0,1815455.0,	0.157408	0.6305	0.00473509	0.0406559	2.04219e+06	1.73361e+06	2.03281e+06	1.74729e+06	0.848897	0.859546	Large proline-rich protein BAG6 OS=Homo sapiens GN=BAG6 PE=1 SV=1
A0A0G2JK64	EHMT2	1.15444e+18	993969.0,906580.0,923522.0,	1.11494e+18	1006918.0,996003.0,1033843.0,	0.671728	0.918174	0.102287	0.203326	950948	1.0055e+06	941357	1.01225e+06	1.05736	1.07531	Histone-lysine N-methyltransferase EHMT2 OS=Homo sapiens GN=EHMT2 PE=1 SV=1
A0A0G2JK97	TRIM40	522495506242554	44986.0,59729.0,45556.0,	360373748528237	32545.0,38037.0,31731.0,	0.0311594	0.381697	0.0641288	0.152414	49955	33919.7	50090.3	34104.3	0.679004	0.680857	Tripartite motif-containing protein 40 OS=Homo sapiens GN=TRIM40 PE=4 SV=1
A0A0G2JKR7	RXRB	1.34969e+17	116209.0,136038.0,125289.0,	1.12056e+16	101200.0,109112.0,89137.0,	0.108088	0.53064	0.0332195	0.103383	125803	99635.3	125845	99816.3	0.791995	0.793167	Retinoic acid receptor RXR-beta OS=Homo sapiens GN=RXRB PE=1 SV=1
A0A0G2JL52	VARS2	394503150432768	33965.0,34173.0,35079.0,	338123036530386	30535.0,30810.0,34145.0,	0.347683	0.782725	0.14795	0.265112	34574	31521	34405.7	31830	0.911697	0.925138	Valine--tRNA ligase, mitochondrial OS=Homo sapiens GN=VARS2 PE=1 SV=1
A0A0G2JLB3	GBA	150311431912946	12941.0,15532.0,13859.0,	10213991810284	9223.0,10064.0,11556.0,	0.020215	0.346654	0.0202762	0.0807105	14098.7	10138.3	14110.7	10281	0.719099	0.728598	Glucosylceramidase OS=Homo sapiens GN=GBA PE=1 SV=1
A0A0G2JLD8	SSBP1	390528983276	3362.0,3143.0,3507.0,	426435672472	3850.0,3619.0,2777.0,	0.908258	0.982408	0.837845	0.888778	3359.67	3434.33	3337.33	3415.33	1.02222	1.02337	Single-stranded DNA-binding protein, mitochondrial (Fragment) OS=Homo sapiens GN=SSBP1 PE=1 SV=1
A0A0G2JLR5	RASSF7	355530885082	3060.0,3349.0,5440.0,	511229552387	4616.0,2998.0,2682.0,	0.702601	0.928106	0.619547	0.722824	3908.33	3484.67	3949.67	3432	0.891599	0.868934	Ras association domain-containing protein 7 OS=Homo sapiens GN=RASSF7 PE=1 SV=1
A0A0G2JMG9	ZNF66	3.51433e+17	302585.0,305808.0,311836.0,	2.90213e+17	262098.0,264216.0,280568.0,	0.191092	0.649819	0.0116332	0.060976	308210	266755	306743	268961	0.865499	0.876827	Putative zinc finger protein 66 OS=Homo sapiens GN=ZNF66 PE=1 SV=1
A0A0G2JMJ5	TRPM1	4.17761e+17	359694.0,372971.0,350946.0,	3.9367e+17	355533.0,380331.0,393843.0,	0.768698	0.946168	0.315436	0.457038	363135	372984	361204	376569	1.02712	1.04254	Transient receptor potential cation channel subfamily M member 1 OS=Homo sapiens GN=TRPM1 PE=1 SV=1
A0A0G2JMR4	TRPM1	4.17761e+17	359694.0,372971.0,350946.0,	3.9367e+17	355533.0,380331.0,393843.0,	0.768698	0.946168	0.315436	0.457038	363135	372984	361204	376569	1.02712	1.04254	Transient receptor potential cation channel subfamily M member 1 OS=Homo sapiens GN=TRPM1 PE=1 SV=1
A0A0G2JMS5	MRPL45	1.4966e+17	128857.0,131279.0,143211.0,	1.42894e+17	129050.0,125938.0,148883.0,	0.876737	0.973699	0.984677	0.99139	134818	133165	134449	134624	0.987734	1.0013	39S ribosomal protein L45, mitochondrial OS=Homo sapiens GN=MRPL45 PE=1 SV=1
A0A0G2JMT1	KRTAP4-11	2691	0.0,0.0,2880.0,	0	0.0,0.0,0.0,	0.42265	0.816139	0.42265	0.559917	897	0	960	0	0	0	Keratin-associated protein 4-11 OS=Homo sapiens GN=KRTAP4-11 PE=4 SV=1
A0A0G2JMU7	TRIM40	522495506242554	44986.0,59729.0,45556.0,	360373748528237	32545.0,38037.0,31731.0,	0.0311594	0.381697	0.0641288	0.152414	49955	33919.7	50090.3	34104.3	0.679004	0.680857	Tripartite motif-containing protein 40 OS=Homo sapiens GN=TRIM40 PE=1 SV=1
A0A0G2JMW4	RASSF7	355530885082	3060.0,3349.0,5440.0,	511229552387	4616.0,2998.0,2682.0,	0.702601	0.928106	0.619547	0.722824	3908.33	3484.67	3949.67	3432	0.891599	0.868934	Ras association domain-containing protein 7 OS=Homo sapiens GN=RASSF7 PE=1 SV=1
A0A0G2JMX7	MAPT	529354427540379	45576.0,48027.0,43227.0,	433743723034038	39171.0,37778.0,38249.0,	0.178724	0.637018	0.0270903	0.0935949	45863	38214	45610	38399.3	0.833221	0.841906	Microtubule-associated protein OS=Homo sapiens GN=MAPT PE=1 SV=1
A0A0G2JMZ8	OCLN	859417045368857	73995.0,76424.0,73713.0,	879047893673612	79387.0,80096.0,82719.0,	0.503797	0.853076	0.0112253	0.0603887	75083.7	80150.7	74710.7	80734	1.06748	1.08062	Occludin OS=Homo sapiens GN=OCLN PE=1 SV=1
A0A0G2JN34	TRPM1	4.17761e+17	359694.0,372971.0,350946.0,	3.9367e+17	355533.0,380331.0,393843.0,	0.768698	0.946168	0.315436	0.457038	363135	372984	361204	376569	1.02712	1.04254	Transient receptor potential cation channel subfamily M member 1 OS=Homo sapiens GN=TRPM1 PE=1 SV=1
A0A0G2JNB1	KANSL1	614964905937	5294.0,7040.0,6355.0,	728055784339	6574.0,5660.0,4875.0,	0.646043	0.907519	0.497395	0.623633	6192	5732.33	6229.67	5703	0.925764	0.915458	KAT8 regulatory NSL complex subunit 1 OS=Homo sapiens GN=KANSL1 PE=1 SV=1
A0A0G2JNH5	RAD17	705278317455755	60724.0,90224.0,59688.0,	616665285749309	55692.0,53635.0,55410.0,	0.185734	0.64473	0.265729	0.403566	69818.7	54610.7	70212	54912.3	0.782179	0.782093	Cell cycle checkpoint protein RAD17 OS=Homo sapiens GN=RAD17 PE=1 SV=1
A0A0G2JNJ2	KRTAP9-9	3212418839858	2765.0,4542.0,42667.0,	77811282137	702.0,1144.0,2401.0,	0.354602	0.78511	0.362155	0.506029	15752.7	1347.67	16658	1415.67	0.0855517	0.0849842	Keratin-associated protein 9-9 OS=Homo sapiens GN=KRTAP9-9 PE=4 SV=1
A0A0G2JNT7	KANSL1	614964905937	5294.0,7040.0,6355.0,	728055784339	6574.0,5660.0,4875.0,	0.646043	0.907519	0.497395	0.623633	6192	5732.33	6229.67	5703	0.925764	0.915458	KAT8 regulatory NSL complex subunit 1 OS=Homo sapiens GN=KANSL1 PE=1 SV=1
A0A0G2JNU3	BDP1	735305290654001	63307.0,57387.0,57808.0,	653105761354202	58980.0,58459.0,60906.0,	0.892035	0.977825	0.98144	0.989299	60145.7	59041.7	59500.7	59448.3	0.981645	0.99912	Transcription factor TFIIIB component B'' homolog OS=Homo sapiens GN=BDP1 PE=1 SV=1
A0A0G2JNZ2	SCRIB	2.71342e+20	2336263.0,2259026.0,2365093.0,	2.75231e+20	2485666.0,2552453.0,2562571.0,	0.490309	0.846995	0.00706744	0.0490661	2335052	2.51603e+06	2.32013e+06	2.53356e+06	1.07751	1.09199	Protein scribble homolog OS=Homo sapiens GN=SCRIB PE=1 SV=1
A0A0G2JNZ5	GBA	150311431912946	12941.0,15532.0,13859.0,	10213991810284	9223.0,10064.0,11556.0,	0.020215	0.346654	0.0202762	0.0807105	14098.7	10138.3	14110.7	10281	0.719099	0.728598	Glucosylceramidase OS=Homo sapiens GN=GBA PE=1 SV=1
A0A0G2JP78	RAD17	705278317455755	60724.0,90224.0,59688.0,	616665285749309	55692.0,53635.0,55410.0,	0.185734	0.64473	0.265729	0.403566	69818.7	54610.7	70212	54912.3	0.782179	0.782093	Cell cycle checkpoint protein RAD17 OS=Homo sapiens GN=RAD17 PE=1 SV=1
A0A0G2JPD5	MAPT	529354427540379	45576.0,48027.0,43227.0,	433743723034038	39171.0,37778.0,38249.0,	0.178724	0.637018	0.0270903	0.0935949	45863	38214	45610	38399.3	0.833221	0.841906	Microtubule-associated protein OS=Homo sapiens GN=MAPT PE=1 SV=1
A0A0G2JPN6	TRPM1	4.17761e+17	359694.0,372971.0,350946.0,	3.9367e+17	355533.0,380331.0,393843.0,	0.768698	0.946168	0.315436	0.457038	363135	372984	361204	376569	1.02712	1.04254	Transient receptor potential cation channel subfamily M member 1 OS=Homo sapiens GN=TRPM1 PE=1 SV=1
A0A0G2JPP5	SCRIB	2.71342e+20	2336263.0,2259026.0,2365093.0,	2.75231e+20	2485666.0,2552453.0,2562571.0,	0.490309	0.846995	0.00706744	0.0490661	2335052	2.51603e+06	2.32013e+06	2.53356e+06	1.07751	1.09199	Protein scribble homolog OS=Homo sapiens GN=SCRIB PE=1 SV=1
A0A0G2JPT5	RAD17	705278317455755	60724.0,90224.0,59688.0,	616665285749309	55692.0,53635.0,55410.0,	0.185734	0.64473	0.265729	0.403566	69818.7	54610.7	70212	54912.3	0.782179	0.782093	Cell cycle checkpoint protein RAD17 OS=Homo sapiens GN=RAD17 PE=1 SV=1
A0A0G2JPU0	KRTAP9-9	3212418839858	2765.0,4542.0,42667.0,	77811282137	702.0,1144.0,2401.0,	0.354602	0.78511	0.362155	0.506029	15752.7	1347.67	16658	1415.67	0.0855517	0.0849842	Keratin-associated protein 9-9 OS=Homo sapiens GN=KRTAP9-9 PE=4 SV=1
A0A0G2JPW5	TUBGCP5	1.55746e+17	134094.0,128145.0,128578.0,	1.35624e+17	122483.0,136655.0,144410.0,	0.908259	0.982408	0.582523	0.694229	131328	132935	130272	134516	1.01224	1.03258	Gamma-tubulin complex component OS=Homo sapiens GN=TUBGCP5 PE=1 SV=1
A0A0G2JQ41	ABR	1.25052e+20	1076700.0,1147730.0,1111815.0,	1.24123e+20	1120979.0,1075288.0,1128228.0,	0.893355	0.978674	0.889389	0.927456	1115702	1.10163e+06	1.11208e+06	1108165	0.987389	0.996478	Active breakpoint cluster region-related protein (Fragment) OS=Homo sapiens GN=ABR PE=1 SV=1
A0A0G2JQ92	TAMM41	944347769379791	81308.0,84278.0,85420.0,	895278363773163	80854.0,84869.0,82216.0,	0.806423	0.954341	0.580153	0.692151	83972.7	82109	83668.7	82646.3	0.977806	0.987781	Phosphatidate cytidylyltransferase, mitochondrial (Fragment) OS=Homo sapiens GN=TAMM41 PE=1 SV=1
A0A0G2JQF4	KANSL1	614964905937	5294.0,7040.0,6355.0,	728055784339	6574.0,5660.0,4875.0,	0.646043	0.907519	0.497395	0.623633	6192	5732.33	6229.67	5703	0.925764	0.915458	KAT8 regulatory NSL complex subunit 1 OS=Homo sapiens GN=KANSL1 PE=1 SV=1
A0A0G2JQF5	KANSL1	614964905937	5294.0,7040.0,6355.0,	728055784339	6574.0,5660.0,4875.0,	0.646043	0.907519	0.497395	0.623633	6192	5732.33	6229.67	5703	0.925764	0.915458	KAT8 regulatory NSL complex subunit 1 OS=Homo sapiens GN=KANSL1 PE=1 SV=1
A0A0G2JQF6	PTPRK	286662095220196	24681.0,22728.0,21620.0,	273832026018905	24730.0,20558.0,21244.0,	0.78729	0.949875	0.627595	0.728639	23271.3	22182.7	23009.7	22177.3	0.953219	0.963827	Receptor-type tyrosine-protein phosphatase kappa (Fragment) OS=Homo sapiens GN=PTPRK PE=1 SV=1
A0A0G2JQJ7	MAPT	529354427540379	45576.0,48027.0,43227.0,	433743723034038	39171.0,37778.0,38249.0,	0.178724	0.637018	0.0270903	0.0935949	45863	38214	45610	38399.3	0.833221	0.841906	Microtubule-associated protein OS=Homo sapiens GN=MAPT PE=1 SV=1
A0A0G2JQN5	ADI1	637253504733	5486.0,5803.0,5066.0,	889856005113	8036.0,5682.0,5745.0,	0.479408	0.839199	0.311462	0.4538	5485	6537	5451.67	6487.67	1.1918	1.19003	1,2-dihydroxy-3-keto-5-methylthiopentene dioxygenase (Fragment) OS=Homo sapiens GN=ADI1 PE=1 SV=1
A0A0G2JQX1	TUBGCP5	1.55746e+17	134094.0,128145.0,128578.0,	1.35624e+17	122483.0,136655.0,144410.0,	0.908259	0.982408	0.582523	0.694229	131328	132935	130272	134516	1.01224	1.03258	Gamma-tubulin complex component OS=Homo sapiens GN=TUBGCP5 PE=1 SV=1
A0A0G2JR66	KIF26B	270220891467	2326.0,2266.0,1570.0,	189519382338	1711.0,1966.0,2627.0,	0.94512	0.988091	0.903211	0.9369	2086	2057	2054	2101.33	0.986098	1.02304	Kinesin-like protein KIF26B (Fragment) OS=Homo sapiens GN=KIF26B PE=1 SV=1
A0A0G2JRA5	RBFOX2	336926422832	2900.0,2865.0,3031.0,	233530571799	2108.0,3102.0,2021.0,	0.278629	0.746031	0.270119	0.408066	2947.67	2397	2932	2410.33	0.813186	0.822078	RNA-binding protein fox-1 homolog 2 (Fragment) OS=Homo sapiens GN=RBFOX2 PE=1 SV=1
A0A0G2JS76	MAPT	529354427540379	45576.0,48027.0,43227.0,	433743723034038	39171.0,37778.0,38249.0,	0.178724	0.637018	0.0270903	0.0935949	45863	38214	45610	38399.3	0.833221	0.841906	Microtubule-associated protein OS=Homo sapiens GN=MAPT PE=1 SV=1
A0A0G2JSA7	TUBGCP5	1.55746e+17	134094.0,128145.0,128578.0,	1.35624e+17	122483.0,136655.0,144410.0,	0.908259	0.982408	0.582523	0.694229	131328	132935	130272	134516	1.01224	1.03258	Gamma-tubulin complex component OS=Homo sapiens GN=TUBGCP5 PE=1 SV=1
A0A0G2JSB3	RBFOX2	336926422832	2900.0,2865.0,3031.0,	233530571799	2108.0,3102.0,2021.0,	0.278629	0.746031	0.270119	0.408066	2947.67	2397	2932	2410.33	0.813186	0.822078	RNA-binding protein fox-1 homolog 2 (Fragment) OS=Homo sapiens GN=RBFOX2 PE=1 SV=1
A0A0J9YVP6	PUF60	5.78926e+20	4984578.0,5174025.0,5246442.0,	5.64863e+20	5101415.0,5105030.0,5312406.0,	0.968661	0.996067	0.735614	0.813005	5.15322e+06	5.13565e+06	5135015	5.17295e+06	0.996591	1.00739	Poly(U)-binding-splicing factor PUF60 (Fragment) OS=Homo sapiens GN=PUF60 PE=1 SV=1
A0A0J9YVS1	KANSL1	614964905937	5294.0,7040.0,6355.0,	728055784339	6574.0,5660.0,4875.0,	0.646043	0.907519	0.497395	0.623633	6192	5732.33	6229.67	5703	0.925764	0.915458	KAT8 regulatory NSL complex subunit 1 OS=Homo sapiens GN=KANSL1 PE=1 SV=1
A0A0J9YW57	PRSS2	2.49696e+17	214990.0,217913.0,202217.0,	2.72724e+17	246304.0,288245.0,285805.0,	0.0732045	0.468232	0.0336033	0.104036	213157	270372	211707	273451	1.26842	1.29165	Trypsin-2 OS=Homo sapiens GN=PRSS2 PE=1 SV=1
A0A0J9YWD5	PHRF1	1.07373e+18	924482.0,870020.0,961817.0,	1.02246e+18	923405.0,913664.0,966199.0,	0.97759	0.996067	0.647152	0.743049	924730	927555	918773	934423	1.00305	1.01703	PHD and RING finger domain-containing protein 1 OS=Homo sapiens GN=PHRF1 PE=1 SV=1
A0A0J9YX62	DNAJB6	8.24414e+17	709821.0,662188.0,704325.0,	6.27769e+17	566950.0,596139.0,585778.0,	0.201379	0.665389	0.00682475	0.048561	697588	578843	692111	582956	0.829778	0.842286	DnaJ homolog subfamily B member 6 OS=Homo sapiens GN=DNAJB6 PE=1 SV=1
A0A0J9YX80	DEAF1	398946453433	3434.0,5038.0,3675.0,	613540536316	5540.0,4112.0,7097.0,	0.167617	0.631511	0.215454	0.34833	4022.33	5501.33	4049	5583	1.3677	1.37886	Deformed epidermal autoregulatory factor 1 homolog (Fragment) OS=Homo sapiens GN=DEAF1 PE=1 SV=1
A0A0J9YXA4	DEAF1	398946453433	3434.0,5038.0,3675.0,	613540536316	5540.0,4112.0,7097.0,	0.167617	0.631511	0.215454	0.34833	4022.33	5501.33	4049	5583	1.3677	1.37886	Deformed epidermal autoregulatory factor 1 homolog (Fragment) OS=Homo sapiens GN=DEAF1 PE=1 SV=1
A0A0J9YXB8	PSAP	669096754963559	57608.0,73273.0,68042.0,	409913789535966	37019.0,38451.0,40415.0,	1.5801281153309543E-4	0.284635	0.0225431	0.0853772	66005.7	38284	66307.7	38628.3	0.580011	0.582562	Prosaposin (Fragment) OS=Homo sapiens GN=PSAP PE=1 SV=1
A0A0J9YXF6	GRAMD1B	678754914142	5843.0,5956.0,4434.0,	520063042539	4696.0,6396.0,2853.0,	0.593576	0.888754	0.551448	0.670844	5473.33	4681	5411	4648.33	0.855238	0.859053	GRAM domain-containing protein 1B (Fragment) OS=Homo sapiens GN=GRAMD1B PE=1 SV=1
A0A0J9YXM6	WDR81	4.54838e+17	391613.0,359948.0,397012.0,	4.37303e+17	394934.0,405884.0,406785.0,	0.761987	0.946168	0.225119	0.360302	385838	399764	382858	402534	1.03609	1.05139	WD repeat-containing protein 81 OS=Homo sapiens GN=WDR81 PE=1 SV=1
A0A0J9YXX4	PRSS2	2.49696e+17	214990.0,217913.0,202217.0,	2.72724e+17	246304.0,288245.0,285805.0,	0.0732045	0.468232	0.0336033	0.104036	213157	270372	211707	273451	1.26842	1.29165	Trypsin-2 OS=Homo sapiens GN=PRSS2 PE=1 SV=1
A0A0J9YXZ1	GRAMD1B	678754914142	5843.0,5956.0,4434.0,	520063042539	4696.0,6396.0,2853.0,	0.593576	0.888754	0.551448	0.670844	5473.33	4681	5411	4648.33	0.855238	0.859053	GRAM domain-containing protein 1B (Fragment) OS=Homo sapiens GN=GRAMD1B PE=1 SV=1
A0A0J9YY71	GRAMD1B	678754914142	5843.0,5956.0,4434.0,	520063042539	4696.0,6396.0,2853.0,	0.593576	0.888754	0.551448	0.670844	5473.33	4681	5411	4648.33	0.855238	0.859053	GRAM domain-containing protein 1B (Fragment) OS=Homo sapiens GN=GRAMD1B PE=1 SV=1
A0A0J9YYB5	PHRF1	1.07373e+18	924482.0,870020.0,961817.0,	1.02246e+18	923405.0,913664.0,966199.0,	0.97759	0.996067	0.647152	0.743049	924730	927555	918773	934423	1.00305	1.01703	PHD and RING finger domain-containing protein 1 OS=Homo sapiens GN=PHRF1 PE=1 SV=1
A0A0J9YYC8	PRSS2	2.49696e+17	214990.0,217913.0,202217.0,	2.72724e+17	246304.0,288245.0,285805.0,	0.0732045	0.468232	0.0336033	0.104036	213157	270372	211707	273451	1.26842	1.29165	Trypsin-2 OS=Homo sapiens GN=PRSS2 PE=1 SV=1
A0A0R4J2E2	R3HCC1	1.52769e+17	131533.0,138523.0,139187.0,	1.31274e+17	118555.0,121649.0,117169.0,	0.1764	0.63669	0.007793	0.0507966	136829	118476	136414	119124	0.865871	0.873254	R3H and coiled-coil domain-containing protein 1 OS=Homo sapiens GN=R3HCC1 PE=1 SV=1
A0A0R4J2E5	UBE2A	223841384518312	19272.0,15017.0,19603.0,	243671966915619	22005.0,19958.0,17551.0,	0.654524	0.909149	0.393841	0.536513	18180.3	19885	17964	19838	1.09376	1.10432	Ubiquitin-conjugating enzyme E2 A OS=Homo sapiens GN=UBE2A PE=1 SV=1
A0A0R4J2E8	MATR3	2.55218e+23	2.1974412E7,2.0017071E7,2.2361201E7,	2.2689e+23	2.0491021E7,2.0797753E7,2.0770263E7,	0.685705	0.922198	0.402678	0.54548	2.1620727E7	2.0555962333333332E7	2.1450894666666668E7	2.0686345666666668E7	0.950753	0.964358	Matrin-3 OS=Homo sapiens GN=MATR3 PE=1 SV=1
A0A0R4J2F4	IRAK4	1125459423995137	96901.0,102226.0,101848.0,	961578240878369	86841.0,83621.0,88065.0,	0.135964	0.591239	0.0035196	0.0369578	100640	85644.7	100325	86175.7	0.850997	0.858965	Interleukin-1 receptor-associated kinase 4 OS=Homo sapiens GN=IRAK4 PE=1 SV=1
A0A0R4J2F6	IFRD2	195681850716262	16847.0,20075.0,17409.0,	185891530215715	16788.0,15526.0,17659.0,	0.32942	0.774058	0.295167	0.436349	18112.3	16535.3	18110.3	16657.7	0.912932	0.919788	Interferon-related developmental regulator 2 OS=Homo sapiens GN=IFRD2 PE=1 SV=1
A0A0R4J2G5	MEF2C	1127538772290407	97081.0,95158.0,96785.0,	953928890477474	86151.0,90214.0,87061.0,	0.373281	0.798603	0.00924814	0.0549783	96960.7	87256.7	96341.3	87808.7	0.899918	0.911433	Myocyte-specific enhancer factor 2C OS=Homo sapiens GN=MEF2C PE=1 SV=1
A0A0U1RQC9	TP53	2.23287e+20	1922502.0,1601425.0,1661607.0,	2.23621e+20	2019573.0,1974635.0,1992080.0,	0.460934	0.830956	0.11109	0.214785	1753754	1984966	1.72851e+06	1.99543e+06	1.13184	1.15442	Cellular tumor antigen p53 OS=Homo sapiens GN=TP53 PE=1 SV=1
A0A0U1RQE4	SH3D19	968917985484617	83420.0,86620.0,90584.0,	823527687064929	74371.0,78000.0,72961.0,	0.161203	0.631511	0.0124761	0.0628846	87120.7	74717	86874.7	75110.7	0.857627	0.864587	SH3 domain-containing protein 19 OS=Homo sapiens GN=SH3D19 PE=1 SV=1
A0A0U1RQF0	FASN	1.56695e+26	1.34914853E8,1.29925901E8,1.3055238E8,	1.45631e+26	1.3152316E8,1.31514621E8,1.29751072E8,	0.871207	0.971845	0.645971	0.742696	1.3280529333333333E8	1.30233085E8	1.3179771133333333E8	1.3092961766666667E8	0.980632	0.993413	Fatty acid synthase OS=Homo sapiens GN=FASN PE=1 SV=1
A0A0U1RQG6	WDR45	3.09473e+17	266457.0,271934.0,275564.0,	3.06306e+17	276632.0,301697.0,277712.0,	0.694026	0.924139	0.222726	0.357347	272520	283585	271318	285347	1.0406	1.05171	WD repeat domain phosphoinositide-interacting protein 4 OS=Homo sapiens GN=WDR45 PE=1 SV=1
A0A0U1RQH4	EHBP1L1	16759521450	1442.0,1032.0,1552.0,	184611801267	1667.0,1197.0,1423.0,	0.821471	0.958549	0.698307	0.782745	1359	1431	1342	1429	1.05298	1.06483	EH domain-binding protein 1-like protein 1 (Fragment) OS=Homo sapiens GN=EHBP1L1 PE=1 SV=1
A0A0U1RQK7	EIF4G3	9.15947e+20	7886343.0,8214616.0,7702693.0,	9.75158e+20	8806883.0,8801052.0,8753409.0,	0.408979	0.813989	0.0281839	0.0948401	7.97575e+06	8.73812e+06	7.93455e+06	8.78711e+06	1.09559	1.10745	Eukaryotic translation initiation factor 4 gamma 3 OS=Homo sapiens GN=EIF4G3 PE=1 SV=1
A0A0U1RQM0		2.10166e+17	180947.0,225722.0,201899.0,	1.70342e+17	153834.0,150129.0,153180.0,	0.0177499	0.339205	0.0587753	0.143929	202284	151537	202856	152381	0.749133	0.751178	Uncharacterized protein OS=Homo sapiens PE=4 SV=1
A0A0U1RQM3	MTHFS	302491757621325	26044.0,19065.0,22829.0,	224932506720983	20314.0,25436.0,23579.0,	0.96304	0.994056	0.863233	0.908767	23050	22847.7	22646	23109.7	0.991222	1.02047	5-formyltetrahydrofolate cyclo-ligase OS=Homo sapiens GN=MTHFS PE=1 SV=1
A0A0U1RQM7	WDR45	3.09473e+17	266457.0,271934.0,275564.0,	3.06306e+17	276632.0,301697.0,277712.0,	0.694026	0.924139	0.222726	0.357347	272520	283585	271318	285347	1.0406	1.05171	WD repeat domain phosphoinositide-interacting protein 4 OS=Homo sapiens GN=WDR45 PE=1 SV=1
A0A0U1RQP1	DNM1	2.78341e+20	2396531.0,2712115.0,2422440.0,	2.7193e+20	2455869.0,2450567.0,2526412.0,	0.802312	0.953789	0.780022	0.844332	2.51546e+06	2.46083e+06	2510362	2477616	0.978283	0.986956	Dynamin-1 OS=Homo sapiens GN=DNM1 PE=1 SV=1
A0A0U1RQQ1	LRRC16A	4.85114e+17	417682.0,440057.0,410153.0,	4.51126e+17	407419.0,409895.0,426628.0,	0.746618	0.942622	0.506946	0.63225	424638	411576	422631	414647	0.969239	0.98111	F-actin-uncapping protein LRRC16A (Fragment) OS=Homo sapiens GN=LRRC16A PE=1 SV=1
A0A0U1RQQ9	SCYL2	1.11805e+19	962644.0,1097015.0,991971.0,	1.319e+20	1191215.0,1143518.0,1190204.0,	0.199621	0.662987	0.0465359	0.124055	1.01865e+06	1.16835e+06	1017210	1174979	1.14696	1.1551	SCY1-like protein 2 OS=Homo sapiens GN=SCYL2 PE=1 SV=1
A0A0U1RQS5	ERVK3-1	2.32098e+17	199837.0,217671.0,199771.0,	1.5344e+17	138574.0,140284.0,158988.0,	0.0329207	0.383101	0.00257244	0.0336522	206455	144390	205760	145949	0.699376	0.709316	Protein ERVK3-1 (Fragment) OS=Homo sapiens GN=ERVK3-1 PE=1 SV=1
A0A0U1RQT9	SYPL1	296282530924516	25509.0,27454.0,26245.0,	301302554923060	27211.0,25925.0,25913.0,	0.931996	0.985239	0.94448	0.965265	26484.3	26246.3	26402.7	26349.7	0.991014	0.997993	Synaptophysin-like protein 1 (Fragment) OS=Homo sapiens GN=SYPL1 PE=1 SV=1
A0A0U1RQV1	ERVK3-1	2.32098e+17	199837.0,217671.0,199771.0,	1.5344e+17	138574.0,140284.0,158988.0,	0.0329207	0.383101	0.00257244	0.0336522	206455	144390	205760	145949	0.699376	0.709316	Protein ERVK3-1 (Fragment) OS=Homo sapiens GN=ERVK3-1 PE=1 SV=1
A0A0U1RQY8	ATP7B	2.07989e+17	179078.0,190501.0,188635.0,	1.71815e+17	155168.0,154880.0,169800.0,	0.102777	0.521517	0.0154994	0.0708109	186603	158517	186071	159949	0.849486	0.859613	Copper-transporting ATPase 2 OS=Homo sapiens GN=ATP7B PE=1 SV=1
A0A0U1RR06	WDR45	3.09473e+17	266457.0,271934.0,275564.0,	3.06306e+17	276632.0,301697.0,277712.0,	0.694026	0.924139	0.222726	0.357347	272520	283585	271318	285347	1.0406	1.05171	WD repeat domain phosphoinositide-interacting protein 4 OS=Homo sapiens GN=WDR45 PE=1 SV=1
A0A0U1RR27	DENND4A	8.27315e+17	712314.0,696503.0,676959.0,	6.29147e+17	568191.0,591750.0,573083.0,	0.175595	0.63669	0.00118061	0.0233357	700582	574099	695259	577675	0.819459	0.830877	C-myc promoter-binding protein OS=Homo sapiens GN=DENND4A PE=1 SV=1
A0A0U1RRA6	R3HDM2	621825521551027	53538.0,59895.0,54627.0,	365533173227629	33011.0,32198.0,31047.0,	0.00506605	0.284635	0.00399047	0.0390343	56141.3	31971.3	56020	32085.3	0.569479	0.572748	R3H domain-containing protein 2 OS=Homo sapiens GN=R3HDM2 PE=1 SV=1
A0A0U1RRB3	CMTR2	153731282310058	13234.0,13908.0,10766.0,	9362100029209	8453.0,10148.0,10347.0,	0.167331	0.631511	0.0683397	0.158973	12751.3	9524.33	12636	9649.33	0.746928	0.763638	Cap-specific mRNA (nucleoside-2'-O-)-methyltransferase 2 OS=Homo sapiens GN=CMTR2 PE=1 SV=1
A0A0U1RRB6	EXOC6B	1.55528e+20	1339100.0,1365238.0,1342464.0,	1.50676e+20	1360793.0,1373356.0,1369389.0,	0.978961	0.996067	0.133663	0.245989	1.35594e+06	1.35959e+06	1348934	1367846	1.00269	1.01402	Exocyst complex component 6B OS=Homo sapiens GN=EXOC6B PE=1 SV=1
A0A0U1RRH6	PHF14	534993165434208	46062.0,34336.0,36621.0,	452874378541025	40899.0,44429.0,46101.0,	0.65759	0.910942	0.314573	0.456711	39787	43365.7	39006.3	43809.7	1.08995	1.12314	PHD finger protein 14 OS=Homo sapiens GN=PHF14 PE=1 SV=1
A0A0U1RRK1	MICU1	5.37111e+17	462452.0,497593.0,483245.0,	5.03436e+17	454661.0,463458.0,467250.0,	0.5594	0.871501	0.190523	0.317944	482408	458656	481097	461790	0.950765	0.959869	Calcium uptake protein 1, mitochondrial OS=Homo sapiens GN=MICU1 PE=1 SV=1
A0A0U1RRL5	ELF1	889167487274358	76556.0,81217.0,79603.0,	806556354958115	72841.0,64484.0,65306.0,	0.231336	0.697328	0.0306819	0.0988072	79382	67439.7	79125.3	67543.7	0.849559	0.853629	ETS-related transcription factor Elf-1 (Fragment) OS=Homo sapiens GN=ELF1 PE=1 SV=1
A0A0U1RRM1	GATAD2B	9.95574e+17	857185.0,950256.0,893205.0,	7.68421e+17	693969.0,680478.0,714513.0,	0.0298427	0.381697	0.0100326	0.0575625	901976	691623	900215	696320	0.766787	0.773504	Transcriptional repressor p66-beta OS=Homo sapiens GN=GATAD2B PE=1 SV=1
A0A0U1RRM4	PTBP1	1.26779e+23	1.091577E7,1.1531596E7,1.1404193E7,	1.16055e+22	1.0481216E7,1.0389418E7,1.0287141E7,	0.371453	0.798603	0.0323686	0.101713	1.1320345E7	1.033281E7	1.1283853E7	1.0385925E7	0.912765	0.920424	Polypyrimidine tract-binding protein 1 OS=Homo sapiens GN=PTBP1 PE=1 SV=1
A0A0U1RRM6	ENAH	1.70751e+20	1470167.0,1478148.0,1462822.0,	1.39812e+20	1262670.0,1268298.0,1356370.0,	0.228682	0.696032	0.0267958	0.0933526	1.47886e+06	1.28501e+06	1470379	1.29578e+06	0.868918	0.881255	Protein enabled homolog OS=Homo sapiens GN=ENAH PE=1 SV=1
A0A0U5Q247	HLA-DQB1	723143645728	6225.0,4733.0,6132.0,	303741072979	2742.0,4167.0,3347.0,	0.0841879	0.480548	0.0239655	0.0877845	5774.33	3374.33	5696.67	3418.67	0.584368	0.600117	HLA class II histocompatibility antigen, DQ beta 1 chain OS=Homo sapiens GN=HLA-DQB1 PE=1 SV=1
A0A0X1KG68	PAPD7	594865431945595	51217.0,58923.0,48811.0,	468364059940532	42298.0,41196.0,45547.0,	0.105439	0.525317	0.0653542	0.154249	53133.3	42655.7	52983.7	43013.7	0.802804	0.811829	Non-canonical poly(A) RNA polymerase PAPD7 OS=Homo sapiens GN=PAPD7 PE=1 SV=1
A0A0X1KG71	NELFB	1.57e+20	1351776.0,1420180.0,1367585.0,	1.57987e+20	1426815.0,1374480.0,1420850.0,	0.920339	0.984487	0.359734	0.503874	1.38556e+06	1.3996e+06	1379847	1.40738e+06	1.01013	1.01995	Negative elongation factor B OS=Homo sapiens GN=NELFB PE=1 SV=1
A0A140LJL2	CBARP	19821768907	1706.0,1917.0,970.0,	94014122004	848.0,1432.0,2251.0,	0.8346	0.96303	0.969095	0.980852	1552.33	1452	1531	1510.33	0.935366	0.986501	Voltage-dependent calcium channel beta subunit-associated regulatory protein OS=Homo sapiens GN=CBARP PE=1 SV=1
A0A140T8Y0	VARS2	394503150432768	33965.0,34173.0,35079.0,	338123036530386	30535.0,30810.0,34145.0,	0.347683	0.782725	0.14795	0.265112	34574	31521	34405.7	31830	0.911697	0.925138	Valine--tRNA ligase, mitochondrial OS=Homo sapiens GN=VARS2 PE=1 SV=1
A0A140T8Z5	HLA-DQB1	723143645728	6225.0,4733.0,6132.0,	303741072979	2742.0,4167.0,3347.0,	0.0841879	0.480548	0.0239655	0.0877845	5774.33	3374.33	5696.67	3418.67	0.584368	0.600117	HLA class II histocompatibility antigen, DQ beta 1 chain OS=Homo sapiens GN=HLA-DQB1 PE=1 SV=1
A0A140T9D4	HLA-B	1.33131e+16	114624.0,126170.0,107040.0,	717206963664084	64770.0,70660.0,72011.0,	0.0317709	0.381697	0.00692633	0.0487698	116477	68480	115945	69147	0.587927	0.596379	HLA class I histocompatibility antigen, B-46 alpha chain (Fragment) OS=Homo sapiens GN=HLA-B PE=1 SV=1
A0A140T9D5	TRIM40	522495506242554	44986.0,59729.0,45556.0,	360373748528237	32545.0,38037.0,31731.0,	0.0311594	0.381697	0.0641288	0.152414	49955	33919.7	50090.3	34104.3	0.679004	0.680857	Tripartite motif-containing protein 40 OS=Homo sapiens GN=TRIM40 PE=4 SV=1
A0A140T9E9	BRD2	3.40555e+17	293214.0,247705.0,267237.0,	3.24717e+17	293255.0,294712.0,298618.0,	0.626923	0.900715	0.184141	0.309599	272845	293631	269385	295528	1.07618	1.09705	Bromodomain-containing protein 2 (Fragment) OS=Homo sapiens GN=BRD2 PE=1 SV=1
A0A140T9S8	HLA-DQB1	723143645728	6225.0,4733.0,6132.0,	303741072979	2742.0,4167.0,3347.0,	0.0841879	0.480548	0.0239655	0.0877845	5774.33	3374.33	5696.67	3418.67	0.584368	0.600117	HLA class II histocompatibility antigen, DQ beta 1 chain OS=Homo sapiens GN=HLA-DQB1 PE=1 SV=1
A0A140T9T7	TAP1	452739774426	3897.0,4314.0,4738.0,	394829472365	3565.0,2990.0,2657.0,	0.104741	0.525317	0.0260313	0.0919619	4310	3086.67	4316.33	3070.67	0.716164	0.711406	Antigen peptide transporter 1 OS=Homo sapiens GN=TAP1 PE=1 SV=1
A0A140T9Y6	ZBED9	346231184262	2980.0,3382.0,4562.0,	356844743396	3222.0,4539.0,3816.0,	0.697884	0.925864	0.739478	0.816019	3614	3812.67	3641.33	3859	1.05497	1.05978	SCAN domain-containing protein 3 (Fragment) OS=Homo sapiens GN=ZBED9 PE=4 SV=1
A0A140TA21	HLA-B	1.33131e+16	114624.0,126170.0,107040.0,	717206963664084	64770.0,70660.0,72011.0,	0.0317709	0.381697	0.00692633	0.0487698	116477	68480	115945	69147	0.587927	0.596379	HLA class I histocompatibility antigen, B-46 alpha chain OS=Homo sapiens GN=HLA-B PE=1 SV=1
A0A140TA35	VARS2	394503150432768	33965.0,34173.0,35079.0,	338123036530386	30535.0,30810.0,34145.0,	0.347683	0.782725	0.14795	0.265112	34574	31521	34405.7	31830	0.911697	0.925138	Valine--tRNA ligase, mitochondrial OS=Homo sapiens GN=VARS2 PE=1 SV=1
A0A140TA36	VARS2	394503150432768	33965.0,34173.0,35079.0,	338123036530386	30535.0,30810.0,34145.0,	0.347683	0.782725	0.14795	0.265112	34574	31521	34405.7	31830	0.911697	0.925138	Valine--tRNA ligase, mitochondrial OS=Homo sapiens GN=VARS2 PE=1 SV=1
A0A140TA40	VARS2	394503150432768	33965.0,34173.0,35079.0,	338123036530386	30535.0,30810.0,34145.0,	0.347683	0.782725	0.14795	0.265112	34574	31521	34405.7	31830	0.911697	0.925138	Valine--tRNA ligase, mitochondrial OS=Homo sapiens GN=VARS2 PE=1 SV=1
A0A140TA45	VARS2	394503150432768	33965.0,34173.0,35079.0,	338123036530386	30535.0,30810.0,34145.0,	0.347683	0.782725	0.14795	0.265112	34574	31521	34405.7	31830	0.911697	0.925138	Valine--tRNA ligase, mitochondrial OS=Homo sapiens GN=VARS2 PE=1 SV=1
A0A140TA58	KRTAP9-2	3212418839858	2765.0,4542.0,42667.0,	77811282137	702.0,1144.0,2401.0,	0.354602	0.78511	0.362155	0.506029	15752.7	1347.67	16658	1415.67	0.0855517	0.0849842	Keratin-associated protein 9-2 OS=Homo sapiens GN=KRTAP9-2 PE=4 SV=1
A0A140TA67	KRTAP9-6	3212418839858	2765.0,4542.0,42667.0,	77811282137	702.0,1144.0,2401.0,	0.354602	0.78511	0.362155	0.506029	15752.7	1347.67	16658	1415.67	0.0855517	0.0849842	Keratin-associated protein 9-6 OS=Homo sapiens GN=KRTAP9-6 PE=4 SV=1
A0A140TA69	KRT34	5.28658e+18	455171.0,941739.0,5750284.0,	1.82855e+17	165137.0,400731.0,583618.0,	0.349431	0.783215	0.358257	0.502348	2.25604e+06	365709	2382398	383162	0.162102	0.16083	Keratin, type I cuticular Ha4 OS=Homo sapiens GN=KRT34 PE=3 SV=1
A0AVF1	TTC26	9.4544e+17	814027.0,810701.0,805801.0,	8.53169e+17	770515.0,775199.0,786029.0,	0.618712	0.898272	0.00780625	0.0507966	815162	772196	810176	777248	0.947291	0.959356	Intraflagellar transport protein 56 OS=Homo sapiens GN=TTC26 PE=2 SV=1
A0AVF1-2	TTC26	9.4544e+17	814027.0,810701.0,805801.0,	8.53169e+17	770515.0,775199.0,786029.0,	0.618712	0.898272	0.00780625	0.0507966	815162	772196	810176	777248	0.947291	0.959356	Isoform 2 of Intraflagellar transport protein 56 OS=Homo sapiens GN=TTC26
A0AVF1-3	TTC26	9.4544e+17	814027.0,810701.0,805801.0,	8.53169e+17	770515.0,775199.0,786029.0,	0.618712	0.898272	0.00780625	0.0507966	815162	772196	810176	777248	0.947291	0.959356	Isoform 3 of Intraflagellar transport protein 56 OS=Homo sapiens GN=TTC26
A0AVK6	E2F8	7948115637613	6843.0,12543.0,8150.0,	420449755878	3796.0,5048.0,6605.0,	0.0714635	0.468232	0.129749	0.240866	9041.33	5019	9178.67	5149.67	0.555117	0.561047	Transcription factor E2F8 OS=Homo sapiens GN=E2F8 PE=1 SV=1
A0AVL1	ADAM9	400683342626591	34498.0,36258.0,28466.0,	242772511920034	21923.0,25488.0,22511.0,	0.10469	0.525317	0.0364828	0.108616	33361.7	23143.3	33074	23307.3	0.69371	0.704703	ADAM9 protein OS=Homo sapiens GN=ADAM9 PE=1 SV=1
A0AVT1	UBA6	1.46635e+23	1.2625363E7,1.3333842E7,1.2452256E7,	1.55811e+23	1.4071655E7,1.372238E7,1.3656051E7,	0.547883	0.867688	0.0457973	0.122816	1.2862333E7	1.3752158333333334E7	1.2803820333333334E7	1.3816695333333334E7	1.06918	1.07911	Ubiquitin-like modifier-activating enzyme 6 OS=Homo sapiens GN=UBA6 PE=1 SV=1
A0FGR8-2	ESYT2	1.5687e+20	1350659.0,1417708.0,1371769.0,	1.16038e+19	1047965.0,1071730.0,1067331.0,	0.0479378	0.413022	0.0015144	0.0269958	1.38567e+06	1.05545e+06	1.38005e+06	1062342	0.761692	0.769788	Isoform 2 of Extended synaptotagmin-2 OS=Homo sapiens GN=ESYT2
A0JNW5	UHRF1BP1L	8.84677e+17	761702.0,818846.0,772043.0,	7.77725e+17	702376.0,713091.0,730216.0,	0.289187	0.754937	0.0418231	0.117021	786902	710093	784197	715228	0.902391	0.912051	UHRF1-binding protein 1-like OS=Homo sapiens GN=UHRF1BP1L PE=1 SV=2
A0JP02	PLEKHA5	1.46778e+17	126374.0,125616.0,121483.0,	1.28775e+17	116296.0,125833.0,123213.0,	0.733426	0.940706	0.461383	0.591879	125353	120811	124491	121781	0.963761	0.978229	PLEKHA5 protein OS=Homo sapiens GN=PLEKHA5 PE=1 SV=1
A0JP08	ZEB2	1366	0.0,0.0,1462.0,	0	0.0,0.0,0.0,	0.42265	0.816139	0.42265	0.559917	455.333	0	487.333	0	0	0	Zinc finger E-box binding homeobox 2 OS=Homo sapiens GN=ZEB2 PE=1 SV=1
A0MZ66	SHTN1	2.61585e+20	2252252.0,2251343.0,2304423.0,	2.45539e+20	2217514.0,2135790.0,2223805.0,	0.67017	0.917822	0.0952855	0.195461	2281277	2179702	2.26934e+06	2.19237e+06	0.955474	0.966083	Shootin-1 OS=Homo sapiens GN=SHTN1 PE=1 SV=4
A0MZ66-3	SHTN1	2.61585e+20	2252252.0,2251343.0,2304423.0,	2.45539e+20	2217514.0,2135790.0,2223805.0,	0.67017	0.917822	0.0952855	0.195461	2281277	2179702	2.26934e+06	2.19237e+06	0.955474	0.966083	Isoform 3 of Shootin-1 OS=Homo sapiens GN=SHTN1
A0MZ66-4	SHTN1	2.61585e+20	2252252.0,2251343.0,2304423.0,	2.45539e+20	2217514.0,2135790.0,2223805.0,	0.67017	0.917822	0.0952855	0.195461	2281277	2179702	2.26934e+06	2.19237e+06	0.955474	0.966083	Isoform 4 of Shootin-1 OS=Homo sapiens GN=SHTN1
A1KXE4	FAM168B	400614280633685	34492.0,46434.0,36061.0,	282852804025415	25544.0,28453.0,28560.0,	0.0388121	0.391183	0.083526	0.178975	38850.7	27246.7	38995.7	27519	0.701318	0.705694	Myelin-associated neurite-outgrowth inhibitor OS=Homo sapiens GN=FAM168B PE=1 SV=1
A1KXE4-2	FAM168B	400614280633685	34492.0,46434.0,36061.0,	282852804025415	25544.0,28453.0,28560.0,	0.0388121	0.391183	0.083526	0.178975	38850.7	27246.7	38995.7	27519	0.701318	0.705694	Isoform 2 of Myelin-associated neurite-outgrowth inhibitor OS=Homo sapiens GN=FAM168B
A1L020	MEX3A	1.95321e+17	168171.0,197510.0,178962.0,	1.42128e+17	128359.0,131717.0,132494.0,	0.00907902	0.297912	0.0252984	0.0905692	181522	129946	181548	130857	0.71587	0.720784	RNA-binding protein MEX3A OS=Homo sapiens GN=MEX3A PE=1 SV=1
A1L0T0	ILVBL	4.27032e+17	367677.0,370342.0,358590.0,	4.2771e+17	386276.0,361626.0,366619.0,	0.958963	0.993654	0.527392	0.651353	367797	370111	365536	371507	1.00629	1.01633	Acetolactate synthase-like protein OS=Homo sapiens GN=ILVBL PE=1 SV=2
A1L390	PLEKHG3	1.09918e+16	94638.0,101207.0,121766.0,	981888604977982	88675.0,87316.0,87631.0,	0.101285	0.521287	0.158203	0.27811	105653	87406.3	105870	87874	0.827299	0.830015	Pleckstrin homology domain-containing family G member 3 OS=Homo sapiens GN=PLEKHG3 PE=1 SV=1
A1L390-2	PLEKHG3	1.09918e+16	94638.0,101207.0,121766.0,	981888604977982	88675.0,87316.0,87631.0,	0.101285	0.521287	0.158203	0.27811	105653	87406.3	105870	87874	0.827299	0.830015	Isoform 2 of Pleckstrin homology domain-containing family G member 3 OS=Homo sapiens GN=PLEKHG3
A1L390-3	PLEKHG3	1.09918e+16	94638.0,101207.0,121766.0,	981888604977982	88675.0,87316.0,87631.0,	0.101285	0.521287	0.158203	0.27811	105653	87406.3	105870	87874	0.827299	0.830015	Isoform 3 of Pleckstrin homology domain-containing family G member 3 OS=Homo sapiens GN=PLEKHG3
A1X283	SH3PXD2B	5.04341e+20	4342396.0,4680666.0,4474505.0,	5.14072e+20	4642712.0,4541398.0,4672857.0,	0.85144	0.968005	0.351258	0.495095	4.51264e+06	4591493	4499189	4618989	1.01747	1.02663	SH3 and PX domain-containing protein 2B OS=Homo sapiens GN=SH3PXD2B PE=1 SV=3
A2A274	ACO2	4.32424e+20	3723193.0,3661344.0,3719384.0,	3.76889e+20	3403776.0,3589246.0,3611633.0,	0.567971	0.876951	0.11732	0.223367	3724582	3.50665e+06	3701307	3534885	0.941489	0.955037	Aconitate hydratase, mitochondrial OS=Homo sapiens GN=ACO2 PE=1 SV=1
A2A3K4	PTPDC1	402032932816	3461.0,3572.0,3014.0,	120615341373	1089.0,1556.0,1542.0,	0.0228534	0.3594	0.00109529	0.0227659	3376.33	1371	3349	1395.67	0.406062	0.416741	Protein tyrosine phosphatase domain-containing protein 1 OS=Homo sapiens GN=PTPDC1 PE=2 SV=1
A2A3K4-2	PTPDC1	402032932816	3461.0,3572.0,3014.0,	120615341373	1089.0,1556.0,1542.0,	0.0228534	0.3594	0.00109529	0.0227659	3376.33	1371	3349	1395.67	0.406062	0.416741	Isoform 2 of Protein tyrosine phosphatase domain-containing protein 1 OS=Homo sapiens GN=PTPDC1
A2ABF8	EHMT2	1.15444e+18	993969.0,906580.0,923522.0,	1.11494e+18	1006918.0,996003.0,1033843.0,	0.671728	0.918174	0.102287	0.203326	950948	1.0055e+06	941357	1.01225e+06	1.05736	1.07531	Histone-lysine N-methyltransferase EHMT2 OS=Homo sapiens GN=EHMT2 PE=1 SV=1
A2ABF9	EHMT2	1.15444e+18	993969.0,906580.0,923522.0,	1.11494e+18	1006918.0,996003.0,1033843.0,	0.671728	0.918174	0.102287	0.203326	950948	1.0055e+06	941357	1.01225e+06	1.05736	1.07531	Histone-lysine N-methyltransferase EHMT2 OS=Homo sapiens GN=EHMT2 PE=1 SV=1
A2ADX3	HLA-DQB2	723143645728	6225.0,4733.0,6132.0,	303741072979	2742.0,4167.0,3347.0,	0.0841879	0.480548	0.0239655	0.0877845	5774.33	3374.33	5696.67	3418.67	0.584368	0.600117	HLA class II histocompatibility antigen, DQ beta 2 chain OS=Homo sapiens GN=HLA-DQB2 PE=1 SV=1
A2AEA2	HLA-C	4.95947e+17	427008.0,428471.0,419408.0,	2.99725e+17	270684.0,273744.0,271079.0,	0.0272089	0.378102	8.487584714229254E-5	0.0119279	427571	270245	424962	271836	0.632047	0.63967	HLA class I histocompatibility antigen, Cw-6 alpha chain OS=Homo sapiens GN=HLA-C PE=1 SV=2
A2IDA3	MPG	1.84871e+17	159171.0,171962.0,170927.0,	1.51742e+17	137040.0,140777.0,153801.0,	0.0795091	0.47695	0.024575	0.0890534	167688	142448	167353	143873	0.849486	0.859694	DNA-3-methyladenine glycosylase (Fragment) OS=Homo sapiens GN=MPG PE=1 SV=1
A2RRP1	NBAS	2.77954e+20	2393186.0,2217238.0,2336225.0,	3.21629e+20	2904699.0,2914863.0,2926345.0,	0.125535	0.570582	0.00675119	0.0483742	2335265	2897652	2.31555e+06	2.9153e+06	1.24082	1.25901	Neuroblastoma-amplified sequence OS=Homo sapiens GN=NBAS PE=1 SV=2
A2RTX5	TARSL2	2.12398e+20	1828749.0,1948338.0,1813679.0,	2.0011e+20	1807239.0,1782434.0,1770043.0,	0.628003	0.901426	0.207227	0.338267	1.87141e+06	1.7776e+06	1.86359e+06	1786572	0.949871	0.958673	Probable threonine--tRNA ligase 2, cytoplasmic OS=Homo sapiens GN=TARSL2 PE=1 SV=1
A2RTX5-2	TARSL2	2.12398e+20	1828749.0,1948338.0,1813679.0,	2.0011e+20	1807239.0,1782434.0,1770043.0,	0.628003	0.901426	0.207227	0.338267	1.87141e+06	1.7776e+06	1.86359e+06	1786572	0.949871	0.958673	Isoform 2 of Probable threonine--tRNA ligase 2, cytoplasmic OS=Homo sapiens GN=TARSL2
A2RUB6	CCDC66	15169995512634	13060.0,10798.0,13525.0,	14594103779573	13180.0,10529.0,10757.0,	0.646799	0.907519	0.461624	0.591879	12586	11514.7	12461	11488.7	0.914879	0.92197	Coiled-coil domain-containing protein 66 OS=Homo sapiens GN=CCDC66 PE=1 SV=4
A2RUB6-2	CCDC66	15169995512634	13060.0,10798.0,13525.0,	14594103779573	13180.0,10529.0,10757.0,	0.646799	0.907519	0.461624	0.591879	12586	11514.7	12461	11488.7	0.914879	0.92197	Isoform 2 of Coiled-coil domain-containing protein 66 OS=Homo sapiens GN=CCDC66
A2RUB6-3	CCDC66	15169995512634	13060.0,10798.0,13525.0,	14594103779573	13180.0,10529.0,10757.0,	0.646799	0.907519	0.461624	0.591879	12586	11514.7	12461	11488.7	0.914879	0.92197	Isoform 3 of Coiled-coil domain-containing protein 66 OS=Homo sapiens GN=CCDC66
A2RUB6-4	CCDC66	15169995512634	13060.0,10798.0,13525.0,	14594103779573	13180.0,10529.0,10757.0,	0.646799	0.907519	0.461624	0.591879	12586	11514.7	12461	11488.7	0.914879	0.92197	Isoform 4 of Coiled-coil domain-containing protein 66 OS=Homo sapiens GN=CCDC66
A2RUF3	SRGAP2	4.86446e+20	4188316.0,4249294.0,4234015.0,	4.84597e+20	4376507.0,4294975.0,4292886.0,	0.906039	0.982295	0.0498623	0.129718	4.24557e+06	4299587	4223875	4321456	1.01272	1.0231	SLIT-ROBO Rho GTPase activating protein 2 OS=Homo sapiens GN=SRGAP2 PE=1 SV=1
A2VDJ0	KIAA0922	949016619267378	81709.0,71801.0,72129.0,	597905293956142	53995.0,53717.0,63087.0,	0.163452	0.631511	0.0151361	0.0699754	76157	56290.3	75213	56933	0.739135	0.756957	Transmembrane protein 131-like OS=Homo sapiens GN=KIAA0922 PE=1 SV=2
A2VDJ0-3	KIAA0922	949016619267378	81709.0,71801.0,72129.0,	597905293956142	53995.0,53717.0,63087.0,	0.163452	0.631511	0.0151361	0.0699754	76157	56290.3	75213	56933	0.739135	0.756957	Isoform 3 of Transmembrane protein 131-like OS=Homo sapiens GN=KIAA0922
A2VDJ0-5	KIAA0922	949016619267378	81709.0,71801.0,72129.0,	597905293956142	53995.0,53717.0,63087.0,	0.163452	0.631511	0.0151361	0.0699754	76157	56290.3	75213	56933	0.739135	0.756957	Isoform 4 of Transmembrane protein 131-like OS=Homo sapiens GN=KIAA0922
A2VDJ0-6	KIAA0922	949016619267378	81709.0,71801.0,72129.0,	597905293956142	53995.0,53717.0,63087.0,	0.163452	0.631511	0.0151361	0.0699754	76157	56290.3	75213	56933	0.739135	0.756957	Isoform 5 of Transmembrane protein 131-like OS=Homo sapiens GN=KIAA0922
A3KMH1	VWA8	1.36728e+17	117723.0,116307.0,107811.0,	1.26986e+17	114682.0,119173.0,114850.0,	0.96294	0.994056	0.554229	0.671928	114885	115545	113947	116235	1.00575	1.02008	von Willebrand factor A domain-containing protein 8 OS=Homo sapiens GN=VWA8 PE=1 SV=2
A3KMH1-2	VWA8	1.36728e+17	117723.0,116307.0,107811.0,	1.26986e+17	114682.0,119173.0,114850.0,	0.96294	0.994056	0.554229	0.671928	114885	115545	113947	116235	1.00575	1.02008	Isoform 2 of von Willebrand factor A domain-containing protein 8 OS=Homo sapiens GN=VWA8
A3KMH1-3	VWA8	1.36728e+17	117723.0,116307.0,107811.0,	1.26986e+17	114682.0,119173.0,114850.0,	0.96294	0.994056	0.554229	0.671928	114885	115545	113947	116235	1.00575	1.02008	Isoform 3 of von Willebrand factor A domain-containing protein 8 OS=Homo sapiens GN=VWA8
A3KN83	SBNO1	2.17648e+20	1873952.0,2017726.0,1962689.0,	2.08409e+20	1882190.0,1929677.0,1933931.0,	0.738771	0.940706	0.488359	0.615867	1.95663e+06	1902244	1.95146e+06	1915266	0.972205	0.981455	Protein strawberry notch homolog 1 OS=Homo sapiens GN=SBNO1 PE=1 SV=1
A3KN83-2	SBNO1	2.17648e+20	1873952.0,2017726.0,1962689.0,	2.08409e+20	1882190.0,1929677.0,1933931.0,	0.738771	0.940706	0.488359	0.615867	1.95663e+06	1902244	1.95146e+06	1915266	0.972205	0.981455	Isoform 2 of Protein strawberry notch homolog 1 OS=Homo sapiens GN=SBNO1
A3KN83-3	SBNO1	2.17648e+20	1873952.0,2017726.0,1962689.0,	2.08409e+20	1882190.0,1929677.0,1933931.0,	0.738771	0.940706	0.488359	0.615867	1.95663e+06	1902244	1.95146e+06	1915266	0.972205	0.981455	Isoform 3 of Protein strawberry notch homolog 1 OS=Homo sapiens GN=SBNO1
A4D1E9	GTPBP10	103901070810005	8944.0,11615.0,10710.0,	11740100449328	10602.0,10191.0,10482.0,	0.997101	0.999512	0.998209	0.999654	10367.7	10370.7	10423	10425	1.00029	1.00019	GTP-binding protein 10 OS=Homo sapiens GN=GTPBP10 PE=1 SV=1
A4D1P6	WDR91	9.52988e+17	820525.0,798298.0,817871.0,	8.74537e+17	789811.0,827133.0,803019.0,	0.855216	0.969227	0.693206	0.779097	817626	801420	812231	806654	0.980178	0.993134	WD repeat-containing protein 91 OS=Homo sapiens GN=WDR91 PE=1 SV=2
A4D1S0	KLRG2	1030608484185075	88733.0,92031.0,91076.0,	871067324867071	78666.0,74325.0,75369.0,	0.14701	0.611056	0.00125653	0.0243336	90992	75808.3	90613.3	76120	0.833132	0.840053	Killer cell lectin-like receptor subfamily G member 2 OS=Homo sapiens GN=KLRG2 PE=1 SV=3
A4D1S0-2	KLRG2	1030608484185075	88733.0,92031.0,91076.0,	871067324867071	78666.0,74325.0,75369.0,	0.14701	0.611056	0.00125653	0.0243336	90992	75808.3	90613.3	76120	0.833132	0.840053	Isoform 2 of Killer cell lectin-like receptor subfamily G member 2 OS=Homo sapiens GN=KLRG2
A4D1U4	LCHN	659553734767	5678.0,5828.0,5103.0,	472956984351	4270.0,5781.0,4889.0,	0.389983	0.804729	0.340769	0.485237	5578.33	4926	5536.33	4980	0.883059	0.899512	Protein LCHN OS=Homo sapiens GN=LCHN PE=2 SV=1
A5PL33	KRBA1	670235073856367	57707.0,55039.0,60344.0,	718076574456215	64850.0,66712.0,63171.0,	0.376749	0.798603	0.0224002	0.0850827	58042.7	64588.7	57696.7	64911	1.11278	1.12504	Protein KRBA1 OS=Homo sapiens GN=KRBA1 PE=1 SV=3
A5PL33-2	KRBA1	670235073856367	57707.0,55039.0,60344.0,	718076574456215	64850.0,66712.0,63171.0,	0.376749	0.798603	0.0224002	0.0850827	58042.7	64588.7	57696.7	64911	1.11278	1.12504	Isoform 2 of Protein KRBA1 OS=Homo sapiens GN=KRBA1
A5PL33-3	KRBA1	670235073856367	57707.0,55039.0,60344.0,	718076574456215	64850.0,66712.0,63171.0,	0.376749	0.798603	0.0224002	0.0850827	58042.7	64588.7	57696.7	64911	1.11278	1.12504	Isoform 3 of Protein KRBA1 OS=Homo sapiens GN=KRBA1
A5PLN9-4	TRAPPC13	5.23554e+17	450781.0,436741.0,451762.0,	5.106e+17	461131.0,444099.0,486489.0,	0.821068	0.958549	0.290667	0.431521	449388	460392	446428	463906	1.02449	1.03915	Isoform 3 of Trafficking protein particle complex subunit 13 OS=Homo sapiens GN=TRAPPC13
A5PLN9-5	TRAPPC13	5.23554e+17	450781.0,436741.0,451762.0,	5.106e+17	461131.0,444099.0,486489.0,	0.821068	0.958549	0.290667	0.431521	449388	460392	446428	463906	1.02449	1.03915	Isoform 4 of Trafficking protein particle complex subunit 13 OS=Homo sapiens GN=TRAPPC13
A5YKK6	CNOT1	1.56176e+23	1.344685E7,1.398032E7,1.2904782E7,	1.64526e+23	1.4858722E7,1.5490457E7,1.4838573E7,	0.368905	0.795805	0.0164164	0.0725518	1.3519949E7	1.4974249333333334E7	1.3443984E7	1.5062584E7	1.10757	1.1204	CCR4-NOT transcription complex subunit 1 OS=Homo sapiens GN=CNOT1 PE=1 SV=2
A6H8Y1	BDP1	735305290654001	63307.0,57387.0,57808.0,	653105761354202	58980.0,58459.0,60906.0,	0.892035	0.977825	0.98144	0.989299	60145.7	59041.7	59500.7	59448.3	0.981645	0.99912	Transcription factor TFIIIB component B'' homolog OS=Homo sapiens GN=BDP1 PE=1 SV=3
A6H8Y1-2	BDP1	735305290654001	63307.0,57387.0,57808.0,	653105761354202	58980.0,58459.0,60906.0,	0.892035	0.977825	0.98144	0.989299	60145.7	59041.7	59500.7	59448.3	0.981645	0.99912	Isoform 2 of Transcription factor TFIIIB component B'' homolog OS=Homo sapiens GN=BDP1
A6H8Y1-7	BDP1	735305290654001	63307.0,57387.0,57808.0,	653105761354202	58980.0,58459.0,60906.0,	0.892035	0.977825	0.98144	0.989299	60145.7	59041.7	59500.7	59448.3	0.981645	0.99912	Isoform 7 of Transcription factor TFIIIB component B'' homolog OS=Homo sapiens GN=BDP1
A6NDB9	PALM3	12851761010699	11064.0,8255.0,11453.0,	108821118211818	9827.0,11346.0,13280.0,	0.61342	0.895439	0.43596	0.571044	10386.7	11294	10257.3	11484.3	1.08736	1.11962	Paralemmin-3 OS=Homo sapiens GN=PALM3 PE=1 SV=2
A6NDG6	PGP	5.58735e+20	4810736.0,5478684.0,4999978.0,	2.8924e+20	2612197.0,2617826.0,2668962.0,	0.00319271	0.284635	0.00611169	0.0460457	5102787	2.61576e+06	5096466	2632995	0.512614	0.516632	Glycerol-3-phosphate phosphatase OS=Homo sapiens GN=PGP PE=1 SV=1
A6NDU8	C5orf51	1.11853e+18	963055.0,1077727.0,1017930.0,	1.11011e+18	1002566.0,985360.0,1013853.0,	0.755265	0.945814	0.628598	0.729741	1.02096e+06	994460	1.01957e+06	1000593	0.974042	0.981387	UPF0600 protein C5orf51 OS=Homo sapiens GN=C5orf51 PE=1 SV=1
A6NED2	RCCD1	619844555450684	53367.0,49414.0,54258.0,	444643824138923	40155.0,38802.0,43738.0,	0.11408	0.54633	0.00544545	0.0436062	52740.7	40542.7	52346.3	40898.3	0.768717	0.781303	RCC1 domain-containing protein 1 OS=Homo sapiens GN=RCCD1 PE=1 SV=1
A6NEL0	HMGN1	0	0.0,0.0,0.0,	7880713	711.0,0.0,801.0,	0.184521	0.644178	0.184946	0.310588	0	500.333	0	504	Infinity	Infinity	Non-histone chromosomal protein HMG-14 OS=Homo sapiens GN=HMGN1 PE=1 SV=1
A6NEM2	HCFC1	1.28151e+23	1.1033781E7,1.1817503E7,1.1487396E7,	1.09756e+21	9912309.0,9712090.0,9836419.0,	0.14004	0.600029	0.0144253	0.0680931	1.1479832333333334E7	9.76668e+06	1.1446226666666666E7	9.82027e+06	0.850768	0.857948	Host cell factor 1 OS=Homo sapiens GN=HCFC1 PE=1 SV=2
A6NEM5	PIGK	1.1684e+16	100599.0,108920.0,101665.0,	1203739715989048	108711.0,98590.0,100067.0,	0.878656	0.974496	0.772293	0.838952	104071	102193	103728	102456	0.981955	0.987737	GPI-anchor transamidase OS=Homo sapiens GN=PIGK PE=1 SV=1
A6NF31	OFD1	649604207047460	55930.0,45633.0,50807.0,	771766079061818	69698.0,61685.0,69465.0,	0.162745	0.631511	0.0156809	0.071119	51496.7	66594.7	50790	66949.3	1.29318	1.31816	Oral-facial-digital syndrome 1 protein OS=Homo sapiens GN=OFD1 PE=1 SV=1
A6NFI3	ZNF316	3.49664e+17	301059.0,263259.0,306730.0,	2.75969e+17	249233.0,270684.0,268954.0,	0.412496	0.815558	0.172319	0.295256	292957	260689	290349	262957	0.889853	0.905657	Zinc finger protein 316 OS=Homo sapiens GN=ZNF316 PE=1 SV=1
A6NFQ9	SEPT8	4.49316e+17	386860.0,354843.0,363917.0,	4.40601e+17	397916.0,412226.0,408187.0,	0.532643	0.863859	0.0418585	0.117021	372123	403361	368540	406110	1.08395	1.10194	Septin-8 OS=Homo sapiens GN=SEPT8 PE=1 SV=1
A6NFX8	NUDT5	8.75059e+17	753428.0,786333.0,786979.0,	9.33334e+17	842915.0,817647.0,840493.0,	0.527019	0.863859	0.0160374	0.0718686	778354	829017	775580	833685	1.06509	1.07492	ADP-sugar pyrophosphatase OS=Homo sapiens GN=NUDT5 PE=1 SV=1
A6NGB9	WIPF3	217971926916687	18766.0,20901.0,17863.0,	212611733615764	19200.0,17591.0,17714.0,	0.634921	0.905227	0.399349	0.542163	19251	18120.3	19176.7	18168.3	0.941267	0.947419	WAS/WASL-interacting protein family member 3 OS=Homo sapiens GN=WIPF3 PE=2 SV=4
A6NGJ0	DYNLT3	708569575042	6100.0,7546.0,5397.0,	706272154674	6377.0,7321.0,5252.0,	0.968588	0.996067	0.973304	0.983378	6361.33	6317	6347.67	6316.67	0.993031	0.995116	Dynein light chain Tctex-type 3 OS=Homo sapiens GN=DYNLT3 PE=1 SV=1
A6NGP5	HN1L	387473545729692	33361.0,38461.0,31786.0,	387363685832929	34983.0,37400.0,37003.0,	0.6542	0.909139	0.446796	0.578867	34632	36174.3	34536	36462	1.04453	1.05577	Hematological and neurological-expressed 1-like protein OS=Homo sapiens GN=HN1L PE=1 SV=2
A6NGS0	UBE2J2	336942537125688	29010.0,27521.0,27500.0,	212222144220246	19166.0,21757.0,22751.0,	0.113504	0.544578	0.0121652	0.0622365	28251	20970	28010.3	21224.7	0.742275	0.757744	Ubiquitin-conjugating enzyme E2 J2 OS=Homo sapiens GN=UBE2J2 PE=1 SV=1
A6NHB5	ZMYM3	2.08241e+20	1792958.0,1407654.0,1659706.0,	1.94701e+20	1758393.0,1815607.0,1816494.0,	0.61752	0.897268	0.256355	0.393275	1643466	1.78424e+06	1620106	1.79683e+06	1.08566	1.10908	Zinc finger MYM-type protein 3 OS=Homo sapiens GN=ZMYM3 PE=1 SV=1
A6NHM7	ARHGAP22	22652400963	1950.0,2603.0,1030.0,	177310132429	1601.0,1027.0,2729.0,	0.833777	0.962917	0.91678	0.946125	1876	1738.33	1861	1785.67	0.926617	0.95952	Rho GTPase activating protein 22, isoform CRA_a OS=Homo sapiens GN=ARHGAP22 PE=1 SV=1
A6NHR9	SMCHD1	9.2415e+20	7956953.0,7508800.0,7743499.0,	9.93471e+20	8972266.0,9016607.0,9037531.0,	0.277855	0.746031	0.00901751	0.054363	7.79891e+06	8954258	7.73642e+06	9.0088e+06	1.14814	1.16447	Structural maintenance of chromosomes flexible hinge domain-containing protein 1 OS=Homo sapiens GN=SMCHD1 PE=1 SV=2
A6NHT5	HMX3	3.7957e+17	326812.0,331487.0,337286.0,	4.22e+17	381119.0,404109.0,380667.0,	0.194408	0.653823	0.0100031	0.0574838	333404	386330	331862	388632	1.15875	1.17107	Homeobox protein HMX3 OS=Homo sapiens GN=HMX3 PE=3 SV=1
A6NI28	ARHGAP42	868395828161819	74769.0,63221.0,66180.0,	675376397752310	60994.0,64919.0,58783.0,	0.501227	0.852066	0.194596	0.323276	68979.7	61274.7	68056.7	61565.3	0.8883	0.904619	Rho GTPase-activating protein 42 OS=Homo sapiens GN=ARHGAP42 PE=1 SV=3
A6NIH7	UNC119B	677365370956719	58320.0,58260.0,60720.0,	647906098653459	58512.0,61883.0,60073.0,	0.950724	0.990484	0.452884	0.585116	59388	59745	59100	60156	1.00601	1.01787	Protein unc-119 homolog B OS=Homo sapiens GN=UNC119B PE=1 SV=1
A6NIR2	HSPB11	250752263719113	21589.0,24555.0,20461.0,	269502249222008	24339.0,22823.0,24731.0,	0.54607	0.866657	0.287344	0.428004	22275	23816.7	22201.7	23964.3	1.06921	1.07939	Chromosome 1 open reading frame 41, isoform CRA_b OS=Homo sapiens GN=HSPB11 PE=1 SV=1
A6NIW2	DOCK11	3.55258e+20	3058785.0,2890409.0,2934840.0,	3.70315e+20	3344396.0,3339162.0,3390919.0,	0.375164	0.798603	0.00992386	0.0572651	2.98619e+06	3337119	2.96134e+06	3358159	1.11752	1.134	Dedicator of cytokinesis protein 11 OS=Homo sapiens GN=DOCK11 PE=1 SV=2
A6NJ38	ARHGAP22	22652400963	1950.0,2603.0,1030.0,	177310132429	1601.0,1027.0,2729.0,	0.833777	0.962917	0.91678	0.946125	1876	1738.33	1861	1785.67	0.926617	0.95952	Rho GTPase-activating protein 22 OS=Homo sapiens GN=ARHGAP22 PE=1 SV=1
A6NJT0	UNCX	308726462647	2657.0,2870.0,2833.0,	131421192258	1186.0,2150.0,2537.0,	0.073887	0.468232	0.172082	0.294921	2793.33	1897	2786.67	1957.67	0.679117	0.702512	Homeobox protein unc-4 homolog OS=Homo sapiens GN=UNCX PE=3 SV=1
A6NK28	MAP2K5	289462317920740	24922.0,25143.0,22203.0,	244472515917657	22078.0,25529.0,19841.0,	0.6132	0.895439	0.457822	0.589691	24288.3	22421	24089.3	22482.7	0.923118	0.933304	Dual-specificity mitogen-activated protein kinase kinase 5 OS=Homo sapiens GN=MAP2K5 PE=1 SV=1
A6NKD9	CCDC85C	196621966118086	16927.0,21326.0,19360.0,	8484107317297	7661.0,10888.0,8199.0,	0.00278349	0.284635	0.00376478	0.0386442	19136.3	8837.33	19204.3	8916	0.461809	0.46427	Coiled-coil domain-containing protein 85C OS=Homo sapiens GN=CCDC85C PE=1 SV=1
A6NKF1	SAC3D1	5.63671e+17	485318.0,577072.0,490979.0,	3.62235e+17	327141.0,317075.0,319245.0,	0.00852308	0.297912	0.0211059	0.0821323	518091	319601	517790	321154	0.616882	0.62024	SAC3 domain-containing protein 1 OS=Homo sapiens GN=SAC3D1 PE=1 SV=2
A6NKT7	RGPD3	1.08182e+21	9314554.0,8250603.0,8782863.0,	1.17082e+22	1.0573987E7,1.0927499E7,1.0822023E7,	0.203572	0.670089	0.0151275	0.0699754	8876058	1.0702468666666666E7	8.78267e+06	1.0774503E7	1.20577	1.22679	RanBP2-like and GRIP domain-containing protein 3 OS=Homo sapiens GN=RGPD3 PE=3 SV=2
A6NL66	LRRC42	896964149512	7722.0,6957.0,10183.0,	838486837350	7571.0,8810.0,8259.0,	0.888663	0.976907	0.948367	0.967859	8298.33	8139	8287.33	8213.33	0.980799	0.991071	Leucine-rich repeat-containing protein 42 (Fragment) OS=Homo sapiens GN=LRRC42 PE=1 SV=1
A6NL93	HMGN1	0	0.0,0.0,0.0,	7880713	711.0,0.0,801.0,	0.184521	0.644178	0.184946	0.310588	0	500.333	0	504	Infinity	Infinity	Non-histone chromosomal protein HMG-14 OS=Homo sapiens GN=HMGN1 PE=1 SV=1
A6NMH6	SEPT8	4.49316e+17	386860.0,354843.0,363917.0,	4.40601e+17	397916.0,412226.0,408187.0,	0.532643	0.863859	0.0418585	0.117021	372123	403361	368540	406110	1.08395	1.10194	Septin-8 OS=Homo sapiens GN=SEPT8 PE=1 SV=1
A6NMH8	CD81	3.3358e+17	287214.0,301171.0,299912.0,	3.38804e+17	305982.0,308585.0,305780.0,	0.781152	0.948542	0.133691	0.245989	297122	305006	296099	306782	1.02653	1.03608	Tetraspanin OS=Homo sapiens GN=CD81 PE=1 SV=1
A6NML8	DIAPH2	1.85899e+20	1600597.0,1818861.0,1568609.0,	2.16512e+20	1955373.0,2051594.0,1980693.0,	0.125804	0.570582	0.0387305	0.112606	1.66699e+06	1.98317e+06	1662689	1.99589e+06	1.18968	1.2004	Diaphanous homolog 2 (Drosophila), isoform CRA_c OS=Homo sapiens GN=DIAPH2 PE=1 SV=3
A6NMN0	PHKA1	1.29868e+20	1118165.0,1167465.0,1086400.0,	1.05285e+18	950852.0,909083.0,940807.0,	0.140532	0.600132	0.00536593	0.0432833	1.12991e+06	928652	1124010	933581	0.821882	0.83058	Phosphorylase b kinase regulatory subunit alpha, skeletal muscle isoform OS=Homo sapiens GN=PHKA1 PE=1 SV=1
A6NMQ1	POLA1	1.22906e+21	1.0582231E7,1.0654937E7,1.0473827E7,	1.08881e+21	9833304.0,9849553.0,1.0159494E7,	0.495196	0.848687	0.0142465	0.0676721	1.0632155E7	9.87847e+06	1.0570331666666666E7	9.94745e+06	0.929113	0.941073	DNA polymerase OS=Homo sapiens GN=POLA1 PE=1 SV=1
A6NN40	SHROOM1	842881958570	7256.0,8889.0,9174.0,	862472975728	7788.0,7404.0,6436.0,	0.292778	0.758368	0.172849	0.295883	8397.67	7216.33	8439.67	7209.33	0.859326	0.85422	Protein Shroom1 OS=Homo sapiens GN=SHROOM1 PE=1 SV=1
A6NN50	OBSL1	6.59218e+17	567585.0,535401.0,572052.0,	6.5226e+17	589067.0,585449.0,602050.0,	0.69232	0.924139	0.0824263	0.17776	562380	588324	558346	592189	1.04613	1.06061	Obscurin-like protein 1 OS=Homo sapiens GN=OBSL1 PE=1 SV=1
A6NNI4	CD9	1.26692e+17	109082.0,114702.0,109845.0,	901398626970780	81406.0,87539.0,79538.0,	0.0409228	0.398941	0.00104918	0.0227659	111679	82396	111210	82827.7	0.737791	0.744788	Tetraspanin OS=Homo sapiens GN=CD9 PE=1 SV=1
A6NP11	ZNF716	7.81186e+17	672604.0,618235.0,667507.0,	6.48725e+17	585878.0,609371.0,616233.0,	0.46353	0.831641	0.086936	0.183219	658208	599207	652782	603827	0.910361	0.925006	Zinc finger protein 716 OS=Homo sapiens GN=ZNF716 PE=2 SV=4
A6NP24	CRYZ	1.30831e+16	112643.0,101379.0,115088.0,	1.22978e+17	111062.0,110525.0,113232.0,	0.983087	0.996067	0.698724	0.782968	110598	110888	109703	111606	1.00262	1.01735	Quinone oxidoreductase (Fragment) OS=Homo sapiens GN=CRYZ PE=1 SV=1
A6NP52	PRAF2	742664823438	6393.0,7031.0,3680.0,	241924702290	2184.0,2506.0,2573.0,	0.106041	0.527081	0.0837217	0.179341	5782	2393	5701.33	2421	0.413871	0.424638	PRA1 family protein 2 OS=Homo sapiens GN=PRAF2 PE=1 SV=1
A6PVC2	TTLL8	5.57863e+17	480323.0,495431.0,446223.0,	4.27522e+17	386106.0,352196.0,381078.0,	0.114291	0.54633	0.00649414	0.0474366	477131	371240	473992	373127	0.778066	0.7872	Protein monoglycylase TTLL8 OS=Homo sapiens GN=TTLL8 PE=2 SV=4
A6PVC2-2	TTLL8	5.57863e+17	480323.0,495431.0,446223.0,	4.27522e+17	386106.0,352196.0,381078.0,	0.114291	0.54633	0.00649414	0.0474366	477131	371240	473992	373127	0.778066	0.7872	Isoform 2 of Protein monoglycylase TTLL8 OS=Homo sapiens GN=TTLL8
A6PVK2	TTPAL	1379797639692	11879.0,10590.0,10375.0,	1062677216830	9596.0,7834.0,7675.0,	0.206139	0.671073	0.0321633	0.101648	11084	8392.33	10948	8368.33	0.757157	0.764371	Alpha-tocopherol transfer protein-like OS=Homo sapiens GN=TTPAL PE=1 SV=1
A6PW57	PIP5K1A	2.51455e+17	216500.0,229293.0,221113.0,	1.79366e+17	161986.0,169214.0,171522.0,	0.0374756	0.388286	4.484463157490802E-4	0.0169347	223126	166255	222302	167574	0.745116	0.753812	Phosphatidylinositol 4-phosphate 5-kinase type-1 alpha OS=Homo sapiens GN=PIP5K1A PE=1 SV=2
A6QL63	BTBD11	353212486827788	30410.0,26975.0,29747.0,	274412305121805	24781.0,23390.0,24502.0,	0.234603	0.703123	0.0308157	0.0991048	29325.7	24099	29044	24224.3	0.821772	0.834056	Ankyrin repeat and BTB/POZ domain-containing protein BTBD11 OS=Homo sapiens GN=BTBD11 PE=2 SV=3
A6QL63-2	BTBD11	353212486827788	30410.0,26975.0,29747.0,	274412305121805	24781.0,23390.0,24502.0,	0.234603	0.703123	0.0308157	0.0991048	29325.7	24099	29044	24224.3	0.821772	0.834056	Isoform 2 of Ankyrin repeat and BTB/POZ domain-containing protein BTBD11 OS=Homo sapiens GN=BTBD11
A6QL63-3	BTBD11	353212486827788	30410.0,26975.0,29747.0,	274412305121805	24781.0,23390.0,24502.0,	0.234603	0.703123	0.0308157	0.0991048	29325.7	24099	29044	24224.3	0.821772	0.834056	Isoform 3 of Ankyrin repeat and BTB/POZ domain-containing protein BTBD11 OS=Homo sapiens GN=BTBD11
A6XGL3	PRSS1	2.14038e+17	184288.0,184647.0,184651.0,	2.17782e+17	196684.0,197602.0,209715.0,	0.460134	0.830859	0.0570238	0.141081	185579	199712	184529	201334	1.07616	1.09107	Protease serine 1 OS=Homo sapiens GN=PRSS1 PE=1 SV=1
A6XMV8	PRSS2	2.49696e+17	214990.0,217913.0,202217.0,	2.72724e+17	246304.0,288245.0,285805.0,	0.0732045	0.468232	0.0336033	0.104036	213157	270372	211707	273451	1.26842	1.29165	Protease serine 2 preproprotein OS=Homo sapiens GN=PRSS2 PE=1 SV=1
A6XMV9	PRSS2	2.49696e+17	214990.0,217913.0,202217.0,	2.72724e+17	246304.0,288245.0,285805.0,	0.0732045	0.468232	0.0336033	0.104036	213157	270372	211707	273451	1.26842	1.29165	Protease serine 2 preproprotein OS=Homo sapiens GN=PRSS2 PE=1 SV=1
A7E2V4	ZSWIM8	145661307212760	12541.0,14179.0,13660.0,	145431329114973	13132.0,13486.0,16825.0,	0.346175	0.782725	0.487666	0.615534	13466	14269	13460	14481	1.05963	1.07585	Zinc finger SWIM domain-containing protein 8 OS=Homo sapiens GN=ZSWIM8 PE=1 SV=1
A7E2V4-2	ZSWIM8	145661307212760	12541.0,14179.0,13660.0,	145431329114973	13132.0,13486.0,16825.0,	0.346175	0.782725	0.487666	0.615534	13466	14269	13460	14481	1.05963	1.07585	Isoform 2 of Zinc finger SWIM domain-containing protein 8 OS=Homo sapiens GN=ZSWIM8
A7E2V4-3	ZSWIM8	145661307212760	12541.0,14179.0,13660.0,	145431329114973	13132.0,13486.0,16825.0,	0.346175	0.782725	0.487666	0.615534	13466	14269	13460	14481	1.05963	1.07585	Isoform 3 of Zinc finger SWIM domain-containing protein 8 OS=Homo sapiens GN=ZSWIM8
A7E2V4-4	ZSWIM8	145661307212760	12541.0,14179.0,13660.0,	145431329114973	13132.0,13486.0,16825.0,	0.346175	0.782725	0.487666	0.615534	13466	14269	13460	14481	1.05963	1.07585	Isoform 4 of Zinc finger SWIM domain-containing protein 8 OS=Homo sapiens GN=ZSWIM8
A7E2V4-5	ZSWIM8	145661307212760	12541.0,14179.0,13660.0,	145431329114973	13132.0,13486.0,16825.0,	0.346175	0.782725	0.487666	0.615534	13466	14269	13460	14481	1.05963	1.07585	Isoform 5 of Zinc finger SWIM domain-containing protein 8 OS=Homo sapiens GN=ZSWIM8
A7MCY6	TBKBP1	777256057000	6691.0,6080.0,7493.0,	738368154880	6667.0,6915.0,5483.0,	0.684485	0.922198	0.54338	0.664183	6792.33	6359.33	6754.67	6355	0.936252	0.940831	TANK-binding kinase 1-binding protein 1 OS=Homo sapiens GN=TBKBP1 PE=1 SV=1
A8CG34	POM121C	9.23901e+17	795482.0,719599.0,776783.0,	8.64834e+17	781051.0,763995.0,826482.0,	0.888737	0.976907	0.420447	0.559917	770954	784403	763955	790509	1.01745	1.03476	Nuclear envelope pore membrane protein POM 121C OS=Homo sapiens GN=POM121C PE=1 SV=2
A8DPD7	ZYG11B	6.35992e+17	547590.0,580321.0,565188.0,	5.68325e+17	513265.0,521702.0,527167.0,	0.340222	0.782725	0.0293112	0.0959339	566302	517190	564366	520711	0.913277	0.922648	Protein zyg-11 homolog B OS=Homo sapiens GN=ZYG11B PE=1 SV=1
A8K070	GPS1	2.28865e+20	1970537.0,2173092.0,1890093.0,	2.32436e+20	2099180.0,2096122.0,2091256.0,	0.765732	0.946168	0.422261	0.559917	2.01916e+06	2083674	2.01124e+06	2.09552e+06	1.03195	1.0419	COP9 signalosome complex subunit 1 OS=Homo sapiens GN=GPS1 PE=1 SV=1
A8K7Q2	HSPA8	5.59516e+23	4.8174694E7,3.3487266E7,4.9232461E7,	5.08883e+23	4.5958589E7,4.4679701E7,4.6986546E7,	0.879065	0.974551	0.703039	0.786808	4.4269940333333336E7	4.5577229666666664E7	4.3631473666666664E7	4.5874945333333336E7	1.02953	1.05142	Heat shock cognate 71 kDa protein OS=Homo sapiens GN=HSPA8 PE=1 SV=1
A8K878	MANF	229172018621087	19731.0,21897.0,22574.0,	278022272420805	25108.0,23058.0,23379.0,	0.376559	0.798603	0.0892168	0.187036	21396.7	23777	21400.7	23848.3	1.11125	1.11437	Mesencephalic astrocyte-derived neurotrophic factor OS=Homo sapiens GN=MANF PE=1 SV=1
A8K968	EPB41L3	7.99968e+17	688775.0,680842.0,680598.0,	7.72086e+17	697288.0,694717.0,690505.0,	0.972999	0.996067	0.0361796	0.10826	687784	690395	683405	694170	1.0038	1.01575	Band 4.1-like protein 3 OS=Homo sapiens GN=EPB41L3 PE=1 SV=1
A8MPP1	DDX11L8	4.91408e+17	423102.0,462803.0,439254.0,	4.57649e+17	413310.0,440540.0,445171.0,	0.684306	0.922198	0.598282	0.706254	442786	429316	441720	433007	0.969579	0.980276	Putative ATP-dependent RNA helicase DDX11-like protein 8 OS=Homo sapiens GN=DDX11L8 PE=1 SV=1
A8MQ02	MLLT4	6.63986e+20	5716938.0,5796558.0,5743256.0,	6.73311e+20	6080826.0,6083680.0,6283323.0,	0.585108	0.883123	0.0183925	0.0772592	5.78274e+06	6.10663e+06	5.75225e+06	6.14928e+06	1.05601	1.06902	Afadin OS=Homo sapiens GN=MLLT4 PE=1 SV=2
A8MQB8	FMR1	5.45788e+20	4699263.0,4346093.0,4283116.0,	6.39787e+20	5778076.0,5496059.0,5299388.0,	0.211601	0.680365	0.00476504	0.0406559	4.4884e+06	5.50998e+06	4442824	5.52451e+06	1.22761	1.24347	Fragile X mental retardation protein 1 OS=Homo sapiens GN=FMR1 PE=1 SV=1
A8MST6	CEP78	5.46012e+17	470116.0,439852.0,472116.0,	5.30043e+17	478693.0,495396.0,508140.0,	0.62406	0.898909	0.0709345	0.161856	464166	490145	460695	494076	1.05597	1.07246	Centrosomal protein of 78 kDa OS=Homo sapiens GN=CEP78 PE=1 SV=2
A8MT02	SNRPB	1.13844e+18	980205.0,908895.0,1019177.0,	1.10286e+18	996026.0,997725.0,987778.0,	0.916204	0.984487	0.52889	0.652088	976106	988369	969426	993843	1.01256	1.02519	Small nuclear ribonucleoprotein-associated proteins B and B' OS=Homo sapiens GN=SNRPB PE=1 SV=3
A8MT40	PDPR	1.43432e+20	1234956.0,1249144.0,1285287.0,	1.31754e+20	1189902.0,1187263.0,1232781.0,	0.572116	0.878513	0.064846	0.153504	1262144	1194867	1.25646e+06	1.20332e+06	0.946696	0.957701	Pyruvate dehydrogenase phosphatase regulatory subunit, mitochondrial OS=Homo sapiens GN=PDPR PE=1 SV=2
A8MTE9	TTC12	3.44371e+17	296504.0,314788.0,259225.0,	3.81428e+17	344476.0,391594.0,416965.0,	0.0949426	0.509083	0.0272684	0.0937029	292234	379462	290172	384345	1.29849	1.32454	Tetratricopeptide repeat protein 12 OS=Homo sapiens GN=TTC12 PE=1 SV=1
A8MTK3	POT1	639345651359717	55047.0,61303.0,63930.0,	563005428950164	50846.0,55089.0,56371.0,	0.0844367	0.480629	0.140019	0.254532	60054.7	53584.3	60093.3	54102	0.892259	0.9003	POT1 protection of telomeres 1 homolog (S. pombe), isoform CRA_a OS=Homo sapiens GN=POT1 PE=1 SV=1
A8MTY7	KRTAP9-7	3212418839858	2765.0,4542.0,42667.0,	77811282137	702.0,1144.0,2401.0,	0.354602	0.78511	0.362155	0.506029	15752.7	1347.67	16658	1415.67	0.0855517	0.0849842	Keratin-associated protein 9-7 OS=Homo sapiens GN=KRTAP9-7 PE=3 SV=1
A8MU27	SUMO3	1.86307e+20	1604111.0,1551228.0,1681561.0,	1.80318e+20	1628500.0,1471051.0,1637278.0,	0.781415	0.948542	0.642498	0.740549	1.62127e+06	1569952	1612300	1578943	0.968347	0.979311	Small ubiquitin-related modifier 3 OS=Homo sapiens GN=SUMO3 PE=1 SV=1
A8MUM1	TSSC1	569894463041945	49067.0,48413.0,44904.0,	531845185947705	48031.0,52623.0,53607.0,	0.585698	0.883123	0.144877	0.26118	47854.7	50916	47461.3	51420.3	1.06397	1.08342	Protein TSSC1 OS=Homo sapiens GN=TSSC1 PE=1 SV=2
A8MUP8	RARA	425851873429	3666.0,5626.0,3670.0,	413847092531	3737.0,4778.0,2844.0,	0.580614	0.880626	0.568468	0.684011	4291.33	3792.67	4320.67	3786.33	0.883797	0.876331	Retinoic acid receptor alpha OS=Homo sapiens GN=RARA PE=1 SV=1
A8MV53	PPAN	1.20844e+18	1040465.0,1066184.0,1059118.0,	1.10094e+18	994283.0,977911.0,951692.0,	0.438459	0.817531	0.00877024	0.0536686	1060212	970520	1.05526e+06	974629	0.915402	0.923595	HCG2033702, isoform CRA_a OS=Homo sapiens GN=PPAN PE=4 SV=1
A8MWD9	SNRPGP15	1.25053e+16	107670.0,105385.0,108566.0,	1.52385e+17	137622.0,138030.0,136867.0,	0.080234	0.47695	2.817277957360625E-4	0.0144771	107871	136736	107207	137506	1.26758	1.28262	Putative small nuclear ribonucleoprotein G-like protein 15 OS=Homo sapiens GN=SNRPGP15 PE=5 SV=2
A8MWY0	KIAA1324L	8226281412	707.0,681.0,1511.0,	146810371056	1325.0,1052.0,1186.0,	0.453723	0.827731	0.506543	0.632077	954	1187	966.333	1187.67	1.24423	1.22904	UPF0577 protein KIAA1324-like OS=Homo sapiens GN=KIAA1324L PE=2 SV=2
A8MWY0-2	KIAA1324L	8226281412	707.0,681.0,1511.0,	146810371056	1325.0,1052.0,1186.0,	0.453723	0.827731	0.506543	0.632077	954	1187	966.333	1187.67	1.24423	1.22904	Isoform 2 of UPF0577 protein KIAA1324-like OS=Homo sapiens GN=KIAA1324L
A8MWY0-3	KIAA1324L	8226281412	707.0,681.0,1511.0,	146810371056	1325.0,1052.0,1186.0,	0.453723	0.827731	0.506543	0.632077	954	1187	966.333	1187.67	1.24423	1.22904	Isoform 3 of UPF0577 protein KIAA1324-like OS=Homo sapiens GN=KIAA1324L
A8MX75	ERCC2	1059268468184425	91202.0,91858.0,90381.0,	822716621366193	74300.0,67188.0,74383.0,	0.0921238	0.500172	0.0129702	0.0640956	91677.3	71559	91147	71957	0.780553	0.789461	TFIIH basal transcription factor complex helicase XPD subunit (Fragment) OS=Homo sapiens GN=ERCC2 PE=1 SV=2
A8MXP9	MATR3	2.55218e+23	2.1974412E7,2.0017071E7,2.2361201E7,	2.2689e+23	2.0491021E7,2.0797753E7,2.0770263E7,	0.685705	0.922198	0.402678	0.54548	2.1620727E7	2.0555962333333332E7	2.1450894666666668E7	2.0686345666666668E7	0.950753	0.964358	Matrin-3 OS=Homo sapiens GN=MATR3 PE=1 SV=1
A8MXV4	NUDT19	235861969316730	20307.0,21362.0,17910.0,	193861677114665	17508.0,17018.0,16479.0,	0.280712	0.749409	0.0976077	0.198583	20003	16940.7	19859.7	17001.7	0.846906	0.85609	Nucleoside diphosphate-linked moiety X motif 19 OS=Homo sapiens GN=NUDT19 PE=1 SV=1
A8MYT4	PIK3C3	1.27055e+20	1093942.0,1094865.0,1081871.0,	1.32667e+20	1198146.0,1202368.0,1198458.0,	0.451852	0.826629	5.693367538432838E-4	0.0191219	1096812	1.19269e+06	1090226	1.19966e+06	1.08742	1.10037	Phosphatidylinositol 3-kinase OS=Homo sapiens GN=PIK3C3 PE=1 SV=2
A8MZB2	NAA20	281462551325053	24233.0,27675.0,26820.0,	261032913524510	23574.0,29564.0,27543.0,	0.846759	0.966051	0.76926	0.836976	26237.3	26582.7	26242.7	26893.7	1.01316	1.02481	N-acetyltransferase 5 (ARD1 homolog, S. cerevisiae), isoform CRA_a OS=Homo sapiens GN=NAA20 PE=1 SV=1
A9IYQ1	PDS5B	1.95777e+20	1685643.0,1576647.0,1675160.0,	1.80924e+20	1633971.0,1700325.0,1693280.0,	0.978032	0.996067	0.508507	0.633812	1.65866e+06	1663901	1.64582e+06	1.67586e+06	1.00316	1.01825	Sister chromatid cohesion protein PDS5 homolog B (Fragment) OS=Homo sapiens GN=PDS5B PE=1 SV=1
A9Z1X7	SRRM1	1.78768e+20	1539200.0,1402206.0,1455711.0,	2.14112e+20	1933694.0,1960499.0,1853091.0,	0.112843	0.543937	0.00112455	0.0227659	1480032	1.9074e+06	1.46571e+06	1.91576e+06	1.28875	1.30706	Serine/arginine repetitive matrix protein 1 OS=Homo sapiens GN=SRRM1 PE=1 SV=1
B0QY89	EIF3L	1.16173e+22	1.0002569E7,1.0905763E7,9823912.0,	1.14965e+22	1.0382821E7,1.0674787E7,1.0234942E7,	0.930568	0.984927	0.644057	0.741572	1.0282444E7	1.0374740666666666E7	1.0244081333333334E7	1.043085E7	1.00898	1.01823	Eukaryotic translation initiation factor 3 subunit L OS=Homo sapiens GN=EIF3L PE=1 SV=1
B0QY95	MIEF1	13749938412401	11837.0,10179.0,13275.0,	906385379228	8184.0,8662.0,10369.0,	0.150264	0.617494	0.0783587	0.172404	11844.7	8942.67	11763.7	9071.67	0.754995	0.77116	Mitochondrial dynamics protein MID51 OS=Homo sapiens GN=MIEF1 PE=1 SV=1
B0QYD3	APOBEC3B	1.43353e+16	123426.0,105200.0,115243.0,	1.15328e+17	104155.0,115906.0,112718.0,	0.716454	0.931581	0.595025	0.704172	115994	109953	114623	110926	0.94792	0.967749	DNA dC- dU-editing enzyme APOBEC-3B OS=Homo sapiens GN=APOBEC3B PE=1 SV=1
B0QYI1	TBC1D22A	157591328811786	13568.0,14414.0,12617.0,	163261232513871	14744.0,12506.0,15587.0,	0.749055	0.943303	0.52839	0.651968	13611	14174	13533	14279	1.04136	1.05512	TBC1 domain family member 22A OS=Homo sapiens GN=TBC1D22A PE=1 SV=1
B0QYK0	EWSR1	1.9478e+20	1677061.0,1540852.0,1710006.0,	2.04059e+20	1842900.0,1922659.0,2005496.0,	0.243345	0.710487	0.0161461	0.0718686	1.65519e+06	1.90666e+06	1.64264e+06	1923685	1.15193	1.17109	RNA-binding protein EWS OS=Homo sapiens GN=EWSR1 PE=1 SV=1
B0QYW5	SLC25A17	895783376989	7712.0,9043.0,7482.0,	838985086016	7576.0,8633.0,6760.0,	0.673345	0.918174	0.593236	0.702821	8094.33	7637.67	8079	7656.33	0.943582	0.947683	Peroxisomal membrane protein PMP34 OS=Homo sapiens GN=SLC25A17 PE=1 SV=1
B0QYY7	RBFOX2	336926422832	2900.0,2865.0,3031.0,	233530571799	2108.0,3102.0,2021.0,	0.278629	0.746031	0.270119	0.408066	2947.67	2397	2932	2410.33	0.813186	0.822078	RNA-binding protein fox-1 homolog 2 (Fragment) OS=Homo sapiens GN=RBFOX2 PE=1 SV=1
B0QZ18	CPNE1	1.78852e+20	1539922.0,1697007.0,1585930.0,	2.05524e+20	1856131.0,1812673.0,1874191.0,	0.20342	0.669974	0.0237695	0.0876995	1611445	1836468	1.60762e+06	1847665	1.13964	1.14932	Copine-1 OS=Homo sapiens GN=CPNE1 PE=1 SV=1
B0YIW6	ARCN1	8.15071e+20	7017802.0,7321295.0,6862596.0,	8.34209e+20	7533953.0,7486402.0,7568906.0,	0.619073	0.898341	0.0711375	0.162138	7103407	7.48508e+06	7067231	7.52975e+06	1.05373	1.06545	Archain 1, isoform CRA_a OS=Homo sapiens GN=ARCN1 PE=1 SV=1
B0ZBF6	NR3C2	8797901084	756.0,856.0,1160.0,	13860	0.0,1406.0,0.0,	0.428817	0.816139	0.436023	0.571044	917.667	462	924	468.667	0.503451	0.507215	Mineralocorticoid receptor OS=Homo sapiens GN=NR3C2 PE=1 SV=1
B0ZBF8	NR3C2	8797901084	756.0,856.0,1160.0,	13860	0.0,1406.0,0.0,	0.428817	0.816139	0.436023	0.571044	917.667	462	924	468.667	0.503451	0.507215	Mineralocorticoid receptor OS=Homo sapiens GN=NR3C2 PE=1 SV=1
B1AHD1	SNU13	1.23745e+16	106544.0,104075.0,107875.0,	1.11117e+16	100351.0,103088.0,110669.0,	0.765485	0.946168	0.691403	0.777313	106818	103730	106165	104703	0.971097	0.986229	NHP2-like protein 1 OS=Homo sapiens GN=SNU13 PE=1 SV=1
B1AHQ6	CENPM	1.93191e+17	166337.0,190056.0,167525.0,	1.34895e+17	121827.0,149053.0,142124.0,	0.0462368	0.410327	0.0303573	0.0980922	174960	136086	174639	137668	0.777812	0.788299	Centromere protein M OS=Homo sapiens GN=CENPM PE=1 SV=1
B1AHR1	SEPT3	1.39672e+17	120258.0,134512.0,145285.0,	1.27502e+17	115150.0,114548.0,123985.0,	0.0861208	0.48423	0.154657	0.273756	133128	116907	133352	117894	0.878153	0.884086	Neuronal-specific septin-3 OS=Homo sapiens GN=SEPT3 PE=1 SV=1
B1AJY7	PSMD10	1.54993e+20	1334499.0,1305889.0,1334351.0,	1.69239e+20	1528436.0,1478867.0,1425850.0,	0.443475	0.821251	0.0265135	0.0928198	1.3334e+06	1.47287e+06	1324913	1.47772e+06	1.1046	1.11533	26S proteasome non-ATPase regulatory subunit 10 OS=Homo sapiens GN=PSMD10 PE=1 SV=1
B1AK87	CAPZB	1.20151e+21	1.0345031E7,9838059.0,1.0409221E7,	1.27412e+23	1.1506895E7,1.1388782E7,1.1294867E7,	0.418706	0.816139	0.0143642	0.0678938	1.0269185666666666E7	1.1338573666666666E7	1.0197437E7	1.1396848E7	1.10414	1.11762	Capping protein (Actin filament) muscle Z-line, beta, isoform CRA_a OS=Homo sapiens GN=CAPZB PE=1 SV=1
B1AK88	CAPZB	1.20151e+21	1.0345031E7,9838059.0,1.0409221E7,	1.27412e+23	1.1506895E7,1.1388782E7,1.1294867E7,	0.418706	0.816139	0.0143642	0.0678938	1.0269185666666666E7	1.1338573666666666E7	1.0197437E7	1.1396848E7	1.10414	1.11762	Capping protein (Actin filament) muscle Z-line, beta, isoform CRA_d OS=Homo sapiens GN=CAPZB PE=1 SV=1
B1AKJ5	NRDC	9.37711e+20	8073728.0,9002621.0,8197830.0,	9.81289e+20	8862251.0,8643958.0,8768543.0,	0.747768	0.942622	0.370721	0.513845	8444606	8.71144e+06	8.42473e+06	8.75825e+06	1.0316	1.03959	Nardilysin OS=Homo sapiens GN=NRDC PE=1 SV=1
B1AKM6	PISD	840770257541	7238.0,7620.0,8073.0,	617747194139	5578.0,4788.0,4651.0,	0.0280029	0.378102	0.00244986	0.0330409	7657.67	5011.67	7643.67	5005.67	0.654464	0.654878	Phosphatidylserine decarboxylase proenzyme, mitochondrial OS=Homo sapiens GN=PISD PE=1 SV=1
B1AKM8	PISD	840770257541	7238.0,7620.0,8073.0,	617747194139	5578.0,4788.0,4651.0,	0.0280029	0.378102	0.00244986	0.0330409	7657.67	5011.67	7643.67	5005.67	0.654464	0.654878	Phosphatidylserine decarboxylase proenzyme, mitochondrial (Fragment) OS=Homo sapiens GN=PISD PE=1 SV=1
B1AKN3	RERE	148211145511475	12760.0,12426.0,12284.0,	14213112468813	12836.0,11411.0,9903.0,	0.581735	0.880626	0.320529	0.462875	12583.7	11424	12490	11383.3	0.907844	0.911396	Arginine-glutamic acid dipeptide (RE) repeats, isoform CRA_b OS=Homo sapiens GN=RERE PE=1 SV=1
B1AKN5	NFIA	384725712607	3312.0,2788.0,2790.0,	234925351599	2121.0,2572.0,1796.0,	0.179897	0.637727	0.0516936	0.132795	3008.33	2161	2963.33	2163	0.718338	0.729921	Nuclear factor 1 OS=Homo sapiens GN=NFIA PE=1 SV=1
B1AKN7	NFIA	384725712607	3312.0,2788.0,2790.0,	234925351599	2121.0,2572.0,1796.0,	0.179897	0.637727	0.0516936	0.132795	3008.33	2161	2963.33	2163	0.718338	0.729921	Nuclear factor 1 OS=Homo sapiens GN=NFIA PE=1 SV=1
B1AKN8	NFIA	384725712607	3312.0,2788.0,2790.0,	234925351599	2121.0,2572.0,1796.0,	0.179897	0.637727	0.0516936	0.132795	3008.33	2161	2963.33	2163	0.718338	0.729921	Nuclear factor 1 OS=Homo sapiens GN=NFIA PE=1 SV=1
B1AKV2	UQCC1	1.4258e+17	122761.0,135949.0,122642.0,	1.3403e+17	121046.0,123451.0,128336.0,	0.698952	0.925872	0.604904	0.71104	127489	123298	127117	124278	0.967129	0.977661	Ubiquinol-cytochrome-c reductase complex assembly factor 1 OS=Homo sapiens GN=UQCC1 PE=1 SV=1
B1AKV3	UQCC1	1.4258e+17	122761.0,135949.0,122642.0,	1.3403e+17	121046.0,123451.0,128336.0,	0.698952	0.925872	0.604904	0.71104	127489	123298	127117	124278	0.967129	0.977661	Ubiquinol-cytochrome-c reductase complex assembly factor 1 (Fragment) OS=Homo sapiens GN=UQCC1 PE=1 SV=1
B1AKV4	UQCC1	1.4258e+17	122761.0,135949.0,122642.0,	1.3403e+17	121046.0,123451.0,128336.0,	0.698952	0.925872	0.604904	0.71104	127489	123298	127117	124278	0.967129	0.977661	Ubiquinol-cytochrome-c reductase complex assembly factor 1 OS=Homo sapiens GN=UQCC1 PE=1 SV=1
B1AKV6	UQCC1	1.4258e+17	122761.0,135949.0,122642.0,	1.3403e+17	121046.0,123451.0,128336.0,	0.698952	0.925872	0.604904	0.71104	127489	123298	127117	124278	0.967129	0.977661	Ubiquinol-cytochrome-c reductase complex assembly factor 1 (Fragment) OS=Homo sapiens GN=UQCC1 PE=1 SV=1
B1AL16	SLF2	299372120923564	25775.0,23006.0,25226.0,	282982402122147	25556.0,24374.0,24887.0,	0.980955	0.996067	0.789172	0.851219	24903.3	24822	24669	24939	0.996734	1.01094	SMC5-SMC6 complex localization factor protein 2 OS=Homo sapiens GN=SLF2 PE=1 SV=1
B1AL69	CDC37L1	9970104589802	8584.0,11344.0,10493.0,	756866745043	6834.0,6772.0,5667.0,	0.0316678	0.381697	0.0289008	0.0957629	10076.7	6428.33	10140.3	6424.33	0.637942	0.633543	Hsp90 co-chaperone Cdc37-like 1 OS=Homo sapiens GN=CDC37L1 PE=1 SV=1
B1ALC0	ARPC5	378693201535947	32603.0,34727.0,38482.0,	419143484941219	37851.0,35360.0,46318.0,	0.230517	0.697104	0.308231	0.450602	35277	39327.3	35270.7	39843	1.11482	1.12964	Actin-related protein 2/3 complex subunit 5 OS=Homo sapiens GN=ARPC5 PE=1 SV=1
B1ALD0	AP4B1	924697704373680	79615.0,83573.0,78878.0,	805647154066650	72758.0,72593.0,74896.0,	0.320446	0.771356	0.0216018	0.083352	81064	72918	80688.7	73415.7	0.899511	0.909863	AP complex subunit beta OS=Homo sapiens GN=AP4B1 PE=1 SV=1
B1ALH6	PHYH	407273288433614	35066.0,35671.0,35985.0,	481603459134108	43494.0,35100.0,38328.0,	0.582273	0.88077	0.298246	0.439814	35741.7	38953	35574	38974	1.08985	1.09558	Phytanoyl-CoA dioxygenase, peroxisomal OS=Homo sapiens GN=PHYH PE=1 SV=1
B1ALK7	ARHGEF7	2.45095e+20	2110274.0,1946961.0,2073669.0,	2.32455e+20	2099352.0,2093210.0,2101028.0,	0.923189	0.984487	0.387425	0.530694	2.06093e+06	2.08568e+06	2.04363e+06	2.09786e+06	1.01201	1.02654	Rho guanine nucleotide exchange factor 7 OS=Homo sapiens GN=ARHGEF7 PE=1 SV=1
B1ALM5	TMEM9	696869385611	5999.0,7526.0,6006.0,	479745904719	4332.0,4657.0,5302.0,	0.0540158	0.425193	0.0543087	0.136917	6505.67	4702	6510.33	4763.67	0.722755	0.731709	Transmembrane protein 9 OS=Homo sapiens GN=TMEM9 PE=1 SV=1
B1ALU1	ADGRL2	214217321890	1844.0,1878.0,2023.0,	19949121380	1800.0,925.0,1550.0,	0.252443	0.720619	0.19629	0.324811	1921.33	1428.67	1915	1425	0.743581	0.744125	Adhesion G protein-coupled receptor L2 OS=Homo sapiens GN=ADGRL2 PE=1 SV=1
B1ALU3	ADGRL2	214217321890	1844.0,1878.0,2023.0,	19949121380	1800.0,925.0,1550.0,	0.252443	0.720619	0.19629	0.324811	1921.33	1428.67	1915	1425	0.743581	0.744125	Adhesion G protein-coupled receptor L2 OS=Homo sapiens GN=ADGRL2 PE=1 SV=1
B1AM27	UNC13B	1.22478e+18	1054536.0,1033916.0,1056296.0,	1.34945e+20	1218714.0,1140143.0,1178796.0,	0.392487	0.805835	0.0207316	0.0816405	1054864	1174012	1.04825e+06	1.17922e+06	1.11295	1.12494	Protein unc-13 homolog B OS=Homo sapiens GN=UNC13B PE=1 SV=1
B1AMA5	MAPKAP1	655405026061371	56430.0,54519.0,65700.0,	680505807059937	61457.0,58924.0,67353.0,	0.622208	0.898439	0.439238	0.573475	59057	62019	58883	62578	1.05015	1.06275	Target of rapamycin complex 2 subunit MAPKAP1 (Fragment) OS=Homo sapiens GN=MAPKAP1 PE=1 SV=1
B1AMA6	MAPKAP1	655405026061371	56430.0,54519.0,65700.0,	680505807059937	61457.0,58924.0,67353.0,	0.622208	0.898439	0.439238	0.573475	59057	62019	58883	62578	1.05015	1.06275	Target of rapamycin complex 2 subunit MAPKAP1 (Fragment) OS=Homo sapiens GN=MAPKAP1 PE=1 SV=1
B1AMF0	UBE2J2	336942537125688	29010.0,27521.0,27500.0,	212222144220246	19166.0,21757.0,22751.0,	0.113504	0.544578	0.0121652	0.0622365	28251	20970	28010.3	21224.7	0.742275	0.757744	Ubiquitin-conjugating enzyme E2 J2 (Fragment) OS=Homo sapiens GN=UBE2J2 PE=1 SV=1
B1AMS2	SEPT6	3.3776e+20	2908132.0,2764763.0,2937285.0,	3.30285e+20	2982886.0,3024514.0,3038632.0,	0.747554	0.942622	0.10144	0.203021	2.89001e+06	2.99582e+06	2870060	3015344	1.03661	1.05062	Septin 6, isoform CRA_b OS=Homo sapiens GN=SEPT6 PE=1 SV=1
B1AMU4	EXOSC1	568463651143669	48943.0,39605.0,46749.0,	661045667849397	59700.0,57512.0,55509.0,	0.204309	0.670663	0.0323875	0.101713	45675.3	57393	45099	57573.7	1.25654	1.27661	Exosome complex component CSL4 OS=Homo sapiens GN=EXOSC1 PE=1 SV=1
B1AMU7	EXOSC1	568463651143669	48943.0,39605.0,46749.0,	661045667849397	59700.0,57512.0,55509.0,	0.204309	0.670663	0.0323875	0.101713	45675.3	57393	45099	57573.7	1.25654	1.27661	Exosome complex component CSL4 (Fragment) OS=Homo sapiens GN=EXOSC1 PE=1 SV=2
B1AVT0	CLK2	456642101953	3931.0,4566.0,2090.0,	342632144180	3094.0,3261.0,4697.0,	0.974746	0.996067	0.872665	0.915807	3576.33	3606.67	3529	3684	1.00848	1.04392	Dual-specificity protein kinase CLK2 OS=Homo sapiens GN=CLK2 PE=1 SV=1
B1PBA3	SMPD4	5.58892e+17	481204.0,463620.0,472692.0,	4.75425e+17	429363.0,414302.0,432547.0,	0.355052	0.78514	0.00353095	0.0369578	475944	422878	472505	425404	0.888505	0.900316	SKNY protein OS=Homo sapiens GN=SMPD4 PE=1 SV=1
B1PS43	MYH11	3.87148e+23	3.3333667E7,2.6772174E7,3.0107139E7,	4.28735e+23	3.8720124E7,4.0066242E7,4.0395128E7,	0.156673	0.6305	0.0293829	0.0959339	3.0505944E7	3.9434925E7	3.0070993333333332E7	3.9727164666666664E7	1.2927	1.32111	Myosin heavy chain 11 smooth muscle isoform OS=Homo sapiens GN=MYH11 PE=1 SV=1
B2R4S9	HIST1H2BG	7.60404e+20	6547119.0,7229746.0,7184857.0,	8.95285e+20	8085542.0,8861030.0,8590134.0,	0.0500261	0.417127	0.00856132	0.0530427	6.99339e+06	8.44314e+06	6.98724e+06	8.51224e+06	1.2073	1.21825	Histone H2B OS=Homo sapiens GN=HIST1H2BG PE=2 SV=1
B2RB02	EPB41L3	7.99968e+17	688775.0,680842.0,680598.0,	7.72086e+17	697288.0,694717.0,690505.0,	0.972999	0.996067	0.0361796	0.10826	687784	690395	683405	694170	1.0038	1.01575	Band 4.1-like protein 3 OS=Homo sapiens GN=EPB41L3 PE=1 SV=1
B2RN74	OR11H12	539232382926	4642.0,3512.0,3132.0,	318448642661	2875.0,4935.0,2990.0,	0.796166	0.951986	0.852071	0.899921	3852	3569.67	3762	3600	0.926705	0.956938	Olfactory receptor 11H12 OS=Homo sapiens GN=OR11H12 PE=2 SV=1
B2RTY4	MYO9A	1.12359e+18	967408.0,911387.0,946138.0,	1.05318e+18	951149.0,934455.0,932137.0,	0.90046	0.979726	0.900582	0.934781	949182	934524	941644	939247	0.984557	0.997454	Unconventional myosin-IXa OS=Homo sapiens GN=MYO9A PE=1 SV=2
B2RTY4-2	MYO9A	1.12359e+18	967408.0,911387.0,946138.0,	1.05318e+18	951149.0,934455.0,932137.0,	0.90046	0.979726	0.900582	0.934781	949182	934524	941644	939247	0.984557	0.997454	Isoform 2 of Unconventional myosin-IXa OS=Homo sapiens GN=MYO9A
B2RTY4-4	MYO9A	1.12359e+18	967408.0,911387.0,946138.0,	1.05318e+18	951149.0,934455.0,932137.0,	0.90046	0.979726	0.900582	0.934781	949182	934524	941644	939247	0.984557	0.997454	Isoform 4 of Unconventional myosin-IXa OS=Homo sapiens GN=MYO9A
B2WTI3	JMJD6	1.88995e+20	1627255.0,1649123.0,1497756.0,	1.74349e+20	1574588.0,1629343.0,1619582.0,	0.972935	0.996067	0.768271	0.836091	1.60308e+06	1596803	1591378	1.60784e+06	0.996083	1.01034	Bifunctional arginine demethylase and lysyl-hydroxylase JMJD6 OS=Homo sapiens GN=JMJD6 PE=1 SV=1
B2WTI4	JMJD6	1.88995e+20	1627255.0,1649123.0,1497756.0,	1.74349e+20	1574588.0,1629343.0,1619582.0,	0.972935	0.996067	0.768271	0.836091	1.60308e+06	1596803	1591378	1.60784e+06	0.996083	1.01034	Bifunctional arginine demethylase and lysyl-hydroxylase JMJD6 OS=Homo sapiens GN=JMJD6 PE=1 SV=1
B3KNS4	ERVK3-1	2.32098e+17	199837.0,217671.0,199771.0,	1.5344e+17	138574.0,140284.0,158988.0,	0.0329207	0.383101	0.00257244	0.0336522	206455	144390	205760	145949	0.699376	0.709316	HCG2043597, isoform CRA_a OS=Homo sapiens GN=ERVK3-1 PE=1 SV=1
B3KNX7	PAK1	7.85263e+17	676112.0,725723.0,725846.0,	7.53679e+17	680663.0,680299.0,710066.0,	0.649323	0.907519	0.394138	0.536763	710763	685327	709227	690343	0.964213	0.973373	Serine/threonine-protein kinase PAK 1 OS=Homo sapiens GN=PAK1 PE=1 SV=1
B3KRD8	SEC14L2	1.37899e+17	118731.0,135324.0,127656.0,	1.35568e+17	122435.0,118287.0,138984.0,	0.80873	0.954341	0.937199	0.960012	127298	125273	127237	126569	0.984092	0.994747	SEC14-like 2 (S. cerevisiae), isoform CRA_c OS=Homo sapiens GN=SEC14L2 PE=1 SV=1
B3KS98	EIF3H	5.21754e+20	4492324.0,5050677.0,4659148.0,	4.60618e+20	4159949.0,4200739.0,4197798.0,	0.178862	0.637048	0.0794683	0.173784	4741878	4160493	4.73405e+06	4186162	0.877394	0.884267	Eukaryotic translation initiation factor 3 subunit H OS=Homo sapiens GN=EIF3H PE=1 SV=1
B3KSI3	BCAT2	2.10262e+17	181035.0,199135.0,177312.0,	2.14673e+17	193875.0,181186.0,187566.0,	0.991238	0.997655	0.837079	0.888402	186488	186714	185827	187542	1.00121	1.00923	Branched-chain-amino-acid aminotransferase OS=Homo sapiens GN=BCAT2 PE=1 SV=1
B3KSJ7	DCLRE1C	158711608314907	13665.0,17446.0,15958.0,	127111419412526	11479.0,14403.0,14076.0,	0.0226035	0.3594	0.176474	0.300511	15620.3	13143.7	15689.7	13319.3	0.841446	0.848924	Protein artemis OS=Homo sapiens GN=DCLRE1C PE=1 SV=1
B3KT51	TM2D3	11241553698	967.0,1684.0,747.0,	0	0.0,0.0,0.0,	0.0449155	0.405396	0.0570878	0.141081	1125	0	1132.67	0	0	0	TM2 domain containing 3, isoform CRA_a OS=Homo sapiens GN=TM2D3 PE=1 SV=1
B3KTM8	MORF4L1	3.49083e+17	300561.0,328304.0,312741.0,	3.51412e+17	317367.0,319151.0,322071.0,	0.915763	0.984487	0.555444	0.672002	314621	317512	313869	319530	1.00919	1.01804	Mortality factor 4-like protein 1 OS=Homo sapiens GN=MORF4L1 PE=1 SV=1
B3KTT3	RPAIN	198711970918527	17109.0,21379.0,19834.0,	210972037516138	19053.0,20675.0,18135.0,	0.926047	0.984487	0.92226	0.948365	19369	19203.3	19440.7	19287.7	0.991447	0.99213	RPA-interacting protein OS=Homo sapiens GN=RPAIN PE=1 SV=1
B3KV94	KDM5B	307625432731	2648.0,2758.0,2923.0,	354921793350	3205.0,2211.0,3764.0,	0.637112	0.905234	0.597888	0.705915	2783.33	3026	2776.33	3060	1.08719	1.10217	Jumonji, AT rich interactive domain 1B (RBP2-like), isoform CRA_a (Fragment) OS=Homo sapiens GN=KDM5B PE=1 SV=1
B3KVZ3	CENPH	1.75876e+17	151429.0,157529.0,156388.0,	1.24266e+17	112226.0,119014.0,132238.0,	0.0639134	0.448707	0.020619	0.0813193	155726	119744	155115	121159	0.768938	0.781092	Centromere protein H OS=Homo sapiens GN=CENPH PE=1 SV=1
B3KW44	METTL8	620966053850535	53464.0,65668.0,54098.0,	680316028454604	61438.0,61170.0,61359.0,	0.574169	0.879048	0.462143	0.59228	57723	60973	57743.3	61322.3	1.0563	1.06198	Methyltransferase-like protein 8 OS=Homo sapiens GN=METTL8 PE=1 SV=1
B3KY94	CDIPT	3.39164e+17	292022.0,268216.0,259802.0,	3.39286e+17	306417.0,336391.0,304980.0,	0.384764	0.802399	0.0390831	0.113119	276367	314063	273347	315929	1.1364	1.15578	CDP-diacylglycerol--inositol 3-phosphatidyltransferase OS=Homo sapiens GN=CDIPT PE=1 SV=1
B4DDF4	CNN2	2.27999e+20	1963074.0,2268793.0,2086278.0,	1.29058e+20	1165550.0,1155584.0,1194964.0,	0.00204786	0.284635	0.00804839	0.0515747	2.10676e+06	1164257	2.10605e+06	1.17203e+06	0.552629	0.556508	Calponin OS=Homo sapiens GN=CNN2 PE=1 SV=1
B4DDH2	STK33	1.89703e+17	163334.0,171200.0,147932.0,	1.81964e+17	164334.0,165778.0,160451.0,	0.968135	0.996067	0.734286	0.811846	161904	162706	160822	163521	1.00496	1.01678	Serine/threonine-protein kinase 33 OS=Homo sapiens GN=STK33 PE=1 SV=1
B4DEM9	POLDIP2	2.33547e+17	201084.0,217315.0,194399.0,	1.68145e+17	151855.0,151714.0,150270.0,	0.0477643	0.413022	0.0156779	0.071119	205156	150460	204266	151280	0.733392	0.740601	Polymerase delta-interacting protein 2 OS=Homo sapiens GN=POLDIP2 PE=1 SV=1
B4DEY6	LMCD1	140701205612656	12114.0,13077.0,13548.0,	131401236513133	11867.0,12547.0,14758.0,	0.94623	0.988091	0.891427	0.928502	12927.3	12879.3	12913	13057.3	0.996287	1.01118	LIM and cysteine-rich domains protein 1 OS=Homo sapiens GN=LMCD1 PE=1 SV=1
B4DF87	NCOA4	953486860978017	82094.0,74423.0,83520.0,	212932451820181	19228.0,24877.0,22676.0,	0.0153444	0.337986	2.596967700725634E-4	0.0144771	80658	21997.3	80012.3	22260.3	0.272724	0.278211	Nuclear receptor coactivator 4 OS=Homo sapiens GN=NCOA4 PE=1 SV=1
B4DF95	INPP5J	551394749350217	47474.0,51518.0,53758.0,	412083754935868	37214.0,38100.0,40305.0,	0.0124063	0.330298	0.0097217	0.0565268	50949.7	38208.3	50916.7	38539.7	0.749923	0.756917	Phosphatidylinositol 4,5-bisphosphate 5-phosphatase A OS=Homo sapiens GN=INPP5J PE=1 SV=1
B4DFA5	ORAOV1	360183480134933	31011.0,37751.0,37397.0,	272263007422281	24588.0,30517.0,25038.0,	0.0581359	0.43267	0.0414353	0.116484	35250.7	26527	35386.3	26714.3	0.752525	0.754934	Oral cancer-overexpressed protein 1 OS=Homo sapiens GN=ORAOV1 PE=1 SV=1
B4DGI9	TCF12	265842456324683	22889.0,26645.0,26424.0,	175821656313288	15878.0,16807.0,14932.0,	0.00763961	0.294753	0.0075311	0.0498726	25276.7	15811	25319.3	15872.3	0.625518	0.626886	Transcription factor 12 (Fragment) OS=Homo sapiens GN=TCF12 PE=1 SV=1
B4DGL8	ABCB7	423183824934365	36436.0,41491.0,36789.0,	436193559431354	39393.0,36118.0,35233.0,	0.753116	0.945761	0.557939	0.674453	38310.7	36855.7	38238.7	36914.7	0.962021	0.965375	ATP-binding cassette sub-family B member 7, mitochondrial (Fragment) OS=Homo sapiens GN=ABCB7 PE=1 SV=1
B4DGM3	SMARCE1	389633421227515	33546.0,37112.0,29455.0,	410243279328306	37049.0,33275.0,31807.0,	0.928393	0.984487	0.817327	0.871213	33563.3	34041	33371	34043.7	1.01423	1.02016	SWI/SNF-related matrix-associated actin-dependent regulator of chromatin subfamily E member 1 OS=Homo sapiens GN=SMARCE1 PE=1 SV=1
B4DGU4	CTNNB1	2.13448e+20	1837795.0,1904182.0,1807975.0,	2.23118e+20	2015026.0,1959038.0,1981811.0,	0.585123	0.883123	0.022953	0.0863757	1859563	1.97512e+06	1849984	1.98529e+06	1.06214	1.07314	Catenin beta-1 OS=Homo sapiens GN=CTNNB1 PE=1 SV=1
B4DHR0	RABEP2	4.63881e+17	399397.0,396136.0,406563.0,	5.32535e+17	480939.0,472799.0,499393.0,	0.128697	0.575508	0.00391781	0.0390343	402946	480959	400699	484377	1.19361	1.20883	Rab GTPase-binding effector protein 2 OS=Homo sapiens GN=RABEP2 PE=1 SV=1
B4DIB3	MARK1	4.99494e+17	430066.0,473994.0,451433.0,	4.568e+17	412542.0,416483.0,413642.0,	0.30705	0.768159	0.0961513	0.196437	452712	411778	451831	414222	0.90958	0.916764	MAP/microtubule affinity-regulating kinase 1, isoform CRA_a OS=Homo sapiens GN=MARK1 PE=1 SV=1
B4DJ07	EXOC7	9.32427e+17	802821.0,859741.0,851795.0,	8.97652e+17	810688.0,821286.0,829386.0,	0.719085	0.932214	0.428884	0.5648	840216	815025	838119	820453	0.970019	0.978922	Exocyst complex component 7 OS=Homo sapiens GN=EXOC7 PE=1 SV=1
B4DJL6	VWA9	2.06136e+17	177482.0,198060.0,178981.0,	1.57211e+17	141979.0,141700.0,153316.0,	0.0479971	0.413022	0.0122729	0.0622815	185303	144430	184841	145665	0.779428	0.788056	cDNA FLJ55475 OS=Homo sapiens GN=VWA9 PE=1 SV=1
B4DJV2	CS	4.56294e+20	3928715.0,4136451.0,3777600.0,	4.82638e+20	4358816.0,4201135.0,4296973.0,	0.527907	0.863859	0.0656863	0.154829	3968270	4.26344e+06	3.94759e+06	4.28564e+06	1.07438	1.08564	Citrate synthase OS=Homo sapiens GN=CS PE=1 SV=1
B4DJV5	PWP1	689985303053963	59407.0,57525.0,57770.0,	581904950647760	52552.0,50235.0,53670.0,	0.335533	0.777725	0.0115987	0.060976	58663.7	51818.7	58234	52152.3	0.883318	0.895565	Periodic tryptophan protein 1 homolog OS=Homo sapiens GN=PWP1 PE=1 SV=1
B4DJX4	PLEKHA5	1.46778e+17	126374.0,125616.0,121483.0,	1.28775e+17	116296.0,125833.0,123213.0,	0.733426	0.940706	0.461383	0.591879	125353	120811	124491	121781	0.963761	0.978229	Pleckstrin homology domain-containing family A member 5 (Fragment) OS=Homo sapiens GN=PLEKHA5 PE=1 SV=1
B4DKA4	ELP3	7.2918e+17	627824.0,658794.0,646191.0,	6.65726e+17	601230.0,610880.0,634773.0,	0.522479	0.861029	0.100556	0.202127	646700	610871	644270	615628	0.944597	0.955543	Elongator complex protein 3 OS=Homo sapiens GN=ELP3 PE=1 SV=1
B4DKB2	ECE1	266021831322577	22903.0,19864.0,24168.0,	222191823913559	20066.0,18506.0,15235.0,	0.264468	0.73166	0.0847967	0.180923	22497.3	18005.7	22311.7	17935.7	0.800347	0.803869	Endothelin-converting enzyme 1 OS=Homo sapiens GN=ECE1 PE=1 SV=1
B4DL54	CHURC1-FNTB	472945202648912	40719.0,56436.0,52362.0,	338463279324950	30566.0,33275.0,28036.0,	0.00983666	0.297912	0.0443866	0.120588	49410.7	30529.7	49839	30625.7	0.617876	0.614492	Protein CHURC1-FNTB OS=Homo sapiens GN=CHURC1-FNTB PE=2 SV=1
B4DLN1		1.67992e+17	144641.0,149025.0,139485.0,	1.27538e+17	115181.0,128067.0,131601.0,	0.196533	0.658781	0.0397927	0.113886	145222	123619	144384	124950	0.851244	0.8654	Uncharacterized protein OS=Homo sapiens PE=2 SV=1
B4DM24	CAMKV	1047599188467	9019.0,10758.0,9064.0,	11788764110485	10646.0,7753.0,11782.0,	0.813746	0.956593	0.75988	0.829942	9620	9971.33	9613.67	10060.3	1.03652	1.04646	CaM kinase-like vesicle-associated protein OS=Homo sapiens GN=CAMKV PE=1 SV=1
B4DM58	DHFR	483693298137179	41646.0,35776.0,39801.0,	466083884238380	42092.0,39414.0,43128.0,	0.759926	0.945814	0.306573	0.449001	39509.7	41276.7	39074.3	41544.7	1.04472	1.06322	Dihydrofolate reductase OS=Homo sapiens GN=DHFR PE=1 SV=1
B4DP62	SLC25A1	590704229548121	50857.0,45879.0,51514.0,	666915437948380	60229.0,55179.0,54364.0,	0.4137	0.816139	0.048491	0.127418	49828.7	56483.3	49416.7	56590.7	1.13355	1.14517	Solute carrier family 25 (Mitochondrial carrier citrate transporter), member 1, isoform CRA_b OS=Homo sapiens GN=SLC25A1 PE=1 SV=1
B4DQI4	ABHD14B	2.11443e+17	182052.0,185710.0,186048.0,	1.78187e+17	160924.0,161696.0,165773.0,	0.214902	0.683906	4.381613081892036E-4	0.0168025	185477	161685	184603	162798	0.871729	0.881878	Protein ABHD14B OS=Homo sapiens GN=ABHD14B PE=1 SV=1
B4DQU5	RAB11A	2.52799e+17	217660.0,230807.0,255430.0,	2.33157e+17	210569.0,216855.0,226545.0,	0.284017	0.749817	0.269618	0.407867	234723	216155	234632	217990	0.920894	0.929069	Ras-related protein Rab-11A OS=Homo sapiens GN=RAB11A PE=1 SV=1
B4DR61	SEC61A1	7.49144e+17	645011.0,654632.0,566085.0,	6.30216e+17	569158.0,563251.0,550755.0,	0.428103	0.816139	0.157984	0.277862	627135	558468	621909	561055	0.890507	0.902149	Protein transport protein Sec61 subunit alpha isoform 1 OS=Homo sapiens GN=SEC61A1 PE=1 SV=1
B4DR80	STK24	2.30585e+20	1985345.0,2104792.0,2148078.0,	2.16783e+20	1957818.0,1973115.0,1997170.0,	0.490212	0.846995	0.161759	0.2827	2.08423e+06	1963181	2079405	1.97603e+06	0.941924	0.950288	Serine/threonine-protein kinase 24 OS=Homo sapiens GN=STK24 PE=1 SV=1
B4DTS2	PRKD2	575584347148605	49554.0,47152.0,52032.0,	564734857745288	50999.0,49291.0,50890.0,	0.966818	0.995941	0.633183	0.732478	49878	50112.7	49579.3	50393.3	1.0047	1.01642	Serine/threonine-protein kinase OS=Homo sapiens GN=PRKD2 PE=1 SV=1
B4DTY2	SIVA1	247721976419846	21328.0,21439.0,21246.0,	178231551715038	16096.0,15745.0,16898.0,	0.0644804	0.450265	0.00368496	0.0380606	21460.7	16126	21337.7	16246.3	0.751421	0.761392	Apoptosis regulatory protein Siva OS=Homo sapiens GN=SIVA1 PE=1 SV=1
B4DUC8	MTAP	5.26536e+17	453349.0,496839.0,478874.0,	5.41099e+17	488678.0,491862.0,513958.0,	0.650425	0.907519	0.230034	0.365396	477290	494395	476354	498166	1.03584	1.04579	S-methyl-5'-thioadenosine phosphorylase OS=Homo sapiens GN=MTAP PE=1 SV=1
B4DUT8	CNN2	2.27999e+20	1963074.0,2268793.0,2086278.0,	1.29058e+20	1165550.0,1155584.0,1194964.0,	0.00204786	0.284635	0.00804839	0.0515747	2.10676e+06	1164257	2.10605e+06	1.17203e+06	0.552629	0.556508	Calponin OS=Homo sapiens GN=CNN2 PE=1 SV=1
B4DVT3	VWA9	2.06136e+17	177482.0,198060.0,178981.0,	1.57211e+17	141979.0,141700.0,153316.0,	0.0479971	0.413022	0.0122729	0.0622815	185303	144430	184841	145665	0.779428	0.788056	cDNA FLJ50705 OS=Homo sapiens GN=VWA9 PE=1 SV=1
B4DXC8	NME7	4.68056e+17	402998.0,432355.0,415352.0,	5.05935e+17	456922.0,441051.0,446427.0,	0.53359	0.864613	0.046419	0.1239	418202	445950	416902	448133	1.06635	1.07491	Nucleoside diphosphate kinase 7 OS=Homo sapiens GN=NME7 PE=1 SV=1
B4DYM4	SUCO	145811073112859	12554.0,11640.0,13766.0,	1155096667690	10431.0,9808.0,8641.0,	0.121493	0.56322	0.0210091	0.0821323	12723.7	9635.33	12653.3	9626.67	0.757276	0.760801	SUN domain-containing ossification factor OS=Homo sapiens GN=SUCO PE=1 SV=1
B4DYP1	DDAH1	379542225826	3267.0,4579.0,6237.0,	546654364444	4936.0,5516.0,4993.0,	0.526474	0.863713	0.653053	0.747381	4614.33	5115.33	4694.33	5148.33	1.10857	1.09671	N(G),N(G)-dimethylarginine dimethylaminohydrolase 1 OS=Homo sapiens GN=DDAH1 PE=1 SV=1
B4DZ60	AMD1	566084900946037	48739.0,53163.0,49285.0,	529034159435553	47778.0,42206.0,39952.0,	0.306935	0.768159	0.0727132	0.163907	50551.3	43350	50395.7	43312	0.857544	0.859439	S-adenosylmethionine decarboxylase proenzyme OS=Homo sapiens GN=AMD1 PE=1 SV=1
B4DZ84	MPP2	2.11369e+17	181988.0,181278.0,188284.0,	1.86785e+17	168689.0,154828.0,166829.0,	0.290288	0.755191	0.0252274	0.0903904	184786	162609	183850	163449	0.879984	0.889033	MAGUK p55 subfamily member 2 OS=Homo sapiens GN=MPP2 PE=1 SV=1
B4DZ85	NCOA4	953486860978017	82094.0,74423.0,83520.0,	212932451820181	19228.0,24877.0,22676.0,	0.0153444	0.337986	2.596967700725634E-4	0.0144771	80658	21997.3	80012.3	22260.3	0.272724	0.278211	Nuclear receptor coactivator 4 OS=Homo sapiens GN=NCOA4 PE=1 SV=1
B4DZG1	MTF2	947235165624	8154.0,3813.0,6020.0,	593767377437	5361.0,6835.0,8357.0,	0.804475	0.953844	0.607822	0.713243	6204	6703.67	5995.67	6851	1.08054	1.14266	Metal response element binding transcription factor 2, isoform CRA_c OS=Homo sapiens GN=MTF2 PE=1 SV=1
B4DZS0	DFFB	1.14285e+18	983999.0,1068933.0,1001242.0,	6.22742e+17	562410.0,576998.0,586959.0,	0.00878988	0.297912	0.0019457	0.0294212	1.02117e+06	571229	1018058	575456	0.559387	0.565248	DNA fragmentation factor subunit beta OS=Homo sapiens GN=DFFB PE=1 SV=1
B4DZU5	TAF8	304442126622600	26212.0,23068.0,24194.0,	205271406517260	18538.0,14272.0,19395.0,	0.104693	0.525317	0.0270158	0.0935949	24770	17284	24491.3	17401.7	0.69778	0.710523	Transcription initiation factor TFIID subunit 8 OS=Homo sapiens GN=TAF8 PE=1 SV=1
B4E0K5	MAPK14	1.35735e+20	1168680.0,1250227.0,1146227.0,	1.24855e+20	1127595.0,1150993.0,1141354.0,	0.607533	0.895439	0.262791	0.400281	1193521	1132835	1188378	1.13998e+06	0.949154	0.959274	Mitogen-activated protein kinase OS=Homo sapiens GN=MAPK14 PE=1 SV=1
B4E0K6	VARS2	394503150432768	33965.0,34173.0,35079.0,	338123036530386	30535.0,30810.0,34145.0,	0.347683	0.782725	0.14795	0.265112	34574	31521	34405.7	31830	0.911697	0.925138	Valine--tRNA ligase, mitochondrial OS=Homo sapiens GN=VARS2 PE=1 SV=1
B4E0T2	PEX5	4.98351e+17	429077.0,463677.0,420249.0,	4.44728e+17	401638.0,431865.0,421843.0,	0.557265	0.870217	0.303574	0.445565	439453	415241	437668	418449	0.944905	0.956088	Peroxisomal targeting signal 1 receptor OS=Homo sapiens GN=PEX5 PE=1 SV=1
B4E0Y9	STK26	6.03461e+20	5195833.0,5423577.0,5416528.0,	5.61711e+20	5072950.0,5132035.0,5145710.0,	0.567795	0.876868	0.0820867	0.177435	5.36464e+06	5.08457e+06	5.34531e+06	5.1169e+06	0.947793	0.957268	Serine/threonine-protein kinase 26 OS=Homo sapiens GN=STK26 PE=1 SV=1
B4E1E4	EIF4E2	1.2441e+17	107115.0,119725.0,107806.0,	1.06755e+16	96411.0,104841.0,105798.0,	0.273372	0.740728	0.150173	0.2676	111829	101409	111549	102350	0.906819	0.917537	Eukaryotic translation initiation factor 4E type 2 OS=Homo sapiens GN=EIF4E2 PE=1 SV=1
B4E1Q4	RIOK3	2.42899e+17	209136.0,226310.0,195228.0,	1.8184e+17	164223.0,177843.0,187538.0,	0.165603	0.631511	0.0441094	0.120279	211296	174663	210225	176535	0.82663	0.839743	Serine/threonine-protein kinase RIO3 OS=Homo sapiens GN=RIOK3 PE=1 SV=1
B4E2Q0	ATP2C1	4.19696e+17	361358.0,386515.0,361262.0,	3.42412e+17	309238.0,328966.0,334207.0,	0.173547	0.636204	0.0161466	0.0718686	371155	321338	369712	324137	0.865777	0.876729	Calcium-transporting ATPase OS=Homo sapiens GN=ATP2C1 PE=1 SV=1
B5LMG6	C13orf34	242981970722756	20920.0,21377.0,24360.0,	907153937899	8192.0,5472.0,8876.0,	0.0012516	0.284635	6.077873036197203E-4	0.019302	22253.7	7454.33	22219	7513.33	0.334971	0.338149	Aurora borealis OS=Homo sapiens GN=C13orf34 PE=1 SV=1
B5MBX5	LBH	784283507538	6752.0,9057.0,8069.0,	629564985535	5685.0,6593.0,6219.0,	0.00976952	0.297912	0.100459	0.202074	7910	6109.33	7959.33	6165.67	0.772356	0.774646	Protein LBH OS=Homo sapiens GN=LBH PE=1 SV=1
B5MC15	CBLB	5.12507e+17	441270.0,457146.0,426616.0,	3.41738e+17	308630.0,325317.0,314891.0,	0.0452025	0.405396	9.257671666654535E-4	0.0221782	444145	314184	441677	316279	0.707391	0.716087	Cas-Br-M (Murine) ecotropic retroviral transforming sequence b, isoform CRA_a OS=Homo sapiens GN=CBLB PE=1 SV=1
B5MC16	CAMKMT	585149654685	5037.0,5385.0,5015.0,	141013571701	1273.0,1376.0,1911.0,	0.00543717	0.284635	3.2942461647131094E-4	0.0149989	5167	1489.33	5145.67	1520	0.288239	0.295394	Calmodulin-lysine N-methyltransferase OS=Homo sapiens GN=CAMKMT PE=1 SV=1
B5MC51	LIMK2	824336803563921	70975.0,73802.0,68431.0,	749947310470079	67729.0,74181.0,78751.0,	0.845558	0.965768	0.536534	0.657214	71463	72725.7	71069.3	73553.7	1.01767	1.03496	LIM domain kinase 2 OS=Homo sapiens GN=LIMK2 PE=1 SV=1
B5MC59	RPA3	983617207073811	84689.0,78179.0,79018.0,	863177502767109	77955.0,76132.0,75413.0,	0.635655	0.905234	0.171094	0.293871	81414	76151	80628.7	76500	0.935355	0.948794	Replication protein A 14 kDa subunit OS=Homo sapiens GN=RPA3 PE=1 SV=1
B5MC79	CAMKMT	585149654685	5037.0,5385.0,5015.0,	141013571701	1273.0,1376.0,1911.0,	0.00543717	0.284635	3.2942461647131094E-4	0.0149989	5167	1489.33	5145.67	1520	0.288239	0.295394	Calmodulin-lysine N-methyltransferase OS=Homo sapiens GN=CAMKMT PE=1 SV=1
B5MCA1	CFAP36	1.98702e+17	171080.0,185842.0,175419.0,	2.23593e+17	201931.0,184069.0,177838.0,	0.683644	0.922198	0.294871	0.436047	177962	187749	177447	187946	1.055	1.05917	Cilia- and flagella-associated protein 36 OS=Homo sapiens GN=CFAP36 PE=1 SV=1
B5MCD7	SYNGR1	505663231631715	43537.0,35055.0,33952.0,	413123868331506	37309.0,39253.0,35404.0,	0.890177	0.976907	0.956764	0.971591	38199	37167	37514.7	37322	0.972984	0.994864	Synaptogyrin-1 OS=Homo sapiens GN=SYNGR1 PE=1 SV=1
B5MCF9	PES1	3.16518e+20	2725228.0,2887443.0,2683877.0,	2.35363e+20	2125615.0,2134253.0,2162364.0,	0.0608507	0.439748	0.00815713	0.0519353	2.778e+06	2.12705e+06	2765516	2140744	0.765678	0.774085	Pescadillo homolog OS=Homo sapiens GN=PES1 PE=1 SV=1
B5MCG9	R3HDM2	621825521551027	53538.0,59895.0,54627.0,	365533173227629	33011.0,32198.0,31047.0,	0.00506605	0.284635	0.00399047	0.0390343	56141.3	31971.3	56020	32085.3	0.569479	0.572748	R3H domain-containing protein 2 OS=Homo sapiens GN=R3HDM2 PE=1 SV=2
B5MCH3	CLIP4	195518810	1683.0,2040.0,0.0,	11060	0.0,1122.0,0.0,	0.300645	0.762429	0.315304	0.457038	1278.67	368.667	1241	374	0.288321	0.30137	CAP-Gly domain-containing linker protein 4 OS=Homo sapiens GN=CLIP4 PE=1 SV=1
B5MCP4	LBH	784283507538	6752.0,9057.0,8069.0,	629564985535	5685.0,6593.0,6219.0,	0.00976952	0.297912	0.100459	0.202074	7910	6109.33	7959.33	6165.67	0.772356	0.774646	Protein LBH OS=Homo sapiens GN=LBH PE=1 SV=1
B5MCT7	PPM1F	960697142776759	82715.0,77481.0,82173.0,	852997111664075	77035.0,72163.0,72003.0,	0.463311	0.831641	0.0394769	0.113453	81418.3	73496.7	80789.7	73733.7	0.902704	0.912662	Protein phosphatase 1F OS=Homo sapiens GN=PPM1F PE=1 SV=1
B5MCU0	R3HDM2	621825521551027	53538.0,59895.0,54627.0,	365533173227629	33011.0,32198.0,31047.0,	0.00506605	0.284635	0.00399047	0.0390343	56141.3	31971.3	56020	32085.3	0.569479	0.572748	R3H domain-containing protein 2 OS=Homo sapiens GN=R3HDM2 PE=1 SV=1
B5MCW3	BRD8	1.17933e+18	1015404.0,1038985.0,1048814.0,	1.1719e+19	1058364.0,1024573.0,1094303.0,	0.897023	0.979233	0.353862	0.497543	1.03894e+06	1.0518e+06	1034401	1059080	1.01238	1.02386	Bromodomain-containing protein 8 OS=Homo sapiens GN=BRD8 PE=1 SV=1
B5MD17	CBX1	179351342518617	15442.0,14563.0,19930.0,	196891652818270	17781.0,16771.0,20530.0,	0.477288	0.838602	0.446796	0.578867	16659	18162.3	16645	18360.7	1.09024	1.10307	Chromobox protein homolog 1 (Fragment) OS=Homo sapiens GN=CBX1 PE=1 SV=1
B5MD58	SREBF1	239022214420084	20579.0,24021.0,21501.0,	205841754820887	18589.0,17806.0,23471.0,	0.197324	0.659104	0.380716	0.524307	22043.3	19673	22033.7	19955.3	0.892469	0.905675	Sterol regulatory element-binding protein 1 OS=Homo sapiens GN=SREBF1 PE=1 SV=1
B5MDG7	HMG20B	251952281319283	21692.0,24746.0,20643.0,	185701348213310	16770.0,13680.0,14956.0,	0.0398375	0.395543	0.0111976	0.0603887	22430.3	15120.7	22360.3	15135.3	0.674117	0.676883	SWI/SNF-related matrix-associated actin-dependent regulator of chromatin subfamily E member 1-related (Fragment) OS=Homo sapiens GN=HMG20B PE=1 SV=2
B5MDQ6	ZNF74	170117391661	1464.0,1886.0,1778.0,	52700	475.0,0.0,0.0,	0.0119758	0.321823	0.0018941	0.0288538	1700.33	175.667	1709.33	158.333	0.103313	0.0926287	Zinc finger protein 74 OS=Homo sapiens GN=ZNF74 PE=1 SV=1
B5MDU3	PLEKHA8	997348735479753	85870.0,94758.0,85379.0,	751406640257231	67860.0,67380.0,64313.0,	0.0442564	0.405396	0.0109338	0.0596551	88947	66257.7	88669	66517.7	0.744912	0.75018	Pleckstrin homology domain-containing family A member 8 OS=Homo sapiens GN=PLEKHA8 PE=1 SV=1
B5ME25	METTL8	620966053850535	53464.0,65668.0,54098.0,	680316028454604	61438.0,61170.0,61359.0,	0.574169	0.879048	0.462143	0.59228	57723	60973	57743.3	61322.3	1.0563	1.06198	Methyltransferase-like protein 8 (Fragment) OS=Homo sapiens GN=METTL8 PE=1 SV=8
B5ME97	SEPT10	2.20522e+17	189870.0,209003.0,208194.0,	1.88257e+17	170019.0,178359.0,186443.0,	0.0861828	0.48423	0.0408901	0.115963	202556	176647	202356	178274	0.87209	0.880992	Septin 10, isoform CRA_c OS=Homo sapiens GN=SEPT10 PE=1 SV=2
B6VEX4	ABI1	657005502952587	56567.0,59693.0,56296.0,	655835745552099	59229.0,58301.0,58545.0,	0.919183	0.984487	0.395616	0.537756	57772	58379	57518.7	58691.7	1.01051	1.02039	Abl interactor 1 OS=Homo sapiens GN=ABI1 PE=1 SV=1
B7WP89	ABHD18	324327823091	2792.0,3017.0,3309.0,	206016272094	1860.0,1650.0,2353.0,	0.00552595	0.284635	0.0164035	0.0725172	3038.67	1927	3039.33	1954.33	0.63416	0.643014	Protein ABHD18 OS=Homo sapiens GN=ABHD18 PE=1 SV=1
B7WPD9	KIF26B	270220891467	2326.0,2266.0,1570.0,	189519382338	1711.0,1966.0,2627.0,	0.94512	0.988091	0.903211	0.9369	2086	2057	2054	2101.33	0.986098	1.02304	Kinesin-like protein KIF26B OS=Homo sapiens GN=KIF26B PE=1 SV=1
B7WPE2	EML3	297112476624803	25580.0,26865.0,26552.0,	236312463521033	21341.0,24997.0,23634.0,	0.176553	0.63669	0.0925554	0.192182	26426.7	23099.7	26332.3	23324	0.874104	0.885755	Echinoderm microtubule associated protein like 3, isoform CRA_e OS=Homo sapiens GN=EML3 PE=1 SV=1
B7WPL9	PPIP5K1	5.58237e+17	480642.0,479562.0,475612.0,	4.90136e+17	442650.0,432151.0,447843.0,	0.413826	0.816139	0.00898612	0.0542639	481532	438182	478605	440881	0.909974	0.921179	Inositol hexakisphosphate and diphosphoinositol-pentakisphosphate kinase 1 OS=Homo sapiens GN=PPIP5K1 PE=1 SV=1
B7XGB9	ppm1m	10700957	921.0,0.0,1024.0,	0	0.0,0.0,0.0,	0.184769	0.644178	0.184646	0.310266	675.667	0	648.333	0	0	0	Protein phosphatase 1M OS=Homo sapiens GN=ppm1m PE=1 SV=1
B7Z1P2	FBXO44	511294851842887	44022.0,52630.0,45912.0,	406543608830916	36714.0,36619.0,34740.0,	0.0363185	0.387283	0.0412295	0.116256	47511.3	35886	47521.3	36024.3	0.755315	0.758067	F-box only protein 44 OS=Homo sapiens GN=FBXO44 PE=1 SV=1
B7Z1T6	C5orf45	489614343840060	42155.0,47119.0,42886.0,	190601367114332	17213.0,13872.0,16104.0,	0.0015303	0.284635	2.929832789791832E-4	0.0145478	44153	15687.7	44053.3	15729.7	0.355302	0.35706	UPF0544 protein C5orf45 OS=Homo sapiens GN=C5orf45 PE=1 SV=1
B7Z2A9	ATP6V0A1	7.99563e+17	688423.0,703052.0,692143.0,	7.76396e+17	701176.0,708871.0,739980.0,	0.842999	0.965445	0.194829	0.323288	698070	711159	694539	716676	1.01875	1.03187	V-type proton ATPase subunit a OS=Homo sapiens GN=ATP6V0A1 PE=1 SV=1
B7Z2D2	CEP70	777376885561489	66932.0,74691.0,65827.0,	783736747561770	70780.0,68469.0,69413.0,	0.982897	0.996067	0.899698	0.934134	69360.3	69206	69150	69554	0.997775	1.00584	Centrosomal protein of 70 kDa OS=Homo sapiens GN=CEP70 PE=1 SV=1
B7Z2L0	BCAP29	569935134648965	49070.0,55696.0,52419.0,	600575269844156	54238.0,53474.0,49618.0,	0.981392	0.996067	0.984896	0.99139	52434.7	52303.7	52395	52443.3	0.997502	1.00092	B-cell receptor-associated protein 29 OS=Homo sapiens GN=BCAP29 PE=1 SV=1
B7Z2U2	TOM1L2	937056847923	8067.0,6165.0,8482.0,	945376667556	8537.0,7778.0,8491.0,	0.676431	0.920265	0.436542	0.571254	7659	8225	7571.33	8268.67	1.0739	1.0921	TOM1-like protein 2 OS=Homo sapiens GN=TOM1L2 PE=1 SV=1
B7Z2Y2	COG2	1.55166e+20	1335987.0,1333172.0,1342395.0,	1.82699e+20	1649998.0,1618875.0,1617672.0,	0.146335	0.609907	7.047098491533735E-4	0.0208078	1344863	1.62064e+06	1.33718e+06	1.62885e+06	1.20506	1.21812	Conserved oligomeric Golgi complex subunit 2 OS=Homo sapiens GN=COG2 PE=1 SV=1
B7Z3B5	RPS6KA2	2.28395e+20	1966498.0,2196193.0,1911030.0,	2.11534e+20	1910414.0,1823997.0,1956719.0,	0.475066	0.837791	0.281319	0.420688	2.0312e+06	1.8847e+06	2.02457e+06	1.89704e+06	0.927873	0.937009	Ribosomal protein S6 kinase alpha-2 OS=Homo sapiens GN=RPS6KA2 PE=1 SV=1
B7Z3B9	GAB1	1195797599519	10295.0,10586.0,10190.0,	1035690209348	9352.0,9152.0,10504.0,	0.408714	0.813989	0.239905	0.375751	10411.7	9574.67	10357	9669.33	0.919609	0.933604	GRB2-associated-binding protein 1 OS=Homo sapiens GN=GAB1 PE=1 SV=1
B7Z3H4	BTRC	8.47654e+17	729831.0,728553.0,712607.0,	7.38047e+17	666545.0,655951.0,684781.0,	0.427962	0.816139	0.00846702	0.0529419	728307	664618	723664	669092	0.912551	0.92459	Beta-transducin repeat containing isoform 4 OS=Homo sapiens GN=BTRC PE=1 SV=1
B7Z3R2	TPCN1	967563297781	8330.0,6865.0,8330.0,	658579278396	5947.0,8043.0,9434.0,	0.80866	0.954341	0.978077	0.987038	7928.33	7636	7841.67	7808	0.963128	0.995707	Two pore calcium channel protein 1 OS=Homo sapiens GN=TPCN1 PE=1 SV=1
B7Z3Z9	ACSL1	4.89433e+17	421402.0,474123.0,447620.0,	4.84159e+17	437255.0,440321.0,465642.0,	0.898196	0.979233	0.998982	0.999654	448210	444152	447715	447739	0.990946	1.00005	Long-chain-fatty-acid--CoA ligase 1 OS=Homo sapiens GN=ACSL1 PE=1 SV=1
B7Z4B8	HNRNPUL1	1.13449e+18	976793.0,979452.0,979758.0,	1.17088e+19	1057446.0,1021518.0,1022165.0,	0.696852	0.925224	0.0427195	0.118252	984201	1.02906e+06	978668	1.03371e+06	1.04558	1.05624	Heterogeneous nuclear ribonucleoprotein U-like protein 1 OS=Homo sapiens GN=HNRNPUL1 PE=1 SV=1
B7Z4W5	CCBL1	401683247431826	34584.0,35226.0,34071.0,	363283120526037	32808.0,31664.0,29258.0,	0.415713	0.816139	0.0722285	0.163199	34822.7	31190	34627	31243.3	0.895681	0.902282	Cysteine conjugate-beta lyase cytoplasmic (Glutamine transaminase K, kyneurenine aminotransferase), isoform CRA_b OS=Homo sapiens GN=CCBL1 PE=1 SV=1
B7Z503	BTBD10	201901437514093	17383.0,15593.0,15087.0,	176211558711666	15914.0,15816.0,13109.0,	0.658858	0.91162	0.407715	0.54991	16219.3	14958	16021	14946.3	0.922233	0.932921	BTB (POZ) domain containing 10, isoform CRA_c OS=Homo sapiens GN=BTBD10 PE=1 SV=1
B7Z637	ARMC8	2.25927e+17	194522.0,218219.0,184777.0,	2.15683e+17	194787.0,197848.0,188063.0,	0.746099	0.942622	0.635049	0.733732	199899	192671	199173	193566	0.963845	0.97185	Armadillo repeat containing 8, isoform CRA_g OS=Homo sapiens GN=ARMC8 PE=1 SV=1
B7Z641	ATP6V0A1	7.99563e+17	688423.0,703052.0,692143.0,	7.76396e+17	701176.0,708871.0,739980.0,	0.842999	0.965445	0.194829	0.323288	698070	711159	694539	716676	1.01875	1.03187	V-type proton ATPase subunit a OS=Homo sapiens GN=ATP6V0A1 PE=1 SV=1
B7Z673	DACT1	880851397156	7583.0,5574.0,7660.0,	566662996631	5117.0,6391.0,7451.0,	0.517393	0.860117	0.553968	0.671928	7034.33	6198.67	6939	6319.67	0.881202	0.910746	Dapper homolog 1 OS=Homo sapiens GN=DACT1 PE=1 SV=1
B7Z6D5	DDX27	5.69883e+17	490666.0,527295.0,492871.0,	4.84595e+17	437645.0,427018.0,452967.0,	0.174309	0.63669	0.0148925	0.0695663	505457	436170	503611	439210	0.862923	0.872122	Probable ATP-dependent RNA helicase DDX27 OS=Homo sapiens GN=DDX27 PE=1 SV=1
B7Z6Q0	NPRL3	202523752934	1743.0,2576.0,3141.0,	218517552776	1973.0,1780.0,3119.0,	0.631595	0.90407	0.753501	0.825904	2444.67	2238.67	2486.67	2290.67	0.915735	0.92118	Nitrogen permease regulator 3-like protein OS=Homo sapiens GN=NPRL3 PE=1 SV=1
B7Z6Z4	MYL6	3.13335e+20	2697824.0,2965425.0,2893507.0,	4.3604e+20	3937985.0,3776346.0,3627579.0,	0.0921919	0.500172	0.0015896	0.0276494	2.85662e+06	3.77001e+06	2852252	3.78064e+06	1.31975	1.32549	Myosin light polypeptide 6 OS=Homo sapiens GN=MYL6 PE=1 SV=1
B7Z7M5	POT1	639345651359717	55047.0,61303.0,63930.0,	563005428950164	50846.0,55089.0,56371.0,	0.0844367	0.480629	0.140019	0.254532	60054.7	53584.3	60093.3	54102	0.892259	0.9003	Protection of telomeres protein 1 OS=Homo sapiens GN=POT1 PE=1 SV=1
B7Z8L1	PPHLN1	432831442260	3725.0,3410.0,2418.0,	14668801957	1323.0,892.0,2199.0,	0.074838	0.468232	0.0358204	0.107829	3244	1434.33	3184.33	1471.33	0.44215	0.462054	Periphilin-1 OS=Homo sapiens GN=PPHLN1 PE=1 SV=1
B7Z934	EBF2	203001558616335	17478.0,16906.0,17486.0,	167551284613686	15131.0,13035.0,15379.0,	0.192114	0.649819	0.0569237	0.141081	17407	14429	17290	14515	0.828919	0.839503	Transcription factor COE2 OS=Homo sapiens GN=EBF2 PE=2 SV=1
B7Z9I1	ACADM	1.01478e+18	873728.0,833877.0,878035.0,	1.0417e+18	940781.0,960377.0,948921.0,	0.46608	0.831641	0.0143437	0.0678938	867892	944191	861880	950026	1.08791	1.10227	Medium-chain-specific acyl-CoA dehydrogenase, mitochondrial OS=Homo sapiens GN=ACADM PE=1 SV=1
B7Z9U0	CNOT8	2.70435e+17	232843.0,223164.0,222491.0,	2.68595e+17	242572.0,240524.0,244997.0,	0.639088	0.906307	0.0263865	0.0925559	227998	241216	226166	242698	1.05798	1.0731	CCR4-NOT transcription complex subunit 8 OS=Homo sapiens GN=CNOT8 PE=1 SV=1
B7ZAG0	PDZRN3	202281223411119	17416.0,13271.0,11903.0,	682463866117	6162.0,6480.0,6873.0,	0.105466	0.525317	0.0415846	0.116582	14527	6442.33	14196.7	6505	0.443473	0.458206	E3 ubiquitin-protein ligase PDZRN3 OS=Homo sapiens GN=PDZRN3 PE=1 SV=1
B7ZAQ6	GPR89A	797360166569	6864.0,6525.0,7032.0,	681975405227	6158.0,7651.0,5873.0,	0.736893	0.940706	0.7035	0.786845	6852.67	6528.67	6807	6560.67	0.952719	0.963812	Golgi pH regulator A OS=Homo sapiens GN=GPR89A PE=1 SV=2
B7ZAQ6-2	GPR89A	797360166569	6864.0,6525.0,7032.0,	681975405227	6158.0,7651.0,5873.0,	0.736893	0.940706	0.7035	0.786845	6852.67	6528.67	6807	6560.67	0.952719	0.963812	Isoform 2 of Golgi pH regulator A OS=Homo sapiens GN=GPR89A
B7ZAQ6-3	GPR89A	797360166569	6864.0,6525.0,7032.0,	681975405227	6158.0,7651.0,5873.0,	0.736893	0.940706	0.7035	0.786845	6852.67	6528.67	6807	6560.67	0.952719	0.963812	Isoform 3 of Golgi pH regulator A OS=Homo sapiens GN=GPR89A
B7ZAX5	GALK2	762295558968401	65633.0,60301.0,73227.0,	794816995361863	71781.0,70983.0,69518.0,	0.664424	0.914141	0.363637	0.507211	66739.7	70432.3	66387	70760.7	1.05533	1.06588	N-acetylgalactosamine kinase OS=Homo sapiens GN=GALK2 PE=1 SV=1
B7ZB24	MPDZ	255552238421273	22003.0,24281.0,22773.0,	287482799926154	25963.0,28411.0,29390.0,	0.0494333	0.416785	0.0211292	0.0821323	23070.7	27633.7	23019	27921.3	1.19778	1.21297	Multiple PDZ domain protein OS=Homo sapiens GN=MPDZ PE=1 SV=1
B7ZBM3	FOXP4	287201939226424	24727.0,21035.0,28288.0,	221191946817321	19975.0,19754.0,19463.0,	0.19707	0.659104	0.14103	0.255487	24845.3	19636	24683.3	19730.7	0.79033	0.799352	Forkhead box protein P4 OS=Homo sapiens GN=FOXP4 PE=1 SV=1
B7ZC38	SH3GLB2	669044000652063	57604.0,43396.0,55735.0,	662955806157744	59872.0,58915.0,64888.0,	0.43182	0.817531	0.170993	0.293871	52991	60700	52245	61225	1.14548	1.17188	Endophilin-B2 OS=Homo sapiens GN=SH3GLB2 PE=1 SV=1
B7ZKQ9	SCARB1	530984558240552	45717.0,49445.0,43413.0,	367803570032018	33217.0,36226.0,35980.0,	0.0710794	0.468232	0.0107333	0.0593309	46410.7	34832.7	46191.7	35141	0.750531	0.760765	SCARB1 protein OS=Homo sapiens GN=SCARB1 PE=1 SV=1
B7ZL14	FNBP1	2.56254e+17	220632.0,234035.0,231758.0,	2.28831e+17	206660.0,210709.0,228288.0,	0.366494	0.793601	0.171096	0.293871	229497	213212	228808	215219	0.92904	0.940608	FNBP1 protein OS=Homo sapiens GN=FNBP1 PE=1 SV=1
B7ZL25	VARS2	394503150432768	33965.0,34173.0,35079.0,	338123036530386	30535.0,30810.0,34145.0,	0.347683	0.782725	0.14795	0.265112	34574	31521	34405.7	31830	0.911697	0.925138	VARS2 protein OS=Homo sapiens GN=VARS2 PE=1 SV=1
B7ZLP8	TARSL2	2.12398e+20	1828749.0,1948338.0,1813679.0,	2.0011e+20	1807239.0,1782434.0,1770043.0,	0.628003	0.901426	0.207227	0.338267	1.87141e+06	1.7776e+06	1.86359e+06	1786572	0.949871	0.958673	Probable threonine--tRNA ligase 2, cytoplasmic OS=Homo sapiens GN=TARSL2 PE=1 SV=1
B7ZLQ5	SMARCA1	2.90223e+20	2498823.0,2623043.0,2696976.0,	2.81549e+20	2542727.0,2503383.0,2559143.0,	0.688113	0.922585	0.343275	0.488061	2613182	2519957	2.60628e+06	2.53508e+06	0.964325	0.972683	Probable global transcription activator SNF2L1 OS=Homo sapiens GN=SMARCA1 PE=1 SV=1
B7ZLR4	ATP7B	2.07989e+17	179078.0,190501.0,188635.0,	1.71815e+17	155168.0,154880.0,169800.0,	0.102777	0.521517	0.0154994	0.0708109	186603	158517	186071	159949	0.849486	0.859613	ATP7B protein OS=Homo sapiens GN=ATP7B PE=1 SV=1
B7ZM65	PHRF1	1.07373e+18	924482.0,870020.0,961817.0,	1.02246e+18	923405.0,913664.0,966199.0,	0.97759	0.996067	0.647152	0.743049	924730	927555	918773	934423	1.00305	1.01703	PHD and RING finger domain-containing protein 1 OS=Homo sapiens GN=PHRF1 PE=1 SV=1
B7ZM87	SRGAP2	4.86446e+20	4188316.0,4249294.0,4234015.0,	4.84597e+20	4376507.0,4294975.0,4292886.0,	0.906039	0.982295	0.0498623	0.129718	4.24557e+06	4299587	4223875	4321456	1.01272	1.0231	SLIT-ROBO Rho GTPase-activating protein 2 OS=Homo sapiens GN=SRGAP2 PE=1 SV=1
B7ZM99	MTHFD1L	2.44413e+23	2.1044091E7,2.3725154E7,2.2015736E7,	1.18081e+22	1.0664148E7,1.092363E7,1.1128024E7,	0.00329556	0.284635	0.00385086	0.0390343	2.2292417333333332E7	1.0825242666666666E7	2.2261660333333332E7	1.0905267333333334E7	0.485602	0.489868	MTHFD1L protein OS=Homo sapiens GN=MTHFD1L PE=1 SV=1
B7ZVY7	CDC2L1	2.32242e+20	1999611.0,2051950.0,1912186.0,	1.98154e+20	1789579.0,1855243.0,1821658.0,	0.393483	0.805835	0.0382228	0.111884	2.00006e+06	1.8103e+06	1.98792e+06	1822160	0.905124	0.916618	Cell division cycle 2-like 1 (PITSLRE proteins) OS=Homo sapiens GN=CDC2L1 PE=1 SV=1
B8QGS9	PKP2	573674875940157	49392.0,52890.0,42989.0,	579945259047063	52374.0,53363.0,52885.0,	0.560771	0.872207	0.263853	0.401473	48761	52549	48423.7	52874	1.07769	1.0919	Plakophilin-2 OS=Homo sapiens GN=PKP2 PE=1 SV=1
B8ZZ50	EIF4E2	1.2441e+17	107115.0,119725.0,107806.0,	1.06755e+16	96411.0,104841.0,105798.0,	0.273372	0.740728	0.150173	0.2676	111829	101409	111549	102350	0.906819	0.917537	Eukaryotic translation initiation factor 4E type 2 OS=Homo sapiens GN=EIF4E2 PE=1 SV=1
B8ZZ67	SUMO1	3.19776e+17	275329.0,304571.0,316022.0,	3.50015e+17	316108.0,310178.0,348370.0,	0.270731	0.739337	0.19667	0.325252	298580	321899	298641	324885	1.0781	1.08788	SMT3 suppressor of mif two 3 homolog 1 (Yeast), isoform CRA_b OS=Homo sapiens GN=SUMO1 PE=1 SV=1
B8ZZ93	INO80B	29851810627	2570.0,1963.0,671.0,	15261586895	1378.0,1609.0,1005.0,	0.567143	0.876616	0.552	0.671174	1807.33	1335.67	1734.67	1330.67	0.739026	0.767102	INO80 complex subunit B OS=Homo sapiens GN=INO80B PE=4 SV=1
B8ZZC8	METTL5	1.42901e+17	123038.0,139656.0,181280.0,	1.39022e+17	125554.0,133789.0,143202.0,	0.354662	0.78511	0.513919	0.638259	146992	132767	147991	134182	0.903226	0.906686	Methyltransferase-like protein 5 OS=Homo sapiens GN=METTL5 PE=1 SV=1
B8ZZD4	TAX1BP1	4.34312e+17	373940.0,351874.0,392252.0,	4.40964e+17	398241.0,409964.0,416433.0,	0.478617	0.838602	0.0753387	0.168057	375033	405186	372689	408213	1.0804	1.09532	Tax1-binding protein 1 OS=Homo sapiens GN=TAX1BP1 PE=1 SV=1
B8ZZE3	METTL5	1.42901e+17	123038.0,139656.0,181280.0,	1.39022e+17	125554.0,133789.0,143202.0,	0.354662	0.78511	0.513919	0.638259	146992	132767	147991	134182	0.903226	0.906686	Methyltransferase like 5, isoform CRA_b OS=Homo sapiens GN=METTL5 PE=1 SV=1
B8ZZF2	WDSUB1	522054472047598	44946.0,48509.0,50956.0,	567604795746442	51259.0,48662.0,52187.0,	0.603539	0.894516	0.290176	0.430969	48174.3	50386.3	48137	50702.7	1.04592	1.0533	WD repeat, SAM and U-box domain-containing protein 1 OS=Homo sapiens GN=WDSUB1 PE=1 SV=2
B8ZZF3		635456424253471	54712.0,69687.0,57243.0,	432513856237964	39061.0,39130.0,42661.0,	0.0145121	0.336945	0.0411753	0.116235	60419.3	39925.7	60547.3	40284	0.660809	0.665331	Uncharacterized protein OS=Homo sapiens PE=4 SV=2
B8ZZF6	INPP1	528055018246067	45465.0,54435.0,49317.0,	593385635749010	53589.0,57187.0,55074.0,	0.237156	0.706643	0.154825	0.273782	49684.7	54901.7	49739	55283.3	1.105	1.11147	Inositol polyphosphate 1-phosphatase (Fragment) OS=Homo sapiens GN=INPP1 PE=1 SV=1
B8ZZH7	INO80B	29851810627	2570.0,1963.0,671.0,	15261586895	1378.0,1609.0,1005.0,	0.567143	0.876616	0.552	0.671174	1807.33	1335.67	1734.67	1330.67	0.739026	0.767102	INO80 complex subunit B (Fragment) OS=Homo sapiens GN=INO80B PE=4 SV=2
B8ZZJ6	SFXN5	258901795818322	22291.0,19480.0,19614.0,	188791872916773	17050.0,19004.0,18848.0,	0.423074	0.816139	0.132525	0.245164	20723.3	18127	20461.7	18300.7	0.874714	0.894388	Sideroflexin-5 OS=Homo sapiens GN=SFXN5 PE=1 SV=1
B8ZZL3	EIF4E2	1.2441e+17	107115.0,119725.0,107806.0,	1.06755e+16	96411.0,104841.0,105798.0,	0.273372	0.740728	0.150173	0.2676	111829	101409	111549	102350	0.906819	0.917537	Eukaryotic translation initiation factor 4E type 2 OS=Homo sapiens GN=EIF4E2 PE=1 SV=1
B8ZZL5	MITD1	249702010318416	21499.0,21807.0,19715.0,	180781756417634	16326.0,17822.0,19816.0,	0.224676	0.696032	0.0766857	0.169926	21163	17758.7	21007	17988	0.839137	0.856286	MIT domain-containing protein 1 (Fragment) OS=Homo sapiens GN=MITD1 PE=1 SV=1
B8ZZN6	SUMO1	3.19776e+17	275329.0,304571.0,316022.0,	3.50015e+17	316108.0,310178.0,348370.0,	0.270731	0.739337	0.19667	0.325252	298580	321899	298641	324885	1.0781	1.08788	Small ubiquitin-related modifier 1 OS=Homo sapiens GN=SUMO1 PE=1 SV=1
B8ZZS2	NAB1	1256352835420	10816.0,5730.0,5802.0,	506190748975	4570.0,9207.0,10085.0,	0.986029	0.996677	0.843746	0.893231	7755.33	7703.33	7449.33	7954	0.993295	1.06775	NGFI-A binding protein 1 (EGR1 binding protein 1), isoform CRA_b OS=Homo sapiens GN=NAB1 PE=1 SV=1
B8ZZS4	ANKZF1	5.26335e+17	453176.0,462789.0,461589.0,	4.63781e+17	418851.0,436776.0,425163.0,	0.418143	0.816139	0.0110012	0.0599114	461377	424187	459185	426930	0.919395	0.929757	Ankyrin repeat and zinc finger domain-containing protein 1 OS=Homo sapiens GN=ANKZF1 PE=1 SV=1
B8ZZU8	TCEB2	1.03934e+18	894874.0,956724.0,945668.0,	1.32626e+20	1197776.0,1131699.0,1176509.0,	0.0956159	0.509377	9.746752627385076E-4	0.0227055	934881	1.16283e+06	932422	1.16866e+06	1.24382	1.25336	Transcription elongation factor B (SIII), polypeptide 2 (18kDa, elongin B), isoform CRA_b OS=Homo sapiens GN=TCEB2 PE=1 SV=1
B8ZZW5	AVL9	290920371009	2504.0,2209.0,1080.0,	230022551629	2077.0,2288.0,1830.0,	0.906418	0.982408	0.791639	0.852726	1985	2061.33	1931	2065	1.03846	1.06939	Late secretory pathway protein AVL9 homolog OS=Homo sapiens GN=AVL9 PE=1 SV=1
B8ZZX6	STEAP3	17509001587	1506.0,976.0,1698.0,	159120291721	1436.0,2058.0,1933.0,	0.297105	0.76242	0.222966	0.357493	1412.33	1780.33	1393.33	1809	1.26056	1.29833	Metalloreductase STEAP3 OS=Homo sapiens GN=STEAP3 PE=1 SV=1
B8ZZY8	METTL5	1.42901e+17	123038.0,139656.0,181280.0,	1.39022e+17	125554.0,133789.0,143202.0,	0.354662	0.78511	0.513919	0.638259	146992	132767	147991	134182	0.903226	0.906686	Methyltransferase-like protein 5 OS=Homo sapiens GN=METTL5 PE=1 SV=1
B8ZZZ7	SPATS2L	2.82303e+17	243062.0,236708.0,251590.0,	2.51166e+17	226833.0,225686.0,227585.0,	0.456292	0.828624	0.0560152	0.13977	245175	225367	243787	226701	0.919209	0.929917	DNA polymerase-transactivated protein 6, isoform CRA_b OS=Homo sapiens GN=SPATS2L PE=1 SV=1
B9A018	USP39	8.09936e+17	697354.0,688688.0,685530.0,	8.46399e+17	764399.0,742561.0,744124.0,	0.546774	0.866657	0.00501	0.041557	695054	746788	690524	750361	1.07443	1.08665	U4/U6.U5 tri-snRNP-associated protein 2 OS=Homo sapiens GN=USP39 PE=1 SV=1
B9A023	EIF4E2	1.2441e+17	107115.0,119725.0,107806.0,	1.06755e+16	96411.0,104841.0,105798.0,	0.273372	0.740728	0.150173	0.2676	111829	101409	111549	102350	0.906819	0.917537	Eukaryotic translation initiation factor 4E type 2 OS=Homo sapiens GN=EIF4E2 PE=1 SV=1
B9A035	NT5C3A	189361493515347	16304.0,16201.0,16429.0,	145011270911985	13096.0,12896.0,13468.0,	0.101814	0.521287	8.937835821341096E-4	0.0221707	16406	13065	16311.3	13153.3	0.796355	0.806392	Cytosolic 5'-nucleotidase 3A OS=Homo sapiens GN=NT5C3A PE=1 SV=1
B9A044	EIF4E2	1.2441e+17	107115.0,119725.0,107806.0,	1.06755e+16	96411.0,104841.0,105798.0,	0.273372	0.740728	0.150173	0.2676	111829	101409	111549	102350	0.906819	0.917537	Eukaryotic translation initiation factor 4E type 2 OS=Homo sapiens GN=EIF4E2 PE=1 SV=1
B9A049	WDR54	199081636615730	17140.0,17752.0,16839.0,	211352049914862	19087.0,20800.0,16700.0,	0.56855	0.877275	0.304988	0.447319	17334.7	18832	17243.7	18862.3	1.08638	1.09387	WD repeat-containing protein 54 OS=Homo sapiens GN=WDR54 PE=1 SV=1
B9A067	IMMT	2.70808e+20	2331670.0,2370182.0,2295599.0,	2.4874e+20	2246429.0,2230909.0,2303819.0,	0.677317	0.920477	0.080085	0.17468	2.34579e+06	2.24535e+06	2.33248e+06	2.26039e+06	0.957184	0.96909	MICOS complex subunit MIC60 OS=Homo sapiens GN=IMMT PE=1 SV=2
B9EGA3	SMARCD2	3.11898e+17	268545.0,270615.0,295913.0,	2.9786e+17	269004.0,256411.0,279740.0,	0.622884	0.898603	0.422324	0.559917	279260	266495	278358	268385	0.95429	0.964173	SMARCD2 protein OS=Homo sapiens GN=SMARCD2 PE=1 SV=1
B9EGE7	ZNF507	296672310720066	25542.0,25064.0,21479.0,	211502003517174	19098.0,20329.0,19297.0,	0.224611	0.696032	0.0635871	0.151675	24280	19453	24028.3	19574.7	0.801194	0.814649	ZNF507 protein OS=Homo sapiens GN=ZNF507 PE=1 SV=1
B9EGQ5	WIZ	1.6821e+17	144826.0,138409.0,137861.0,	1.30073e+17	117468.0,117869.0,120004.0,	0.210207	0.679384	0.00547419	0.0437461	141529	117676	140365	118447	0.83146	0.843848	Protein Wiz OS=Homo sapiens GN=WIZ PE=1 SV=1
B9ZVT1	RBM12B	1.06685e+18	918560.0,917256.0,933185.0,	1.2672e+19	1144431.0,1123542.0,1118355.0,	0.138689	0.597514	8.960603785196032E-5	0.0119279	928040	1.12321e+06	923000	1128776	1.21031	1.22294	RNA-binding protein 12B OS=Homo sapiens GN=RBM12B PE=1 SV=2
C1K3N0	TFAP2A	267351923422398	23018.0,20864.0,23977.0,	231702325019146	20925.0,23591.0,21515.0,	0.737325	0.940706	0.645434	0.742265	22789	21855.3	22619.7	22010.3	0.95903	0.973062	Transcription factor AP-2 alpha OS=Homo sapiens GN=TFAP2A PE=1 SV=1
C4B7M2	SPG11	7.07474e+17	609134.0,545111.0,600313.0,	7.08715e+17	640055.0,618798.0,640323.0,	0.626328	0.900197	0.125859	0.235492	590248	629448	584853	633059	1.06641	1.08242	Spatacsin OS=Homo sapiens GN=SPG11 PE=1 SV=1
C9IY66	BTN2A2	1.68959e+17	145474.0,142926.0,144330.0,	1.6885e+17	152492.0,150367.0,164297.0,	0.551292	0.869154	0.114006	0.21889	145179	154414	144243	155719	1.06361	1.07956	Butyrophilin subfamily 2 member A2 (Fragment) OS=Homo sapiens GN=BTN2A2 PE=1 SV=1
C9IYE1	CADPS2	537684262638459	46294.0,46238.0,41170.0,	537294811344510	48521.0,48820.0,50016.0,	0.518286	0.860117	0.107009	0.209579	44951	48784	44567.3	49119	1.08527	1.10213	Calcium-dependent secretion activator 2 OS=Homo sapiens GN=CADPS2 PE=1 SV=1
C9IYJ9	CDK14	224825612014	1935.0,2778.0,2156.0,	0	0.0,0.0,0.0,	0.00481888	0.284635	0.0119311	0.0618094	2274.33	0	2289.67	0	0	0	Cyclin-dependent kinase 14 (Fragment) OS=Homo sapiens GN=CDK14 PE=1 SV=1
C9IYK6	BCAP29	569935134648965	49070.0,55696.0,52419.0,	600575269844156	54238.0,53474.0,49618.0,	0.981392	0.996067	0.984896	0.99139	52434.7	52303.7	52395	52443.3	0.997502	1.00092	B-cell receptor-associated protein 29 (Fragment) OS=Homo sapiens GN=BCAP29 PE=1 SV=1
C9IYN3	HNRNPLL	7.64726e+20	6584320.0,6892467.0,6784895.0,	5.53997e+20	5003271.0,5037875.0,4919582.0,	0.032314	0.381697	8.295583202910005E-4	0.0219111	6.77962e+06	4.96085e+06	6753894	4.98691e+06	0.73173	0.738375	Heterogeneous nuclear ribonucleoprotein L-like OS=Homo sapiens GN=HNRNPLL PE=1 SV=2
C9IYN7	ELP6	3.62727e+17	312309.0,344116.0,295585.0,	2.78431e+17	251458.0,242105.0,242545.0,	0.0802132	0.47695	0.0322156	0.101648	318686	244286	317337	245369	0.766542	0.773215	Elongator complex protein 6 OS=Homo sapiens GN=ELP6 PE=1 SV=1
C9IYS7	CPSF3L	3.18049e+17	273839.0,289934.0,291156.0,	3.0602e+17	276373.0,277076.0,281868.0,	0.709156	0.930625	0.36321	0.506961	285766	276635	284976	278439	0.968047	0.97706	Cleavage and polyadenylation specific factor 3-like, isoform CRA_i OS=Homo sapiens GN=CPSF3L PE=1 SV=1
C9IZ57	YAE1D1	704155876040	6062.0,6060.0,6466.0,	453245453050	4092.0,4611.0,3427.0,	0.0302252	0.381697	0.0145943	0.0685883	6222.67	4042.33	6196	4043.33	0.649614	0.652572	Yae1 domain-containing protein 1 OS=Homo sapiens GN=YAE1D1 PE=1 SV=1
C9IZ93	UBE2F	589181155728	5072.0,8802.0,6131.0,	888791975574	8025.0,9332.0,6263.0,	0.407919	0.813989	0.44663	0.578867	6578	7886	6668.33	7873.33	1.19884	1.1807	NEDD8-conjugating enzyme UBE2F OS=Homo sapiens GN=UBE2F PE=1 SV=1
C9IZL5	AP4M1	905062758935	7792.0,6806.0,9565.0,	816154047958	7370.0,5483.0,8942.0,	0.511737	0.857084	0.573662	0.687142	8086.67	7174.33	8054.33	7265	0.887181	0.901999	AP-4 complex subunit mu-1 OS=Homo sapiens GN=AP4M1 PE=1 SV=1
C9J0D1	H2AFV	1.58994e+20	1368947.0,1476439.0,1509421.0,	1.8403e+20	1662020.0,1814318.0,1964241.0,	0.0275262	0.378102	0.0356453	0.107754	1.45365e+06	1.79207e+06	1.4516e+06	1.81353e+06	1.23281	1.24933	Histone H2A OS=Homo sapiens GN=H2AFV PE=1 SV=1
C9J0F0	FOXP1	1.24061e+17	106817.0,124138.0,119127.0,	1.09508e+16	98898.0,102488.0,108493.0,	0.0579697	0.43267	0.103667	0.205119	116592	102352	116694	103293	0.877865	0.885161	Forkhead box protein P1 OS=Homo sapiens GN=FOXP1 PE=1 SV=1
C9J0I9	ZC3HC1	3.80715e+20	3277970.0,3884210.0,3365916.0,	2.95818e+20	2671602.0,2668834.0,2745584.0,	0.0303176	0.381697	0.047759	0.126	3.51064e+06	2677172	3.50937e+06	2695340	0.762588	0.768042	Nuclear-interacting partner of ALK OS=Homo sapiens GN=ZC3HC1 PE=1 SV=1
C9J0J7	PFN2	6.16033e+17	530402.0,598549.0,557343.0,	6.38979e+17	577072.0,576982.0,538034.0,	0.990662	0.997655	0.939547	0.961456	562809	562125	562098	564029	0.998785	1.00344	Profilin OS=Homo sapiens GN=PFN2 PE=1 SV=1
C9J0K6	SRI	2.26931e+17	195386.0,166729.0,185494.0,	2.24604e+17	202843.0,203036.0,199494.0,	0.572019	0.878513	0.146655	0.263788	184635	200741	182536	201791	1.08723	1.10548	Sorcin OS=Homo sapiens GN=SRI PE=1 SV=1
C9J0Q5	NCOR2	1.6608e+17	142993.0,140534.0,157289.0,	1.56711e+17	141528.0,147148.0,150931.0,	0.870717	0.971845	0.949772	0.968673	147520	145346	146939	146536	0.985263	0.997257	Nuclear receptor corepressor 2 OS=Homo sapiens GN=NCOR2 PE=1 SV=2
C9J0U9	TSSC1	569894463041945	49067.0,48413.0,44904.0,	531845185947705	48031.0,52623.0,53607.0,	0.585698	0.883123	0.144877	0.26118	47854.7	50916	47461.3	51420.3	1.06397	1.08342	Protein TSSC1 (Fragment) OS=Homo sapiens GN=TSSC1 PE=1 SV=1
C9J0Y7	FBXL3	1117438992875850	96211.0,97550.0,81201.0,	732407070654036	66144.0,71747.0,60721.0,	0.109664	0.535631	0.0210855	0.0821323	92507	65994	91654	66204	0.713395	0.722325	F-box/LRR-repeat protein 3 (Fragment) OS=Homo sapiens GN=FBXL3 PE=1 SV=1
C9J128	INPP1	528055018246067	45465.0,54435.0,49317.0,	593385635749010	53589.0,57187.0,55074.0,	0.237156	0.706643	0.154825	0.273782	49684.7	54901.7	49739	55283.3	1.105	1.11147	Inositol polyphosphate 1-phosphatase (Fragment) OS=Homo sapiens GN=INPP1 PE=1 SV=1
C9J173	INPP1	528055018246067	45465.0,54435.0,49317.0,	593385635749010	53589.0,57187.0,55074.0,	0.237156	0.706643	0.154825	0.273782	49684.7	54901.7	49739	55283.3	1.105	1.11147	Inositol polyphosphate 1-phosphatase (Fragment) OS=Homo sapiens GN=INPP1 PE=1 SV=1
C9J1C6	RNF181	1.91373e+17	164773.0,156184.0,194643.0,	1.65947e+17	149869.0,159917.0,176726.0,	0.492118	0.848281	0.53294	0.6553	172390	160270	171867	162171	0.929692	0.943584	E3 ubiquitin-protein ligase RNF181 OS=Homo sapiens GN=RNF181 PE=1 SV=1
C9J1J2	NME6	578161046712	4977.0,6621.0,7185.0,	493469836043	4456.0,7085.0,6790.0,	0.767395	0.946168	0.894472	0.930324	6199	5986.67	6261	6110.33	0.965747	0.975936	Nucleoside diphosphate kinase 6 (Fragment) OS=Homo sapiens GN=NME6 PE=1 SV=1
C9J1V9	EEF1E1-BLOC1S5	5.92147e+17	509839.0,514917.0,492192.0,	5.60067e+17	505807.0,536828.0,540905.0,	0.77874	0.94817	0.177975	0.302027	508862	523482	505649	527847	1.02873	1.0439	HCG2043275 OS=Homo sapiens GN=EEF1E1-BLOC1S5 PE=4 SV=2
C9J1X0	WDR91	9.52988e+17	820525.0,798298.0,817871.0,	8.74537e+17	789811.0,827133.0,803019.0,	0.855216	0.969227	0.693206	0.779097	817626	801420	812231	806654	0.980178	0.993134	WD repeat-containing protein 91 OS=Homo sapiens GN=WDR91 PE=1 SV=1
C9J2C0	TUBA8	2.1747e+26	1.87243296E8,1.85693462E8,1.85973083E8,	1.31378e+26	1.18650615E8,1.19765167E8,1.19264305E8,	0.02765	0.378102	1.9937834583575034E-7	9.536931E-4	1.8745632E8	1.18511571E8	1.8630328033333334E8	1.1922669566666667E8	0.632209	0.63996	Tubulin alpha-8 chain (Fragment) OS=Homo sapiens GN=TUBA8 PE=1 SV=1
C9J2D6	ELP6	3.62727e+17	312309.0,344116.0,295585.0,	2.78431e+17	251458.0,242105.0,242545.0,	0.0802132	0.47695	0.0322156	0.101648	318686	244286	317337	245369	0.766542	0.773215	Elongator complex protein 6 (Fragment) OS=Homo sapiens GN=ELP6 PE=1 SV=1
C9J2P0	UBE2E1	9.99862e+17	860885.0,897173.0,852173.0,	9.48305e+17	856436.0,858924.0,896241.0,	0.902136	0.980509	0.981845	0.989525	874313	864102	870077	870534	0.988321	1.00052	Ubiquitin-conjugating enzyme E2 E1 (Fragment) OS=Homo sapiens GN=UBE2E1 PE=1 SV=1
C9J2P9	CBLL1	188318342342	1621.0,1989.0,2507.0,	239311591202	2161.0,1176.0,1350.0,	0.40089	0.810591	0.298515	0.439931	2019.67	1584.67	2039	1562.33	0.784618	0.766225	E3 ubiquitin-protein ligase Hakai (Fragment) OS=Homo sapiens GN=CBLL1 PE=1 SV=7
C9J2Y9	POLR2B	1.41865e+23	1.2214637E7,1.20669E7,1.1970462E7,	1.20086e+22	1.0845232E7,1.1090654E7,1.1053391E7,	0.367156	0.794116	4.90428593927094E-4	0.0178621	1.2164010333333334E7	1.0924812E7	1.2083999666666666E7	1.0996425666666666E7	0.898126	0.909999	DNA-directed RNA polymerase subunit beta OS=Homo sapiens GN=POLR2B PE=1 SV=2
C9J2Z6	INPP1	528055018246067	45465.0,54435.0,49317.0,	593385635749010	53589.0,57187.0,55074.0,	0.237156	0.706643	0.154825	0.273782	49684.7	54901.7	49739	55283.3	1.105	1.11147	Inositol polyphosphate 1-phosphatase (Fragment) OS=Homo sapiens GN=INPP1 PE=1 SV=1
C9J381	IMPDH1	3.482e+20	2998026.0,3040463.0,2773164.0,	4.98453e+20	4501657.0,4303553.0,4232808.0,	0.0403639	0.396025	2.6118536478838666E-4	0.0144771	2.95842e+06	4.33076e+06	2.93722e+06	4346006	1.46387	1.47963	Inosine-5'-monophosphate dehydrogenase OS=Homo sapiens GN=IMPDH1 PE=1 SV=1
C9J384	CMSS1	3.01098e+17	259246.0,274738.0,260823.0,	2.91797e+17	263529.0,254607.0,264355.0,	0.798503	0.952891	0.526605	0.650747	266001	259318	264936	260830	0.974876	0.984504	Protein CMSS1 (Fragment) OS=Homo sapiens GN=CMSS1 PE=1 SV=1
C9J3G2	CBWD2	2.62363e+17	225893.0,253961.0,246414.0,	2.45287e+17	221523.0,215701.0,222201.0,	0.249836	0.719551	0.10983	0.213068	242219	218531	242089	219808	0.902204	0.907964	COBW domain-containing protein 2 OS=Homo sapiens GN=CBWD2 PE=1 SV=2
C9J3M3	MLF1	162581248811085	13998.0,13546.0,11867.0,	1015980047898	9174.0,8121.0,8875.0,	0.0786989	0.47695	0.00976122	0.0565268	13277	8687	13137	8723.33	0.654289	0.664028	Myeloid leukemia factor 1 (Fragment) OS=Homo sapiens GN=MLF1 PE=1 SV=1
C9J494	MKRN2	1.7155e+20	1477049.0,1414790.0,1447061.0,	1.63431e+20	1475983.0,1473768.0,1541199.0,	0.859768	0.970547	0.152971	0.271541	1457142	1.48606e+06	1446300	1.49698e+06	1.01984	1.03504	Probable E3 ubiquitin-protein ligase makorin-2 OS=Homo sapiens GN=MKRN2 PE=1 SV=1
C9J4K5	DONSON	189901878714226	16350.0,20379.0,15229.0,	151491583514902	13681.0,16068.0,16746.0,	0.319274	0.771356	0.385269	0.528584	17334.3	15295.3	17319.3	15498.3	0.882372	0.894857	Protein downstream neighbor of Son OS=Homo sapiens GN=DONSON PE=1 SV=1
C9J539	GLB1	560784026149033	48283.0,43673.0,52492.0,	587774875549946	53083.0,49473.0,56126.0,	0.512905	0.857488	0.216421	0.349577	48457.3	52492.7	48149.3	52894	1.08328	1.09854	Beta-galactosidase (Fragment) OS=Homo sapiens GN=GLB1 PE=1 SV=1
C9J5C3	PDCD10	673865936887	5801.0,7151.0,7372.0,	851160286066	7686.0,6116.0,6816.0,	0.88994	0.976907	0.890631	0.928077	6739.33	6868.33	6774.67	6872.67	1.01914	1.01447	Programmed cell death protein 10 (Fragment) OS=Homo sapiens GN=PDCD10 PE=1 SV=1
C9J5J4	LIN9	6.33643e+17	545568.0,564862.0,535809.0,	5.14032e+17	464234.0,463066.0,491916.0,	0.177253	0.63669	0.00412891	0.0392255	551621	469374	548746	473072	0.850901	0.862096	Protein lin-9 homolog OS=Homo sapiens GN=LIN9 PE=1 SV=1
C9J5M0	MYADM	655065115438	5639.0,7062.0,5821.0,	528045324964	4768.0,4598.0,5578.0,	0.0552404	0.431284	0.10103	0.202596	6166.33	4925.33	6174	4981.33	0.798746	0.806824	Myeloid-associated differentiation marker (Fragment) OS=Homo sapiens GN=MYADM PE=1 SV=1
C9J5N1	PTGES3L-AARSD1	1.69397e+17	145850.0,161780.0,153544.0,	1143979955798982	103313.0,101023.0,111229.0,	0.009395	0.297912	0.00167769	0.0283952	153988	104312	153725	105188	0.677402	0.684265	Protein PTGES3L-AARSD1 OS=Homo sapiens GN=PTGES3L-AARSD1 PE=1 SV=1
C9J5X1	IGF1R	678994757352321	58460.0,51604.0,56011.0,	582465034048554	52602.0,51080.0,54561.0,	0.639968	0.906927	0.33023	0.473122	55931	52380	55358.3	52747.7	0.936511	0.952841	Tyrosine-protein kinase receptor OS=Homo sapiens GN=IGF1R PE=1 SV=1
C9J5X9	FANCB	7.4525e+17	641664.0,561538.0,653540.0,	5.77607e+17	521649.0,557375.0,520809.0,	0.29437	0.760296	0.0812743	0.176576	624458	530116	618914	533278	0.848922	0.861635	Fanconi anemia group B protein (Fragment) OS=Homo sapiens GN=FANCB PE=1 SV=1
C9J6A7	RPE	28702104889	2471.0,2282.0,951.0,	276020772388	2492.0,2107.0,2683.0,	0.521035	0.861029	0.389799	0.532979	1954.33	2408.33	1901.33	2427.33	1.2323	1.27665	Ribulose-phosphate 3-epimerase (Fragment) OS=Homo sapiens GN=RPE PE=1 SV=1
C9J6F3	PDCD10	673865936887	5801.0,7151.0,7372.0,	851160286066	7686.0,6116.0,6816.0,	0.88994	0.976907	0.890631	0.928077	6739.33	6868.33	6774.67	6872.67	1.01914	1.01447	Programmed cell death protein 10 OS=Homo sapiens GN=PDCD10 PE=1 SV=1
C9J6P4	ZC3HAV1	6.33352e+20	5453170.0,5719613.0,5516814.0,	6.07559e+20	5487003.0,5473833.0,5695967.0,	0.88555	0.976262	0.924198	0.950221	5.58648e+06	5.51291e+06	5563199	5.55227e+06	0.98683	0.998035	Zinc finger CCCH-type antiviral protein 1 OS=Homo sapiens GN=ZC3HAV1 PE=1 SV=1
C9J6U3	DIAPH2	1.85899e+20	1600597.0,1818861.0,1568609.0,	2.16512e+20	1955373.0,2051594.0,1980693.0,	0.125804	0.570582	0.0387305	0.112606	1.66699e+06	1.98317e+06	1662689	1.99589e+06	1.18968	1.2004	Protein diaphanous homolog 2 OS=Homo sapiens GN=DIAPH2 PE=1 SV=3
C9J712	PFN2	5.66471e+17	487729.0,570137.0,541562.0,	5.75825e+17	520035.0,525463.0,528374.0,	0.767832	0.946168	0.758633	0.829439	532644	521285	533143	524624	0.978675	0.984022	Profilin OS=Homo sapiens GN=PFN2 PE=1 SV=1
C9J719	EBP	253711990121259	21844.0,21587.0,22758.0,	249672505622416	22547.0,25424.0,25189.0,	0.366348	0.793601	0.114322	0.219023	22177	24146.3	22063	24386.7	1.0888	1.10532	3-beta-hydroxysteroid-Delta(8),Delta(7)-isomerase (Fragment) OS=Homo sapiens GN=EBP PE=1 SV=7
C9J798	RASA4B	255161998418642	21969.0,21677.0,19957.0,	211081749815480	19062.0,17754.0,17395.0,	0.281483	0.749479	0.0193468	0.0795493	21380.7	18028.7	21201	18070.3	0.843223	0.852334	Ras GTPase-activating protein 4B OS=Homo sapiens GN=RASA4B PE=3 SV=2
C9J7K9	PLSCR1	934879848544	8048.0,8660.0,9146.0,	800570165467	7229.0,7119.0,6143.0,	0.119665	0.558497	0.0191611	0.0791491	8625.33	6829.33	8618	6830.33	0.791776	0.792566	Phospholipid scramblase 1 OS=Homo sapiens GN=PLSCR1 PE=1 SV=1
C9J858	RNF8	192421134913451	16565.0,12310.0,14398.0,	11033116969379	9962.0,11867.0,10538.0,	0.22893	0.696032	0.07997	0.174588	14680.7	10702.7	14424.3	10789	0.729031	0.747972	E3 ubiquitin-protein ligase RNF8 (Fragment) OS=Homo sapiens GN=RNF8 PE=1 SV=1
C9J8D4	MOGS	1.84273e+17	158659.0,164845.0,139108.0,	2.36586e+17	213665.0,196609.0,188064.0,	0.166222	0.631511	0.0138735	0.066713	155393	199233	154204	199446	1.28212	1.29339	Mannosyl-oligosaccharide glucosidase (Fragment) OS=Homo sapiens GN=MOGS PE=1 SV=7
C9J8K7	CYP20A1	0	0.0,0.0,0.0,	912	0.0,0.0,1024.0,	0.42265	0.816139	0.42265	0.559917	0	304	0	341.333	Infinity	Infinity	Cytochrome P450 20A1 (Fragment) OS=Homo sapiens GN=CYP20A1 PE=1 SV=1
C9J8Q9	UBE2H	3.04631e+17	262289.0,256139.0,263763.0,	3.29754e+17	297809.0,279133.0,304146.0,	0.36159	0.789293	0.0383515	0.111904	262378	291829	260730	293696	1.11225	1.12644	Ubiquitin-conjugating enzyme E2 H (Fragment) OS=Homo sapiens GN=UBE2H PE=1 SV=1
C9J8R7	GTPBP10	103901070810005	8944.0,11615.0,10710.0,	11740100449328	10602.0,10191.0,10482.0,	0.997101	0.999512	0.998209	0.999654	10367.7	10370.7	10423	10425	1.00029	1.00019	GTP-binding protein 10 (Fragment) OS=Homo sapiens GN=GTPBP10 PE=1 SV=1
C9J932	PDCD10	673865936887	5801.0,7151.0,7372.0,	851160286066	7686.0,6116.0,6816.0,	0.88994	0.976907	0.890631	0.928077	6739.33	6868.33	6774.67	6872.67	1.01914	1.01447	Programmed cell death protein 10 (Fragment) OS=Homo sapiens GN=PDCD10 PE=1 SV=1
C9J9H9	UBE2D4	1.83597e+17	158077.0,163728.0,159153.0,	1.61069e+17	145465.0,155461.0,160794.0,	0.541186	0.865803	0.288304	0.428772	161065	152454	160319	153907	0.946537	0.960001	Ubiquitin-conjugating enzyme E2 D4 OS=Homo sapiens GN=UBE2D4 PE=3 SV=1
C9J9K3	RPSA	7.82666e+17	673872.0,686525.0,655887.0,	7.57362e+17	683985.0,720644.0,679256.0,	0.845534	0.965768	0.236423	0.372207	676072	690671	672095	694628	1.02159	1.03353	40S ribosomal protein SA (Fragment) OS=Homo sapiens GN=RPSA PE=1 SV=7
C9J9N8	ELP6	3.62727e+17	312309.0,344116.0,295585.0,	2.78431e+17	251458.0,242105.0,242545.0,	0.0802132	0.47695	0.0322156	0.101648	318686	244286	317337	245369	0.766542	0.773215	Elongator complex protein 6 (Fragment) OS=Homo sapiens GN=ELP6 PE=1 SV=1
C9J9P4	PLSCR1	934879848544	8048.0,8660.0,9146.0,	800570165467	7229.0,7119.0,6143.0,	0.119665	0.558497	0.0191611	0.0791491	8625.33	6829.33	8618	6830.33	0.791776	0.792566	Phospholipid scramblase 1 (Fragment) OS=Homo sapiens GN=PLSCR1 PE=1 SV=1
C9J9P8	UBE2F	589181155728	5072.0,8802.0,6131.0,	888791975574	8025.0,9332.0,6263.0,	0.407919	0.813989	0.44663	0.578867	6578	7886	6668.33	7873.33	1.19884	1.1807	NEDD8-conjugating enzyme UBE2F (Fragment) OS=Homo sapiens GN=UBE2F PE=1 SV=1
C9J9V6	NME6	578161046712	4977.0,6621.0,7185.0,	493469836043	4456.0,7085.0,6790.0,	0.767395	0.946168	0.894472	0.930324	6199	5986.67	6261	6110.33	0.965747	0.975936	Nucleoside diphosphate kinase (Fragment) OS=Homo sapiens GN=NME6 PE=1 SV=1
C9JA08	NMD3	1.73455e+20	1493449.0,1532090.0,1468796.0,	1.73366e+20	1565706.0,1556024.0,1479278.0,	0.903327	0.980794	0.349307	0.493556	1506305	1.52783e+06	1.49811e+06	1.53367e+06	1.01429	1.02373	60S ribosomal export protein NMD3 OS=Homo sapiens GN=NMD3 PE=1 SV=1
C9JA28	SSR3	787378746580	6778.0,8541.0,7044.0,	8690113348235	7848.0,11501.0,9254.0,	0.166138	0.631511	0.180843	0.305686	7442.33	9419.67	7454.33	9534.33	1.26569	1.27903	Translocon-associated protein subunit gamma OS=Homo sapiens GN=SSR3 PE=1 SV=1
C9JA38	DALRD3	114661072411801	9872.0,11633.0,12633.0,	982583017190	8873.0,8423.0,8079.0,	0.0473831	0.412123	0.0591481	0.144497	11330.3	8438.67	11379.3	8458.33	0.744785	0.743307	DALR anticodon-binding domain-containing protein 3 (Fragment) OS=Homo sapiens GN=DALRD3 PE=1 SV=8
C9JA41	KIAA1324L	8226281412	707.0,681.0,1511.0,	146810371056	1325.0,1052.0,1186.0,	0.453723	0.827731	0.506543	0.632077	954	1187	966.333	1187.67	1.24423	1.22904	UPF0577 protein KIAA1324-like OS=Homo sapiens GN=KIAA1324L PE=1 SV=1
C9JA68	SERPINB7	322137412590	2773.0,4058.0,2772.0,	219715932800	1984.0,1616.0,3146.0,	0.109938	0.535875	0.205208	0.335507	3184	2196.67	3201	2248.67	0.689908	0.702489	Serpin B7 (Fragment) OS=Homo sapiens GN=SERPINB7 PE=1 SV=7
C9JA69	BBX	8.78077e+17	756022.0,725658.0,753335.0,	4.90173e+17	442683.0,438253.0,452608.0,	0.0282626	0.378102	1.8352788531708075E-4	0.0137886	750242	441613	745005	444515	0.588628	0.59666	HMG box transcription factor BBX OS=Homo sapiens GN=BBX PE=1 SV=1
C9JA82	ELP6	3.62727e+17	312309.0,344116.0,295585.0,	2.78431e+17	251458.0,242105.0,242545.0,	0.0802132	0.47695	0.0322156	0.101648	318686	244286	317337	245369	0.766542	0.773215	Elongator complex protein 6 (Fragment) OS=Homo sapiens GN=ELP6 PE=1 SV=1
C9JAB2	SRSF7	8.5294e+17	734382.0,671428.0,680758.0,	7.6193e+17	688115.0,721256.0,758260.0,	0.880576	0.975171	0.392271	0.53478	702599	715826	695523	722544	1.01883	1.03885	Serine/arginine-rich-splicing factor 7 OS=Homo sapiens GN=SRSF7 PE=1 SV=1
C9JAJ6	BTN2A2	1.68959e+17	145474.0,142926.0,144330.0,	1.6885e+17	152492.0,150367.0,164297.0,	0.551292	0.869154	0.114006	0.21889	145179	154414	144243	155719	1.06361	1.07956	Butyrophilin subfamily 2 member A2 (Fragment) OS=Homo sapiens GN=BTN2A2 PE=4 SV=1
C9JAW5		498393441133016	42911.0,37328.0,35345.0,	475705128340347	42961.0,52038.0,45339.0,	0.322002	0.771356	0.0821652	0.177435	39088.7	46400	38528	46779.3	1.18704	1.21416	Uncharacterized protein OS=Homo sapiens PE=4 SV=1
C9JAZ1	MTX2	4.84101e+17	416812.0,435594.0,405812.0,	4.73897e+17	427988.0,431531.0,443131.0,	0.820925	0.958549	0.22795	0.363385	421575	431166	419406	434217	1.02275	1.03531	Metaxin-2 (Fragment) OS=Homo sapiens GN=MTX2 PE=1 SV=1
C9JB30	MAPRE3	4.51573e+17	388805.0,430004.0,427248.0,	4.10934e+17	371124.0,352786.0,359923.0,	0.167941	0.631511	0.0408394	0.115963	415689	359630	415352	361278	0.86514	0.86981	Microtubule-associated protein RP/EB family member 3 (Fragment) OS=Homo sapiens GN=MAPRE3 PE=1 SV=1
C9JBI3	PSPH	3.85904e+17	332263.0,323404.0,369412.0,	4.31149e+17	389379.0,365879.0,376714.0,	0.44306	0.820904	0.110812	0.214421	343035	375650	341693	377324	1.09508	1.10428	Phosphoserine phosphatase (Fragment) OS=Homo sapiens GN=PSPH PE=1 SV=1
C9JBI8	MITF	668072235033	5751.0,7835.0,5388.0,	434642062997	3924.0,4267.0,3367.0,	0.0431348	0.405396	0.0705685	0.161406	6312	3849.67	6324.67	3852.67	0.609896	0.609149	Microphthalmia-associated transcription factor (Fragment) OS=Homo sapiens GN=MITF PE=1 SV=1
C9JC07	MYADM	655065115438	5639.0,7062.0,5821.0,	528045324964	4768.0,4598.0,5578.0,	0.0552404	0.431284	0.10103	0.202596	6166.33	4925.33	6174	4981.33	0.798746	0.806824	Myeloid-associated differentiation marker (Fragment) OS=Homo sapiens GN=MYADM PE=1 SV=1
C9JC87	AP4M1	905062758935	7792.0,6806.0,9565.0,	816154047958	7370.0,5483.0,8942.0,	0.511737	0.857084	0.573662	0.687142	8086.67	7174.33	8054.33	7265	0.887181	0.901999	AP-4 complex subunit mu-1 OS=Homo sapiens GN=AP4M1 PE=1 SV=1
C9JCC6	DRAP1	748185141067979	64417.0,55766.0,72774.0,	602195194353976	54384.0,52707.0,60653.0,	0.309994	0.768159	0.224766	0.359838	64735.7	55379.3	64319	55914.7	0.855469	0.869334	Dr1-associated corepressor OS=Homo sapiens GN=DRAP1 PE=1 SV=1
C9JCJ5		13018901010566	11207.0,9773.0,11310.0,	11314101489894	10217.0,10297.0,11117.0,	0.765765	0.946168	0.725638	0.805329	10864.7	10452	10763.3	10543.7	0.962018	0.979591	Uncharacterized protein (Fragment) OS=Homo sapiens PE=4 SV=9
C9JCW7	TMUB1	185441341715224	15966.0,14554.0,16298.0,	155651157711868	14057.0,11747.0,13336.0,	0.241441	0.710487	0.0448719	0.121584	15728.3	13003.3	15606	13046.7	0.826746	0.836003	Transmembrane and ubiquitin-like domain-containing protein 1 (Fragment) OS=Homo sapiens GN=TMUB1 PE=1 SV=7
C9JDE9	ACAA1	224701561017328	19346.0,16932.0,18549.0,	273012152626769	24655.0,21842.0,30080.0,	0.072451	0.468232	0.0853727	0.181649	18469.3	25198.7	18275.7	25525.7	1.36435	1.3967	3-ketoacyl-CoA thiolase, peroxisomal OS=Homo sapiens GN=ACAA1 PE=1 SV=1
C9JDV8	NIPSNAP1	1074587430492090	92521.0,80602.0,98586.0,	1148578622677533	103729.0,87495.0,87126.0,	0.919821	0.984487	0.785533	0.848779	91284	92872	90569.7	92783.3	1.0174	1.02444	Protein NipSnap homolog 1 (Fragment) OS=Homo sapiens GN=NIPSNAP1 PE=1 SV=6
C9JE12	TMUB1	185441341715224	15966.0,14554.0,16298.0,	155651157711868	14057.0,11747.0,13336.0,	0.241441	0.710487	0.0448719	0.121584	15728.3	13003.3	15606	13046.7	0.826746	0.836003	Transmembrane and ubiquitin-like domain-containing protein 1 (Fragment) OS=Homo sapiens GN=TMUB1 PE=1 SV=1
C9JE17	CCDC136	373927342863	3219.0,2965.0,3065.0,	258837213494	2337.0,3775.0,3926.0,	0.756481	0.945814	0.656602	0.748303	3112	3267.67	3083	3346	1.05002	1.08531	Coiled-coil domain-containing protein 136 OS=Homo sapiens GN=CCDC136 PE=1 SV=1
C9JE98	NCOR2	1.6608e+17	142993.0,140534.0,157289.0,	1.56711e+17	141528.0,147148.0,150931.0,	0.870717	0.971845	0.949772	0.968673	147520	145346	146939	146536	0.985263	0.997257	Nuclear receptor corepressor 2 OS=Homo sapiens GN=NCOR2 PE=1 SV=1
C9JEH3	AAMP	2.94647e+20	2536928.0,2693192.0,2534251.0,	2.78785e+20	2517773.0,2475813.0,2574029.0,	0.708461	0.930601	0.350664	0.494397	2.59881e+06	2506097	2.58812e+06	2.52254e+06	0.964323	0.974659	Angio-associated migratory cell protein OS=Homo sapiens GN=AAMP PE=1 SV=1
C9JEL3	EIF4E2	1.2441e+17	107115.0,119725.0,107806.0,	1.06755e+16	96411.0,104841.0,105798.0,	0.273372	0.740728	0.150173	0.2676	111829	101409	111549	102350	0.906819	0.917537	Eukaryotic translation initiation factor 4E type 2 (Fragment) OS=Homo sapiens GN=EIF4E2 PE=1 SV=1
C9JEX3	MTMR2	1.77926e+17	153195.0,151012.0,146215.0,	1.66293e+17	150183.0,151468.0,159936.0,	0.932578	0.985239	0.377533	0.521454	151239	152629	150141	153862	1.00919	1.02479	Myotubularin-related protein 2 (Fragment) OS=Homo sapiens GN=MTMR2 PE=1 SV=7
C9JEX8	ELP6	3.62727e+17	312309.0,344116.0,295585.0,	2.78431e+17	251458.0,242105.0,242545.0,	0.0802132	0.47695	0.0322156	0.101648	318686	244286	317337	245369	0.766542	0.773215	Elongator complex protein 6 (Fragment) OS=Homo sapiens GN=ELP6 PE=1 SV=7
C9JF50	MTFR1L	159601754216289	13741.0,19029.0,17438.0,	164591051810617	14864.0,10672.0,11930.0,	0.16826	0.631511	0.104383	0.205896	16597	12531.3	16736	12488.7	0.755036	0.746216	Mitochondrial fission regulator 1-like (Fragment) OS=Homo sapiens GN=MTFR1L PE=1 SV=1
C9JF62	UBE2F	589181155728	5072.0,8802.0,6131.0,	888791975574	8025.0,9332.0,6263.0,	0.407919	0.813989	0.44663	0.578867	6578	7886	6668.33	7873.33	1.19884	1.1807	NEDD8-conjugating enzyme UBE2F (Fragment) OS=Homo sapiens GN=UBE2F PE=1 SV=1
C9JFD2	UBE2F	589181155728	5072.0,8802.0,6131.0,	888791975574	8025.0,9332.0,6263.0,	0.407919	0.813989	0.44663	0.578867	6578	7886	6668.33	7873.33	1.19884	1.1807	NEDD8-conjugating enzyme UBE2F (Fragment) OS=Homo sapiens GN=UBE2F PE=1 SV=1
C9JFD3	NCOR2	1.6608e+17	142993.0,140534.0,157289.0,	1.56711e+17	141528.0,147148.0,150931.0,	0.870717	0.971845	0.949772	0.968673	147520	145346	146939	146536	0.985263	0.997257	Nuclear receptor corepressor 2 OS=Homo sapiens GN=NCOR2 PE=1 SV=1
C9JFE4	GPS1	2.36738e+20	2038320.0,2247681.0,1959111.0,	2.39751e+20	2165242.0,2165240.0,2152177.0,	0.791569	0.951599	0.454819	0.587034	2089807	2.14883e+06	2081704	2.16089e+06	1.02824	1.03804	COP9 signalosome complex subunit 1 OS=Homo sapiens GN=GPS1 PE=1 SV=2
C9JFR7	CYCS	302002697325568	26001.0,29257.0,27370.0,	376393453026917	33991.0,35037.0,30246.0,	0.223399	0.695245	0.0408622	0.115963	27580.3	33028.7	27542.7	33091.3	1.19754	1.20146	Cytochrome c (Fragment) OS=Homo sapiens GN=CYCS PE=1 SV=1
C9JFV4	PELP1	3.01931e+20	2599629.0,2402615.0,2617161.0,	2.5387e+20	2292755.0,2266579.0,2339823.0,	0.387208	0.803828	0.0622164	0.149574	2559622	2.28485e+06	2.5398e+06	2299719	0.892652	0.905472	Proline-, glutamic acid- and leucine-rich protein 1 OS=Homo sapiens GN=PELP1 PE=1 SV=2
C9JFW7	PROSER3	241901968019086	20827.0,21348.0,20432.0,	184991501116575	16706.0,15232.0,18626.0,	0.0997665	0.520789	0.0468266	0.124415	20985.3	16695	20869	16854.7	0.795556	0.807641	Proline and serine-rich protein 3 (Fragment) OS=Homo sapiens GN=PROSER3 PE=1 SV=2
C9JG97	AAMP	2.94647e+20	2536928.0,2693192.0,2534251.0,	2.78785e+20	2517773.0,2475813.0,2574029.0,	0.708461	0.930601	0.350664	0.494397	2.59881e+06	2506097	2.58812e+06	2.52254e+06	0.964323	0.974659	Angio-associated migratory cell protein OS=Homo sapiens GN=AAMP PE=1 SV=1
C9JGE3	EWSR1	1.9478e+20	1677061.0,1540852.0,1710006.0,	2.04059e+20	1842900.0,1922659.0,2005496.0,	0.243345	0.710487	0.0161461	0.0718686	1.65519e+06	1.90666e+06	1.64264e+06	1923685	1.15193	1.17109	EWS RNA-binding protein variant 6 OS=Homo sapiens GN=EWSR1 PE=1 SV=2
C9JH19	CTSD	236181929018056	20335.0,20925.0,19329.0,	195091730315999	17619.0,17557.0,17978.0,	0.254433	0.72213	0.0263674	0.0925559	20321.3	17603.7	20196.3	17718	0.866265	0.877288	Cathepsin D (Fragment) OS=Homo sapiens GN=CTSD PE=1 SV=1
C9JH92	CRYZ	1.30831e+16	112643.0,101379.0,115088.0,	1.22978e+17	111062.0,110525.0,113232.0,	0.983087	0.996067	0.698724	0.782968	110598	110888	109703	111606	1.00262	1.01735	Quinone oxidoreductase (Fragment) OS=Homo sapiens GN=CRYZ PE=1 SV=1
C9JHG2	RFTN1	719870787815	6197.0,7677.0,8366.0,	757476076996	6840.0,7719.0,7861.0,	0.929135	0.984487	0.938522	0.960682	7363.67	7392.33	7413.33	7473.33	1.00389	1.00809	Raftlin (Fragment) OS=Homo sapiens GN=RFTN1 PE=1 SV=1
C9JI97	RNF123	311452429722223	26816.0,26356.0,23790.0,	151161325512728	13651.0,13450.0,14303.0,	0.0379732	0.389582	0.00391774	0.0390343	25888.3	13699.7	25654	13801.3	0.529183	0.53798	E3 ubiquitin-protein ligase RNF123 OS=Homo sapiens GN=RNF123 PE=1 SV=1
C9JIF3	FAM134A	1392645734	1198.0,699.0,785.0,	83710560	755.0,1071.0,0.0,	0.507179	0.855633	0.480179	0.609785	923.667	631	894	608.667	0.683147	0.680835	Protein FAM134A (Fragment) OS=Homo sapiens GN=FAM134A PE=1 SV=1
C9JIF9	APEH	1.52342e+20	1311671.0,1415133.0,1322787.0,	1.54615e+20	1396357.0,1390481.0,1422549.0,	0.756586	0.945814	0.241274	0.377207	1.35453e+06	1.39412e+06	1.34986e+06	1403129	1.02922	1.03946	Acylamino-acid-releasing enzyme OS=Homo sapiens GN=APEH PE=1 SV=1
C9JIR6	PPM1B	1.46608e+20	1262300.0,1413866.0,1225672.0,	8.94539e+17	807875.0,815144.0,802825.0,	0.0162887	0.337986	0.013174	0.0649495	1.30479e+06	804092	1.30061e+06	808615	0.616263	0.621718	Protein phosphatase 1B (Fragment) OS=Homo sapiens GN=PPM1B PE=1 SV=1
C9JIV5	SFXN5	258901795818322	22291.0,19480.0,19614.0,	188791872916773	17050.0,19004.0,18848.0,	0.423074	0.816139	0.132525	0.245164	20723.3	18127	20461.7	18300.7	0.874714	0.894388	Sideroflexin-5 (Fragment) OS=Homo sapiens GN=SFXN5 PE=1 SV=1
C9JIZ6	PSAP	669096754963559	57608.0,73273.0,68042.0,	409913789535966	37019.0,38451.0,40415.0,	1.5801281153309543E-4	0.284635	0.0225431	0.0853772	66005.7	38284	66307.7	38628.3	0.580011	0.582562	Prosaposin OS=Homo sapiens GN=PSAP PE=1 SV=2
C9JJ78	EBP	253711990121259	21844.0,21587.0,22758.0,	249672505622416	22547.0,25424.0,25189.0,	0.366348	0.793601	0.114322	0.219023	22177	24146.3	22063	24386.7	1.0888	1.10532	3-beta-hydroxysteroid-Delta(8),Delta(7)-isomerase (Fragment) OS=Homo sapiens GN=EBP PE=1 SV=1
C9JJN9	VPS8	6.26891e+17	539753.0,514083.0,515620.0,	7.69414e+17	694872.0,633118.0,627903.0,	0.2004	0.663568	0.0166544	0.0730636	527482	650703	523152	651964	1.2336	1.24622	Vacuolar protein sorting-associated protein 8 homolog OS=Homo sapiens GN=VPS8 PE=1 SV=1
C9JJV1	TSSC4	166231841413091	14311.0,19973.0,14013.0,	194721715416792	17584.0,17405.0,18868.0,	0.392304	0.805835	0.441905	0.5757	16042.7	17806	16099	17952.3	1.10992	1.11512	Protein TSSC4 (Fragment) OS=Homo sapiens GN=TSSC4 PE=1 SV=7
C9JJV6	MYADM	655065115438	5639.0,7062.0,5821.0,	528045324964	4768.0,4598.0,5578.0,	0.0552404	0.431284	0.10103	0.202596	6166.33	4925.33	6174	4981.33	0.798746	0.806824	Myeloid-associated differentiation marker (Fragment) OS=Homo sapiens GN=MYADM PE=1 SV=7
C9JJX6	ARVCF	189901394314240	16350.0,15124.0,15244.0,	191991729017330	17339.0,17544.0,19474.0,	0.308247	0.768159	0.0436243	0.119422	15724.3	17939.7	15572.7	18119	1.14089	1.16351	Armadillo repeat protein deleted in velo-cardio-facial syndrome OS=Homo sapiens GN=ARVCF PE=1 SV=1
C9JK03	CLOCK	511732972773	4405.0,3576.0,2968.0,	341945412002	3087.0,4607.0,2249.0,	0.709886	0.930732	0.703088	0.786808	3729	3320.67	3649.67	3314.33	0.890498	0.908119	Circadian locomoter output cycles protein kaput (Fragment) OS=Homo sapiens GN=CLOCK PE=1 SV=1
C9JKQ2	NDUFB3	989180498546	8516.0,8731.0,9148.0,	8866104187072	8007.0,10571.0,7947.0,	0.971248	0.996067	0.965043	0.978131	8828.67	8785.33	8798.33	8841.67	0.995092	1.00493	NADH dehydrogenase [ubiquinone] 1 beta subcomplex subunit 3 (Fragment) OS=Homo sapiens GN=NDUFB3 PE=1 SV=1
C9JKR8	MSL3	3.32525e+17	286306.0,275852.0,314241.0,	2.81074e+17	253845.0,296697.0,278177.0,	0.502428	0.852712	0.400293	0.543033	293451	273669	292133	276240	0.932591	0.945596	Male-specific lethal 3 homolog (Fragment) OS=Homo sapiens GN=MSL3 PE=1 SV=1
C9JL26	AGPAT3	459444054336467	39558.0,43979.0,39040.0,	365853034336027	33040.0,30790.0,40485.0,	0.127606	0.573128	0.162561	0.283651	40984.7	34318.3	40859	34771.7	0.837346	0.851016	1-acyl-sn-glycerol-3-phosphate acyltransferase gamma (Fragment) OS=Homo sapiens GN=AGPAT3 PE=1 SV=1
C9JL75	TMEM94	12738108259314	10967.0,11742.0,9971.0,	141251257711058	12756.0,12762.0,12426.0,	0.288545	0.7549	0.069721	0.160516	10959	12586.7	10893.3	12648	1.14852	1.16108	Transmembrane protein 94 OS=Homo sapiens GN=TMEM94 PE=1 SV=2
C9JLH5	ELP6	3.62727e+17	312309.0,344116.0,295585.0,	2.78431e+17	251458.0,242105.0,242545.0,	0.0802132	0.47695	0.0322156	0.101648	318686	244286	317337	245369	0.766542	0.773215	Elongator complex protein 6 (Fragment) OS=Homo sapiens GN=ELP6 PE=1 SV=1
C9JLU1	POLR2H	352412979830137	30342.0,32323.0,32263.0,	477933552132225	43163.0,36044.0,36212.0,	0.286505	0.752455	0.09121	0.190076	31725.3	38513	31642.7	38473	1.21395	1.21586	DNA-directed RNA polymerases I, II, and III subunit RPABC3 (Fragment) OS=Homo sapiens GN=POLR2H PE=1 SV=7
C9JLV4	APAF1	1.9477e+20	1676975.0,1763508.0,1758954.0,	1.94702e+20	1758394.0,1746548.0,1743094.0,	0.995303	0.998923	0.624409	0.726528	1.73882e+06	1.73979e+06	1.73315e+06	1.74935e+06	1.00056	1.00935	Apoptotic protease-activating factor 1 OS=Homo sapiens GN=APAF1 PE=1 SV=1
C9JM00	SERPINB7	322137412590	2773.0,4058.0,2772.0,	219715932800	1984.0,1616.0,3146.0,	0.109938	0.535875	0.205208	0.335507	3184	2196.67	3201	2248.67	0.689908	0.702489	Serpin B7 (Fragment) OS=Homo sapiens GN=SERPINB7 PE=1 SV=7
C9JM66	FCHSD2	603944695417	5199.0,4847.0,5799.0,	628152485408	5672.0,5325.0,6077.0,	0.58162	0.880626	0.313577	0.455818	5308.33	5645.67	5281.67	5691.33	1.06355	1.07756	F-BAR and double SH3 domains protein 2 (Fragment) OS=Homo sapiens GN=FCHSD2 PE=1 SV=1
C9JME2	FARP1	233542028321241	20105.0,22001.0,22738.0,	227071920916878	20505.0,19490.0,18965.0,	0.367341	0.794116	0.113268	0.217984	21626	19598	21614.7	19653.3	0.906224	0.909259	FERM, RhoGEF and pleckstrin domain-containing protein 1 OS=Homo sapiens GN=FARP1 PE=1 SV=2
C9JMG3	AP4M1	905062758935	7792.0,6806.0,9565.0,	816154047958	7370.0,5483.0,8942.0,	0.511737	0.857084	0.573662	0.687142	8086.67	7174.33	8054.33	7265	0.887181	0.901999	AP-4 complex subunit mu-1 (Fragment) OS=Homo sapiens GN=AP4M1 PE=1 SV=7
C9JMN4	FAM3C	166421517512389	14328.0,16461.0,13263.0,	172631251314163	15590.0,12697.0,15915.0,	0.964334	0.994767	0.973026	0.983378	14735.3	14646.3	14684	14734	0.99396	1.00341	Protein FAM3C (Fragment) OS=Homo sapiens GN=FAM3C PE=1 SV=1
C9JNC3	BTN2A1	1.68959e+17	145474.0,142926.0,144330.0,	1.6885e+17	152492.0,150367.0,164297.0,	0.551292	0.869154	0.114006	0.21889	145179	154414	144243	155719	1.06361	1.07956	Butyrophilin subfamily 2 member A1 (Fragment) OS=Homo sapiens GN=BTN2A1 PE=1 SV=7
C9JND6	PDCD10	673865936887	5801.0,7151.0,7372.0,	851160286066	7686.0,6116.0,6816.0,	0.88994	0.976907	0.890631	0.928077	6739.33	6868.33	6774.67	6872.67	1.01914	1.01447	Programmed cell death protein 10 (Fragment) OS=Homo sapiens GN=PDCD10 PE=1 SV=1
C9JNE5	MLF1	162581248811085	13998.0,13546.0,11867.0,	1015980047898	9174.0,8121.0,8875.0,	0.0786989	0.47695	0.00976122	0.0565268	13277	8687	13137	8723.33	0.654289	0.664028	Myeloid leukemia factor 1 (Fragment) OS=Homo sapiens GN=MLF1 PE=1 SV=1
C9JNI1	GTPBP10	103901070810005	8944.0,11615.0,10710.0,	11740100449328	10602.0,10191.0,10482.0,	0.997101	0.999512	0.998209	0.999654	10367.7	10370.7	10423	10425	1.00029	1.00019	GTP-binding protein 10 (Fragment) OS=Homo sapiens GN=GTPBP10 PE=1 SV=1
C9JNU6	HIGD1A	498393441133016	42911.0,37328.0,35345.0,	475705128340347	42961.0,52038.0,45339.0,	0.322002	0.771356	0.0821652	0.177435	39088.7	46400	38528	46779.3	1.18704	1.21416	HIG1 domain family member 1A, mitochondrial OS=Homo sapiens GN=HIGD1A PE=4 SV=1
C9JNV2	BUD31	1.40479e+17	120951.0,119951.0,119474.0,	1.29913e+17	117326.0,118455.0,113568.0,	0.718863	0.932214	0.121063	0.228706	120886	115905	120125	116450	0.958793	0.969401	Protein BUD31 homolog OS=Homo sapiens GN=BUD31 PE=1 SV=1
C9JNW5	RPL24	9.26369e+20	7976084.0,8133287.0,8146568.0,	6.33021e+20	5716965.0,6303641.0,6254323.0,	0.0513065	0.420138	0.00547512	0.0437461	8123694	6.03598e+06	8085313	6091643	0.743009	0.753421	60S ribosomal protein L24 OS=Homo sapiens GN=RPL24 PE=1 SV=1
C9JP00	MBNL1	1.89231e+17	162926.0,151357.0,148790.0,	1110169971397816	100259.0,101180.0,109917.0,	0.0783226	0.476847	0.00112276	0.0227659	155916	102848	154358	103785	0.659638	0.672369	Muscleblind-like protein 1 OS=Homo sapiens GN=MBNL1 PE=1 SV=1
C9JP01	RFT1	751616386656006	64712.0,69279.0,59956.0,	707936108956603	63933.0,61988.0,63606.0,	0.770622	0.946168	0.64231	0.740403	65011	62828.3	64649	63175.7	0.966426	0.97721	Protein RFT1 homolog (Fragment) OS=Homo sapiens GN=RFT1 PE=1 SV=7
C9JP16	CRTAP	2.86087e+17	246321.0,252901.0,246527.0,	2.74746e+17	248129.0,255936.0,263913.0,	0.859543	0.970547	0.242442	0.378322	249836	253940	248583	255993	1.01643	1.02981	Cartilage-associated protein OS=Homo sapiens GN=CRTAP PE=1 SV=1
C9JP35	FAM3C	166421517512389	14328.0,16461.0,13263.0,	172631251314163	15590.0,12697.0,15915.0,	0.964334	0.994767	0.973026	0.983378	14735.3	14646.3	14684	14734	0.99396	1.00341	Protein FAM3C (Fragment) OS=Homo sapiens GN=FAM3C PE=1 SV=1
C9JPC9	USP42	418962670130331	36071.0,28962.0,32470.0,	474243459131899	42828.0,35099.0,35845.0,	0.493065	0.848281	0.168176	0.291113	32976	37971.3	32501	37924	1.15148	1.16686	Ubiquitin carboxyl-terminal hydrolase 42 (Fragment) OS=Homo sapiens GN=USP42 PE=1 SV=8
C9JPE1	SLC25A20	3.28425e+17	282775.0,308447.0,292256.0,	1.78892e+17	161561.0,165529.0,184636.0,	0.011915	0.321823	2.8192951051394773E-4	0.0144771	295255	168774	294493	170575	0.571622	0.579218	Mitochondrial carnitine/acylcarnitine carrier protein OS=Homo sapiens GN=SLC25A20 PE=1 SV=1
C9JQ42	GYG1	6.33052e+17	545060.0,604939.0,562141.0,	4.07106e+17	367667.0,330984.0,371314.0,	0.00695939	0.294306	9.746549386373619E-4	0.0227055	571938	354570	570713	356655	0.619946	0.624928	Glycogenin-1 (Fragment) OS=Homo sapiens GN=GYG1 PE=1 SV=7
C9JQ48	ZFAND3	1.27848e+17	110077.0,111123.0,109890.0,	1011699260878432	91367.0,93972.0,88136.0,	0.136218	0.591446	0.00561343	0.0441869	110979	90736.3	110363	91158.3	0.817602	0.825984	AN1-type zinc finger protein 3 (Fragment) OS=Homo sapiens GN=ZFAND3 PE=1 SV=1
C9JQB1	NME6	578161046712	4977.0,6621.0,7185.0,	493469836043	4456.0,7085.0,6790.0,	0.767395	0.946168	0.894472	0.930324	6199	5986.67	6261	6110.33	0.965747	0.975936	Nucleoside diphosphate kinase OS=Homo sapiens GN=NME6 PE=1 SV=1
C9JQD4	PPIH	2.23067e+17	192062.0,203803.0,202298.0,	3.01079e+17	271911.0,257657.0,254687.0,	0.0895622	0.494124	0.0011399	0.0228126	199970	260545	199388	261418	1.30292	1.31111	Peptidyl-prolyl cis-trans isomerase (Fragment) OS=Homo sapiens GN=PPIH PE=1 SV=1
C9JQE8	NCOR2	1.6608e+17	142993.0,140534.0,157289.0,	1.56711e+17	141528.0,147148.0,150931.0,	0.870717	0.971845	0.949772	0.968673	147520	145346	146939	146536	0.985263	0.997257	Nuclear receptor corepressor 2 (Fragment) OS=Homo sapiens GN=NCOR2 PE=1 SV=1
C9JQV0	C7orf50	680685178456719	58606.0,56172.0,60719.0,	444553926439634	40147.0,39842.0,44537.0,	0.0539434	0.425089	0.00116457	0.0231386	58857	41117.7	58499	41508.7	0.698603	0.709562	Uncharacterized protein C7orf50 (Fragment) OS=Homo sapiens GN=C7orf50 PE=1 SV=1
C9JQV3	STK11IP	1338099068087	11520.0,10745.0,8657.0,	1000492649237	9034.0,9400.0,10380.0,	0.602426	0.894516	0.513668	0.638259	10457.7	9501.67	10307.3	9604.67	0.908584	0.931828	Serine/threonine-protein kinase 11-interacting protein OS=Homo sapiens GN=STK11IP PE=1 SV=1
C9JQV6	ATXN3	879847517171026	75754.0,81542.0,76036.0,	863978110469311	78027.0,82298.0,77887.0,	0.908676	0.982408	0.533525	0.655374	78060.3	78937.3	77777.3	79404	1.01123	1.02091	Ataxin-3 OS=Homo sapiens GN=ATXN3 PE=1 SV=3
C9JR56	SATB2	2.18944e+17	188507.0,182738.0,175716.0,	2.11757e+17	191238.0,191782.0,194510.0,	0.742592	0.94186	0.101404	0.203021	183849	191284	182320	192510	1.04044	1.05589	DNA-binding protein SATB OS=Homo sapiens GN=SATB2 PE=1 SV=1
C9JRJ5	LIMD1	1.10325e+18	949898.0,1076287.0,1016789.0,	8.40016e+17	758629.0,769483.0,785502.0,	0.0156993	0.337986	0.018194	0.0766091	1015076	765782	1.01432e+06	771205	0.754409	0.760313	LIM domain-containing protein 1 OS=Homo sapiens GN=LIMD1 PE=1 SV=1
C9JRZ6	CHCHD3	1.08926e+16	93784.0,109674.0,106661.0,	982348976583930	88717.0,91086.0,94314.0,	0.0752776	0.468814	0.121549	0.229534	103221	90643	103373	91372.3	0.878142	0.883909	MICOS complex subunit OS=Homo sapiens GN=CHCHD3 PE=1 SV=1
C9JSA3	PDCD10	673865936887	5801.0,7151.0,7372.0,	851160286066	7686.0,6116.0,6816.0,	0.88994	0.976907	0.890631	0.928077	6739.33	6868.33	6774.67	6872.67	1.01914	1.01447	Programmed cell death protein 10 (Fragment) OS=Homo sapiens GN=PDCD10 PE=1 SV=1
C9JSK8	UBE2F	589181155728	5072.0,8802.0,6131.0,	888791975574	8025.0,9332.0,6263.0,	0.407919	0.813989	0.44663	0.578867	6578	7886	6668.33	7873.33	1.19884	1.1807	NEDD8-conjugating enzyme UBE2F (Fragment) OS=Homo sapiens GN=UBE2F PE=1 SV=1
C9JSP0	DONSON	189901878714226	16350.0,20379.0,15229.0,	151491583514902	13681.0,16068.0,16746.0,	0.319274	0.771356	0.385269	0.528584	17334.3	15295.3	17319.3	15498.3	0.882372	0.894857	Protein downstream neighbor of Son OS=Homo sapiens GN=DONSON PE=1 SV=1
C9JSU1	LRRFIP2	4.01939e+17	346071.0,377127.0,337318.0,	4.62886e+17	418044.0,391734.0,398383.0,	0.325102	0.771356	0.0340725	0.104753	354895	401149	353505	402720	1.13033	1.13922	Leucine-rich repeat flightless-interacting protein 2 (Fragment) OS=Homo sapiens GN=LRRFIP2 PE=1 SV=1
C9JT30	SIGLEC8	447837602924	3855.0,4078.0,3130.0,	250337343793	2260.0,3789.0,4262.0,	0.572935	0.878723	0.733791	0.811846	3720.67	3343.33	3687.67	3437	0.898584	0.932026	Sialic acid-binding Ig-like lectin 8 OS=Homo sapiens GN=SIGLEC8 PE=1 SV=1
C9JTE9	BCAP29	569935134648965	49070.0,55696.0,52419.0,	600575269844156	54238.0,53474.0,49618.0,	0.981392	0.996067	0.984896	0.99139	52434.7	52303.7	52395	52443.3	0.997502	1.00092	B-cell receptor-associated protein 29 (Fragment) OS=Homo sapiens GN=BCAP29 PE=1 SV=1
C9JTV7	NGEF	215312248124272	18538.0,24386.0,25984.0,	254642174520543	22997.0,22065.0,23085.0,	0.922665	0.984487	0.921436	0.948365	22761.3	22584	22969.3	22715.7	0.992209	0.988956	Ephexin-1 (Fragment) OS=Homo sapiens GN=NGEF PE=1 SV=1
C9JU31	CCDC136	373927342863	3219.0,2965.0,3065.0,	258837213494	2337.0,3775.0,3926.0,	0.756481	0.945814	0.656602	0.748303	3112	3267.67	3083	3346	1.05002	1.08531	Coiled-coil domain-containing protein 136 OS=Homo sapiens GN=CCDC136 PE=1 SV=1
C9JU35	TIMMDC1	243652421020522	20978.0,26262.0,21969.0,	226622524917193	20466.0,25621.0,19320.0,	0.653898	0.909139	0.643097	0.741062	23032.3	21701.3	23069.7	21802.3	0.942212	0.945065	Complex I assembly factor TIMMDC1, mitochondrial OS=Homo sapiens GN=TIMMDC1 PE=1 SV=1
C9JUK9	MAPK7	1.18565e+16	102084.0,117975.0,106837.0,	1227519888194091	110859.0,100337.0,105733.0,	0.736758	0.940706	0.590236	0.700337	109040	105241	108965	105643	0.965163	0.96951	Mitogen-activated protein kinase (Fragment) OS=Homo sapiens GN=MAPK7 PE=1 SV=1
C9JVM4	LEPROTL1	660015680249072	56827.0,61617.0,52534.0,	623915394449356	56347.0,54738.0,55463.0,	0.757388	0.945814	0.632196	0.731922	57291.7	55230.3	56992.7	55516	0.96402	0.97409	Leptin receptor overlapping transcript-like 1 OS=Homo sapiens GN=LEPROTL1 PE=1 SV=2
C9JVN9	L2HGDH	4.76509e+17	410277.0,410374.0,406083.0,	3.1378e+17	283382.0,292313.0,304481.0,	0.0515944	0.420138	0.0018253	0.0285347	411379	290934	408911	293392	0.707216	0.717495	L-2-hydroxyglutarate dehydrogenase, mitochondrial OS=Homo sapiens GN=L2HGDH PE=1 SV=1
C9JWL4	AP4M1	905062758935	7792.0,6806.0,9565.0,	816154047958	7370.0,5483.0,8942.0,	0.511737	0.857084	0.573662	0.687142	8086.67	7174.33	8054.33	7265	0.887181	0.901999	AP-4 complex subunit mu-1 (Fragment) OS=Homo sapiens GN=AP4M1 PE=1 SV=1
C9JWL6	CDK14	224825612014	1935.0,2778.0,2156.0,	0	0.0,0.0,0.0,	0.00481888	0.284635	0.0119311	0.0618094	2274.33	0	2289.67	0	0	0	Cyclin-dependent kinase 14 (Fragment) OS=Homo sapiens GN=CDK14 PE=1 SV=1
C9JWN8	TRIM5	278213991805	2395.0,1517.0,1932.0,	100217822022	904.0,1808.0,2272.0,	0.489173	0.846994	0.584344	0.695393	1995.33	1602	1948	1661.33	0.802873	0.852841	Tripartite motif-containing protein 5 (Fragment) OS=Homo sapiens GN=TRIM5 PE=1 SV=1
C9JWS9	CBX1	179351342518617	15442.0,14563.0,19930.0,	196891652818270	17781.0,16771.0,20530.0,	0.477288	0.838602	0.446796	0.578867	16659	18162.3	16645	18360.7	1.09024	1.10307	Chromobox protein homolog 1 (Fragment) OS=Homo sapiens GN=CBX1 PE=1 SV=1
C9JXZ2	TFAP2A	267351923422398	23018.0,20864.0,23977.0,	231702325019146	20925.0,23591.0,21515.0,	0.737325	0.940706	0.645434	0.742265	22789	21855.3	22619.7	22010.3	0.95903	0.973062	Transcription factor AP-2-alpha (Fragment) OS=Homo sapiens GN=TFAP2A PE=1 SV=1
C9JYA1	NUPL2	8430649	725.0,0.0,694.0,	13781751781	1244.0,1776.0,877.0,	0.102259	0.521287	0.0796033	0.174	497.333	1303.33	473	1299	2.62064	2.7463	Nucleoporin-like protein 2 (Fragment) OS=Homo sapiens GN=NUPL2 PE=1 SV=1
C9JYB8	CCDC66	15169995512634	13060.0,10798.0,13525.0,	14594103779573	13180.0,10529.0,10757.0,	0.646799	0.907519	0.461624	0.591879	12586	11514.7	12461	11488.7	0.914879	0.92197	Coiled-coil domain-containing protein 66 (Fragment) OS=Homo sapiens GN=CCDC66 PE=1 SV=1
C9JYI7	SMARCD3	2.2379e+17	192684.0,204855.0,235966.0,	1.83843e+17	166033.0,166051.0,165313.0,	0.0400454	0.395543	0.0720181	0.163006	211017	164864	211168	165799	0.781282	0.785151	SWI/SNF-related matrix-associated actin-dependent regulator of chromatin subfamily D member 3 (Fragment) OS=Homo sapiens GN=SMARCD3 PE=1 SV=1
C9JYM0	POP7	263261676622386	22666.0,18187.0,23965.0,	292412275321626	26408.0,23088.0,24302.0,	0.499414	0.850754	0.228084	0.363385	21826	24540	21606	24599.3	1.12435	1.13854	Ribonuclease P protein subunit p20 (Fragment) OS=Homo sapiens GN=POP7 PE=1 SV=1
C9JYN0	SYPL1	296282530924516	25509.0,27454.0,26245.0,	301302554923060	27211.0,25925.0,25913.0,	0.931996	0.985239	0.94448	0.965265	26484.3	26246.3	26402.7	26349.7	0.991014	0.997993	Synaptophysin-like protein 1 OS=Homo sapiens GN=SYPL1 PE=1 SV=1
C9JYQ9	RPL22L1	177012671546	1523.0,1374.0,1655.0,	303230772032	2738.0,3122.0,2283.0,	0.0570136	0.43267	0.0286633	0.0957194	1527.67	2713.67	1517.33	2714.33	1.77635	1.78888	60S ribosomal protein L22-like 1 OS=Homo sapiens GN=RPL22L1 PE=1 SV=1
C9JZ58	ZNF568	249813423069	2150.0,1455.0,3285.0,	231924001102	2094.0,2435.0,1238.0,	0.612368	0.895439	0.595037	0.704172	2303	1940.33	2296.67	1922.33	0.842524	0.83701	Zinc finger protein 568 OS=Homo sapiens GN=ZNF568 PE=1 SV=1
C9JZ65	SERPINB4	0	0.0,0.0,0.0,	846683456879	7645.0,8467.0,7730.0,	0.0041457	0.284635	0.00107672	0.0227659	0	7896.67	0	7947.33	Infinity	Infinity	Serpin B4 (Fragment) OS=Homo sapiens GN=SERPINB4 PE=1 SV=1
C9JZB0	INPP5K	1.81418e+17	156200.0,164089.0,158918.0,	1.71025e+17	154456.0,169819.0,165031.0,	0.921412	0.984487	0.556336	0.672911	160377	161747	159736	163102	1.00854	1.02107	Inositol polyphosphate 5-phosphatase K (Fragment) OS=Homo sapiens GN=INPP5K PE=1 SV=1
C9JZD1	ARPC3	5.00542e+17	430968.0,426315.0,477237.0,	4.53235e+17	409327.0,399738.0,434497.0,	0.408405	0.813989	0.203264	0.333086	446443	411274	444840	414521	0.921223	0.931842	Actin-related protein 2/3 complex subunit 3 (Fragment) OS=Homo sapiens GN=ARPC3 PE=1 SV=1
C9JZG9	UBE2H	3.04631e+17	262289.0,256139.0,263763.0,	3.29754e+17	297809.0,279133.0,304146.0,	0.36159	0.789293	0.0383515	0.111904	262378	291829	260730	293696	1.11225	1.12644	Ubiquitin-conjugating enzyme E2 H (Fragment) OS=Homo sapiens GN=UBE2H PE=1 SV=1
C9JZI1	RFC4	1.5028e+20	1293915.0,1193617.0,1391889.0,	1.68228e+20	1519300.0,1453348.0,1504889.0,	0.302751	0.764952	0.0604751	0.147138	1.3011e+06	1.48457e+06	1.29314e+06	1.49251e+06	1.14101	1.15418	Replication factor C subunit 4 OS=Homo sapiens GN=RFC4 PE=1 SV=1
C9JZJ1	STK17B	2.53987e+17	218683.0,244634.0,224372.0,	1.81176e+17	163624.0,166424.0,166078.0,	0.0182764	0.341854	0.0139998	0.0671895	229697	164325	229230	165375	0.715399	0.721439	Serine/threonine-protein kinase 17B (Fragment) OS=Homo sapiens GN=STK17B PE=1 SV=1
C9JZL8	MYADM	655065115438	5639.0,7062.0,5821.0,	528045324964	4768.0,4598.0,5578.0,	0.0552404	0.431284	0.10103	0.202596	6166.33	4925.33	6174	4981.33	0.798746	0.806824	Myeloid-associated differentiation marker (Fragment) OS=Homo sapiens GN=MYADM PE=1 SV=1
C9JZY6	UBE2H	3.04631e+17	262289.0,256139.0,263763.0,	3.29754e+17	297809.0,279133.0,304146.0,	0.36159	0.789293	0.0383515	0.111904	262378	291829	260730	293696	1.11225	1.12644	Ubiquitin-conjugating enzyme E2 H (Fragment) OS=Homo sapiens GN=UBE2H PE=1 SV=1
C9K058	PPIL3	591462214775	5091.0,6748.0,5111.0,	647162395170	5844.0,6330.0,5809.0,	0.615925	0.896062	0.601066	0.708094	5636.67	5960	5650	5994.33	1.05736	1.06094	Peptidyl-prolyl cis-trans isomerase (Fragment) OS=Homo sapiens GN=PPIL3 PE=1 SV=1
C9K0D3	MLF1	162581248811085	13998.0,13546.0,11867.0,	1015980047898	9174.0,8121.0,8875.0,	0.0786989	0.47695	0.00976122	0.0565268	13277	8687	13137	8723.33	0.654289	0.664028	Myeloid leukemia factor 1 (Fragment) OS=Homo sapiens GN=MLF1 PE=1 SV=1
C9K0D4	MLF1	162581248811085	13998.0,13546.0,11867.0,	1015980047898	9174.0,8121.0,8875.0,	0.0786989	0.47695	0.00976122	0.0565268	13277	8687	13137	8723.33	0.654289	0.664028	Myeloid leukemia factor 1 (Fragment) OS=Homo sapiens GN=MLF1 PE=1 SV=1
C9K0J5	RAPH1	7.17476e+17	617744.0,659228.0,617222.0,	6.33248e+17	571899.0,550025.0,565879.0,	0.266578	0.735512	0.0233444	0.0872376	633914	559620	631398	562601	0.882802	0.89104	Ras association (RalGDS/AF-6) and pleckstrin homology domains 1, isoform CRA_b OS=Homo sapiens GN=RAPH1 PE=1 SV=1
C9K0U5	GMNN	482315085840836	41526.0,55168.0,43716.0,	460494037737435	41586.0,40971.0,42066.0,	0.245943	0.713418	0.33935	0.483486	46641.7	41287	46803.3	41541	0.885196	0.887565	Geminin (Fragment) OS=Homo sapiens GN=GMNN PE=1 SV=7
C9K0U8	SSBP1	390528983276	3362.0,3143.0,3507.0,	426435672472	3850.0,3619.0,2777.0,	0.908258	0.982408	0.837845	0.888778	3359.67	3434.33	3337.33	3415.33	1.02222	1.02337	Single-stranded DNA-binding protein, mitochondrial (Fragment) OS=Homo sapiens GN=SSBP1 PE=1 SV=1
contaminant_GR78_YEAST		1.34023e+22	1.1539451E7,7950363.0,1.1936334E7,	1.09398e+22	9880017.0,1.0244394E7,1.1165803E7,	0.880935	0.975212	0.975381	0.985199	1.0627001333333334E7	1.0323880333333334E7	1.0475382666666666E7	1.0430071333333334E7	0.971476	0.995674	owl|P16474| 78 KD GLUCOSE REGULATED PROTEIN HOMOLOG PRECURSOR (GRP 78) (IMMUNOGLOBULIN...
contaminant_INT-STD1		2.90257e+22	2.4991334E7,8192152.0,1.4163349E7,	2.20238e+23	1.9890273E7,2.7762397E7,1.3810778E7,	0.641728	0.907519	0.502069	0.627877	1.6602558333333334E7	2.0557686333333332E7	1.5782278333333334E7	2.0487816E7	1.23822	1.29815	BSA
contaminant_KERATIN03		8.00614e+17	689323.0,632684.0,790405.0,	5.85615e+17	528873.0,545048.0,560205.0,	0.108694	0.53198	0.069435	0.160243	707395	540426	704137	544709	0.763966	0.773583	no description
contaminant_KERATIN04		99001159525568	8523.0,12577.0,27372.0,	14439105239026	13040.0,10678.0,10142.0,	0.478155	0.838602	0.485686	0.614115	15687.7	11329.3	16157.3	11286.7	0.722181	0.698548	no description
contaminant_KERATIN05		99001159525568	8523.0,12577.0,27372.0,	14439105239026	13040.0,10678.0,10142.0,	0.478155	0.838602	0.485686	0.614115	15687.7	11329.3	16157.3	11286.7	0.722181	0.698548	no description
contaminant_KERATIN06		99001159525568	8523.0,12577.0,27372.0,	14439105239026	13040.0,10678.0,10142.0,	0.478155	0.838602	0.485686	0.614115	15687.7	11329.3	16157.3	11286.7	0.722181	0.698548	no description
contaminant_KERATIN07		99001159525568	8523.0,12577.0,27372.0,	14439105239026	13040.0,10678.0,10142.0,	0.478155	0.838602	0.485686	0.614115	15687.7	11329.3	16157.3	11286.7	0.722181	0.698548	no description
contaminant_KERATIN08		99001159525568	8523.0,12577.0,27372.0,	14439105239026	13040.0,10678.0,10142.0,	0.478155	0.838602	0.485686	0.614115	15687.7	11329.3	16157.3	11286.7	0.722181	0.698548	no description
contaminant_KERATIN09		227122409325714	19555.0,26135.0,27528.0,	278102562424470	25115.0,26001.0,27498.0,	0.242966	0.710487	0.545498	0.66588	24173	25968	24406	26204.7	1.07426	1.0737	no description
contaminant_KERATIN12		129000	1110.0,0.0,0.0,	187700	1695.0,0.0,0.0,	0.810871	0.955342	0.789291	0.851219	430	625.667	370	565	1.45504	1.52703	no description
contaminant_KERATIN17		192021551740313	16531.0,16831.0,43156.0,	247391661818265	22341.0,16861.0,20524.0,	0.581558	0.880626	0.592854	0.702805	25010.7	19874	25506	19908.7	0.794621	0.780548	no description
contaminant_KERATIN20		6.17058e+20	5312911.0,5721418.0,5894667.0,	7.01657e+20	6336852.0,6370607.0,6649564.0,	0.149966	0.616797	0.0237974	0.0876995	5.65036e+06	6.40399e+06	5.643e+06	6452341	1.13338	1.14342	no description
contaminant_KERATIN22		1.57087e+19	1352522.0,989376.0,1586276.0,	1.17069e+19	1057274.0,1129384.0,1104765.0,	0.377589	0.798603	0.345822	0.490419	1.32156e+06	1.08893e+06	1.30939e+06	1097141	0.823976	0.837902	no description
contaminant_SPA1_STAAU		617724117198	5317.0,2615.0,7705.0,	1334966887746	12055.0,6785.0,8704.0,	0.196767	0.659104	0.135898	0.249315	5262	9261	5212.33	9181.33	1.75998	1.76146	owl|P02976| IMMUNOGLOBULIN G BINDING PROTEIN A PRECURSOR (PROTEIN A). - STAPHYLOCOCCUS...
contaminant_TFE2_HUMAN		167721515814253	14440.0,16442.0,15258.0,	1042097599121	9410.0,9902.0,10249.0,	0.00668386	0.294306	0.00476821	0.0406559	15394.3	9766.67	15380	9853.67	0.634433	0.640681	owl|P15923| TRANSCRIPTION FACTOR E2-ALPHA (IMMUNOGLOBULIN ENHANCER BINDING...
contaminant_TRYPSIN		2.14038e+17	184288.0,184647.0,184651.0,	2.17782e+17	196684.0,197602.0,209715.0,	0.460134	0.830859	0.0570238	0.141081	185579	199712	184529	201334	1.07616	1.09107	no description
contaminant_UBIQUITIN05		3.04631e+17	262289.0,256139.0,263763.0,	3.29754e+17	297809.0,279133.0,304146.0,	0.36159	0.789293	0.0383515	0.111904	262378	291829	260730	293696	1.11225	1.12644	no description
contaminant_UBIQUITIN09		2.38698e+20	2055190.0,2151024.0,2132741.0,	2.92958e+20	2645769.0,2514688.0,2663741.0,	0.0993412	0.520462	0.00187353	0.0286927	2.1207e+06	2.59273e+06	2112985	2608066	1.22258	1.2343	no description
contaminant_UBIQUITIN10		841596955869785	72460.0,75454.0,74708.0,	788776697365049	71235.0,67959.0,73097.0,	0.552691	0.86918	0.136205	0.24975	74500.7	70299.7	74207.3	70763.7	0.943611	0.953594	no description
contaminant_UBIQUITIN11		5.06201e+17	435834.0,458921.0,437526.0,	5.52968e+17	499393.0,466426.0,469733.0,	0.573466	0.878723	0.0617007	0.149083	445987	476880	444094	478517	1.06927	1.07751	no description
D3DQ64	AK4	2.66306e+17	229290.0,207739.0,218506.0,	2.44029e+17	220388.0,232583.0,224546.0,	0.897155	0.979233	0.378316	0.522168	220640	224352	218512	225839	1.01683	1.03353	Adenylate kinase 4, mitochondrial OS=Homo sapiens GN=AK4 PE=1 SV=1
D3DQV9	EIF4G2	6.75829e+20	5818906.0,6500000.0,5966696.0,	7.51027e+20	6782698.0,6687985.0,6584722.0,	0.412193	0.815072	0.0949278	0.19502	6107949	6653598	6.0952e+06	6685135	1.08933	1.09679	Eukaryotic translation initiation factor 4 gamma 2 (Fragment) OS=Homo sapiens GN=EIF4G2 PE=1 SV=1
D3DTX6	PPP1R9B	174431272313467	15017.0,13801.0,14416.0,	181821482514931	16420.0,15043.0,16778.0,	0.480642	0.840734	0.0672607	0.157454	14544.3	15979.3	14411.3	16080.3	1.09866	1.11581	Neurabin-2 OS=Homo sapiens GN=PPP1R9B PE=1 SV=1
D3DX48	MPP2	2.11369e+17	181988.0,181278.0,188284.0,	1.86785e+17	168689.0,154828.0,166829.0,	0.290288	0.755191	0.0252274	0.0903904	184786	162609	183850	163449	0.879984	0.889033	MAGUK p55 subfamily member 2 OS=Homo sapiens GN=MPP2 PE=1 SV=1
D3DX49	MPP2	2.11369e+17	181988.0,181278.0,188284.0,	1.86785e+17	168689.0,154828.0,166829.0,	0.290288	0.755191	0.0252274	0.0903904	184786	162609	183850	163449	0.879984	0.889033	MAGUK p55 subfamily member 2 OS=Homo sapiens GN=MPP2 PE=1 SV=1
D3TTY5	TNFAIP3	953193519121	8206.0,10143.0,9763.0,	372427776210	3363.0,2817.0,6978.0,	0.0365101	0.387283	0.0449168	0.121637	9334.33	4237	9370.67	4386	0.453916	0.468056	Truncated tumor necrosis factor alpha-induced protein 3 OS=Homo sapiens GN=TNFAIP3 PE=1 SV=1
D3YTA9	PPP3R1	1.65065e+17	142122.0,153699.0,150628.0,	1.65476e+17	149445.0,146611.0,152353.0,	0.959743	0.994056	0.876143	0.918584	149152	148511	148816	149470	0.995707	1.00439	Calcineurin subunit B type 1 OS=Homo sapiens GN=PPP3R1 PE=1 SV=1
D3YTB1	RPL32	6.71856e+20	5784719.0,7068482.0,6382236.0,	9.56123e+20	8634993.0,9539285.0,8782729.0,	0.0314437	0.381697	0.00640895	0.0471391	6398765	8.92586e+06	6.41181e+06	8985669	1.39493	1.40142	60S ribosomal protein L32 (Fragment) OS=Homo sapiens GN=RPL32 PE=1 SV=1
D3YTB5	IRAK1	1.59655e+20	1374635.0,1574089.0,1471041.0,	7.91054e+17	714413.0,712564.0,700908.0,	0.00101971	0.284635	0.00543305	0.0435554	1473912	705668	1473255	709295	0.478772	0.481448	Interleukin-1 receptor-associated kinase 1 OS=Homo sapiens GN=IRAK1 PE=1 SV=1
D3YTH5	TSSC1	569894463041945	49067.0,48413.0,44904.0,	531845185947705	48031.0,52623.0,53607.0,	0.585698	0.883123	0.144877	0.26118	47854.7	50916	47461.3	51420.3	1.06397	1.08342	Protein TSSC1 OS=Homo sapiens GN=TSSC1 PE=1 SV=1
D4PHA4	GPBP1	1001848874887862	86258.0,96270.0,94060.0,	774687183368263	69962.0,72891.0,76709.0,	0.0189898	0.341854	0.00958063	0.0560114	92264.7	72521.3	92196	73187.3	0.786014	0.793823	GC-rich promoter binding protein 1, isoform CRA_c OS=Homo sapiens GN=GPBP1 PE=1 SV=1
D6R952	MSMO1	339682835829201	29246.0,30761.0,31261.0,	241492255819487	21809.0,22890.0,21898.0,	0.0210459	0.349143	9.89285792834239E-4	0.0227659	30509	22064.7	30422.7	22199	0.723218	0.729686	Methylsterol monooxygenase 1 OS=Homo sapiens GN=MSMO1 PE=1 SV=1
D6R968	N4BP2L2	1.22045e+16	105080.0,104416.0,114273.0,	1039109858987059	93843.0,100041.0,97832.0,	0.268229	0.736739	0.0574478	0.141674	108348	96519.3	107923	97238.7	0.89083	0.901	NEDD4-binding protein 2-like 2 (Fragment) OS=Homo sapiens GN=N4BP2L2 PE=1 SV=1
D6R9E3	MND1	273112441322409	23514.0,26482.0,23989.0,	355172468526632	32075.0,25048.0,29927.0,	0.335386	0.777636	0.159431	0.279721	24711	28944.7	24661.7	29016.7	1.17133	1.17659	Meiotic nuclear division protein 1 homolog OS=Homo sapiens GN=MND1 PE=1 SV=1
D6R9H7	ATP5G1	2.43297e+20	2094800.0,2128563.0,2151416.0,	2.26007e+20	2041128.0,2054507.0,2116680.0,	0.69476	0.924139	0.138131	0.25209	2.13494e+06	2056116	2.12493e+06	2.07077e+06	0.963077	0.974515	ATP synthase F(0) complex subunit C1, mitochondrial OS=Homo sapiens GN=ATP5G1 PE=3 SV=1
D6R9I2	ZNF131	722515835862511	62208.0,63304.0,66920.0,	582725561247282	52626.0,56430.0,53132.0,	0.117234	0.555766	0.00609034	0.0460457	64373.3	53722	64144	54062.7	0.834538	0.842833	Zinc finger protein 131 (Fragment) OS=Homo sapiens GN=ZNF131 PE=1 SV=7
D6R9I9	ABCE1	1.21096e+23	1.0426439E7,1.1218791E7,1.0759142E7,	1.25549e+23	1.1338623E7,1.1289506E7,1.1247773E7,	0.706687	0.930575	0.164671	0.286276	1.0833925666666666E7	1.1229874666666666E7	1.0801457333333334E7	1.1291967333333334E7	1.03655	1.04541	ATP-binding cassette sub-family E member 1 OS=Homo sapiens GN=ABCE1 PE=1 SV=1
D6R9J9	PIGG	214701513415277	18485.0,16416.0,16354.0,	186111377014184	16808.0,13972.0,15939.0,	0.535963	0.865803	0.240793	0.376731	17293.7	15521.7	17085	15573	0.897535	0.911501	GPI ethanolamine phosphate transferase 2 OS=Homo sapiens GN=PIGG PE=1 SV=1
D6R9M0	KIF2A	1.39659e+20	1202466.0,1289403.0,1271525.0,	1.34573e+20	1215362.0,1204756.0,1265086.0,	0.710623	0.931358	0.470831	0.600437	1257653	1.21959e+06	1.25446e+06	1.2284e+06	0.969736	0.979224	Kinesin-like protein KIF2A (Fragment) OS=Homo sapiens GN=KIF2A PE=1 SV=1
D6R9M9	SLC41A3	213391847217857	18373.0,20037.0,19116.0,	186131719015399	16809.0,17443.0,17304.0,	0.205018	0.670663	0.0393686	0.113351	19222.7	17067.3	19175.3	17185.3	0.887875	0.896221	Solute carrier family 41 member 3 (Fragment) OS=Homo sapiens GN=SLC41A3 PE=1 SV=1
D6R9P4	GNPDA1	1.56951e+17	135134.0,143581.0,117371.0,	1.54652e+17	139669.0,134237.0,131732.0,	0.925669	0.984487	0.726016	0.805499	132983	134723	132029	135213	1.01308	1.02412	Glucosamine-6-phosphate isomerase OS=Homo sapiens GN=GNPDA1 PE=1 SV=1
D6R9U7	POLR3G	618043704801	5321.0,4740.0,5139.0,	471742644034	4260.0,4326.0,4533.0,	0.28816	0.7549	0.0382355	0.111884	5117	4338.33	5066.67	4373	0.847828	0.863092	DNA-directed RNA polymerase III subunit RPC7 (Fragment) OS=Homo sapiens GN=POLR3G PE=1 SV=7
D6R9V6	ARHGAP22	22652400963	1950.0,2603.0,1030.0,	177310132429	1601.0,1027.0,2729.0,	0.833777	0.962917	0.91678	0.946125	1876	1738.33	1861	1785.67	0.926617	0.95952	Rho GTPase-activating protein 22 OS=Homo sapiens GN=ARHGAP22 PE=1 SV=1
D6R9X6	SLC41A3	213391847217857	18373.0,20037.0,19116.0,	186131719015399	16809.0,17443.0,17304.0,	0.205018	0.670663	0.0393686	0.113351	19222.7	17067.3	19175.3	17185.3	0.887875	0.896221	Solute carrier family 41 member 3 (Fragment) OS=Homo sapiens GN=SLC41A3 PE=1 SV=1
D6R9Y1	PAIP2	408384066935415	35161.0,44116.0,37913.0,	470924220639195	42530.0,42827.0,44045.0,	0.259666	0.726995	0.262254	0.399676	38974	42831	39063.3	43134	1.09896	1.10421	Polyadenylate-binding protein-interacting protein 2 OS=Homo sapiens GN=PAIP2 PE=1 SV=1
D6R9Z7	COX7C	911415734274852	78473.0,62202.0,80133.0,	809057089760057	73067.0,71941.0,67488.0,	0.758595	0.945814	0.681991	0.770338	74445	70619.7	73602.7	70832	0.948615	0.962356	Cytochrome c oxidase subunit 7C, mitochondrial OS=Homo sapiens GN=COX7C PE=1 SV=1
D6RA71	RNF4	335735763563	2890.0,3879.0,3814.0,	500925772745	4523.0,2614.0,3084.0,	0.950576	0.990484	0.865559	0.91028	3498.67	3443.67	3527.67	3407	0.98428	0.965794	E3 ubiquitin-protein ligase RNF4 (Fragment) OS=Homo sapiens GN=RNF4 PE=1 SV=1
D6RAB5	MFAP3L	205171660614643	17665.0,18013.0,15676.0,	135011308410156	12193.0,13276.0,11412.0,	0.081672	0.479147	0.007501	0.0498726	17255.3	12247	17118	12293.7	0.709752	0.718172	Microfi brillar-associated protein 3-like (Fragment) OS=Homo sapiens GN=MFAP3L PE=4 SV=7
D6RAD4	CDK7	4.23671e+17	364782.0,412369.0,374373.0,	3.83196e+17	346071.0,345202.0,360129.0,	0.268135	0.736739	0.137898	0.251952	384507	347955	383841	350467	0.904937	0.913053	Cyclin-dependent kinase 7 OS=Homo sapiens GN=CDK7 PE=1 SV=1
D6RAF6	RCHY1	884239024753	7613.0,4232.0,5088.0,	617360125773	5575.0,6100.0,6487.0,	0.929028	0.984487	0.729728	0.808228	5832.33	5986	5644.33	6054	1.02635	1.07258	RING finger and CHY zinc finger domain-containing protein 1 OS=Homo sapiens GN=RCHY1 PE=1 SV=1
D6RAH7	UBE2D3	1.46816e+20	1264096.0,1257964.0,1283149.0,	1.35469e+20	1223450.0,1239550.0,1177047.0,	0.634878	0.905227	0.0833012	0.17881	1275470	1.20789e+06	1268403	1213349	0.947016	0.956596	Ubiquitin-conjugating enzyme E2 D3 OS=Homo sapiens GN=UBE2D3 PE=1 SV=1
D6RAJ6	FBXO4	19339971294	1664.0,1081.0,1385.0,	315901039	2852.0,0.0,1167.0,	0.993571	0.998232	0.968772	0.980663	1408	1399.33	1376.67	1339.67	0.993845	0.973123	F-box only protein 4 OS=Homo sapiens GN=FBXO4 PE=1 SV=1
D6RAT0	RPS3A	1.50924e+23	1.2994619E7,1.3154844E7,1.2815864E7,	1.48414e+23	1.3403658E7,1.3833342E7,1.3590184E7,	0.740861	0.941779	0.019104	0.0791491	1.3063493333333334E7	1.3522514E7	1.2988442333333334E7	1.3609061333333334E7	1.03514	1.04778	40S ribosomal protein S3a OS=Homo sapiens GN=RPS3A PE=1 SV=1
D6RAW2	NUDT9	1.50604e+17	129671.0,143442.0,134101.0,	1.73057e+17	156292.0,151245.0,162221.0,	0.172591	0.635886	0.0173675	0.0749135	136033	155488	135738	156586	1.14301	1.15359	ADP-ribose pyrophosphatase, mitochondrial (Fragment) OS=Homo sapiens GN=NUDT9 PE=1 SV=1
D6RAX2	CTBP1	1.35699e+20	1168376.0,1205218.0,1204825.0,	1.47717e+20	1334073.0,1254158.0,1277022.0,	0.545579	0.866657	0.0375691	0.111114	1.19782e+06	1283174	1.19281e+06	1.28842e+06	1.07126	1.08016	C-terminal-binding protein 1 (Fragment) OS=Homo sapiens GN=CTBP1 PE=1 SV=7
D6RAY7	GNPDA1	1.56951e+17	135134.0,143581.0,117371.0,	1.54652e+17	139669.0,134237.0,131732.0,	0.925669	0.984487	0.726016	0.805499	132983	134723	132029	135213	1.01308	1.02412	Glucosamine-6-phosphate isomerase (Fragment) OS=Homo sapiens GN=GNPDA1 PE=1 SV=1
D6RB01	FAM169A	2.18307e+17	187959.0,219160.0,204931.0,	2.06442e+17	186439.0,187593.0,181970.0,	0.277826	0.746031	0.170152	0.293225	203925	184418	204017	185334	0.904342	0.908426	Soluble lamin-associated protein of 75 kDa OS=Homo sapiens GN=FAM169A PE=1 SV=1
D6RB48	TXNDC15	13977137989933	12034.0,14967.0,10633.0,	597064165223	5391.0,6510.0,5869.0,	0.0299006	0.381697	0.0290139	0.0957629	12569.3	5869.67	12544.7	5923.33	0.466983	0.472179	Thioredoxin domain-containing protein 15 (Fragment) OS=Homo sapiens GN=TXNDC15 PE=1 SV=1
D6RB49	DTHD1	911874327384	7850.0,8062.0,7904.0,	736262946349	6648.0,6386.0,7134.0,	0.136097	0.591446	0.0237121	0.0876995	7978	6668.33	7938.67	6722.67	0.83584	0.846826	Death domain-containing protein 1 OS=Homo sapiens GN=DTHD1 PE=4 SV=1
D6RB92	PSMG4	956275737841	8232.0,8214.0,8394.0,	947797237275	8558.0,9866.0,8175.0,	0.643761	0.907519	0.370531	0.513782	8325.33	8825	8280	8866.33	1.06002	1.07081	Proteasome assembly chaperone 4 OS=Homo sapiens GN=PSMG4 PE=1 SV=1
D6RBD7	EEF1E1	5.92147e+17	509839.0,514917.0,492192.0,	5.60067e+17	505807.0,536828.0,540905.0,	0.77874	0.94817	0.177975	0.302027	508862	523482	505649	527847	1.02873	1.0439	Eukaryotic translation elongation factor 1 epsilon-1 OS=Homo sapiens GN=EEF1E1 PE=4 SV=1
D6RBD9	TXNDC15	13977137989933	12034.0,14967.0,10633.0,	597064165223	5391.0,6510.0,5869.0,	0.0299006	0.381697	0.0290139	0.0957629	12569.3	5869.67	12544.7	5923.33	0.466983	0.472179	Thioredoxin domain-containing protein 15 (Fragment) OS=Homo sapiens GN=TXNDC15 PE=1 SV=1
D6RBE3	FAM173B	166031533712496	14295.0,16637.0,13377.0,	4321253987	390.0,1271.0,1109.0,	0.00592019	0.284635	0.00289251	0.0353058	14812	890.667	14769.7	923.333	0.0601314	0.0625155	Protein FAM173B OS=Homo sapiens GN=FAM173B PE=1 SV=1
D6RBJ1	ISL1	1023374569095	8810.0,8088.0,9736.0,	1110085228786	10024.0,8647.0,9873.0,	0.662096	0.913213	0.380706	0.524307	8928	9469.33	8878	9514.67	1.06063	1.07171	Insulin gene enhancer protein ISL-1 OS=Homo sapiens GN=ISL1 PE=1 SV=1
D6RBL0	TMEM165	2.71674e+17	233913.0,213663.0,251465.0,	2.29105e+17	206910.0,225364.0,224066.0,	0.510919	0.857084	0.333242	0.476915	234511	216863	233014	218780	0.924746	0.938915	Transmembrane protein 165 OS=Homo sapiens GN=TMEM165 PE=1 SV=1
D6RBP0	SCLT1	280892223425198	24184.0,24118.0,26975.0,	327342815629637	29562.0,28570.0,33304.0,	0.0849934	0.482268	0.043225	0.118763	25173.7	30175.7	25092.3	30478.7	1.1987	1.21466	Sodium channel and clathrin linker 1 OS=Homo sapiens GN=SCLT1 PE=1 SV=1
D6RBS5	ELMOD2	4.14434e+17	356830.0,374980.0,337423.0,	3.18293e+17	287459.0,311124.0,296937.0,	0.158105	0.630913	0.0156725	0.071119	358432	296379	356411	298507	0.826877	0.837535	ELMO domain-containing protein 2 (Fragment) OS=Homo sapiens GN=ELMOD2 PE=1 SV=7
D6RBW1	EIF4E	7.4413e+17	640697.0,644465.0,656016.0,	6.97473e+17	629902.0,633005.0,613667.0,	0.687209	0.922198	0.0501409	0.130255	650340	622460	647059	625525	0.957131	0.966719	Eukaryotic translation initiation factor 4E OS=Homo sapiens GN=EIF4E PE=1 SV=1
D6RC01	USP45	685967535475	5904.0,7324.0,5860.0,	463041104835	4180.0,4169.0,5433.0,	0.0360421	0.387283	0.0512773	0.132201	6362.33	4525	6362.67	4594	0.711217	0.722024	Ubiquitin carboxyl-terminal hydrolase 45 OS=Homo sapiens GN=USP45 PE=3 SV=1
D6RC63	MEF2C	1127538772290407	97081.0,95158.0,96785.0,	953928890477474	86151.0,90214.0,87061.0,	0.373281	0.798603	0.00924814	0.0549783	96960.7	87256.7	96341.3	87808.7	0.899918	0.911433	Myocyte-specific enhancer factor 2C (Fragment) OS=Homo sapiens GN=MEF2C PE=1 SV=1
D6RCD0	HSD17B11	4.52145e+17	389297.0,431387.0,412571.0,	4.19628e+17	378976.0,378599.0,389997.0,	0.341975	0.782725	0.133864	0.246244	411735	379928	411085	382524	0.922749	0.930523	Estradiol 17-beta-dehydrogenase 11 OS=Homo sapiens GN=HSD17B11 PE=1 SV=2
D6RCE9	TCEAL4	3.89016e+17	334944.0,391795.0,337381.0,	2.22278e+17	200743.0,186309.0,192749.0,	0.00492024	0.284635	0.0100924	0.0577226	355114	192470	354707	193267	0.541994	0.544864	Transcription elongation factor A protein-like 4 (Fragment) OS=Homo sapiens GN=TCEAL4 PE=1 SV=1
D6RCT6	MND1	273112441322409	23514.0,26482.0,23989.0,	355172468526632	32075.0,25048.0,29927.0,	0.335386	0.777636	0.159431	0.279721	24711	28944.7	24661.7	29016.7	1.17133	1.17659	Meiotic nuclear division protein 1 homolog (Fragment) OS=Homo sapiens GN=MND1 PE=1 SV=1
D6RD24	UBE3D	367928432488	3167.0,3083.0,2663.0,	229822321978	2075.0,2264.0,2222.0,	0.133646	0.584522	0.0261099	0.0921035	3003.33	2169.33	2971	2187	0.722309	0.736116	E3 ubiquitin-protein ligase E3D OS=Homo sapiens GN=UBE3D PE=1 SV=1
D6RD44	TCEAL4	3.89016e+17	334944.0,391795.0,337381.0,	2.22278e+17	200743.0,186309.0,192749.0,	0.00492024	0.284635	0.0100924	0.0577226	355114	192470	354707	193267	0.541994	0.544864	Transcription elongation factor A protein-like 4 (Fragment) OS=Homo sapiens GN=TCEAL4 PE=1 SV=1
D6RD79	TMEM165	2.71674e+17	233913.0,213663.0,251465.0,	2.29105e+17	206910.0,225364.0,224066.0,	0.510919	0.857084	0.333242	0.476915	234511	216863	233014	218780	0.924746	0.938915	Transmembrane protein 165 OS=Homo sapiens GN=TMEM165 PE=1 SV=1
D6RD90	UBE2J2	336942537125688	29010.0,27521.0,27500.0,	212222144220246	19166.0,21757.0,22751.0,	0.113504	0.544578	0.0121652	0.0622365	28251	20970	28010.3	21224.7	0.742275	0.757744	Ubiquitin-conjugating enzyme E2 J2 (Fragment) OS=Homo sapiens GN=UBE2J2 PE=1 SV=2
D6RDB0	SLC41A3	213391847217857	18373.0,20037.0,19116.0,	186131719015399	16809.0,17443.0,17304.0,	0.205018	0.670663	0.0393686	0.113351	19222.7	17067.3	19175.3	17185.3	0.887875	0.896221	Solute carrier family 41 member 3 (Fragment) OS=Homo sapiens GN=SLC41A3 PE=1 SV=1
D6RDG4	POC5	1.46847e+17	126435.0,129762.0,135406.0,	1072229125483573	96834.0,92598.0,93913.0,	0.0272978	0.378102	0.00139018	0.0257793	130984	94016.3	130534	94448.3	0.717768	0.723552	Centrosomal protein POC5 OS=Homo sapiens GN=POC5 PE=1 SV=1
D6RDM3	SLC41A3	213391847217857	18373.0,20037.0,19116.0,	186131719015399	16809.0,17443.0,17304.0,	0.205018	0.670663	0.0393686	0.113351	19222.7	17067.3	19175.3	17185.3	0.887875	0.896221	Solute carrier family 41 member 3 OS=Homo sapiens GN=SLC41A3 PE=1 SV=1
D6RDP9	MSMO1	339682835829201	29246.0,30761.0,31261.0,	241492255819487	21809.0,22890.0,21898.0,	0.0210459	0.349143	9.89285792834239E-4	0.0227659	30509	22064.7	30422.7	22199	0.723218	0.729686	Methylsterol monooxygenase 1 (Fragment) OS=Homo sapiens GN=MSMO1 PE=1 SV=1
D6RDV6	SPOP	702836223452412	60513.0,67508.0,56109.0,	727486316157309	65699.0,64090.0,64399.0,	0.707773	0.930601	0.419118	0.559318	61643	64406	61376.7	64729.3	1.04482	1.05462	Speckle-type POZ protein (Fragment) OS=Homo sapiens GN=SPOP PE=1 SV=1
D6RDW0	PRDM16	608536015843	5239.0,3906.0,6255.0,	747965395036	6754.0,6635.0,5659.0,	0.331929	0.775327	0.210252	0.341805	5176.33	6351.33	5133.33	6349.33	1.22699	1.23688	PR domain zinc finger protein 16 OS=Homo sapiens GN=PRDM16 PE=1 SV=1
D6REA0	GATB	954218429680051	82157.0,91440.0,85697.0,	1086399867289135	98113.0,100124.0,100164.0,	0.1704	0.635618	0.033999	0.104753	86589.3	98815.3	86431.3	99467	1.1412	1.15082	Glutamyl-tRNA(Gln) amidotransferase subunit B, mitochondrial OS=Homo sapiens GN=GATB PE=1 SV=1
D6REA2	MSMO1	339682835829201	29246.0,30761.0,31261.0,	241492255819487	21809.0,22890.0,21898.0,	0.0210459	0.349143	9.89285792834239E-4	0.0227659	30509	22064.7	30422.7	22199	0.723218	0.729686	Methylsterol monooxygenase 1 (Fragment) OS=Homo sapiens GN=MSMO1 PE=1 SV=1
D6REM4	CSNK1A1	7.56566e+17	651403.0,693314.0,610882.0,	1.01522e+18	916867.0,919778.0,908145.0,	0.0349347	0.38396	0.00710672	0.0490661	655443	909929	651866	914930	1.38827	1.40355	Casein kinase I isoform alpha OS=Homo sapiens GN=CSNK1A1 PE=1 SV=1
D6RER5	SEPT11	3.55001e+20	3056578.0,2801896.0,3100142.0,	3.482e+20	3144681.0,3211884.0,3202362.0,	0.672522	0.918174	0.158838	0.278919	3009598	3.16566e+06	2.98621e+06	3186309	1.05185	1.06701	Septin-11 OS=Homo sapiens GN=SEPT11 PE=1 SV=1
D6REX3	SEC31A	6.72339e+20	5788863.0,5505069.0,5564757.0,	7.0046e+20	6326026.0,6264888.0,6108193.0,	0.483548	0.843534	0.00593224	0.0458506	5.66543e+06	6.2047e+06	5619563	6.23304e+06	1.09519	1.10917	Protein transport protein Sec31A OS=Homo sapiens GN=SEC31A PE=1 SV=1
D6REY2	MCC	1.52022e+17	130890.0,113466.0,121279.0,	1.24593e+16	112521.0,108378.0,107235.0,	0.453266	0.827731	0.120578	0.227999	123303	108943	121878	109378	0.883537	0.897436	Colorectal mutant cancer protein OS=Homo sapiens GN=MCC PE=1 SV=1
D6RFE8	PIGG	214701513415277	18485.0,16416.0,16354.0,	186111377014184	16808.0,13972.0,15939.0,	0.535963	0.865803	0.240793	0.376731	17293.7	15521.7	17085	15573	0.897535	0.911501	GPI ethanolamine phosphate transferase 2 OS=Homo sapiens GN=PIGG PE=1 SV=1
D6RFG8	DCK	2.70745e+17	233111.0,259040.0,214954.0,	2.38706e+17	215578.0,207157.0,225352.0,	0.408676	0.813989	0.261014	0.397952	236778	214466	235702	216029	0.905766	0.916536	Deoxycytidine kinase OS=Homo sapiens GN=DCK PE=1 SV=1
D6RFI3	YIPF3	499651253099	4301.0,5559.0,3317.0,	445949814350	4027.0,5054.0,4888.0,	0.803537	0.953844	0.739816	0.81614	4406.67	4596.67	4392.33	4656.33	1.04312	1.0601	Protein YIPF3 (Fragment) OS=Homo sapiens GN=YIPF3 PE=1 SV=1
D6RFM0	UBE2D2	1.46816e+20	1264096.0,1257964.0,1283149.0,	1.35469e+20	1223450.0,1239550.0,1177047.0,	0.634878	0.905227	0.0833012	0.17881	1275470	1.20789e+06	1268403	1213349	0.947016	0.956596	Ubiquitin-conjugating enzyme E2 D2 (Fragment) OS=Homo sapiens GN=UBE2D2 PE=3 SV=1
D6RFY3	PRDM16	608536015843	5239.0,3906.0,6255.0,	747965395036	6754.0,6635.0,5659.0,	0.331929	0.775327	0.210252	0.341805	5176.33	6351.33	5133.33	6349.33	1.22699	1.23688	PR domain zinc finger protein 16 OS=Homo sapiens GN=PRDM16 PE=1 SV=1
D6RG00	UBE2V1	3.85591e+17	331995.0,296869.0,354067.0,	3.43956e+17	310635.0,286515.0,335204.0,	0.597015	0.890416	0.483483	0.612247	329999	308201	327644	310785	0.933945	0.948545	HCG2018358, isoform CRA_d OS=Homo sapiens GN=UBE2V1 PE=4 SV=2
D6RG12	CCNI	159122301164	1369.0,2419.0,1246.0,	269000	2429.0,0.0,0.0,	0.490313	0.846995	0.406101	0.548734	1661.67	896.667	1678	809.667	0.539619	0.482519	Cyclin-I (Fragment) OS=Homo sapiens GN=CCNI PE=1 SV=1
D6RG18	CCNH	1.95848e+17	168625.0,184906.0,169607.0,	1.92195e+17	173575.0,171111.0,178150.0,	0.909875	0.982741	0.987085	0.992047	174912	173119	174379	174279	0.989747	0.999423	Cyclin-H OS=Homo sapiens GN=CCNH PE=1 SV=1
D6RG30	ASTE1	15390125469720	13250.0,13609.0,10405.0,	1018754988339	9199.0,5578.0,9369.0,	0.102124	0.521287	0.0543583	0.136994	12552	8008	12421.3	8048.67	0.637986	0.647971	Asteroid homolog 1 (Drosophila), isoform CRA_c OS=Homo sapiens GN=ASTE1 PE=1 SV=1
D6RGF4	ABCE1	8.04916e+20	6930371.0,7409001.0,7202597.0,	8.33101e+20	7523946.0,7457253.0,7422677.0,	0.748055	0.942871	0.169086	0.291966	7.20237e+06	7428425	7.18066e+06	7.46796e+06	1.03139	1.04001	ATP-binding cassette sub-family E member 1 (Fragment) OS=Homo sapiens GN=ABCE1 PE=1 SV=1
D6RGI3	SEPT11	3.55001e+20	3056578.0,2801896.0,3100142.0,	3.482e+20	3144681.0,3211884.0,3202362.0,	0.672522	0.918174	0.158838	0.278919	3009598	3.16566e+06	2.98621e+06	3186309	1.05185	1.06701	Septin 11, isoform CRA_b OS=Homo sapiens GN=SEPT11 PE=1 SV=1
D6RGV5	COX7A2	1.21314e+16	104451.0,100809.0,109178.0,	1.09961e+16	99308.0,115743.0,108373.0,	0.894883	0.979218	0.613999	0.718669	105409	106821	104813	107808	1.01339	1.02858	Cytochrome c oxidase subunit 7A2, mitochondrial (Fragment) OS=Homo sapiens GN=COX7A2 PE=1 SV=1
D6RGY8	YIPF3	499651253099	4301.0,5559.0,3317.0,	445949814350	4027.0,5054.0,4888.0,	0.803537	0.953844	0.739816	0.81614	4406.67	4596.67	4392.33	4656.33	1.04312	1.0601	Protein YIPF3 (Fragment) OS=Homo sapiens GN=YIPF3 PE=1 SV=1
D6RH01	CCNI	159122301164	1369.0,2419.0,1246.0,	269000	2429.0,0.0,0.0,	0.490313	0.846995	0.406101	0.548734	1661.67	896.667	1678	809.667	0.539619	0.482519	Cyclin-I (Fragment) OS=Homo sapiens GN=CCNI PE=4 SV=1
D6RHE3	SLC41A3	213391847217857	18373.0,20037.0,19116.0,	186131719015399	16809.0,17443.0,17304.0,	0.205018	0.670663	0.0393686	0.113351	19222.7	17067.3	19175.3	17185.3	0.887875	0.896221	Solute carrier family 41 member 3 (Fragment) OS=Homo sapiens GN=SLC41A3 PE=1 SV=1
D6RHI7	CCNH	1.95848e+17	168625.0,184906.0,169607.0,	1.92195e+17	173575.0,171111.0,178150.0,	0.909875	0.982741	0.987085	0.992047	174912	173119	174379	174279	0.989747	0.999423	Cyclin-H OS=Homo sapiens GN=CCNH PE=1 SV=1
D6RHY9	UBE3D	367928432488	3167.0,3083.0,2663.0,	229822321978	2075.0,2264.0,2222.0,	0.133646	0.584522	0.0261099	0.0921035	3003.33	2169.33	2971	2187	0.722309	0.736116	E3 ubiquitin-protein ligase E3D OS=Homo sapiens GN=UBE3D PE=1 SV=1
D6RIB6	MAEA	5.46785e+17	470783.0,499806.0,489729.0,	5.44845e+17	492063.0,484156.0,505095.0,	0.960365	0.994056	0.543997	0.664597	488330	490483	486773	493771	1.00441	1.01438	Macrophage erythroblast attacher OS=Homo sapiens GN=MAEA PE=1 SV=1
D6RIE0	FAM173B	166031533712496	14295.0,16637.0,13377.0,	4321253987	390.0,1271.0,1109.0,	0.00592019	0.284635	0.00289251	0.0353058	14812	890.667	14769.7	923.333	0.0601314	0.0625155	Protein FAM173B OS=Homo sapiens GN=FAM173B PE=1 SV=1
D6RIE3	COX7A2	1.21314e+16	104451.0,100809.0,109178.0,	1.09961e+16	99308.0,115743.0,108373.0,	0.894883	0.979218	0.613999	0.718669	105409	106821	104813	107808	1.01339	1.02858	Cytochrome c oxidase subunit 7A2, mitochondrial OS=Homo sapiens GN=COX7A2 PE=1 SV=1
D6RIH3	TCEAL4	3.89016e+17	334944.0,391795.0,337381.0,	2.22278e+17	200743.0,186309.0,192749.0,	0.00492024	0.284635	0.0100924	0.0577226	355114	192470	354707	193267	0.541994	0.544864	Transcription elongation factor A protein-like 4 (Fragment) OS=Homo sapiens GN=TCEAL4 PE=1 SV=1
D6RIY6	EXOSC9	5.21816e+17	449280.0,458173.0,453209.0,	4.44328e+17	401278.0,392224.0,423418.0,	0.256596	0.725023	0.0281943	0.0948401	455847	402555	453554	405640	0.883093	0.894359	Exosome complex component RRP45 OS=Homo sapiens GN=EXOSC9 PE=1 SV=1
D6RJ07	ZNF346	1.03417e+18	890426.0,932955.0,938194.0,	5.31513e+17	480019.0,466063.0,516616.0,	0.00737797	0.294306	3.493715473441772E-5	0.0103032	923531	483514	920525	487566	0.523549	0.529661	Zinc finger protein 346 OS=Homo sapiens GN=ZNF346 PE=1 SV=1
D6RJG6	MEF2C	1127538772290407	97081.0,95158.0,96785.0,	953928890477474	86151.0,90214.0,87061.0,	0.373281	0.798603	0.00924814	0.0549783	96960.7	87256.7	96341.3	87808.7	0.899918	0.911433	Myocyte-specific enhancer factor 2C OS=Homo sapiens GN=MEF2C PE=1 SV=1
D6RJH2	ZNF131	722515835862511	62208.0,63304.0,66920.0,	582725561247282	52626.0,56430.0,53132.0,	0.117234	0.555766	0.00609034	0.0460457	64373.3	53722	64144	54062.7	0.834538	0.842833	Zinc finger protein 131 OS=Homo sapiens GN=ZNF131 PE=1 SV=1
D6RJI5	B4GALT7	951767976599	8194.0,7373.0,7064.0,	737268956858	6657.0,6996.0,7706.0,	0.593304	0.888754	0.406773	0.548953	7637.67	7041.67	7543.67	7119.67	0.921966	0.943794	Beta-1,4-galactosyltransferase 7 OS=Homo sapiens GN=B4GALT7 PE=1 SV=1
D6W592	HNRPLL	7.64726e+20	6584320.0,6892467.0,6784895.0,	5.53997e+20	5003271.0,5037875.0,4919582.0,	0.032314	0.381697	8.295583202910005E-4	0.0219111	6.77962e+06	4.96085e+06	6753894	4.98691e+06	0.73173	0.738375	Heterogeneous nuclear ribonucleoprotein L-like OS=Homo sapiens GN=HNRPLL PE=1 SV=1
D6W5Y5	CIRBP	165011381114263	14207.0,14981.0,15269.0,	182771550113950	16506.0,15729.0,15676.0,	0.53149	0.863859	0.0517751	0.132795	14858.3	15909.3	14819	15970.3	1.07073	1.07769	Cold inducible RNA binding protein, isoform CRA_c OS=Homo sapiens GN=CIRBP PE=1 SV=1
D6W601	ADAT3	311332990623904	26805.0,32439.0,25589.0,	344942809228829	31151.0,28504.0,32395.0,	0.513929	0.857843	0.388442	0.531752	28314.3	30471.7	28277.7	30683.3	1.07619	1.08507	HCG22695, isoform CRA_a OS=Homo sapiens GN=ADAT3 PE=1 SV=1
D8L7E9	MEF2C	1127538772290407	97081.0,95158.0,96785.0,	953928890477474	86151.0,90214.0,87061.0,	0.373281	0.798603	0.00924814	0.0549783	96960.7	87256.7	96341.3	87808.7	0.899918	0.911433	Myocyte enhancer factor 2c OS=Homo sapiens GN=MEF2C PE=1 SV=1
E0CX16	C22orf39	3.74936e+17	322822.0,225410.0,283775.0,	4.46799e+17	403516.0,423395.0,446208.0,	0.0967018	0.510491	0.0216451	0.083439	282602	420373	277336	424373	1.48751	1.53018	UPF0545 protein C22orf39 OS=Homo sapiens GN=C22orf39 PE=4 SV=1
E1B6W4	RSRC2	1861397928826	16025.0,10622.0,9448.0,	139181514210331	12569.0,15365.0,11609.0,	0.848064	0.966849	0.652686	0.747191	12410.3	13130.3	12031.7	13181	1.05802	1.09553	Arginine/serine-rich coiled-coil protein 2 (Fragment) OS=Homo sapiens GN=RSRC2 PE=1 SV=1
E2QRB3	PYCR1	781636303966851	67298.0,68382.0,71567.0,	564685358149320	50997.0,54369.0,55422.0,	0.0523451	0.420138	0.00112189	0.0227659	69351	53123	69082.3	53596	0.766002	0.775828	Pyrroline-5-carboxylate reductase 1, isoform CRA_c OS=Homo sapiens GN=PYCR1 PE=1 SV=2
E2QRB9	TXNRD1	5.59072e+20	4813632.0,5042122.0,5002837.0,	7.75487e+20	7003614.0,6820392.0,6861776.0,	0.0377067	0.389582	4.116984317956483E-5	0.0103032	4.97065e+06	6.8608e+06	4.95286e+06	6.89526e+06	1.38026	1.39218	Thioredoxin reductase 1, cytoplasmic OS=Homo sapiens GN=TXNRD1 PE=1 SV=2
E2QRD4	MMS22L	1.88836e+20	1625886.0,1562787.0,1506953.0,	1.49628e+20	1351320.0,1345440.0,1360649.0,	0.272821	0.740352	0.0235574	0.0876374	1.57889e+06	1.34434e+06	1.56521e+06	1.35247e+06	0.851443	0.864083	Protein MMS22-like OS=Homo sapiens GN=MMS22L PE=1 SV=1
E2QRF0	USP45	685967535475	5904.0,7324.0,5860.0,	463041104835	4180.0,4169.0,5433.0,	0.0360421	0.387283	0.0512773	0.132201	6362.33	4525	6362.67	4594	0.711217	0.722024	Ubiquitin carboxyl-terminal hydrolase 45 OS=Homo sapiens GN=USP45 PE=1 SV=1
E2QRF9	GMNN	482315085840836	41526.0,55168.0,43716.0,	460494037737435	41586.0,40971.0,42066.0,	0.245943	0.713418	0.33935	0.483486	46641.7	41287	46803.3	41541	0.885196	0.887565	Geminin (Fragment) OS=Homo sapiens GN=GMNN PE=1 SV=1
E3W980	HELQ	263792383320149	22711.0,25852.0,21570.0,	268982233720415	24291.0,22665.0,22941.0,	0.932783	0.98531	0.958489	0.972723	23453.7	23216.7	23377.7	23299	0.989895	0.996635	Helicase POLQ-like OS=Homo sapiens GN=HELQ PE=1 SV=1
E3W994	CLASP2	5.08497e+20	4378152.0,5334020.0,4043956.0,	6.12746e+20	5533832.0,5973239.0,5663390.0,	0.110259	0.536161	0.0861732	0.182765	4593217	5684588	4585376	5723487	1.2376	1.2482	CLIP-associating protein 2 OS=Homo sapiens GN=CLASP2 PE=1 SV=2
E5KLJ5	OPA1	9.12604e+17	785747.0,876777.0,823019.0,	5.98016e+17	540075.0,524134.0,557322.0,	0.00681429	0.294306	0.00407286	0.0392255	829886	536834	828514	540510	0.646877	0.652385	Dynamin-like 120 kDa protein, mitochondrial OS=Homo sapiens GN=OPA1 PE=1 SV=1
E5KLJ9	OPA1	9.12604e+17	785747.0,876777.0,823019.0,	5.98016e+17	540075.0,524134.0,557322.0,	0.00681429	0.294306	0.00407286	0.0392255	829886	536834	828514	540510	0.646877	0.652385	Dynamin-like 120 kDa protein, mitochondrial OS=Homo sapiens GN=OPA1 PE=1 SV=1
E5KLK1	OPA1	9.12604e+17	785747.0,876777.0,823019.0,	5.98016e+17	540075.0,524134.0,557322.0,	0.00681429	0.294306	0.00407286	0.0392255	829886	536834	828514	540510	0.646877	0.652385	Dynamin-like 120 kDa protein, mitochondrial OS=Homo sapiens GN=OPA1 PE=1 SV=1
E5RFE4	ESCO2	472853004136092	40711.0,32586.0,38637.0,	357023309732125	32241.0,33583.0,36099.0,	0.498463	0.850754	0.307447	0.449915	37806	33641.3	37311.3	33974.3	0.889841	0.910563	N-acetyltransferase ESCO2 OS=Homo sapiens GN=ESCO2 PE=1 SV=1
E5RFE5	ZFAND1	211491613514981	18209.0,17502.0,16038.0,	182451855815296	16477.0,18831.0,17188.0,	0.981117	0.996067	0.805446	0.863441	17421.7	17366.3	17249.7	17498.7	0.996824	1.01444	AN1-type zinc finger protein 1 OS=Homo sapiens GN=ZFAND1 PE=1 SV=1
E5RFF3	TRPS1	1.66928e+17	143723.0,142557.0,142998.0,	1.60374e+17	144835.0,144610.0,153028.0,	0.870881	0.971845	0.252066	0.388857	143975	146356	143093	147491	1.01654	1.03074	Zinc finger transcription factor Trps1 OS=Homo sapiens GN=TRPS1 PE=1 SV=1
E5RFF9	GINS4	540324563146051	46521.0,49498.0,49300.0,	379514397242422	34273.0,44619.0,47671.0,	0.105798	0.526237	0.260099	0.397447	48571.3	41448.3	48439.7	42187.7	0.85335	0.870932	DNA replication complex GINS protein SLD5 OS=Homo sapiens GN=GINS4 PE=1 SV=1
E5RFJ1	NSMCE2	318592863821601	27428.0,31062.0,23124.0,	287052464724734	25923.0,25008.0,27792.0,	0.715615	0.931581	0.723673	0.803824	27366	26028.7	27204.7	26241	0.951132	0.964577	E3 SUMO-protein ligase NSE2 OS=Homo sapiens GN=NSMCE2 PE=1 SV=1
E5RFP0	NUDCD2	331152925231402	28512.0,31731.0,33617.0,	389753896433146	35199.0,39538.0,37247.0,	0.0769682	0.473625	0.0375736	0.111114	31256.3	37028.3	31286.7	37328	1.18467	1.1931	NudC domain-containing protein 2 OS=Homo sapiens GN=NUDCD2 PE=1 SV=1
E5RFQ1	EBF1	203001558616335	17478.0,16906.0,17486.0,	167551284613686	15131.0,13035.0,15379.0,	0.192114	0.649819	0.0569237	0.141081	17407	14429	17290	14515	0.828919	0.839503	Transcription factor COE1 OS=Homo sapiens GN=EBF1 PE=1 SV=1
E5RFU1	ZFAND1	211491613514981	18209.0,17502.0,16038.0,	182451855815296	16477.0,18831.0,17188.0,	0.981117	0.996067	0.805446	0.863441	17421.7	17366.3	17249.7	17498.7	0.996824	1.01444	AN1-type zinc finger protein 1 (Fragment) OS=Homo sapiens GN=ZFAND1 PE=1 SV=1
E5RG13	IMPA1	1.68474e+17	145056.0,137110.0,153879.0,	1.37995e+17	124626.0,116891.0,119914.0,	0.167938	0.631511	0.0213032	0.082466	146203	119966	145348	120477	0.820546	0.828885	Inositol monophosphatase 1 (Fragment) OS=Homo sapiens GN=IMPA1 PE=1 SV=1
E5RG17	TATDN1	627274752616	5400.0,8108.0,2800.0,	530253745899	4788.0,5453.0,6628.0,	0.965974	0.995385	0.916983	0.946125	5454.33	5525	5436	5623	1.01296	1.0344	Putative deoxyribonuclease TATDN1 (Fragment) OS=Homo sapiens GN=TATDN1 PE=1 SV=1
E5RG60	ZFAND1	211491613514981	18209.0,17502.0,16038.0,	182451855815296	16477.0,18831.0,17188.0,	0.981117	0.996067	0.805446	0.863441	17421.7	17366.3	17249.7	17498.7	0.996824	1.01444	AN1-type zinc finger protein 1 (Fragment) OS=Homo sapiens GN=ZFAND1 PE=1 SV=1
E5RG91	VPS37A	351912990935863	30299.0,32444.0,38392.0,	358453204429917	32371.0,32516.0,33618.0,	0.702167	0.928106	0.753419	0.825904	33654.3	32602	33711.7	32835	0.968731	0.973995	Vacuolar protein sorting-associated protein 37A OS=Homo sapiens GN=VPS37A PE=1 SV=1
E5RGE5	ZFAND1	211491613514981	18209.0,17502.0,16038.0,	182451855815296	16477.0,18831.0,17188.0,	0.981117	0.996067	0.805446	0.863441	17421.7	17366.3	17249.7	17498.7	0.996824	1.01444	AN1-type zinc finger protein 1 OS=Homo sapiens GN=ZFAND1 PE=1 SV=1
E5RGN0	CDK16	2.54428e+17	219062.0,243629.0,233472.0,	1.92705e+17	174035.0,167556.0,169008.0,	0.0199811	0.346654	0.00903145	0.054363	232369	169409	232054	170200	0.729051	0.733447	Cyclin-dependent kinase 16 (Fragment) OS=Homo sapiens GN=CDK16 PE=1 SV=1
E5RGR0	LYPLA1	2.63756e+17	227094.0,251110.0,247947.0,	3.06472e+17	276781.0,269327.0,275770.0,	0.238407	0.708457	0.0415013	0.116484	242284	272431	242050	273959	1.12443	1.13183	Acyl-protein thioesterase 1 (Fragment) OS=Homo sapiens GN=LYPLA1 PE=1 SV=1
E5RGR1	PINX1	213681856918854	18397.0,20142.0,20184.0,	8128105187637	7340.0,10672.0,8581.0,	9.98706180610255E-4	0.284635	0.00171285	0.0283952	19597	8761	19574.3	8864.33	0.447058	0.452855	PIN2/TERF1-interacting telomerase inhibitor 1 (Fragment) OS=Homo sapiens GN=PINX1 PE=1 SV=1
E5RGS2	REEP4	303472402925536	26128.0,26065.0,27337.0,	224521625818631	20277.0,16497.0,20936.0,	0.0457511	0.408543	0.0262972	0.0925448	26637.3	19113.7	26510	19236.7	0.717552	0.725638	Receptor expression-enhancing protein OS=Homo sapiens GN=REEP4 PE=1 SV=1
E5RH41	GTF2E2	389853556131536	33566.0,38575.0,33761.0,	452264094834570	40844.0,41551.0,38847.0,	0.272427	0.739999	0.0700283	0.160767	35360.7	40248	35300.7	40414	1.13821	1.14485	Transcription initiation factor IIE subunit beta (Fragment) OS=Homo sapiens GN=GTF2E2 PE=1 SV=1
E5RH53	RMDN1	2.84928e+17	245322.0,257880.0,234345.0,	2.65991e+17	240221.0,251751.0,250686.0,	0.953371	0.991692	0.839382	0.889728	247187	245724	245849	247553	0.994083	1.00693	Regulator of microtubule dynamics protein 1 OS=Homo sapiens GN=RMDN1 PE=1 SV=1
E5RHA3	ERICH1	1.54909e+17	133376.0,148569.0,137085.0,	1.46383e+17	132200.0,138135.0,140063.0,	0.69592	0.924585	0.615305	0.719963	139974	135719	139677	136799	0.969597	0.9794	Glutamate-rich protein 1 OS=Homo sapiens GN=ERICH1 PE=1 SV=1
E5RHB8	VPS37A	351912990935863	30299.0,32444.0,38392.0,	358453204429917	32371.0,32516.0,33618.0,	0.702167	0.928106	0.753419	0.825904	33654.3	32602	33711.7	32835	0.968731	0.973995	Vacuolar protein sorting-associated protein 37A OS=Homo sapiens GN=VPS37A PE=1 SV=1
E5RHG8	TCEB1	1.5161e+20	1305365.0,1257882.0,1396655.0,	1.42837e+20	1289994.0,1284319.0,1285547.0,	0.738968	0.940706	0.49895	0.624831	1.32677e+06	1.27934e+06	1.31997e+06	1286620	0.964257	0.974736	Transcription elongation factor B polypeptide 1 (Fragment) OS=Homo sapiens GN=TCEB1 PE=1 SV=1
E5RHR9	ZFAND1	211491613514981	18209.0,17502.0,16038.0,	182451855815296	16477.0,18831.0,17188.0,	0.981117	0.996067	0.805446	0.863441	17421.7	17366.3	17249.7	17498.7	0.996824	1.01444	AN1-type zinc finger protein 1 (Fragment) OS=Homo sapiens GN=ZFAND1 PE=1 SV=1
E5RHT9	ENY2	407262288934772	35065.0,24829.0,37225.0,	408693200930759	36909.0,32480.0,34565.0,	0.792387	0.951599	0.619649	0.722824	32795.7	34545.7	32373	34651.3	1.05336	1.07038	Transcription and mRNA export factor ENY2 OS=Homo sapiens GN=ENY2 PE=1 SV=1
E5RHU8	LEPROTL1	660015680249072	56827.0,61617.0,52534.0,	623915394449356	56347.0,54738.0,55463.0,	0.757388	0.945814	0.632196	0.731922	57291.7	55230.3	56992.7	55516	0.96402	0.97409	Leptin receptor overlapping transcript-like 1 (Fragment) OS=Homo sapiens GN=LEPROTL1 PE=1 SV=1
E5RHW4	ERLIN2	1.14261e+18	983789.0,1062281.0,996331.0,	1.13762e+19	1027412.0,1031654.0,1044490.0,	0.911615	0.984028	0.492557	0.620074	1017517	1.02792e+06	1.01413e+06	1.03452e+06	1.01023	1.0201	Erlin-2 (Fragment) OS=Homo sapiens GN=ERLIN2 PE=1 SV=1
E5RHX2	SGK3	1.15454e+16	99406.0,109259.0,105495.0,	1.08157e+16	97679.0,102586.0,101275.0,	0.531012	0.863859	0.283597	0.423448	104906	99792.3	104720	100513	0.951255	0.959829	Serine/threonine-protein kinase Sgk3 (Fragment) OS=Homo sapiens GN=SGK3 PE=1 SV=1
E5RHX8	ENY2	407262288934772	35065.0,24829.0,37225.0,	408693200930759	36909.0,32480.0,34565.0,	0.792387	0.951599	0.619649	0.722824	32795.7	34545.7	32373	34651.3	1.05336	1.07038	Transcription and mRNA export factor ENY2 OS=Homo sapiens GN=ENY2 PE=1 SV=1
E5RHY6	SGK3	1.15454e+16	99406.0,109259.0,105495.0,	1.08157e+16	97679.0,102586.0,101275.0,	0.531012	0.863859	0.283597	0.423448	104906	99792.3	104720	100513	0.951255	0.959829	Serine/threonine-protein kinase Sgk3 (Fragment) OS=Homo sapiens GN=SGK3 PE=1 SV=1
E5RI00	ENY2	407262288934772	35065.0,24829.0,37225.0,	408693200930759	36909.0,32480.0,34565.0,	0.792387	0.951599	0.619649	0.722824	32795.7	34545.7	32373	34651.3	1.05336	1.07038	Transcription and mRNA export factor ENY2 OS=Homo sapiens GN=ENY2 PE=1 SV=1
E5RI52	C5orf45	489614343840060	42155.0,47119.0,42886.0,	190601367114332	17213.0,13872.0,16104.0,	0.0015303	0.284635	2.929832789791832E-4	0.0145478	44153	15687.7	44053.3	15729.7	0.355302	0.35706	UPF0544 protein C5orf45 OS=Homo sapiens GN=C5orf45 PE=1 SV=1
E5RI56		3.09871e+20	2668006.0,2762116.0,2582829.0,	2.90158e+20	2620489.0,2677421.0,2622261.0,	0.829949	0.962239	0.620384	0.723488	2.68586e+06	2.62454e+06	2.67098e+06	2640057	0.977169	0.988421	Uncharacterized protein (Fragment) OS=Homo sapiens PE=1 SV=1
E5RI74	ZFAND1	211491613514981	18209.0,17502.0,16038.0,	182451855815296	16477.0,18831.0,17188.0,	0.981117	0.996067	0.805446	0.863441	17421.7	17366.3	17249.7	17498.7	0.996824	1.01444	AN1-type zinc finger protein 1 OS=Homo sapiens GN=ZFAND1 PE=1 SV=1
E5RI99	RPL30	3.22604e+20	2777634.0,2728820.0,2599544.0,	2.9468e+20	2661320.0,2743182.0,2629775.0,	0.856514	0.969744	0.726744	0.806182	2.72328e+06	2.66345e+06	2.702e+06	2.67809e+06	0.978028	0.991152	60S ribosomal protein L30 (Fragment) OS=Homo sapiens GN=RPL30 PE=1 SV=1
E5RIA9	MSRA	842435967563300	72533.0,64733.0,67766.0,	554975417949273	50120.0,54977.0,55370.0,	0.16416	0.631511	0.00782304	0.0507966	69072.7	52983	68344	53489	0.767062	0.782644	Mitochondrial peptide methionine sulfoxide reductase OS=Homo sapiens GN=MSRA PE=1 SV=1
E5RID7	TATDN1	627274752616	5400.0,8108.0,2800.0,	530253745899	4788.0,5453.0,6628.0,	0.965974	0.995385	0.916983	0.946125	5454.33	5525	5436	5623	1.01296	1.0344	Putative deoxyribonuclease TATDN1 OS=Homo sapiens GN=TATDN1 PE=1 SV=1
E5RIF1	UBE2V2	3.85591e+17	331995.0,296869.0,354067.0,	3.43956e+17	310635.0,286515.0,335204.0,	0.597015	0.890416	0.483483	0.612247	329999	308201	327644	310785	0.933945	0.948545	Ubiquitin-conjugating enzyme E2 variant 2 (Fragment) OS=Homo sapiens GN=UBE2V2 PE=4 SV=1
E5RIH5	TTI2	1.45749e+17	125489.0,128318.0,124679.0,	1.40758e+17	127120.0,139682.0,136076.0,	0.608848	0.895439	0.152901	0.271541	126835	133169	126162	134293	1.04994	1.06445	TELO2-interacting protein 2 OS=Homo sapiens GN=TTI2 PE=1 SV=1
E5RIH7	ZFAND1	211491613514981	18209.0,17502.0,16038.0,	182451855815296	16477.0,18831.0,17188.0,	0.981117	0.996067	0.805446	0.863441	17421.7	17366.3	17249.7	17498.7	0.996824	1.01444	AN1-type zinc finger protein 1 (Fragment) OS=Homo sapiens GN=ZFAND1 PE=1 SV=1
E5RIL0	LEPROTL1	660015680249072	56827.0,61617.0,52534.0,	623915394449356	56347.0,54738.0,55463.0,	0.757388	0.945814	0.632196	0.731922	57291.7	55230.3	56992.7	55516	0.96402	0.97409	Leptin receptor overlapping transcript-like 1 OS=Homo sapiens GN=LEPROTL1 PE=1 SV=1
E5RIP7	IMPA1	1.68474e+17	145056.0,137110.0,153879.0,	1.37995e+17	124626.0,116891.0,119914.0,	0.167938	0.631511	0.0213032	0.082466	146203	119966	145348	120477	0.820546	0.828885	Inositol monophosphatase 1 (Fragment) OS=Homo sapiens GN=IMPA1 PE=1 SV=7
E5RIS3	ZFAND1	211491613514981	18209.0,17502.0,16038.0,	182451855815296	16477.0,18831.0,17188.0,	0.981117	0.996067	0.805446	0.863441	17421.7	17366.3	17249.7	17498.7	0.996824	1.01444	AN1-type zinc finger protein 1 OS=Homo sapiens GN=ZFAND1 PE=1 SV=1
E5RJ10	VPS37A	351912990935863	30299.0,32444.0,38392.0,	358453204429917	32371.0,32516.0,33618.0,	0.702167	0.928106	0.753419	0.825904	33654.3	32602	33711.7	32835	0.968731	0.973995	Vacuolar protein sorting-associated protein 37A OS=Homo sapiens GN=VPS37A PE=1 SV=1
E5RJ74	ZFAND1	211491613514981	18209.0,17502.0,16038.0,	182451855815296	16477.0,18831.0,17188.0,	0.981117	0.996067	0.805446	0.863441	17421.7	17366.3	17249.7	17498.7	0.996824	1.01444	AN1-type zinc finger protein 1 (Fragment) OS=Homo sapiens GN=ZFAND1 PE=1 SV=7
E5RJ84	ENY2	407262288934772	35065.0,24829.0,37225.0,	408693200930759	36909.0,32480.0,34565.0,	0.792387	0.951599	0.619649	0.722824	32795.7	34545.7	32373	34651.3	1.05336	1.07038	Transcription and mRNA export factor ENY2 OS=Homo sapiens GN=ENY2 PE=1 SV=1
E5RJS9	LEPROTL1	660015680249072	56827.0,61617.0,52534.0,	623915394449356	56347.0,54738.0,55463.0,	0.757388	0.945814	0.632196	0.731922	57291.7	55230.3	56992.7	55516	0.96402	0.97409	Leptin receptor overlapping transcript-like 1 OS=Homo sapiens GN=LEPROTL1 PE=1 SV=1
E5RJV7	SGK3	1.15454e+16	99406.0,109259.0,105495.0,	1.08157e+16	97679.0,102586.0,101275.0,	0.531012	0.863859	0.283597	0.423448	104906	99792.3	104720	100513	0.951255	0.959829	Serine/threonine-protein kinase Sgk3 (Fragment) OS=Homo sapiens GN=SGK3 PE=1 SV=7
E5RJX6	VPS37A	351912990935863	30299.0,32444.0,38392.0,	358453204429917	32371.0,32516.0,33618.0,	0.702167	0.928106	0.753419	0.825904	33654.3	32602	33711.7	32835	0.968731	0.973995	Vacuolar protein sorting-associated protein 37A (Fragment) OS=Homo sapiens GN=VPS37A PE=1 SV=1
E5RK28	SGK3	1.15454e+16	99406.0,109259.0,105495.0,	1.08157e+16	97679.0,102586.0,101275.0,	0.531012	0.863859	0.283597	0.423448	104906	99792.3	104720	100513	0.951255	0.959829	Serine/threonine-protein kinase Sgk3 (Fragment) OS=Homo sapiens GN=SGK3 PE=1 SV=1
E5RK75	ZFAND1	211491613514981	18209.0,17502.0,16038.0,	182451855815296	16477.0,18831.0,17188.0,	0.981117	0.996067	0.805446	0.863441	17421.7	17366.3	17249.7	17498.7	0.996824	1.01444	AN1-type zinc finger protein 1 (Fragment) OS=Homo sapiens GN=ZFAND1 PE=1 SV=1
E7EM50	PIGG	214701513415277	18485.0,16416.0,16354.0,	186111377014184	16808.0,13972.0,15939.0,	0.535963	0.865803	0.240793	0.376731	17293.7	15521.7	17085	15573	0.897535	0.911501	GPI ethanolamine phosphate transferase 2 OS=Homo sapiens GN=PIGG PE=1 SV=1
E7EM64	COPS6	2.88864e+20	2487134.0,2605724.0,2490510.0,	2.93854e+20	2653871.0,2611191.0,2625185.0,	0.772293	0.946449	0.108477	0.211501	2.53904e+06	2615975	2.52779e+06	2.63008e+06	1.0303	1.04047	COP9 signalosome complex subunit 6 OS=Homo sapiens GN=COPS6 PE=1 SV=1
E7EM93	NUDT12	5.19519e+17	447307.0,463716.0,458925.0,	5.29724e+17	478405.0,486122.0,495668.0,	0.569398	0.877643	0.012538	0.0631299	458560	483292	456649	486732	1.05393	1.06588	Peroxisomal NADH pyrophosphatase NUDT12 OS=Homo sapiens GN=NUDT12 PE=1 SV=1
E7EMB1	SWAP70	3.4092e+17	293530.0,329330.0,298209.0,	3.37871e+17	305139.0,305575.0,302947.0,	0.865891	0.971845	0.846633	0.89576	307692	302867	307023	304554	0.984321	0.991957	Switch-associated protein 70 OS=Homo sapiens GN=SWAP70 PE=1 SV=1
E7EMK3	FLOT2	784636176357157	67556.0,66997.0,61189.0,	768596813359278	69412.0,69135.0,66612.0,	0.794742	0.951807	0.2607	0.397772	65794.3	68090	65247.3	68386.3	1.03489	1.04811	Flotillin-2 OS=Homo sapiens GN=FLOT2 PE=1 SV=1
E7EMN6	PPP1R2	1275884919644	10984.0,9210.0,10324.0,	165251258412935	14924.0,12769.0,14535.0,	0.106672	0.528958	0.0111487	0.0603887	10297.7	14014.7	10172.7	14076	1.36096	1.38371	Protein phosphatase inhibitor 2 (Fragment) OS=Homo sapiens GN=PPP1R2 PE=1 SV=1
E7EMZ9	TACC2	718062866428	6181.0,6818.0,6881.0,	728263847245	6575.0,6477.0,8140.0,	0.44849	0.825106	0.513943	0.638259	6631.33	6970.33	6626.67	7064	1.05112	1.066	Transforming acidic coiled-coil-containing protein 2 OS=Homo sapiens GN=TACC2 PE=1 SV=1
E7EN20	TRIM33	4.6521e+20	4005467.0,3911283.0,4024476.0,	3.7473e+20	3384267.0,3388601.0,3371006.0,	0.186154	0.645556	0.00284781	0.0351083	4005673	3.36218e+06	3.98041e+06	3.38129e+06	0.839354	0.849483	E3 ubiquitin-protein ligase TRIM33 OS=Homo sapiens GN=TRIM33 PE=1 SV=2
E7EN32	MEN1	120451066010461	10369.0,11561.0,11198.0,	1263276387328	11406.0,7749.0,8234.0,	0.394989	0.807535	0.232144	0.367689	11055.3	9199.33	11042.7	9129.67	0.832117	0.826763	Menin OS=Homo sapiens GN=MEN1 PE=1 SV=1
E7EN44	LONP2	1.77818e+17	153101.0,138843.0,146325.0,	1.48413e+17	134035.0,131023.0,138939.0,	0.481352	0.841545	0.0902274	0.188466	147498	133725	146090	134666	0.906622	0.921801	Lon protease homolog 2, peroxisomal OS=Homo sapiens GN=LONP2 PE=1 SV=1
E7EN86	ZNF143	227161641613548	19558.0,17807.0,14502.0,	212801820515265	19218.0,18473.0,17153.0,	0.842362	0.965445	0.584523	0.695393	17560	18250	17289	18281.3	1.03929	1.0574	Zinc finger protein 143 OS=Homo sapiens GN=ZNF143 PE=1 SV=1
E7ENB6	PDZRN3	202281223411119	17416.0,13271.0,11903.0,	682463866117	6162.0,6480.0,6873.0,	0.105466	0.525317	0.0415846	0.116582	14527	6442.33	14196.7	6505	0.443473	0.458206	E3 ubiquitin-protein ligase PDZRN3 OS=Homo sapiens GN=PDZRN3 PE=1 SV=1
E7END7	RAB1A	2.4934e+20	2146831.0,2349682.0,2248708.0,	2.53293e+20	2287552.0,2294890.0,2312938.0,	0.874482	0.972971	0.483366	0.612247	2253328	2.28425e+06	2248407	2298460	1.01372	1.02226	Ras-related protein Rab-1A OS=Homo sapiens GN=RAB1A PE=1 SV=1
E7ENF2	INPP1	528055018246067	45465.0,54435.0,49317.0,	593385635749010	53589.0,57187.0,55074.0,	0.237156	0.706643	0.154825	0.273782	49684.7	54901.7	49739	55283.3	1.105	1.11147	Inositol polyphosphate 1-phosphatase (Fragment) OS=Homo sapiens GN=INPP1 PE=1 SV=1
E7ENK3	GRIK1	1.22948e+19	1058593.0,1079303.0,1111411.0,	1.28433e+20	1159909.0,1161677.0,1172406.0,	0.524306	0.861634	0.0276016	0.0940167	1.08754e+06	1157478	1.0831e+06	1164664	1.06431	1.0753	Glutamate receptor ionotropic, kainate 1 OS=Homo sapiens GN=GRIK1 PE=1 SV=1
E7ENN3	SYNE1	8.63207e+17	743218.0,691013.0,739330.0,	1.01766e+18	919069.0,978793.0,945530.0,	0.0743831	0.468232	7.56902141127667E-4	0.0211314	730279	941221	724520	947797	1.28885	1.30817	Nesprin-1 OS=Homo sapiens GN=SYNE1 PE=1 SV=2
E7ENV7	CPNE8	5.51492e+17	474838.0,525191.0,471857.0,	5.73409e+17	517859.0,508296.0,535946.0,	0.596027	0.890416	0.21869	0.352449	492135	517085	490629	520700	1.0507	1.06129	Copine-8 OS=Homo sapiens GN=CPNE8 PE=1 SV=2
E7ENY0	ADD1	3.47762e+20	2994237.0,3145097.0,2984337.0,	2.90151e+20	2620419.0,2604791.0,2621388.0,	0.172317	0.635886	0.0138633	0.066713	3.05487e+06	2.60041e+06	3.04122e+06	2.61553e+06	0.851233	0.860026	Alpha-adducin OS=Homo sapiens GN=ADD1 PE=1 SV=1
E7EP35	LRRC42	896964149512	7722.0,6957.0,10183.0,	838486837350	7571.0,8810.0,8259.0,	0.888663	0.976907	0.948367	0.967859	8298.33	8139	8287.33	8213.33	0.980799	0.991071	Leucine-rich repeat-containing protein 42 (Fragment) OS=Homo sapiens GN=LRRC42 PE=1 SV=1
E7EPA1	PRPSAP2	4.75693e+20	4095737.0,4513868.0,4436765.0,	4.33903e+20	3918684.0,3920044.0,3991472.0,	0.226943	0.696032	0.0827415	0.178253	4.35414e+06	3918033	4348790	3943400	0.89984	0.906781	Phosphoribosyl pyrophosphate synthase-associated protein 2 (Fragment) OS=Homo sapiens GN=PRPSAP2 PE=1 SV=1
E7EPD8	TDP1	952787614976541	82033.0,82602.0,81938.0,	765217243766103	69105.0,73501.0,74281.0,	0.21905	0.69085	0.0239497	0.0877845	82656	71687	82191	72295.7	0.867293	0.879606	Tyrosyl-DNA phosphodiesterase 1 OS=Homo sapiens GN=TDP1 PE=1 SV=1
E7EPF0	ZCCHC17	1.68142e+17	144769.0,148224.0,141187.0,	1.63564e+17	147717.0,148286.0,171163.0,	0.550223	0.869154	0.288313	0.428772	145556	154004	144727	155722	1.05804	1.07597	Nucleolar protein of 40 kDa OS=Homo sapiens GN=ZCCHC17 PE=1 SV=2
E7EPF5	NCK2	339613004429320	29240.0,32590.0,31388.0,	417803479033168	37731.0,35302.0,37272.0,	0.163906	0.631511	0.0115677	0.060976	31108.3	36579.3	31072.7	36768.3	1.17587	1.1833	Cytoplasmic protein NCK2 (Fragment) OS=Homo sapiens GN=NCK2 PE=1 SV=1
E7EPF8	CTBP1	1.35699e+20	1168376.0,1205218.0,1204825.0,	1.47717e+20	1334073.0,1254158.0,1277022.0,	0.545579	0.866657	0.0375691	0.111114	1.19782e+06	1283174	1.19281e+06	1.28842e+06	1.07126	1.08016	C-terminal-binding protein 1 (Fragment) OS=Homo sapiens GN=CTBP1 PE=1 SV=1
E7EPI0	IBTK	1052058654183265	90580.0,93875.0,89136.0,	992799077483701	89659.0,92110.0,94057.0,	0.961981	0.994056	0.714246	0.795701	91670.3	91251.3	91197	91942	0.995429	1.00817	Inhibitor of Bruton tyrosine kinase OS=Homo sapiens GN=IBTK PE=1 SV=1
E7EPM6	ACSL1	4.89433e+17	421402.0,474123.0,447620.0,	4.84159e+17	437255.0,440321.0,465642.0,	0.898196	0.979233	0.998982	0.999654	448210	444152	447715	447739	0.990946	1.00005	Long-chain-fatty-acid--CoA ligase 1 OS=Homo sapiens GN=ACSL1 PE=1 SV=1
E7EPN9	PRRC2C	2.00145e+23	1.723257E7,1.5667886E7,1.6478458E7,	1.85905e+23	1.6789555E7,1.6477777E7,1.737745E7,	0.944643	0.988091	0.475195	0.604901	1.6616852E7	1.6764331333333334E7	1.6459638E7	1.6881594E7	1.00888	1.02564	Protein PRRC2C OS=Homo sapiens GN=PRRC2C PE=1 SV=1
E7EPP7	STXBP4	5.34249e+17	459988.0,450033.0,495838.0,	4.74092e+17	428159.0,458303.0,463305.0,	0.571491	0.878513	0.353819	0.497543	470761	446012	468620	449922	0.947427	0.960101	Syntaxin-binding protein 4 OS=Homo sapiens GN=STXBP4 PE=1 SV=1
E7EPS7	TM2D3	11241553698	967.0,1684.0,747.0,	0	0.0,0.0,0.0,	0.0449155	0.405396	0.0570878	0.141081	1125	0	1132.67	0	0	0	TM2 domain-containing protein 3 OS=Homo sapiens GN=TM2D3 PE=1 SV=1
E7EPT4	NDUFV2	564324818945397	48588.0,52273.0,48599.0,	529954897145322	47861.0,49692.0,50929.0,	0.832122	0.962669	0.841213	0.891405	50006	49096	49820	49494	0.981802	0.993456	NADH dehydrogenase [ubiquinone] flavoprotein 2, mitochondrial OS=Homo sapiens GN=NDUFV2 PE=1 SV=1
E7EPU7	ATP5G1	2.43297e+20	2094800.0,2128563.0,2151416.0,	2.26007e+20	2041128.0,2054507.0,2116680.0,	0.69476	0.924139	0.138131	0.25209	2.13494e+06	2056116	2.12493e+06	2.07077e+06	0.963077	0.974515	ATP synthase F(0) complex subunit C1, mitochondrial OS=Homo sapiens GN=ATP5G1 PE=3 SV=1
E7EPW2	MRPS25	783846691068250	67489.0,72581.0,73065.0,	694547000155122	62725.0,71032.0,61943.0,	0.36093	0.789015	0.178181	0.302197	71181.3	64859	71045	65233.3	0.91118	0.918197	28S ribosomal protein S25, mitochondrial OS=Homo sapiens GN=MRPS25 PE=1 SV=1
E7EPY9	GRIK1	1.22948e+19	1058593.0,1079303.0,1111411.0,	1.28433e+20	1159909.0,1161677.0,1172406.0,	0.524306	0.861634	0.0276016	0.0940167	1.08754e+06	1157478	1.0831e+06	1164664	1.06431	1.0753	Glutamate receptor ionotropic, kainate 1 OS=Homo sapiens GN=GRIK1 PE=1 SV=1
E7EPZ0	GRIK1	1.22948e+19	1058593.0,1079303.0,1111411.0,	1.28433e+20	1159909.0,1161677.0,1172406.0,	0.524306	0.861634	0.0276016	0.0940167	1.08754e+06	1157478	1.0831e+06	1164664	1.06431	1.0753	Glutamate receptor ionotropic, kainate 1 OS=Homo sapiens GN=GRIK1 PE=1 SV=1
E7EQ34		1.4411e+17	124078.0,127696.0,114467.0,	1.48503e+17	134114.0,137647.0,138612.0,	0.391814	0.805406	0.0525191	0.134006	122918	135834	122080	136791	1.10508	1.1205	Uncharacterized protein OS=Homo sapiens PE=4 SV=2
E7EQ45	AP5M1	239761917018657	20643.0,20795.0,19973.0,	237131866719967	21415.0,18942.0,22437.0,	0.940241	0.987591	0.704044	0.787269	20601	20782.3	20470.3	20931.3	1.0088	1.02252	AP-5 complex subunit mu-1 OS=Homo sapiens GN=AP5M1 PE=1 SV=1
E7EQ57	MECOM	404083907350753	34791.0,42385.0,54333.0,	479324476837492	43288.0,45427.0,42131.0,	0.997823	0.999512	0.972754	0.983378	43411.3	43397.3	43836.3	43615.3	0.999678	0.994959	MDS1 and EVI1 complex locus protein EVI1 OS=Homo sapiens GN=MECOM PE=1 SV=1
E7EQ64	PRSS1	2.14038e+17	184288.0,184647.0,184651.0,	2.17782e+17	196684.0,197602.0,209715.0,	0.460134	0.830859	0.0570238	0.141081	185579	199712	184529	201334	1.07616	1.09107	Trypsin-1 OS=Homo sapiens GN=PRSS1 PE=1 SV=1
E7EQ97	ATP5G1	2.43297e+20	2094800.0,2128563.0,2151416.0,	2.26007e+20	2041128.0,2054507.0,2116680.0,	0.69476	0.924139	0.138131	0.25209	2.13494e+06	2056116	2.12493e+06	2.07077e+06	0.963077	0.974515	ATP synthase F(0) complex subunit C1, mitochondrial OS=Homo sapiens GN=ATP5G1 PE=3 SV=1
E7EQA9	TANK	1.20387e+17	103653.0,108731.0,112557.0,	689405521053037	62259.0,56022.0,59598.0,	0.00365458	0.284635	2.0283798536644383E-4	0.0138904	108588	59062.3	108314	59293	0.543914	0.547419	TRAF family member-associated NF-kappa-B activator OS=Homo sapiens GN=TANK PE=1 SV=1
E7EQB8	IDH3G	3.99021e+17	343559.0,334402.0,377553.0,	3.92739e+17	354692.0,337969.0,366747.0,	0.942255	0.987914	0.938182	0.960539	353321	350721	351838	353136	0.99264	1.00369	Isocitrate dehydrogenase [NAD] subunit, mitochondrial OS=Homo sapiens GN=IDH3G PE=1 SV=1
E7EQG2	EIF4A2	1.25287e+22	1.0787244E7,1.1015159E7,1.0511092E7,	1.3975e+23	1.2621151E7,1.2011868E7,1.2211082E7,	0.32912	0.77386	0.00326548	0.0362178	1.0833799666666666E7	1.2226273666666666E7	1.0771165E7	1.2281367E7	1.12853	1.14021	Eukaryotic initiation factor 4A-II OS=Homo sapiens GN=EIF4A2 PE=1 SV=1
E7EQQ5	TRIM5	278213991805	2395.0,1517.0,1932.0,	100217822022	904.0,1808.0,2272.0,	0.489173	0.846994	0.584344	0.695393	1995.33	1602	1948	1661.33	0.802873	0.852841	Tripartite motif-containing protein 5 (Fragment) OS=Homo sapiens GN=TRIM5 PE=1 SV=1
E7EQR8	YIPF3	499651253099	4301.0,5559.0,3317.0,	445949814350	4027.0,5054.0,4888.0,	0.803537	0.953844	0.739816	0.81614	4406.67	4596.67	4392.33	4656.33	1.04312	1.0601	Protein YIPF3 OS=Homo sapiens GN=YIPF3 PE=1 SV=1
E7EQR9	DMD	1.46047e+16	125746.0,106262.0,120774.0,	1.41176e+17	127499.0,138962.0,135843.0,	0.437156	0.817531	0.0867164	0.182947	118940	133001	117594	134101	1.11822	1.14038	Dystrophin OS=Homo sapiens GN=DMD PE=1 SV=2
E7EQS5	DMD	1.46047e+16	125746.0,106262.0,120774.0,	1.41176e+17	127499.0,138962.0,135843.0,	0.437156	0.817531	0.0867164	0.182947	118940	133001	117594	134101	1.11822	1.14038	Dystrophin OS=Homo sapiens GN=DMD PE=1 SV=1
E7EQS8	TET2	2.33678e+17	201195.0,177835.0,182431.0,	1.29832e+17	117253.0,116055.0,117752.0,	0.0696597	0.465085	0.0099403	0.0572791	189343	116331	187154	117020	0.614392	0.625262	Methylcytosine dioxygenase TET2 OS=Homo sapiens GN=TET2 PE=1 SV=1
E7EQT4	ACIN1	7.43033e+20	6397538.0,5850082.0,6043787.0,	8.48732e+20	7665098.0,7636499.0,7780323.0,	0.138901	0.597514	0.0066391	0.0480197	6.15626e+06	7645507	6.09714e+06	7.69397e+06	1.24191	1.2619	Apoptotic chromatin condensation inducer in the nucleus OS=Homo sapiens GN=ACIN1 PE=1 SV=2
E7EQU1	HMGB3	2.05863e+20	1772490.0,1515510.0,1879990.0,	2.20497e+20	1991359.0,2005820.0,2260537.0,	0.223024	0.694832	0.0618933	0.149159	1.73727e+06	2.06442e+06	1.72266e+06	2.08591e+06	1.18832	1.21086	High mobility group protein B3 (Fragment) OS=Homo sapiens GN=HMGB3 PE=1 SV=1
E7EQV9	RPL15	1.25639e+21	1.08176E7,1.010458E7,9874333.0,	1.45068e+23	1.3101461E7,1.3081191E7,1.2575436E7,	0.163302	0.631511	0.0028859	0.0353058	1.0367481666666666E7	1.2862893666666666E7	1.0265504333333334E7	1.2919362666666666E7	1.2407	1.25852	Ribosomal protein L15 (Fragment) OS=Homo sapiens GN=RPL15 PE=1 SV=1
E7EQY1	FAM136A	288032983124394	24799.0,32359.0,26115.0,	285272258825799	25763.0,22920.0,28991.0,	0.44244	0.820391	0.559703	0.676414	27676	25638	27757.7	25891.3	0.926362	0.932763	Protein FAM136A OS=Homo sapiens GN=FAM136A PE=1 SV=1
E7EQZ4	SMN1	1.51231e+19	1302106.0,948216.0,1303194.0,	3.06549e+20	2768515.0,2795696.0,2832362.0,	0.00312488	0.284635	0.00449888	0.0404758	1.20125e+06	2.78035e+06	1.18451e+06	2.79886e+06	2.31455	2.36289	Survival motor neuron protein OS=Homo sapiens GN=SMN1 PE=1 SV=1
E7ER32	MKL1	6.31594e+17	543801.0,587360.0,561609.0,	5.28628e+17	477411.0,467332.0,438434.0,	0.113087	0.544197	0.00397237	0.0390343	565886	459780	564257	461059	0.812495	0.817109	MKL/myocardin-like protein 1 OS=Homo sapiens GN=MKL1 PE=1 SV=2
E7ER60	SYNJ2	1.50829e+17	129861.0,141749.0,138786.0,	1.67408e+17	151187.0,159104.0,157512.0,	0.167914	0.631511	0.0151678	0.0700538	137049	154792	136799	155934	1.12946	1.13988	Synaptojanin-2 OS=Homo sapiens GN=SYNJ2 PE=1 SV=2
E7ER77	ERMP1	438640973332	3776.0,4444.0,3567.0,	430930685119	3891.0,3113.0,5752.0,	0.758315	0.945814	0.727328	0.806518	3938.33	4165.33	3929	4252	1.05764	1.08221	Endoplasmic reticulum metallopeptidase 1 OS=Homo sapiens GN=ERMP1 PE=1 SV=1
E7ERK1	RASA4	255161998418642	21969.0,21677.0,19957.0,	211081749815480	19062.0,17754.0,17395.0,	0.281483	0.749479	0.0193468	0.0795493	21380.7	18028.7	21201	18070.3	0.843223	0.852334	Ras GTPase-activating protein 4 OS=Homo sapiens GN=RASA4 PE=1 SV=1
E7ERK7	TBC1D31	432140183975	3720.0,4358.0,4255.0,	393727812643	3555.0,2821.0,2970.0,	0.130585	0.579595	0.0297221	0.0966491	4104.67	3120.33	4111	3115.33	0.760192	0.757804	TBC1 domain family member 31 OS=Homo sapiens GN=TBC1D31 PE=1 SV=1
E7ERK8	ARHGAP44	2.11526e+17	182124.0,193144.0,196540.0,	1.59589e+17	144127.0,147296.0,151436.0,	0.0292015	0.381697	0.00344958	0.036632	191056	146503	190603	147620	0.766808	0.774489	Rho GTPase-activating protein 44 OS=Homo sapiens GN=ARHGAP44 PE=1 SV=3
E7ERK9	EIF2B4	2.05128e+20	1766162.0,1900015.0,1761578.0,	2.03775e+20	1840336.0,1850922.0,1825416.0,	0.944439	0.988091	0.582459	0.694229	1.81611e+06	1.82874e+06	1.80925e+06	1.83889e+06	1.00696	1.01638	Translation initiation factor eIF-2B subunit delta OS=Homo sapiens GN=EIF2B4 PE=1 SV=1
E7ERS3	ZC3H18	1.19928e+18	1032582.0,948653.0,959881.0,	1.1118e+19	1004084.0,1043539.0,1058014.0,	0.770715	0.946168	0.164703	0.286276	990145	1.02723e+06	980372	1.03521e+06	1.03746	1.05594	Zinc finger CCCH domain-containing protein 18 OS=Homo sapiens GN=ZC3H18 PE=1 SV=1
E7ERZ2	POLR3H	3938120804148500	33907.0,22567.0,158977.0,	148331985426643	13396.0,20146.0,29939.0,	0.342619	0.782725	0.365977	0.50938	69561.7	20443.3	71817	21160.3	0.293888	0.294642	DNA-directed RNA polymerase III subunit RPC8 OS=Homo sapiens GN=POLR3H PE=1 SV=1
E7ES08	HMGB3	2.05863e+20	1772490.0,1515510.0,1879990.0,	2.20497e+20	1991359.0,2005820.0,2260537.0,	0.223024	0.694832	0.0618933	0.149159	1.73727e+06	2.06442e+06	1.72266e+06	2.08591e+06	1.18832	1.21086	High mobility group protein B3 (Fragment) OS=Homo sapiens GN=HMGB3 PE=1 SV=1
E7ESA6	PTK2	1.28153e+20	1103402.0,1181610.0,1157390.0,	1.28179e+20	1157610.0,1151187.0,1149903.0,	0.968923	0.996067	0.836501	0.888052	1.15064e+06	1146515	1.14747e+06	1152900	0.996413	1.00473	Focal adhesion kinase 1 OS=Homo sapiens GN=PTK2 PE=1 SV=1
E7ESB2	DMD	1.46047e+16	125746.0,106262.0,120774.0,	1.41176e+17	127499.0,138962.0,135843.0,	0.437156	0.817531	0.0867164	0.182947	118940	133001	117594	134101	1.11822	1.14038	Dystrophin OS=Homo sapiens GN=DMD PE=1 SV=1
E7ESC6	XPO7	1.43871e+23	1.2387383E7,1.2611595E7,1.2298989E7,	1.43976e+23	1.3002831E7,1.2959137E7,1.2816197E7,	0.794158	0.951664	0.016362	0.0725172	1.2500546333333334E7	1.2857829333333334E7	1.2432655666666666E7	1.2926055E7	1.02858	1.03969	Exportin-7 OS=Homo sapiens GN=XPO7 PE=1 SV=1
E7ESC7	MAEA	5.46785e+17	470783.0,499806.0,489729.0,	5.44845e+17	492063.0,484156.0,505095.0,	0.960365	0.994056	0.543997	0.664597	488330	490483	486773	493771	1.00441	1.01438	Macrophage erythroblast attacher OS=Homo sapiens GN=MAEA PE=1 SV=1
E7ESC9	WDR17	406602707930101	35008.0,29374.0,32224.0,	365013522132932	32965.0,35740.0,37007.0,	0.640869	0.907519	0.213093	0.345422	32613.3	34884.7	32202	35237.3	1.06964	1.09426	WD repeat-containing protein 17 OS=Homo sapiens GN=WDR17 PE=1 SV=2
E7ESD5	EYA4	2.41099e+17	207584.0,219408.0,213295.0,	1.9986e+17	180497.0,179162.0,173186.0,	0.118867	0.558497	0.00176082	0.0285347	214201	176846	213429	177615	0.825609	0.832197	Eyes absent homolog OS=Homo sapiens GN=EYA4 PE=1 SV=1
E7ESJ3	ANKRD26	1.10124e+16	94812.0,106842.0,191507.0,	1202189932294751	108568.0,100782.0,106472.0,	0.437127	0.817531	0.486264	0.614467	129170	104764	131054	105274	0.811055	0.803289	Ankyrin repeat domain-containing protein 26 OS=Homo sapiens GN=ANKRD26 PE=1 SV=1
E7ESK6	SDC2	1235085939563	10633.0,9321.0,10237.0,	117701067112821	10629.0,10828.0,14407.0,	0.30252	0.764952	0.259635	0.397075	10168.7	11754	10063.7	11954.7	1.1559	1.1879	Syndecan OS=Homo sapiens GN=SDC2 PE=1 SV=1
E7ESP9	NEFM	2.78319e+17	239630.0,262640.0,250078.0,	1.65956e+17	149874.0,145228.0,148834.0,	0.0047812	0.284635	0.0030163	0.0357261	251348	147176	250783	147979	0.585549	0.590067	Neurofilament medium polypeptide OS=Homo sapiens GN=NEFM PE=1 SV=1
E7ESU7	CTBP1	1.35699e+20	1168376.0,1205218.0,1204825.0,	1.47717e+20	1334073.0,1254158.0,1277022.0,	0.545579	0.866657	0.0375691	0.111114	1.19782e+06	1283174	1.19281e+06	1.28842e+06	1.07126	1.08016	C-terminal-binding protein 1 (Fragment) OS=Homo sapiens GN=CTBP1 PE=1 SV=1
E7ESW6	WDR87	3.9268e+17	338100.0,327677.0,326366.0,	3.79731e+17	342945.0,339369.0,346900.0,	0.842366	0.965445	0.0585805	0.143575	333203	340957	330714	343071	1.02327	1.03736	WD repeat-containing protein 87 OS=Homo sapiens GN=WDR87 PE=1 SV=2
E7ESY4	MTA1	2.70153e+20	2326026.0,2425921.0,2414689.0,	2.56753e+20	2318795.0,2322407.0,2382466.0,	0.736527	0.940706	0.28541	0.425829	2.39782e+06	2.32545e+06	2.38888e+06	2.34122e+06	0.96982	0.980051	Metastasis-associated protein MTA1 OS=Homo sapiens GN=MTA1 PE=1 SV=1
E7ESZ3	PLEKHG2	256732537120083	22104.0,27521.0,21500.0,	211061799615568	19061.0,18261.0,17494.0,	0.0871801	0.486485	0.0977738	0.198705	23709	18223.3	23708.3	18272	0.768625	0.770699	Pleckstrin homology domain-containing family G member 2 OS=Homo sapiens GN=PLEKHG2 PE=1 SV=2
E7ESZ7	NDUFA10	3.43579e+17	295823.0,314772.0,305540.0,	3.31811e+17	299666.0,296997.0,297729.0,	0.731437	0.93925	0.315633	0.45714	306386	296480	305378	298131	0.967669	0.976267	NADH dehydrogenase [ubiquinone] 1 alpha subcomplex subunit 10, mitochondrial OS=Homo sapiens GN=NDUFA10 PE=1 SV=1
E7ET07	ING3	4.52442e+17	389555.0,355168.0,376053.0,	5.33307e+17	481643.0,500418.0,505627.0,	0.0754077	0.468814	9.099164068236339E-4	0.0221738	377042	492136	373592	495896	1.30526	1.32737	Inhibitor of growth protein OS=Homo sapiens GN=ING3 PE=1 SV=1
E7ET49	DAGLB	13553102748072	11668.0,11144.0,8641.0,	804179358509	7261.0,8051.0,9561.0,	0.260005	0.726995	0.136706	0.250381	10633	8161.67	10484.3	8291	0.767579	0.790799	Sn1-specific diacylglycerol lipase beta OS=Homo sapiens GN=DAGLB PE=1 SV=1
E7ET52	ZFPM2	315602611724469	27173.0,28330.0,26195.0,	268652579823492	24262.0,26178.0,26399.0,	0.463502	0.831641	0.152784	0.271541	27382	25385	27232.7	25613	0.927069	0.940525	Zinc finger protein ZFPM2 OS=Homo sapiens GN=ZFPM2 PE=1 SV=1
E7ET55	ATP7B	2.07989e+17	179078.0,190501.0,188635.0,	1.71815e+17	155168.0,154880.0,169800.0,	0.102777	0.521517	0.0154994	0.0708109	186603	158517	186071	159949	0.849486	0.859613	Copper-transporting ATPase 2 OS=Homo sapiens GN=ATP7B PE=1 SV=2
E7ET59	INPP1	528055018246067	45465.0,54435.0,49317.0,	593385635749010	53589.0,57187.0,55074.0,	0.237156	0.706643	0.154825	0.273782	49684.7	54901.7	49739	55283.3	1.105	1.11147	Inositol polyphosphate 1-phosphatase (Fragment) OS=Homo sapiens GN=INPP1 PE=1 SV=1
E7ETB3	DNPEP	5.6276e+17	484535.0,545438.0,501362.0,	5.45855e+17	492971.0,492737.0,528351.0,	0.780177	0.948542	0.805617	0.863441	511300	500538	510445	504686	0.978952	0.988718	Aspartyl aminopeptidase OS=Homo sapiens GN=DNPEP PE=1 SV=2
E7ETE0	METTL8	620966053850535	53464.0,65668.0,54098.0,	680316028454604	61438.0,61170.0,61359.0,	0.574169	0.879048	0.462143	0.59228	57723	60973	57743.3	61322.3	1.0563	1.06198	Methyltransferase-like protein 8 OS=Homo sapiens GN=METTL8 PE=1 SV=2
E7ETK0	RPS24	1.45617e+20	1253769.0,1670802.0,1244538.0,	1.92115e+20	1735035.0,1950100.0,1611398.0,	0.142161	0.601719	0.101842	0.203326	1.38631e+06	1758963	1389703	1765511	1.26881	1.27042	40S ribosomal protein S24 OS=Homo sapiens GN=RPS24 PE=1 SV=1
E7ETM0	CSNK1A1	7.56566e+17	651403.0,693314.0,610882.0,	1.01522e+18	916867.0,919778.0,908145.0,	0.0349347	0.38396	0.00710672	0.0490661	655443	909929	651866	914930	1.38827	1.40355	Casein kinase I isoform alpha OS=Homo sapiens GN=CSNK1A1 PE=1 SV=1
E7ETR1	CAMKV	1047599188467	9019.0,10758.0,9064.0,	11788764110485	10646.0,7753.0,11782.0,	0.813746	0.956593	0.75988	0.829942	9620	9971.33	9613.67	10060.3	1.03652	1.04646	CaM kinase-like vesicle-associated protein OS=Homo sapiens GN=CAMKV PE=1 SV=1
E7ETT1	PCCB	2.26439e+20	1949642.0,1705902.0,1930731.0,	2.89623e+20	2615650.0,2626741.0,2701245.0,	0.045314	0.405396	0.00531362	0.0431037	1880163	2629544	1.86209e+06	2.64788e+06	1.39857	1.42199	Propionyl-CoA carboxylase beta chain, mitochondrial OS=Homo sapiens GN=PCCB PE=1 SV=1
E7ETU5	RBMS1	647475351454219	55747.0,58050.0,58044.0,	476804271342822	43060.0,43341.0,48120.0,	0.0515907	0.420138	0.00758947	0.0500137	57493.3	44405	57280.3	44840.3	0.77235	0.782822	RNA-binding motif, single-stranded-interacting protein 1 OS=Homo sapiens GN=RBMS1 PE=1 SV=1
E7ETU7	MRPL3	2.91873e+17	251302.0,248502.0,287113.0,	2.7755e+17	250660.0,242358.0,255836.0,	0.562205	0.872933	0.418171	0.558936	263050	248020	262306	249618	0.942863	0.95163	39S ribosomal protein L3, mitochondrial OS=Homo sapiens GN=MRPL3 PE=1 SV=1
E7ETU9	PLOD2	5.54345e+17	477291.0,503855.0,530161.0,	5.62059e+17	507607.0,506195.0,501665.0,	0.960695	0.994056	0.936127	0.959188	504684	502444	503769	505156	0.995562	1.00275	Procollagen-lysine,2-oxoglutarate 5-dioxygenase 2 OS=Homo sapiens GN=PLOD2 PE=1 SV=1
E7ETY2	TCOF1	1.93331e+23	1.6645889E7,1.3112462E7,1.4587992E7,	1.77118e+23	1.5995985E7,1.6462167E7,1.5846523E7,	0.711681	0.931581	0.325957	0.468873	1.5015853333333334E7	1.601219E7	1.4782114333333334E7	1.6101558333333334E7	1.06635	1.08926	Treacle protein OS=Homo sapiens GN=TCOF1 PE=1 SV=1
E7ETZ8	MAP9	1.93611e+17	166700.0,164017.0,169795.0,	1.66659e+17	150513.0,174093.0,174045.0,	0.824145	0.95926	0.944918	0.965575	167806	164368	166837	166217	0.979512	0.996282	Microtubule-associated protein 9 OS=Homo sapiens GN=MAP9 PE=1 SV=1
E7EU96	CSNK2A1	2.94022e+20	2531550.0,2560224.0,2463454.0,	2.84035e+20	2565195.0,2615997.0,2622590.0,	0.852077	0.96827	0.0829001	0.17838	2.53383e+06	2.58405e+06	2.51841e+06	2.60126e+06	1.01982	1.0329	Casein kinase II subunit alpha OS=Homo sapiens GN=CSNK2A1 PE=1 SV=1
E7EUC4	SNRK	180132972492	1550.0,3576.0,2667.0,	354228092069	3198.0,2850.0,2325.0,	0.671875	0.918174	0.783659	0.84728	2530	2806.67	2597.67	2791	1.10935	1.07443	SNF-related serine/threonine-protein kinase OS=Homo sapiens GN=SNRK PE=1 SV=1
E7EUC7	UGP2	1.75728e+20	1513028.0,1724126.0,1651332.0,	1.35164e+20	1220694.0,1176735.0,1204551.0,	0.0160524	0.337986	0.0169288	0.0735619	1.62973e+06	1194399	1.6295e+06	1200660	0.732883	0.736829	UTP--glucose-1-phosphate uridylyltransferase OS=Homo sapiens GN=UGP2 PE=1 SV=1
E7EUI7	PPP1R2	1275884919644	10984.0,9210.0,10324.0,	165251258412935	14924.0,12769.0,14535.0,	0.106672	0.528958	0.0111487	0.0603887	10297.7	14014.7	10172.7	14076	1.36096	1.38371	Protein phosphatase inhibitor 2 OS=Homo sapiens GN=PPP1R2 PE=1 SV=1
E7EUN2	AGAP1	3.61387e+17	311153.0,321109.0,329946.0,	2.89496e+17	261450.0,258874.0,264920.0,	0.076246	0.469987	0.00469581	0.0406559	321869	260121	320736	261748	0.808158	0.816086	Arf-GAP with GTPase, ANK repeat and PH domain-containing protein 1 OS=Homo sapiens GN=AGAP1 PE=1 SV=1
E7EUN9	DUS2	2.55074e+17	219618.0,238857.0,219837.0,	2.89108e+17	261100.0,253786.0,254310.0,	0.297673	0.762429	0.0297101	0.0966491	226873	255173	226104	256399	1.12474	1.13399	tRNA-dihydrouridine(20) synthase [NAD(P)+]-like OS=Homo sapiens GN=DUS2 PE=1 SV=1
E7EUR8	FAM193A	5.24248e+17	451379.0,467681.0,431266.0,	5.03872e+17	455058.0,474788.0,473100.0,	0.807699	0.954341	0.241218	0.377207	452743	464257	450109	467649	1.02543	1.03897	Protein FAM193A (Fragment) OS=Homo sapiens GN=FAM193A PE=1 SV=1
E7EUV9	SLBP	1.42654e+17	122823.0,142452.0,109831.0,	1.36266e+17	123063.0,126194.0,129032.0,	0.979632	0.996067	0.921829	0.948365	125524	125152	125035	126096	0.997034	1.00849	Histone RNA hairpin-binding protein OS=Homo sapiens GN=SLBP PE=1 SV=1
E7EUX4	INPP1	528055018246067	45465.0,54435.0,49317.0,	593385635749010	53589.0,57187.0,55074.0,	0.237156	0.706643	0.154825	0.273782	49684.7	54901.7	49739	55283.3	1.105	1.11147	Inositol polyphosphate 1-phosphatase (Fragment) OS=Homo sapiens GN=INPP1 PE=1 SV=1
E7EUY5	SSBP1	390528983276	3362.0,3143.0,3507.0,	426435672472	3850.0,3619.0,2777.0,	0.908258	0.982408	0.837845	0.888778	3359.67	3434.33	3337.33	3415.33	1.02222	1.02337	Single-stranded DNA-binding protein, mitochondrial (Fragment) OS=Homo sapiens GN=SSBP1 PE=1 SV=1
E7EV10	MTA3	7.57418e+17	652135.0,679130.0,628081.0,	7.42718e+17	670760.0,649776.0,676139.0,	0.945457	0.988091	0.511013	0.635973	656724	661584	653115	665558	1.0074	1.01905	Metastasis-associated protein MTA3 OS=Homo sapiens GN=MTA3 PE=1 SV=1
E7EV84	BECN1	550224651744030	47373.0,50460.0,47136.0,	402263903136182	36328.0,39605.0,40658.0,	0.0808456	0.478801	0.00554648	0.043867	48523	38479.7	48323	38863.7	0.793019	0.804248	Beclin-1 OS=Homo sapiens GN=BECN1 PE=1 SV=1
E7EV99	ADD1	3.47762e+20	2994237.0,3145097.0,2984337.0,	2.90151e+20	2620419.0,2604791.0,2621388.0,	0.172317	0.635886	0.0138633	0.066713	3.05487e+06	2.60041e+06	3.04122e+06	2.61553e+06	0.851233	0.860026	Alpha-adducin OS=Homo sapiens GN=ADD1 PE=1 SV=1
E7EVA0	MAP4	5.79976e+23	4.9936182E7,4.3138982E7,4.5042687E7,	6.30029e+23	5.6899515E7,5.4982657E7,5.865477E7,	0.228082	0.696032	0.0176503	0.0753815	4.6613244666666664E7	5.6461021666666664E7	4.6039283666666664E7	5.6845647333333336E7	1.21127	1.23472	Microtubule-associated protein OS=Homo sapiens GN=MAP4 PE=1 SV=1
E7EVC7	ATG16L1	6.42447e+17	553148.0,499299.0,533789.0,	6.45609e+17	583063.0,576666.0,580247.0,	0.560501	0.872207	0.0809074	0.176117	533781	576752	528745	579992	1.0805	1.09692	Autophagy-related protein 16-1 OS=Homo sapiens GN=ATG16L1 PE=1 SV=1
E7EVE9	ERCC2	1059268468184425	91202.0,91858.0,90381.0,	822716621366193	74300.0,67188.0,74383.0,	0.0921238	0.500172	0.0129702	0.0640956	91677.3	71559	91147	71957	0.780553	0.789461	TFIIH basal transcription factor complex helicase XPD subunit OS=Homo sapiens GN=ERCC2 PE=1 SV=1
E7EVG6	PPRC1	709073555851	6104.0,7978.0,6263.0,	588850094454	5317.0,5082.0,5005.0,	0.0580792	0.43267	0.107665	0.210447	6765.33	5117	6781.67	5134.67	0.756356	0.757139	Peroxisome proliferator-activated receptor gamma coactivator-related protein 1 OS=Homo sapiens GN=PPRC1 PE=1 SV=1
E7EVJ5	CYFIP2	1.49502e+23	1.2872239E7,1.298252E7,1.3033786E7,	1.40889e+23	1.2724009E7,1.2625873E7,1.2378988E7,	0.713991	0.931581	0.0459912	0.123038	1.3031022666666666E7	1.2515752333333334E7	1.2962848333333334E7	1.257629E7	0.960458	0.97018	Cytoplasmic FMR1-interacting protein 2 OS=Homo sapiens GN=CYFIP2 PE=1 SV=1
E7EVQ6	SQLE	1.14949e+16	98971.0,109056.0,95099.0,	876527471871336	79159.0,75818.0,80162.0,	0.0693147	0.465085	0.023678	0.0876995	101439	77902	101042	78379.7	0.767971	0.775714	Squalene monooxygenase OS=Homo sapiens GN=SQLE PE=1 SV=1
E7EVX8	PRPF31	2.53264e+20	2180614.0,2450265.0,2234831.0,	2.51597e+20	2272233.0,2317048.0,2317411.0,	0.976429	0.996067	0.884526	0.923392	2292997	2287204	2288570	2.30223e+06	0.997474	1.00597	U4/U6 small nuclear ribonucleoprotein Prp31 OS=Homo sapiens GN=PRPF31 PE=1 SV=1
E7EW05	SDAD1	1.75483e+20	1510919.0,1557500.0,1492617.0,	1.80152e+20	1626995.0,1584683.0,1603668.0,	0.68716	0.922198	0.0277601	0.0941499	1528293	1.59676e+06	1.52035e+06	1.60512e+06	1.0448	1.05576	Protein SDA1 homolog OS=Homo sapiens GN=SDAD1 PE=1 SV=1
E7EW32	MON1B	213519362738	1838.0,2100.0,2931.0,	19341553743	1746.0,1575.0,834.0,	0.122777	0.565784	0.106327	0.208778	2269.67	1410	2289.67	1385	0.621237	0.604892	Vacuolar fusion protein MON1 homolog B OS=Homo sapiens GN=MON1B PE=1 SV=1
E7EW49	CLASP2	4.99796e+20	4303237.0,5235162.0,3947319.0,	5.98985e+20	5409555.0,5830586.0,5527117.0,	0.119879	0.558891	0.0925006	0.192152	4.50375e+06	5551438	4.49524e+06	5589086	1.23263	1.24333	CLIP-associating protein 2 OS=Homo sapiens GN=CLASP2 PE=1 SV=1
E7EW69	SEPT10	2.20522e+17	189870.0,209003.0,208194.0,	1.88257e+17	170019.0,178359.0,186443.0,	0.0861828	0.48423	0.0408901	0.115963	202556	176647	202356	178274	0.87209	0.880992	Septin-10 OS=Homo sapiens GN=SEPT10 PE=1 SV=1
E7EW84	EXOC6	1.10587e+18	952160.0,1019192.0,915733.0,	9.6187e+17	868685.0,954247.0,1012165.0,	0.704783	0.929049	0.755043	0.827279	966937	934325	962362	945032	0.966273	0.981993	Exocyst complex component 6 OS=Homo sapiens GN=EXOC6 PE=1 SV=1
E7EWC2	IQGAP2	3.44528e+20	2966391.0,3142087.0,2860271.0,	3.42223e+20	3090696.0,3119033.0,3113441.0,	0.791082	0.951599	0.286508	0.426892	3004536	3088862	2989583	3.10772e+06	1.02807	1.03952	Ras GTPase-activating-like protein IQGAP2 (Fragment) OS=Homo sapiens GN=IQGAP2 PE=1 SV=1
E7EWD6	ASXL2	258451549719138	22251.0,16809.0,20487.0,	274882313524374	24823.0,23474.0,27389.0,	0.247684	0.7166	0.0585059	0.143465	20160	24999	19849	25228.7	1.24003	1.27103	Putative Polycomb group protein ASXL2 OS=Homo sapiens GN=ASXL2 PE=1 SV=1
E7EWM3	ZMIZ2	582985140645305	50193.0,55762.0,48500.0,	549814878848130	49653.0,49504.0,54083.0,	0.825699	0.95926	0.887209	0.925655	51669.7	50633	51485	51080	0.979937	0.992134	Zinc finger MIZ domain-containing protein 2 OS=Homo sapiens GN=ZMIZ2 PE=1 SV=1
E7EWN3	SETD5	1166375347929	10041.0,8172.0,8488.0,	9534101369214	8610.0,10285.0,10354.0,	0.702213	0.928106	0.354415	0.497929	9042	9628	8900.33	9749.67	1.06481	1.09543	SET domain-containing protein 5 OS=Homo sapiens GN=SETD5 PE=1 SV=1
E7EWQ5	MAST4	285019651284	2453.0,2131.0,1374.0,	192418341210	1737.0,1861.0,1359.0,	0.51147	0.857084	0.418356	0.558936	2033	1656	1986	1652.33	0.81456	0.831991	Microtubule-associated serine/threonine-protein kinase 4 OS=Homo sapiens GN=MAST4 PE=1 SV=1
E7EWR4	CSTF2	3.09944e+20	2668634.0,1517888.0,1992554.0,	2.16546e+20	1955678.0,2453923.0,1638593.0,	0.866797	0.971845	0.920832	0.948365	2.11998e+06	2013968	2059692	2.01606e+06	0.949992	0.978819	Cleavage stimulation factor subunit 2 OS=Homo sapiens GN=CSTF2 PE=1 SV=1
E7EWV1	PIGG	214701513415277	18485.0,16416.0,16354.0,	186111377014184	16808.0,13972.0,15939.0,	0.535963	0.865803	0.240793	0.376731	17293.7	15521.7	17085	15573	0.897535	0.911501	GPI ethanolamine phosphate transferase 2 OS=Homo sapiens GN=PIGG PE=1 SV=1
E7EWW0	C16orf62	1.33997e+20	1153718.0,1225837.0,1121893.0,	1.33483e+20	1205509.0,1224764.0,1241855.0,	0.71585	0.931581	0.197971	0.326783	1172659	1215638	1.16715e+06	1.22404e+06	1.03665	1.04875	UPF0505 protein C16orf62 OS=Homo sapiens GN=C16orf62 PE=1 SV=2
E7EWW7	TBC1D31	432140183975	3720.0,4358.0,4255.0,	393727812643	3555.0,2821.0,2970.0,	0.130585	0.579595	0.0297221	0.0966491	4104.67	3120.33	4111	3115.33	0.760192	0.757804	TBC1 domain family member 31 OS=Homo sapiens GN=TBC1D31 PE=1 SV=1
E7EWX6	SIRT2	218991631820981	18854.0,17701.0,22460.0,	144531343610827	13052.0,13633.0,12166.0,	0.0372439	0.387283	0.0338571	0.104461	19732.7	12905.3	19671.7	12950.3	0.654009	0.658324	NAD-dependent protein deacetylase sirtuin-2 (Fragment) OS=Homo sapiens GN=SIRT2 PE=1 SV=1
E7EX04	SEPT10	2.20522e+17	189870.0,209003.0,208194.0,	1.88257e+17	170019.0,178359.0,186443.0,	0.0861828	0.48423	0.0408901	0.115963	202556	176647	202356	178274	0.87209	0.880992	Septin-10 OS=Homo sapiens GN=SEPT10 PE=1 SV=1
E7EX17	EIF4B	3.01058e+20	2592119.0,2939579.0,2579117.0,	3.69345e+20	3335641.0,3062798.0,3380901.0,	0.141691	0.601719	0.0237957	0.0876995	2.70987e+06	3240129	2703605	3259780	1.19568	1.20572	Eukaryotic translation initiation factor 4B OS=Homo sapiens GN=EIF4B PE=1 SV=1
E7EX20	TTLL4	1.39771e+17	120342.0,131330.0,134903.0,	1.28045e+17	115638.0,103328.0,113847.0,	0.163348	0.631511	0.0379232	0.111553	128952	110396	128858	110938	0.856104	0.860927	Tubulin polyglutamylase TTLL4 OS=Homo sapiens GN=TTLL4 PE=1 SV=1
E7EX44	CALD1	1.7399e+20	1498057.0,1620869.0,1546415.0,	1.46614e+20	1324104.0,1089135.0,1328501.0,	0.102251	0.521287	0.042951	0.118252	1.55954e+06	1.24056e+06	1.55511e+06	1.24725e+06	0.795466	0.802029	Caldesmon OS=Homo sapiens GN=CALD1 PE=1 SV=1
E7EX59	PCCB	2.26439e+20	1949642.0,1705902.0,1930731.0,	2.89623e+20	2615650.0,2626741.0,2701245.0,	0.045314	0.405396	0.00531362	0.0431037	1880163	2629544	1.86209e+06	2.64788e+06	1.39857	1.42199	Propionyl-CoA carboxylase beta chain, mitochondrial OS=Homo sapiens GN=PCCB PE=1 SV=1
E7EX82	PHC3	232962280418184	20057.0,24736.0,19466.0,	190041371514387	17162.0,13916.0,16166.0,	0.0696602	0.465085	0.0555756	0.139085	21428	15702	21419.7	15748	0.73278	0.735212	Polyhomeotic-like protein 3 OS=Homo sapiens GN=PHC3 PE=1 SV=1
E7EX90	DCTN1	1.53575e+23	1.3222841E7,1.2251588E7,1.2605664E7,	1.5318e+23	1.3834088E7,1.4129269E7,1.4013723E7,	0.518153	0.860117	0.0354316	0.107485	1.2808860666666666E7	1.3904242333333334E7	1.2693364333333334E7	1.399236E7	1.08552	1.10234	Dynactin subunit 1 OS=Homo sapiens GN=DCTN1 PE=1 SV=1
E7EXA6	CHTF18	4.67886e+17	402845.0,457062.0,403650.0,	4.43046e+17	400121.0,389343.0,388895.0,	0.46427	0.831641	0.251663	0.388402	422097	390940	421186	392786	0.926184	0.932573	Chromosome transmission fidelity protein 18 homolog OS=Homo sapiens GN=CHTF18 PE=1 SV=2
E9PAU2	RAVER1	7.88782e+17	679136.0,629420.0,742191.0,	8.25934e+17	745913.0,722215.0,763673.0,	0.531306	0.863859	0.197658	0.326548	687435	739084	683582	743934	1.07513	1.08829	Ribonucleoprotein PTB-binding 1 OS=Homo sapiens GN=RAVER1 PE=1 SV=1
E9PB90	HK2	5.91281e+20	5090950.0,5472218.0,5259637.0,	6.44765e+20	5823024.0,5648632.0,5670027.0,	0.487422	0.846554	0.0389806	0.112959	5.29014e+06	5.68665e+06	5.27427e+06	5.71389e+06	1.07495	1.08335	Hexokinase-2 OS=Homo sapiens GN=HK2 PE=1 SV=1
E9PBC3	C5orf34	145521401911663	12529.0,15207.0,12485.0,	845598896987	7635.0,10034.0,7851.0,	0.015324	0.337986	0.0150737	0.0698666	13411.3	8443.67	13407	8506.67	0.629592	0.634494	Uncharacterized protein C5orf34 (Fragment) OS=Homo sapiens GN=C5orf34 PE=1 SV=1
E9PBC6	TACC2	718062866428	6181.0,6818.0,6881.0,	728263847245	6575.0,6477.0,8140.0,	0.44849	0.825106	0.513943	0.638259	6631.33	6970.33	6626.67	7064	1.05112	1.066	Transforming acidic coiled-coil-containing protein 2 OS=Homo sapiens GN=TACC2 PE=1 SV=1
E9PBI9	SDC2	1235085939563	10633.0,9321.0,10237.0,	117701067112821	10629.0,10828.0,14407.0,	0.30252	0.764952	0.259635	0.397075	10168.7	11754	10063.7	11954.7	1.1559	1.1879	Syndecan OS=Homo sapiens GN=SDC2 PE=1 SV=1
E9PC15	AGK	7.39775e+17	636946.0,642890.0,704056.0,	5.06833e+17	457730.0,440444.0,509158.0,	0.0256537	0.37434	0.00297705	0.0354056	663363	464660	661297	469111	0.700461	0.709379	Acylglycerol kinase, mitochondrial OS=Homo sapiens GN=AGK PE=1 SV=1
E9PC47	LIMK1	324232390024064	27915.0,25925.0,25761.0,	246482622319706	22260.0,26609.0,22144.0,	0.400486	0.810591	0.181143	0.306028	26795.7	23525.7	26533.7	23671	0.877965	0.892112	LIM domain kinase 1 OS=Homo sapiens GN=LIMK1 PE=1 SV=1
E9PC69	MARK2	8.50656e+17	732414.0,788439.0,755518.0,	8.56341e+17	773375.0,785574.0,772448.0,	0.870468	0.971845	0.377085	0.521156	761072	772634	758790	777132	1.01519	1.02417	Serine/threonine-protein kinase MARK2 OS=Homo sapiens GN=MARK2 PE=1 SV=3
E9PC74	EIF2B5	5.60441e+17	482536.0,507320.0,657951.0,	5.06912e+17	457797.0,467785.0,466384.0,	0.175243	0.63669	0.259761	0.397183	547572	460981	549269	463989	0.841863	0.844738	Translation initiation factor eIF-2B subunit epsilon OS=Homo sapiens GN=EIF2B5 PE=1 SV=1
E9PC87	TMCC1	115016811196	990.0,1823.0,1280.0,	6211323813	560.0,1342.0,913.0,	0.194552	0.653823	0.270038	0.408066	1342.33	919	1364.33	938.333	0.684629	0.68776	Transmembrane and coiled-coil domains protein 1 OS=Homo sapiens GN=TMCC1 PE=1 SV=1
E9PCB6	NLN	1.64419e+20	1415654.0,1520307.0,1490940.0,	1.71505e+20	1548904.0,1521590.0,1520427.0,	0.764227	0.946168	0.215727	0.348613	1.47946e+06	1.52252e+06	1.47563e+06	1530307	1.0291	1.03705	Neurolysin, mitochondrial OS=Homo sapiens GN=NLN PE=1 SV=1
E9PCH4		3.75037e+20	3229081.0,3577245.0,3253575.0,	2.96482e+20	2677590.0,2749103.0,2738375.0,	0.0684362	0.463235	0.0263654	0.0925559	3362412	2703616	3.3533e+06	2.72169e+06	0.80407	0.811645	Uncharacterized protein OS=Homo sapiens PE=4 SV=1
E9PCT1	SRRM1	1.75788e+20	1513536.0,1381457.0,1435150.0,	2.10595e+20	1901929.0,1928882.0,1830122.0,	0.10987	0.535875	0.00105501	0.0227659	1.45732e+06	1.87847e+06	1443381	1.88698e+06	1.28899	1.30733	Serine/arginine repetitive matrix protein 1 OS=Homo sapiens GN=SRRM1 PE=1 SV=3
E9PCW1	GOSR1	143551143910223	12358.0,12408.0,10943.0,	120851111510093	10913.0,11277.0,11341.0,	0.553011	0.86918	0.266577	0.40452	12005.7	11097.7	11903	11177	0.924369	0.939007	Golgi SNAP receptor complex member 1 OS=Homo sapiens GN=GOSR1 PE=1 SV=1
E9PD35	FLT4	197381684917380	16994.0,18277.0,18606.0,	138021101012072	12464.0,11172.0,13565.0,	0.00928403	0.297912	0.00398561	0.0390343	17989	12294.7	17959	12400.3	0.683455	0.69048	Vascular endothelial growth factor receptor 3 OS=Homo sapiens GN=FLT4 PE=1 SV=1
E9PD53	SMC4	2.91983e+23	2.513985E7,2.3025065E7,2.3995922E7,	2.92104e+23	2.6380636E7,2.6773824E7,2.700462E7,	0.487578	0.846554	0.0395218	0.113453	2.4279524666666668E7	2.6542135333333332E7	2.4053612333333332E7	2.6719693333333332E7	1.09319	1.11084	Structural maintenance of chromosomes protein OS=Homo sapiens GN=SMC4 PE=1 SV=1
[truncated: 12,779 more rows]

## Sheet: analyzed data
ACCESSION	GENE	TOTAL_INTENSITY_1	NORM_INTENSITY_1	TOTAL_INTENSITY_2	NORM_INTENSITY_2	PVALUE_1	QVALUE_1	NORM_PVALUE_1	NORM_QVALUE_1	AVERAGE_INTENSITY_1	AVERAGE_INTENSITY_2	NORM_AVERAGE_INTENSITY_1	NORM_AVERAGE_INTENSITY_2	RATIO_2_1	NORM_RATIO_2_1	DESCRIPTION							Log2ratio	MinuslogPvalue
[truncated: 6,259 more rows]
