# Supplementary material for: DCAF16-Based Covalent Handle for the Rational Design of Monovalent Degraders
Source: ACS Cent Sci. 2024 May 17;10(7):1318–31. doi: 10.1021/acscentsci.4c00286 (PMC11273451; doi:10.1021/acscentsci.4c00286)
Supplement: Supplementary file 4 — oc4c00286_si_004.xlsx [file oc4c00286_si_004.xlsx]

## Sheet: raw data
FEATURE	fold_change	p.value	fdr	log2(Fold Change)	#NAME?	#NAME?	R1 ratios	R2 ratios	R3 ratios	fold_change_psm	p.value_psm	fdr_psm	log2(Fold Change)_psm	-log10(p.value)_psm	-log10(FDR)_psm	run count	PTM_INDEX	GENE	PROTEIN
AAAANLC*PGDVILAIDGFGTESMTHADAQDR	0.959706	--	--	-0.0593353	0	0	0.9597			0.959706	--	--	-0.0593353	0	0	1	C44 C44 C44 C44	PDLIM3	Q53GG5 PDZ and LIM domain protein 3 OS=Homo sapiens GN=PDLIM3 PE=1 SV=1 :Q53GG5-2 Isoform 2 of PDZ and LIM domain protein 3 OS=Homo sapiens GN=PDLIM3 :Q53GG5-3 Isoform 3 of PDZ and LIM domain protein 3 OS=Homo sapiens GN=PDLIM3 :A0A0A0MQY0 PDZ and LIM domain protein 3 OS=Homo sapiens GN=PDLIM3 PE=1 SV=1 :
AAAAVAAAASSC*RPLGSGAGPGPTGAAPVSAPAPGPGPAGK	1.0445	0.790624	0.84575	0.0628186	0.10203	0.0727581	1.0798, 0.9651, 0.9254, 1.0798, 1.4440, 0.9866, 0.7402, 0.9343, 0.9866	1.1889, 1.1170, 1.4524, 1.0077, 1.0283, 1.0077, 0.1720, 1.0431, 1.0147, 0.1615	1.1307, 1.2363, 1.1238, 1.0766, 1.0884, 1.0884	1.00317	0.721528	0.848911	0.004566	0.141747	0.071138	3	C17 C17 C17 C17 C17 C17 ,C17 C17 C17 C17 C17 C17 C17 C17	STRN4	Q9NRL3-3 Isoform 3 of Striatin-4 OS=Homo sapiens GN=STRN4 :Q9NRL3 Striatin-4 OS=Homo sapiens GN=STRN4 PE=1 SV=2 :Q9NRL3-3 Isoform 3 of Striatin-4 OS=Homo sapiens GN=STRN4 :Q9NRL3 Striatin-4 OS=Homo sapiens GN=STRN4 PE=1 SV=2 :Q9NRL3-3 Isoform 3 of Striatin-4 OS=Homo sapiens GN=STRN4 :Q9NRL3 Striatin-4 OS=Homo sapiens GN=STRN4 PE=1 SV=2 :,Q9NRL3-3 Isoform 3 of Striatin-4 OS=Homo sapiens GN=STRN4 :…
AAAGAPDGMEEPGMDTEAETVATEAPARPVNC*LEAEAAAGAAAEDSGAAR	1.02463	--	--	0.0350986	0	0	1.0246			1.02463	--	--	0.0350986	0	0	1	C33 C33	UBFD1	O14562 Ubiquitin domain-containing protein UBFD1 OS=Homo sapiens GN=UBFD1 PE=1 SV=2 :H3BUM8 Ubiquitin domain-containing protein UBFD1 OS=Homo sapiens GN=UBFD1 PE=1 SV=1 :
AAAGEDYKADC*PPGNPAPTSNHGPDATEAEEDFVDPWTVQTSSAK	0.958883	0.133725	0.268573	-0.060573	0.873788	0.570938	0.7983, 0.9167, 3.2713, 0.9167	0.9786, 1.0140, 0.8319, 1.0192, 0.8348	1.0130, 0.9908, 0.9678, 1.0052, 0.9969, 0.9442	1.09997	0.127209	0.215251	0.13746	0.895483	0.667055	3	C21 C62 ,C21 C62 C21 C62 ,C96 C96 C21 C62 C21 C62	WARS	P23381-2 Isoform 2 of Tryptophan--tRNA ligase, cytoplasmic OS=Homo sapiens GN=WARS :P23381 Tryptophan--tRNA ligase, cytoplasmic OS=Homo sapiens GN=WARS PE=1 SV=2 :,G3V2Y7 Tryptophan--tRNA ligase, cytoplasmic (Fragment) OS=Homo sapiens GN=WARS PE=1 SV=1 :G3V2Y7 Tryptophan--tRNA ligase, cytoplasmic (Fragment) OS=Homo sapiens GN=WARS PE=1 SV=1 :P23381-2 Isoform 2 of Tryptophan--tRNA ligase, cytoplas…
AAAGEFADDPC*SSVKR	0.883052	0.200685	0.348667	-0.17943	0.697485	0.457589	0.9366	0.8149, 0.8149	0.8830, 0.8830, 0.9063	0.873095	0.014903	0.0381492	-0.19579	1.82673	1.41851	3	C116 C116 C116	CTNNA1	P35221 Catenin alpha-1 OS=Homo sapiens GN=CTNNA1 PE=1 SV=1 :P35221-2 Isoform 2 of Catenin alpha-1 OS=Homo sapiens GN=CTNNA1 :G3XAM7 Catenin (Cadherin-associated protein), alpha 1, 102kDa, isoform CRA_a OS=Homo sapiens GN=CTNNA1 PE=1 SV=1 :
AAAGEFADDPC*SSVK	1.0011	0.98238	1	0.0015873	0.0077205	0	1.0513	0.951		1.0011	0.98238	1	0.0015873	0.0077205	0	2	C116 C116 C116	CTNNA1	P35221 Catenin alpha-1 OS=Homo sapiens GN=CTNNA1 PE=1 SV=1 :P35221-2 Isoform 2 of Catenin alpha-1 OS=Homo sapiens GN=CTNNA1 :G3XAM7 Catenin (Cadherin-associated protein), alpha 1, 102kDa, isoform CRA_a OS=Homo sapiens GN=CTNNA1 PE=1 SV=1 :
AAAGELQEDSGLC*VLAR	1.36803	0.0392077	0.108154	0.452098	1.40663	0.965956	1.5491, 1.2774, 1.5491, 1.2774, 1.0734, 1.4272	1.4549, 1.4891, 1.4549, 1.4891, 1.3643, 1.6750	1.4497, 1.8087, 1.4497, 1.2886, 1.7682	1.46152	9.1497e-05	0.000320327	0.54747	4.03859	3.49441	3	C172 C172	EFHD2	Q96C19 EF-hand domain-containing protein D2 OS=Homo sapiens GN=EFHD2 PE=1 SV=1 :Q96C19 EF-hand domain-containing protein D2 OS=Homo sapiens GN=EFHD2 PE=1 SV=1 :
AAAGGLAMLTSMRPTLC*SR	1.13792	--	--	0.186397	0	0		1.1379		1.13792	--	--	0.186397	0	0	1	C838 C853	UNC45A	Q9H3U1-2 Isoform 2 of Protein unc-45 homolog A OS=Homo sapiens GN=UNC45A :Q9H3U1 Protein unc-45 homolog A OS=Homo sapiens GN=UNC45A PE=1 SV=1 :
AAAGGRHCIAPALEGAGPGC*TGCGQGR	0.815986	--	--	-0.293384	0	0	0.816			0.815986	--	--	-0.293384	0	0	1	C254	KLF6	Q99612-2 Isoform 2 of Krueppel-like factor 6 OS=Homo sapiens GN=KLF6 :
AAAGYAAC*LLPGAGARPEVEALDASLEDLLTR	3.43488	0.259601	0.414202	1.78026	0.585693	0.382788	0.9794, 10.6772		4.128	5.26155	0.256693	0.374843	2.39549	0.590587	0.426151	2	C71	BLOC1S4	Q9NUP1 Biogenesis of lysosome-related organelles complex 1 subunit 4 OS=Homo sapiens GN=BLOC1S4 PE=1 SV=1 :
AAAHHYGAQC*DKPNK	0.881239	--	--	-0.182394	0	0	0.8812			0.881239	--	--	-0.182394	0	0	1	C36	NDUFA8	P51970 NADH dehydrogenase [ubiquinone] 1 alpha subcomplex subunit 8 OS=Homo sapiens GN=NDUFA8 PE=1 SV=3 :
AAAHQLC*LK	0.911649	0.461654	0.596199	-0.13345	0.335684	0.224609		0.8351	0.9881	0.911649	0.461654	0.592119	-0.13345	0.335684	0.227591	2	C77 C77 C77 C77	PDLIM3	Q53GG5 PDZ and LIM domain protein 3 OS=Homo sapiens GN=PDLIM3 PE=1 SV=1 :Q53GG5-2 Isoform 2 of PDZ and LIM domain protein 3 OS=Homo sapiens GN=PDLIM3 :Q53GG5-3 Isoform 3 of PDZ and LIM domain protein 3 OS=Homo sapiens GN=PDLIM3 :A0A0A0MQY0 PDZ and LIM domain protein 3 OS=Homo sapiens GN=PDLIM3 PE=1 SV=1 :
AAAIGIDLGTTYSC*VGVFQHGK	1.2022	0.131371	0.265918	0.265673	0.881502	0.575252	0.9734, 1.1488, 1.1734, 1.0749, 1.1488, 1.3070, 1.0749, 1.1157, 1.0578, 0.9923, 0.9734, 1.1157, 1.0578, 0.9923, 1.0497	1.1180, 1.2294, 1.2143, 1.1596, 1.2946, 1.2670, 1.2919, 1.1150, 0.1472, 0.8780, 0.9455, 3.5677, 1.1592, 1.2294, 1.1180, 0.9423, 1.1592	1.0746, 1.1938, 0.9913, 1.2117, 1.2302, 1.2509, 1.2875, 2.0533, 1.2413, 1.0802, 0.9913, 1.0746, 1.2875, 1.2413	1.18047	0.00560222	0.0191696	0.23936	2.25164	1.71739	3	C17 C18 C17 C17 C18 C17 C17 C18 C17 C17 C18 C17 ,C17 C18 C17 C17 C18 C17 C17 C18 C17 C17 C18 C17 C17 C18 C17 C17 C18 C17	HSPA1B,HSPA1A	P0DMV9 Heat shock 70 kDa protein 1B OS=Homo sapiens GN=HSPA1B PE=1 SV=1 :A0A0G2JIW1 Heat shock 70 kDa protein 1B OS=Homo sapiens GN=HSPA1B PE=1 SV=1 :P0DMV8 Heat shock 70 kDa protein 1A OS=Homo sapiens GN=HSPA1A PE=1 SV=1 :P0DMV9 Heat shock 70 kDa protein 1B OS=Homo sapiens GN=HSPA1B PE=1 SV=1 :A0A0G2JIW1 Heat shock 70 kDa protein 1B OS=Homo sapiens GN=HSPA1B PE=1 SV=1 :P0DMV8 Heat shock 70 kDa p…
AAALASGC*TVEIK	1.00846	0.880835	0.934011	0.0121517	0.0551055	0.029648	1.2042, 0.5582, 1.2042, 0.5582, 1.0018	1.1393, 0.7493, 1.1393, 0.7493	1.1191, 1.0458, 0.9436	0.951014	0.946648	1	-0.0724611	0.0238117	0	3	C303 C303 ,C303	PM20D2	Q8IYS1 Peptidase M20 domain-containing protein 2 OS=Homo sapiens GN=PM20D2 PE=1 SV=2 :,Q8IYS1 Peptidase M20 domain-containing protein 2 OS=Homo sapiens GN=PM20D2 PE=1 SV=2 :Q8IYS1 Peptidase M20 domain-containing protein 2 OS=Homo sapiens GN=PM20D2 PE=1 SV=2 :
AAALFDSQAPICPIC*QVLLRPSELQEHM+EQELEQLAQLPSSK	0.387086	--	--	-1.36927	0	0			0.3871	0.387086	--	--	-1.36927	0	0	1	C227,M240	RNF220	Q5VTB9 E3 ubiquitin-protein ligase RNF220 OS=Homo sapiens GN=RNF220 PE=1 SV=1 :
AAALSPEDETWEVLEEAPPPVFPLRPGGLPGLC*EWLR	1.0174	0.562404	0.68577	0.0248835	0.249952	0.163821	1.0822	1.1669	1.1192, 0.7523	1.03012	0.564388	0.69213	0.0428188	0.248422	0.159812	3	C443	IRGQ	Q8WZA9 Immunity-related GTPase family Q protein OS=Homo sapiens GN=IRGQ PE=1 SV=1 :
AAAPAPEEEMDEC*EQALAAEPK	1.04511	--	--	0.06366	0	0	1.0451			1.04511	--	--	0.06366	0	0	1	C316 C266	EEF1G	P26641-2 Isoform 2 of Elongation factor 1-gamma OS=Homo sapiens GN=EEF1G :P26641 Elongation factor 1-gamma OS=Homo sapiens GN=EEF1G PE=1 SV=3 :
AAAPAPVSEAVC*R	0.37718	0.054157	0.139368	-1.40668	1.26635	0.855836	0.8696, 0.8897, 0.1116	1.2468, 1.0954, 0.1114	1.2254, 0.1305, 1.2254, 0.1341	0.703989	0.0585788	0.116123	-0.506375	1.23226	0.935083	3	C450 C408 C491 C394 C456 C290 C160 C151 C166 C386 C373 C454 C367 C131 C394 C336 C131 C469 C123 C472 C395 C450 C408 C491 C394 C456 C290 C160 C151 C166 C386 C373 C454 C367 C131 C394 C336 C131 C469 C123 C472 C395 ,C450 C408 C491 C394 C456 C290 C160 C151 C166 C386 C373 C454 C367 C131 C394 C336 C131 C469 C123 C472 C395	CAST	P20810-9 Isoform 9 of Calpastatin OS=Homo sapiens GN=CAST :P20810 Calpastatin OS=Homo sapiens GN=CAST PE=1 SV=4 :P20810-6 Isoform 6 of Calpastatin OS=Homo sapiens GN=CAST :B7Z574 Calpastatin OS=Homo sapiens GN=CAST PE=1 SV=1 :P20810-5 Isoform 5 of Calpastatin OS=Homo sapiens GN=CAST :P20810-3 Isoform 3 of Calpastatin OS=Homo sapiens GN=CAST :H0Y7F0 Calpastatin (Fragment) OS=Homo sapiens GN=CAST P…
AAAPGTLEPDAAAATPAAPSPASLPLAPGC*ALR	0.955988	0.879877	0.932876	-0.0649354	0.055578	0.0301763	0.8672, 1.1337, 1.1337, 0.5293, 1.9302	0.8593, 1.2496, 1.2496, 0.8593	0.6252, 1.3248, 1.1007	1.07188	0.898307	1	0.100138	0.0465753	0	3	C81	FAM101B	Q8N5W9 Filamin-interacting protein FAM101B OS=Homo sapiens GN=FAM101B PE=1 SV=1 :
AAAQC*YIDLIIKESDNNVK	1.52205	--	--	0.606018	0	0		1.5221		1.52205	--	--	0.606018	0	0	1	C284	COPB1	P53618 Coatomer subunit beta OS=Homo sapiens GN=COPB1 PE=1 SV=3 :
AAASGQPRPEMQC*PAEHEEDMYR	0.926515	0.841403	0.896638	-0.110114	0.0749959	0.0473831	0.7549		1.1948, 0.9190	0.95623	0.815821	0.94113	-0.0645698	0.088405	0.0263502	2	C47	OTULIN	Q96BN8 Ubiquitin thioesterase otulin OS=Homo sapiens GN=OTULIN PE=1 SV=3 :
AAASVM+C*HIEPDDGDDFVR	6.00265	--	--	2.5856	0	0		6.0027		6.00265	--	--	2.5856	0	0	1	M71,C72 M112,C113	TEX30	A0A0C4DFW4 Testis-expressed sequence 30 protein OS=Homo sapiens GN=TEX30 PE=1 SV=1 :Q5JUR7 Testis-expressed sequence 30 protein OS=Homo sapiens GN=TEX30 PE=2 SV=1 :
AAATAAGAGEDMDESSLLDLLEC*SVC*LERLDTTAK	0.426444	--	--	-1.22957	0	0		0.3877, 0.5071		0.447393	0.265046	0.384637	-1.16039	0.576679	0.414949	1	C57,C60 C57,C60	SH3RF3	Q8TEJ3 SH3 domain-containing RING finger protein 3 OS=Homo sapiens GN=SH3RF3 PE=1 SV=2 :Q8TEJ3 SH3 domain-containing RING finger protein 3 OS=Homo sapiens GN=SH3RF3 PE=1 SV=2 :
AAATAAGAGEDM+DESSLLDLLECSVC*LERLDTTAK	1.38588	--	--	0.470798	0	0	1.3859			1.38588	--	--	0.470798	0	0	1	M46,C60	SH3RF3	Q8TEJ3 SH3 domain-containing RING finger protein 3 OS=Homo sapiens GN=SH3RF3 PE=1 SV=2 :
AAATDHRQELIEC*VANSDEQLGEMFLEEK	1.01284	0.909062	0.961161	0.0184121	0.0414067	0.0172038	0.5775, 1.0112, 0.7829	1.0679, 0.9038	1.1405, 0.9613	0.920715	0.896822	1	-0.119174	0.0472937	0	3	C256 C275	GFM1	Q96RP9 Elongation factor G, mitochondrial OS=Homo sapiens GN=GFM1 PE=1 SV=2 :Q96RP9-2 Isoform 2 of Elongation factor G, mitochondrial OS=Homo sapiens GN=GFM1 :
AAATDHRQELIEC*VANSDEQLGEM+FLEEK	0.74223	0.021945	0.0672498	-0.430062	1.65866	1.17231	0.7066	0.7793	0.7407	0.74223	0.021945	0.0523562	-0.430062	1.65866	1.28103	3	C256,M267 C275,M286	GFM1	Q96RP9 Elongation factor G, mitochondrial OS=Homo sapiens GN=GFM1 PE=1 SV=2 :Q96RP9-2 Isoform 2 of Elongation factor G, mitochondrial OS=Homo sapiens GN=GFM1 :
AAAYNLVQHGITNLC*VIGGDGSLTGANIFR	1.28874	0.12621	0.259292	0.365958	0.898905	0.58621	1.3525, 1.3525	1.8200, 1.2409, 2.1123, 0.9457, 0.5739, 0.9457	1.3018, 1.1455, 0.8246, 1.0497, 0.8684	1.19489	0.0487592	0.0997006	0.256876	1.31194	1.0013	3	C114 C161 ,C114 C161 C114 C161	PFKL	P17858 ATP-dependent 6-phosphofructokinase, liver type OS=Homo sapiens GN=PFKL PE=1 SV=6 :P17858-2 Isoform 2 of ATP-dependent 6-phosphofructokinase, liver type OS=Homo sapiens GN=PFKL :,P17858 ATP-dependent 6-phosphofructokinase, liver type OS=Homo sapiens GN=PFKL PE=1 SV=6 :P17858-2 Isoform 2 of ATP-dependent 6-phosphofructokinase, liver type OS=Homo sapiens GN=PFKL :P17858 ATP-dependent 6-phosp…
AAC*CLAGAR	1.2144	0.11299	0.240427	0.280248	0.946958	0.619016	1.1419, 1.1698, 0.7894, 0.9266, 1.1419, 1.1698	1.1950, 1.1489, 0.9119, 1.1950, 1.1489, 0.9119	1.3385, 1.3498, 1.3515, 0.9973, 1.3385, 1.3498, 1.3515	1.1541	0.00170591	0.00590836	0.206772	2.76804	2.22853	3	C32 C32 C32 C32 ,C32 C32 C32	PGLS	O95336 6-phosphogluconolactonase OS=Homo sapiens GN=PGLS PE=1 SV=2 :O95336 6-phosphogluconolactonase OS=Homo sapiens GN=PGLS PE=1 SV=2 :O95336 6-phosphogluconolactonase OS=Homo sapiens GN=PGLS PE=1 SV=2 :,O95336 6-phosphogluconolactonase OS=Homo sapiens GN=PGLS PE=1 SV=2 :O95336 6-phosphogluconolactonase OS=Homo sapiens GN=PGLS PE=1 SV=2 :O95336 6-phosphogluconolactonase OS=Homo sapiens GN=PGLS P…
AAC*EFSETDVTNTEHHQPSNNDLNTTEKR	1.3239	--	--	0.404798	0	0		1.3239		1.3239	--	--	0.404798	0	0	1	C226 C179 C226 C226 C209	BRCA1	Q5YLB2 Breast cancer type 1 susceptibility protein OS=Homo sapiens GN=BRCA1 PE=1 SV=1 :P38398-8 Isoform 8 of Breast cancer type 1 susceptibility protein OS=Homo sapiens GN=BRCA1 :P38398-7 Isoform 7 of Breast cancer type 1 susceptibility protein OS=Homo sapiens GN=BRCA1 :P38398 Breast cancer type 1 susceptibility protein OS=Homo sapiens GN=BRCA1 PE=1 SV=2 :P38398-4 Isoform 4 of Breast cancer type …
AAC*EQQAVALTLQEDR	0.871854	0.248517	0.402435	-0.197842	0.604643	0.395305	0.7056, 0.7942, 0.7942	0.7145, 0.8072, 0.8072	1.0573, 1.0443, 1.0273	0.861307	0.0185184	0.0456676	-0.2154	1.7324	1.34039	3	C80	C9orf142	Q9BUH6 Protein PAXX OS=Homo sapiens GN=C9orf142 PE=1 SV=2 :
AAC*IAEQYHTVLK	0.816084	0.262577	0.417455	-0.29321	0.580744	0.37939	0.8767	0.7555, 0.7555		0.795874	0.00605425	0.0208984	-0.329387	2.21794	1.67989	2	C809 C791 ,C791	KIF20A	O95235 Kinesin-like protein KIF20A OS=Homo sapiens GN=KIF20A PE=1 SV=1 :O95235-2 Isoform 2 of Kinesin-like protein KIF20A OS=Homo sapiens GN=KIF20A :,O95235-2 Isoform 2 of Kinesin-like protein KIF20A OS=Homo sapiens GN=KIF20A :
AAC*LESAQEPAGAWGNK	0.994868	0.99022	1	-0.00742229	0.0042685	0	0.9329, 0.8016, 0.9393, 1.0283, 0.6380, 0.9393, 1.0283, 0.6380, 0.4741, 0.6052, 0.9309, 0.8314, 0.7912, 0.8016, 0.9329, 0.9309, 0.8314, 0.7912	0.9451, 1.0653, 0.9722, 1.1061, 0.4879, 0.9722, 1.1061, 0.5001, 0.9783, 0.8870, 0.8287, 1.0288, 0.9451, 0.9783, 0.8870, 0.8287	1.1082, 1.2298, 0.7181, 1.1660, 1.2298, 0.7181, 0.7105, 0.2644, 1.1412, 1.0799, 1.1249, 1.1082, 1.1412, 1.1281, 1.0799, 1.1660	0.909945	0.979569	1	-0.136149	0.00896505	0	3	C53 C53 C53 C53 C53 ,C53 C53 C53 C53	HDLBP	A0A024R4E5 High density lipoprotein binding protein (Vigilin), isoform CRA_a OS=Homo sapiens GN=HDLBP PE=1 SV=1 :A0A024R4E5 High density lipoprotein binding protein (Vigilin), isoform CRA_a OS=Homo sapiens GN=HDLBP PE=1 SV=1 :A0A024R4E5 High density lipoprotein binding protein (Vigilin), isoform CRA_a OS=Homo sapiens GN=HDLBP PE=1 SV=1 :A0A024R4E5 High density lipoprotein binding protein (Vigilin…
AAC*LLDGVPVALKK	0.839003	0.0483044	0.127266	-0.253252	1.31601	0.895288	0.9025, 0.9902, 0.9025, 0.5460	0.7264, 0.7521, 0.7264	1.0367, 0.8504, 0.6132, 1.0367, 0.8504, 0.6132	0.811287	0.00282508	0.00977633	-0.301716	2.54897	2.00982	3	C53 ,C53 C53 C53	NEK7	Q8TDX7 Serine/threonine-protein kinase Nek7 OS=Homo sapiens GN=NEK7 PE=1 SV=1 :,Q8TDX7 Serine/threonine-protein kinase Nek7 OS=Homo sapiens GN=NEK7 PE=1 SV=1 :Q8TDX7 Serine/threonine-protein kinase Nek7 OS=Homo sapiens GN=NEK7 PE=1 SV=1 :Q8TDX7 Serine/threonine-protein kinase Nek7 OS=Homo sapiens GN=NEK7 PE=1 SV=1 :
AAC*LLDGVPVALK	1.32538	0.320051	0.478177	0.406405	0.494781	0.320411	1.3043		1.3464, 1.3464	1.33239	0.0253723	0.0586068	0.414018	1.59564	1.23205	2	C53	NEK7	Q8TDX7 Serine/threonine-protein kinase Nek7 OS=Homo sapiens GN=NEK7 PE=1 SV=1 :
AAC*NGPYDGK	0.53104	0.0122949	0.057608	-0.913106	1.91027	1.23952	0.4369	0.4779	0.6784	0.53104	0.0122949	0.0323775	-0.913106	1.91027	1.48976	3	C45 C249	GLOD4	Q9HC38-2 Isoform 2 of Glyoxalase domain-containing protein 4 OS=Homo sapiens GN=GLOD4 :F6TLX2 Glyoxalase domain-containing protein 4 OS=Homo sapiens GN=GLOD4 PE=1 SV=1 :
AAC*NLLQR	4.58531	0.0112471	0.0527135	2.19702	1.94896	1.27808		4.3825	4.7881	4.58531	0.0112471	0.030585	2.19702	1.94896	1.51449	2	C112 C104	PFKP	Q01813 ATP-dependent 6-phosphofructokinase, platelet type OS=Homo sapiens GN=PFKP PE=1 SV=2 :Q01813-2 Isoform 2 of ATP-dependent 6-phosphofructokinase, platelet type OS=Homo sapiens GN=PFKP :
AAC*QEAQVFGNQLIPPNAQVK	0.855634	--	--	-0.224934	0	0		0.8556		0.855634	--	--	-0.224934	0	0	1	C43 C15	AGK	Q53H12 Acylglycerol kinase, mitochondrial OS=Homo sapiens GN=AGK PE=1 SV=2 :E9PC15 Acylglycerol kinase, mitochondrial OS=Homo sapiens GN=AGK PE=1 SV=1 :
AAC*SAAAMEEDSEASSSR	0.873279	0.254242	0.408416	-0.195486	0.594753	0.388897	0.9316	1.0051, 0.8859	0.9242, 0.6918	0.887709	0.177542	0.279676	-0.171841	0.750698	0.553345	3	C198 C175 C195 C175	UBE3A	Q05086 Ubiquitin-protein ligase E3A OS=Homo sapiens GN=UBE3A PE=1 SV=4 :Q05086-2 Isoform I of Ubiquitin-protein ligase E3A OS=Homo sapiens GN=UBE3A :Q05086-3 Isoform III of Ubiquitin-protein ligase E3A OS=Homo sapiens GN=UBE3A :A0A0D9SG77 Ubiquitin-protein ligase E3A OS=Homo sapiens GN=UBE3A PE=1 SV=1 :
AAC*SSSEEDDCVSLSK	0.576709	--	--	-0.794085	0	0			0.5767	0.576709	--	--	-0.794085	0	0	1	C222 C210	MTFR1L	Q9H019 Mitochondrial fission regulator 1-like OS=Homo sapiens GN=MTFR1L PE=1 SV=2 :Q9H019-3 Isoform 3 of Mitochondrial fission regulator 1-like OS=Homo sapiens GN=MTFR1L :
AADAAC*NGLPGSDSRR	0.909222	--	--	-0.137295	0	0			0.9092	0.909222	--	--	-0.137295	0	0	1	C145	SOWAHB	A6NEL2 Ankyrin repeat domain-containing protein SOWAHB OS=Homo sapiens GN=SOWAHB PE=1 SV=1 :
AADAAGPGC*PR	1.56547	0.301556	0.459324	0.646592	0.520632	0.337881	0.9926, 3.1739, 0.9926, 1.0402	1.3347, 0.9099, 0.7597	1.6278, 1.0200, 1.0200	1.28714	0.245083	0.36152	0.364167	0.610687	0.441868	3	C103 ,C103 C103	RNF169	Q8NCN4 E3 ubiquitin-protein ligase RNF169 OS=Homo sapiens GN=RNF169 PE=1 SV=2 :Q8NCN4 E3 ubiquitin-protein ligase RNF169 OS=Homo sapiens GN=RNF169 PE=1 SV=2 :,Q8NCN4 E3 ubiquitin-protein ligase RNF169 OS=Homo sapiens GN=RNF169 PE=1 SV=2 :
AADC*DLQITNAQTK	1.05943	--	--	0.083287	0	0			1.0594	1.05943	--	--	0.083287	0	0	1	C44 C44 C44 C44	RBBP6	H3BUN0 E3 ubiquitin-protein ligase RBBP6 (Fragment) OS=Homo sapiens GN=RBBP6 PE=1 SV=1 :Q7Z6E9 E3 ubiquitin-protein ligase RBBP6 OS=Homo sapiens GN=RBBP6 PE=1 SV=1 :Q7Z6E9-4 Isoform 4 of E3 ubiquitin-protein ligase RBBP6 OS=Homo sapiens GN=RBBP6 :Q7Z6E9-2 Isoform 2 of E3 ubiquitin-protein ligase RBBP6 OS=Homo sapiens GN=RBBP6 :
AADC*EVEQWDSDEPIPAKELER	0.667117	0.0153908	0.0731319	-0.583988	1.81274	1.13589	0.5859	0.6742	0.7413	0.667117	0.0153908	0.0392214	-0.583988	1.81274	1.40648	3	C29	GRHPR	Q9UBQ7 Glyoxylate reductase/hydroxypyruvate reductase OS=Homo sapiens GN=GRHPR PE=1 SV=1 :
AADC*EVEQWDSDEPIPAK	1.40089	0.157806	0.299919	0.486347	0.801876	0.522996	1.2304	1.4769	1.4954, 1.4954	1.42452	0.013681	0.0355115	0.510481	1.86388	1.44963	3	C29	GRHPR	Q9UBQ7 Glyoxylate reductase/hydroxypyruvate reductase OS=Homo sapiens GN=GRHPR PE=1 SV=1 :
AADDREEDGC*SQAVPLVPLTEENEEAMENEQFQQLLR	1.44065	0.634316	0.752753	0.526718	0.197695	0.123347	0.8856, 1.0039	0.832	2.5904	1.328	0.603646	0.731462	0.409257	0.219218	0.135808	3	C1037 C1038 ,C1037 C1038 C1037 C1038	TIMELESS	Q9UNS1-2 Isoform 2 of Protein timeless homolog OS=Homo sapiens GN=TIMELESS :Q9UNS1 Protein timeless homolog OS=Homo sapiens GN=TIMELESS PE=1 SV=2 :Q9UNS1-2 Isoform 2 of Protein timeless homolog OS=Homo sapiens GN=TIMELESS :Q9UNS1 Protein timeless homolog OS=Homo sapiens GN=TIMELESS PE=1 SV=2 :,Q9UNS1-2 Isoform 2 of Protein timeless homolog OS=Homo sapiens GN=TIMELESS :Q9UNS1 Protein timeless homo…
AADDREEDGC*SQAVPLVPLTEENEEAM+ENEQFQQLLR	0.875244	0.234351	0.386164	-0.192243	0.630134	0.413229	0.8864	0.8011, 0.9659		0.884481	0.176206	0.278128	-0.177097	0.75398	0.555755	2	C1037,M1054 C1038,M1055	TIMELESS	Q9UNS1-2 Isoform 2 of Protein timeless homolog OS=Homo sapiens GN=TIMELESS :Q9UNS1 Protein timeless homolog OS=Homo sapiens GN=TIMELESS PE=1 SV=2 :
AADIWSLGC*TVIEM+ATGRPPFHELGSPQAAMFQVGMYK	2.27347	--	--	1.18489	0	0	2.2735			2.27347	--	--	1.18489	0	0	1	C829,M834 C560,M565 C837,M842 C561,M566	MAP3K6	O95382-3 Isoform 3 of Mitogen-activated protein kinase kinase kinase 6 OS=Homo sapiens GN=MAP3K6 :O95382-2 Isoform 2 of Mitogen-activated protein kinase kinase kinase 6 OS=Homo sapiens GN=MAP3K6 :O95382 Mitogen-activated protein kinase kinase kinase 6 OS=Homo sapiens GN=MAP3K6 PE=1 SV=3 :H0Y894 Mitogen-activated protein kinase kinase kinase 6 (Fragment) OS=Homo sapiens GN=MAP3K6 PE=1 SV=1 :
AADSIC*DGDLVDSQIR	0.259342	0.0533136	0.137606	-1.94707	1.27316	0.861363	0.7261, 0.2381	0.2576, 0.2576	0.2420, 0.2420	0.327245	0.00402171	0.0139057	-1.61156	2.39559	1.85681	3	C915 C916	RFC1	P35251-2 Isoform 2 of Replication factor C subunit 1 OS=Homo sapiens GN=RFC1 :P35251 Replication factor C subunit 1 OS=Homo sapiens GN=RFC1 PE=1 SV=4 :
AADSTSQC*GK	1.298	0.078242	0.18312	0.37629	1.10656	0.737264		1.2766	1.3194	1.298	0.078242	0.145945	0.37629	1.10656	0.835811	2	C963 C954 C955 C954	ATF7IP	Q6VMQ6-4 Isoform 3 of Activating transcription factor 7-interacting protein 1 OS=Homo sapiens GN=ATF7IP :Q6VMQ6-5 Isoform 4 of Activating transcription factor 7-interacting protein 1 OS=Homo sapiens GN=ATF7IP :Q6VMQ6 Activating transcription factor 7-interacting protein 1 OS=Homo sapiens GN=ATF7IP PE=1 SV=3 :Q6VMQ6-2 Isoform 2 of Activating transcription factor 7-interacting protein 1 OS=Homo sap…
AAEAC*ARPHGPPPDLAAR	1.08232	0.626268	0.744972	0.114127	0.20324	0.12786	0.7625, 0.7625	0.9599, 1.0709	1.4581, 1.4581	1.07868	0.410896	0.541589	0.109266	0.386268	0.26633	3	C57 ,C57 C57	UAP1L1	A0A087X226 UDP-N-acetylhexosamine pyrophosphorylase-like protein 1 OS=Homo sapiens GN=UAP1L1 PE=1 SV=1 :Q3KQV9 UDP-N-acetylhexosamine pyrophosphorylase-like protein 1 OS=Homo sapiens GN=UAP1L1 PE=1 SV=2 :,Q3KQV9 UDP-N-acetylhexosamine pyrophosphorylase-like protein 1 OS=Homo sapiens GN=UAP1L1 PE=1 SV=2 :
AAEAHVDAHYYEQNEQPTGTC*AACITGDNR	0.920481	0.514144	0.640611	-0.11954	0.288915	0.193405	0.8794	0.6502, 0.9263	1.0923, 1.0287	0.91538	0.37589	0.505055	-0.127557	0.424939	0.296661	3	C140 C105 C123 ,C140 C105 C123 C140	ADK	P55263 Adenosine kinase OS=Homo sapiens GN=ADK PE=1 SV=2 :P55263-4 Isoform 4 of Adenosine kinase OS=Homo sapiens GN=ADK :P55263-2 Isoform 2 of Adenosine kinase OS=Homo sapiens GN=ADK :,P55263 Adenosine kinase OS=Homo sapiens GN=ADK PE=1 SV=2 :P55263-4 Isoform 4 of Adenosine kinase OS=Homo sapiens GN=ADK :P55263-2 Isoform 2 of Adenosine kinase OS=Homo sapiens GN=ADK :P55263-3 Isoform 3 of Adenosin…
AAEATVC*ANNSK	1.22647	0.0378803	0.105267	0.294512	1.42159	0.977708	1.4893, 1.2471	1.1351, 1.1389	1.2253	1.24716	0.0168041	0.0422806	0.318643	1.77459	1.37386	3	C2139 C2140	GON4L	Q3T8J9-3 Isoform 3 of GON-4-like protein OS=Homo sapiens GN=GON4L :Q3T8J9 GON-4-like protein OS=Homo sapiens GN=GON4L PE=1 SV=1 :
AAEC*KVDSIGSGR	0.678089	0.277491	0.433807	-0.560454	0.556751	0.362703	0.7236		0.6326	0.678089	0.277491	0.398803	-0.560454	0.556751	0.399242	2	C392 C357 C164 C356	AGAP3	Q96P47-4 Isoform 4 of Arf-GAP with GTPase, ANK repeat and PH domain-containing protein 3 OS=Homo sapiens GN=AGAP3 :Q96P47-2 Isoform 2 of Arf-GAP with GTPase, ANK repeat and PH domain-containing protein 3 OS=Homo sapiens GN=AGAP3 :Q96P47-5 Isoform 5 of Arf-GAP with GTPase, ANK repeat and PH domain-containing protein 3 OS=Homo sapiens GN=AGAP3 :Q96P47 Arf-GAP with GTPase, ANK repeat and PH domain-c…
AAEC*NIVVTQPR	1.25119	0.0533011	0.137606	0.323305	1.27326	0.861363	1.8826, 1.1314, 1.3444, 1.8826, 1.1314, 1.0890, 1.0890	1.5144, 1.2542, 1.1739, 1.5144, 1.2542, 1.0436, 1.1706	1.6748, 1.2916, 1.6748, 1.2916, 1.1213	1.34367	5.07446e-06	2.20884e-05	0.426179	5.29461	4.65583	3	C438 C438 C438 ,C438 C438	DHX9	Q08211 ATP-dependent RNA helicase A OS=Homo sapiens GN=DHX9 PE=1 SV=4 :Q08211 ATP-dependent RNA helicase A OS=Homo sapiens GN=DHX9 PE=1 SV=4 :,Q08211 ATP-dependent RNA helicase A OS=Homo sapiens GN=DHX9 PE=1 SV=4 :Q08211 ATP-dependent RNA helicase A OS=Homo sapiens GN=DHX9 PE=1 SV=4 :Q08211 ATP-dependent RNA helicase A OS=Homo sapiens GN=DHX9 PE=1 SV=4 :
AAEC*SDFPVPSAEGTPIQGSK	0.890062	0.048753	0.1281	-0.168023	1.312	0.892451	0.8325		0.9476, 0.9476	0.909249	0.0829824	0.152715	-0.137252	1.08101	0.816119	2	C5360 C5538 C5034 C5400	DST	E9PHM6 Dystonin OS=Homo sapiens GN=DST PE=1 SV=3 :E9PEB9 Dystonin OS=Homo sapiens GN=DST PE=1 SV=3 :Q03001-8 Isoform 2 of Dystonin OS=Homo sapiens GN=DST :F6QMI7 Dystonin OS=Homo sapiens GN=DST PE=1 SV=2 :
AAEFLAAC*AGGDLDEAR	1.03005	0.998	1	0.0427085	0.000869515	0	0.8484, 0.8535	1.1154	1.1231	0.985105	0.99734	1	-0.0216507	0.0011566	0	3	C59 C16 C59 C59 C59	PPP1R12C	Q9BZL4 Protein phosphatase 1 regulatory subunit 12C OS=Homo sapiens GN=PPP1R12C PE=1 SV=1 :K7EL81 Protein phosphatase 1 regulatory subunit 12C (Fragment) OS=Homo sapiens GN=PPP1R12C PE=1 SV=1 :Q9BZL4-4 Isoform 4 of Protein phosphatase 1 regulatory subunit 12C OS=Homo sapiens GN=PPP1R12C :Q9BZL4-3 Isoform 3 of Protein phosphatase 1 regulatory subunit 12C OS=Homo sapiens GN=PPP1R12C :Q9BZL4-2 Isofo…
AAEGGLSSPEFSELC*IWLGSQIK	1.07187	0.716755	0.80941	0.100134	0.144629	0.0918313		0.979	1.1648	1.07187	0.716755	0.844268	0.100134	0.144629	0.0735198	2	C52 C52	FAM98B	Q52LJ0 Protein FAM98B OS=Homo sapiens GN=FAM98B PE=1 SV=1 :Q52LJ0-2 Isoform 2 of Protein FAM98B OS=Homo sapiens GN=FAM98B :
AAELVTQNC*EAYEAHMR	0.880847	0.12632	0.259405	-0.183037	0.898528	0.586022	0.8023, 0.8023	0.9325, 0.9388	0.9045	0.876099	0.00933272	0.0316457	-0.190834	2.02999	1.49969	3	C111 C324 C316	SCLY	H7C4A1 Selenocysteine lyase (Fragment) OS=Homo sapiens GN=SCLY PE=1 SV=7 :A0A0A0MQU4 Selenocysteine lyase OS=Homo sapiens GN=SCLY PE=1 SV=1 :Q96I15 Selenocysteine lyase OS=Homo sapiens GN=SCLY PE=1 SV=4 :
AAENNVFHLVATVC*SQEEPVQPLLR	1.27122	0.319726	0.477995	0.346209	0.495222	0.320577	9.7993, 0.8910, 0.8635, 1.0839, 1.2355, 0.8910	0.8710, 1.4198, 0.8474	1.5416, 1.1136, 1.5927, 0.7823, 1.1136, 0.7823, 0.6907	1.59495	0.293076	0.416591	0.673514	0.53302	0.38029	3	C62 C62	SLC7A6OS	A0A087WY19 Probable RNA polymerase II nuclear localization protein SLC7A6OS OS=Homo sapiens GN=SLC7A6OS PE=1 SV=1 :Q96CW6 Probable RNA polymerase II nuclear localization protein SLC7A6OS OS=Homo sapiens GN=SLC7A6OS PE=1 SV=2 :
AAEPTLTFEAVDVPMLC*PPLPWTSPHSGAFLLSPTK	1.64354	--	--	0.71681	0	0			1.6435	1.64354	--	--	0.71681	0	0	1	C650	POLRMT	O00411 DNA-directed RNA polymerase, mitochondrial OS=Homo sapiens GN=POLRMT PE=1 SV=2 :
AAETC*QEPK	0.874959	--	--	-0.192713	0	0		0.875		0.874959	--	--	-0.192713	0	0	1	C87	NDUFAF4	Q9P032 NADH dehydrogenase [ubiquinone] 1 alpha subcomplex assembly factor 4 OS=Homo sapiens GN=NDUFAF4 PE=1 SV=1 :
AAEVPSSVIEDC*DNVVTGGDPFYDRFPWFR	0.752163	0.281988	0.438427	-0.410882	0.549769	0.358103	0.6243	0.5869	1.0560, 0.9739	0.810267	0.263916	0.383201	-0.303531	0.578533	0.416574	3	C839 C839 C830	KIF1A	Q12756-2 Isoform 2 of Kinesin-like protein KIF1A OS=Homo sapiens GN=KIF1A :Q12756-3 Isoform 3 of Kinesin-like protein KIF1A OS=Homo sapiens GN=KIF1A :Q12756 Kinesin-like protein KIF1A OS=Homo sapiens GN=KIF1A PE=1 SV=2 :
AAEVPSSVIEDC*DNVVTGGDPFYDR	0.896382	0.508396	0.635273	-0.157814	0.293798	0.19704	1.0039	0.7889		0.896382	0.508396	0.636914	-0.157814	0.293798	0.195919	2	C839 C839 C830	KIF1A	Q12756-2 Isoform 2 of Kinesin-like protein KIF1A OS=Homo sapiens GN=KIF1A :Q12756-3 Isoform 3 of Kinesin-like protein KIF1A OS=Homo sapiens GN=KIF1A :Q12756 Kinesin-like protein KIF1A OS=Homo sapiens GN=KIF1A PE=1 SV=2 :
AAFGC*FGNWLATVEQR	0.795351	--	--	-0.330336	0	0			0.7954	0.795351	--	--	-0.330336	0	0	1	C397	WDR75	Q8IWA0 WD repeat-containing protein 75 OS=Homo sapiens GN=WDR75 PE=1 SV=1 :
AAFLGC*LTDVR	1.03796	--	--	0.053751	0	0			1.038	1.03796	--	--	0.053751	0	0	1	C421	VPS51	Q9UID3 Vacuolar protein sorting-associated protein 51 homolog OS=Homo sapiens GN=VPS51 PE=1 SV=2 :
AAFLQYC*R	0.105911	--	--	-3.23907	0	0		0.1059		0.105911	--	--	-3.23907	0	0	1	C530	NUP133	Q8WUM0 Nuclear pore complex protein Nup133 OS=Homo sapiens GN=NUP133 PE=1 SV=2 :
AAGAAIGGVKNMLLEWC*R	5.42751	--	--	2.44029	0	0	5.4275			5.42751	--	--	2.44029	0	0	1	C388 C351	SMTNL1	E9PPJ3 Smoothelin-like protein 1 OS=Homo sapiens GN=SMTNL1 PE=1 SV=1 :A8MU46 Smoothelin-like protein 1 OS=Homo sapiens GN=SMTNL1 PE=1 SV=1 :
AAGC*DFTNVVKTTVLLADINDFNTVNEIYK	15.8235	--	--	3.98399	0	0	15.8235			15.8235	--	--	3.98399	0	0	1	C82 C71 C61	HRSP12,RIDA	H0YB34 Protein RIDA (Fragment) OS=Homo sapiens GN=RIDA PE=1 SV=1 :P52758 Ribonuclease UK114 OS=Homo sapiens GN=HRSP12 PE=1 SV=1 :H0YBX3 Protein RIDA (Fragment) OS=Homo sapiens GN=RIDA PE=1 SV=1 :
AAGCFLGTC*LDLLDSFTLVELMLEGR	1.05412	--	--	0.0760399	0	0			1.0541	1.05412	--	--	0.0760399	0	0	1	C400 C45	CECR6	Q9BXQ6 Cat eye syndrome critical region protein 6 OS=Homo sapiens GN=CECR6 PE=2 SV=1 :Q9BXQ6-2 Isoform 2 of Cat eye syndrome critical region protein 6 OS=Homo sapiens GN=CECR6 :
AAGDDEAMFIDENFC*TALEYGLPPTAGWGMGIDR	0.618259	0.0496144	0.129826	-0.693717	1.30439	0.88664	0.6062	0.5911, 0.6435	0.6272	0.617006	0.00387412	0.0132978	-0.696644	2.41183	1.87622	3	C562 C534	KARS	Q15046-2 Isoform Mitochondrial of Lysine--tRNA ligase OS=Homo sapiens GN=KARS :Q15046 Lysine--tRNA ligase OS=Homo sapiens GN=KARS PE=1 SV=3 :
AAGDDEAM+FIDENFC*TALEYGLPPTAGWGMGIDR	1.21326	0.384437	0.5317	0.278886	0.415175	0.274334	1.624	1.0020, 0.9851, 0.9851, 1.0020	1.0505, 0.9448, 0.9171	1.06382	0.324695	0.451611	0.0892555	0.488524	0.345236	3	M555,C562 M527,C534	KARS	Q15046-2 Isoform Mitochondrial of Lysine--tRNA ligase OS=Homo sapiens GN=KARS :Q15046 Lysine--tRNA ligase OS=Homo sapiens GN=KARS PE=1 SV=3 :
AAGDGDC*GTTHSR	0.628998	0.0596065	0.151665	-0.668873	1.22471	0.819115	0.4777	0.5715, 0.5715	0.8379, 0.8379	0.659266	0.00373748	0.0128208	-0.601066	2.42742	1.89209	3	C55 C405 C403 C404 C404	TKFC	I3L252 Triokinase/FMN cyclase (Fragment) OS=Homo sapiens GN=TKFC PE=1 SV=1 :A0A087WUL0 Triokinase/FMN cyclase OS=Homo sapiens GN=TKFC PE=1 SV=1 :H0YCY6 Triokinase/FMN cyclase (Fragment) OS=Homo sapiens GN=TKFC PE=1 SV=1 :Q3LXA3 Triokinase/FMN cyclase OS=Homo sapiens GN=TKFC PE=1 SV=2 :Q3LXA3-2 Isoform 2 of Triokinase/FMN cyclase OS=Homo sapiens GN=TKFC :
AAGELGIAVCNIPSAAVEETADSTIC*HILNLYR	1.03163	0.767258	0.841718	0.0449297	0.115058	0.0748333	0.6434, 0.9132, 1.6618	1.0824, 0.7803	0.9717	1.00878	0.768962	0.894646	0.0126175	0.114095	0.0483489	3	C140 C208 C680	CTBP2	P56545 C-terminal-binding protein 2 OS=Homo sapiens GN=CTBP2 PE=1 SV=1 :Q5SQP8 C-terminal-binding protein 2 OS=Homo sapiens GN=CTBP2 PE=1 SV=1 :P56545-2 Isoform 2 of C-terminal-binding protein 2 OS=Homo sapiens GN=CTBP2 :
AAGGAVC*EQPLGLEC*RAQAQPGVPLR	1.45957	--	--	0.545543	0	0		1.4596		1.45957	--	--	0.545543	0	0	1	C2352,C2360	MUC5B	Q9HC84 Mucin-5B OS=Homo sapiens GN=MUC5B PE=1 SV=3 :
AAGGLHLLPWSRGEPGAAEPSAC*LEAATR	0.268422	--	--	-1.89743	0	0			0.2684	0.268422	--	--	-1.89743	0	0	1	C65 C65	KIAA2013	Q8IYS2 Uncharacterized protein KIAA2013 OS=Homo sapiens GN=KIAA2013 PE=1 SV=1 :Q8IYS2-2 Isoform 2 of Uncharacterized protein KIAA2013 OS=Homo sapiens GN=KIAA2013 :
AAGGSPAVGC*TTR	1.18224	--	--	0.241517	0	0			1.1822	1.18224	--	--	0.241517	0	0	1	C25 C25 C25 C25	CAMKMT	B5MC16 Calmodulin-lysine N-methyltransferase OS=Homo sapiens GN=CAMKMT PE=1 SV=1 :Q7Z624 Calmodulin-lysine N-methyltransferase OS=Homo sapiens GN=CAMKMT PE=1 SV=2 :B5MC79 Calmodulin-lysine N-methyltransferase OS=Homo sapiens GN=CAMKMT PE=1 SV=1 :Q7Z624-2 Isoform 2 of Calmodulin-lysine N-methyltransferase OS=Homo sapiens GN=CAMKMT :
AAGIIHLGATSC*YVGDNTDLIILR	1.2454	0.678709	0.790757	0.316607	0.168316	0.101957	0.7687, 0.8156	1.0839, 1.9608		1.15724	0.554174	0.682446	0.210694	0.256354	0.165932	2	C113 C113 C113	ADSL	P30566-2 Isoform 2 of Adenylosuccinate lyase OS=Homo sapiens GN=ADSL :P30566 Adenylosuccinate lyase OS=Homo sapiens GN=ADSL PE=1 SV=2 :A0A096LNY4 Adenylosuccinate lyase OS=Homo sapiens GN=ADSL PE=1 SV=1 :
AAGPLLTDEC*R	1.50721	0.262879	0.417695	0.591884	0.580243	0.379141	0.7883, 1.2475, 1.0910, 1.2475	0.7867, 1.1036, 1.5692, 1.1036	1.1764, 1.1609, 9.3655	1.87637	0.1598	0.257633	0.907946	0.796423	0.588999	3	C199 C199 ,C199 C199 C199	MACROD1	Q9BQ69 O-acetyl-ADP-ribose deacetylase MACROD1 OS=Homo sapiens GN=MACROD1 PE=1 SV=2 :Q9BQ69 O-acetyl-ADP-ribose deacetylase MACROD1 OS=Homo sapiens GN=MACROD1 PE=1 SV=2 :,Q9BQ69 O-acetyl-ADP-ribose deacetylase MACROD1 OS=Homo sapiens GN=MACROD1 PE=1 SV=2 :Q9BQ69 O-acetyl-ADP-ribose deacetylase MACROD1 OS=Homo sapiens GN=MACROD1 PE=1 SV=2 :Q9BQ69 O-acetyl-ADP-ribose deacetylase MACROD1 OS=Homo sap…
AAGSSSDPLMC*PPR	0.343715	0.0677252	0.165064	-1.54072	1.16925	0.782346	0.3352	0.3522		0.343715	0.0677252	0.130368	-1.54072	1.16925	0.88483	2	C966 C1247 C1247 ,C1247 C1247	NCKAP5L	Q9HCH0-2 Isoform 2 of Nck-associated protein 5-like OS=Homo sapiens GN=NCKAP5L :Q9HCH0 Nck-associated protein 5-like OS=Homo sapiens GN=NCKAP5L PE=1 SV=2 :,H7C1V4 Nck-associated protein 5-like (Fragment) OS=Homo sapiens GN=NCKAP5L PE=1 SV=1 :Q9HCH0-2 Isoform 2 of Nck-associated protein 5-like OS=Homo sapiens GN=NCKAP5L :Q9HCH0 Nck-associated protein 5-like OS=Homo sapiens GN=NCKAP5L PE=1 SV=2 :
AAGTC*GVLLR	5.58496	--	--	2.48155	0	0		5.585		5.58496	--	--	2.48155	0	0	1	C213	MRPL2	Q5T653 39S ribosomal protein L2, mitochondrial OS=Homo sapiens GN=MRPL2 PE=1 SV=2 :
AAGTDSFNGHPPQGC*ASTPVAR	0.814131	0.142266	0.279932	-0.296668	0.8469	0.552948		0.6218, 1.4290	0.6737, 1.2905	1.00374	0.425053	0.555367	0.0053791	0.371557	0.25542	2	C517 C553 C517 C553 C517 C553 C517 C553 ,C553 C553 C553 C553	POLR3E	A0A0C4DH01 DNA-directed RNA polymerase III subunit RPC5 OS=Homo sapiens GN=POLR3E PE=1 SV=1 :Q9NVU0-4 Isoform 4 of DNA-directed RNA polymerase III subunit RPC5 OS=Homo sapiens GN=POLR3E :Q9NVU0-5 Isoform 5 of DNA-directed RNA polymerase III subunit RPC5 OS=Homo sapiens GN=POLR3E :Q9NVU0 DNA-directed RNA polymerase III subunit RPC5 OS=Homo sapiens GN=POLR3E PE=1 SV=1 :A0A0C4DH01 DNA-directed RNA p…
AAGTKLSAVSSSSC*HHPQPLAMASVLAPGQPR	0.962571	--	--	-0.0550351	0	0		0.9626		0.962571	--	--	-0.0550351	0	0	1	C27 C27	PITX2	Q99697-2 Isoform PTX2C of Pituitary homeobox 2 OS=Homo sapiens GN=PITX2 :U3KQ81 Pituitary homeobox 2 OS=Homo sapiens GN=PITX2 PE=4 SV=1 :
AAHGC*VTAVSGK	1.15729	0.0942705	0.21045	0.210748	1.02562	0.676851	1.0614	1.1705	1.24	1.15729	0.0942705	0.169572	0.210748	1.02562	0.770647	3	C174 C174 ,C174 C129 C174	TACC1	O75410-2 Isoform 2 of Transforming acidic coiled-coil-containing protein 1 OS=Homo sapiens GN=TACC1 :O75410 Transforming acidic coiled-coil-containing protein 1 OS=Homo sapiens GN=TACC1 PE=1 SV=2 :,O75410-2 Isoform 2 of Transforming acidic coiled-coil-containing protein 1 OS=Homo sapiens GN=TACC1 :O75410-7 Isoform 7 of Transforming acidic coiled-coil-containing protein 1 OS=Homo sapiens GN=TACC1 …
AAHLC*AEAALR	1.53673	0.0456383	0.1217	0.619862	1.34067	0.914711	1.4505	1.6222	1.5374	1.53673	0.0456383	0.0945144	0.619862	1.34067	1.0245	3	C149	PA2G4	Q9UQ80 Proliferation-associated protein 2G4 OS=Homo sapiens GN=PA2G4 PE=1 SV=3 :
AAHTEDINAC*TLTTSPR	0.970514	0.946624	0.996786	-0.0431797	0.0238227	0.001398	0.8813	0.9343, 0.8552	1.1282, 0.9258	0.944941	0.940471	1	-0.0817032	0.0266548	0	3	C657 C637 ,C516 C657 C637	RAF1	H7C155 RAF proto-oncogene serine/threonine-protein kinase (Fragment) OS=Homo sapiens GN=RAF1 PE=1 SV=1 :P04049-2 Isoform 2 of RAF proto-oncogene serine/threonine-protein kinase OS=Homo sapiens GN=RAF1 :P04049 RAF proto-oncogene serine/threonine-protein kinase OS=Homo sapiens GN=RAF1 PE=1 SV=1 :,P04049-2 Isoform 2 of RAF proto-oncogene serine/threonine-protein kinase OS=Homo sapiens GN=RAF1 :P0404…
AAHVFFTDSC*PDALFNELVK	0.927285	--	--	-0.108915	0	0			0.9273	0.927285	--	--	-0.108915	0	0	1	C110 C96 C96 C96 C110 C73	STXBP1	P61764-2 Isoform 2 of Syntaxin-binding protein 1 OS=Homo sapiens GN=STXBP1 :A0A0D9SFQ7 Syntaxin-binding protein 1 (Fragment) OS=Homo sapiens GN=STXBP1 PE=1 SV=1 :A0A0D9SFW6 Syntaxin-binding protein 1 (Fragment) OS=Homo sapiens GN=STXBP1 PE=1 SV=1 :A0A0D9SG72 Syntaxin-binding protein 1 (Fragment) OS=Homo sapiens GN=STXBP1 PE=1 SV=1 :P61764 Syntaxin-binding protein 1 OS=Homo sapiens GN=STXBP1 PE=1 …
AAIAEC*EEVR	1.39398	0.0752554	0.177973	0.479207	1.12346	0.749645		1.4373	1.3506, 1.3506	1.37953	0.0983089	0.175344	0.464173	1.00741	0.756108	2	C65 C65 C462	POLR2M,GCOM1	P0CAP2 DNA-directed RNA polymerase II subunit GRINL1A OS=Homo sapiens GN=POLR2M PE=1 SV=1 :P0CAP2-3 Isoform 3 of DNA-directed RNA polymerase II subunit GRINL1A OS=Homo sapiens GN=POLR2M :H8Y6P7 GRINL1A combined protein 15 OS=Homo sapiens GN=GCOM1 PE=2 SV=1 :
AAIC*QNLQHVLAVVR	1.46388	--	--	0.549798	0	0		1.4639		1.46388	--	--	0.549798	0	0	1	C283 C283	TONSL	Q96HA7-2 Isoform 2 of Tonsoku-like protein OS=Homo sapiens GN=TONSL :Q96HA7 Tonsoku-like protein OS=Homo sapiens GN=TONSL PE=1 SV=2 :
AAIGC*GIVESILNWVK	0.464346	0.193982	0.341555	-1.10673	0.712239	0.46654	0.2274, 0.0841	0.2216, 0.2216	1.0069, 1.0069	0.461403	0.0286613	0.0646046	-1.1159	1.5427	1.18974	3	C441 C405 C431 C486	TOP2A	P11388-3 Isoform 3 of DNA topoisomerase 2-alpha OS=Homo sapiens GN=TOP2A :P11388 DNA topoisomerase 2-alpha OS=Homo sapiens GN=TOP2A PE=1 SV=3 :P11388-2 Isoform 2 of DNA topoisomerase 2-alpha OS=Homo sapiens GN=TOP2A :P11388-4 Isoform 4 of DNA topoisomerase 2-alpha OS=Homo sapiens GN=TOP2A :
AAISDSADC*SLSPDVDPVLAFQR	1.03846	0.420117	0.564802	0.0544483	0.37663	0.248104	1.0107	0.9911	1.1136	1.03846	0.420117	0.550444	0.0544483	0.37663	0.259287	3	C746 C806 C790 C806 C803 C790 C790 C803 C803 C746 C790 C803 C746	PARD3	Q8TEW0-5 Isoform 5 of Partitioning defective 3 homolog OS=Homo sapiens GN=PARD3 :Q8TEW0 Partitioning defective 3 homolog OS=Homo sapiens GN=PARD3 PE=1 SV=2 :Q8TEW0-9 Isoform 9 of Partitioning defective 3 homolog OS=Homo sapiens GN=PARD3 :Q8TEW0-4 Isoform 4 of Partitioning defective 3 homolog OS=Homo sapiens GN=PARD3 :Q5VWU8 Partitioning defective 3 homolog OS=Homo sapiens GN=PARD3 PE=1 SV=1 :Q8TE…
AAIVDMVPGKPMC*VESFSDYPPLGR	0.57714	0.171037	0.316814	-0.793007	0.766911	0.499196	0.4772	0.5058, 0.8188		0.600625	0.0442708	0.0921934	-0.735463	1.35388	1.0353	2	C390 C390 C411 C411	EEF1A1P5,EEF1A1	P68104-2 Isoform 2 of Elongation factor 1-alpha 1 OS=Homo sapiens GN=EEF1A1 :A0A087WVQ9 Elongation factor 1-alpha 1 OS=Homo sapiens GN=EEF1A1 PE=1 SV=1 :P68104 Elongation factor 1-alpha 1 OS=Homo sapiens GN=EEF1A1 PE=1 SV=1 :Q5VTE0 Putative elongation factor 1-alpha-like 3 OS=Homo sapiens GN=EEF1A1P5 PE=5 SV=1 :
AAIVDM+VPGKPMC*VESFSDYPPLGR	1.65056	--	--	0.722959	0	0		1.6506		1.65056	--	--	0.722959	0	0	1	M404,C411	EEF1A1	P68104 Elongation factor 1-alpha 1 OS=Homo sapiens GN=EEF1A1 PE=1 SV=1 :
AALAALC*PGDLIQAINGESTELMTHLEAQNR	3.62343	0.50423	0.632176	1.85736	0.297371	0.199162	6.2914		0.9555	3.62343	0.50423	0.633186	1.85736	0.297371	0.198468	2	C44 C44	PDLIM4	P50479-2 Isoform 2 of PDZ and LIM domain protein 4 OS=Homo sapiens GN=PDLIM4 :P50479 PDZ and LIM domain protein 4 OS=Homo sapiens GN=PDLIM4 PE=1 SV=2 :
AALANLC*IGDVITAIDGENTSNMTHLEAQNR	1.06662	0.663017	0.774937	0.0930421	0.178475	0.110734	0.8961, 0.9182, 0.9047, 1.1189, 0.8794, 0.8961, 0.8412, 0.9131, 0.9182, 0.7926	1.0881, 1.2022, 0.9858, 0.9727, 0.9436, 0.9138, 1.0881, 0.9727, 0.8213, 0.9436, 0.9138	0.8198, 0.8277, 1.0247, 5.0055, 0.9014, 1.0247, 0.9631, 0.9585, 1.2351, 1.0170, 0.8798, 0.9793, 1.0862, 0.9076, 1.0191, 0.8693	1.06602	0.550999	0.679551	0.0922411	0.258849	0.167778	3	C45 ,C45 C45 C45 C45 ,C45 C45 C45 C45 C45	PDLIM1	O00151 PDZ and LIM domain protein 1 OS=Homo sapiens GN=PDLIM1 PE=1 SV=4 :O00151 PDZ and LIM domain protein 1 OS=Homo sapiens GN=PDLIM1 PE=1 SV=4 :O00151 PDZ and LIM domain protein 1 OS=Homo sapiens GN=PDLIM1 PE=1 SV=4 :O00151 PDZ and LIM domain protein 1 OS=Homo sapiens GN=PDLIM1 PE=1 SV=4 :O00151 PDZ and LIM domain protein 1 OS=Homo sapiens GN=PDLIM1 PE=1 SV=4 :,O00151 PDZ and LIM domain protein…
AALANLC*IGDVITAIDGENTSNM+THLEAQNR	0.65312	0.44169	0.578617	-0.61458	0.354883	0.237609	1.1624, 0.7424, 0.7751, 0.7751	1.0772, 0.7300, 0.5036, 0.0976		0.732925	0.110765	0.19297	-0.448262	0.955597	0.71451	2	C45,M61 C45,M61 ,C45,M61	PDLIM1	O00151 PDZ and LIM domain protein 1 OS=Homo sapiens GN=PDLIM1 PE=1 SV=4 :,O00151 PDZ and LIM domain protein 1 OS=Homo sapiens GN=PDLIM1 PE=1 SV=4 :O00151 PDZ and LIM domain protein 1 OS=Homo sapiens GN=PDLIM1 PE=1 SV=4 :
AALC*AVHVIR	0.585085	--	--	-0.773283	0	0		0.5851		0.585085	--	--	-0.773283	0	0	1	C160 C160 C160 C160 C160	AP1G1	O43747 AP-1 complex subunit gamma-1 OS=Homo sapiens GN=AP1G1 PE=1 SV=5 :H3BNR4 AP-1 complex subunit gamma-1 OS=Homo sapiens GN=AP1G1 PE=1 SV=1 :H3BUN9 AP-1 complex subunit gamma-1 OS=Homo sapiens GN=AP1G1 PE=1 SV=1 :H3BR36 AP-1 complex subunit gamma-1 (Fragment) OS=Homo sapiens GN=AP1G1 PE=1 SV=1 :O43747-2 Isoform 2 of AP-1 complex subunit gamma-1 OS=Homo sapiens GN=AP1G1 :
AALEAC*HK	1.38889	0.00469696	0.0216268	0.473935	2.32818	1.66501	1.5019, 1.5019	0.9852, 1.8607		1.46242	0.104745	0.184548	0.548359	0.979868	0.73389	2	C282	ADH5	P11766 Alcohol dehydrogenase class-3 OS=Homo sapiens GN=ADH5 PE=1 SV=4 :
AALEPFQTKEDSVSVSDAPGSCVIDC*NEK	0.718719	--	--	-0.476501	0	0			0.7187	0.718719	--	--	-0.476501	0	0	1	C115	ERVK	Q9HDB9 Endogenous retrovirus group K member 5 Gag polyprotein OS=Homo sapiens GN=ERVK-5 PE=1 SV=3 :
AALETDENLLLC*APTGAGK	1.13664	0.104633	0.226891	0.184778	0.980333	0.644182	1.4406, 0.9548	1.3493, 1.0340, 1.6389	1.4347, 1.1306	1.28327	0.0293514	0.0659796	0.359825	1.53237	1.18059	3	C502 C502	SNRNP200	O75643 U5 small nuclear ribonucleoprotein 200 kDa helicase OS=Homo sapiens GN=SNRNP200 PE=1 SV=2 :O75643 U5 small nuclear ribonucleoprotein 200 kDa helicase OS=Homo sapiens GN=SNRNP200 PE=1 SV=2 :
AALGLRLLPNLTAQCPTQPVSSGHC*YNPK	0.400673	--	--	-1.3195	0	0		0.4007		0.400673	--	--	-1.3195	0	0	1	C391	KDM4E	B2RXH2 Lysine-specific demethylase 4E OS=Homo sapiens GN=KDM4E PE=1 SV=1 :
AALLEAGMPEC*TEDK	1.16624	0.158952	0.301541	0.221861	0.798734	0.520654	1.2786, 1.0682, 1.2786	0.9327, 1.1386	1.2518, 1.2518	1.17144	0.0208544	0.0502927	0.228287	1.6808	1.29849	3	C1288	UBE2O	Q9C0C9 (E3-independent) E2 ubiquitin-conjugating enzyme OS=Homo sapiens GN=UBE2O PE=1 SV=3 :
AALMCEDALVPFYERFSFHAVGPC*AITVGSLTFMELHC*SLR	1.0365	--	--	0.0517237	0	0	1.0365			1.0365	--	--	0.0517237	0	0	1	C179,C193 C224,C238	AANAT	Q16613 Serotonin N-acetyltransferase OS=Homo sapiens GN=AANAT PE=1 SV=1 :Q16613-2 Isoform 2 of Serotonin N-acetyltransferase OS=Homo sapiens GN=AANAT :
AALPAQELEEYNKILLDMETTYSVATVC*HPNGSCLQLEPALK	0.0438268	--	--	-4.51204	0	0		0.0438		0.0438268	--	--	-4.51204	0	0	1	C183	ACE	J3KSQ5 Angiotensin-converting enzyme OS=Homo sapiens GN=ACE PE=4 SV=1 :
AALQEELQLC*K	1.05921	0.439136	0.576679	0.0829886	0.357401	0.239066	0.9621, 0.9621	1.044	1.1715, 1.1715	1.06225	0.197234	0.303932	0.0871279	0.705018	0.517224	3	C1141 C1141	FASN	P49327 Fatty acid synthase OS=Homo sapiens GN=FASN PE=1 SV=3 :A0A0U1RQF0 Fatty acid synthase OS=Homo sapiens GN=FASN PE=1 SV=1 :
AALQEGHQFLC*SIEA	1.04631	0.707705	0.808883	0.0653115	0.150148	0.0921145	0.9647	0.9245, 0.9245	1.2497, 1.2497	1.06263	0.539569	0.668473	0.0876336	0.267953	0.174916	3	C143	NUDT2	P50583 Bis(5'-nucleosyl)-tetraphosphatase [asymmetrical] OS=Homo sapiens GN=NUDT2 PE=1 SV=3 :
AALQESRPLHVVLGNEAC*DLDSTVSALALAFYLAK	0.780171	--	--	-0.358138	0	0		0.7802		0.780171	--	--	-0.358138	0	0	1	C27 C27	PRUNE	Q86TP1 Protein prune homolog OS=Homo sapiens GN=PRUNE PE=1 SV=2 :Q86TP1-2 Isoform 2 of Protein prune homolog OS=Homo sapiens GN=PRUNE :
AAMDAVC*AK	0.811668	0.175125	0.321356	-0.301038	0.756653	0.493014	0.6903, 0.6904	0.9102, 0.9102	1.0937, 0.7667	0.843575	0.0704083	0.134419	-0.245411	1.15238	0.87154	3	C26 C26 C26 C26	NAA40	Q86UY6 N-alpha-acetyltransferase 40 OS=Homo sapiens GN=NAA40 PE=1 SV=1 :F5GXF6 N-alpha-acetyltransferase 40 OS=Homo sapiens GN=NAA40 PE=1 SV=1 :F5GY41 N-alpha-acetyltransferase 40 OS=Homo sapiens GN=NAA40 PE=1 SV=1 :F5H2C9 N-alpha-acetyltransferase 40 OS=Homo sapiens GN=NAA40 PE=1 SV=1 :
AAMRPAC*GEAGEEAASTFEPGSYQFSFTQLLPAPR	1.13228	--	--	0.179233	0	0			1.1323	1.13228	--	--	0.179233	0	0	1	C590 C590	SHROOM1	Q2M3G4-2 Isoform 2 of Protein Shroom1 OS=Homo sapiens GN=SHROOM1 :Q2M3G4 Protein Shroom1 OS=Homo sapiens GN=SHROOM1 PE=1 SV=1 :
AANALCAGIKVTGC*NTEHHCIGGGGFFPQGK	1.50499	0.0127766	0.0583078	0.589754	1.89358	1.23427		1.5597	1.4503	1.50499	0.0127766	0.0334749	0.589754	1.89358	1.47528	2	C271 C270	ITLN2	Q8WWU7 Intelectin-2 OS=Homo sapiens GN=ITLN2 PE=2 SV=1 :Q8WWU7-2 Isoform 2 of Intelectin-2 OS=Homo sapiens GN=ITLN2 :
AANALC*AGIKVTGCNTEHHCIGGGGFFPQGK	1.0305	--	--	0.0433386	0	0		1.0305		1.0305	--	--	0.0433386	0	0	1	C263 C262	ITLN2	Q8WWU7 Intelectin-2 OS=Homo sapiens GN=ITLN2 PE=2 SV=1 :Q8WWU7-2 Isoform 2 of Intelectin-2 OS=Homo sapiens GN=ITLN2 :
AANALC*AGM+R	1.15661	--	--	0.209898	0	0	1.1566			1.15661	--	--	0.209898	0	0	1	C251,M254	ITLN1	Q8WWA0 Intelectin-1 OS=Homo sapiens GN=ITLN1 PE=1 SV=1 :
AANGLEADNSC*PNSK	0.624893	0.101441	0.221981	-0.678318	0.993786	0.653684	0.7002	0.6241, 0.6241	0.5505, 0.5505	0.609842	0.00143475	0.00497965	-0.713493	2.84322	2.3028	3	C594	LUZP1	Q86V48 Leucine zipper protein 1 OS=Homo sapiens GN=LUZP1 PE=1 SV=2 :
AANLSGDC*SLVNEIFRLHFGLK	1.62981	0.277896	0.434234	0.704708	0.556118	0.362276	1.643	1.0677, 2.6548		1.78848	0.254239	0.372002	0.838735	0.594758	0.429455	2	C161	XRCC6BP1	Q9Y6H3 Mitochondrial inner membrane protease ATP23 homolog OS=Homo sapiens GN=XRCC6BP1 PE=1 SV=3 :
AANPGC*SLEDFVR	8.60195	0.356725	0.500138	3.10466	0.447666	0.30091	1.8833, 1.8833	2.8879, 2.8879	22.4748, 19.6825	8.61663	0.119426	0.204836	3.10712	0.922901	0.688593	3	C693 C649 C693	RAB3GAP1	Q15042 Rab3 GTPase-activating protein catalytic subunit OS=Homo sapiens GN=RAB3GAP1 PE=1 SV=3 :Q15042-4 Isoform 3 of Rab3 GTPase-activating protein catalytic subunit OS=Homo sapiens GN=RAB3GAP1 :Q15042-3 Isoform 2 of Rab3 GTPase-activating protein catalytic subunit OS=Homo sapiens GN=RAB3GAP1 :
AANSAGEATC*AATLTVTPK	4.02948	0.0853438	0.195307	2.01059	1.06883	0.709283		4.2087, 4.2087	3.7958, 3.9197, 3.7958, 3.9197	3.97473	0.00653434	0.022373	1.99086	2.1848	1.65028	2	C3504 C3550 C3550 ,C3550 C3550 C3550 C3550 C3550 C3550 C3504 C3504	TTN	Q8WZ42-12 Isoform 12 of Titin OS=Homo sapiens GN=TTN :Q8WZ42-8 Isoform 8 of Titin OS=Homo sapiens GN=TTN :A0A0A0MTS7 Titin OS=Homo sapiens GN=TTN PE=1 SV=1 :Q8WZ42-12 Isoform 12 of Titin OS=Homo sapiens GN=TTN :Q8WZ42-8 Isoform 8 of Titin OS=Homo sapiens GN=TTN :A0A0A0MTS7 Titin OS=Homo sapiens GN=TTN PE=1 SV=1 :Q8WZ42-10 Isoform 10 of Titin OS=Homo sapiens GN=TTN :Q8WZ42-10 Isoform 10 of Titin O…
AANTATEEKLVC*SGENDNHGQIANLPSAVTSDQK	1.09726	0.0719261	0.172224	0.13391	1.14311	0.763907	1.0608, 1.0517	1.0944	1.1362, 1.1629	1.1012	0.0377336	0.081076	0.139078	1.42327	1.09111	3	C1637 C1628 C1663	AHCTF1	Q8WYP5-3 Isoform 3 of Protein ELYS OS=Homo sapiens GN=AHCTF1 :Q8WYP5 Protein ELYS OS=Homo sapiens GN=AHCTF1 PE=1 SV=3 :Q8WYP5-2 Isoform 2 of Protein ELYS OS=Homo sapiens GN=AHCTF1 :
AAPAGGFQNIAC*LR	0.765934	--	--	-0.384708	0	0			0.7658, 0.7661	0.765934	0.000930427	0.00327127	-0.384709	3.03132	2.48528	1	C15 C136	METTL1	H0YIH0 tRNA (guanine-N(7)-)-methyltransferase (Fragment) OS=Homo sapiens GN=METTL1 PE=1 SV=1 :Q9UBP6 tRNA (guanine-N(7)-)-methyltransferase OS=Homo sapiens GN=METTL1 PE=1 SV=1 :
AAPC*DYGPAPAFYR	1.69385	0.217581	0.368226	0.760303	0.66238	0.433885	1.6916		1.6961	1.69385	0.217581	0.328502	0.760303	0.66238	0.483462	2	C72 C72	HOXB6	P17509 Homeobox protein Hox-B6 OS=Homo sapiens GN=HOXB6 PE=1 SV=4 :P17509-2 Isoform 2 of Homeobox protein Hox-B6 OS=Homo sapiens GN=HOXB6 :
AAPC*IYWLPLTDSQIVQK	1.05736	0.528609	0.650866	0.0804671	0.276866	0.186509	0.8852, 0.7985	1.2373, 1.2373	1.0506, 1.1514, 1.0506, 1.1514	1.0703	0.254042	0.371809	0.0980177	0.595094	0.42968	3	C1183 C1223 C1210 C1165 C1183 C1223 C1210 C1165 ,C1183 C1210 C1165 ,C1183 C1223 C1210 C1165	ACIN1	E7EQT4 Apoptotic chromatin condensation inducer in the nucleus OS=Homo sapiens GN=ACIN1 PE=1 SV=2 :Q9UKV3 Apoptotic chromatin condensation inducer in the nucleus OS=Homo sapiens GN=ACIN1 PE=1 SV=2 :Q9UKV3-5 Isoform 4 of Apoptotic chromatin condensation inducer in the nucleus OS=Homo sapiens GN=ACIN1 :S4R3H4 Apoptotic chromatin condensation inducer in the nucleus OS=Homo sapiens GN=ACIN1 PE=1 SV=1…
AAPDDPSGFAVLASC*AR	1.28072	0.126044	0.259083	0.356955	0.899479	0.586562		1.2403	1.3211	1.28072	0.126044	0.213623	0.356955	0.899479	0.670351	2	C38 C38	SHPK	A0A0B4J2A0 Uncharacterized protein OS=Homo sapiens PE=1 SV=1 :Q9UHJ6 Sedoheptulokinase OS=Homo sapiens GN=SHPK PE=1 SV=3 :
AAPKPAASGAC*SVSAEETEK	0.899315	0.640191	0.758252	-0.153101	0.193691	0.120186	0.714	0.6908, 0.6908	5.2920, 0.9298	1.66349	0.551617	0.680211	0.734214	0.258362	0.167357	3	C15	ADAT2	Q7Z6V5 tRNA-specific adenosine deaminase 2 OS=Homo sapiens GN=ADAT2 PE=1 SV=1 :
AAPLDSIHSLAAYYIDC*IR	1.18823	0.254339	0.408493	0.248818	0.594587	0.388816	1.1037	1.1495, 1.1571	1.3136, 1.3002, 1.3136	1.22296	0.00799784	0.0273328	0.290377	2.09703	1.56332	3	C2292 C2290	FASN	P49327 Fatty acid synthase OS=Homo sapiens GN=FASN PE=1 SV=3 :A0A0U1RQF0 Fatty acid synthase OS=Homo sapiens GN=FASN PE=1 SV=1 :
AAPLPAFSGC*STVNGAPGPPAAGAR	1.72144	0.324965	0.483177	0.783616	0.488163	0.315893	1.1964	1.2334	1.2430, 7.2493	2.73053	0.237284	0.352379	1.44918	0.624732	0.45299	3	C488 C488 C488	MEX3D	Q86XN8 RNA-binding protein MEX3D OS=Homo sapiens GN=MEX3D PE=1 SV=3 :Q86XN8-3 Isoform 3 of RNA-binding protein MEX3D OS=Homo sapiens GN=MEX3D :Q86XN8-2 Isoform 2 of RNA-binding protein MEX3D OS=Homo sapiens GN=MEX3D :
AAPPPVDEEPESSEVDAAGRWPGVC*VSR	0.803635	0.158621	0.301086	-0.315388	0.799639	0.521309	0.8292		0.7781	0.803635	0.158621	0.256168	-0.315388	0.799639	0.591475	2	C724 C805	SPECC1	Q5M775-4 Isoform 4 of Cytospin-B OS=Homo sapiens GN=SPECC1 :Q5M775 Cytospin-B OS=Homo sapiens GN=SPECC1 PE=1 SV=1 :
AAPSSEGDSC*DGVEATEGPGSADTEEPK	1.0493	--	--	0.0694233	0	0			1.0493	1.0493	--	--	0.0694233	0	0	1	C1338 C1349 C1282 C1316 C1180 C1236	CUX1	P39880 Homeobox protein cut-like 1 OS=Homo sapiens GN=CUX1 PE=1 SV=3 :P39880-3 Isoform 3 of Homeobox protein cut-like 1 OS=Homo sapiens GN=CUX1 :P39880-5 Isoform 6 of Homeobox protein cut-like 1 OS=Homo sapiens GN=CUX1 :P39880-2 Isoform 2 of Homeobox protein cut-like 1 OS=Homo sapiens GN=CUX1 :P39880-6 Isoform 7 of Homeobox protein cut-like 1 OS=Homo sapiens GN=CUX1 :P39880-4 Isoform 5 of Homeobo…
AAQAAGICYITSTFASC*SLEDIVIAAPEGLR	0.679983	--	--	-0.556429	0	0	0.68			0.679983	--	--	-0.556429	0	0	1	C111 C124	HAO2	Q9NYQ3 Hydroxyacid oxidase 2 OS=Homo sapiens GN=HAO2 PE=1 SV=1 :Q9NYQ3-2 Isoform 2 of Hydroxyacid oxidase 2 OS=Homo sapiens GN=HAO2 :
AAQDFFSTCRSPEAC*CELTLQALGMEVTMVPGK	1.21312	--	--	0.278727	0	0		1.2131		1.21312	--	--	0.278727	0	0	1	C65	UROD	Q5T446 Uroporphyrinogen decarboxylase (Fragment) OS=Homo sapiens GN=UROD PE=1 SV=1 :
AAQDFFSTCRSPEAC*CELTLQPLR	1.10039	--	--	0.138018	0	0		1.1004		1.10039	--	--	0.138018	0	0	1	C59 C65	UROD	H0Y5R6 Uroporphyrinogen decarboxylase (Fragment) OS=Homo sapiens GN=UROD PE=1 SV=1 :P06132 Uroporphyrinogen decarboxylase OS=Homo sapiens GN=UROD PE=1 SV=2 :
AAQDFFSTC*R	1.13588	0.35879	0.501571	0.183816	0.445159	0.299668	0.9983, 2.1862, 1.0087, 2.3996, 1.0360	0.9409, 0.9409	1.0893, 1.2065, 0.6469, 1.0893, 1.2065	1.22909	0.107617	0.188602	0.297595	0.968118	0.724454	3	C59 C59 C59 ,C59 C53 C59 ,C53 C59 C53 C59	UROD	Q5T446 Uroporphyrinogen decarboxylase (Fragment) OS=Homo sapiens GN=UROD PE=1 SV=1 :H0Y5R6 Uroporphyrinogen decarboxylase (Fragment) OS=Homo sapiens GN=UROD PE=1 SV=1 :P06132 Uroporphyrinogen decarboxylase OS=Homo sapiens GN=UROD PE=1 SV=2 :,H0Y5R6 Uroporphyrinogen decarboxylase (Fragment) OS=Homo sapiens GN=UROD PE=1 SV=1 :P06132 Uroporphyrinogen decarboxylase OS=Homo sapiens GN=UROD PE=1 SV=2 :…
AAQDLC*EEALR	1.15638	0.10409	0.226068	0.209614	0.98259	0.645761	1.1186	1.1163	1.2343	1.15638	0.10409	0.183572	0.209614	0.98259	0.736195	3	C698 C658	PRPF6	O94906 Pre-mRNA-processing factor 6 OS=Homo sapiens GN=PRPF6 PE=1 SV=1 :O94906-2 Isoform 2 of Pre-mRNA-processing factor 6 OS=Homo sapiens GN=PRPF6 :
AAQGPPAPAVPPNTDVMAC*TQTALLQK	0.617347	0.166665	0.311727	-0.695846	0.778155	0.506225	0.5725, 0.5777	0.5781, 0.5692, 0.5764	0.6883, 0.7156, 0.7211, 0.7510	0.638891	0.0101872	0.0273599	-0.646357	1.99195	1.56289	3	C152 C115 C146	SSSCA1	O60232 Sjoegren syndrome/scleroderma autoantigen 1 OS=Homo sapiens GN=SSSCA1 PE=1 SV=1 :G3V1B8 Sjoegren syndrome/scleroderma autoantigen 1 OS=Homo sapiens GN=SSSCA1 PE=1 SV=1 :H0YEB6 Sjoegren syndrome/scleroderma autoantigen 1 (Fragment) OS=Homo sapiens GN=SSSCA1 PE=1 SV=1 :
AAQGPPAPAVPPNTDVM+AC*TQTALLQK	1.02858	0.885924	0.938623	0.0406537	0.0526037	0.027509	0.9605	0.9542, 0.9542	1.171	1.00998	0.866024	0.989356	0.0143251	0.0624703	0.00464756	3	M150,C152 M113,C115 M144,C146	SSSCA1	O60232 Sjoegren syndrome/scleroderma autoantigen 1 OS=Homo sapiens GN=SSSCA1 PE=1 SV=1 :G3V1B8 Sjoegren syndrome/scleroderma autoantigen 1 OS=Homo sapiens GN=SSSCA1 PE=1 SV=1 :H0YEB6 Sjoegren syndrome/scleroderma autoantigen 1 (Fragment) OS=Homo sapiens GN=SSSCA1 PE=1 SV=1 :
AAQLC*GAGMAAVVDK	0.554956	0.00559203	0.0259509	-0.849555	2.25243	1.58585	0.5194	0.5345	0.6109	0.554956	0.00559203	0.0191506	-0.849555	2.25243	1.71782	3	C834 C833 C822 C838	HK1	P19367 Hexokinase-1 OS=Homo sapiens GN=HK1 PE=1 SV=3 :P19367-2 Isoform 2 of Hexokinase-1 OS=Homo sapiens GN=HK1 :P19367-4 Isoform 4 of Hexokinase-1 OS=Homo sapiens GN=HK1 :P19367-3 Isoform 3 of Hexokinase-1 OS=Homo sapiens GN=HK1 :
AAQLC*GAGMAAVVDR	1.03888	--	--	0.0550321	0	0		1.0389		1.03888	--	--	0.0550321	0	0	1	C834 C806	HK2	P52789 Hexokinase-2 OS=Homo sapiens GN=HK2 PE=1 SV=2 :E9PB90 Hexokinase-2 OS=Homo sapiens GN=HK2 PE=1 SV=1 :
AAQLIGTC*SQNVAAIQEQVLGLGALR	1.58562	0.042985	0.116202	0.66505	1.36668	0.934785	1.6409, 0.9948, 1.6132, 1.6409, 0.9948	1.2859, 2.1017, 1.3279	1.1035, 1.8787, 1.0994	1.42561	0.0261281	0.0599932	0.51158	1.58289	1.2219	3	C175 ,C175 C175	HSPBP1	Q9NZL4 Hsp70-binding protein 1 OS=Homo sapiens GN=HSPBP1 PE=1 SV=1 :,Q9NZL4 Hsp70-binding protein 1 OS=Homo sapiens GN=HSPBP1 PE=1 SV=1 :Q9NZL4 Hsp70-binding protein 1 OS=Homo sapiens GN=HSPBP1 PE=1 SV=1 :
AAQLPGLC*ETDR	1.16429	0.243877	0.397457	0.219448	0.612829	0.400709	1.0895	1.2391		1.16429	0.243877	0.360063	0.219448	0.612829	0.443621	2	C831 C831 C831 ,C831 C680 C831 C831	NCOA1	Q15788-2 Isoform 2 of Nuclear receptor coactivator 1 OS=Homo sapiens GN=NCOA1 :Q15788 Nuclear receptor coactivator 1 OS=Homo sapiens GN=NCOA1 PE=1 SV=3 :Q15788-3 Isoform 3 of Nuclear receptor coactivator 1 OS=Homo sapiens GN=NCOA1 :,Q15788-2 Isoform 2 of Nuclear receptor coactivator 1 OS=Homo sapiens GN=NCOA1 :B5MCN7 Nuclear receptor coactivator 1 OS=Homo sapiens GN=NCOA1 PE=1 SV=1 :Q15788 Nuclea…
AAQLPNDVVLQIMELC*GATR	0.407374	0.183652	0.330078	-1.29557	0.736004	0.481384	0.5497, 0.5497	0.265		0.454827	0.168582	0.268536	-1.13661	0.773189	0.570997	2	C56 C56 C56 C56 C56 C42 C56	REPS1	Q96D71 RalBP1-associated Eps domain-containing protein 1 OS=Homo sapiens GN=REPS1 PE=1 SV=3 :E9PMG1 RalBP1-associated Eps domain-containing protein 1 OS=Homo sapiens GN=REPS1 PE=1 SV=1 :Q96D71-3 Isoform 3 of RalBP1-associated Eps domain-containing protein 1 OS=Homo sapiens GN=REPS1 :F2Z3L2 RalBP1-associated Eps domain-containing protein 1 OS=Homo sapiens GN=REPS1 PE=1 SV=1 :Q96D71-2 Isoform 2 of …
AAQLQEALLHC*GR	0.392318	0.00557169	0.0259514	-1.3499	2.25401	1.58584	0.3168, 0.3426	0.4601, 0.4601	0.3866	0.393262	0.00130484	0.00458375	-1.34644	2.88444	2.33878	3	C3308 C3486 C2982 C3348 ,C3308 C3486 C2982 C3348 C5394	DST	E9PHM6 Dystonin OS=Homo sapiens GN=DST PE=1 SV=3 :E9PEB9 Dystonin OS=Homo sapiens GN=DST PE=1 SV=3 :Q03001-8 Isoform 2 of Dystonin OS=Homo sapiens GN=DST :F6QMI7 Dystonin OS=Homo sapiens GN=DST PE=1 SV=2 :Q03001 Dystonin OS=Homo sapiens GN=DST PE=1 SV=4 :,E9PHM6 Dystonin OS=Homo sapiens GN=DST PE=1 SV=3 :E9PEB9 Dystonin OS=Homo sapiens GN=DST PE=1 SV=3 :Q03001-8 Isoform 2 of Dystonin OS=Homo sapi…
AAQLQLPQLPLAALQALGEAASC*QLLAR	1.07473	0.326503	0.484592	0.103973	0.486113	0.314624	0.9237, 1.0695, 0.7478, 1.0695, 0.7478	1.2397, 0.8969, 1.1418, 0.9727, 1.1664, 1.2318	1.1510, 1.1514, 0.8888, 1.1514, 1.1510	1.04383	0.0517339	0.104706	0.0618903	1.28622	0.980029	3	C190	F8A1	P23610 Factor VIII intron 22 protein OS=Homo sapiens GN=F8A1 PE=1 SV=2 :
AAQPC*VMGNIQK	0.752226	--	--	-0.410762	0	0			0.7522	0.752226	--	--	-0.410762	0	0	1	C380	SPAG1	Q07617 Sperm-associated antigen 1 OS=Homo sapiens GN=SPAG1 PE=1 SV=3 :
AAQPPAQPCQLC*GR	1.08479	0.595297	0.71645	0.117415	0.225266	0.144814	1.1737, 1.1737	1.2585, 1.2585	0.8103, 0.8836	1.09305	0.402453	0.532632	0.128353	0.395285	0.273573	3	C129 C96 C129 C96 ,C129 C96	ZNF428	M0QXZ5 Zinc finger protein 428 (Fragment) OS=Homo sapiens GN=ZNF428 PE=1 SV=1 :Q96B54 Zinc finger protein 428 OS=Homo sapiens GN=ZNF428 PE=1 SV=2 :M0QXZ5 Zinc finger protein 428 (Fragment) OS=Homo sapiens GN=ZNF428 PE=1 SV=1 :Q96B54 Zinc finger protein 428 OS=Homo sapiens GN=ZNF428 PE=1 SV=2 :,M0QXZ5 Zinc finger protein 428 (Fragment) OS=Homo sapiens GN=ZNF428 PE=1 SV=1 :Q96B54 Zinc finger protei…
AAQPPAQPC*QLCGR	0.916393	0.251993	0.406267	-0.125962	0.598612	0.391188	0.6400, 0.6400	1.287	0.8103, 0.8836	0.852183	0.120599	0.206525	-0.230765	0.918655	0.685027	3	C126 C93	ZNF428	M0QXZ5 Zinc finger protein 428 (Fragment) OS=Homo sapiens GN=ZNF428 PE=1 SV=1 :Q96B54 Zinc finger protein 428 OS=Homo sapiens GN=ZNF428 PE=1 SV=2 :
AAQVALLYLQELAEELSTALPAPVSC*PEGPK	0.970532	0.518373	0.644178	-0.0431528	0.285358	0.190994	1.1050, 0.9348, 0.9425, 0.9348, 0.9425	0.8320, 1.4968, 0.8561, 0.8320, 0.8962, 0.9741, 0.9144	1.0563, 1.0563, 0.9819, 1.1152, 1.0765	0.996896	0.219393	0.330634	-0.00448438	0.658776	0.480653	3	C212	GTF3C2	Q8WUA4 General transcription factor 3C polypeptide 2 OS=Homo sapiens GN=GTF3C2 PE=1 SV=2 :
AAQYGLQLVESQNELQNQLDKC*R	1.21318	0.0856979	0.195872	0.278798	1.06703	0.708027		1.1884, 1.2236	1.3275, 1.1539	1.22336	0.00990181	0.0271731	0.290846	2.00429	1.56586	2	C44 C44	SPDL1	Q96EA4-2 Isoform 2 of Protein Spindly OS=Homo sapiens GN=SPDL1 :Q96EA4 Protein Spindly OS=Homo sapiens GN=SPDL1 PE=1 SV=2 :
AAREEC*PVFTPPGGETLDQVK	0.96567	0.889832	0.943006	-0.0503972	0.050692	0.0254856	0.7566, 0.8595, 0.7566	0.8174, 0.8408, 0.8174	1.1317, 1.2451, 1.1317, 1.2451	0.960187	0.792641	0.917663	-0.0586128	0.100923	0.0373167	3	C114 C114 ,C55 C114 C55 C114	TIGAR	A0A0U1RQD1 Chromosome 12 open reading frame 5, isoform CRA_b OS=Homo sapiens GN=TIGAR PE=1 SV=1 :Q9NQ88 Fructose-2,6-bisphosphatase TIGAR OS=Homo sapiens GN=TIGAR PE=1 SV=1 :A0A0U1RQD1 Chromosome 12 open reading frame 5, isoform CRA_b OS=Homo sapiens GN=TIGAR PE=1 SV=1 :Q9NQ88 Fructose-2,6-bisphosphatase TIGAR OS=Homo sapiens GN=TIGAR PE=1 SV=1 :,Q9NQ88 Fructose-2,6-bisphosphatase TIGAR OS=Homo s…
AARVMVCNSCWLASSENVTPGYIEHHC*AC*ASPHPR	0.472177	--	--	-1.0826	0	0		0.4722		0.472177	--	--	-1.0826	0	0	1	C103,C105	MLLT10	P55197-3 Isoform 3 of Protein AF-10 OS=Homo sapiens GN=MLLT10 :
AASAQSAPLALVTSLAAAASGTGGGGGGGGASGGTSGSC*SPASSEPPAAPADR	0.840421	0.0408419	0.111839	-0.250815	1.38889	0.951407	0.9053, 0.7814		0.5134, 1.1263, 1.2994	0.925164	0.334282	0.462022	-0.11222	0.475887	0.335337	2	C58	MNX1	P50219 Motor neuron and pancreas homeobox protein 1 OS=Homo sapiens GN=MNX1 PE=1 SV=3 :
AASGLLSIGLC*K	2.00725	--	--	1.00522	0	0		2.0072		2.00725	--	--	1.00522	0	0	1	C122 C122 C147	ACSF2	Q96CM8-3 Isoform 3 of Acyl-CoA synthetase family member 2, mitochondrial OS=Homo sapiens GN=ACSF2 :Q96CM8 Acyl-CoA synthetase family member 2, mitochondrial OS=Homo sapiens GN=ACSF2 PE=1 SV=2 :Q96CM8-2 Isoform 2 of Acyl-CoA synthetase family member 2, mitochondrial OS=Homo sapiens GN=ACSF2 :
AASIENVLQDSSPEHC*GR	0.677825	0.0564252	0.140683	-0.561015	1.24853	0.851757	0.7104	0.694	0.629	0.677825	0.0564252	0.112707	-0.561015	1.24853	0.94805	3	C528 C528 C506 C506 C567	MGRN1	O60291-2 Isoform 2 of E3 ubiquitin-protein ligase MGRN1 OS=Homo sapiens GN=MGRN1 :O60291 E3 ubiquitin-protein ligase MGRN1 OS=Homo sapiens GN=MGRN1 PE=1 SV=2 :O60291-4 Isoform 4 of E3 ubiquitin-protein ligase MGRN1 OS=Homo sapiens GN=MGRN1 :O60291-3 Isoform 3 of E3 ubiquitin-protein ligase MGRN1 OS=Homo sapiens GN=MGRN1 :K7EPJ5 E3 ubiquitin-protein ligase MGRN1 (Fragment) OS=Homo sapiens GN=MGRN1…
AASLGLLQFPILNASVDENC*QNITYK	1.07193	--	--	0.100208	0	0	1.0719			1.07193	--	--	0.100208	0	0	1	C333	DBT	P11182 Lipoamide acyltransferase component of branched-chain alpha-keto acid dehydrogenase complex, mitochondrial OS=Homo sapiens GN=DBT PE=1 SV=3 :
AASLLFGPGGPAPDKAAFVMPPALGEVGGHLGGAAVC*LPGPSPAK	1.11826	--	--	0.161254	0	0			1.1183	1.11826	--	--	0.161254	0	0	1	C524	ZBTB7C	A1YPR0 Zinc finger and BTB domain-containing protein 7C OS=Homo sapiens GN=ZBTB7C PE=2 SV=1 :
AASNC*GIVESILNWVK	0.956246	--	--	-0.0645466	0	0			0.9562	0.956246	--	--	-0.0645466	0	0	1	C426 C421 C421	TOP2B	Q02880 DNA topoisomerase 2-beta OS=Homo sapiens GN=TOP2B PE=1 SV=3 :Q02880-2 Isoform Beta-1 of DNA topoisomerase 2-beta OS=Homo sapiens GN=TOP2B :E9PCY5 DNA topoisomerase 2 (Fragment) OS=Homo sapiens GN=TOP2B PE=1 SV=1 :
AASNC*SLVGPSVDAGQALLLAPSSC*HLPYAGAAPMWSGQEGAWK	1.58119	--	--	0.661011	0	0		1.5812		1.58119	--	--	0.661011	0	0	1	C112,C132	ZFAND2B	H7C491 AN1-type zinc finger protein 2B (Fragment) OS=Homo sapiens GN=ZFAND2B PE=4 SV=1 :
AASPQDLAGGYTSSLAC*HR	0.778035	0.0359032	0.100809	-0.362093	1.44487	0.996501	0.7118	0.7557	0.8666	0.778035	0.0359032	0.0776593	-0.362093	1.44487	1.10981	3	C251 C293 C153	MNAT1	P51948-2 Isoform 2 of CDK-activating kinase assembly factor MAT1 OS=Homo sapiens GN=MNAT1 :P51948 CDK-activating kinase assembly factor MAT1 OS=Homo sapiens GN=MNAT1 PE=1 SV=1 :H0YJ92 CDK-activating kinase assembly factor MAT1 (Fragment) OS=Homo sapiens GN=MNAT1 PE=1 SV=1 :
AASSASGSTC*GSMSQTHPVLESGLLASAGC*SAPRGPR	3.57152	--	--	1.83654	0	0			3.5715	3.57152	--	--	1.83654	0	0	1	C19,C39 C19,C39 C19,C39 C19,C39	CBFA2T3	O75081-4 Isoform 3 of Protein CBFA2T3 OS=Homo sapiens GN=CBFA2T3 :H3BNI7 Protein CBFA2T3 (Fragment) OS=Homo sapiens GN=CBFA2T3 PE=1 SV=1 :O75081 Protein CBFA2T3 OS=Homo sapiens GN=CBFA2T3 PE=1 SV=2 :O75081-5 Isoform 4 of Protein CBFA2T3 OS=Homo sapiens GN=CBFA2T3 :
AASVFVLYATSC*ANNFAMK	1.15975	--	--	0.213817	0	0	1.1598			1.15975	--	--	0.213817	0	0	1	C51	POLE3	Q9NRF9 DNA polymerase epsilon subunit 3 OS=Homo sapiens GN=POLE3 PE=1 SV=1 :
AASVFVLYATSC*ANNFAM+K	1.47429	0.101932	0.22279	0.560022	0.991688	0.652105	1.5251		1.4235	1.47429	0.101932	0.180635	0.560022	0.991688	0.743198	2	C51,M57	POLE3	Q9NRF9 DNA polymerase epsilon subunit 3 OS=Homo sapiens GN=POLE3 PE=1 SV=1 :
AATAIMC*DLC*K	0.663765	--	--	-0.591255	0	0		0.6638		0.663765	--	--	-0.591255	0	0	1	C155,C158 C157,C160 C145,C148	TRIM36	D6RAU9 E3 ubiquitin-protein ligase TRIM36 (Fragment) OS=Homo sapiens GN=TRIM36 PE=1 SV=1 :Q9NQ86 E3 ubiquitin-protein ligase TRIM36 OS=Homo sapiens GN=TRIM36 PE=1 SV=2 :Q9NQ86-4 Isoform 4 of E3 ubiquitin-protein ligase TRIM36 OS=Homo sapiens GN=TRIM36 :
AATC*EGSESSGFGKLPK	0.989414	0.934326	0.985347	-0.0153538	0.0295014	0.00641076	0.9213		1.0575	0.989414	0.934326	1	-0.0153538	0.0295014	0	2	C218 C218 C218 C218	CEP131	I3L2J8 Centrosomal protein of 131 kDa OS=Homo sapiens GN=CEP131 PE=1 SV=1 :Q9UPN4-3 Isoform 3 of Centrosomal protein of 131 kDa OS=Homo sapiens GN=CEP131 :Q9UPN4 Centrosomal protein of 131 kDa OS=Homo sapiens GN=CEP131 PE=1 SV=3 :Q9UPN4-2 Isoform 2 of Centrosomal protein of 131 kDa OS=Homo sapiens GN=CEP131 :
AATDAQDANQC*CTSCEDNAPATSYCVECSEPLCETCVEAHQR	0.916957	0.395725	0.541455	-0.125074	0.402606	0.266438	0.8273, 0.7483	0.7782, 0.7815	1.1528	0.857639	0.198239	0.30494	-0.221557	0.70281	0.515786	3	C152	TRIM28	Q13263 Transcription intermediary factor 1-beta OS=Homo sapiens GN=TRIM28 PE=1 SV=5 :
AATDAQDANQCCTSC*EDNAPATSYCVECSEPLCETCVEAHQR	1.15244	--	--	0.204695	0	0			1.1524	1.15244	--	--	0.204695	0	0	1	C156	TRIM28	Q13263 Transcription intermediary factor 1-beta OS=Homo sapiens GN=TRIM28 PE=1 SV=5 :
AATEQEPLEGTEQTLDAEEEQEESEEAAC*GSK	1.04399	--	--	0.0621017	0	0	1.044			1.04399	--	--	0.0621017	0	0	1	C37	ABT1	Q9ULW3 Activator of basal transcription 1 OS=Homo sapiens GN=ABT1 PE=1 SV=1 :
AATFFGC*IGIDKFGEILK	1.0095	0.991699	1	0.0136456	0.00361995	0	1.0878, 1.0878	0.9312		1.03559	0.987761	1	0.0504571	0.00534832	0	2	C106 C71 C89	ADK	P55263 Adenosine kinase OS=Homo sapiens GN=ADK PE=1 SV=2 :P55263-4 Isoform 4 of Adenosine kinase OS=Homo sapiens GN=ADK :P55263-2 Isoform 2 of Adenosine kinase OS=Homo sapiens GN=ADK :
AATGEEVSAEDLGGADLHC*RK	0.817406	0.0823996	0.190418	-0.290875	1.08408	0.720291	0.8366, 0.8826	0.7433, 0.7433, 0.8783	0.8198, 0.8198	0.817654	0.00144504	0.00501325	-0.290438	2.84012	2.29988	3	C267	MCCC2	Q9HCC0 Methylcrotonoyl-CoA carboxylase beta chain, mitochondrial OS=Homo sapiens GN=MCCC2 PE=1 SV=1 :
AATGEEVSAEDLGGADLHC*R	0.916032	0.36842	0.513075	-0.12653	0.433657	0.289819	0.6723, 0.6891, 0.8448	0.6986, 0.8907	1.0733	0.811472	0.147176	0.241401	-0.301388	0.832164	0.617261	3	C267	MCCC2	Q9HCC0 Methylcrotonoyl-CoA carboxylase beta chain, mitochondrial OS=Homo sapiens GN=MCCC2 PE=1 SV=1 :
AATMSAVEAATC*R	1.43152	0.2193	0.370017	0.517543	0.658961	0.431778	0.7959, 1.4553, 1.5704, 1.5792	0.8118, 1.5368, 2.7574	0.9358, 1.7238, 3.3949, 2.3427, 0.9358, 2.0408, 2.3427	1.73024	0.00811845	0.0279945	0.79097	2.09053	1.55293	3	C266 C278 C266 C278 C266 C278 C266 C278 ,C266 C278 C266 C278 C266 C278 ,C266 C278	PYCRL	Q53H96 Pyrroline-5-carboxylate reductase 3 OS=Homo sapiens GN=PYCRL PE=1 SV=3 :A0A0A0MQS1 Pyrroline-5-carboxylate reductase OS=Homo sapiens GN=PYCRL PE=1 SV=1 :Q53H96 Pyrroline-5-carboxylate reductase 3 OS=Homo sapiens GN=PYCRL PE=1 SV=3 :A0A0A0MQS1 Pyrroline-5-carboxylate reductase OS=Homo sapiens GN=PYCRL PE=1 SV=1 :Q53H96 Pyrroline-5-carboxylate reductase 3 OS=Homo sapiens GN=PYCRL PE=1 SV=3 :…
AATM+SAVEAATC*R	0.913084	0.456411	0.591885	-0.131181	0.340644	0.227763	0.8819, 0.6490, 0.6490	0.9010, 0.6709, 1.0286, 0.5910	1.0735, 1.0817, 1.0817	0.860845	0.14696	0.241152	-0.216175	0.8328	0.61771	3	M258,C266 M270,C278 M258,C266 M270,C278	PYCRL	Q53H96 Pyrroline-5-carboxylate reductase 3 OS=Homo sapiens GN=PYCRL PE=1 SV=3 :A0A0A0MQS1 Pyrroline-5-carboxylate reductase OS=Homo sapiens GN=PYCRL PE=1 SV=1 :Q53H96 Pyrroline-5-carboxylate reductase 3 OS=Homo sapiens GN=PYCRL PE=1 SV=3 :A0A0A0MQS1 Pyrroline-5-carboxylate reductase OS=Homo sapiens GN=PYCRL PE=1 SV=1 :
AATPEVVFPWPPLC*CR	0.61099	--	--	-0.710779	0	0			0.611	0.61099	--	--	-0.710779	0	0	1	C190 C190	UPK1A	O00322 Uroplakin-1a OS=Homo sapiens GN=UPK1A PE=2 SV=1 :O00322-2 Isoform 2 of Uroplakin-1a OS=Homo sapiens GN=UPK1A :
AATSTLSVC*DFLGEK	4.55152	0.181583	0.328224	2.18635	0.740926	0.48383	3.7939	5.3091		4.55152	0.181583	0.284533	2.18635	0.740926	0.545867	2	C114 C82 C137	FAM177A1	Q8N128 Protein FAM177A1 OS=Homo sapiens GN=FAM177A1 PE=1 SV=1 :G3V583 Protein FAM177A1 (Fragment) OS=Homo sapiens GN=FAM177A1 PE=1 SV=1 :Q8N128-2 Isoform 2 of Protein FAM177A1 OS=Homo sapiens GN=FAM177A1 :
AAVAAGC*R	1.82965	--	--	0.87157	0	0			1.8297	1.82965	--	--	0.87157	0	0	1	C98 C129	LAP3	P28838-2 Isoform 2 of Cytosol aminopeptidase OS=Homo sapiens GN=LAP3 :P28838 Cytosol aminopeptidase OS=Homo sapiens GN=LAP3 PE=1 SV=3 :
AAVAAGFC*ASFLLGSVLNVLFAPGSEPPRPGQSPEPSPAPGPGR	0.775137	--	--	-0.367476	0	0		0.7751		0.775137	--	--	-0.367476	0	0	1	C13 C13	PKDCC	Q504Y2 Extracellular tyrosine-protein kinase PKDCC OS=Homo sapiens GN=PKDCC PE=2 SV=2 :F8WB71 Extracellular tyrosine-protein kinase PKDCC OS=Homo sapiens GN=PKDCC PE=4 SV=1 :
AAVEEGIVLGGGC*ALLRCIPALDSLTPANEDQK	1.1903	0.309631	0.467696	0.251321	0.509155	0.330036	1.1233		1.2573	1.1903	0.309631	0.435172	0.251321	0.509155	0.361339	2	C442	HSPD1	P10809 60 kDa heat shock protein, mitochondrial OS=Homo sapiens GN=HSPD1 PE=1 SV=2 :
AAVEEGIVLGGGC*ALLRC*IPALDSLTPANEDQK	1.64512	0.123423	0.255603	0.718195	0.908603	0.592434		1.7047	1.5855	1.64512	0.123423	0.210335	0.718195	0.908603	0.677089	2	C442,C447	HSPD1	P10809 60 kDa heat shock protein, mitochondrial OS=Homo sapiens GN=HSPD1 PE=1 SV=2 :
AAVEEGIVLGGGCALLRC*IPALDSLTPANEDQK	1.0347	0.434695	0.572637	0.0492172	0.361816	0.24212	1.2224, 0.9622	0.9064, 1.0373	1.1153, 1.1968	1.07339	0.301449	0.42574	0.102168	0.520786	0.370855	3	C447	HSPD1	P10809 60 kDa heat shock protein, mitochondrial OS=Homo sapiens GN=HSPD1 PE=1 SV=2 :
AAVEEGIVLGGGC*ALLR	0.822187	0.358507	0.501217	-0.282462	0.445502	0.299974	0.9832, 0.7175, 0.7183, 0.7916, 0.7327, 0.7295, 0.7969, 0.7067, 0.7237, 0.7183, 0.7916, 0.7067, 0.7327, 0.6402, 0.9832, 0.7036, 0.6402, 0.7295, 0.7969, 0.7117	0.8274, 0.7867, 0.7944, 0.7999, 1.0824, 0.7915, 0.7904, 0.9138, 0.7867, 0.7954, 0.7999, 0.8769, 1.0824, 0.7915, 0.7713, 0.9881, 0.8769, 0.7696, 0.9881, 0.7904, 0.9138	1.6539, 0.9666, 0.9354, 0.9643, 0.9458, 0.9672, 0.9488, 1.1618, 0.9666, 0.8768, 1.6539, 0.8768, 0.9354, 0.9643, 0.9458, 0.9475, 0.9488	0.874695	0.14438	0.237864	-0.193148	0.840494	0.623672	3	C442 C442 ,C442 C442 C442 ,C442 C442 C442 C442	HSPD1	P10809 60 kDa heat shock protein, mitochondrial OS=Homo sapiens GN=HSPD1 PE=1 SV=2 :P10809 60 kDa heat shock protein, mitochondrial OS=Homo sapiens GN=HSPD1 PE=1 SV=2 :P10809 60 kDa heat shock protein, mitochondrial OS=Homo sapiens GN=HSPD1 PE=1 SV=2 :,P10809 60 kDa heat shock protein, mitochondrial OS=Homo sapiens GN=HSPD1 PE=1 SV=2 :P10809 60 kDa heat shock protein, mitochondrial OS=Homo sapien…
AAVETAEEAKEPAEADITELC*R	1.77361	--	--	0.826691	0	0			1.7736	1.77361	--	--	0.826691	0	0	1	C41	BLOC1S2	Q6QNY1 Biogenesis of lysosome-related organelles complex 1 subunit 2 OS=Homo sapiens GN=BLOC1S2 PE=1 SV=1 :
AAVLVQQWVSYADTELIPAAC*GATLPALGLR	1.2321	0.0276158	0.0811739	0.301116	1.55884	1.09058	0.9583, 1.1473, 1.1473, 0.9723, 1.5874, 1.0429, 1.0899, 1.5874, 1.1992, 1.0429, 1.0899	0.9616, 1.8473, 1.1755, 0.9699, 1.0574, 1.8473, 0.8996, 0.9884, 0.9286	1.1164, 1.1164, 1.7726, 1.2623, 1.0783, 1.0783, 1.3244, 1.5634, 1.8260	1.2303	0.00333274	0.0114348	0.299012	2.4772	1.94177	3	C112 ,C112 C112	VARS	P26640 Valine--tRNA ligase OS=Homo sapiens GN=VARS PE=1 SV=4 :,P26640 Valine--tRNA ligase OS=Homo sapiens GN=VARS PE=1 SV=4 :P26640 Valine--tRNA ligase OS=Homo sapiens GN=VARS PE=1 SV=4 :
AAVQVLDDIEKC*LEK	0.869583	0.120399	0.25107	-0.201605	0.919376	0.600205	0.8083	0.9608	0.8396	0.869583	0.120399	0.206226	-0.201605	0.919376	0.685658	3	C742	MUT	P22033 Methylmalonyl-CoA mutase, mitochondrial OS=Homo sapiens GN=MUT PE=1 SV=4 :
AAVSDLDKLLDDFEQNPDEQDYLQDVQNAYDSNHC*SVSSELASSQR	1.02321	0.714371	0.789845	0.0331017	0.146076	0.102458	0.9379	1.0652	1.0665	1.02321	0.714371	0.84188	0.0331017	0.146076	0.0747496	3	C41 C41	ZFYVE16	Q7Z3T8-3 Isoform 2 of Zinc finger FYVE domain-containing protein 16 OS=Homo sapiens GN=ZFYVE16 :Q7Z3T8 Zinc finger FYVE domain-containing protein 16 OS=Homo sapiens GN=ZFYVE16 PE=1 SV=3 :
AAVSTNC*R	1.22926	0.418617	0.55828	0.297785	0.378183	0.253148		1.053	1.4055	1.22926	0.418617	0.549177	0.297785	0.378183	0.260288	2	C169 C225 C225 C247	RPP30	Q5VU10 Ribonuclease P protein subunit p30 (Fragment) OS=Homo sapiens GN=RPP30 PE=1 SV=1 :P78346 Ribonuclease P protein subunit p30 OS=Homo sapiens GN=RPP30 PE=1 SV=1 :P78346-2 Isoform 2 of Ribonuclease P protein subunit p30 OS=Homo sapiens GN=RPP30 :Q5VU11 Ribonuclease P protein subunit p30 (Fragment) OS=Homo sapiens GN=RPP30 PE=1 SV=1 :
AAVVLC*MDVGFTMSNSIPGIESPFEQAKK	0.700637	--	--	-0.51326	0	0		0.7006		0.700637	--	--	-0.51326	0	0	1	C13	XRCC5	P13010 X-ray repair cross-complementing protein 5 OS=Homo sapiens GN=XRCC5 PE=1 SV=3 :
AAWGEETDYTPVWC*MR	0.850245	0.700946	0.774846	-0.234049	0.154315	0.110784	0.3003	1.4002, 1.4002		1.03355	0.621161	0.749327	0.047613	0.206796	0.125328	2	C35 C29 C35 ,C29 C35	UROD	Q5T446 Uroporphyrinogen decarboxylase (Fragment) OS=Homo sapiens GN=UROD PE=1 SV=1 :H0Y5R6 Uroporphyrinogen decarboxylase (Fragment) OS=Homo sapiens GN=UROD PE=1 SV=1 :P06132 Uroporphyrinogen decarboxylase OS=Homo sapiens GN=UROD PE=1 SV=2 :,H0Y5R6 Uroporphyrinogen decarboxylase (Fragment) OS=Homo sapiens GN=UROD PE=1 SV=1 :P06132 Uroporphyrinogen decarboxylase OS=Homo sapiens GN=UROD PE=1 SV=2 :
AAWGQEGAHPAPGLGDGHTQGPVSDLC*PVTSAQAPR	2.04666	--	--	1.03327	0	0	2.0467			2.04666	--	--	1.03327	0	0	1	C130	CDCA4	Q9BXL8 Cell division cycle-associated protein 4 OS=Homo sapiens GN=CDCA4 PE=1 SV=1 :
AAYEAFC*R	24.398	0.0114567	0.0564048	4.60869	1.94094	1.24868	15.9190, 38.0165, 15.9190	22.3414, 12.8518, 27.4361, 12.8518	10.1959, 34.7602, 11.9416	20.2233	0.00646401	0.0223082	4.33795	2.1895	1.65154	3	C110 C110 C110 ,C110 C110 C110 C110 C110 C110	ALDH5A1	C9J8Q5 Succinate-semialdehyde dehydrogenase, mitochondrial OS=Homo sapiens GN=ALDH5A1 PE=1 SV=1 :P51649-2 Isoform 2 of Succinate-semialdehyde dehydrogenase, mitochondrial OS=Homo sapiens GN=ALDH5A1 :P51649 Succinate-semialdehyde dehydrogenase, mitochondrial OS=Homo sapiens GN=ALDH5A1 PE=1 SV=2 :,C9J8Q5 Succinate-semialdehyde dehydrogenase, mitochondrial OS=Homo sapiens GN=ALDH5A1 PE=1 SV=1 :P5164…
AC*AAGTPAVIR	2.32602	0.120347	0.250996	1.21786	0.919565	0.600332	4.0880, 1.1856, 4.0880, 7.9446	2.8274, 11.6069, 1.0174, 2.8274, 11.6069	1.0562, 2.7695	4.63799	0.000985117	0.00343282	2.2135	3.00651	2.46435	3	C1070 C1139 C1139 C1139 ,C1070 C1139 C1139 C1139 C1070 C1139 C1139 C1139	HCFC1	P51610-2 Isoform 2 of Host cell factor 1 OS=Homo sapiens GN=HCFC1 :P51610 Host cell factor 1 OS=Homo sapiens GN=HCFC1 PE=1 SV=2 :A6NEM2 Host cell factor 1 OS=Homo sapiens GN=HCFC1 PE=1 SV=2 :P51610-4 Isoform 4 of Host cell factor 1 OS=Homo sapiens GN=HCFC1 :P51610-2 Isoform 2 of Host cell factor 1 OS=Homo sapiens GN=HCFC1 :P51610 Host cell factor 1 OS=Homo sapiens GN=HCFC1 PE=1 SV=2 :A6NEM2 Host …
AC*ADAGLLDESFLR	1.26809	--	--	0.342657	0	0			1.2681	1.26809	--	--	0.342657	0	0	1	C584 C829 C700 C880	UBE4B	O95155-3 Isoform 3 of Ubiquitin conjugation factor E4 B OS=Homo sapiens GN=UBE4B :O95155 Ubiquitin conjugation factor E4 B OS=Homo sapiens GN=UBE4B PE=1 SV=1 :O95155-2 Isoform 2 of Ubiquitin conjugation factor E4 B OS=Homo sapiens GN=UBE4B :O95155-4 Isoform 4 of Ubiquitin conjugation factor E4 B OS=Homo sapiens GN=UBE4B :
AC*ADATLSQITNNIDPVGR	1.01492	0.921466	0.972966	0.0213716	0.0355209	0.0119022	0.9431	0.9427, 0.9427	1.159	0.996868	0.904197	1	-0.00452546	0.0437368	0	3	C25 ,C25 C25	GNB1	P62873 Guanine nucleotide-binding protein G(I)/G(S)/G(T) subunit beta-1 OS=Homo sapiens GN=GNB1 PE=1 SV=3 :,P62873 Guanine nucleotide-binding protein G(I)/G(S)/G(T) subunit beta-1 OS=Homo sapiens GN=GNB1 PE=1 SV=3 :P62873-2 Isoform 2 of Guanine nucleotide-binding protein G(I)/G(S)/G(T) subunit beta-1 OS=Homo sapiens GN=GNB1 :
AC*AELHQNVNVK	0.935703	0.727515	0.804001	-0.095877	0.138158	0.0947436	0.8524	0.9318	1.0229, 1.0229	0.957502	0.673548	0.801561	-0.0626522	0.171631	0.0960634	3	C286	VPS35	Q96QK1 Vacuolar protein sorting-associated protein 35 OS=Homo sapiens GN=VPS35 PE=1 SV=2 :
AC*ALQVLSAILEGSK	1.1173	0.435058	0.572839	0.160012	0.361452	0.241968		0.9710, 1.0535	1.2097, 1.2097	1.11094	0.133748	0.223837	0.151781	0.873711	0.650068	2	C476 ,C476 C476 C476 C476	HEATR6	Q6AI08 HEAT repeat-containing protein 6 OS=Homo sapiens GN=HEATR6 PE=1 SV=1 :K7EIX2 HEAT repeat-containing protein 6 OS=Homo sapiens GN=HEATR6 PE=1 SV=1 :Q6AI08 HEAT repeat-containing protein 6 OS=Homo sapiens GN=HEATR6 PE=1 SV=1 :K7EIX2 HEAT repeat-containing protein 6 OS=Homo sapiens GN=HEATR6 PE=1 SV=1 :,Q6AI08 HEAT repeat-containing protein 6 OS=Homo sapiens GN=HEATR6 PE=1 SV=1 :
AC*ALSQINTK	1.56673	--	--	0.647758	0	0		1.4732, 1.6626		1.5679	0.0977131	0.174584	0.648831	1.01005	0.757997	1	C40 C40 C64 C40 C40 C40 C40 C64 C40 C40	CRYZL1	C9JAL0 Quinone oxidoreductase-like protein 1 (Fragment) OS=Homo sapiens GN=CRYZL1 PE=1 SV=1 :O95825-2 Isoform 2 of Quinone oxidoreductase-like protein 1 OS=Homo sapiens GN=CRYZL1 :A6NHJ8 Quinone oxidoreductase-like protein 1 OS=Homo sapiens GN=CRYZL1 PE=1 SV=2 :O95825 Quinone oxidoreductase-like protein 1 OS=Homo sapiens GN=CRYZL1 PE=1 SV=2 :A6NND8 Quinone oxidoreductase-like protein 1 OS=Homo sa…
AC*ANPAAGSVILLENLR	0.880913	0.295789	0.453102	-0.182928	0.529019	0.343804	0.9941, 1.3152, 0.9418, 0.6795, 0.5179, 0.4874, 0.8690, 1.3152, 0.9418, 0.6795, 0.5179, 0.7891, 0.9941, 0.8690	1.2221, 1.5313, 1.0222, 1.2197, 1.2221, 1.5313, 1.2197	0.6729, 0.3966, 0.7380, 1.4109, 1.0431, 0.3966, 1.2056, 0.7380, 1.4109, 0.4556	0.946713	0.0141473	0.0365378	-0.0790011	1.84933	1.43726	3	C80 C108 C80 C108 C80 C108 C80 C108 C80 C108 C80 C108 C80 C108 ,C80 C108 C80 C108 C80 C108 C80 C108 C80 C108 ,C80 C108 C80 C108 C80 C108 C80 C108	PGK1	P00558-2 Isoform 2 of Phosphoglycerate kinase 1 OS=Homo sapiens GN=PGK1 :P00558 Phosphoglycerate kinase 1 OS=Homo sapiens GN=PGK1 PE=1 SV=3 :P00558-2 Isoform 2 of Phosphoglycerate kinase 1 OS=Homo sapiens GN=PGK1 :P00558 Phosphoglycerate kinase 1 OS=Homo sapiens GN=PGK1 PE=1 SV=3 :P00558-2 Isoform 2 of Phosphoglycerate kinase 1 OS=Homo sapiens GN=PGK1 :P00558 Phosphoglycerate kinase 1 OS=Homo sap…
AC*ASEEVPTLTYEER	0.465008	0.0231073	0.0702635	-1.10467	1.63625	1.15327	0.4144, 0.4539	0.5522	0.4109, 0.4109	0.448461	0.0036953	0.0127824	-1.15694	2.43235	1.89339	3	C342	LZTR1	Q8N653 Leucine-zipper-like transcriptional regulator 1 OS=Homo sapiens GN=LZTR1 PE=1 SV=2 :
AC*ASPSAQVEGSPVAGSDGSQPAVK	1.32507	--	--	0.406068	0	0		1.3251		1.32507	--	--	0.406068	0	0	1	C249	LRWD1	Q9UFC0 Leucine-rich repeat and WD repeat-containing protein 1 OS=Homo sapiens GN=LRWD1 PE=1 SV=2 :
AC*AVETSVDLSEISSK	1.24083	0.0980202	0.216332	0.311305	1.00868	0.66488	0.7546, 1.2715	1.0058, 1.4735	1.0327, 1.5275	1.1776	0.149012	0.243766	0.235845	0.82678	0.613027	3	C220 C235	CDCA2	E9PEI0 Cell division cycle-associated protein 2 OS=Homo sapiens GN=CDCA2 PE=1 SV=1 :Q69YH5 Cell division cycle-associated protein 2 OS=Homo sapiens GN=CDCA2 PE=1 SV=2 :
AC*C*SLGGEQGQPVHMGDPELLGIK	0.87866	--	--	-0.186622	0	0			0.8787	0.87866	--	--	-0.186622	0	0	1	C171,C171 C186,C186 C186,C186 C88,C88 C186,C186 C186,C186 C181,C181	C14orf159	H0YB09 UPF0317 protein C14orf159, mitochondrial (Fragment) OS=Homo sapiens GN=C14orf159 PE=1 SV=1 :Q7Z3D6-4 Isoform 4 of UPF0317 protein C14orf159, mitochondrial OS=Homo sapiens GN=C14orf159 :Q7Z3D6-2 Isoform 2 of UPF0317 protein C14orf159, mitochondrial OS=Homo sapiens GN=C14orf159 :H0YB62 UPF0317 protein C14orf159, mitochondrial (Fragment) OS=Homo sapiens GN=C14orf159 PE=1 SV=1 :Q7Z3D6-3 Isofor…
AC*DELVEEMEHYGK	0.977081	0.628838	0.74776	-0.0334492	0.201461	0.126238	1.1065, 0.8355, 1.1065	0.8836, 0.8836	1.1070, 1.1070	1.00426	0.566655	0.694178	0.00613479	0.246681	0.158529	3	C257 C576 C597 C542 C257 C576 C597 C542 ,C257 C576 C597 C542	PLOD2	O00469-3 Isoform 3 of Procollagen-lysine,2-oxoglutarate 5-dioxygenase 2 OS=Homo sapiens GN=PLOD2 :O00469 Procollagen-lysine,2-oxoglutarate 5-dioxygenase 2 OS=Homo sapiens GN=PLOD2 PE=1 SV=2 :O00469-2 Isoform 2 of Procollagen-lysine,2-oxoglutarate 5-dioxygenase 2 OS=Homo sapiens GN=PLOD2 :E7ETU9 Procollagen-lysine,2-oxoglutarate 5-dioxygenase 2 OS=Homo sapiens GN=PLOD2 PE=1 SV=1 :O00469-3 Isoform …
AC*DESFQPLGDIMK	1.02659	0.794229	0.852092	0.0378663	0.100054	0.0695134	0.8981, 0.8981	1.0111	1.1706, 1.1706	1.02969	0.667737	0.795679	0.0422163	0.175394	0.0992621	3	C594 C567 C595 C573 C567	GIGYF2	Q6Y7W6-3 Isoform 2 of PERQ amino acid-rich with GYF domain-containing protein 2 OS=Homo sapiens GN=GIGYF2 :Q6Y7W6-4 Isoform 3 of PERQ amino acid-rich with GYF domain-containing protein 2 OS=Homo sapiens GN=GIGYF2 :I1E4Y6 PERQ amino acid-rich with GYF domain-containing protein 2 OS=Homo sapiens GN=GIGYF2 PE=1 SV=1 :Q6Y7W6 PERQ amino acid-rich with GYF domain-containing protein 2 OS=Homo sapiens GN…
AC*DESVLMDLK	1.09408	0.668758	0.78032	0.12972	0.174731	0.107727	1.2071	1.0412, 0.6924	1.1816	1.03058	0.667905	0.795764	0.043454	0.175285	0.0992158	3	C540 C558	DDX41	Q9UJV9 Probable ATP-dependent RNA helicase DDX41 OS=Homo sapiens GN=DDX41 PE=1 SV=2 :J3KNN5 Probable ATP-dependent RNA helicase DDX41 (Fragment) OS=Homo sapiens GN=DDX41 PE=1 SV=1 :
AC*DESVLM+DLK	0.798	--	--	-0.32554	0	0			0.798	0.798	--	--	-0.32554	0	0	1	C540,M546 C558,M564	DDX41	Q9UJV9 Probable ATP-dependent RNA helicase DDX41 OS=Homo sapiens GN=DDX41 PE=1 SV=2 :J3KNN5 Probable ATP-dependent RNA helicase DDX41 (Fragment) OS=Homo sapiens GN=DDX41 PE=1 SV=1 :
AC*DGNVDHAATHITNR	0.821628	0.0906613	0.204412	-0.283442	1.04258	0.689493	0.7676		0.8799, 0.7777	0.808422	0.170793	0.271254	-0.306819	0.767529	0.566623	2	C424 C400 C400 C424	NUB1	H3BM14 NEDD8 ultimate buster 1 OS=Homo sapiens GN=NUB1 PE=1 SV=1 :Q9Y5A7 NEDD8 ultimate buster 1 OS=Homo sapiens GN=NUB1 PE=1 SV=2 :Q9Y5A7-2 Isoform 2 of NEDD8 ultimate buster 1 OS=Homo sapiens GN=NUB1 :H3BM74 NEDD8 ultimate buster 1 OS=Homo sapiens GN=NUB1 PE=1 SV=1 :
AC*DILAIDK	0.718215	0.401642	0.547915	-0.477512	0.39616	0.261287	0.8660, 0.9159, 0.8798, 0.9159	0.9505, 1.0071, 0.9505, 1.0071, 1.0200	1.0396, 1.0101, 1.0235, 1.0396, 1.0725, 0.0158	0.914257	0.32285	0.449651	-0.129329	0.490999	0.347125	3	C47 C47	DFFA	O00273 DNA fragmentation factor subunit alpha OS=Homo sapiens GN=DFFA PE=1 SV=1 :O00273 DNA fragmentation factor subunit alpha OS=Homo sapiens GN=DFFA PE=1 SV=1 :
ACDLGHIWAC*ANASR	1.06374	0.43402	0.572342	0.0891449	0.362491	0.242344	1.1231		1.0044, 1.0044	1.04396	0.364314	0.492945	0.0620618	0.438524	0.307201	2	C187	COA7	Q96BR5 Cytochrome c oxidase assembly factor 7 OS=Homo sapiens GN=COA7 PE=1 SV=2 :
AC*DLPAWVHFPDTER	0.919443	--	--	-0.121168	0	0		0.9194		0.919443	--	--	-0.121168	0	0	1	C181 C153 C181 C123 C181	ESYT2	A0A087WXU3 Extended synaptotagmin-2 OS=Homo sapiens GN=ESYT2 PE=1 SV=1 :A0FGR8-2 Isoform 2 of Extended synaptotagmin-2 OS=Homo sapiens GN=ESYT2 :A0FGR8 Extended synaptotagmin-2 OS=Homo sapiens GN=ESYT2 PE=1 SV=1 :H7BXI1 Extended synaptotagmin-2 (Fragment) OS=Homo sapiens GN=ESYT2 PE=1 SV=1 :A0FGR8-6 Isoform 6 of Extended synaptotagmin-2 OS=Homo sapiens GN=ESYT2 :
AC*DSVTSNVLPLLLEQFHK	1.0113	--	--	0.0162158	0	0			1.0113	1.0113	--	--	0.0162158	0	0	1	C386 C343 C407	MMS19	Q96T76 MMS19 nucleotide excision repair protein homolog OS=Homo sapiens GN=MMS19 PE=1 SV=2 :Q96T76-9 Isoform 6 of MMS19 nucleotide excision repair protein homolog OS=Homo sapiens GN=MMS19 :Q96T76-8 Isoform 5 of MMS19 nucleotide excision repair protein homolog OS=Homo sapiens GN=MMS19 :
AC*DYIQELR	0.114446	0.0566308	0.141111	-3.12726	1.24695	0.85044	0.0735	0.1098, 0.1098	0.1601	0.113283	0.00012093	0.000423192	-3.14199	3.91746	3.37346	3	C248 C220 C189 C187	USF1	P22415 Upstream stimulatory factor 1 OS=Homo sapiens GN=USF1 PE=1 SV=1 :B1AQP1 Upstream stimulatory factor 1 OS=Homo sapiens GN=USF1 PE=1 SV=1 :P22415-2 Isoform 2 of Upstream stimulatory factor 1 OS=Homo sapiens GN=USF1 :E9PME6 Upstream stimulatory factor 1 (Fragment) OS=Homo sapiens GN=USF1 PE=1 SV=7 :
ACEAFEAQEC*ER	0.280226	0.0229903	0.0699464	-1.83534	1.63845	1.15523	0.3001	0.2765	0.2641	0.280226	0.0229903	0.0542072	-1.83534	1.63845	1.26594	3	C221 C221	PSTPIP2	Q9H939-2 Isoform 2 of Proline-serine-threonine phosphatase-interacting protein 2 OS=Homo sapiens GN=PSTPIP2 :Q9H939 Proline-serine-threonine phosphatase-interacting protein 2 OS=Homo sapiens GN=PSTPIP2 PE=1 SV=4 :
AC*EDPPAPWEEK	1.23572	--	--	0.305351	0	0			1.2357	1.23572	--	--	0.305351	0	0	1	C22 C22	CENPP	Q6IPU0 Centromere protein P OS=Homo sapiens GN=CENPP PE=1 SV=1 :A0A087WTF1 Centromere protein P OS=Homo sapiens GN=CENPP PE=1 SV=1 :
AC*EGVPSAPQNPPQR	1.77625	0.0290884	0.0847325	0.828836	1.53628	1.07195	1.8996, 1.8996	1.6358, 1.6358	1.7933	1.77284	0.00920223	0.0313969	0.826063	2.03611	1.50311	3	C381 C1050 C939 C952 C718 C1069	SETD5	H7C1F2 SET domain-containing protein 5 (Fragment) OS=Homo sapiens GN=SETD5 PE=1 SV=7 :Q9C0A6 SET domain-containing protein 5 OS=Homo sapiens GN=SETD5 PE=1 SV=2 :Q9C0A6-2 Isoform 2 of SET domain-containing protein 5 OS=Homo sapiens GN=SETD5 :Q9C0A6-3 Isoform 3 of SET domain-containing protein 5 OS=Homo sapiens GN=SETD5 :H0Y3R4 SET domain-containing protein 5 (Fragment) OS=Homo sapiens GN=SETD5 PE=…
AC*EIRDQITSK	1.02733	0.490064	0.621175	0.0388981	0.309747	0.206786		1.0038	1.0508, 1.0508	1.03516	0.170961	0.271487	0.0498583	0.767102	0.566251	2	C221 C227	RAD50	Q92878 DNA repair protein RAD50 OS=Homo sapiens GN=RAD50 PE=1 SV=1 :Q92878-2 Isoform 2 of DNA repair protein RAD50 OS=Homo sapiens GN=RAD50 :
AC*ESASHDNQSVR	1.10829	0.538867	0.665533	0.148329	0.268519	0.17683	2.9755, 0.9134, 0.9134	4.1789, 0.7019, 0.7019	3.8146, 0.7191	1.86486	0.719096	0.846482	0.899067	0.143213	0.0723824	3	C285	TRMT10A	Q8TBZ6 tRNA methyltransferase 10 homolog A OS=Homo sapiens GN=TRMT10A PE=1 SV=1 :
AC*EVALEEIKAETEK	0.0875532	0.10692	0.230756	-3.5137	0.970939	0.636847	0.1024	0.0649	0.0906, 0.0999	0.0894791	0.00208924	0.00717722	-3.48231	2.68001	2.14404	3	C37 C37 ,C37	ARFGEF1	Q9Y6D6 Brefeldin A-inhibited guanine nucleotide-exchange protein 1 OS=Homo sapiens GN=ARFGEF1 PE=1 SV=2 :,Q9Y6D6 Brefeldin A-inhibited guanine nucleotide-exchange protein 1 OS=Homo sapiens GN=ARFGEF1 PE=1 SV=2 :E5RJN9 Brefeldin A-inhibited guanine nucleotide-exchange protein 1 (Fragment) OS=Homo sapiens GN=ARFGEF1 PE=1 SV=1 :
AC*FCDDHTR	0.943386	0.578071	0.70037	-0.0840796	0.238019	0.154673	0.8666	1.0202		0.943386	0.578071	0.705605	-0.0840796	0.238019	0.151439	2	C192 C192	ZNF330	D6RBR7 Zinc finger protein 330 (Fragment) OS=Homo sapiens GN=ZNF330 PE=1 SV=1 :Q9Y3S2 Zinc finger protein 330 OS=Homo sapiens GN=ZNF330 PE=1 SV=1 :
AC*FGGLFANLIRPGDAK	1.35206	--	--	0.435158	0	0			0.7761, 2.7152	1.74561	0.690783	0.819317	0.803729	0.160658	0.0865479	1	C2892 C2892	BIRC6	Q9NR09 Baculoviral IAP repeat-containing protein 6 OS=Homo sapiens GN=BIRC6 PE=1 SV=2 :Q9NR09 Baculoviral IAP repeat-containing protein 6 OS=Homo sapiens GN=BIRC6 PE=1 SV=2 :
AC*FGTFLPEEK	1.09781	0.582439	0.704057	0.134627	0.23475	0.152392		0.9829, 0.9829	1.3013, 1.0418	1.07726	0.432545	0.563326	0.10737	0.363969	0.24924	2	C80 C80 ,C80	SDHAF3	Q9NRP4 Succinate dehydrogenase assembly factor 3, mitochondrial OS=Homo sapiens GN=SDHAF3 PE=1 SV=1 :,Q9NRP4 Succinate dehydrogenase assembly factor 3, mitochondrial OS=Homo sapiens GN=SDHAF3 PE=1 SV=1 :Q9NRP4 Succinate dehydrogenase assembly factor 3, mitochondrial OS=Homo sapiens GN=SDHAF3 PE=1 SV=1 :
AC*FQVGTSEEMK	0.829175	0.0559261	0.143384	-0.270252	1.25239	0.843499	0.6238, 0.9523, 0.9523	0.7091, 0.9330, 0.7091, 0.9330	0.6982, 0.9424, 0.9145, 0.9424	0.846376	0.00923461	0.0314488	-0.24063	2.03458	1.5024	3	C717 C718 C729 C728 C717 C717 C718 C729 C728 C717 ,C717 C718 C729 C728 C717 C157 C717 C718 C729 C728 C717 C157 C717 C718 C729 C728 C717 C157	NUP214	P35658-5 Isoform 5 of Nuclear pore complex protein Nup214 OS=Homo sapiens GN=NUP214 :P35658-4 Isoform 4 of Nuclear pore complex protein Nup214 OS=Homo sapiens GN=NUP214 :P35658-3 Isoform 3 of Nuclear pore complex protein Nup214 OS=Homo sapiens GN=NUP214 :P35658 Nuclear pore complex protein Nup214 OS=Homo sapiens GN=NUP214 PE=1 SV=2 :P35658-2 Isoform 2 of Nuclear pore complex protein Nup214 OS=Hom…
AC*FQVGTSEEM+K	1.37446	--	--	0.458861	0	0		1.3745		1.37446	--	--	0.458861	0	0	1	C717,M726 C718,M727 C729,M738 C728,M737 C717,M726	NUP214	P35658-5 Isoform 5 of Nuclear pore complex protein Nup214 OS=Homo sapiens GN=NUP214 :P35658-4 Isoform 4 of Nuclear pore complex protein Nup214 OS=Homo sapiens GN=NUP214 :P35658-3 Isoform 3 of Nuclear pore complex protein Nup214 OS=Homo sapiens GN=NUP214 :P35658 Nuclear pore complex protein Nup214 OS=Homo sapiens GN=NUP214 PE=1 SV=2 :P35658-2 Isoform 2 of Nuclear pore complex protein Nup214 OS=Hom…
AC*FTM+DPK	0.910551	--	--	-0.135188	0	0	0.9106			0.910551	--	--	-0.135188	0	0	1	C444,M447	VARS	P26640 Valine--tRNA ligase OS=Homo sapiens GN=VARS PE=1 SV=4 :
AC*FTQWLCHLHNEVNR	1.01986	0.707209	0.783766	0.0283738	0.150452	0.105814		1.0962, 1.0962	0.9435	1.04532	0.511813	0.640077	0.0639465	0.290889	0.193768	2	C165 C85 C90	GFER	P55789 FAD-linked sulfhydryl oxidase ALR OS=Homo sapiens GN=GFER PE=1 SV=2 :P55789-2 Isoform 2 of FAD-linked sulfhydryl oxidase ALR OS=Homo sapiens GN=GFER :H3BQQ4 Sulfhydryl oxidase OS=Homo sapiens GN=GFER PE=1 SV=1 :
AC*FYNLDKFR	1.00242	0.896581	0.949243	0.00348196	0.0474106	0.0226227	0.9569, 0.9660, 0.8348, 0.7829, 0.9660, 0.8348, 0.9728, 0.8209, 0.9580, 0.9728, 0.8209, 0.7829, 1.0579, 1.4182	0.9965, 0.8210, 0.9515, 0.7801, 1.2675, 1.1251, 0.9965, 1.2675, 0.8210, 1.1146, 0.9515, 0.7801	1.2584, 0.8576, 0.7931, 1.1670, 1.0174, 0.6072, 1.1546, 1.1394, 1.2584, 1.1546, 1.1394, 0.7931, 1.1670, 1.0174	0.988591	0.904812	1	-0.0165541	0.0434417	0	3	C385 C385 ,C385 C385 C385	RBM17	Q96I25 Splicing factor 45 OS=Homo sapiens GN=RBM17 PE=1 SV=1 :Q96I25 Splicing factor 45 OS=Homo sapiens GN=RBM17 PE=1 SV=1 :,Q96I25 Splicing factor 45 OS=Homo sapiens GN=RBM17 PE=1 SV=1 :Q96I25 Splicing factor 45 OS=Homo sapiens GN=RBM17 PE=1 SV=1 :Q96I25 Splicing factor 45 OS=Homo sapiens GN=RBM17 PE=1 SV=1 :
AC*FYNLDK	2.59023	--	--	1.37308	0	0	2.5902			2.59023	--	--	1.37308	0	0	1	C385	RBM17	Q96I25 Splicing factor 45 OS=Homo sapiens GN=RBM17 PE=1 SV=1 :
AC*GNFGIPCELR	2.63889	0.103761	0.22565	1.39993	0.983966	0.646565	3.9771	1.3007		2.63889	0.103761	0.183245	1.39993	0.983966	0.736967	2	C288 C288	PAICS	E9PBS1 Multifunctional protein ADE2 (Fragment) OS=Homo sapiens GN=PAICS PE=1 SV=1 :P22234 Multifunctional protein ADE2 OS=Homo sapiens GN=PAICS PE=1 SV=3 :
ACGNFGIPC*ELR	1.46403	0.018453	0.092422	0.549945	1.73393	1.03422	1.4924		1.4357	1.46403	0.018453	0.0455334	0.549945	1.73393	1.34167	2	C295 C295	PAICS	E9PBS1 Multifunctional protein ADE2 (Fragment) OS=Homo sapiens GN=PAICS PE=1 SV=1 :P22234 Multifunctional protein ADE2 OS=Homo sapiens GN=PAICS PE=1 SV=3 :
AC*GVDFEIR	1.0819	0.296547	0.454043	0.113565	0.527906	0.342903	1.1420, 1.1420	0.9523	1.1514	1.09691	0.137534	0.228849	0.133448	0.86159	0.640451	3	C126 C126 C141 C141 ,C126 C141 C130 C126 C141 C141 C162	ARRB2	P32121-5 Isoform 5 of Beta-arrestin-2 OS=Homo sapiens GN=ARRB2 :K7ENA6 Beta-arrestin-2 OS=Homo sapiens GN=ARRB2 PE=1 SV=1 :I3L412 Beta-arrestin-2 (Fragment) OS=Homo sapiens GN=ARRB2 PE=1 SV=1 :P32121-2 Isoform 3 of Beta-arrestin-2 OS=Homo sapiens GN=ARRB2 :P32121-3 Isoform 2 of Beta-arrestin-2 OS=Homo sapiens GN=ARRB2 :P32121 Beta-arrestin-2 OS=Homo sapiens GN=ARRB2 PE=1 SV=2 :P32121-4 Isoform 4 …
AC*GVDYEVK	0.820339	0.0775704	0.181987	-0.285707	1.1103	0.73996	0.7876	0.8531		0.820339	0.0775704	0.144987	-0.285707	1.1103	0.83867	2	C140 C140 C135	ARRB1	P49407-2 Isoform 1B of Beta-arrestin-1 OS=Homo sapiens GN=ARRB1 :P49407 Beta-arrestin-1 OS=Homo sapiens GN=ARRB1 PE=1 SV=2 :E9PM35 Beta-arrestin-1 (Fragment) OS=Homo sapiens GN=ARRB1 PE=1 SV=7 :
ACGVSRPVIAC*SVTIK	0.814603	0.283422	0.439948	-0.295831	0.547566	0.356599	0.8655	0.7637, 0.7637		0.797639	0.0114347	0.0310543	-0.326191	1.94178	1.50788	2	C102 C106	SNU13	P55769 NHP2-like protein 1 OS=Homo sapiens GN=SNU13 PE=1 SV=3 :B1AHD1 NHP2-like protein 1 OS=Homo sapiens GN=SNU13 PE=1 SV=1 :
AC*HEMALR	1.16366	--	--	0.218675	0	0			1.1637	1.16366	--	--	0.218675	0	0	1	C287 C287	TRMT1	Q9NXH9-2 Isoform 2 of tRNA (guanine(26)-N(2))-dimethyltransferase OS=Homo sapiens GN=TRMT1 :Q9NXH9 tRNA (guanine(26)-N(2))-dimethyltransferase OS=Homo sapiens GN=TRMT1 PE=1 SV=1 :
AC*HPHENSSDR	0.728925	0.0882123	0.200232	-0.456159	1.05447	0.698467	0.6721	0.6279	0.8659, 1.1726	0.83463	0.114836	0.198823	-0.260792	0.939923	0.701534	3	C1312 C1312 C1312	PRR14L	Q5THK1 Protein PRR14L OS=Homo sapiens GN=PRR14L PE=1 SV=1 :Q5THK1-4 Isoform 4 of Protein PRR14L OS=Homo sapiens GN=PRR14L :Q5THK1-2 Isoform 2 of Protein PRR14L OS=Homo sapiens GN=PRR14L :
AC*INTLQFLYSR	0.930093	--	--	-0.104552	0	0			0.9301	0.930093	--	--	-0.104552	0	0	1	C742 C552 C552 C580	CHTF18	A0A0D9SF58 Chromosome transmission fidelity protein 18 homolog OS=Homo sapiens GN=CHTF18 PE=1 SV=1 :E7EXA6 Chromosome transmission fidelity protein 18 homolog OS=Homo sapiens GN=CHTF18 PE=1 SV=2 :Q8WVB6 Chromosome transmission fidelity protein 18 homolog OS=Homo sapiens GN=CHTF18 PE=1 SV=1 :Q8WVB6-2 Isoform 2 of Chromosome transmission fidelity protein 18 homolog OS=Homo sapiens GN=CHTF18 :
AC*IPDTIPNR	1.05826	--	--	0.0816998	0	0			1.0583	1.05826	--	--	0.0816998	0	0	1	C31 C48 C31 C123 C31	TADA2B	D6RC20 Transcriptional adapter 2-beta (Fragment) OS=Homo sapiens GN=TADA2B PE=1 SV=1 :Q86TJ2-2 Isoform 2 of Transcriptional adapter 2-beta OS=Homo sapiens GN=TADA2B :D6RJ05 Transcriptional adapter 2-beta (Fragment) OS=Homo sapiens GN=TADA2B PE=1 SV=1 :Q86TJ2 Transcriptional adapter 2-beta OS=Homo sapiens GN=TADA2B PE=1 SV=2 :Q86TJ2-3 Isoform 3 of Transcriptional adapter 2-beta OS=Homo sapiens GN=…
AC*ISIGNQNFEVK	0.902589	0.143695	0.281802	-0.147859	0.842559	0.550056	0.8591	0.8606	0.9881	0.902589	0.143695	0.236996	-0.147859	0.842559	0.62526	3	C38	MAP2K6	P52564 Dual specificity mitogen-activated protein kinase kinase 6 OS=Homo sapiens GN=MAP2K6 PE=1 SV=1 :
AC*KDPNPIIDGR	0.498594	0.225157	0.376395	-1.00406	0.647515	0.424356	0.7717	0.3995	0.3246, 0.3246	0.455093	0.0294301	0.0661476	-1.13577	1.53121	1.17949	3	C69 C24 C28 C11 C34 C11 C92 C92 C69	RBM38,RBM24	F6VZ39 RNA-binding protein 38 OS=Homo sapiens GN=RBM38 PE=1 SV=1 :Q9BX46-2 Isoform 2 of RNA-binding protein 24 OS=Homo sapiens GN=RBM24 :H0YA61 RNA-binding protein 24 (Fragment) OS=Homo sapiens GN=RBM24 PE=1 SV=1 :Q9BX46-5 Isoform 3 of RNA-binding protein 24 OS=Homo sapiens GN=RBM24 :H0Y8S7 RNA-binding protein 24 (Fragment) OS=Homo sapiens GN=RBM24 PE=1 SV=1 :A6NG75 RNA-binding protein 38 OS=Homo…
AC*KVDSPTVNTTLR	0.975086	0.959486	1	-0.0363986	0.0179612	0	0.7609, 0.7609, 0.8570	0.9062, 0.8989, 0.9062	1.2572, 1.1364, 1.2572	0.971202	0.917988	1	-0.0421571	0.0371628	0	3	C302 C441 C364 ,C302 C441 C364 C302 C441 C364	KLC2	A8MZ87 Kinesin light chain 2 OS=Homo sapiens GN=KLC2 PE=1 SV=1 :Q9H0B6 Kinesin light chain 2 OS=Homo sapiens GN=KLC2 PE=1 SV=1 :Q9H0B6-2 Isoform 2 of Kinesin light chain 2 OS=Homo sapiens GN=KLC2 :,A8MZ87 Kinesin light chain 2 OS=Homo sapiens GN=KLC2 PE=1 SV=1 :Q9H0B6 Kinesin light chain 2 OS=Homo sapiens GN=KLC2 PE=1 SV=1 :Q9H0B6-2 Isoform 2 of Kinesin light chain 2 OS=Homo sapiens GN=KLC2 :A8MZ…
AC*KVDSPTVTTTLK	0.434605	0.0748652	0.177203	-1.20222	1.12572	0.751529	0.5757, 0.3563	0.3980, 0.6353, 0.3980, 0.6353	0.4739, 0.4739, 0.6557	0.511342	0.00731197	0.0239993	-0.967641	2.13597	1.6198	3	C456 C456 C456 C456 C456 C456 C628 C456 C456 C456 C456 C456 C456 C454 C456 C456 C456 C456 C456 C456 C456 C456 C628 C456 C456 C456 C456 C456 C456 C454 C456 C456 ,C456 C456 C456 C456 C456 C456 C628 C456 C456 C456 C456 C456 C456 C454 C456 C456	KLC1	Q07866-8 Isoform S of Kinesin light chain 1 OS=Homo sapiens GN=KLC1 :G3V2E7 Kinesin light chain 1 OS=Homo sapiens GN=KLC1 PE=1 SV=1 :Q07866-3 Isoform G of Kinesin light chain 1 OS=Homo sapiens GN=KLC1 :Q07866-6 Isoform N of Kinesin light chain 1 OS=Homo sapiens GN=KLC1 :Q07866-4 Isoform J of Kinesin light chain 1 OS=Homo sapiens GN=KLC1 :G3V5R9 Kinesin light chain 1 OS=Homo sapiens GN=KLC1 PE=1 S…
AC*LDDSYASGEGLKR	0.947274	0.493716	0.624165	-0.0781458	0.306523	0.204701	1.0061	0.8209	1.0148	0.947274	0.493716	0.623925	-0.0781458	0.306523	0.204867	3	C784 C906 C784 C892	IQSEC1	A0A0C4DGT3 IQ motif and SEC7 domain-containing protein 1 OS=Homo sapiens GN=IQSEC1 PE=1 SV=1 :Q6DN90 IQ motif and SEC7 domain-containing protein 1 OS=Homo sapiens GN=IQSEC1 PE=1 SV=1 :Q6DN90-2 Isoform 2 of IQ motif and SEC7 domain-containing protein 1 OS=Homo sapiens GN=IQSEC1 :A0A087WWK8 IQ motif and SEC7 domain-containing protein 1 OS=Homo sapiens GN=IQSEC1 PE=1 SV=1 :
AC*LDTAVENMPSLK	0.0292445	0.0141655	0.0703499	-5.09569	1.84877	1.15274	0.028		0.0305	0.0292445	0.0141655	0.0365793	-5.09569	1.84877	1.43676	2	C1227 C1227	FASN	P49327 Fatty acid synthase OS=Homo sapiens GN=FASN PE=1 SV=3 :A0A0U1RQF0 Fatty acid synthase OS=Homo sapiens GN=FASN PE=1 SV=1 :
AC*LDTAVENM+PSLK	0.782439	--	--	-0.35395	0	0		0.7824		0.782439	--	--	-0.35395	0	0	1	C1227,M1235 C1227,M1235	FASN	P49327 Fatty acid synthase OS=Homo sapiens GN=FASN PE=1 SV=3 :A0A0U1RQF0 Fatty acid synthase OS=Homo sapiens GN=FASN PE=1 SV=1 :
AC*LEGSINEHSAHCPHTPEFSVTGGTEEK	0.892713	0.395213	0.541338	-0.163731	0.403169	0.266532	0.7703	0.8065, 0.8065	1.1013	0.871151	0.266881	0.38679	-0.199005	0.573683	0.412525	3	C175 C175 C175 C175	RPAIN	Q86UA6-8 Isoform 8 of RPA-interacting protein OS=Homo sapiens GN=RPAIN :A0A0A0MSE7 RPA-interacting protein OS=Homo sapiens GN=RPAIN PE=1 SV=1 :A0A0B4J1T3 RPA interacting protein, isoform CRA_a OS=Homo sapiens GN=RPAIN PE=1 SV=1 :Q86UA6 RPA-interacting protein OS=Homo sapiens GN=RPAIN PE=1 SV=1 :
AC*LIFFDEIDAIGGAR	1.20676	0.306749	0.464744	0.271139	0.513217	0.332786	1.8039, 0.9088, 1.8518, 2.1360, 0.9094	0.9905, 0.5546, 1.7859, 0.9905	1.7276, 1.0648, 0.8030, 1.9278, 1.0648, 1.7276	1.3498	0.0794401	0.147479	0.432747	1.09996	0.831269	3	C270 C133	PSMC2	P35998 26S protease regulatory subunit 7 OS=Homo sapiens GN=PSMC2 PE=1 SV=3 :P35998-2 Isoform 2 of 26S protease regulatory subunit 7 OS=Homo sapiens GN=PSMC2 :
AC*LISLGYDIGNDPQGEAEFAR	1.09987	0.26284	0.417672	0.137329	0.580309	0.379165	1.0273, 1.1784, 1.0273, 1.1784	1.1249, 1.2626, 1.1385, 1.2626	0.9476, 0.9476	1.10953	0.0341316	0.074521	0.149953	1.46684	1.12772	3	C774 C774 ,C774	ACTN1	P12814 Alpha-actinin-1 OS=Homo sapiens GN=ACTN1 PE=1 SV=2 :P12814 Alpha-actinin-1 OS=Homo sapiens GN=ACTN1 PE=1 SV=2 :,P12814 Alpha-actinin-1 OS=Homo sapiens GN=ACTN1 PE=1 SV=2 :
AC*LISLGYDVENDRQGEAEFNR	1.11952	0.0158699	0.0789331	0.162878	1.79943	1.10274	1.0683, 1.2321, 1.0377, 0.7351	1.1490, 1.2314, 1.1490, 1.2314	1.2053, 1.1256, 1.2053, 1.1256, 0.4527, 0.9363	1.0632	0.0459085	0.0949905	0.0884126	1.33811	1.02232	3	C793 ,C793 C793	ACTN4	O43707 Alpha-actinin-4 OS=Homo sapiens GN=ACTN4 PE=1 SV=2 :,O43707 Alpha-actinin-4 OS=Homo sapiens GN=ACTN4 PE=1 SV=2 :O43707 Alpha-actinin-4 OS=Homo sapiens GN=ACTN4 PE=1 SV=2 :
AC*LISLGYDVENDR	1.32092	0.166737	0.311614	0.401539	0.777968	0.506384	1.2177, 1.9035, 1.2177, 1.9059, 0.6380	1.2182, 1.6119, 1.2182, 1.6052, 0.5752	1.8032, 1.8032, 0.3902	1.316	0.0914459	0.165454	0.39616	1.03884	0.781324	3	C793 ,C793 C793	ACTN4	O43707 Alpha-actinin-4 OS=Homo sapiens GN=ACTN4 PE=1 SV=2 :,O43707 Alpha-actinin-4 OS=Homo sapiens GN=ACTN4 PE=1 SV=2 :O43707 Alpha-actinin-4 OS=Homo sapiens GN=ACTN4 PE=1 SV=2 :
AC*LLCSLVK	2.05811	--	--	1.04132	0	0		2.0581		2.05811	--	--	1.04132	0	0	1	C16 C16 C16	SUPT4H1	J3KSQ6 Transcription elongation factor SPT4 OS=Homo sapiens GN=SUPT4H1 PE=1 SV=1 :J3QR04 Transcription elongation factor SPT4 OS=Homo sapiens GN=SUPT4H1 PE=1 SV=1 :P63272 Transcription elongation factor SPT4 OS=Homo sapiens GN=SUPT4H1 PE=1 SV=1 :
AC*LPTPPLQSNLFASLDETLLAR	0.210662	--	--	-2.247	0	0	0.2107			0.210662	--	--	-2.247	0	0	1	C36	POU4F1	Q01851 POU domain, class 4, transcription factor 1 OS=Homo sapiens GN=POU4F1 PE=2 SV=4 :
AC*LQDSYDNLQEIMKFEIDQLSR	1.05867	--	--	0.0822513	0	0	1.0591, 1.0582			1.05865	0.0263754	0.0605103	0.0822295	1.5788	1.21817	1	C48 C634 C862 C765 C497 C862	KIF15	H7C1K7 Kinesin-like protein KIF15 (Fragment) OS=Homo sapiens GN=KIF15 PE=1 SV=1 :D6RCT7 Kinesin-like protein (Fragment) OS=Homo sapiens GN=KIF15 PE=1 SV=1 :Q9NS87-4 Isoform 4 of Kinesin-like protein KIF15 OS=Homo sapiens GN=KIF15 :Q9NS87-2 Isoform 2 of Kinesin-like protein KIF15 OS=Homo sapiens GN=KIF15 :C9JKA9 Kinesin-like protein KIF15 OS=Homo sapiens GN=KIF15 PE=1 SV=1 :Q9NS87 Kinesin-like pro…
AC*LQDSYDNLQEIMK	1.12324	0.301415	0.459279	0.167665	0.520835	0.337924	1.1166		1.1299, 1.1299	1.12546	0.017549	0.043728	0.17051	1.75575	1.35924	2	C765 C497 C862 ,C48 C634 C862 C765 C497 C862	KIF15	Q9NS87-2 Isoform 2 of Kinesin-like protein KIF15 OS=Homo sapiens GN=KIF15 :C9JKA9 Kinesin-like protein KIF15 OS=Homo sapiens GN=KIF15 PE=1 SV=1 :Q9NS87 Kinesin-like protein KIF15 OS=Homo sapiens GN=KIF15 PE=1 SV=1 :,H7C1K7 Kinesin-like protein KIF15 (Fragment) OS=Homo sapiens GN=KIF15 PE=1 SV=1 :D6RCT7 Kinesin-like protein (Fragment) OS=Homo sapiens GN=KIF15 PE=1 SV=1 :Q9NS87-4 Isoform 4 of Kines…
AC*LQPSQDPQMR	0.282221	0.10157	0.222175	-1.8251	0.993234	0.653305	0.2106, 0.5420	0.2027, 0.6052	0.1083, 0.4816	0.358388	0.0654496	0.126846	-1.48041	1.18409	0.896723	3	C612 C612 ,C612 C612 C612 C612	DNAAF5	Q86Y56 Dynein assembly factor 5, axonemal OS=Homo sapiens GN=DNAAF5 PE=1 SV=4 :Q86Y56 Dynein assembly factor 5, axonemal OS=Homo sapiens GN=DNAAF5 PE=1 SV=4 :,Q86Y56-2 Isoform 2 of Dynein assembly factor 5, axonemal OS=Homo sapiens GN=DNAAF5 :Q86Y56 Dynein assembly factor 5, axonemal OS=Homo sapiens GN=DNAAF5 PE=1 SV=4 :Q86Y56-2 Isoform 2 of Dynein assembly factor 5, axonemal OS=Homo sapiens GN=D…
AC*LQSLTTDSR	2.23143	--	--	1.15797	0	0			2.2314	2.23143	--	--	1.15797	0	0	1	C515 C539 C568 C538	ZEB2	O60315-2 Isoform 2 of Zinc finger E-box-binding homeobox 2 OS=Homo sapiens GN=ZEB2 :O60315 Zinc finger E-box-binding homeobox 2 OS=Homo sapiens GN=ZEB2 PE=1 SV=1 :E7EUW9 Zinc finger E-box-binding homeobox 2 (Fragment) OS=Homo sapiens GN=ZEB2 PE=1 SV=2 :A0JP08 Zinc finger E-box binding homeobox 2 OS=Homo sapiens GN=ZEB2 PE=1 SV=1 :
AC*LVHNELLEKEFTEK	1.01862	--	--	0.0266224	0	0	1.0186			1.01862	--	--	0.0266224	0	0	1	C149 C149	FAM208A	Q9UK61-3 Isoform 3 of Protein TASOR OS=Homo sapiens GN=FAM208A :Q9UK61 Protein TASOR OS=Homo sapiens GN=FAM208A PE=1 SV=3 :
AC*LYAGVK	0.985211	0.834826	0.898335	-0.0214952	0.078404	0.0465615	0.8808	0.9574	1.1174	0.985211	0.834826	0.959631	-0.0214952	0.078404	0.0178957	3	C183	GLUL	P15104 Glutamine synthetase OS=Homo sapiens GN=GLUL PE=1 SV=4 :
AC*MLTTATAHDGDVNVISWSR	1.73711	0.0951935	0.211794	0.796685	1.02139	0.674087	1.3649	1.8842	1.9622	1.73711	0.0951935	0.170822	0.796685	1.02139	0.767456	3	C299	GRWD1	Q9BQ67 Glutamate-rich WD repeat-containing protein 1 OS=Homo sapiens GN=GRWD1 PE=1 SV=1 :
AC*M+LTTATAHDGDVNVISWSR	0.995884	0.956921	1	-0.00594988	0.0191238	0	0.9142, 0.9142	0.9961	1.0421, 1.1137, 1.1137	1.01569	0.919196	1	0.0224576	0.0365919	0	3	C299,M300 ,C299,M300 C299,M300	GRWD1	Q9BQ67 Glutamate-rich WD repeat-containing protein 1 OS=Homo sapiens GN=GRWD1 PE=1 SV=1 :Q9BQ67 Glutamate-rich WD repeat-containing protein 1 OS=Homo sapiens GN=GRWD1 PE=1 SV=1 :,Q9BQ67 Glutamate-rich WD repeat-containing protein 1 OS=Homo sapiens GN=GRWD1 PE=1 SV=1 :
AC*NAIEDAQSTR	0.663498	--	--	-0.591836	0	0		0.6635		0.663498	--	--	-0.591836	0	0	1	C3680 C3723	VPS13C	Q709C8-3 Isoform 3 of Vacuolar protein sorting-associated protein 13C OS=Homo sapiens GN=VPS13C :Q709C8 Vacuolar protein sorting-associated protein 13C OS=Homo sapiens GN=VPS13C PE=1 SV=1 :
AC*NLDVAGIIADYAASLLPSGR	0.951759	--	--	-0.0713322	0	0			0.9518	0.951759	--	--	-0.0713322	0	0	1	C291	RIMKLB	Q9ULI2 Beta-citrylglutamate synthase B OS=Homo sapiens GN=RIMKLB PE=2 SV=2 :
AC*NLTDTQKEVK	1.30794	--	--	0.3873	0	0			1.3079	1.30794	--	--	0.3873	0	0	1	C1013 C1357	KDM3B	Q7LBC6-2 Isoform 2 of Lysine-specific demethylase 3B OS=Homo sapiens GN=KDM3B :Q7LBC6 Lysine-specific demethylase 3B OS=Homo sapiens GN=KDM3B PE=1 SV=2 :
AC*NLTDTQK	1.23233	0.235441	0.387236	0.301383	0.628119	0.412024	1.0788	1.2188, 1.2188	1.3993, 1.3993	1.26302	0.0383173	0.0818717	0.336882	1.4166	1.08687	3	C1013 C1357	KDM3B	Q7LBC6-2 Isoform 2 of Lysine-specific demethylase 3B OS=Homo sapiens GN=KDM3B :Q7LBC6 Lysine-specific demethylase 3B OS=Homo sapiens GN=KDM3B PE=1 SV=2 :
AC*NQLGQFLQHR	0.72242	0.135715	0.27102	-0.469091	0.867371	0.566999	0.5989	0.8771	0.6912, 0.6912	0.714619	0.0139917	0.036204	-0.484754	1.85413	1.44124	3	C331 C309 C331 C330 C308	AP2A2	O94973-2 Isoform 2 of AP-2 complex subunit alpha-2 OS=Homo sapiens GN=AP2A2 :A0A0G2JQM1 AP-2 complex subunit alpha-2 (Fragment) OS=Homo sapiens GN=AP2A2 PE=1 SV=1 :O94973-3 Isoform 3 of AP-2 complex subunit alpha-2 OS=Homo sapiens GN=AP2A2 :O94973 AP-2 complex subunit alpha-2 OS=Homo sapiens GN=AP2A2 PE=1 SV=2 :A0A0G2JS82 AP-2 complex subunit alpha-2 (Fragment) OS=Homo sapiens GN=AP2A2 PE=1 SV=1 :
AC*PGPPPPSPEPLAR	1.42648	0.187199	0.334179	0.512458	0.727696	0.476021	3.3875, 0.9673, 0.9673	0.9928, 0.9928	1.9030, 1.1781, 1.1781	1.44586	0.134631	0.224976	0.531931	0.870854	0.647864	3	C182 C265 C266 ,C182 C265 C266 C182 C265 C266	BCL2L12	A0A087WSV0 Bcl-2-like protein 12 OS=Homo sapiens GN=BCL2L12 PE=1 SV=1 :Q9HB09-3 Isoform 3 of Bcl-2-like protein 12 OS=Homo sapiens GN=BCL2L12 :Q9HB09 Bcl-2-like protein 12 OS=Homo sapiens GN=BCL2L12 PE=1 SV=1 :,A0A087WSV0 Bcl-2-like protein 12 OS=Homo sapiens GN=BCL2L12 PE=1 SV=1 :Q9HB09-3 Isoform 3 of Bcl-2-like protein 12 OS=Homo sapiens GN=BCL2L12 :Q9HB09 Bcl-2-like protein 12 OS=Homo sapiens …
AC*PGSEGEEQPAHPNPPPSPAAPFAPSASPSAPQSPSYQIQQLMNR	1.34213	--	--	0.424529	0	0			1.3421	1.34213	--	--	0.424529	0	0	1	C20 C20 C20 C20 C20	EP400	Q96L91-5 Isoform 5 of E1A-binding protein p400 OS=Homo sapiens GN=EP400 :Q96L91-4 Isoform 4 of E1A-binding protein p400 OS=Homo sapiens GN=EP400 :Q96L91-3 Isoform 3 of E1A-binding protein p400 OS=Homo sapiens GN=EP400 :Q96L91-2 Isoform 2 of E1A-binding protein p400 OS=Homo sapiens GN=EP400 :Q96L91 E1A-binding protein p400 OS=Homo sapiens GN=EP400 PE=1 SV=4 :
AC*PRPEGLNFQDLK	0.907719	0.137736	0.273663	-0.139682	0.860954	0.562784	0.8954, 0.9152, 0.8051, 0.8954, 0.9152, 0.8051, 0.7871	0.7462, 0.8933, 0.8446, 0.7096, 0.7462, 0.8933, 0.8446, 0.7096	0.6785, 1.0059, 0.9078, 0.6785, 1.0059, 0.9078	0.83764	0.000590853	0.00195055	-0.255598	3.22852	2.70984	3	C219 C227 C307 C219 C227 C307 C219 C227 C307 C219 C227 C307 ,C219 C227 C307 C219 C227 C307 C219 C227 C307	RPA2	P15927 Replication protein A 32 kDa subunit OS=Homo sapiens GN=RPA2 PE=1 SV=1 :P15927-2 Isoform 2 of Replication protein A 32 kDa subunit OS=Homo sapiens GN=RPA2 :P15927-3 Isoform 3 of Replication protein A 32 kDa subunit OS=Homo sapiens GN=RPA2 :P15927 Replication protein A 32 kDa subunit OS=Homo sapiens GN=RPA2 PE=1 SV=1 :P15927-2 Isoform 2 of Replication protein A 32 kDa subunit OS=Homo sapien…
AC*QEVLEK	1.23888	0.19038	0.337519	0.309041	0.720378	0.471701	1.1547	1.1391, 1.1391	1.4228, 1.4228	1.25571	0.0217391	0.0519779	0.328505	1.66276	1.28418	3	C52 C64 C52	PI4KB	Q9UBF8 Phosphatidylinositol 4-kinase beta OS=Homo sapiens GN=PI4KB PE=1 SV=1 :A0A0B4J1S8 Phosphatidylinositol 4-kinase beta OS=Homo sapiens GN=PI4KB PE=1 SV=1 :Q9UBF8-2 Isoform 2 of Phosphatidylinositol 4-kinase beta OS=Homo sapiens GN=PI4KB :
AC*QGQYETIER	0.909563	0.356919	0.499208	-0.136755	0.44743	0.301718	0.9734, 0.9734	0.9827	0.7726, 0.7726	0.894936	0.118339	0.2035	-0.160144	0.926872	0.691436	3	C331 C198 C185 C236 C196 C324 C198 C257	TBC1D10A	Q9BXI6-2 Isoform 2 of TBC1 domain family member 10A OS=Homo sapiens GN=TBC1D10A :H7C1Q1 Uncharacterized protein (Fragment) OS=Homo sapiens PE=4 SV=1 :H0Y2U5 Uncharacterized protein (Fragment) OS=Homo sapiens PE=1 SV=1 :B5MD46 TBC1 domain family member 10A OS=Homo sapiens GN=TBC1D10A PE=1 SV=1 :H7C471 Uncharacterized protein (Fragment) OS=Homo sapiens PE=4 SV=1 :Q9BXI6 TBC1 domain family member 10…
AC*QIFVR	1.05017	--	--	0.0706229	0	0			0.9939, 1.0756, 1.0312	1.03358	0.362373	0.491038	0.0476505	0.440844	0.308885	1	C653 C614 C653 C614 C653 C614	HNRNPM	P52272 Heterogeneous nuclear ribonucleoprotein M OS=Homo sapiens GN=HNRNPM PE=1 SV=3 :P52272-2 Isoform 2 of Heterogeneous nuclear ribonucleoprotein M OS=Homo sapiens GN=HNRNPM :P52272 Heterogeneous nuclear ribonucleoprotein M OS=Homo sapiens GN=HNRNPM PE=1 SV=3 :P52272-2 Isoform 2 of Heterogeneous nuclear ribonucleoprotein M OS=Homo sapiens GN=HNRNPM :P52272 Heterogeneous nuclear ribonucleoprotei…
AC*QIIASILVGKDEK	0.215638	--	--	-2.21332	0	0		0.2156		0.215638	--	--	-2.21332	0	0	1	C565	POLR3A	O14802 DNA-directed RNA polymerase III subunit RPC1 OS=Homo sapiens GN=POLR3A PE=1 SV=2 :
AC*QLSVVVDDKK	0.994167	0.601921	0.722682	-0.00843982	0.220461	0.141053	1.0885	1.0814, 1.3630, 0.3649	1.1892, 0.4070	0.915678	0.884454	1	-0.127088	0.0533246	0	3	C1339 C1355 C1339 C1355 ,C1339 C1355	DNMT1	P26358 DNA (cytosine-5)-methyltransferase 1 OS=Homo sapiens GN=DNMT1 PE=1 SV=2 :P26358-2 Isoform 2 of DNA (cytosine-5)-methyltransferase 1 OS=Homo sapiens GN=DNMT1 :,P26358 DNA (cytosine-5)-methyltransferase 1 OS=Homo sapiens GN=DNMT1 PE=1 SV=2 :P26358-2 Isoform 2 of DNA (cytosine-5)-methyltransferase 1 OS=Homo sapiens GN=DNMT1 :P26358 DNA (cytosine-5)-methyltransferase 1 OS=Homo sapiens GN=DNMT1…
AC*QLSVVVDDK	2.26884	--	--	1.18195	0	0		2.2688		2.26884	--	--	1.18195	0	0	1	C1339 C1355	DNMT1	P26358 DNA (cytosine-5)-methyltransferase 1 OS=Homo sapiens GN=DNMT1 PE=1 SV=2 :P26358-2 Isoform 2 of DNA (cytosine-5)-methyltransferase 1 OS=Homo sapiens GN=DNMT1 :
AC*QPLPASQPCSEPVRPAQEAEEK	1.94271	--	--	0.958073	0	0			1.9427	1.94271	--	--	0.958073	0	0	1	C417	C15orf39	Q6ZRI6 Uncharacterized protein C15orf39 OS=Homo sapiens GN=C15orf39 PE=1 SV=3 :
ACQQFLKQC*QLR	0.924928	--	--	-0.112587	0	0	0.9249			0.924928	--	--	-0.112587	0	0	1	C110	CXCL17	Q6UXB2 VEGF coregulated chemokine 1 OS=Homo sapiens GN=CXCL17 PE=1 SV=1 :
AC*QQLDVQK	0.991022	0.655269	0.766208	-0.0130112	0.18358	0.115653		0.9086	1.0735	0.991022	0.655269	0.783049	-0.0130112	0.18358	0.106211	2	C169 C66 C195	GPATCH11	Q8N954 G patch domain-containing protein 11 OS=Homo sapiens GN=GPATCH11 PE=1 SV=3 :Q8N954-2 Isoform 2 of G patch domain-containing protein 11 OS=Homo sapiens GN=GPATCH11 :A0A0A0MSF9 G patch domain-containing protein 11 OS=Homo sapiens GN=GPATCH11 PE=1 SV=1 :
ACQSC*PSEPNTAALQAALAR	1.21264	0.0244102	0.0734263	0.27815	1.61243	1.13415	1.1347, 1.1385	1.2661	1.2352	1.19364	0.0485061	0.0992796	0.255364	1.3142	1.00314	3	C735 C735	IPO4	Q8TEX9-2 Isoform 2 of Importin-4 OS=Homo sapiens GN=IPO4 :Q8TEX9 Importin-4 OS=Homo sapiens GN=IPO4 PE=1 SV=2 :
AC*QSIYPLHDVFVRK	1.00291	0.87773	0.931618	0.00418647	0.0566389	0.0307623	0.9092, 0.9816, 0.9092, 0.9133	0.9682, 1.0814, 0.9091, 0.9682, 1.0814	1.1016, 1.1016, 1.0074	0.994366	0.772094	0.89753	-0.00815065	0.11233	0.0469511	3	C201 C181 C201 C181 ,C201 C181	RPS3A	P61247 40S ribosomal protein S3a OS=Homo sapiens GN=RPS3A PE=1 SV=2 :D6RG13 40S ribosomal protein S3a (Fragment) OS=Homo sapiens GN=RPS3A PE=1 SV=1 :P61247 40S ribosomal protein S3a OS=Homo sapiens GN=RPS3A PE=1 SV=2 :D6RG13 40S ribosomal protein S3a (Fragment) OS=Homo sapiens GN=RPS3A PE=1 SV=1 :,P61247 40S ribosomal protein S3a OS=Homo sapiens GN=RPS3A PE=1 SV=2 :D6RG13 40S ribosomal protein S3…
AC*QSIYPLHDVFVR	1.03661	0.386637	0.533579	0.0518717	0.412697	0.272801	0.9545, 0.9682, 0.9451, 0.9782, 0.9631, 0.9053, 1.0067, 1.4166, 0.9682, 0.9451, 0.9782, 1.0581, 0.7079, 0.9545, 1.0581, 0.9631, 0.9053, 1.0067, 1.4166	1.1683, 1.0180, 0.9921, 1.0291, 1.0990, 1.0042, 1.0559, 1.0180, 1.4248, 1.1683, 1.4657, 0.9921, 1.0291, 1.0990, 1.0042, 1.0559	1.1084, 1.0671, 1.0323, 1.0598, 1.0212, 1.0040, 1.7614, 1.0958, 1.0671, 1.0323, 1.2026, 1.1084, 1.2026, 1.4932, 1.0598, 1.0212, 1.0040, 1.0958	1.0785	0.0205892	0.0497214	0.109021	1.68636	1.30346	3	C201 C181 C201 C181	RPS3A	P61247 40S ribosomal protein S3a OS=Homo sapiens GN=RPS3A PE=1 SV=2 :D6RG13 40S ribosomal protein S3a (Fragment) OS=Homo sapiens GN=RPS3A PE=1 SV=1 :P61247 40S ribosomal protein S3a OS=Homo sapiens GN=RPS3A PE=1 SV=2 :D6RG13 40S ribosomal protein S3a (Fragment) OS=Homo sapiens GN=RPS3A PE=1 SV=1 :
AC*QSLASR	1.18709	--	--	0.24743	0	0		1.1871		1.18709	--	--	0.24743	0	0	1	C544 C544	GTF3C1	Q12789-3 Isoform 2 of General transcription factor 3C polypeptide 1 OS=Homo sapiens GN=GTF3C1 :Q12789 General transcription factor 3C polypeptide 1 OS=Homo sapiens GN=GTF3C1 PE=1 SV=4 :
ACQSLGQGEHQQVLQAVELQGLGLSFSAC*SLALDQAQLTPLLR	0.583462	--	--	-0.77729	0	0			0.5835	0.583462	--	--	-0.77729	0	0	1	C1050 C1050	TONSL	Q96HA7-2 Isoform 2 of Tonsoku-like protein OS=Homo sapiens GN=TONSL :Q96HA7 Tonsoku-like protein OS=Homo sapiens GN=TONSL PE=1 SV=2 :
AC*SAIHAVNLR	0.165686	0.0503578	0.131438	-2.59347	1.29793	0.881279	0.1227, 0.1227	0.1765, 0.1765	0.1979	0.159244	0.000241155	0.000794043	-2.65069	3.6177	3.10016	3	C559 C549 C505 C560	FLII	J3KS54 Protein flightless-1 homolog OS=Homo sapiens GN=FLII PE=1 SV=1 :Q13045-3 Isoform 3 of Protein flightless-1 homolog OS=Homo sapiens GN=FLII :Q13045-2 Isoform 2 of Protein flightless-1 homolog OS=Homo sapiens GN=FLII :Q13045 Protein flightless-1 homolog OS=Homo sapiens GN=FLII PE=1 SV=2 :
AC*SMPQELPQSPR	0.816872	0.0244726	0.0735873	-0.291818	1.61132	1.1332	0.7994		0.8343	0.816872	0.0244726	0.0570094	-0.291818	1.61132	1.24405	2	C142 C94	FAM63A	Q8N5J2-3 Isoform 3 of Protein FAM63A OS=Homo sapiens GN=FAM63A :Q8N5J2 Protein FAM63A OS=Homo sapiens GN=FAM63A PE=1 SV=2 :
AC*SVGAVPGITK	1.52343	0.0231516	0.0703722	0.607321	1.63542	1.1526	1.4685	1.5884	1.5134	1.52343	0.0231516	0.0545407	0.607321	1.63542	1.26328	3	C278	GNL3L	Q9NVN8 Guanine nucleotide-binding protein-like 3-like protein OS=Homo sapiens GN=GNL3L PE=1 SV=1 :
AC*TDAAYSLLR	0.960898	0.643239	0.76148	-0.0575455	0.191628	0.118342		0.8689, 0.8689	1.0529	0.930236	0.400976	0.53106	-0.104331	0.396882	0.274856	2	C415	KIF7	Q2M1P5 Kinesin-like protein KIF7 OS=Homo sapiens GN=KIF7 PE=1 SV=2 :
AC*TDESLAVEER	1.36099	--	--	0.444657	0	0	1.361			1.36099	--	--	0.444657	0	0	1	C1587 C1587	ZFC3H1	O60293 Zinc finger C3H1 domain-containing protein OS=Homo sapiens GN=ZFC3H1 PE=1 SV=3 :O60293-2 Isoform 2 of Zinc finger C3H1 domain-containing protein OS=Homo sapiens GN=ZFC3H1 :
AC*TQPRPNYASNFSVIGAR	1.1325	0.30692	0.464904	0.179505	0.512975	0.332637	1.0568, 1.2577, 1.0568, 1.2577	1.3190, 1.2759, 1.3190, 1.2759	0.5795, 1.3652, 1.5094, 1.3652, 1.5094	1.24212	0.385034	0.514617	0.312802	0.414501	0.288516	3	C247 C1142 C1063 C298 C30 C247 C1142 C1063 C298 C30 ,C1142 C1063 C298 C1142 C1063 C298 C1142 C1063 C298 ,C1142 C1063 C298 C1142 C1063 C298	GAK	O14976 Cyclin-G-associated kinase OS=Homo sapiens GN=GAK PE=1 SV=2 :O14976-2 Isoform 2 of Cyclin-G-associated kinase OS=Homo sapiens GN=GAK :H0Y8H5 Cyclin-G-associated kinase (Fragment) OS=Homo sapiens GN=GAK PE=1 SV=1 :O14976 Cyclin-G-associated kinase OS=Homo sapiens GN=GAK PE=1 SV=2 :O14976-2 Isoform 2 of Cyclin-G-associated kinase OS=Homo sapiens GN=GAK :H0Y8H5 Cyclin-G-associated kinase (Fra…
ACTSGDLPGCSCGPVPGEPPGPGNRWGGC*ADNLSYGLLMGAK	2.33284	--	--	1.22208	0	0	2.3328			2.33284	--	--	1.22208	0	0	1	C157	WNT11	O96014 Protein Wnt-11 OS=Homo sapiens GN=WNT11 PE=1 SV=2 :
AC*TTEAHKQR	1.26544	0.0825809	0.19065	0.339638	1.08312	0.719762	1.3369, 1.0604	1.2375, 1.3097		1.23611	0.116857	0.201497	0.305812	0.932345	0.695731	2	C113 C143 C113 C143 ,C113 C143	TAF12	Q16514-2 Isoform TAFII15 of Transcription initiation factor TFIID subunit 12 OS=Homo sapiens GN=TAF12 :Q16514 Transcription initiation factor TFIID subunit 12 OS=Homo sapiens GN=TAF12 PE=1 SV=1 :,Q16514-2 Isoform TAFII15 of Transcription initiation factor TFIID subunit 12 OS=Homo sapiens GN=TAF12 :Q16514 Transcription initiation factor TFIID subunit 12 OS=Homo sapiens GN=TAF12 PE=1 SV=1 :Q16514-2…
AC*TTEAHK	1.0487	--	--	0.0686029	0	0			1.0487	1.0487	--	--	0.0686029	0	0	1	C113 C143	TAF12	Q16514-2 Isoform TAFII15 of Transcription initiation factor TFIID subunit 12 OS=Homo sapiens GN=TAF12 :Q16514 Transcription initiation factor TFIID subunit 12 OS=Homo sapiens GN=TAF12 PE=1 SV=1 :
AC*TTEEDQEKLMQITSLHSLNAFLLPIK	0.838565	--	--	-0.254006	0	0		0.8386		0.838565	--	--	-0.254006	0	0	1	C489 C390	GMPS	P49915 GMP synthase [glutamine-hydrolyzing] OS=Homo sapiens GN=GMPS PE=1 SV=1 :P49915-2 Isoform 2 of GMP synthase [glutamine-hydrolyzing] OS=Homo sapiens GN=GMPS :
AC*TTEEDQEK	0.905367	0.418466	0.565255	-0.143425	0.37834	0.247756	0.7960, 0.7950	0.8189	1.1601, 1.0710	0.92821	0.173773	0.275073	-0.107476	0.760019	0.560552	3	C489 C390 ,C489	GMPS	P49915 GMP synthase [glutamine-hydrolyzing] OS=Homo sapiens GN=GMPS PE=1 SV=1 :,P49915 GMP synthase [glutamine-hydrolyzing] OS=Homo sapiens GN=GMPS PE=1 SV=1 :P49915-2 Isoform 2 of GMP synthase [glutamine-hydrolyzing] OS=Homo sapiens GN=GMPS :
AC*VCQTLGISPEEK	0.291835	0.00441342	0.0213462	-1.77677	2.35522	1.67068		0.2924	0.2913	0.291835	0.00441342	0.0142811	-1.77677	2.35522	1.84524	2	C59 C59 ,C59	SMCHD1	A6NHR9 Structural maintenance of chromosomes flexible hinge domain-containing protein 1 OS=Homo sapiens GN=SMCHD1 PE=1 SV=2 :A6NHR9-2 Isoform 2 of Structural maintenance of chromosomes flexible hinge domain-containing protein 1 OS=Homo sapiens GN=SMCHD1 :,A6NHR9 Structural maintenance of chromosomes flexible hinge domain-containing protein 1 OS=Homo sapiens GN=SMCHD1 PE=1 SV=2 :
AC*VILTFKEPFGTEGR	0.609995	0.182319	0.32892	-0.713131	0.739169	0.48291	0.666		0.554	0.609995	0.182319	0.285293	-0.713131	0.739169	0.54471	2	C232 C262 C232	G6PD	P11413 Glucose-6-phosphate 1-dehydrogenase OS=Homo sapiens GN=G6PD PE=1 SV=4 :P11413-3 Isoform 3 of Glucose-6-phosphate 1-dehydrogenase OS=Homo sapiens GN=G6PD :P11413-2 Isoform Long of Glucose-6-phosphate 1-dehydrogenase OS=Homo sapiens GN=G6PD :
AC*VLELEER	1.11117	0.127348	0.260618	0.152081	0.895008	0.583995	1.0594	1.1086	1.1655	1.11117	0.127348	0.215465	0.152081	0.895008	0.666624	3	C212	KIFC1	Q9BW19 Kinesin-like protein KIFC1 OS=Homo sapiens GN=KIFC1 PE=1 SV=2 :
AC*YALENFVENLGPK	1.44681	0.212899	0.362817	0.532874	0.671827	0.440313	1.6731, 0.9775		1.2836, 1.8496	1.44597	0.0982012	0.175304	0.532034	1.00788	0.756209	2	C459 C459	IPO4	Q8TEX9-2 Isoform 2 of Importin-4 OS=Homo sapiens GN=IPO4 :Q8TEX9 Importin-4 OS=Homo sapiens GN=IPO4 PE=1 SV=2 :
ADAEAEC*NILR	1.1502	0.425223	0.564528	0.201884	0.371383	0.248315	0.9168, 0.9319	1.2355, 1.2355	1.2909	1.12212	0.256556	0.374739	0.166231	0.590817	0.426271	3	C74	SGF29	Q96ES7 SAGA-associated factor 29 OS=Homo sapiens GN=SGF29 PE=1 SV=1 :
ADAEDLLDSFLSNILQDC*R	1.28694	--	--	0.363944	0	0			1.2869	1.28694	--	--	0.363944	0	0	1	C356 C313 C377	MMS19	Q96T76 MMS19 nucleotide excision repair protein homolog OS=Homo sapiens GN=MMS19 PE=1 SV=2 :Q96T76-9 Isoform 6 of MMS19 nucleotide excision repair protein homolog OS=Homo sapiens GN=MMS19 :Q96T76-8 Isoform 5 of MMS19 nucleotide excision repair protein homolog OS=Homo sapiens GN=MMS19 :
ADALYPVVSAASIC*AK	1.47152	0.152682	0.293734	0.557308	0.816211	0.532046	1.8905	1.4443	1.0797, 1.0797	1.37358	0.150613	0.245897	0.457938	0.822139	0.609246	3	C181	RNASEH2A	O75792 Ribonuclease H2 subunit A OS=Homo sapiens GN=RNASEH2A PE=1 SV=2 :
ADARQEEDSYEIFIC*HANVIR	3.281	--	--	1.71414	0	0	3.281			3.281	--	--	1.71414	0	0	1	C229 C229	PGAM5	Q96HS1-2 Isoform 2 of Serine/threonine-protein phosphatase PGAM5, mitochondrial OS=Homo sapiens GN=PGAM5 :Q96HS1 Serine/threonine-protein phosphatase PGAM5, mitochondrial OS=Homo sapiens GN=PGAM5 PE=1 SV=2 :
ADASSGDWDTENCQTLETQAAHTRC*QCQHLSTFAVLAQPPK	1.2444	--	--	0.315445	0	0	1.2444			1.2444	--	--	0.315445	0	0	1	C854 C894 C906 C906 C839 C906 C894 C839	ADGRB2	A2A3C6 Adhesion G protein-coupled receptor B2 OS=Homo sapiens GN=ADGRB2 PE=1 SV=1 :O60241-3 Isoform 3 of Adhesion G protein-coupled receptor B2 OS=Homo sapiens GN=ADGRB2 :O60241-2 Isoform 2 of Adhesion G protein-coupled receptor B2 OS=Homo sapiens GN=ADGRB2 :O60241 Adhesion G protein-coupled receptor B2 OS=Homo sapiens GN=ADGRB2 PE=1 SV=2 :A2A3C3 Adhesion G protein-coupled receptor B2 OS=Homo sap…
ADC*ILYYGFGDIFR	2.35046	0.414098	0.561009	1.23294	0.382896	0.25103	5.4944, 0.9000	1.0783, 1.2693, 2.4370		2.23581	0.316519	0.442703	1.1608	0.4996	0.353888	2	C414	RECQL	P46063 ATP-dependent DNA helicase Q1 OS=Homo sapiens GN=RECQL PE=1 SV=3 :
ADC*SWTPLNTQMSK	1.2358	0.178941	0.325414	0.30545	0.74729	0.487563	0.9207, 1.2634	1.4173, 1.4173	1.1631	1.23637	0.039765	0.0846905	0.306113	1.4005	1.07217	3	C139 C139 C139	BCORL1	Q5H9F3-3 Isoform 3 of BCL-6 corepressor-like protein 1 OS=Homo sapiens GN=BCORL1 :Q5H9F3-2 Isoform 2 of BCL-6 corepressor-like protein 1 OS=Homo sapiens GN=BCORL1 :Q5H9F3 BCL-6 corepressor-like protein 1 OS=Homo sapiens GN=BCORL1 PE=1 SV=1 :
ADC*TITMADSDFLALMTGK	1.00047	--	--	0.000672641	0	0			1.0005	1.00047	--	--	0.000672641	0	0	1	C471 C495	SCP2	P22307-8 Isoform 8 of Non-specific lipid-transfer protein OS=Homo sapiens GN=SCP2 :P22307 Non-specific lipid-transfer protein OS=Homo sapiens GN=SCP2 PE=1 SV=2 :
ADC*TITMADSDFLALM+TGK	0.313289	--	--	-1.67443	0	0	0.3133			0.313289	--	--	-1.67443	0	0	1	C471,M484 C495,M508	SCP2	P22307-8 Isoform 8 of Non-specific lipid-transfer protein OS=Homo sapiens GN=SCP2 :P22307 Non-specific lipid-transfer protein OS=Homo sapiens GN=SCP2 PE=1 SV=2 :
ADC*TITM+ADSDFLALMTGK	1.1018	0.502714	0.631063	0.139861	0.298679	0.199927	0.8162	0.9773	1.5119	1.1018	0.502714	0.631812	0.139861	0.298679	0.199412	3	C471,M475 C495,M499	SCP2	P22307-8 Isoform 8 of Non-specific lipid-transfer protein OS=Homo sapiens GN=SCP2 :P22307 Non-specific lipid-transfer protein OS=Homo sapiens GN=SCP2 PE=1 SV=2 :
ADDKSC*PSTPSSGATVDSGK	1.34399	0.167902	0.313047	0.426521	0.774943	0.504391	1.3049	1.4038	0.9799, 1.3696	1.26457	0.171955	0.272777	0.338652	0.764584	0.564193	3	C1760	MICAL3	Q7RTP6 Protein-methionine sulfoxide oxidase MICAL3 OS=Homo sapiens GN=MICAL3 PE=1 SV=2 :
ADEASELAC*PTPKEDGLAQQQTQLNLR	0.90073	0.0457076	0.121865	-0.150833	1.34001	0.914122	0.8858, 0.8858, 0.8768	0.8625, 0.8625	0.9708, 0.9542, 0.9542	0.90657	0.00225973	0.00733801	-0.14151	2.64594	2.13442	3	C2202 C2200	FASN	P49327 Fatty acid synthase OS=Homo sapiens GN=FASN PE=1 SV=3 :A0A0U1RQF0 Fatty acid synthase OS=Homo sapiens GN=FASN PE=1 SV=1 :
ADEASELAC*PTPK	0.988402	0.586399	0.708067	-0.0168301	0.231807	0.149926	0.9431, 0.9431, 1.4882	0.8651, 1.3314, 0.8505, 1.3314	1.0129, 1.0129	1.08651	0.705169	0.833299	0.119698	0.151707	0.0791991	3	C2202 C2200 ,C2202 C2200 C2202 C2200	FASN	P49327 Fatty acid synthase OS=Homo sapiens GN=FASN PE=1 SV=3 :A0A0U1RQF0 Fatty acid synthase OS=Homo sapiens GN=FASN PE=1 SV=1 :P49327 Fatty acid synthase OS=Homo sapiens GN=FASN PE=1 SV=3 :A0A0U1RQF0 Fatty acid synthase OS=Homo sapiens GN=FASN PE=1 SV=1 :,P49327 Fatty acid synthase OS=Homo sapiens GN=FASN PE=1 SV=3 :A0A0U1RQF0 Fatty acid synthase OS=Homo sapiens GN=FASN PE=1 SV=1 :
ADEQTTC*EVLDYFLR	0.767267	0.238253	0.390763	-0.382199	0.622961	0.408087	0.8174	0.7171		0.767267	0.238253	0.353278	-0.382199	0.622961	0.451883	2	C969	INTS1	Q8N201 Integrator complex subunit 1 OS=Homo sapiens GN=INTS1 PE=1 SV=2 :
ADETKDEQFEQC*VQNFNK	0.933863	0.0985713	0.217315	-0.0987178	1.00625	0.662909	0.5002, 0.8940, 0.8940	0.9007, 2.1572, 0.9007	0.6868, 0.9473, 0.9473	0.980915	0.0859074	0.157081	-0.0277999	1.06597	0.803876	3	C47 C47 C47 C47 C47 C47 C47 C47 C47 C47 C47	BIN1	O00499-3 Isoform IIC1 of Myc box-dependent-interacting protein 1 OS=Homo sapiens GN=BIN1 :O00499-11 Isoform BIN1+12A of Myc box-dependent-interacting protein 1 OS=Homo sapiens GN=BIN1 :O00499-9 Isoform BIN1-10-13 of Myc box-dependent-interacting protein 1 OS=Homo sapiens GN=BIN1 :O00499-8 Isoform BIN1 of Myc box-dependent-interacting protein 1 OS=Homo sapiens GN=BIN1 :O00499-5 Isoform IID of Myc …
ADFAQAC*QDAGVR	0.582665	0.00784115	0.0378694	-0.779261	2.10562	1.42171	0.5146	0.726	0.5074	0.582665	0.00784115	0.0253577	-0.779261	2.10562	1.59589	3	C131	PC	P11498 Pyruvate carboxylase, mitochondrial OS=Homo sapiens GN=PC PE=1 SV=2 :
ADFC*IIHYAGK	0.92279	0.561885	0.685188	-0.115926	0.250353	0.16419	0.8355		1.0101	0.92279	0.561885	0.689726	-0.115926	0.250353	0.161323	2	C569 C592 C585 C576 C586 C576	MYH10,MYH9	P35579 Myosin-9 OS=Homo sapiens GN=MYH9 PE=1 SV=4 :P35580-2 Isoform 2 of Myosin-10 OS=Homo sapiens GN=MYH10 :P35580-5 Isoform 5 of Myosin-10 OS=Homo sapiens GN=MYH10 :P35580-3 Isoform 3 of Myosin-10 OS=Homo sapiens GN=MYH10 :P35580-4 Isoform 4 of Myosin-10 OS=Homo sapiens GN=MYH10 :P35580 Myosin-10 OS=Homo sapiens GN=MYH10 PE=1 SV=3 :
ADFNLADFEC*EEDPFDNLELK	0.992007	0.846954	0.905361	-0.0115776	0.0721399	0.0431781	0.8984, 0.9222, 0.8984	0.9508, 0.9504, 0.9508, 0.9504	1.1065, 1.1390, 1.1065	0.987345	0.682219	0.810126	-0.0183745	0.166076	0.0914475	3	C161 C225 C161 ,C161 C225 C187 C197 C161 C161 C225 C187 C197 C161 ,C161 C225 C161 C161 C225 C161	UBAP1	Q9NZ09 Ubiquitin-associated protein 1 OS=Homo sapiens GN=UBAP1 PE=1 SV=1 :Q9NZ09-4 Isoform 4 of Ubiquitin-associated protein 1 OS=Homo sapiens GN=UBAP1 :Q9NZ09-2 Isoform 2 of Ubiquitin-associated protein 1 OS=Homo sapiens GN=UBAP1 :Q9NZ09 Ubiquitin-associated protein 1 OS=Homo sapiens GN=UBAP1 PE=1 SV=1 :Q9NZ09-4 Isoform 4 of Ubiquitin-associated protein 1 OS=Homo sapiens GN=UBAP1 :Q9NZ09-2 Isofo…
ADFPAGIPEC*GTDALR	1.45596	--	--	0.541966	0	0		1.456		1.45596	--	--	0.541966	0	0	1	C917	VARS	P26640 Valine--tRNA ligase OS=Homo sapiens GN=VARS PE=1 SV=4 :
ADGGGAGGAPASSSSSSVAAAAASGQC*R	1.83199	0.0223196	0.0681824	0.873409	1.65131	1.16633	2.1192	1.8274, 1.8274	1.5494	1.83084	0.00251191	0.0081537	0.872503	2.6	2.08865	3	C40	HOXD13	P35453 Homeobox protein Hox-D13 OS=Homo sapiens GN=HOXD13 PE=1 SV=3 :
ADHCVGGQLWLVLELC*NGGSVTELVKGLLR	0.426947	--	--	-1.22787	0	0	0.4269			0.426947	--	--	-1.22787	0	0	1	C118 C109 C109 C109 C109 C109 C118 C109 C109	MYO3B	F5H2J1 Myosin-IIIb (Fragment) OS=Homo sapiens GN=MYO3B PE=1 SV=1 :Q8WXR4-3 Isoform 3 of Myosin-IIIb OS=Homo sapiens GN=MYO3B :Q8WXR4-2 Isoform 2 of Myosin-IIIb OS=Homo sapiens GN=MYO3B :Q8WXR4-6 Isoform 6 of Myosin-IIIb OS=Homo sapiens GN=MYO3B :Q8WXR4-5 Isoform 5 of Myosin-IIIb OS=Homo sapiens GN=MYO3B :Q8WXR4-4 Isoform 4 of Myosin-IIIb OS=Homo sapiens GN=MYO3B :Q8WXR4-7 Isoform 7 of Myosin-IIIb…
ADHQPLTEASYVNLPTIALC*NTDSPLRYVDIAIPCNNK	1.95266	--	--	0.965441	0	0			1.9527	1.95266	--	--	0.965441	0	0	1	C148 C153 C148	RPSA	C9J9K3 40S ribosomal protein SA (Fragment) OS=Homo sapiens GN=RPSA PE=1 SV=7 :A0A0C4DG17 40S ribosomal protein SA OS=Homo sapiens GN=RPSA PE=1 SV=1 :P08865 40S ribosomal protein SA OS=Homo sapiens GN=RPSA PE=1 SV=4 :
ADHQPLTEASYVNLPTIALC*NTDSPLR	0.715523	0.175059	0.321305	-0.482931	0.756816	0.493083	0.8691, 0.9116, 0.8684, 0.9120, 0.8869, 1.1200, 1.0476, 0.8843	0.2027, 0.9113, 0.2027, 0.9130, 1.0242, 0.9284, 2.0387, 0.9284	0.2156, 0.2392, 0.2156, 1.9133, 0.3110	0.835423	0.00222144	0.00721651	-0.259422	2.65337	2.14167	3	C148 C153 C148 C148 C153 C148	RPSA	C9J9K3 40S ribosomal protein SA (Fragment) OS=Homo sapiens GN=RPSA PE=1 SV=7 :A0A0C4DG17 40S ribosomal protein SA OS=Homo sapiens GN=RPSA PE=1 SV=1 :P08865 40S ribosomal protein SA OS=Homo sapiens GN=RPSA PE=1 SV=4 :C9J9K3 40S ribosomal protein SA (Fragment) OS=Homo sapiens GN=RPSA PE=1 SV=7 :A0A0C4DG17 40S ribosomal protein SA OS=Homo sapiens GN=RPSA PE=1 SV=1 :P08865 40S ribosomal protein SA OS…
ADIDVSGPKVDVEC*PDVNIEGPEGK	1.74277	0.184137	0.330534	0.801383	0.734859	0.480784	1.7470, 1.2694, 1.7470, 3.3620	1.125	7.0171, 1.1565, 0.7032, 0.7032, 0.6248	1.94551	0.171278	0.271886	0.960148	0.766298	0.565613	3	C2806 C2806	AHNAK	Q09666 Neuroblast differentiation-associated protein AHNAK OS=Homo sapiens GN=AHNAK PE=1 SV=2 :Q09666 Neuroblast differentiation-associated protein AHNAK OS=Homo sapiens GN=AHNAK PE=1 SV=2 :
ADIEVAC*YGYEGIDAVK	1.08838	0.238353	0.390887	0.122176	0.62278	0.407948	0.9632, 0.9923	1.1233	1.8084, 1.0787	1.19318	0.0898994	0.16315	0.254806	1.04624	0.787412	3	C199 C199 C156	EIF2S1	G3V4T5 Eukaryotic translation initiation factor 2 subunit 1 (Fragment) OS=Homo sapiens GN=EIF2S1 PE=1 SV=1 :P05198 Eukaryotic translation initiation factor 2 subunit 1 OS=Homo sapiens GN=EIF2S1 PE=1 SV=3 :H0YJS4 Eukaryotic translation initiation factor 2 subunit 1 (Fragment) OS=Homo sapiens GN=EIF2S1 PE=1 SV=1 :
ADIFALALTVVC*AAGAEPLPR	1.23345	0.189879	0.33692	0.3027	0.721524	0.472473	1.0641, 1.0641	1.4608	1.1188, 1.2497	1.19152	0.0434706	0.090835	0.252807	1.3618	1.04175	3	C295 C115 C137 C509	WEE1	P30291-2 Isoform 2 of Wee1-like protein kinase OS=Homo sapiens GN=WEE1 :E9PRU3 Wee1-like protein kinase (Fragment) OS=Homo sapiens GN=WEE1 PE=1 SV=1 :E9PQ51 Wee1-like protein kinase (Fragment) OS=Homo sapiens GN=WEE1 PE=1 SV=1 :P30291 Wee1-like protein kinase OS=Homo sapiens GN=WEE1 PE=1 SV=2 :
ADIIHAC*DIVEDAAIAYGYNNIQMTLPK	0.73112	0.388684	0.556232	-0.451821	0.410403	0.254744	0.4816, 0.5122	0.5678, 0.5007	1.1622, 1.1123	0.722792	0.170135	0.27054	-0.468347	0.769206	0.567768	3	C362	FARSB	Q9NSD9 Phenylalanine--tRNA ligase beta subunit OS=Homo sapiens GN=FARSB PE=1 SV=3 :
ADIIVSELLGSFADNELSPEC*LDGAQHFLK	2.39307	--	--	1.25886	0	0		2.3931		2.39307	--	--	1.25886	0	0	1	C449 C405	PRMT5	O14744 Protein arginine N-methyltransferase 5 OS=Homo sapiens GN=PRMT5 PE=1 SV=4 :O14744-5 Isoform 5 of Protein arginine N-methyltransferase 5 OS=Homo sapiens GN=PRMT5 :
ADLVISHAGAGSC*LETLEK	1.34808	0.390733	0.558872	0.430903	0.40812	0.252688	0.8309, 1.0557, 1.0557	0.4821, 1.2711, 0.4821, 1.2711	1.3999, 1.1509, 1.3999, 18.1998	2.59992	0.149227	0.244051	1.37847	0.826153	0.61252	3	C86 C86 ,C86 C86 C86 C86 ,C98 C86 C86 C86 C86 C86 C98 C86 C86 C86 C86 C86	ALG13	A0A087WTT9 Putative bifunctional UDP-N-acetylglucosamine transferase and deubiquitinase ALG13 OS=Homo sapiens GN=ALG13 PE=1 SV=1 :A0A087WX43 Putative bifunctional UDP-N-acetylglucosamine transferase and deubiquitinase ALG13 OS=Homo sapiens GN=ALG13 PE=1 SV=1 :A0A096LNJ4 Putative bifunctional UDP-N-acetylglucosamine transferase and deubiquitinase ALG13 OS=Homo sapiens GN=ALG13 PE=1 SV=1 :D6RE84 Pu…
ADLWSIGTIVYQC*LTGK	1.2199	--	--	0.286761	0	0		1.2199		1.2199	--	--	0.286761	0	0	1	C214	ULK1	O75385 Serine/threonine-protein kinase ULK1 OS=Homo sapiens GN=ULK1 PE=1 SV=2 :
ADMGGAATIC*SAIVSAAK	0.593241	0.24697	0.400873	-0.75331	0.607356	0.396993	0.6084		0.5781	0.593241	0.24697	0.363717	-0.75331	0.607356	0.439236	2	C282 C313	LAP3	P28838-2 Isoform 2 of Cytosol aminopeptidase OS=Homo sapiens GN=LAP3 :P28838 Cytosol aminopeptidase OS=Homo sapiens GN=LAP3 PE=1 SV=3 :
ADM+GGAATIC*SAIVSAAK	0.147081	--	--	-2.76532	0	0			0.1471	0.147081	--	--	-2.76532	0	0	1	M275,C282 M306,C313	LAP3	P28838-2 Isoform 2 of Cytosol aminopeptidase OS=Homo sapiens GN=LAP3 :P28838 Cytosol aminopeptidase OS=Homo sapiens GN=LAP3 PE=1 SV=3 :
ADMLCNSQSNDILQHQGSNC*GGTSNKHSLEEDEGSDFITENR	1.14688	--	--	0.19772	0	0		1.1469		1.14688	--	--	0.19772	0	0	1	C71	TXLNG	Q9NUQ3 Gamma-taxilin OS=Homo sapiens GN=TXLNG PE=1 SV=2 :
ADMLC*NSQSNDILQHQGSNCGGTSNK	1.32471	--	--	0.405673	0	0	1.3247			1.32471	--	--	0.405673	0	0	1	C56	TXLNG	Q9NUQ3 Gamma-taxilin OS=Homo sapiens GN=TXLNG PE=1 SV=2 :
ADNVLLSSDGSHAALC*DFGHAVC*LQPDGLGK	0.423976	--	--	-1.23795	0	0		0.424		0.423976	--	--	-1.23795	0	0	1	C533,C540	MAP3K14	Q99558 Mitogen-activated protein kinase kinase kinase 14 OS=Homo sapiens GN=MAP3K14 PE=1 SV=2 :
ADPAIKEPLPVEDVC*PK	1.09325	0.272952	0.42911	0.128622	0.563914	0.367431	1.0488, 1.0211, 1.0271	1.1558		1.06319	0.216798	0.32756	0.0883997	0.663945	0.484709	2	C64	AKAP1	Q92667 A-kinase anchor protein 1, mitochondrial OS=Homo sapiens GN=AKAP1 PE=1 SV=1 :
ADPDC*SNGQPQAAPTPGAPQNR	0.752356	--	--	-0.410513	0	0		0.7524		0.752356	--	--	-0.410513	0	0	1	C275	CCDC94	Q9BW85 Coiled-coil domain-containing protein 94 OS=Homo sapiens GN=CCDC94 PE=1 SV=1 :
ADPDGPEAQAEAC*SGER	0.976759	0.694624	0.775761	-0.0339256	0.15825	0.110272	0.9373	0.9273	1.0656	0.976759	0.694624	0.82302	-0.0339256	0.15825	0.0845898	3	C18 C18 C18 C18 ,C18	NHP2	Q9NX24 H/ACA ribonucleoprotein complex subunit 2 OS=Homo sapiens GN=NHP2 PE=1 SV=1 :,D6RCB9 H/ACA ribonucleoprotein complex subunit 2 (Fragment) OS=Homo sapiens GN=NHP2 PE=1 SV=1 :Q9NX24 H/ACA ribonucleoprotein complex subunit 2 OS=Homo sapiens GN=NHP2 PE=1 SV=1 :J3QSY4 H/ACA ribonucleoprotein complex subunit 2 OS=Homo sapiens GN=NHP2 PE=1 SV=1 :D6RC52 H/ACA ribonucleoprotein complex subunit 2 (F…
ADPEC*MLGHLLR	0.510711	0.498562	0.628221	-0.969422	0.302281	0.201887		0.9678	0.0536	0.510711	0.498562	0.628176	-0.969422	0.302281	0.201919	2	C69 C69 C69	VPRBP	Q9Y4B6-2 Isoform 2 of Protein VPRBP OS=Homo sapiens GN=VPRBP :Q9Y4B6 Protein VPRBP OS=Homo sapiens GN=VPRBP PE=1 SV=3 :Q9Y4B6-3 Isoform 3 of Protein VPRBP OS=Homo sapiens GN=VPRBP :
ADPGVLAALC*EK	0.649139	0.291063	0.448226	-0.623401	0.536013	0.348503	0.6902		0.6081	0.649139	0.291063	0.414441	-0.623401	0.536013	0.382537	2	C732 C542 C542 C570	CHTF18	A0A0D9SF58 Chromosome transmission fidelity protein 18 homolog OS=Homo sapiens GN=CHTF18 PE=1 SV=1 :E7EXA6 Chromosome transmission fidelity protein 18 homolog OS=Homo sapiens GN=CHTF18 PE=1 SV=2 :Q8WVB6 Chromosome transmission fidelity protein 18 homolog OS=Homo sapiens GN=CHTF18 PE=1 SV=1 :Q8WVB6-2 Isoform 2 of Chromosome transmission fidelity protein 18 homolog OS=Homo sapiens GN=CHTF18 :
ADPNHLVDDLLTPC*SPGDPGAIEMTWMDVPGDK	1.65741	0.0817768	0.189324	0.728933	1.08737	0.722794	1.6571	1.7175, 1.4431		1.60587	0.118088	0.203141	0.683355	0.927793	0.692203	2	C384	VPS4B	O75351 Vacuolar protein sorting-associated protein 4B OS=Homo sapiens GN=VPS4B PE=1 SV=2 :
ADQELLLYSHDNIIC*GITSVAFSK	3.01095	--	--	1.59022	0	0			3.0109	3.01095	--	--	1.59022	0	0	1	C271	GNB4	Q9HAV0 Guanine nucleotide-binding protein subunit beta-4 OS=Homo sapiens GN=GNB4 PE=1 SV=3 :
ADQELLMYSHDNIIC*GITSVAFSR	1.59938	0.260016	0.414663	0.677517	0.585	0.382305	1.4429		1.7343, 1.7763	1.65115	0.00670164	0.0216768	0.723471	2.17382	1.664	2	C271 C227 C171 ,C271	GNB2	P62879 Guanine nucleotide-binding protein G(I)/G(S)/G(T) subunit beta-2 OS=Homo sapiens GN=GNB2 PE=1 SV=3 :,P62879 Guanine nucleotide-binding protein G(I)/G(S)/G(T) subunit beta-2 OS=Homo sapiens GN=GNB2 PE=1 SV=3 :E7EP32 Guanine nucleotide-binding protein G(I)/G(S)/G(T) subunit beta-2 OS=Homo sapiens GN=GNB2 PE=1 SV=1 :P62879-2 Isoform 2 of Guanine nucleotide-binding protein G(I)/G(S)/G(T) subun…
ADQQYEC*VAEIGEGAYGK	1.66905	0.026295	0.0779316	0.739024	1.58013	1.10829	2.4974, 2.2584, 2.4974, 1.4056	1.4140, 2.2747, 1.4140, 2.2747, 1.4942	0.9080, 1.8903, 1.4638	1.81605	0.0024055	0.00780982	0.860802	2.61879	2.10736	3	C15 C15	CDK6	Q00534 Cyclin-dependent kinase 6 OS=Homo sapiens GN=CDK6 PE=1 SV=1 :Q00534 Cyclin-dependent kinase 6 OS=Homo sapiens GN=CDK6 PE=1 SV=1 :
ADSVVVLLC*R	0.568363	0.173484	0.31951	-0.815115	0.760741	0.495516	0.2961	0.8458, 0.8458	0.7390, 0.2923, 0.7390	0.626312	0.0306042	0.0683394	-0.675047	1.51422	1.16533	3	C209 C209 ,C209 C209 C209 C209	UPF1	Q92900-2 Isoform 2 of Regulator of nonsense transcripts 1 OS=Homo sapiens GN=UPF1 :Q92900 Regulator of nonsense transcripts 1 OS=Homo sapiens GN=UPF1 PE=1 SV=2 :,Q92900-2 Isoform 2 of Regulator of nonsense transcripts 1 OS=Homo sapiens GN=UPF1 :Q92900 Regulator of nonsense transcripts 1 OS=Homo sapiens GN=UPF1 PE=1 SV=2 :Q92900-2 Isoform 2 of Regulator of nonsense transcripts 1 OS=Homo sapiens GN…
ADTLTPEEC*QQFKK	0.857036	0.0607711	0.150269	-0.222572	1.2163	0.823129	0.5412, 0.5412, 0.8989, 0.4605, 0.8989	0.5835, 1.0484, 0.5421, 1.0484	0.6023, 0.6023, 1.0742, 0.5183, 1.0742	0.745301	0.0219292	0.0523488	-0.424104	1.65898	1.28109	3	C151 C204 C204 C184 C168 C203 ,C204 C204 C184 C168 C203	2023-09-07	Q16181 Septin-7 OS=Homo sapiens GN=SEPT7 PE=1 SV=2 :E7EPK1 Septin-7 OS=Homo sapiens GN=SEPT7 PE=1 SV=2 :E7ES33 Septin-7 OS=Homo sapiens GN=SEPT7 PE=1 SV=3 :G3V1Q4 Septin-7 OS=Homo sapiens GN=SEPT7 PE=1 SV=2 :Q16181-2 Isoform 2 of Septin-7 OS=Homo sapiens GN=SEPT7 :,A0A0U1RRE1 Septin-7 (Fragment) OS=Homo sapiens GN=SEPT7 PE=1 SV=1 :Q16181 Septin-7 OS=Homo sapiens GN=SEPT7 PE=1 SV=2 :E7EPK1 Septin-…
ADTLTPEEC*QQFK	0.482528	0.184627	0.331093	-1.05132	0.733704	0.480051	0.5964, 0.5964	0.5638, 0.5638	0.6030, 0.1887	0.518686	0.0994607	0.177092	-0.947067	1.00235	0.7518	3	C151 C204 C204 C184 C168 C203 ,C204 C204 C184 C168 C203	2023-09-07	Q16181 Septin-7 OS=Homo sapiens GN=SEPT7 PE=1 SV=2 :E7EPK1 Septin-7 OS=Homo sapiens GN=SEPT7 PE=1 SV=2 :E7ES33 Septin-7 OS=Homo sapiens GN=SEPT7 PE=1 SV=3 :G3V1Q4 Septin-7 OS=Homo sapiens GN=SEPT7 PE=1 SV=2 :Q16181-2 Isoform 2 of Septin-7 OS=Homo sapiens GN=SEPT7 :,A0A0U1RRE1 Septin-7 (Fragment) OS=Homo sapiens GN=SEPT7 PE=1 SV=1 :Q16181 Septin-7 OS=Homo sapiens GN=SEPT7 PE=1 SV=2 :E7EPK1 Septin-…
ADTNLGNILLNVLIPPNMPC*TR	0.979544	0.86395	0.890961	-0.0298184	0.0635112	0.0501415	0.8881, 1.0786, 0.7446, 0.8881, 0.8732, 1.0786, 0.7446	1.0812, 0.9576, 1.0812, 0.9576, 1.0615, 1.0608	1.1369, 1.0727, 1.2730, 1.1246, 1.1369, 1.0727, 0.3644	0.983838	0.900561	1	-0.0235078	0.045487	0	3	C416 C388 C416 C388 ,C416 C388 C416 C388 C416 C388 ,C416 C388 C416 C388 C416 C388 C416 C388	NUP50	Q9UKX7 Nuclear pore complex protein Nup50 OS=Homo sapiens GN=NUP50 PE=1 SV=2 :Q9UKX7-2 Isoform 2 of Nuclear pore complex protein Nup50 OS=Homo sapiens GN=NUP50 :Q9UKX7 Nuclear pore complex protein Nup50 OS=Homo sapiens GN=NUP50 PE=1 SV=2 :Q9UKX7-2 Isoform 2 of Nuclear pore complex protein Nup50 OS=Homo sapiens GN=NUP50 :Q9UKX7 Nuclear pore complex protein Nup50 OS=Homo sapiens GN=NUP50 PE=1 SV=2 …
ADTNLGNILLNVLIPPNM+PC*TR	1.34041	0.366919	0.530004	0.42267	0.43543	0.275721	1.3185	1.2783, 1.2783	1.4331, 0.9735	1.25633	0.323185	0.450003	0.329219	0.490549	0.346784	3	M414,C416 M386,C388	NUP50	Q9UKX7 Nuclear pore complex protein Nup50 OS=Homo sapiens GN=NUP50 PE=1 SV=2 :Q9UKX7-2 Isoform 2 of Nuclear pore complex protein Nup50 OS=Homo sapiens GN=NUP50 :
ADTSLNNC*EGAAGSTSEK	0.9624	0.549386	0.676924	-0.0552909	0.260123	0.16946	0.8552	1.0231	1.0089	0.9624	0.549386	0.677814	-0.0552909	0.260123	0.168889	3	C76	ZFAND5	O76080 AN1-type zinc finger protein 5 OS=Homo sapiens GN=ZFAND5 PE=1 SV=1 :
ADTSQEIC*SPR	0.816471	0.0448963	0.120266	-0.292527	1.34779	0.919859	0.8000, 0.8000	0.7493, 0.7493	0.6987, 0.6987, 1.2500	0.820872	0.0549125	0.110164	-0.284771	1.26033	0.95796	3	C1010 C1027 C1010 C1027	NUP98	P52948-5 Isoform 5 of Nuclear pore complex protein Nup98-Nup96 OS=Homo sapiens GN=NUP98 :P52948 Nuclear pore complex protein Nup98-Nup96 OS=Homo sapiens GN=NUP98 PE=1 SV=4 :P52948-2 Isoform 2 of Nuclear pore complex protein Nup98-Nup96 OS=Homo sapiens GN=NUP98 :P52948-6 Isoform 6 of Nuclear pore complex protein Nup98-Nup96 OS=Homo sapiens GN=NUP98 :
ADVEEEIKIPVVC*ALTQEESSAQLSNEEEHLDSTR	0.927386	0.544335	0.671482	-0.108757	0.264134	0.172966	0.7186, 1.4964	0.7517, 1.0130, 0.7517, 1.0130	0.7758	0.93144	0.570758	0.698229	-0.102465	0.243548	0.156002	3	C350 C350	RABEP1	Q15276 Rab GTPase-binding effector protein 1 OS=Homo sapiens GN=RABEP1 PE=1 SV=2 :Q15276-2 Isoform 2 of Rab GTPase-binding effector protein 1 OS=Homo sapiens GN=RABEP1 :
ADVEGELLAC*R	1.97257	0.102431	0.223614	0.980075	0.989567	0.650502	1.4411, 3.2032, 1.4411, 3.2032	1.1943, 1.1943, 1.4523	1.3374, 1.8348, 1.3374, 1.8348	1.77037	0.0114855	0.0311768	0.824054	1.93985	1.50617	3	C1284 C1285 C1284 C1285 ,C1284 C1285	MKI67	A0A087WV66 Antigen KI-67 OS=Homo sapiens GN=MKI67 PE=1 SV=1 :P46013 Antigen KI-67 OS=Homo sapiens GN=MKI67 PE=1 SV=2 :,A0A087WV66 Antigen KI-67 OS=Homo sapiens GN=MKI67 PE=1 SV=1 :P46013 Antigen KI-67 OS=Homo sapiens GN=MKI67 PE=1 SV=2 :A0A087WV66 Antigen KI-67 OS=Homo sapiens GN=MKI67 PE=1 SV=1 :P46013 Antigen KI-67 OS=Homo sapiens GN=MKI67 PE=1 SV=2 :
ADVIQATGDAIC*IFR	0.92953	0.862416	0.889768	-0.105426	0.064283	0.0507232	1.5304, 0.2487, 0.2487	1.6429, 0.3032, 1.6429		0.936134	0.856595	0.98027	-0.0952136	0.0672245	0.00865418	2	C103 C200	SSRP1	E9PMD4 FACT complex subunit SSRP1 (Fragment) OS=Homo sapiens GN=SSRP1 PE=1 SV=2 :Q08945 FACT complex subunit SSRP1 OS=Homo sapiens GN=SSRP1 PE=1 SV=1 :
ADVYRDILAC*GR	0.694124	0.421796	0.561611	-0.526734	0.374898	0.250564	0.9664	0.9694	0.1454, 0.1479	0.557247	0.18075	0.28351	-0.843612	0.742922	0.547432	3	C578 C632 C578 C605 C601 C601 C601	TJP2	Q9UDY2-3 Isoform C1 of Tight junction protein ZO-2 OS=Homo sapiens GN=TJP2 :Q9UDY2-7 Isoform 7 of Tight junction protein ZO-2 OS=Homo sapiens GN=TJP2 :Q9UDY2-4 Isoform C2 of Tight junction protein ZO-2 OS=Homo sapiens GN=TJP2 :Q9UDY2-6 Isoform 6 of Tight junction protein ZO-2 OS=Homo sapiens GN=TJP2 :Q9UDY2 Tight junction protein ZO-2 OS=Homo sapiens GN=TJP2 PE=1 SV=2 :Q9UDY2-2 Isoform A2 of Tigh…
ADYFGAC*VK	0.180141	--	--	-2.4728	0	0	0.1801			0.180141	--	--	-2.4728	0	0	1	C472 C472	LIMD1	C9JRJ5 LIM domain-containing protein 1 OS=Homo sapiens GN=LIMD1 PE=1 SV=1 :Q9UGP4 LIM domain-containing protein 1 OS=Homo sapiens GN=LIMD1 PE=1 SV=1 :
AEAAALSTQC*R	0.625824	0.00798657	0.0344103	-0.676171	2.09764	1.46331	0.5663	0.5866	0.7245	0.625824	0.00798657	0.0264716	-0.676171	2.09764	1.57722	3	C86 C86	ESRP2	Q9H6T0-2 Isoform 2 of Epithelial splicing regulatory protein 2 OS=Homo sapiens GN=ESRP2 :Q9H6T0 Epithelial splicing regulatory protein 2 OS=Homo sapiens GN=ESRP2 PE=1 SV=1 :
AEAAM+EFLQELNSDVSGSFVEESPENLLDNDPSFFC*R	1.04575	0.959262	0.983961	0.0645422	0.0180627	0.00702203		0.9109	1.1806	1.04575	0.959262	1	0.0645422	0.0180627	0	2	M84,C115 M90,C121 M93,C124	NAE1	Q13564-2 Isoform 2 of NEDD8-activating enzyme E1 regulatory subunit OS=Homo sapiens GN=NAE1 :Q13564 NEDD8-activating enzyme E1 regulatory subunit OS=Homo sapiens GN=NAE1 PE=1 SV=1 :Q13564-4 Isoform 4 of NEDD8-activating enzyme E1 regulatory subunit OS=Homo sapiens GN=NAE1 :
AEAEAASEVWC*R	1.07385	0.269083	0.424606	0.10279	0.570114	0.372014	1.0676	1.0284	1.1256	1.07385	0.269083	0.389262	0.10279	0.570114	0.409758	3	C30 C30 C30	AGFG2	O95081-2 Isoform 2 of Arf-GAP domain and FG repeat-containing protein 2 OS=Homo sapiens GN=AGFG2 :A0A0C4DG34 Arf-GAP domain and FG repeat-containing protein 2 OS=Homo sapiens GN=AGFG2 PE=1 SV=1 :O95081 Arf-GAP domain and FG repeat-containing protein 2 OS=Homo sapiens GN=AGFG2 PE=1 SV=2 :
AEAELC*AEAEETR	0.999032	0.555713	0.679068	-0.00139669	0.255149	0.168087	0.9685	1.0047	1.0239, 1.0239	1.00526	0.381187	0.51084	0.00756681	0.418862	0.291715	3	C920 C920 C928 C928 C920 C961	MYH14	Q7Z406-4 Isoform 4 of Myosin-14 OS=Homo sapiens GN=MYH14 :Q7Z406 Myosin-14 OS=Homo sapiens GN=MYH14 PE=1 SV=2 :Q7Z406-6 Isoform 6 of Myosin-14 OS=Homo sapiens GN=MYH14 :M0QY43 Myosin-14 (Fragment) OS=Homo sapiens GN=MYH14 PE=1 SV=7 :Q7Z406-5 Isoform 5 of Myosin-14 OS=Homo sapiens GN=MYH14 :Q7Z406-2 Isoform 2 of Myosin-14 OS=Homo sapiens GN=MYH14 :
AEAGAGSATEFQFVLIAHDC*SQIMSFVK	0.356946	--	--	-1.48622	0	0	0.3569			0.356946	--	--	-1.48622	0	0	1	C159	RPS10	F6U211 40S ribosomal protein S10 OS=Homo sapiens GN=RPS10 PE=4 SV=1 :
AEAGEAGQATAEAEC*HR	0.976259	0.850521	0.87799	-0.0346635	0.070315	0.0565106	1.3234, 1.3234	0.5339	1.0715, 1.0715	1.06474	0.816319	0.941638	0.0905014	0.0881403	0.0261159	3	C274 C216 C258	ASMTL	O95671 N-acetylserotonin O-methyltransferase-like protein OS=Homo sapiens GN=ASMTL PE=1 SV=3 :O95671-3 Isoform 3 of N-acetylserotonin O-methyltransferase-like protein OS=Homo sapiens GN=ASMTL :O95671-2 Isoform 2 of N-acetylserotonin O-methyltransferase-like protein OS=Homo sapiens GN=ASMTL :
AEALC*KEYGETK	0.958735	0.742029	0.826408	-0.0607958	0.129579	0.0828053		0.7949, 0.7949	0.7262, 2.6923	1.25206	0.746659	0.873008	0.324302	0.126877	0.0589818	2	C256 C288 C288	BROX	Q5VW32-2 Isoform 2 of BRO1 domain-containing protein BROX OS=Homo sapiens GN=BROX :F5GXQ0 BRO1 domain-containing protein BROX OS=Homo sapiens GN=BROX PE=1 SV=1 :Q5VW32 BRO1 domain-containing protein BROX OS=Homo sapiens GN=BROX PE=1 SV=1 :
AECDEDAENVGCVC*NIDC*SGYSFNPVCASDGSSYNNPCFVR	0.240095	--	--	-2.05832	0	0		0.2401		0.240095	--	--	-2.05832	0	0	1	C151,C155 C151,C155 C190,C194	TMEFF1,MSANTD3	A0A0A6YYJ0 Protein MSANTD3-TMEFF1 OS=Homo sapiens GN=MSANTD3-TMEFF1 PE=4 SV=1 :Q8IYR6-2 Isoform 2 of Tomoregulin-1 OS=Homo sapiens GN=TMEFF1 :Q8IYR6 Tomoregulin-1 OS=Homo sapiens GN=TMEFF1 PE=1 SV=1 :
AEC*LEDLVSFIIEEPPQDMDEK	3.40473	0.468681	0.601991	1.76754	0.329123	0.22041	8.453	0.8951	0.8662, 0.8662	2.77009	0.435071	0.565811	1.46993	0.36144	0.247328	3	C53 C53 C53 C53 C53 C53 C53	PPP6R3	Q5H9R7-2 Isoform 2 of Serine/threonine-protein phosphatase 6 regulatory subunit 3 OS=Homo sapiens GN=PPP6R3 :Q5H9R7 Serine/threonine-protein phosphatase 6 regulatory subunit 3 OS=Homo sapiens GN=PPP6R3 PE=1 SV=2 :Q5H9R7-6 Isoform 6 of Serine/threonine-protein phosphatase 6 regulatory subunit 3 OS=Homo sapiens GN=PPP6R3 :Q5H9R7-5 Isoform 5 of Serine/threonine-protein phosphatase 6 regulatory subun…
AEC*LEDLVSFIIEEPPQDM+DEK	0.947231	0.56837	0.691053	-0.0782118	0.245369	0.160489		1.0198	0.8747	0.947231	0.56837	0.695771	-0.0782118	0.245369	0.157533	2	C53,M69 C53,M69 C53,M69 C53,M69 C53,M69 C53,M69 C53,M69	PPP6R3	Q5H9R7-2 Isoform 2 of Serine/threonine-protein phosphatase 6 regulatory subunit 3 OS=Homo sapiens GN=PPP6R3 :Q5H9R7 Serine/threonine-protein phosphatase 6 regulatory subunit 3 OS=Homo sapiens GN=PPP6R3 PE=1 SV=2 :Q5H9R7-6 Isoform 6 of Serine/threonine-protein phosphatase 6 regulatory subunit 3 OS=Homo sapiens GN=PPP6R3 :Q5H9R7-5 Isoform 5 of Serine/threonine-protein phosphatase 6 regulatory subun…
AEC*LEKFPVIQHFK	1.15898	0.0701626	0.169106	0.212851	1.15389	0.771841	1.0973	1.1839	1.1957	1.15898	0.0701626	0.133888	0.212851	1.15389	0.873259	3	C334 ,C299 C305 C80 C334 C257 C37 C270 C264	PPP2R4,DKFZp781M17165	Q15257 Serine/threonine-protein phosphatase 2A activator OS=Homo sapiens GN=PPP2R4 PE=1 SV=3 :,Q15257-2 Isoform 1 of Serine/threonine-protein phosphatase 2A activator OS=Homo sapiens GN=PPP2R4 :A6PVN5 Serine/threonine-protein phosphatase 2A activator OS=Homo sapiens GN=PPP2R4 PE=1 SV=1 :Q68CR8 Serine/threonine-protein phosphatase 2A activator OS=Homo sapiens GN=DKFZp781M17165 PE=1 SV=1 :Q15257 Se…
AEC*RPAASENYMR	1.24887	0.0180882	0.0773274	0.320626	1.7426	1.11167	1.0021, 3.9034, 1.0021, 3.9034, 1.9510	1.0986, 3.3820, 1.0986, 3.3820	1.0651, 2.8944, 1.0651, 2.8944	2.20326	0.000356626	0.00119671	1.13964	3.44779	2.92201	3	C116 C116	GTF2F2	P13984 General transcription factor IIF subunit 2 OS=Homo sapiens GN=GTF2F2 PE=1 SV=2 :P13984 General transcription factor IIF subunit 2 OS=Homo sapiens GN=GTF2F2 PE=1 SV=2 :
AEDASKFELC*QLLPLFLPPTTVPPECYR	0.301485	--	--	-1.72984	0	0			0.3015	0.301485	--	--	-1.72984	0	0	1	C243 C241	NCDN	Q9UBB6-3 Isoform 3 of Neurochondrin OS=Homo sapiens GN=NCDN :Q9UBB6 Neurochondrin OS=Homo sapiens GN=NCDN PE=1 SV=1 :
AEDIKGTEC*VK	0.893808	0.44846	0.584653	-0.161963	0.348276	0.233102	0.6947	1.0312	0.9556	0.893808	0.44846	0.579341	-0.161963	0.348276	0.237066	3	C525	ZFR	Q96KR1 Zinc finger RNA-binding protein OS=Homo sapiens GN=ZFR PE=1 SV=2 :
AEDMAELTC*LNEASVLHNLR	1.11184	--	--	0.15295	0	0			1.1118	1.11184	--	--	0.15295	0	0	1	C115 C115 C115 C115 C115 C115	MYH14	Q7Z406-4 Isoform 4 of Myosin-14 OS=Homo sapiens GN=MYH14 :Q7Z406 Myosin-14 OS=Homo sapiens GN=MYH14 PE=1 SV=2 :Q7Z406-6 Isoform 6 of Myosin-14 OS=Homo sapiens GN=MYH14 :M0QY43 Myosin-14 (Fragment) OS=Homo sapiens GN=MYH14 PE=1 SV=7 :Q7Z406-5 Isoform 5 of Myosin-14 OS=Homo sapiens GN=MYH14 :Q7Z406-2 Isoform 2 of Myosin-14 OS=Homo sapiens GN=MYH14 :
AEDQTESSC*ESHRK	1.04626	0.449767	0.585783	0.0652408	0.347012	0.232263	0.9872, 0.9693, 0.9693	1.0305, 1.0305, 0.9668, 0.9949	1.1413, 1.1413, 1.0786	1.03096	0.184242	0.287701	0.0439875	0.734612	0.541059	3	C179	MMTAG2	Q9BU76 Multiple myeloma tumor-associated protein 2 OS=Homo sapiens GN=MMTAG2 PE=1 SV=1 :
AEDQTESSC*ESHR	1.01164	0.661776	0.779842	0.0166968	0.179289	0.107993	0.9384, 0.9665, 0.9665	1.0416, 0.9955, 0.9888, 0.9955, 0.9888	1.0957, 1.0708, 1.0270, 1.0708	1.01215	0.370078	0.499198	0.0174216	0.431707	0.301727	3	C179	MMTAG2	Q9BU76 Multiple myeloma tumor-associated protein 2 OS=Homo sapiens GN=MMTAG2 PE=1 SV=1 :
AEDSDALTAVSSQLEGSPMDTSSLASC*TLEEAVGDTSAAGSSEQPR	1.09982	--	--	0.137271	0	0	1.0998			1.09982	--	--	0.137271	0	0	1	C2865 C2856 C2865	HUWE1	Q7Z6Z7-2 Isoform 2 of E3 ubiquitin-protein ligase HUWE1 OS=Homo sapiens GN=HUWE1 :Q7Z6Z7-3 Isoform 3 of E3 ubiquitin-protein ligase HUWE1 OS=Homo sapiens GN=HUWE1 :Q7Z6Z7 E3 ubiquitin-protein ligase HUWE1 OS=Homo sapiens GN=HUWE1 PE=1 SV=3 :
AEDSDALTAVSSQLEGSPM+DTSSLASC*TLEEAVGDTSAAGSSEQPR	1.11087	--	--	0.151686	0	0			1.1109	1.11087	--	--	0.151686	0	0	1	M2857,C2865 M2848,C2856 M2857,C2865	HUWE1	Q7Z6Z7-2 Isoform 2 of E3 ubiquitin-protein ligase HUWE1 OS=Homo sapiens GN=HUWE1 :Q7Z6Z7-3 Isoform 3 of E3 ubiquitin-protein ligase HUWE1 OS=Homo sapiens GN=HUWE1 :Q7Z6Z7 E3 ubiquitin-protein ligase HUWE1 OS=Homo sapiens GN=HUWE1 PE=1 SV=3 :
AEDSIC*LADSKPLPHQNVTNHVGK	1.65177	0.437465	0.575184	0.724014	0.359057	0.240193	2.3929	0.7927, 0.7927	1.7697	1.43701	0.38794	0.517661	0.523067	0.411236	0.285955	3	C991 C943 C906	WAPL	Q7Z5K2-3 Isoform 3 of Wings apart-like protein homolog OS=Homo sapiens GN=WAPL :Q7Z5K2-2 Isoform 2 of Wings apart-like protein homolog OS=Homo sapiens GN=WAPL :Q7Z5K2 Wings apart-like protein homolog OS=Homo sapiens GN=WAPL PE=1 SV=1 :
AEEAHQPKC*PENDIR	0.600062	--	--	-0.736817	0	0			0.6001	0.600062	--	--	-0.736817	0	0	1	C187 C187 C182 C93	VAV3	Q9UKW4-4 Isoform 4 of Guanine nucleotide exchange factor VAV3 OS=Homo sapiens GN=VAV3 :Q9UKW4 Guanine nucleotide exchange factor VAV3 OS=Homo sapiens GN=VAV3 PE=1 SV=1 :H0YDG2 Guanine nucleotide exchange factor VAV3 (Fragment) OS=Homo sapiens GN=VAV3 PE=1 SV=1 :Q9UKW4-2 Isoform 2 of Guanine nucleotide exchange factor VAV3 OS=Homo sapiens GN=VAV3 :
AEEALYIEEAM+QPDEALHVEEPGNPEETVC*VEETTEPDR	0.586319	--	--	-0.770243	0	0	0.5863			0.586319	--	--	-0.770243	0	0	1	M89,C108 M89,C108	SYNC	Q9H7C4-2 Isoform 2 of Syncoilin OS=Homo sapiens GN=SYNC :Q9H7C4 Syncoilin OS=Homo sapiens GN=SYNC PE=1 SV=3 :
AEEDVEPEC*IMEK	0.68811	0.0531732	0.13737	-0.539288	1.27431	0.86211	0.6129, 0.6226	0.6208, 0.6208	0.8257, 0.8257	0.688078	0.00121753	0.00407815	-0.539356	2.91452	2.38954	3	C127	DBNL	Q9UJU6-3 Isoform 3 of Drebrin-like protein OS=Homo sapiens GN=DBNL :
AEEEAQSLFVTEC*IKTYNSDWHLVNYK	1.36327	--	--	0.447075	0	0			1.3633	1.36327	--	--	0.447075	0	0	1	C113 C112 C112 C113 C112 C113 C113 C112 C113 C113	DOCK9	A0A0A0MRA7 Dedicator of cytokinesis protein 9 OS=Homo sapiens GN=DOCK9 PE=1 SV=1 :Q9BZ29-6 Isoform 5 of Dedicator of cytokinesis protein 9 OS=Homo sapiens GN=DOCK9 :A0A0D9SFH5 Dedicator of cytokinesis protein 9 OS=Homo sapiens GN=DOCK9 PE=1 SV=1 :A0A0A0MT38 Dedicator of cytokinesis 9, isoform CRA_b OS=Homo sapiens GN=DOCK9 PE=1 SV=2 :A0A0A0MSY4 Dedicator of cytokinesis protein 9 OS=Homo sapiens G…
AEETC*APSVSYFKC*VQK	1.22879	--	--	0.297244	0	0	1.2288			1.22879	--	--	0.297244	0	0	1	C38,C47 C38,C47	CCND1	F5H437 G1/S-specific cyclin-D1 OS=Homo sapiens GN=CCND1 PE=1 SV=1 :P24385 G1/S-specific cyclin-D1 OS=Homo sapiens GN=CCND1 PE=1 SV=1 :
AEEVLSLHC*GPWDDEIQELQK	0.694577	--	--	-0.525794	0	0		0.6946		0.694577	--	--	-0.525794	0	0	1	C775	SMYD4	Q8IYR2 SET and MYND domain-containing protein 4 OS=Homo sapiens GN=SMYD4 PE=2 SV=3 :
AEFAAPSTDAPDKGYVVPNVDLPPLC*SSR	1.07659	0.616173	0.736042	0.106475	0.210297	0.133097		0.8893, 0.8893, 1.0928	0.8507, 1.2017	0.984759	0.540696	0.669295	-0.0221569	0.267047	0.174382	2	C89	EXOSC8	Q96B26 Exosome complex component RRP43 OS=Homo sapiens GN=EXOSC8 PE=1 SV=1 :
AEFASC*R	0.976611	0.959602	0.976175	-0.0341446	0.0179088	0.0104725	1.048	0.8779	1.0039	0.976611	0.959602	1	-0.0341446	0.0179088	0	3	C109 C109	C16orf62	F5H7K1 UPF0505 protein C16orf62 OS=Homo sapiens GN=C16orf62 PE=1 SV=1 :E7EWW0 UPF0505 protein C16orf62 OS=Homo sapiens GN=C16orf62 PE=1 SV=2 :
AEGAALATPAPFPC*C*SPHLVLSLGRR	1.10346	--	--	0.142037	0	0	1.1035			1.10346	--	--	0.142037	0	0	1	C298,C298 C298,C298	FOXD4L3,FOXD4L6	Q6VB84 Forkhead box protein D4-like 3 OS=Homo sapiens GN=FOXD4L3 PE=2 SV=2 :Q3SYB3 Forkhead box protein D4-like 6 OS=Homo sapiens GN=FOXD4L6 PE=1 SV=2 :
AEGAALDC*FEVTLKCEEGEDEEEAMVVAVIPR	0.957074	--	--	-0.0632976	0	0		0.9571		0.957074	--	--	-0.0632976	0	0	1	C12	C11orf84	Q9BUA3 Uncharacterized protein C11orf84 OS=Homo sapiens GN=C11orf84 PE=1 SV=3 :
AEGAALDC*FEVTLK	0.576816	0.078316	0.183215	-0.793818	1.10615	0.737039	0.579	0.5892	0.5623, 0.5623	0.573184	0.000131365	0.000441444	-0.802929	3.88152	3.35512	3	C12	C11orf84	Q9BUA3 Uncharacterized protein C11orf84 OS=Homo sapiens GN=C11orf84 PE=1 SV=3 :
AEGADLATPAPFPC*CSPHLVLSLGRR	0.717006	--	--	-0.479944	0	0			0.717	0.717006	--	--	-0.479944	0	0	1	C298 C294 C298	FOXD4,FOXD4L4,FOXD4L5	Q5VV16 Forkhead box protein D4-like 5 OS=Homo sapiens GN=FOXD4L5 PE=3 SV=1 :Q12950 Forkhead box protein D4 OS=Homo sapiens GN=FOXD4 PE=2 SV=4 :Q8WXT5 Forkhead box protein D4-like 4 OS=Homo sapiens GN=FOXD4L4 PE=2 SV=2 :
AEGLATGFC*R	0.585302	0.122364	0.253929	-0.772746	0.912347	0.595287	0.5007	0.6699		0.585302	0.122364	0.208918	-0.772746	0.912347	0.680024	2	C218 C218 C145 C145 C145	ELP6	Q0PNE2 Elongator complex protein 6 OS=Homo sapiens GN=ELP6 PE=1 SV=1 :Q0PNE2-2 Isoform 2 of Elongator complex protein 6 OS=Homo sapiens GN=ELP6 :C9IYN7 Elongator complex protein 6 OS=Homo sapiens GN=ELP6 PE=1 SV=1 :C9JEX8 Elongator complex protein 6 (Fragment) OS=Homo sapiens GN=ELP6 PE=1 SV=7 :C9J9N8 Elongator complex protein 6 (Fragment) OS=Homo sapiens GN=ELP6 PE=1 SV=1 :
AEGLDLASC*VR	0.775094	--	--	-0.367557	0	0			0.7751	0.775094	--	--	-0.367557	0	0	1	C161 C161 C161	DDX55	Q8NHQ9 ATP-dependent RNA helicase DDX55 OS=Homo sapiens GN=DDX55 PE=1 SV=3 :E7EX41 ATP-dependent RNA helicase DDX55 OS=Homo sapiens GN=DDX55 PE=1 SV=2 :F5H5U2 ATP-dependent RNA helicase DDX55 OS=Homo sapiens GN=DDX55 PE=1 SV=1 :
AEGLECTKTCQNYDLEC*MSMGCVSGCLCPPGMVR	0.352437	--	--	-1.50456	0	0			0.3524	0.352437	--	--	-1.50456	0	0	1	C799	VWF	P04275 von Willebrand factor OS=Homo sapiens GN=VWF PE=1 SV=4 :
AEGM+FC*VGLRATLPCHR	0.573618	--	--	-0.801838	0	0	0.5736			0.573618	--	--	-0.801838	0	0	1	M165,C167 M230,C232 M219,C221	CCDC108	Q6ZU64-4 Isoform 3 of Coiled-coil domain-containing protein 108 OS=Homo sapiens GN=CCDC108 :Q6ZU64 Coiled-coil domain-containing protein 108 OS=Homo sapiens GN=CCDC108 PE=1 SV=2 :Q6ZU64-5 Isoform 4 of Coiled-coil domain-containing protein 108 OS=Homo sapiens GN=CCDC108 :
AEGSDVANAVLDGADC*IMLSGETAKGDYPLEAVR	0.899988	0.54566	0.673017	-0.152023	0.263078	0.171974	0.7108, 0.7108, 0.6986, 0.7394, 0.6986, 0.7394, 0.6718, 0.7295, 0.7295	0.9972, 0.8104, 0.8166, 0.7777, 0.8549, 1.5496, 1.0604	1.1110, 1.0680, 1.0680, 0.8923, 1.0793, 1.0793, 1.0856, 1.0856	0.906846	0.144631	0.238206	-0.14107	0.839739	0.623047	3	C358 C358 C358 C358 ,C284 C358 C358	PKM	B4DNK4 Pyruvate kinase OS=Homo sapiens GN=PKM PE=1 SV=1 :P14618 Pyruvate kinase PKM OS=Homo sapiens GN=PKM PE=1 SV=4 :P14618-2 Isoform M1 of Pyruvate kinase PKM OS=Homo sapiens GN=PKM :,P14618-2 Isoform M1 of Pyruvate kinase PKM OS=Homo sapiens GN=PKM :P14618-2 Isoform M1 of Pyruvate kinase PKM OS=Homo sapiens GN=PKM :P14618 Pyruvate kinase PKM OS=Homo sapiens GN=PKM PE=1 SV=4 :P14618 Pyruvate ki…
AEGSDVANAVLDGADC*IM+LSGETAKGDYPLEAVR	0.896401	0.157318	0.299164	-0.157783	0.803221	0.52409	0.8443, 0.8245, 0.7732, 0.7582, 0.7364, 0.7582, 1.3033, 1.0411, 1.0411	0.9260, 0.8728, 0.7124, 0.8850, 0.7124, 0.8850, 1.3886	1.1182, 1.1447, 1.1182, 0.8358, 1.0597, 0.8302, 1.2025	0.946602	0.024653	0.0573648	-0.0791706	1.60813	1.24135	3	C358,M360 C358,M360 ,C284,M286 C358,M360 C358,M360	PKM	B4DNK4 Pyruvate kinase OS=Homo sapiens GN=PKM PE=1 SV=1 :P14618 Pyruvate kinase PKM OS=Homo sapiens GN=PKM PE=1 SV=4 :P14618-2 Isoform M1 of Pyruvate kinase PKM OS=Homo sapiens GN=PKM :,P14618-2 Isoform M1 of Pyruvate kinase PKM OS=Homo sapiens GN=PKM :P14618 Pyruvate kinase PKM OS=Homo sapiens GN=PKM PE=1 SV=4 :
AEGSDVANAVLDGADC*IMLSGETAK	0.693808	0.0628689	0.158971	-0.527391	1.20156	0.798682	0.4721, 0.6473, 0.4721, 0.6473, 0.8178	0.6733, 0.7915, 0.6733, 0.7915, 0.8582	0.8650, 0.6014, 0.8650, 1.1262, 1.1262	0.761879	0.000867983	0.00290909	-0.392367	3.06149	2.53624	3	C358 C358 C358 C358 ,C284 C358 C284 C358 C358 C358 ,C358 C358	PKM	P14618-2 Isoform M1 of Pyruvate kinase PKM OS=Homo sapiens GN=PKM :P14618-2 Isoform M1 of Pyruvate kinase PKM OS=Homo sapiens GN=PKM :P14618 Pyruvate kinase PKM OS=Homo sapiens GN=PKM PE=1 SV=4 :P14618 Pyruvate kinase PKM OS=Homo sapiens GN=PKM PE=1 SV=4 :,B4DNK4 Pyruvate kinase OS=Homo sapiens GN=PKM PE=1 SV=1 :P14618 Pyruvate kinase PKM OS=Homo sapiens GN=PKM PE=1 SV=4 :B4DNK4 Pyruvate kinase O…
AEGSDVANAVLDGADC*IM+LSGETAK	0.87544	0.232008	0.383918	-0.191919	0.634496	0.415761	0.7340, 0.8880, 0.7340, 0.8880	0.8326, 0.8903, 0.8218, 0.8903	1.0240, 0.9846, 1.0240, 0.9846	0.891356	0.0252327	0.0584087	-0.165927	1.59804	1.23352	3	C358,M360 C358,M360 C358,M360 C358,M360 ,C284,M286 C358,M360 C284,M286 C358,M360 C358,M360 C358,M360	PKM	P14618-2 Isoform M1 of Pyruvate kinase PKM OS=Homo sapiens GN=PKM :P14618-2 Isoform M1 of Pyruvate kinase PKM OS=Homo sapiens GN=PKM :P14618 Pyruvate kinase PKM OS=Homo sapiens GN=PKM PE=1 SV=4 :P14618 Pyruvate kinase PKM OS=Homo sapiens GN=PKM PE=1 SV=4 :,B4DNK4 Pyruvate kinase OS=Homo sapiens GN=PKM PE=1 SV=1 :P14618 Pyruvate kinase PKM OS=Homo sapiens GN=PKM PE=1 SV=4 :B4DNK4 Pyruvate kinase O…
AEHC*INDIAFK	0.717412	--	--	-0.479126	0	0			0.7174	0.717412	--	--	-0.479126	0	0	1	C14 C14 C14 C14 C14 C14 C14 C14 C14	IFT122	Q9HBG6-11 Isoform 11 of Intraflagellar transport protein 122 homolog OS=Homo sapiens GN=IFT122 :Q9HBG6 Intraflagellar transport protein 122 homolog OS=Homo sapiens GN=IFT122 PE=1 SV=2 :Q9HBG6-3 Isoform 3 of Intraflagellar transport protein 122 homolog OS=Homo sapiens GN=IFT122 :Q9HBG6-10 Isoform 10 of Intraflagellar transport protein 122 homolog OS=Homo sapiens GN=IFT122 :Q9HBG6-5 Isoform 5 of In…
AEHSELKSPWQAAGIC*PLNPFLVPLELLGR	0.835458	0.0074181	0.0323241	-0.259361	2.12971	1.49047	0.8373, 0.8373, 0.9848	0.7726, 0.7726	0.9227, 0.8073	0.84781	0.00145184	0.0048228	-0.238187	2.83808	2.3167	3	C77 C314	SNAPC2	M0R1L8 snRNA-activating protein complex subunit 2 OS=Homo sapiens GN=SNAPC2 PE=1 SV=1 :Q13487 snRNA-activating protein complex subunit 2 OS=Homo sapiens GN=SNAPC2 PE=1 SV=1 :
AEIDLVC*ELAK	2.32197	0.0592338	0.150833	1.21535	1.22743	0.821505		2.3343	2.3096	2.32197	0.0592338	0.117125	1.21535	1.22743	0.931349	2	C814 C815 C749	MTHFD1L	Q6UB35 Monofunctional C1-tetrahydrofolate synthase, mitochondrial OS=Homo sapiens GN=MTHFD1L PE=1 SV=1 :B7ZM99 MTHFD1L protein OS=Homo sapiens GN=MTHFD1L PE=1 SV=1 :A0A087WVM4 Monofunctional C1-tetrahydrofolate synthase, mitochondrial OS=Homo sapiens GN=MTHFD1L PE=1 SV=1 :
AEIEKLC*EK	0.836945	0.00255395	0.0111023	-0.256796	2.59279	1.95459	0.8343	0.8147	0.8618	0.836945	0.00255395	0.00853022	-0.256796	2.59279	2.06904	3	C315	RNF214	Q8ND24 RING finger protein 214 OS=Homo sapiens GN=RNF214 PE=1 SV=2 :
AEIISLC*KR	0.870872	0.249747	0.403831	-0.199467	0.6025	0.3938	0.9849	0.9858, 0.5369, 0.9858	0.7980, 0.7534, 0.8010	0.83512	0.02935	0.0659796	-0.259944	1.53239	1.18059	3	C441 C71 C440 C440 C404 C441 ,C441 C71 C440 C440 C404 C441 C441 C71 C440 C440 C404 C441	SRRT	Q9BXP5-2 Isoform 2 of Serrate RNA effector molecule homolog OS=Homo sapiens GN=SRRT :H7C3A1 Serrate RNA effector molecule homolog (Fragment) OS=Homo sapiens GN=SRRT PE=1 SV=1 :Q9BXP5-4 Isoform 4 of Serrate RNA effector molecule homolog OS=Homo sapiens GN=SRRT :Q9BXP5-3 Isoform 3 of Serrate RNA effector molecule homolog OS=Homo sapiens GN=SRRT :Q9BXP5-5 Isoform 5 of Serrate RNA effector molecule h…
AEIISLC*K	1.34781	0.0122562	0.0530971	0.430615	1.91165	1.27493	1.2695, 1.2695	1.3678, 1.3678	1.5116, 1.1996	1.33096	0.00227175	0.0075846	0.412466	2.64364	2.12007	3	C441 C71 C440 C440 C404 C441	SRRT	Q9BXP5-2 Isoform 2 of Serrate RNA effector molecule homolog OS=Homo sapiens GN=SRRT :H7C3A1 Serrate RNA effector molecule homolog (Fragment) OS=Homo sapiens GN=SRRT PE=1 SV=1 :Q9BXP5-4 Isoform 4 of Serrate RNA effector molecule homolog OS=Homo sapiens GN=SRRT :Q9BXP5-3 Isoform 3 of Serrate RNA effector molecule homolog OS=Homo sapiens GN=SRRT :Q9BXP5-5 Isoform 5 of Serrate RNA effector molecule h…
AEINILLC*GDPGTSK	3.21333	0.126344	0.259405	1.68407	0.898445	0.586022	2.1643, 2.1643	1.5294, 5.0661, 5.0661	3.4498	3.23999	0.0202809	0.0488954	1.69599	1.69291	1.31073	3	C509 C509 ,C509	MCM4	P33991 DNA replication licensing factor MCM4 OS=Homo sapiens GN=MCM4 PE=1 SV=5 :P33991 DNA replication licensing factor MCM4 OS=Homo sapiens GN=MCM4 PE=1 SV=5 :,P33991 DNA replication licensing factor MCM4 OS=Homo sapiens GN=MCM4 PE=1 SV=5 :
AEIPC*EDEQEQEHNGPLDNKGK	0.309737	--	--	-1.69088	0	0		0.3097		0.309737	--	--	-1.69088	0	0	1	C439 C626 C455 C471 C626	SRPK1	Q96SB4-4 Isoform 3 of SRSF protein kinase 1 OS=Homo sapiens GN=SRPK1 :Q96SB4-3 Isoform 1 of SRSF protein kinase 1 OS=Homo sapiens GN=SRPK1 :Q96SB4 SRSF protein kinase 1 OS=Homo sapiens GN=SRPK1 PE=1 SV=2 :H3BLV9 SRSF protein kinase 1 (Fragment) OS=Homo sapiens GN=SRPK1 PE=1 SV=1 :Q5R363 SRSF protein kinase 1 OS=Homo sapiens GN=SRPK1 PE=1 SV=2 :
AEIPC*EDEQEQEHNGPLDNK	0.867715	0.0893963	0.202244	-0.204708	1.04868	0.694125	0.7974	0.8449	0.9608	0.867715	0.0893963	0.162398	-0.204708	1.04868	0.789419	3	C439 C626 C455 C471 C626	SRPK1	Q96SB4-4 Isoform 3 of SRSF protein kinase 1 OS=Homo sapiens GN=SRPK1 :Q96SB4-3 Isoform 1 of SRSF protein kinase 1 OS=Homo sapiens GN=SRPK1 :Q96SB4 SRSF protein kinase 1 OS=Homo sapiens GN=SRPK1 PE=1 SV=2 :H3BLV9 SRSF protein kinase 1 (Fragment) OS=Homo sapiens GN=SRPK1 PE=1 SV=1 :Q5R363 SRSF protein kinase 1 OS=Homo sapiens GN=SRPK1 PE=1 SV=2 :
AEISFVLC*KDHVR	1.34735	0.0608143	0.154452	0.430119	1.21599	0.811207	0.9277, 1.1913, 1.1913, 1.6889	1.1483, 1.3987, 1.4331, 1.3987, 1.4331, 1.1483, 1.1954	1.5320, 1.2661, 1.2661	1.30137	0.00143593	0.00479701	0.380029	2.84287	2.31903	3	C89 C37 C89 C89	EIF1AD	E9PLI6 Probable RNA-binding protein EIF1AD (Fragment) OS=Homo sapiens GN=EIF1AD PE=1 SV=1 :E9PNH5 Probable RNA-binding protein EIF1AD OS=Homo sapiens GN=EIF1AD PE=1 SV=1 :E9PS76 Probable RNA-binding protein EIF1AD (Fragment) OS=Homo sapiens GN=EIF1AD PE=1 SV=1 :Q8N9N8 Probable RNA-binding protein EIF1AD OS=Homo sapiens GN=EIF1AD PE=1 SV=1 :
AEISFVLC*K	1.99534	0.303078	0.461003	0.996632	0.518446	0.336296	0.4391, 4.8836, 0.4391	1.1856, 1.1856	1.3489, 4.8721, 1.3489, 4.5361	2.24877	0.198855	0.305602	1.16914	0.701463	0.514844	3	C89 C37 C89 C89 C89 C37 C89 C89 ,C89 C37 C89 C89	EIF1AD	E9PLI6 Probable RNA-binding protein EIF1AD (Fragment) OS=Homo sapiens GN=EIF1AD PE=1 SV=1 :E9PNH5 Probable RNA-binding protein EIF1AD OS=Homo sapiens GN=EIF1AD PE=1 SV=1 :E9PS76 Probable RNA-binding protein EIF1AD (Fragment) OS=Homo sapiens GN=EIF1AD PE=1 SV=1 :Q8N9N8 Probable RNA-binding protein EIF1AD OS=Homo sapiens GN=EIF1AD PE=1 SV=1 :,E9PLI6 Probable RNA-binding protein EIF1AD (Fragment) OS…
AEKLHPEEEVASLLENC*VCPPGTVGFSCQDCAPGYHR	0.961009	--	--	-0.0573775	0	0			0.961	0.961009	--	--	-0.0573775	0	0	1	C1362	LAMA1	P25391 Laminin subunit alpha-1 OS=Homo sapiens GN=LAMA1 PE=1 SV=2 :
AEKLHPEEEVASLLENCVC*PPGTVGFSCQDCAPGYHR	1.36412	--	--	0.44797	0	0		1.3641		1.36412	--	--	0.44797	0	0	1	C1364	LAMA1	P25391 Laminin subunit alpha-1 OS=Homo sapiens GN=LAMA1 PE=1 SV=2 :
AELAAPQLIMLANVALTGEVNGSC*C*DYLVGEER	2.16566	--	--	1.11481	0	0	2.1657			2.16566	--	--	1.11481	0	0	1	C62,C62 C62,C62 C62,C62 C62,C62 C62,C62 C62,C62 C62,C62	REST	L0B3Z2 RE1-silencing transcription factor OS=Homo sapiens GN=REST PE=1 SV=1 :Q13127-3 Isoform 3 of RE1-silencing transcription factor OS=Homo sapiens GN=REST :Q13127-2 Isoform 2 of RE1-silencing transcription factor OS=Homo sapiens GN=REST :Q13127-4 Isoform 4 of RE1-silencing transcription factor OS=Homo sapiens GN=REST :Q13127 RE1-silencing transcription factor OS=Homo sapiens GN=REST PE=1 SV=3 …
AELANIEREC*LNNK	1.59975	0.124957	0.257646	0.677844	0.90324	0.588976	1.3824	1.8822, 1.8822	1.5346	1.67036	0.0769163	0.144106	0.74016	1.11398	0.841317	3	C962 C993	SLK	Q9H2G2-2 Isoform 2 of STE20-like serine/threonine-protein kinase OS=Homo sapiens GN=SLK :Q9H2G2 STE20-like serine/threonine-protein kinase OS=Homo sapiens GN=SLK PE=1 SV=1 :
AELAPVNTEGALLDNGSVVPNC*DISNGGSQK	1.06406	--	--	0.0895843	0	0	1.0641			1.06406	--	--	0.0895843	0	0	1	C633 C395	ZCCHC8	Q6NZY4 Zinc finger CCHC domain-containing protein 8 OS=Homo sapiens GN=ZCCHC8 PE=1 SV=2 :Q6NZY4-2 Isoform 2 of Zinc finger CCHC domain-containing protein 8 OS=Homo sapiens GN=ZCCHC8 :
AELC*YLTVVTKYPEEQLK	6.12755	0.0740826	0.175982	2.61531	1.13028	0.754531	9.6131	3.4767	3.2155, 8.0577	6.09075	0.0210404	0.0505491	2.60662	1.67695	1.29629	3	C335 C335 C44 C335 C335 C44 ,C335 C335 ,C335 C335 C44	ZHX3	Q9H4I2-2 Isoform 2 of Zinc fingers and homeoboxes protein 3 OS=Homo sapiens GN=ZHX3 :Q9H4I2 Zinc fingers and homeoboxes protein 3 OS=Homo sapiens GN=ZHX3 PE=1 SV=3 :H0Y6F5 Zinc fingers and homeoboxes protein 3 (Fragment) OS=Homo sapiens GN=ZHX3 PE=1 SV=1 :Q9H4I2-2 Isoform 2 of Zinc fingers and homeoboxes protein 3 OS=Homo sapiens GN=ZHX3 :Q9H4I2 Zinc fingers and homeoboxes protein 3 OS=Homo sapie…
AELFAQSCC*ALESWLESLQAQLHSDDYGKDLTSVNILLK	1.27397	--	--	0.349336	0	0		1.274		1.27397	--	--	0.349336	0	0	1	C1393 C1393	SPTBN2	O15020-2 Isoform 2 of Spectrin beta chain, non-erythrocytic 2 OS=Homo sapiens GN=SPTBN2 :O15020 Spectrin beta chain, non-erythrocytic 2 OS=Homo sapiens GN=SPTBN2 PE=1 SV=3 :
AELGFLESC*LR	13.2745	8.58989e-05	0.00037302	3.73059	4.06601	3.42827	14.0152	12.5339		13.2745	8.58989e-05	0.000288893	3.73059	4.06601	3.53926	2	C99	RABGGTA	Q92696 Geranylgeranyl transferase type-2 subunit alpha OS=Homo sapiens GN=RABGGTA PE=1 SV=2 :
AELLQDIC*R	0.740072	--	--	-0.434262	0	0	0.7401			0.740072	--	--	-0.434262	0	0	1	C108	VMAC	Q2NL98 Vimentin-type intermediate filament-associated coiled-coil protein OS=Homo sapiens GN=VMAC PE=2 SV=1 :
AELVC*LNNTEISENSSDLSQK	0.884352	0.847048	0.866433	-0.177307	0.0720919	0.0622651	0.6277	1.3292	0.6962	0.884352	0.847048	0.971041	-0.177307	0.0720919	0.0127625	3	C460 C468 C471 C439	RAI14	Q9P0K7-3 Isoform 3 of Ankycorbin OS=Homo sapiens GN=RAI14 :Q9P0K7 Ankycorbin OS=Homo sapiens GN=RAI14 PE=1 SV=2 :Q9P0K7-2 Isoform 2 of Ankycorbin OS=Homo sapiens GN=RAI14 :Q9P0K7-4 Isoform 4 of Ankycorbin OS=Homo sapiens GN=RAI14 :
AELYLTMKNYEQALQDASAAC*QNEPLLIK	4.30479	--	--	2.10594	0	0	4.3048			4.30479	--	--	2.10594	0	0	1	C258	LONRF2	Q1L5Z9 LON peptidase N-terminal domain and RING finger protein 2 OS=Homo sapiens GN=LONRF2 PE=2 SV=3 :
AEMDAAIASC*KR	0.800933	0.0678999	0.165368	-0.320247	1.16813	0.781548	0.7648	0.8372, 0.8372	0.8008	0.810003	0.00209171	0.00697504	-0.304002	2.6795	2.15645	3	C86 C86	ALDH6A1	Q02252 Methylmalonate-semialdehyde dehydrogenase [acylating], mitochondrial OS=Homo sapiens GN=ALDH6A1 PE=1 SV=2 :Q02252-2 Isoform 2 of Methylmalonate-semialdehyde dehydrogenase [acylating], mitochondrial OS=Homo sapiens GN=ALDH6A1 :
AEMDAAIASC*K	0.96138	--	--	-0.0568206	0	0		0.9614		0.96138	--	--	-0.0568206	0	0	1	C86 C86	ALDH6A1	Q02252 Methylmalonate-semialdehyde dehydrogenase [acylating], mitochondrial OS=Homo sapiens GN=ALDH6A1 PE=1 SV=2 :Q02252-2 Isoform 2 of Methylmalonate-semialdehyde dehydrogenase [acylating], mitochondrial OS=Homo sapiens GN=ALDH6A1 :
AENEEAAAC*PAWER	1.08582	0.578596	0.700954	0.118785	0.237624	0.15431	0.8536	1.2955	1.1083	1.08582	0.578596	0.706193	0.118785	0.237624	0.151077	3	C2385 C2623 C2385	MAP1A	P78559-2 Isoform 2 of Microtubule-associated protein 1A OS=Homo sapiens GN=MAP1A :E9PGC8 Microtubule-associated protein 1A OS=Homo sapiens GN=MAP1A PE=1 SV=1 :P78559 Microtubule-associated protein 1A OS=Homo sapiens GN=MAP1A PE=1 SV=6 :
AENFKSDCFPLPAEVC*LLFLFK	1.3106	--	--	0.390225	0	0	1.3106			1.3106	--	--	0.390225	0	0	1	C468 C142 C339 C467 C467	PRIMPOL,FLJ33167	Q96LW4 DNA-directed primase/polymerase protein OS=Homo sapiens GN=PRIMPOL PE=1 SV=2 :H0Y9N8 DNA-directed primase/polymerase protein (Fragment) OS=Homo sapiens GN=PRIMPOL PE=1 SV=7 :D3DP56 DNA-directed primase/polymerase protein OS=Homo sapiens GN=FLJ33167 PE=1 SV=1 :Q96LW4-2 Isoform 2 of DNA-directed primase/polymerase protein OS=Homo sapiens GN=PRIMPOL :A0A0A0MTC0 DNA-directed primase/polymerase…
AENGLLMTPC*YTANFVAPEVLKR	0.81848	--	--	-0.288982	0	0	0.8590, 0.7750			0.816999	0.12297	0.209735	-0.291594	0.910202	0.678329	1	C559 C564 C584 C575 C483	RPS6KA1	Q15418-4 Isoform 4 of Ribosomal protein S6 kinase alpha-1 OS=Homo sapiens GN=RPS6KA1 :E9PGT3 Ribosomal protein S6 kinase OS=Homo sapiens GN=RPS6KA1 PE=1 SV=1 :Q15418-2 Isoform 2 of Ribosomal protein S6 kinase alpha-1 OS=Homo sapiens GN=RPS6KA1 :Q15418 Ribosomal protein S6 kinase alpha-1 OS=Homo sapiens GN=RPS6KA1 PE=1 SV=2 :Q15418-3 Isoform 3 of Ribosomal protein S6 kinase alpha-1 OS=Homo sapiens…
AENIQSGTC*QHPTSHVSLLPR	0.975618	0.899212	0.917401	-0.0356113	0.0461378	0.0374407		0.8274	1.1238	0.975618	0.899212	1	-0.0356113	0.0461378	0	2	C341	KLHL11	Q9NVR0 Kelch-like protein 11 OS=Homo sapiens GN=KLHL11 PE=1 SV=1 :
AEPDC*ISDDLLINVIQDR	1.15494	--	--	0.207814	0	0			1.1549	1.15494	--	--	0.207814	0	0	1	C98	RGAG4	Q5HYW3 Retrotransposon gag domain-containing protein 4 OS=Homo sapiens GN=RGAG4 PE=2 SV=1 :
AEPLSC*ALDDSSDSQDPTKEIR	1.72131	0.316925	0.475176	0.78351	0.499044	0.323145	1.3274	2.1152		1.72131	0.316925	0.443076	0.78351	0.499044	0.353522	2	C319 C319 C154	TTLL4	E7EX20 Tubulin polyglutamylase TTLL4 OS=Homo sapiens GN=TTLL4 PE=1 SV=1 :Q14679 Tubulin polyglutamylase TTLL4 OS=Homo sapiens GN=TTLL4 PE=1 SV=2 :E9PH58 Tubulin polyglutamylase TTLL4 OS=Homo sapiens GN=TTLL4 PE=1 SV=1 :
AEPPQC*TSLAWSADGQTLFAGYTDNLVR	0.88144	0.0179688	0.0755825	-0.182065	1.74548	1.12158	1.0073, 0.8808, 0.5948, 1.0073, 0.7340	0.5271, 0.7930, 0.7469	1.1589, 1.1589, 1.0099, 0.8937, 0.6055	0.855257	0.428022	0.55845	-0.225571	0.368534	0.253016	3	C242 C286 ,C242 C286 C242 C286	RACK1	J3KPE3 Receptor of-activated protein C kinase 1 OS=Homo sapiens GN=RACK1 PE=1 SV=1 :P63244 Receptor of activated protein C kinase 1 OS=Homo sapiens GN=RACK1 PE=1 SV=3 :,J3KPE3 Receptor of-activated protein C kinase 1 OS=Homo sapiens GN=RACK1 PE=1 SV=1 :P63244 Receptor of activated protein C kinase 1 OS=Homo sapiens GN=RACK1 PE=1 SV=3 :J3KPE3 Receptor of-activated protein C kinase 1 OS=Homo sapien…
AEPYC*SVLPGFTFIQHLPLSER	1.03375	0.437874	0.575538	0.0478921	0.358651	0.239926	0.9223, 0.8189, 1.0190, 1.2060, 1.0190	0.5151, 0.5151, 1.0673, 1.3745, 1.1793, 1.3745, 1.1669	1.0390, 1.0390, 1.1562, 1.5384, 1.1322	1.06369	0.295549	0.419094	0.0890755	0.529371	0.377688	3	C240 C391 C291 C302 C291 C391 ,C240 C391 C291 C277 C302 C291 C391	HNRNPUL1	M0R3F1 Heterogeneous nuclear ribonucleoprotein U-like protein 1 (Fragment) OS=Homo sapiens GN=HNRNPUL1 PE=1 SV=1 :Q9BUJ2 Heterogeneous nuclear ribonucleoprotein U-like protein 1 OS=Homo sapiens GN=HNRNPUL1 PE=1 SV=2 :Q9BUJ2-4 Isoform 4 of Heterogeneous nuclear ribonucleoprotein U-like protein 1 OS=Homo sapiens GN=HNRNPUL1 :Q9BUJ2-3 Isoform 3 of Heterogeneous nuclear ribonucleoprotein U-like prote…
AEQLFSSALC*AAR	0.245071	0.363377	0.527104	-2.02873	0.439643	0.278103		0.3438	0.1463	0.245071	0.363377	0.492091	-2.02873	0.439643	0.307955	2	C91	PDXP	Q96GD0 Pyridoxal phosphate phosphatase OS=Homo sapiens GN=PDXP PE=1 SV=2 :
AEQQDVNVNPEITALQTMLAEC*QENLKK	1.38178	--	--	0.466528	0	0		1.3818		1.38178	--	--	0.466528	0	0	1	C244	CEP44	Q9C0F1 Centrosomal protein of 44 kDa OS=Homo sapiens GN=CEP44 PE=1 SV=2 :
AEQQDVNVNPEITALQTMLAEC*QENLK	2.39685	--	--	1.26114	0	0	2.3969			2.39685	--	--	1.26114	0	0	1	C244	CEP44	Q9C0F1 Centrosomal protein of 44 kDa OS=Homo sapiens GN=CEP44 PE=1 SV=2 :
AESC*GSFDETESEESSKLSHQPVLLFLR	7.47395	--	--	2.90187	0	0			7.4739	7.47395	--	--	2.90187	0	0	1	C147 C114 C114	SNX24	A8MXB7 Sorting nexin-24 OS=Homo sapiens GN=SNX24 PE=1 SV=1 :Q9Y343-2 Isoform 2 of Sorting nexin-24 OS=Homo sapiens GN=SNX24 :Q9Y343 Sorting nexin-24 OS=Homo sapiens GN=SNX24 PE=1 SV=1 :
AESC*GSGNSTGYQIR	1.07458	0.379327	0.539471	0.103767	0.420986	0.268032	0.9912	1.035	1.1975	1.07458	0.379327	0.509052	0.103767	0.420986	0.293238	3	C284 C284 C284	DHX36	Q9H2U1 ATP-dependent RNA helicase DHX36 OS=Homo sapiens GN=DHX36 PE=1 SV=2 :Q9H2U1-3 Isoform 3 of ATP-dependent RNA helicase DHX36 OS=Homo sapiens GN=DHX36 :Q9H2U1-2 Isoform 2 of ATP-dependent RNA helicase DHX36 OS=Homo sapiens GN=DHX36 :
AESEQLASWTPYPPLYSTGMAGPPLQADNLLTNC*LFYR	1.88294	--	--	0.912984	0	0			1.8829	1.88294	--	--	0.912984	0	0	1	C91	C15orf39	Q6ZRI6 Uncharacterized protein C15orf39 OS=Homo sapiens GN=C15orf39 PE=1 SV=3 :
AESEQLASWTPYPPLYSTGM+AGPPLQADNLLTNC*LFYR	1.42835	--	--	0.514352	0	0			1.4284	1.42835	--	--	0.514352	0	0	1	M77,C91	C15orf39	Q6ZRI6 Uncharacterized protein C15orf39 OS=Homo sapiens GN=C15orf39 PE=1 SV=3 :
AESHSVAQAGVHWHSLGSLQPLPPEFERFSC*PGLDEIDSAVK	0.64396	--	--	-0.634958	0	0		0.644		0.64396	--	--	-0.634958	0	0	1	C64	WARS	G3V2Y7 Tryptophan--tRNA ligase, cytoplasmic (Fragment) OS=Homo sapiens GN=WARS PE=1 SV=1 :
AESLIGVYPEQGDC*VISK	0.994313	0.967985	0.982641	-0.00822828	0.0141314	0.00760494	0.8675	1.0025	1.1159, 1.0385	1.0061	0.964458	1	0.0087778	0.0157165	0	3	C1188 C1210	SMC1A	G8JLG1 Structural maintenance of chromosomes protein OS=Homo sapiens GN=SMC1A PE=1 SV=2 :Q14683 Structural maintenance of chromosomes protein 1A OS=Homo sapiens GN=SMC1A PE=1 SV=2 :
AESMLQQADKLGC*R	1.11474	0.419492	0.564652	0.156713	0.377277	0.248219	0.9409, 0.9224, 2.8787	0.7132, 1.1302	0.4896, 1.1370	1.17314	0.472293	0.602578	0.230377	0.325789	0.219987	3	C349	PLS3	P13797 Plastin-3 OS=Homo sapiens GN=PLS3 PE=1 SV=4 :
AESM+LQQADKLGC*R	0.380694	0.00802505	0.0338683	-1.39329	2.09555	1.47021	0.3807	0.3417	0.3981, 1.1976	0.5795	0.0645235	0.125316	-0.78712	1.19028	0.901993	3	M340,C349	PLS3	P13797 Plastin-3 OS=Homo sapiens GN=PLS3 PE=1 SV=4 :
AESPEEVAC*R	1.46359	0.0464187	0.123342	0.549513	1.33331	0.908889	1.8487, 1.4919	1.2399, 1.2399	1.4693, 1.4693	1.45987	0.00255659	0.00853387	0.545837	2.59234	2.06885	3	C1401 C1392 C1401	HUWE1	Q7Z6Z7-2 Isoform 2 of E3 ubiquitin-protein ligase HUWE1 OS=Homo sapiens GN=HUWE1 :Q7Z6Z7-3 Isoform 3 of E3 ubiquitin-protein ligase HUWE1 OS=Homo sapiens GN=HUWE1 :Q7Z6Z7 E3 ubiquitin-protein ligase HUWE1 OS=Homo sapiens GN=HUWE1 PE=1 SV=3 :
AESQLLEC*K	0.939303	0.176565	0.322775	-0.0903372	0.753096	0.4911	1.0131, 0.9099, 1.2186, 1.0131, 0.9099	1.0572, 0.9195, 1.0572, 0.9195	0.9805, 0.8701, 1.1284, 0.9805, 0.8701	0.98911	0.0505358	0.102684	-0.0157965	1.2964	0.988497	3	C1127 C1127 ,C1127 C1127 C1127	TPR	P12270 Nucleoprotein TPR OS=Homo sapiens GN=TPR PE=1 SV=3 :P12270 Nucleoprotein TPR OS=Homo sapiens GN=TPR PE=1 SV=3 :,P12270 Nucleoprotein TPR OS=Homo sapiens GN=TPR PE=1 SV=3 :P12270 Nucleoprotein TPR OS=Homo sapiens GN=TPR PE=1 SV=3 :P12270 Nucleoprotein TPR OS=Homo sapiens GN=TPR PE=1 SV=3 :
AESRPTLFM+AVSLHMAWC*LAHIGIR	0.854198	--	--	-0.227358	0	0			0.8542	0.854198	--	--	-0.227358	0	0	1	M79,C88 M78,C87	TIMM17B	O60830-2 Isoform 2 of Mitochondrial import inner membrane translocase subunit Tim17-B OS=Homo sapiens GN=TIMM17B :V9GYU0 Mitochondrial import inner membrane translocase subunit Tim17-B (Fragment) OS=Homo sapiens GN=TIMM17B PE=1 SV=1 :
AESSQTC*HSEQGDKK	0.931097	0.612509	0.732635	-0.102997	0.212888	0.135113	0.843	0.8383	1.1106, 1.0278, 1.2099	1.00591	0.557114	0.685247	0.00849541	0.254056	0.164153	3	C606 ,C606 C606	RECQL	P46063 ATP-dependent DNA helicase Q1 OS=Homo sapiens GN=RECQL PE=1 SV=3 :,P46063 ATP-dependent DNA helicase Q1 OS=Homo sapiens GN=RECQL PE=1 SV=3 :P46063 ATP-dependent DNA helicase Q1 OS=Homo sapiens GN=RECQL PE=1 SV=3 :
AESSQTC*HSEQGDK	0.917727	0.648828	0.759106	-0.123863	0.18787	0.119697	0.8366, 0.8366	0.8219	1.0947, 1.0947	0.936891	0.46817	0.598754	-0.0940475	0.329597	0.222752	3	C606	RECQL	P46063 ATP-dependent DNA helicase Q1 OS=Homo sapiens GN=RECQL PE=1 SV=3 :
AETEQQC*LSLKK	0.764468	--	--	-0.387473	0	0			0.7645	0.764468	--	--	-0.387473	0	0	1	C92	GCC2	Q8IWJ2 GRIP and coiled-coil domain-containing protein 2 OS=Homo sapiens GN=GCC2 PE=1 SV=4 :
AETGKCPALYWLSGLTC*TEQNFISK	0.861478	0.194635	0.342126	-0.215113	0.710779	0.465814	0.8592, 0.8092, 0.8092	0.8230, 0.7282	1.0104, 1.0104	0.864231	0.047615	0.0978311	-0.21051	1.32226	1.00952	3	C56	ESD	P10768 S-formylglutathione hydrolase OS=Homo sapiens GN=ESD PE=1 SV=2 :
AETPHGAEEEC*KAETPHGAEEECR	1.4262	0.0202523	0.0631778	0.512178	1.69353	1.19944	1.7124, 1.4169	1.3709, 1.4981	1.3312	1.4659	0.0301258	0.0674905	0.551788	1.52106	1.17076	3	C224	TACC3	Q9Y6A5 Transforming acidic coiled-coil-containing protein 3 OS=Homo sapiens GN=TACC3 PE=1 SV=1 :
AEVASAVC*LR	0.716293	--	--	-0.481379	0	0		0.7163		0.716293	--	--	-0.481379	0	0	1	C3279	BIRC6	Q9NR09 Baculoviral IAP repeat-containing protein 6 OS=Homo sapiens GN=BIRC6 PE=1 SV=2 :
AEVITCDVLLVC*IGR	1.37755	0.573914	0.696664	0.462105	0.241153	0.156977	0.896	0.8238, 8.7858		3.50187	0.574128	0.701778	1.80813	0.240991	0.1538	2	C264 C312 C289 C213 ,C312 C264	DLD	P09622-3 Isoform 3 of Dihydrolipoyl dehydrogenase, mitochondrial OS=Homo sapiens GN=DLD :P09622 Dihydrolipoyl dehydrogenase, mitochondrial OS=Homo sapiens GN=DLD PE=1 SV=2 :E9PEX6 Dihydrolipoyl dehydrogenase OS=Homo sapiens GN=DLD PE=1 SV=1 :P09622-2 Isoform 2 of Dihydrolipoyl dehydrogenase, mitochondrial OS=Homo sapiens GN=DLD :,P09622 Dihydrolipoyl dehydrogenase, mitochondrial OS=Homo sapiens G…
AEVITC*DVLLVCIGR	0.823789	--	--	-0.279653	0	0		0.8238		0.823789	--	--	-0.279653	0	0	1	C306 C258	DLD	P09622 Dihydrolipoyl dehydrogenase, mitochondrial OS=Homo sapiens GN=DLD PE=1 SV=2 :P09622-3 Isoform 3 of Dihydrolipoyl dehydrogenase, mitochondrial OS=Homo sapiens GN=DLD :
AEVLISTVGPEDC*VVPFLTRPK	0.897923	--	--	-0.155336	0	0			0.8979	0.897923	--	--	-0.155336	0	0	1	C38 C38	MARS	P56192 Methionine--tRNA ligase, cytoplasmic OS=Homo sapiens GN=MARS PE=1 SV=2 :P56192-2 Isoform 2 of Methionine--tRNA ligase, cytoplasmic OS=Homo sapiens GN=MARS :
AEVSELKC*GDLEEELK	1.26521	0.163914	0.307943	0.339379	0.785384	0.51153	1.0956	1.3331, 1.3331	1.3669, 1.3669	1.29912	0.0110367	0.0293974	0.377539	1.95716	1.53169	3	C190 C16 C154	TPM4	P67936-2 Isoform 2 of Tropomyosin alpha-4 chain OS=Homo sapiens GN=TPM4 :K7EPB9 Tropomyosin alpha-4 chain (Fragment) OS=Homo sapiens GN=TPM4 PE=1 SV=1 :P67936 Tropomyosin alpha-4 chain OS=Homo sapiens GN=TPM4 PE=1 SV=3 :
AEWDQVTVYLFC*DDHK	3.42312	0.0414937	0.11321	1.77531	1.38202	0.946114	3.6698	3.1765		3.42312	0.0414937	0.0874056	1.77531	1.38202	1.05846	2	C60 C60 ,C60 C60 C60	LAS1L	Q9Y4W2-2 Isoform 2 of Ribosomal biogenesis protein LAS1L OS=Homo sapiens GN=LAS1L :Q9Y4W2 Ribosomal biogenesis protein LAS1L OS=Homo sapiens GN=LAS1L PE=1 SV=2 :,Q9Y4W2-2 Isoform 2 of Ribosomal biogenesis protein LAS1L OS=Homo sapiens GN=LAS1L :Q9Y4W2-3 Isoform 3 of Ribosomal biogenesis protein LAS1L OS=Homo sapiens GN=LAS1L :Q9Y4W2 Ribosomal biogenesis protein LAS1L OS=Homo sapiens GN=LAS1L PE=1…
AEYINFLENLKILEISEDC*TYADVK	0.403089	--	--	-1.31083	0	0	0.4031			0.403089	--	--	-1.31083	0	0	1	C89 C1201 C1202	DDX60L	H0Y939 Probable ATP-dependent RNA helicase DDX60-like (Fragment) OS=Homo sapiens GN=DDX60L PE=1 SV=1 :Q5H9U9 Probable ATP-dependent RNA helicase DDX60-like OS=Homo sapiens GN=DDX60L PE=2 SV=2 :Q5H9U9-2 Isoform 2 of Probable ATP-dependent RNA helicase DDX60-like OS=Homo sapiens GN=DDX60L :
AEYLC*R	0.155626	--	--	-2.68385	0	0		0.1556		0.155626	--	--	-2.68385	0	0	1	C73 C74 C126 C165 C112	PSMD6	Q15008-3 Isoform 3 of 26S proteasome non-ATPase regulatory subunit 6 OS=Homo sapiens GN=PSMD6 :Q15008-2 Isoform 2 of 26S proteasome non-ATPase regulatory subunit 6 OS=Homo sapiens GN=PSMD6 :C9J0E9 26S proteasome non-ATPase regulatory subunit 6 (Fragment) OS=Homo sapiens GN=PSMD6 PE=1 SV=1 :Q15008-4 Isoform 4 of 26S proteasome non-ATPase regulatory subunit 6 OS=Homo sapiens GN=PSMD6 :Q15008 26S pr…
AFAFVTFADDQIAQSLC*GEDLIIK	0.870345	0.247136	0.400985	-0.200341	0.607065	0.396872	0.8220, 0.6735, 0.7881, 0.7751, 0.7956, 0.7409, 0.6735, 0.7751, 0.7956, 0.7604, 0.7675, 0.8023, 0.7848, 0.8220, 0.8023, 0.7848, 0.8136, 0.7409	0.8267, 0.8194, 0.7617, 0.8119, 0.8361, 0.7951, 0.8557, 0.7984, 0.8352, 0.8619, 0.8267, 0.8021, 0.8194, 0.8119, 0.7951	1.0162, 0.9527, 1.0048, 1.0181, 1.0509, 0.9664, 1.1231, 1.0162, 0.9527, 0.8818, 1.0048, 1.0270	0.848667	5.76675e-05	0.000194104	-0.23673	4.23907	3.71197	3	C244 C244 C244 C244 C244 C244 C244 C244 C244 C244 C244 C244 C244 C244 C244 C244 C244 C244 C244 C244 ,C244 C244 C244 C244 C244 C244 C244 C244 C244 C244 ,C244 C244 C244 C244 C244	TARDBP	A0A087X260 TAR DNA-binding protein 43 OS=Homo sapiens GN=TARDBP PE=1 SV=1 :A0A087WYY0 TAR DNA-binding protein 43 OS=Homo sapiens GN=TARDBP PE=1 SV=1 :G3V162 TAR DNA binding protein, isoform CRA_d OS=Homo sapiens GN=TARDBP PE=1 SV=1 :Q13148 TAR DNA-binding protein 43 OS=Homo sapiens GN=TARDBP PE=1 SV=1 :B1AKP7 TAR DNA-binding protein 43 OS=Homo sapiens GN=TARDBP PE=1 SV=1 :A0A087X260 TAR DNA-bindi…
AFAIDSSHPWLHEC*MIR	0.510297	0.00091283	0.00388123	-0.97059	3.03961	2.41103	0.4389	0.5161	0.5758, 0.5758	0.526681	0.0180051	0.0446553	-0.924999	1.7446	1.35013	3	C711 C711	NAA15	Q9BXJ9 N-alpha-acetyltransferase 15, NatA auxiliary subunit OS=Homo sapiens GN=NAA15 PE=1 SV=1 :A0A0B4J1W3 N-alpha-acetyltransferase 15, NatA auxiliary subunit OS=Homo sapiens GN=NAA15 PE=1 SV=1 :
AFC*ADQLDVFLQK	9.85238	--	--	3.30047	0	0	9.8524			9.85238	--	--	3.30047	0	0	1	C49 C49	RBM27	Q9P2N5 RNA-binding protein 27 OS=Homo sapiens GN=RBM27 PE=1 SV=2 :U3KPZ7 Uncharacterized protein OS=Homo sapiens PE=4 SV=1 :
AFC*AENLEEK	3.47094	0.00802034	0.0336675	1.79533	2.09581	1.47279	3.8683	4.2545, 1.0784	4.6335	3.45868	0.0478985	0.0982653	1.79022	1.31968	1.0076	3	C150 C150 C145 ,C150 C150 ,C150 C150 C145 C150 C150 C145	ARRB1	P49407-2 Isoform 1B of Beta-arrestin-1 OS=Homo sapiens GN=ARRB1 :P49407 Beta-arrestin-1 OS=Homo sapiens GN=ARRB1 PE=1 SV=2 :,P49407-2 Isoform 1B of Beta-arrestin-1 OS=Homo sapiens GN=ARRB1 :P49407 Beta-arrestin-1 OS=Homo sapiens GN=ARRB1 PE=1 SV=2 :E9PM35 Beta-arrestin-1 (Fragment) OS=Homo sapiens GN=ARRB1 PE=1 SV=7 :,P49407-2 Isoform 1B of Beta-arrestin-1 OS=Homo sapiens GN=ARRB1 :P49407 Beta-ar…
AFC*EPGNVENNGVLSFIK	1.9805	--	--	0.985862	0	0		1.9805		1.9805	--	--	0.985862	0	0	1	C250	YARS	P54577 Tyrosine--tRNA ligase, cytoplasmic OS=Homo sapiens GN=YARS PE=1 SV=4 :
AFC*ETLEETNYR	0.696865	0.0310532	0.0894916	-0.521048	1.50789	1.04822	0.7141	0.69	0.6865	0.696865	0.0310532	0.0691828	-0.521048	1.50789	1.16	3	C230 C230 C201	SNX16	P57768 Sorting nexin-16 OS=Homo sapiens GN=SNX16 PE=1 SV=2 :A0A0C4DGW2 Sorting nexin-16 OS=Homo sapiens GN=SNX16 PE=1 SV=1 :P57768-2 Isoform 2 of Sorting nexin-16 OS=Homo sapiens GN=SNX16 :
AFDC*PETEYPVK	1.17982	0.218419	0.369096	0.238569	0.66071	0.43286	1.1629, 0.9687	1.1420, 1.1420	1.3277, 1.3277	1.17849	0.0404349	0.0858402	0.236941	1.39324	1.06631	3	C742 C674 C673 C674 C741 C610	NRDC	B1AKJ5 Nardilysin OS=Homo sapiens GN=NRDC PE=1 SV=1 :A0A087WYK8 Nardilysin OS=Homo sapiens GN=NRDC PE=1 SV=1 :O43847 Nardilysin OS=Homo sapiens GN=NRDC PE=1 SV=2 :F5H7V1 Nardilysin OS=Homo sapiens GN=NRDC PE=1 SV=2 :O43847-2 Isoform 2 of Nardilysin OS=Homo sapiens GN=NRDC :G3V1R5 Nardilysin OS=Homo sapiens GN=NRDC PE=1 SV=1 :
AFDRHC*NMVLENVK	0.64417	0.216259	0.366499	-0.634486	0.665025	0.435928	0.4418	0.4529, 0.4529	1.0378	0.596364	0.059159	0.117006	-0.745735	1.22798	0.931793	3	C63 C53	SNRPD2	P62316 Small nuclear ribonucleoprotein Sm D2 OS=Homo sapiens GN=SNRPD2 PE=1 SV=1 :P62316-2 Isoform 2 of Small nuclear ribonucleoprotein Sm D2 OS=Homo sapiens GN=SNRPD2 :
AFDTAGNGYC*R	0.813479	0.110818	0.236936	-0.297824	0.95539	0.625369	0.6840, 0.6572, 0.6840	0.7741, 1.2493, 0.7741, 1.2493	0.8104, 0.8104	0.854768	0.0338094	0.0739252	-0.226395	1.47096	1.13121	3	C223 C223 ,C223 C223 C223 C223	FASN	P49327 Fatty acid synthase OS=Homo sapiens GN=FASN PE=1 SV=3 :A0A0U1RQF0 Fatty acid synthase OS=Homo sapiens GN=FASN PE=1 SV=1 :P49327 Fatty acid synthase OS=Homo sapiens GN=FASN PE=1 SV=3 :A0A0U1RQF0 Fatty acid synthase OS=Homo sapiens GN=FASN PE=1 SV=1 :,P49327 Fatty acid synthase OS=Homo sapiens GN=FASN PE=1 SV=3 :A0A0U1RQF0 Fatty acid synthase OS=Homo sapiens GN=FASN PE=1 SV=1 :
AFENC*SEDLQER	0.891472	0.390058	0.553063	-0.165738	0.40887	0.257225	0.7735	0.8276	1.0733	0.891472	0.390058	0.519899	-0.165738	0.40887	0.284081	3	C150	CBR3	O75828 Carbonyl reductase [NADPH] 3 OS=Homo sapiens GN=CBR3 PE=1 SV=3 :
AFFPC*FDTPAVK	1.14309	0.541412	0.664448	0.192939	0.266472	0.177539	0.3313	1.9549		1.14309	0.541412	0.669933	0.192939	0.266472	0.173969	2	C181	RNPEP	Q9H4A4 Aminopeptidase B OS=Homo sapiens GN=RNPEP PE=1 SV=2 :
AFGGSSC*LAR	0.530913	0.349092	0.509565	-0.913453	0.45706	0.2928		0.8460, 0.5576	0.3107, 0.4760	0.547575	0.133866	0.223966	-0.868871	0.873329	0.649818	2	C189 C189	ZNF771	Q7L3S4 Zinc finger protein 771 OS=Homo sapiens GN=ZNF771 PE=1 SV=1 :Q7L3S4 Zinc finger protein 771 OS=Homo sapiens GN=ZNF771 PE=1 SV=1 :
AFGPGLEPTGC*IVDKPAEFTIDAR	1.66209	--	--	0.732994	0	0		1.6621		1.66209	--	--	0.732994	0	0	1	C682 C682	FLNC	Q14315-2 Isoform 2 of Filamin-C OS=Homo sapiens GN=FLNC :Q14315 Filamin-C OS=Homo sapiens GN=FLNC PE=1 SV=3 :
AFGSPMIDLSSPVGGSYNLPSLPDIDC*SSTIMLDNIVR	1.48299	0.127513	0.260798	0.568504	0.894446	0.583696	1.4548	1.5112		1.48299	0.127513	0.215655	0.568504	0.894446	0.66624	2	C629 C591 C595	TRIM24	O15164 Transcription intermediary factor 1-alpha OS=Homo sapiens GN=TRIM24 PE=1 SV=3 :A0A087X1V3 Transcription intermediary factor 1-alpha OS=Homo sapiens GN=TRIM24 PE=1 SV=1 :O15164-2 Isoform Short of Transcription intermediary factor 1-alpha OS=Homo sapiens GN=TRIM24 :
AFGTCVSHVC*AVFIFYVPFIGLSMVHR	0.714387	--	--	-0.485223	0	0		0.7144		0.714387	--	--	-0.485223	0	0	1	C247	OR51E1	Q8TCB6 Olfactory receptor 51E1 OS=Homo sapiens GN=OR51E1 PE=2 SV=1 :
AFGYVEIPC*VAK	0.242772	0.0492831	0.129123	-2.04232	1.3073	0.888998	0.2470, 0.2470		0.2385	0.244183	0.0348823	0.0758289	-2.03397	1.45739	1.12017	2	C134 C91 C166 C123	PPCDC	H3BRQ0 Phosphopantothenoylcysteine decarboxylase OS=Homo sapiens GN=PPCDC PE=1 SV=1 :H3BSE3 Phosphopantothenoylcysteine decarboxylase OS=Homo sapiens GN=PPCDC PE=1 SV=1 :Q96CD2 Phosphopantothenoylcysteine decarboxylase OS=Homo sapiens GN=PPCDC PE=1 SV=2 :H3BQB0 Phosphopantothenoylcysteine decarboxylase OS=Homo sapiens GN=PPCDC PE=1 SV=1 :
AFIHWVSQPLMC*EVR	0.509314	0.000211215	0.000899216	-0.973373	3.67528	3.04614	0.4373	0.447	0.6436	0.509314	0.000211215	0.000811263	-0.973373	3.67528	3.09084	3	C676 C687	QARS	P47897-2 Isoform 2 of Glutamine--tRNA ligase OS=Homo sapiens GN=QARS :P47897 Glutamine--tRNA ligase OS=Homo sapiens GN=QARS PE=1 SV=1 :
AFLDNPGILSELC*GTLSR	1.1721	0.345475	0.507113	0.22909	0.461584	0.294896	1.0637, 2.0821, 0.9546, 0.8307, 0.8338, 1.0637, 2.0821, 0.8307, 0.8338	1.3192, 1.6627, 1.1081, 0.9120, 0.9287, 1.3593, 1.6627, 0.9012, 0.9120	1.2223, 1.9822, 1.1964, 1.3831, 1.8221, 1.2210, 1.9822, 1.1964, 1.3831, 1.2223, 1.8221, 1.2210	1.29984	0.00099804	0.00381387	0.378339	3.00085	2.41863	3	C204 C297 C272 C204 C297 C272 C204 C297 C272 C204 C297 C272 C204 C297 C272 ,C204 C297 C272 C204 C297 C272 C204 C297 C272 C204 C297 C272 C204 C297 C272 C204 C297 C272	ARMC6	B4E1N1 Armadillo repeat-containing protein 6 OS=Homo sapiens GN=ARMC6 PE=1 SV=1 :Q6NXE6 Armadillo repeat-containing protein 6 OS=Homo sapiens GN=ARMC6 PE=1 SV=2 :Q6NXE6-2 Isoform 2 of Armadillo repeat-containing protein 6 OS=Homo sapiens GN=ARMC6 :B4E1N1 Armadillo repeat-containing protein 6 OS=Homo sapiens GN=ARMC6 PE=1 SV=1 :Q6NXE6 Armadillo repeat-containing protein 6 OS=Homo sapiens GN=ARMC6 …
AFLHSPLFPEMQSLHSAFLTC*VTTSC*SSILCSGAQR	1.43863	0.489714	0.620914	0.524692	0.310057	0.206968	1.4823, 1.4977	1.3946		1.4582	0.398037	0.527846	0.544186	0.400077	0.277493	2	C814,C819 ,C814,C819 C814,C819	URB2	Q14146 Unhealthy ribosome biogenesis protein 2 homolog OS=Homo sapiens GN=URB2 PE=2 SV=2 :,Q14146 Unhealthy ribosome biogenesis protein 2 homolog OS=Homo sapiens GN=URB2 PE=2 SV=2 :Q14146 Unhealthy ribosome biogenesis protein 2 homolog OS=Homo sapiens GN=URB2 PE=2 SV=2 :
AFLHYPDSAAAQQAVSC*LQGLR	4.07355	0.350824	0.511414	2.02629	0.454911	0.291227		3.8669	4.4996, 4.0874	4.1513	0.0417306	0.0878223	2.05356	1.37955	1.0564	2	C198 C360 C361 C360 C361	MTHFSD	F5H0M7 Methenyltetrahydrofolate synthase domain-containing protein OS=Homo sapiens GN=MTHFSD PE=1 SV=1 :Q2M296-4 Isoform 4 of Methenyltetrahydrofolate synthase domain-containing protein OS=Homo sapiens GN=MTHFSD :Q2M296 Methenyltetrahydrofolate synthase domain-containing protein OS=Homo sapiens GN=MTHFSD PE=1 SV=2 :Q2M296-2 Isoform 2 of Methenyltetrahydrofolate synthase domain-containing protein …
AFLLDPDRC*VVQR	1.03892	--	--	0.0550839	0	0			1.0389	1.03892	--	--	0.0550839	0	0	1	C199	HGH1	Q9BTY7 Protein HGH1 homolog OS=Homo sapiens GN=HGH1 PE=1 SV=1 :
AFPDTPPGMTTSVFPVADAC*HSVK	4.38429	--	--	2.13234	0	0			4.3843	4.38429	--	--	2.13234	0	0	1	C106 C116 C116 C116	ZNF324B	Q6AW86-2 Isoform 2 of Zinc finger protein 324B OS=Homo sapiens GN=ZNF324B :M0R1X9 Zinc finger protein 324B (Fragment) OS=Homo sapiens GN=ZNF324B PE=4 SV=1 :M0R3B5 Zinc finger protein 324B (Fragment) OS=Homo sapiens GN=ZNF324B PE=4 SV=7 :Q6AW86 Zinc finger protein 324B OS=Homo sapiens GN=ZNF324B PE=1 SV=1 :
AFQNTATAC*APVSHYR	0.820111	0.167248	0.312428	-0.286109	0.776638	0.50525	1.0234, 0.9689, 0.2084, 1.3325, 0.9582, 0.9670, 0.9689, 0.9530, 2.5097, 1.1245, 3.8125, 1.0234, 2.1868, 0.9582, 1.0026, 0.9670	2.4707, 0.2156, 0.9683, 0.9852, 0.9918, 0.9738, 0.2319, 0.9683, 0.9852, 0.9918, 0.9738, 0.9941, 0.9319, 0.9904, 1.0100, 1.3678, 2.4707, 0.9941, 1.0100, 1.3678, 1.0397	2.4636, 1.1050, 1.1325, 0.2876, 1.0909, 1.2311, 1.1205, 1.1471, 1.1050, 1.1325, 0.7533, 1.1815, 1.0617, 1.1878, 1.5313, 1.1654, 2.4636, 1.1815, 1.5313, 1.1205, 1.1471	1.20757	0.101898	0.180626	0.272104	0.991836	0.74322	3	C51 C51 C51 C51 ,C51 C51 C51	PHAX	Q9H814 Phosphorylated adapter RNA export protein OS=Homo sapiens GN=PHAX PE=1 SV=1 :Q9H814 Phosphorylated adapter RNA export protein OS=Homo sapiens GN=PHAX PE=1 SV=1 :Q9H814 Phosphorylated adapter RNA export protein OS=Homo sapiens GN=PHAX PE=1 SV=1 :Q9H814 Phosphorylated adapter RNA export protein OS=Homo sapiens GN=PHAX PE=1 SV=1 :,Q9H814 Phosphorylated adapter RNA export protein OS=Homo sapie…
AFQYVETHGEVC*PANWTPDSPTIKPSPAASK	0.668811	0.0376992	0.104941	-0.580329	1.42367	0.979057	0.6807, 0.6036, 0.6966, 0.7253, 0.6053, 0.6091, 0.6101, 0.6038, 0.7253, 0.6064, 0.6030, 0.6704, 0.6101, 0.6038, 0.6919, 0.6132, 0.6099, 0.6036, 0.6807, 0.6704, 0.6132, 0.6096	0.6872, 0.5833, 0.6777, 0.5911, 0.7597, 0.6141, 0.6187, 0.6164, 0.7597, 0.6141, 0.6172, 0.5806, 0.6164, 0.6188, 0.5833, 0.6976, 0.6872, 0.5806, 0.6188, 0.5924	0.8165, 0.8866, 0.6283, 0.8007, 0.7774, 0.7608, 0.7804, 0.8866, 0.8007, 0.7774, 0.7724, 0.8217, 0.7608, 0.7804, 0.6475, 0.8165, 0.8217, 0.7848, 0.7944, 0.7931, 0.7878	0.68662	0.000337149	0.00129286	-0.542417	3.47218	2.88845	3	C229 C229 C229 C229 C229 ,C229 C229 C229 ,C229 C229 C229 C229	PRDX3	P30048 Thioredoxin-dependent peroxide reductase, mitochondrial OS=Homo sapiens GN=PRDX3 PE=1 SV=3 :P30048 Thioredoxin-dependent peroxide reductase, mitochondrial OS=Homo sapiens GN=PRDX3 PE=1 SV=3 :P30048 Thioredoxin-dependent peroxide reductase, mitochondrial OS=Homo sapiens GN=PRDX3 PE=1 SV=3 :,P30048 Thioredoxin-dependent peroxide reductase, mitochondrial OS=Homo sapiens GN=PRDX3 PE=1 SV=3 :P3…
AFRMIGLFSHGFLAGC*AVWNIVVIYVLAGDQLSNLSNLLQQYK	1.46619	--	--	0.552071	0	0		1.4662		1.46619	--	--	0.552071	0	0	1	C239 C231 C144 C231 C244 C263	TMEM237	Q96Q45 Transmembrane protein 237 OS=Homo sapiens GN=TMEM237 PE=1 SV=2 :Q96Q45-2 Isoform 2 of Transmembrane protein 237 OS=Homo sapiens GN=TMEM237 :Q96Q45-4 Isoform 4 of Transmembrane protein 237 OS=Homo sapiens GN=TMEM237 :A0A087WWU1 Transmembrane protein 237 OS=Homo sapiens GN=TMEM237 PE=1 SV=1 :Q96Q45-5 Isoform 5 of Transmembrane protein 237 OS=Homo sapiens GN=TMEM237 :Q96Q45-3 Isoform 3 of Tra…
AFSASSASGAAGC*CCASSGAGAAASSSSSSGSPHLYR	1.03569	--	--	0.0505972	0	0			1.0357	1.03569	--	--	0.0505972	0	0	1	C139	SHB	Q15464 SH2 domain-containing adapter protein B OS=Homo sapiens GN=SHB PE=1 SV=2 :
AFSEGEQEKC*GSETHHTR	1.2673	0.318525	0.476761	0.341753	0.496856	0.321699		1.1337	1.4009	1.2673	0.318525	0.444867	0.341753	0.496856	0.35177	2	C2646 C2675 ,C2646 C2675 C2613	SETX	Q7Z333 Probable helicase senataxin OS=Homo sapiens GN=SETX PE=1 SV=4 :Q7Z333-4 Isoform 4 of Probable helicase senataxin OS=Homo sapiens GN=SETX :Q7Z333-3 Isoform 3 of Probable helicase senataxin OS=Homo sapiens GN=SETX :,Q7Z333 Probable helicase senataxin OS=Homo sapiens GN=SETX PE=1 SV=4 :Q7Z333-4 Isoform 4 of Probable helicase senataxin OS=Homo sapiens GN=SETX :
AFSENLDPEDSC*LTSLASSSLK	0.798629	0.069242	0.167659	-0.324402	1.15963	0.775572	0.7326	0.8556	0.8078, 0.8078	0.800912	0.00867403	0.0326846	-0.320285	2.06178	1.48566	3	C238 C239 C239 C239 C239	MAP9	A2VCS9 MAP9 protein (Fragment) OS=Homo sapiens GN=MAP9 PE=1 SV=1 :E7ETZ8 Microtubule-associated protein 9 OS=Homo sapiens GN=MAP9 PE=1 SV=1 :A0A0C4DG83 Aster-associated protein, isoform CRA_b OS=Homo sapiens GN=MAP9 PE=1 SV=1 :Q49MG5-2 Isoform 2 of Microtubule-associated protein 9 OS=Homo sapiens GN=MAP9 :Q49MG5 Microtubule-associated protein 9 OS=Homo sapiens GN=MAP9 PE=1 SV=3 :
AFSSEIEDLPYLSTTEMYLC*R	0.675989	0.501038	0.629753	-0.564929	0.30013	0.20083		0.3074	1.0446	0.675989	0.501038	0.63057	-0.564929	0.30013	0.200267	2	C434 C233 C434 C434	MSL1	J3KSZ8 Male-specific lethal 1 homolog OS=Homo sapiens GN=MSL1 PE=1 SV=1 :Q68DK7-2 Isoform 2 of Male-specific lethal 1 homolog OS=Homo sapiens GN=MSL1 :J3QQY0 Male-specific lethal 1 homolog OS=Homo sapiens GN=MSL1 PE=1 SV=1 :Q68DK7 Male-specific lethal 1 homolog OS=Homo sapiens GN=MSL1 PE=1 SV=3 :
AFSSLNTLPEELRPYVPLFC*SVLTK	0.929313	--	--	-0.105763	0	0		0.9293		0.929313	--	--	-0.105763	0	0	1	C619 C619	PITRM1	Q5JRX3-2 Isoform 2 of Presequence protease, mitochondrial OS=Homo sapiens GN=PITRM1 :Q5JRX3 Presequence protease, mitochondrial OS=Homo sapiens GN=PITRM1 PE=1 SV=3 :
AFSTC*ASHLTAITVFHGTVLSIYC*RPSSGNSGDADK	5.82821	--	--	2.54305	0	0			5.8282	5.82821	--	--	2.54305	0	0	1	C241,C260	OR5L1	Q8NGL2 Olfactory receptor 5L1 OS=Homo sapiens GN=OR5L1 PE=2 SV=1 :
AFSVEHTSC*NEEENFANMK	1.06836	0.417523	0.563704	0.0954001	0.379319	0.248949	1.0339	0.9604	1.2108, 1.2108	1.10396	0.178043	0.280277	0.14269	0.749475	0.552412	3	C307	AGGF1	Q8N302 Angiogenic factor with G patch and FHA domains 1 OS=Homo sapiens GN=AGGF1 PE=1 SV=2 :
AFSYIC*R	1.15694	0.699308	0.769785	0.210315	0.155332	0.113631	0.6235, 0.6235	2.0227, 2.0227	0.8246, 0.8246	1.15694	0.51229	0.640479	0.210315	0.290484	0.193495	3	C120 C131 C131 C120 C120 C131 C161 C120 ,C120 C131 C161 C120	NUMB,NUMBL	P49757-6 Isoform 6 of Protein numb homolog OS=Homo sapiens GN=NUMB :P49757-5 Isoform 5 of Protein numb homolog OS=Homo sapiens GN=NUMB :P49757-2 Isoform 2 of Protein numb homolog OS=Homo sapiens GN=NUMB :P49757-4 Isoform 4 of Protein numb homolog OS=Homo sapiens GN=NUMB :P49757-3 Isoform 3 of Protein numb homolog OS=Homo sapiens GN=NUMB :P49757 Protein numb homolog OS=Homo sapiens GN=NUMB PE=1 SV…
AFTC*DDLFR	0.424925	--	--	-1.23472	0	0			0.4249	0.424925	--	--	-1.23472	0	0	1	C9 C9	NAA20	P61599 N-alpha-acetyltransferase 20 OS=Homo sapiens GN=NAA20 PE=1 SV=1 :P61599-2 Isoform 2 of N-alpha-acetyltransferase 20 OS=Homo sapiens GN=NAA20 :
AFTEANDGSLC*LAMEYGGEK	0.769137	0.163118	0.306902	-0.378688	0.787499	0.513001	0.7153, 0.7153	0.8988, 0.8988, 0.6978		0.785225	0.0242376	0.0565658	-0.348822	1.61551	1.24745	2	C112 C112	PBK	Q96KB5 Lymphokine-activated killer T-cell-originated protein kinase OS=Homo sapiens GN=PBK PE=1 SV=3 :Q96KB5-2 Isoform 2 of Lymphokine-activated killer T-cell-originated protein kinase OS=Homo sapiens GN=PBK :
AFTEANDGSLC*LAM+EYGGEK	0.922258	--	--	-0.116758	0	0		0.9223		0.922258	--	--	-0.116758	0	0	1	C112,M115 C112,M115	PBK	Q96KB5 Lymphokine-activated killer T-cell-originated protein kinase OS=Homo sapiens GN=PBK PE=1 SV=3 :Q96KB5-2 Isoform 2 of Lymphokine-activated killer T-cell-originated protein kinase OS=Homo sapiens GN=PBK :
AFTELFQVACAKPPPLGLC*DYPSSR	0.839944	0.195205	0.342866	-0.251634	0.709509	0.464875	0.7001, 0.7001, 0.9512	0.5488, 0.7492	0.9992	0.774775	0.0191563	0.0469388	-0.36815	1.71769	1.32847	3	C572	TTLL12	Q14166 Tubulin--tyrosine ligase-like protein 12 OS=Homo sapiens GN=TTLL12 PE=1 SV=2 :
AFTFVDLDSC*ALVMDYWSDYHR	0.631568	--	--	-0.662991	0	0		0.6316		0.631568	--	--	-0.662991	0	0	1	C246	EFCAB8	A0A096LNH2 EF-hand calcium-binding domain-containing protein 8 OS=Homo sapiens GN=EFCAB8 PE=4 SV=1 :
AFTKPEEAC*SFILSADFPALVVK	0.958745	0.564362	0.687617	-0.0607817	0.248443	0.162653	0.9493, 1.0050, 0.9674, 0.8475, 0.8310, 0.9493, 0.8475, 0.8079, 0.8576, 1.0537	0.9368, 0.9490, 0.9368, 1.1607, 0.9490, 1.2291	0.9800, 1.3067, 1.1377, 1.0010, 1.0480, 0.9800, 1.0010, 1.0480, 1.0255, 1.1505	0.998292	0.140871	0.233422	-0.00246666	0.851178	0.631859	3	C13 C13 C13 C13 C134 C134 C134 C134 ,C134 C134 ,C134 C134 C134 C134 C134 C134 C134	GART	F8WD69 Trifunctional purine biosynthetic protein adenosine-3 OS=Homo sapiens GN=GART PE=1 SV=1 :F8WD69 Trifunctional purine biosynthetic protein adenosine-3 OS=Homo sapiens GN=GART PE=1 SV=1 :F8WD69 Trifunctional purine biosynthetic protein adenosine-3 OS=Homo sapiens GN=GART PE=1 SV=1 :F8WD69 Trifunctional purine biosynthetic protein adenosine-3 OS=Homo sapiens GN=GART PE=1 SV=1 :P22102 Trifunct…
AFTMDC*ITLEGDQVSHR	0.936023	0.216568	0.366946	-0.0953837	0.664406	0.435398	0.9338, 0.9338	0.9237	0.9487, 0.9527	0.938511	0.033381	0.0731631	-0.0915538	1.4765	1.13571	3	C650	SMC3	Q9UQE7 Structural maintenance of chromosomes protein 3 OS=Homo sapiens GN=SMC3 PE=1 SV=2 :
AFVFDVIHEGC*LVTPPELLR	0.68396	0.0758185	0.17877	-0.548016	1.12022	0.747706	0.6799		0.688	0.68396	0.0758185	0.142634	-0.548016	1.12022	0.845776	2	C210 C210 C238	CROT	C9J3D7 Peroxisomal carnitine O-octanoyltransferase OS=Homo sapiens GN=CROT PE=1 SV=1 :Q9UKG9 Peroxisomal carnitine O-octanoyltransferase OS=Homo sapiens GN=CROT PE=1 SV=2 :Q9UKG9-3 Isoform 3 of Peroxisomal carnitine O-octanoyltransferase OS=Homo sapiens GN=CROT :
AFVNPFPDYEAAAGALLASGAAEETGC*VRPPATTDEPGLPFHQDGK	1.13797	--	--	0.186462	0	0			1.138	1.13797	--	--	0.186462	0	0	1	C49	LANCL2	Q9NS86 LanC-like protein 2 OS=Homo sapiens GN=LANCL2 PE=1 SV=1 :
AFVPNDGC*LNFIEENDEVLVAGFGR	9.79145	0.454118	0.589513	3.29152	0.342832	0.229507	27.6323	0.851	0.6712, 0.8034, 1.0833	6.20822	0.403636	0.534026	2.63418	0.39401	0.272438	3	C90 C90 C90 C90 C90 C90 ,C90 C90	RPS23	D6RD47 40S ribosomal protein S23 OS=Homo sapiens GN=RPS23 PE=1 SV=1 :P62266 40S ribosomal protein S23 OS=Homo sapiens GN=RPS23 PE=1 SV=3 :,D6RD47 40S ribosomal protein S23 OS=Homo sapiens GN=RPS23 PE=1 SV=1 :P62266 40S ribosomal protein S23 OS=Homo sapiens GN=RPS23 PE=1 SV=3 :D6RD47 40S ribosomal protein S23 OS=Homo sapiens GN=RPS23 PE=1 SV=1 :P62266 40S ribosomal protein S23 OS=Homo sapiens GN=R…
AFYMEEGVPYC*ERDYEK	0.403799	--	--	-1.30829	0	0		0.4038		0.403799	--	--	-1.30829	0	0	1	C388 C354	PDLIM7	Q9NR12 PDZ and LIM domain protein 7 OS=Homo sapiens GN=PDLIM7 PE=1 SV=1 :Q9NR12-2 Isoform 2 of PDZ and LIM domain protein 7 OS=Homo sapiens GN=PDLIM7 :
AGAAGQSIGPRNSHHQQLPALC*VPSGHPGSH	0.097385	0.320467	0.478409	-3.36016	0.494217	0.320201	0.9090, 0.0564	0.1239		0.363113	0.283691	0.405945	-1.46151	0.547154	0.391533	2	C220	CNKSR1	E9PS82 Connector enhancer of kinase suppressor of ras 1 OS=Homo sapiens GN=CNKSR1 PE=1 SV=1 :
AGAANGFLMEVC*VDSVESAVNAER	1.01872	0.790916	0.818663	0.0267571	0.10187	0.0868948	0.9476	0.8618	1.2467, 1.2467	1.07571	0.747986	0.873967	0.105291	0.126107	0.0585049	3	C31	CUTC	Q9NTM9 Copper homeostasis protein cutC homolog OS=Homo sapiens GN=CUTC PE=1 SV=1 :
AGAANGFLM+EVC*VDSVESAVNAER	1.06567	--	--	0.0917559	0	0	1.0657			1.06567	--	--	0.0917559	0	0	1	M28,C31	CUTC	Q9NTM9 Copper homeostasis protein cutC homolog OS=Homo sapiens GN=CUTC PE=1 SV=1 :
AGADIELGC*STPLMEAAQEGHLELVK	0.677918	0.0676639	0.164964	-0.560817	1.16964	0.782611	0.7294	0.7088, 0.5376	0.8444, 0.5477	0.673574	0.00840724	0.0318614	-0.570092	2.07535	1.49674	3	C564 C449 C451 C564 C564 ,C564 C449 C451 C564	ANKRD17	O75179 Ankyrin repeat domain-containing protein 17 OS=Homo sapiens GN=ANKRD17 PE=1 SV=3 :H0YM23 Ankyrin repeat domain-containing protein 17 (Fragment) OS=Homo sapiens GN=ANKRD17 PE=1 SV=1 :O75179-7 Isoform 7 of Ankyrin repeat domain-containing protein 17 OS=Homo sapiens GN=ANKRD17 :O75179-6 Isoform 6 of Ankyrin repeat domain-containing protein 17 OS=Homo sapiens GN=ANKRD17 :O75179-2 Isoform 2 of …
AGADIELGC*STPLMEASQEGHLELVK	1.08793	0.349252	0.509572	0.121592	0.456862	0.292794	1.4009, 0.8722	0.9450, 1.1405	1.1407, 1.4558	1.15917	0.281646	0.403683	0.213092	0.550297	0.39396	3	C535 C535	ANKHD1	Q8IWZ3 Ankyrin repeat and KH domain-containing protein 1 OS=Homo sapiens GN=ANKHD1 PE=1 SV=1 :Q8IWZ3-6 Isoform 6 of Ankyrin repeat and KH domain-containing protein 1 OS=Homo sapiens GN=ANKHD1 :
AGADIELGC*STPLM+EASQEGHLELVK	1.33808	--	--	0.420166	0	0	1.3381			1.33808	--	--	0.420166	0	0	1	C535,M540 C535,M540	ANKHD1	Q8IWZ3 Ankyrin repeat and KH domain-containing protein 1 OS=Homo sapiens GN=ANKHD1 PE=1 SV=1 :Q8IWZ3-6 Isoform 6 of Ankyrin repeat and KH domain-containing protein 1 OS=Homo sapiens GN=ANKHD1 :
AGAFDAVPC*YHWSVGGK	0.728699	0.380003	0.540899	-0.456606	0.420213	0.266884		1.1492, 0.7818	0.5970, 0.7745	0.825621	0.226201	0.339193	-0.276448	0.645505	0.469553	2	C828 C829 C763	MTHFD1L	Q6UB35 Monofunctional C1-tetrahydrofolate synthase, mitochondrial OS=Homo sapiens GN=MTHFD1L PE=1 SV=1 :B7ZM99 MTHFD1L protein OS=Homo sapiens GN=MTHFD1L PE=1 SV=1 :A0A087WVM4 Monofunctional C1-tetrahydrofolate synthase, mitochondrial OS=Homo sapiens GN=MTHFD1L PE=1 SV=1 :
AGAGLSSLC*LVLSTRPHS	1.67699	--	--	0.745878	0	0		1.677		1.67699	--	--	0.745878	0	0	1	C276	DDAH2	O95865 N(G),N(G)-dimethylarginine dimethylaminohydrolase 2 OS=Homo sapiens GN=DDAH2 PE=1 SV=1 :
AGAGYILEDFNEAQC*NTAYQCLLIADQHCR	0.853123	0.0304107	0.0879936	-0.229174	1.51697	1.05555	0.8502	0.8561		0.853123	0.0304107	0.0679625	-0.229174	1.51697	1.16773	2	C1796 C1799 C1801 ,C1796 C1799 C1801 C1751	TP53BP1	Q12888 Tumor suppressor p53-binding protein 1 OS=Homo sapiens GN=TP53BP1 PE=1 SV=2 :Q12888-3 Isoform 3 of Tumor suppressor p53-binding protein 1 OS=Homo sapiens GN=TP53BP1 :Q12888-2 Isoform 2 of Tumor suppressor p53-binding protein 1 OS=Homo sapiens GN=TP53BP1 :,Q12888 Tumor suppressor p53-binding protein 1 OS=Homo sapiens GN=TP53BP1 PE=1 SV=2 :Q12888-3 Isoform 3 of Tumor suppressor p53-binding p…
AGAIAPC*EVTVPAQNTGLGPEK	1.09589	0.0039924	0.0177007	0.132105	2.39877	1.75201	1.2093, 3.4326, 0.9978, 0.9457, 1.0204, 1.0034, 1.0082, 1.2093, 3.4326, 0.9978, 0.9457, 1.0204, 1.0034, 1.0082, 1.1693	1.1906, 2.7423, 1.0492, 0.8899, 0.9855, 1.0902, 1.1906, 1.2870, 2.7423, 1.0492, 0.8899, 1.0478, 1.0032, 1.2870	1.2109, 1.2152, 3.1769, 1.0621, 0.7542, 1.1931, 1.1207, 1.2189, 1.1758, 3.1671, 1.0584, 0.7542, 1.1931, 1.1207, 1.2189	1.35202	0.0106514	0.0285093	0.435121	1.97259	1.54501	3	C119 C105 C119 C119 C119 C119 C119 ,C119 C119 C119 C119 C119 C119	RPLP0,RPLP0P6	F8VU65 60S acidic ribosomal protein P0 (Fragment) OS=Homo sapiens GN=RPLP0 PE=1 SV=1 :F8VPE8 60S acidic ribosomal protein P0 (Fragment) OS=Homo sapiens GN=RPLP0 PE=1 SV=1 :Q8NHW5 60S acidic ribosomal protein P0-like OS=Homo sapiens GN=RPLP0P6 PE=5 SV=1 :F8VWS0 60S acidic ribosomal protein P0 OS=Homo sapiens GN=RPLP0 PE=1 SV=1 :G3V210 60S acidic ribosomal protein P0 OS=Homo sapiens GN=RPLP0 PE=1 S…
AGALQC*SPSDAYTKK	2.03194	0.420854	0.566347	1.02286	0.375868	0.246918	0.9130, 0.8333, 0.9130, 0.8333	1.0286, 0.9058, 1.0286, 0.9118, 0.8026, 5.8605, 1.3357	1.1207, 1.0857, 1.1207, 1.0857, 1.0336, 0.9968	1.28291	0.321704	0.448358	0.359423	0.492543	0.348375	3	C1939 C1939	TLN1	Q9Y490 Talin-1 OS=Homo sapiens GN=TLN1 PE=1 SV=3 :Q9Y490 Talin-1 OS=Homo sapiens GN=TLN1 PE=1 SV=3 :
AGALQC*SPSDAYTK	0.870771	0.0265851	0.0785764	-0.199634	1.57536	1.10471	0.3789, 0.8666, 1.4938, 1.4938	0.3710, 0.9605, 1.2384, 0.9027, 0.9605, 0.9027	0.3368, 1.0908, 1.6795, 1.0908, 1.6795	1.02974	0.288891	0.411883	0.0422806	0.539265	0.385226	3	C1939 C1939 C1939 C1939 ,C1939 C1939 C1939	TLN1	Q9Y490 Talin-1 OS=Homo sapiens GN=TLN1 PE=1 SV=3 :Q9Y490 Talin-1 OS=Homo sapiens GN=TLN1 PE=1 SV=3 :Q9Y490 Talin-1 OS=Homo sapiens GN=TLN1 PE=1 SV=3 :,Q9Y490 Talin-1 OS=Homo sapiens GN=TLN1 PE=1 SV=3 :Q9Y490 Talin-1 OS=Homo sapiens GN=TLN1 PE=1 SV=3 :Q9Y490 Talin-1 OS=Homo sapiens GN=TLN1 PE=1 SV=3 :Q9Y490 Talin-1 OS=Homo sapiens GN=TLN1 PE=1 SV=3 :
AGAPGESLEC*PAELR	0.733642	--	--	-0.446852	0	0		58.4460, 0.5228		29.4844	0.763744	0.889453	4.88188	0.117052	0.050877	1	C361 C361 C370	TRAF3IP2	O43734-5 Isoform 5 of Adapter protein CIKS OS=Homo sapiens GN=TRAF3IP2 :O43734-2 Isoform 2 of Adapter protein CIKS OS=Homo sapiens GN=TRAF3IP2 :O43734 Adapter protein CIKS OS=Homo sapiens GN=TRAF3IP2 PE=1 SV=3 :
AGAPGPGLGLC*SSSPTGDFVDASVLVR	0.782022	0.226553	0.378027	-0.35472	0.644831	0.422477	0.8578	0.7063		0.782022	0.226553	0.339562	-0.35472	0.644831	0.469082	2	C151 C82 C151 C83 C82 C82 ,C151 C82 C151 C83	EP400NL	Q6ZTU2 EP400 N-terminal-like protein OS=Homo sapiens GN=EP400NL PE=2 SV=2 :H9KV84 EP400 N-terminal-like protein OS=Homo sapiens GN=EP400NL PE=1 SV=1 :Q6ZTU2-6 Isoform 5 of EP400 N-terminal-like protein OS=Homo sapiens GN=EP400NL :Q6ZTU2-2 Isoform 2 of EP400 N-terminal-like protein OS=Homo sapiens GN=EP400NL :,Q6ZTU2 EP400 N-terminal-like protein OS=Homo sapiens GN=EP400NL PE=2 SV=2 :H9KV84 EP400 …
AGAPGPGLGLC*SSSPTGGFVDASVLVR	1.74135	--	--	0.800204	0	0			1.7413	1.74135	--	--	0.800204	0	0	1	C162 C162 C162 C162 C162	EP400	Q96L91-5 Isoform 5 of E1A-binding protein p400 OS=Homo sapiens GN=EP400 :Q96L91-4 Isoform 4 of E1A-binding protein p400 OS=Homo sapiens GN=EP400 :Q96L91-3 Isoform 3 of E1A-binding protein p400 OS=Homo sapiens GN=EP400 :Q96L91-2 Isoform 2 of E1A-binding protein p400 OS=Homo sapiens GN=EP400 :Q96L91 E1A-binding protein p400 OS=Homo sapiens GN=EP400 PE=1 SV=4 :
AGAPPMPDLLGHRIC*TDIGK	1.22262	--	--	0.289973	0	0		1.2226		1.22262	--	--	0.289973	0	0	1	C72	KIAA0125	Q9NZY2 Putative uncharacterized protein KIAA0125 OS=Homo sapiens GN=KIAA0125 PE=5 SV=2 :
AGAQQALTSLSPDLRLHQQLQDCFSISDC*PVWM+DSSTTAQCR	1.83126	--	--	0.872836	0	0	1.8313			1.83126	--	--	0.872836	0	0	1	C134,M138	XYLB	O75191 Xylulose kinase OS=Homo sapiens GN=XYLB PE=1 SV=3 :
AGASATFPMQC*SALRK	0.543482	0.0613409	0.155645	-0.879697	1.21225	0.807863	0.4481	0.5289	0.6535, 0.6535	0.570983	3.94383e-05	0.000151798	-0.80848	4.40408	3.81873	3	C52 C22 C22	EIF5AL1,EIF5A	P63241-2 Isoform 2 of Eukaryotic translation initiation factor 5A-1 OS=Homo sapiens GN=EIF5A :P63241 Eukaryotic translation initiation factor 5A-1 OS=Homo sapiens GN=EIF5A PE=1 SV=2 :Q6IS14 Eukaryotic translation initiation factor 5A-1-like OS=Homo sapiens GN=EIF5AL1 PE=2 SV=2 :
AGASATFPMQC*SALR	18.3278	0.0173459	0.0767193	4.19597	1.7608	1.1151		18.6023	18.0534	18.3278	0.0173459	0.0433202	4.19597	1.7608	1.36331	2	C52 C22 C22	EIF5AL1,EIF5A	P63241-2 Isoform 2 of Eukaryotic translation initiation factor 5A-1 OS=Homo sapiens GN=EIF5A :P63241 Eukaryotic translation initiation factor 5A-1 OS=Homo sapiens GN=EIF5A PE=1 SV=2 :Q6IS14 Eukaryotic translation initiation factor 5A-1-like OS=Homo sapiens GN=EIF5AL1 PE=2 SV=2 :
AGASC*PSGGHVADIYLANINK	1.55898	0.499072	0.628383	0.640604	0.301837	0.201775	0.6438, 0.6438	0.8201	0.9942, 4.2433	1.46904	0.446358	0.577124	0.554876	0.350316	0.238731	3	C820 C820 C819	SRGAP2	A2RUF3 SLIT-ROBO Rho GTPase activating protein 2 OS=Homo sapiens GN=SRGAP2 PE=1 SV=1 :O75044 SLIT-ROBO Rho GTPase-activating protein 2 OS=Homo sapiens GN=SRGAP2 PE=1 SV=2 :B7ZM87 SLIT-ROBO Rho GTPase-activating protein 2 OS=Homo sapiens GN=SRGAP2 PE=1 SV=1 :
AGATASKEPPLYYGVC*PVYEDVPAR	3.70967	0.139228	0.27583	1.89129	0.856274	0.559359	4.4072, 2.3509		4.4595	3.73919	0.00711067	0.0270409	1.90273	2.14809	1.56798	2	C203	ANKLE2	Q86XL3 Ankyrin repeat and LEM domain-containing protein 2 OS=Homo sapiens GN=ANKLE2 PE=1 SV=4 :
AGAVEVPGDC*VPSEGDYR	0.761062	0.291247	0.448265	-0.393914	0.535738	0.348465	0.8773	0.8146	0.5913	0.761062	0.291247	0.414604	-0.393914	0.535738	0.382366	3	C581 C581 C581 C581 C581 ,C581 C581 C581 C168 C581 C581	OBSL1	O75147-4 Isoform 4 of Obscurin-like protein 1 OS=Homo sapiens GN=OBSL1 :O75147-2 Isoform 2 of Obscurin-like protein 1 OS=Homo sapiens GN=OBSL1 :A6NN50 Obscurin-like protein 1 OS=Homo sapiens GN=OBSL1 PE=1 SV=1 :A8MSZ8 Obscurin-like protein 1 OS=Homo sapiens GN=OBSL1 PE=1 SV=1 :O75147 Obscurin-like protein 1 OS=Homo sapiens GN=OBSL1 PE=1 SV=4 :O75147-1 Isoform 3 of Obscurin-like protein 1 OS=Homo …
AGAVVAVPTDTLYGLACAASC*SAALR	1.08314	0.903994	0.929292	0.115223	0.0438346	0.0318476	1.4595	0.7497	1.2172, 0.8514, 1.2172	1.09901	0.898171	1	0.136207	0.0466408	0	3	C99	YRDC	Q86U90 YrdC domain-containing protein, mitochondrial OS=Homo sapiens GN=YRDC PE=1 SV=1 :
AGAWRPALLASLAAAAAPLPGLGWAC*DVALLR	1.17177	0.127116	0.260437	0.228694	0.895801	0.584297		1.2262, 1.2308	1.2479, 1.2505, 0.9918	1.18945	0.0280919	0.0636516	0.250291	1.55142	1.19619	2	C504	IRGQ	Q8WZA9 Immunity-related GTPase family Q protein OS=Homo sapiens GN=IRGQ PE=1 SV=1 :
AGC*AVTSLLASELTK	1.26457	--	--	0.33865	0	0		1.4279, 0.9912		1.20956	0.50781	0.636471	0.274481	0.294298	0.196222	1	C1227 C1218 C1227 C1183 C1218 C1203	DIAPH1	O60610 Protein diaphanous homolog 1 OS=Homo sapiens GN=DIAPH1 PE=1 SV=2 :A0A140T8Z0 Protein diaphanous homolog 1 OS=Homo sapiens GN=DIAPH1 PE=1 SV=1 :A0A0G2JH68 Protein diaphanous homolog 1 OS=Homo sapiens GN=DIAPH1 PE=1 SV=1 :H9KV28 Protein diaphanous homolog 1 OS=Homo sapiens GN=DIAPH1 PE=1 SV=2 :O60610-3 Isoform 3 of Protein diaphanous homolog 1 OS=Homo sapiens GN=DIAPH1 :O60610-2 Isoform 2 of…
AGC*DEIWEK	1.10699	--	--	0.146644	0	0		1.107		1.10699	--	--	0.146644	0	0	1	C90 C90 C90 C90 C93 C90 C90 C90 C90 C90	PPP4R3B,PPP4R3A	Q6IN85 Serine/threonine-protein phosphatase 4 regulatory subunit 3A OS=Homo sapiens GN=PPP4R3A PE=1 SV=1 :G3V5Z3 Serine/threonine-protein phosphatase 4 regulatory subunit 3A OS=Homo sapiens GN=PPP4R3A PE=1 SV=1 :Q5MIZ7 Serine/threonine-protein phosphatase 4 regulatory subunit 3B OS=Homo sapiens GN=PPP4R3B PE=1 SV=2 :G3V231 Serine/threonine-protein phosphatase 4 regulatory subunit 3A (Fragment) OS…
AGC*ECLNESDEHGFDNCLRK	3.29246	0.197031	0.345008	1.71916	0.705466	0.462171	3.356		3.2289	3.29246	0.197031	0.303675	1.71916	0.705466	0.517591	2	C131 C135	TXNL1	K7ER96 Thioredoxin-like protein 1 (Fragment) OS=Homo sapiens GN=TXNL1 PE=1 SV=1 :O43396 Thioredoxin-like protein 1 OS=Homo sapiens GN=TXNL1 PE=1 SV=3 :
AGC*ECLNESDEHGFDNCLR	1.85388	--	--	0.89055	0	0			1.9395, 1.6944	1.81691	0.259692	0.378299	0.861486	0.585542	0.422165	1	C131 C135	TXNL1	K7ER96 Thioredoxin-like protein 1 (Fragment) OS=Homo sapiens GN=TXNL1 PE=1 SV=1 :O43396 Thioredoxin-like protein 1 OS=Homo sapiens GN=TXNL1 PE=1 SV=3 :
AGC*EVTILFADLHAYLDNMK	0.992157	0.718935	0.816794	-0.0113599	0.14331	0.0878875	0.9034, 0.9034, 0.7617	1.0439, 0.9582, 1.0439	1.0775, 1.0775	0.971177	0.465618	0.595999	-0.0421942	0.33197	0.224755	3	C67 ,C67 C67	YARS	P54577 Tyrosine--tRNA ligase, cytoplasmic OS=Homo sapiens GN=YARS PE=1 SV=4 :P54577 Tyrosine--tRNA ligase, cytoplasmic OS=Homo sapiens GN=YARS PE=1 SV=4 :,P54577 Tyrosine--tRNA ligase, cytoplasmic OS=Homo sapiens GN=YARS PE=1 SV=4 :
AGC*QLLTVHGR	1.04705	--	--	0.0663341	0	0		1.0471		1.04705	--	--	0.0663341	0	0	1	C169 C169 C37 C152 C169	DUS1L	J3QQZ0 tRNA-dihydrouridine(16/17) synthase [NAD(P)(+)]-like (Fragment) OS=Homo sapiens GN=DUS1L PE=1 SV=1 :J3QLE4 tRNA-dihydrouridine(16/17) synthase [NAD(P)(+)]-like (Fragment) OS=Homo sapiens GN=DUS1L PE=1 SV=1 :H0YGW8 tRNA-dihydrouridine(16/17) synthase [NAD(P)(+)]-like (Fragment) OS=Homo sapiens GN=DUS1L PE=1 SV=2 :J3QKP9 tRNA-dihydrouridine(16/17) synthase [NAD(P)(+)]-like (Fragment) OS=Homo…
AGC*VATQNPK	0.774514	0.33953	0.498785	-0.368637	0.469122	0.302086	0.8428, 0.8428	0.9263, 0.9263	0.5545	0.818526	0.29794	0.421759	-0.2889	0.525872	0.374935	3	C1180 C1137 C1181	DENND4A	Q7Z401-2 Isoform 2 of C-myc promoter-binding protein OS=Homo sapiens GN=DENND4A :Q7Z401 C-myc promoter-binding protein OS=Homo sapiens GN=DENND4A PE=1 SV=2 :A0A0U1RR27 C-myc promoter-binding protein OS=Homo sapiens GN=DENND4A PE=1 SV=1 :
AGDELAYNSSSAC*ASSR	0.970868	0.575714	0.698286	-0.0426529	0.239793	0.155966	1.1108, 1.1108	0.1816, 1.0427, 1.0427, 0.8811	1.3975, 1.3975, 0.7914	0.995103	0.556378	0.684495	-0.00708207	0.25463	0.16463	3	C362 C362 ,C362	CACUL1	Q86Y37 CDK2-associated and cullin domain-containing protein 1 OS=Homo sapiens GN=CACUL1 PE=1 SV=1 :Q86Y37 CDK2-associated and cullin domain-containing protein 1 OS=Homo sapiens GN=CACUL1 PE=1 SV=1 :,Q86Y37 CDK2-associated and cullin domain-containing protein 1 OS=Homo sapiens GN=CACUL1 PE=1 SV=1 :
AGDELTKMEDEDEQGWC*K	0.109546	--	--	-3.19039	0	0		0.1095		0.109546	--	--	-3.19039	0	0	1	C465 C424	PACSIN2	Q9UNF0 Protein kinase C and casein kinase substrate in neurons protein 2 OS=Homo sapiens GN=PACSIN2 PE=1 SV=2 :Q9UNF0-2 Isoform 2 of Protein kinase C and casein kinase substrate in neurons protein 2 OS=Homo sapiens GN=PACSIN2 :
AGDKDC*LAK	0.624125	--	--	-0.680092	0	0	0.6241			0.624125	--	--	-0.680092	0	0	1	C93	TMEM145	Q8NBT3 Transmembrane protein 145 OS=Homo sapiens GN=TMEM145 PE=2 SV=2 :
AGDKDDITEPAVC*ALR	1.31209	0.435518	0.57319	0.391871	0.360994	0.241701		0.8550, 3.2939	1.0378, 1.0378	1.55611	0.431551	0.562432	0.637946	0.364968	0.24993	2	C457	JUP	P14923 Junction plakoglobin OS=Homo sapiens GN=JUP PE=1 SV=3 :
AGDM+ICPEC*DRVIDVGSEWR	2.33461	--	--	1.22318	0	0		2.3346		2.33461	--	--	1.22318	0	0	1	M32,C37	GTF2B	B1APE2 Transcription initiation factor IIB (Fragment) OS=Homo sapiens GN=GTF2B PE=1 SV=1 :
AGDQIIC*MDDVYGGTNR	0.914904	0.853251	0.880092	-0.128308	0.0689232	0.055472	0.6754, 1.0013	0.7856, 0.7856	0.5570, 1.3284	0.855543	0.950017	1	-0.225087	0.0222685	0	3	C109 C109 C109 C109 ,C109 C109	CTH	P32929 Cystathionine gamma-lyase OS=Homo sapiens GN=CTH PE=1 SV=3 :P32929-2 Isoform 2 of Cystathionine gamma-lyase OS=Homo sapiens GN=CTH :,P32929 Cystathionine gamma-lyase OS=Homo sapiens GN=CTH PE=1 SV=3 :P32929-2 Isoform 2 of Cystathionine gamma-lyase OS=Homo sapiens GN=CTH :P32929 Cystathionine gamma-lyase OS=Homo sapiens GN=CTH PE=1 SV=3 :P32929-2 Isoform 2 of Cystathionine gamma-lyase OS=Ho…
AGDREDITEPAIC*ALR	0.893581	0.0780164	0.182701	-0.16233	1.10781	0.738259	0.9258	1.0663, 0.1278	1.2547, 0.1042	0.695761	0.560739	0.688678	-0.523336	0.25124	0.161984	3	C459 C466	CTNNB1	B4DGU4 Catenin beta-1 OS=Homo sapiens GN=CTNNB1 PE=1 SV=1 :P35222 Catenin beta-1 OS=Homo sapiens GN=CTNNB1 PE=1 SV=1 :
AGDTVIPLYIPQC*GEC*KFCLNPK	0.325622	--	--	-1.61873	0	0			0.3256	0.325622	--	--	-1.61873	0	0	1	C97,C100	ADH5	P11766 Alcohol dehydrogenase class-3 OS=Homo sapiens GN=ADH5 PE=1 SV=4 :
AGDTVIPLYIPQC*GECK	1.32858	--	--	0.409891	0	0		1.3286		1.32858	--	--	0.409891	0	0	1	C97	ADH5	P11766 Alcohol dehydrogenase class-3 OS=Homo sapiens GN=ADH5 PE=1 SV=4 :
AGDTVSYVIC*QDGSNLTASQR	2.18105	--	--	1.12502	0	0		2.181		2.18105	--	--	1.12502	0	0	1	C1186	POLA1	A6NMQ1 DNA polymerase OS=Homo sapiens GN=POLA1 PE=1 SV=1 :
AGDWKC*PNPTCENMNFSWR	0.984788	0.74326	0.842457	-0.0221152	0.128859	0.0744522	0.8558, 0.9146, 1.0694, 0.8558	0.9919, 1.2411, 0.9919	1.0887, 1.0887, 0.9405	1.00386	0.541429	0.669933	0.0055577	0.266459	0.173969	3	C428 C429 C427 C428 C429 C427 C428 C429 C427 ,C428 C429 C427 C428 C429 C427 ,C428 C429 C427	FUS	P35637 RNA-binding protein FUS OS=Homo sapiens GN=FUS PE=1 SV=1 :H3BPE7 RNA-binding protein FUS OS=Homo sapiens GN=FUS PE=1 SV=1 :P35637-2 Isoform Short of RNA-binding protein FUS OS=Homo sapiens GN=FUS :P35637 RNA-binding protein FUS OS=Homo sapiens GN=FUS PE=1 SV=1 :H3BPE7 RNA-binding protein FUS OS=Homo sapiens GN=FUS PE=1 SV=1 :P35637-2 Isoform Short of RNA-binding protein FUS OS=Homo sapiens…
AGDWKC*PNPTCENM+NFSWR	1.76501	--	--	0.819678	0	0	1.765			1.76501	--	--	0.819678	0	0	1	C428,M436 C429,M437 C427,M435	FUS	P35637 RNA-binding protein FUS OS=Homo sapiens GN=FUS PE=1 SV=1 :H3BPE7 RNA-binding protein FUS OS=Homo sapiens GN=FUS PE=1 SV=1 :P35637-2 Isoform Short of RNA-binding protein FUS OS=Homo sapiens GN=FUS :
AGDWQCPNPGC*GNQNFAWR	1.47569	0.0221855	0.0678733	0.561386	1.65393	1.1683	1.2472, 0.9879, 1.2472	1.9264, 1.9264	1.3495, 1.4364	1.44586	0.00932513	0.0348672	0.53193	2.03035	1.45758	3	C534 C457 C528 C493 C529 C473 C491 C456 ,C534 C528 C529 C473 C491 C534 C528 C529 C473 C491 ,C534 C528 C529 C473 C491	EWSR1	Q01844-5 Isoform 5 of RNA-binding protein EWS OS=Homo sapiens GN=EWSR1 :Q01844-3 Isoform 3 of RNA-binding protein EWS OS=Homo sapiens GN=EWSR1 :Q01844 RNA-binding protein EWS OS=Homo sapiens GN=EWSR1 PE=1 SV=1 :Q01844-6 Isoform 6 of RNA-binding protein EWS OS=Homo sapiens GN=EWSR1 :B0QYK0 RNA-binding protein EWS OS=Homo sapiens GN=EWSR1 PE=1 SV=1 :Q01844-5 Isoform 5 of RNA-binding protein EWS OS=…
AGDWQC*PNPGCGNQNFAWR	1.17117	0.0932204	0.208727	0.22795	1.03049	0.680421	1.0847, 1.7440	1.4114, 1.1064, 1.4389, 1.1064	1.2079, 1.0895, 1.1385, 1.2079, 1.5766	1.28293	0.000629324	0.00244995	0.359448	3.20113	2.61084	3	C529 C523 C524 C468 C486 C529 C523 C524 C468 C486 C529 C523 C524 C468 C486 ,C529 C452 C523 C488 C524 C468 C486 C451 C529 C452 C523 C488 C524 C468 C486 C451 C529 C452 C523 C488 C524 C468 C486 C451 ,C529 C523 C524 C468 C486 C529 C523 C524 C468 C486	EWSR1	Q01844-5 Isoform 5 of RNA-binding protein EWS OS=Homo sapiens GN=EWSR1 :Q01844-3 Isoform 3 of RNA-binding protein EWS OS=Homo sapiens GN=EWSR1 :Q01844 RNA-binding protein EWS OS=Homo sapiens GN=EWSR1 PE=1 SV=1 :Q01844-6 Isoform 6 of RNA-binding protein EWS OS=Homo sapiens GN=EWSR1 :B0QYK0 RNA-binding protein EWS OS=Homo sapiens GN=EWSR1 PE=1 SV=1 :Q01844-5 Isoform 5 of RNA-binding protein EWS OS=…
AGEEHYNC*ISALHK	2.59255	0.0388489	0.107398	1.37437	1.41062	0.969005	2.792	2.423	2.5626	2.59255	0.0388489	0.0829216	1.37437	1.41062	1.08133	3	C502	WRNIP1	Q96S55 ATPase WRNIP1 OS=Homo sapiens GN=WRNIP1 PE=1 SV=2 :
AGEGNSC*LLFLGFFGLSLALHLLTLCCYLELRSELR	0.714793	--	--	-0.484403	0	0			0.7148	0.714793	--	--	-0.484403	0	0	1	C40 C40 C40 C40 C40 C40 C40 C40	EDA	Q92838-3 Isoform 3 of Ectodysplasin-A OS=Homo sapiens GN=EDA :Q92838 Ectodysplasin-A OS=Homo sapiens GN=EDA PE=1 SV=2 :Q92838-6 Isoform 5 of Ectodysplasin-A OS=Homo sapiens GN=EDA :Q92838-9 Isoform 8 of Ectodysplasin-A OS=Homo sapiens GN=EDA :Q92838-2 Isoform 2 of Ectodysplasin-A OS=Homo sapiens GN=EDA :Q92838-7 Isoform 6 of Ectodysplasin-A OS=Homo sapiens GN=EDA :Q92838-5 Isoform 4 of Ectodyspla…
AGEPLMEEYSIATQVWKLSSC*DMCELAR	1.6413	--	--	0.714837	0	0	1.6413			1.6413	--	--	0.714837	0	0	1	C774	AMPD2	H0Y360 AMP deaminase 2 (Fragment) OS=Homo sapiens GN=AMPD2 PE=1 SV=1 :
AGEPNSPDAEEANSPDVTAGC*DPAGVHPPR	0.568622	0.0411338	0.112433	-0.814459	1.3858	0.949107	0.8829, 0.4408, 0.4408	0.9332, 0.5232, 0.6459, 0.5232	1.0816, 0.5026	0.663816	0.0109853	0.02927	-0.591144	1.95919	1.53358	3	C758 ,C723 C758	NSUN2	Q08J23 tRNA (cytosine(34)-C(5))-methyltransferase OS=Homo sapiens GN=NSUN2 PE=1 SV=2 :,Q08J23-2 Isoform 2 of tRNA (cytosine(34)-C(5))-methyltransferase OS=Homo sapiens GN=NSUN2 :Q08J23 tRNA (cytosine(34)-C(5))-methyltransferase OS=Homo sapiens GN=NSUN2 PE=1 SV=2 :
AGERPELC*R	0.831563	--	--	-0.266103	0	0			0.8316	0.831563	--	--	-0.266103	0	0	1	C247 C247	PLCG1	P19174-2 Isoform 2 of 1-phosphatidylinositol 4,5-bisphosphate phosphodiesterase gamma-1 OS=Homo sapiens GN=PLCG1 :P19174 1-phosphatidylinositol 4,5-bisphosphate phosphodiesterase gamma-1 OS=Homo sapiens GN=PLCG1 PE=1 SV=1 :
AGESVLVHGASGGVGLAAC*QIAR	0.835545	0.119401	0.249719	-0.259211	0.922991	0.602548	0.8370, 0.9958, 1.2290, 0.8370, 0.9958, 1.2290	0.7881, 1.2238, 0.7881, 1.2238	0.7455, 0.8435, 1.3312, 0.7387, 0.7156	0.968118	0.0094329	0.0352063	-0.0467448	2.02535	1.45338	3	C166 C166 C166 C166 C29 C166 C166 C166 C166 C29 C166 C166 C166 C166 C29 ,C166 C166 C166 C166 C166 C166 C166 C166	CRYZ	Q08257-3 Isoform 3 of Quinone oxidoreductase OS=Homo sapiens GN=CRYZ :Q08257 Quinone oxidoreductase OS=Homo sapiens GN=CRYZ PE=1 SV=1 :C9JH92 Quinone oxidoreductase (Fragment) OS=Homo sapiens GN=CRYZ PE=1 SV=1 :A6NP24 Quinone oxidoreductase (Fragment) OS=Homo sapiens GN=CRYZ PE=1 SV=1 :Q08257-2 Isoform 2 of Quinone oxidoreductase OS=Homo sapiens GN=CRYZ :Q08257-3 Isoform 3 of Quinone oxidoreducta…
AGEVVPPAMYQFSQYVC*QQTGLQIPQLPAPPK	0.936676	0.130613	0.26484	-0.094378	0.884013	0.577017	0.9141, 0.8983, 0.9909	0.8999, 0.9401, 0.9525	0.9844, 0.9976	0.94723	0.0825903	0.152146	-0.0782135	1.08307	0.81774	3	C82 C60 C82 C60	C19orf70,MIC13	A0A140TA86 MICOS complex subunit MIC13 OS=Homo sapiens GN=C19orf70 PE=1 SV=1 :K7EIR2 MICOS complex subunit MIC13 OS=Homo sapiens GN=C19orf70 PE=1 SV=1 :A0A140TA84 MICOS complex subunit MIC13 OS=Homo sapiens GN=C19orf70 PE=1 SV=1 :Q5XKP0 MICOS complex subunit MIC13 OS=Homo sapiens GN=MIC13 PE=1 SV=1 :
AGEVVPPAM+YQFSQYVC*QQTGLQIPQLPAPPK	0.93355	0.554403	0.677918	-0.0992012	0.256175	0.168823		1.0059	0.8612	0.93355	0.554403	0.682574	-0.0992012	0.256175	0.16585	2	M74,C82 M52,C60 M74,C82 M52,C60	C19orf70,MIC13	A0A140TA86 MICOS complex subunit MIC13 OS=Homo sapiens GN=C19orf70 PE=1 SV=1 :K7EIR2 MICOS complex subunit MIC13 OS=Homo sapiens GN=C19orf70 PE=1 SV=1 :A0A140TA84 MICOS complex subunit MIC13 OS=Homo sapiens GN=C19orf70 PE=1 SV=1 :Q5XKP0 MICOS complex subunit MIC13 OS=Homo sapiens GN=MIC13 PE=1 SV=1 :
AGEWVGFTLLC*AAAPLFR	0.765903	0.31027	0.468272	-0.384767	0.50826	0.329502	0.604		0.9279, 0.9279	0.819885	0.262498	0.381477	-0.286506	0.580874	0.418532	2	C297 C297	TYSND1	Q2T9J0 Peroxisomal leader peptide-processing protease OS=Homo sapiens GN=TYSND1 PE=1 SV=3 :Q2T9J0-2 Isoform 2 of Peroxisomal leader peptide-processing protease OS=Homo sapiens GN=TYSND1 :
AGFAQPSGLSLASEDPWSC*LFVADSESSTVR	0.998139	--	--	-0.00268794	0	0			1.0009, 0.9960	0.998476	0.60943	0.737549	-0.00220069	0.215076	0.132209	1	C425	NHLRC2	Q8NBF2 NHL repeat-containing protein 2 OS=Homo sapiens GN=NHLRC2 PE=1 SV=1 :
AGFRVPSAAC*PPFPPHGAPVSASSSSSSPGGSR	1.25508	0.28227	0.438711	0.327783	0.549335	0.357822		1.1821, 1.1821	1.3351, 1.3246	1.25597	0.0594097	0.117389	0.328806	1.22614	0.930373	2	C199	ZNF703	Q9H7S9 Zinc finger protein 703 OS=Homo sapiens GN=ZNF703 PE=1 SV=1 :
AGFSEC*MNEVTR	0.497589	0.0536905	0.138335	-1.00697	1.2701	0.859067	0.4855	0.5160, 0.5160	0.4913	0.502188	0.000552349	0.00215721	-0.993701	3.25779	2.66611	3	C117	HES1	Q14469 Transcription factor HES-1 OS=Homo sapiens GN=HES1 PE=1 SV=1 :
AGGALC*HILGAAYKYK	1.8425	0.0315545	0.0907144	0.881662	1.50094	1.04232		1.9643	1.7207	1.8425	0.0315545	0.0699313	0.881662	1.50094	1.15533	2	C119 ,C119	SMARCC1	Q92922 SWI/SNF complex subunit SMARCC1 OS=Homo sapiens GN=SMARCC1 PE=1 SV=3 :P01773 Ig heavy chain V-III region BUR OS=Homo sapiens PE=1 SV=1 :,Q92922 SWI/SNF complex subunit SMARCC1 OS=Homo sapiens GN=SMARCC1 PE=1 SV=3 :
AGGDSGNVDDDC*ER	1.20357	0.110266	0.236061	0.26732	0.95756	0.626976	1.1222, 1.1222	1.0549, 1.0549	1.4336	1.15756	0.0946001	0.170016	0.211085	1.02411	0.769509	3	C768 C836 C856	USP47	Q96K76-2 Isoform 2 of Ubiquitin carboxyl-terminal hydrolase 47 OS=Homo sapiens GN=USP47 :Q96K76-4 Isoform 4 of Ubiquitin carboxyl-terminal hydrolase 47 OS=Homo sapiens GN=USP47 :Q96K76 Ubiquitin carboxyl-terminal hydrolase 47 OS=Homo sapiens GN=USP47 PE=1 SV=3 :
AGGGGGGDYGLVTAGC*GFGK	2.5558	0.0253292	0.0754343	1.35377	1.59638	1.12243	2.3641	2.4486	2.8547	2.5558	0.0253292	0.0585583	1.35377	1.59638	1.23241	3	C41	PPTC7	Q8NI37 Protein phosphatase PTC7 homolog OS=Homo sapiens GN=PPTC7 PE=2 SV=1 :
AGGGPTLQC*PPPSR	1.82242	--	--	0.865852	0	0		1.8224		1.82242	--	--	0.865852	0	0	1	C154	MBOAT7	M0R1Z5 Lysophospholipid acyltransferase 7 (Fragment) OS=Homo sapiens GN=MBOAT7 PE=1 SV=1 :
AGGIETIANEYSDRC*TPACISFGPK	1.24789	0.285709	0.44246	0.319493	0.544076	0.354126		1.2958	1.2000, 1.2000	1.23194	0.0121349	0.0320277	0.300927	1.91596	1.49447	2	C34 C34 C34 ,C34	HSPA4	P34932 Heat shock 70 kDa protein 4 OS=Homo sapiens GN=HSPA4 PE=1 SV=4 :A0A087WTS8 Heat shock 70 kDa protein 4 OS=Homo sapiens GN=HSPA4 PE=1 SV=1 :A0A087WYC1 Heat shock 70 kDa protein 4 OS=Homo sapiens GN=HSPA4 PE=1 SV=1 :,P34932 Heat shock 70 kDa protein 4 OS=Homo sapiens GN=HSPA4 PE=1 SV=4 :
AGGLQDSDTEDEC*WSDTEAVPR	0.650009	0.00997241	0.0438834	-0.621469	2.0012	1.3577	0.6464	0.6196	0.6841	0.650009	0.00997241	0.0268443	-0.621469	2.0012	1.57115	3	C200	REEP4	Q9H6H4 Receptor expression-enhancing protein 4 OS=Homo sapiens GN=REEP4 PE=1 SV=1 :
AGGPPQVAGAQAAC*SEDR	0.958653	0.275138	0.431314	-0.0609196	0.560449	0.365206	0.9799, 0.9833, 0.8609, 1.1149, 0.8609	1.2671, 0.8512, 1.1072, 0.9672, 1.1072, 0.9672	1.1529, 1.1643, 0.9507, 1.0511, 0.9507	1.02103	0.176805	0.27886	0.0300298	0.752506	0.554613	3	C35 C35 C35 C35 C35 C35	CENPH	D6RBJ6 Centromere protein H OS=Homo sapiens GN=CENPH PE=1 SV=1 :Q9H3R5 Centromere protein H OS=Homo sapiens GN=CENPH PE=1 SV=1 :B3KVZ3 Centromere protein H OS=Homo sapiens GN=CENPH PE=1 SV=1 :D6RBJ6 Centromere protein H OS=Homo sapiens GN=CENPH PE=1 SV=1 :Q9H3R5 Centromere protein H OS=Homo sapiens GN=CENPH PE=1 SV=1 :B3KVZ3 Centromere protein H OS=Homo sapiens GN=CENPH PE=1 SV=1 :
AGGRDC*GTSVPQGLLK	1.18386	0.0449504	0.120391	0.243504	1.34727	0.919406	1.1802	1.1491	1.2224	1.18386	0.0449504	0.0933476	0.243504	1.34727	1.0299	3	C23	LRRC40	Q9H9A6 Leucine-rich repeat-containing protein 40 OS=Homo sapiens GN=LRRC40 PE=1 SV=1 :
AGGSGLAAVVC*GGGPRR	1.01034	--	--	0.0148445	0	0		1.0103		1.01034	--	--	0.0148445	0	0	1	C15	C16orf87	H3BQL3 UPF0547 protein C16orf87 (Fragment) OS=Homo sapiens GN=C16orf87 PE=1 SV=1 :
AGGVGGLRVPAPVTMDSFFFGC*ELSGHTR	0.93323	0.605926	0.726433	-0.0996958	0.21758	0.138804	0.9483	0.7832	1.1922, 1.0183, 1.0183, 0.9174	0.979627	0.544147	0.672861	-0.0296952	0.264284	0.172075	3	C41 C41 ,C41	NPM3	O75607 Nucleoplasmin-3 OS=Homo sapiens GN=NPM3 PE=1 SV=3 :O75607 Nucleoplasmin-3 OS=Homo sapiens GN=NPM3 PE=1 SV=3 :,O75607 Nucleoplasmin-3 OS=Homo sapiens GN=NPM3 PE=1 SV=3 :
AGGVGGLRVPAPVTM+DSFFFGC*ELSGHTR	1.31185	--	--	0.391599	0	0			1.3118	1.31185	--	--	0.391599	0	0	1	M34,C41	NPM3	O75607 Nucleoplasmin-3 OS=Homo sapiens GN=NPM3 PE=1 SV=3 :
AGHC*AVAINTR	1.04566	0.309046	0.467112	0.0644182	0.509977	0.330579	1.0473, 1.0066, 0.9727, 0.9812	1.0583, 0.9286, 0.9873, 0.8059	1.0388, 1.1860, 1.4012	1.03763	0.129526	0.218455	0.053296	0.887644	0.660638	3	C326 C326 C326 C326 C326 C326 C326 C326 C326 C326 C326 C326 C326 C326 C326 C326 ,C326 C326 C326 C326 C326 C326 C326 C326 C326 C326 C326 C326	HCFC1	P51610-2 Isoform 2 of Host cell factor 1 OS=Homo sapiens GN=HCFC1 :P51610 Host cell factor 1 OS=Homo sapiens GN=HCFC1 PE=1 SV=2 :A6NEM2 Host cell factor 1 OS=Homo sapiens GN=HCFC1 PE=1 SV=2 :P51610-4 Isoform 4 of Host cell factor 1 OS=Homo sapiens GN=HCFC1 :P51610-2 Isoform 2 of Host cell factor 1 OS=Homo sapiens GN=HCFC1 :P51610 Host cell factor 1 OS=Homo sapiens GN=HCFC1 PE=1 SV=2 :A6NEM2 Host …
AGHLC*TVQFLISK	0.0941237	--	--	-3.4093	0	0			0.0941	0.0941237	--	--	-3.4093	0	0	1	C615	ANKHD1	Q8IWZ3-6 Isoform 6 of Ankyrin repeat and KH domain-containing protein 1 OS=Homo sapiens GN=ANKHD1 :
AGHPFMWNQHLGYVLTC*PSNLGTGLR	0.848171	--	--	-0.237572	0	0			0.8482	0.848171	--	--	-0.237572	0	0	1	C283	CKM	P06732 Creatine kinase M-type OS=Homo sapiens GN=CKM PE=1 SV=2 :
AGHVC*TVQFLISK	0.887535	0.0619565	0.152882	-0.172124	1.20791	0.815643	0.9213, 0.9213	0.8538		0.898777	0.0905125	0.164119	-0.153964	1.04329	0.784842	2	C644 C529 C531 C644 C644	ANKRD17	O75179 Ankyrin repeat domain-containing protein 17 OS=Homo sapiens GN=ANKRD17 PE=1 SV=3 :H0YM23 Ankyrin repeat domain-containing protein 17 (Fragment) OS=Homo sapiens GN=ANKRD17 PE=1 SV=1 :O75179-7 Isoform 7 of Ankyrin repeat domain-containing protein 17 OS=Homo sapiens GN=ANKRD17 :O75179-2 Isoform 2 of Ankyrin repeat domain-containing protein 17 OS=Homo sapiens GN=ANKRD17 :O75179-4 Isoform 4 of …
AGIDGESIGNC*PFSQR	3.28839	0.0989887	0.217915	1.71738	1.00441	0.661713		3.1423	3.4345	3.28839	0.0989887	0.175986	1.71738	1.00441	0.754522	2	C191 C32 C32	CLIC5	Q9NZA1 Chloride intracellular channel protein 5 OS=Homo sapiens GN=CLIC5 PE=1 SV=3 :Q9NZA1-3 Isoform 3 of Chloride intracellular channel protein 5 OS=Homo sapiens GN=CLIC5 :Q9NZA1-2 Isoform 1 of Chloride intracellular channel protein 5 OS=Homo sapiens GN=CLIC5 :
AGIIC*QLNAR	1.64445	0.370714	0.537039	0.717606	0.430961	0.269994	0.8444, 0.9879, 1.1178, 0.9815, 0.9118, 0.9879, 0.8444, 1.1178, 0.9815, 0.9118	0.7325, 1.3045, 0.9674, 0.9850, 0.9908, 1.3045, 0.9674, 0.9850, 0.9908	0.8059, 7.7508, 1.1192, 1.0140, 1.1698, 0.8059, 1.1192, 1.0140, 1.1698	1.24583	0.271418	0.392022	0.317106	0.566361	0.40669	3	C605 C605 C605 C605 C605	MCM4	P33991 DNA replication licensing factor MCM4 OS=Homo sapiens GN=MCM4 PE=1 SV=5 :P33991 DNA replication licensing factor MCM4 OS=Homo sapiens GN=MCM4 PE=1 SV=5 :P33991 DNA replication licensing factor MCM4 OS=Homo sapiens GN=MCM4 PE=1 SV=5 :P33991 DNA replication licensing factor MCM4 OS=Homo sapiens GN=MCM4 PE=1 SV=5 :P33991 DNA replication licensing factor MCM4 OS=Homo sapiens GN=MCM4 PE=1 SV=5 :
AGISTTSVC*EGQIANPSPISR	2.19362	0.00611299	0.0269576	1.13331	2.21375	1.56932	2.6098		1.7775	2.19362	0.00611299	0.0236171	1.13331	2.21375	1.62677	2	C160 C288	FAM222B	B4DRX9 Protein FAM222B OS=Homo sapiens GN=FAM222B PE=1 SV=1 :Q8WU58 Protein FAM222B OS=Homo sapiens GN=FAM222B PE=2 SV=1 :
AGKAPPQPPTPSGGGC*SPAR	0.272575	--	--	-1.87527	0	0			0.2726	0.272575	--	--	-1.87527	0	0	1	C118 C118 C118	FAM149A	A5PLN7-3 Isoform 3 of Protein FAM149A OS=Homo sapiens GN=FAM149A :A5PLN7 Protein FAM149A OS=Homo sapiens GN=FAM149A PE=2 SV=2 :A5PLN7-4 Isoform 4 of Protein FAM149A OS=Homo sapiens GN=FAM149A :
AGKC*GGSSSEESK	1.34194	--	--	0.424322	0	0			1.3419	1.34194	--	--	0.424322	0	0	1	C30	KBTBD4	E9PQ38 Kelch repeat and BTB domain-containing protein 4 OS=Homo sapiens GN=KBTBD4 PE=1 SV=1 :
AGKEAGGAEAAAQC*APGLPEAQCAPCALR	0.847287	--	--	-0.239077	0	0			0.8473	0.847287	--	--	-0.239077	0	0	1	C113 C113	GJD3	Q8N144 Gap junction delta-3 protein OS=Homo sapiens GN=GJD3 PE=1 SV=1 :Q8N144-2 Isoform 2 of Gap junction delta-3 protein OS=Homo sapiens GN=GJD3 :
AGKPVIC*ATQMLESMIK	1.01455	0.671585	0.783563	0.0208344	0.172899	0.105926	0.9827, 0.7595, 0.7459, 0.9827, 0.7459, 0.8795, 0.9545, 1.3809, 0.8795	0.9487, 0.8101, 0.9487, 0.8101, 0.9714, 1.0770, 0.9166	1.2590, 1.2033, 1.2429, 0.8200, 1.0620, 1.2590, 1.2429, 1.0620, 1.0492, 1.2013	1.00751	0.4165	0.547009	0.0107962	0.380385	0.262006	3	C326 C326 C326 C326 C326 C326 C326 C326 ,C326 C326 C326 C326 ,C252 C326 C252 C326 C252 C326 C326 C326 C326	PKM	P14618-2 Isoform M1 of Pyruvate kinase PKM OS=Homo sapiens GN=PKM :P14618-2 Isoform M1 of Pyruvate kinase PKM OS=Homo sapiens GN=PKM :P14618-2 Isoform M1 of Pyruvate kinase PKM OS=Homo sapiens GN=PKM :P14618-2 Isoform M1 of Pyruvate kinase PKM OS=Homo sapiens GN=PKM :P14618 Pyruvate kinase PKM OS=Homo sapiens GN=PKM PE=1 SV=4 :P14618 Pyruvate kinase PKM OS=Homo sapiens GN=PKM PE=1 SV=4 :P14618 Py…
AGKPVIC*ATQM+LESMIK	1.0913	0.46345	0.597477	0.12605	0.333997	0.223678	1.0057	0.9700, 1.0025	0.9868, 2.8849, 0.9642	1.30234	0.42586	0.556113	0.381107	0.370733	0.254837	3	C326,M330 C326,M330 ,C252,M256 C326,M330 C326,M330	PKM	B4DNK4 Pyruvate kinase OS=Homo sapiens GN=PKM PE=1 SV=1 :P14618 Pyruvate kinase PKM OS=Homo sapiens GN=PKM PE=1 SV=4 :P14618-2 Isoform M1 of Pyruvate kinase PKM OS=Homo sapiens GN=PKM :,P14618-2 Isoform M1 of Pyruvate kinase PKM OS=Homo sapiens GN=PKM :P14618 Pyruvate kinase PKM OS=Homo sapiens GN=PKM PE=1 SV=4 :
AGKPVIC*ATQMLESM+IK	0.955727	0.741809	0.848686	-0.065329	0.129708	0.0712527	0.8053, 0.7382, 0.8127	0.7934, 0.6505	2.1261, 0.9272	0.979061	0.652461	0.780408	-0.0305296	0.185445	0.107678	3	C326,M334 C326,M334 ,C252,M260 C326,M334 C252,M260 C326,M334 C252,M260 C326,M334 C326,M334 C326,M334 C326,M334 ,C326,M334 C326,M334 C326,M334 C326,M334	PKM	B4DNK4 Pyruvate kinase OS=Homo sapiens GN=PKM PE=1 SV=1 :P14618 Pyruvate kinase PKM OS=Homo sapiens GN=PKM PE=1 SV=4 :B4DNK4 Pyruvate kinase OS=Homo sapiens GN=PKM PE=1 SV=1 :P14618 Pyruvate kinase PKM OS=Homo sapiens GN=PKM PE=1 SV=4 :B4DNK4 Pyruvate kinase OS=Homo sapiens GN=PKM PE=1 SV=1 :P14618 Pyruvate kinase PKM OS=Homo sapiens GN=PKM PE=1 SV=4 :P14618-2 Isoform M1 of Pyruvate kinase PKM OS…
AGLC*PDEDDMEGDSFFDDPIPKPEK	0.896909	0.149782	0.290049	-0.156966	0.824542	0.537529		0.9241, 0.9241	0.8697	0.905981	0.145466	0.23926	-0.142447	0.83724	0.62113	2	C224 C197 C244	FGFR1OP	O95684-2 Isoform 2 of FGFR1 oncogene partner OS=Homo sapiens GN=FGFR1OP :A0A087WV25 FGFR1 oncogene partner OS=Homo sapiens GN=FGFR1OP PE=1 SV=1 :O95684 FGFR1 oncogene partner OS=Homo sapiens GN=FGFR1OP PE=1 SV=1 :
AGLC*PDEDDM+EGDSFFDDPIPKPEK	0.814736	0.501309	0.629997	-0.295595	0.299895	0.200661		0.4799, 1.0979	1.0033	0.860395	0.458385	0.589163	-0.216928	0.33877	0.229764	2	C224,M230 C197,M203 C244,M250	FGFR1OP	O95684-2 Isoform 2 of FGFR1 oncogene partner OS=Homo sapiens GN=FGFR1OP :A0A087WV25 FGFR1 oncogene partner OS=Homo sapiens GN=FGFR1OP PE=1 SV=1 :O95684 FGFR1 oncogene partner OS=Homo sapiens GN=FGFR1OP PE=1 SV=1 :
AGLGEGVPPGNYGNYGYANSGYSAC*EEENERLTESLR	0.96523	0.882255	0.907907	-0.051055	0.054406	0.0419586		0.8471	1.0834, 1.0834	1.00462	0.836205	0.960948	0.00664786	0.0776872	0.0173	2	C28 C28 C28 C28	DKFZp781C0425,BET1	Q68DU7 BET1 homolog OS=Homo sapiens GN=DKFZp781C0425 PE=1 SV=1 :O15155 BET1 homolog OS=Homo sapiens GN=BET1 PE=1 SV=1 :O15155-2 Isoform 2 of BET1 homolog OS=Homo sapiens GN=BET1 :C9JTT8 BET1 homolog OS=Homo sapiens GN=BET1 PE=1 SV=1 :
AGLGM+CALAAALVVHC*YSKSPSNK	0.912856	--	--	-0.13154	0	0	0.9129			0.912856	--	--	-0.13154	0	0	1	M115,C126 M115,C126 M115,C126 M115,C126	CLPB	F5GX99 Caseinolytic peptidase B protein homolog OS=Homo sapiens GN=CLPB PE=1 SV=1 :Q9H078-2 Isoform 2 of Caseinolytic peptidase B protein homolog OS=Homo sapiens GN=CLPB :Q9H078-3 Isoform 3 of Caseinolytic peptidase B protein homolog OS=Homo sapiens GN=CLPB :Q9H078 Caseinolytic peptidase B protein homolog OS=Homo sapiens GN=CLPB PE=1 SV=1 :
AGLHC*TQAYPVR	1.37969	0.0266594	0.0787275	0.464344	1.57415	1.10387	1.2798, 1.2798	1.4175	1.4417, 1.4417	1.37212	0.000489931	0.00191934	0.456407	3.30987	2.71685	3	C957	MAML1	Q92585 Mastermind-like protein 1 OS=Homo sapiens GN=MAML1 PE=1 SV=3 :
AGLLPC*PEPTIISAILKDDNHSLTFFPESTEQK	1.13059	0.91127	0.936422	0.17707	0.0403528	0.0285282		0.8379, 0.9632	1.3126	1.03791	0.875591	0.998556	0.053675	0.0576987	0.000627446	2	C484 C484	CEP97	Q8IW35-2 Isoform 2 of Centrosomal protein of 97 kDa OS=Homo sapiens GN=CEP97 :Q8IW35 Centrosomal protein of 97 kDa OS=Homo sapiens GN=CEP97 PE=1 SV=1 :
AGLNC*STENMPIK	1.18697	0.196054	0.343662	0.247289	0.707625	0.463868	1.0221	1.2901	1.2488, 1.2488	1.20243	0.0471583	0.0970287	0.265948	1.32644	1.0131	3	C218 C218 C175	EIF2S1	G3V4T5 Eukaryotic translation initiation factor 2 subunit 1 (Fragment) OS=Homo sapiens GN=EIF2S1 PE=1 SV=1 :P05198 Eukaryotic translation initiation factor 2 subunit 1 OS=Homo sapiens GN=EIF2S1 PE=1 SV=3 :H0YJS4 Eukaryotic translation initiation factor 2 subunit 1 (Fragment) OS=Homo sapiens GN=EIF2S1 PE=1 SV=1 :
AGLPCQDLEFVQFHPTGIYGAGCLITEGC*RGEGGILINSQGER	1.09391	0.530496	0.652848	0.129493	0.275318	0.185188	1.3588		0.829	1.09391	0.530496	0.658746	0.129493	0.275318	0.181282	2	C311 C311 C263	SDHA	P31040 Succinate dehydrogenase [ubiquinone] flavoprotein subunit, mitochondrial OS=Homo sapiens GN=SDHA PE=1 SV=2 :D6RFM5 Succinate dehydrogenase [ubiquinone] flavoprotein subunit, mitochondrial OS=Homo sapiens GN=SDHA PE=1 SV=1 :P31040-2 Isoform 2 of Succinate dehydrogenase [ubiquinone] flavoprotein subunit, mitochondrial OS=Homo sapiens GN=SDHA :
AGLPC*QDLEFVQFHPTGIYGAGCLITEGCR	0.393512	--	--	-1.34552	0	0			0.3935	0.393512	--	--	-1.34552	0	0	1	C287 C287 C239	SDHA	P31040 Succinate dehydrogenase [ubiquinone] flavoprotein subunit, mitochondrial OS=Homo sapiens GN=SDHA PE=1 SV=2 :D6RFM5 Succinate dehydrogenase [ubiquinone] flavoprotein subunit, mitochondrial OS=Homo sapiens GN=SDHA PE=1 SV=1 :P31040-2 Isoform 2 of Succinate dehydrogenase [ubiquinone] flavoprotein subunit, mitochondrial OS=Homo sapiens GN=SDHA :
AGLPTQPPKC*LEPPSHPEEPSDLEELEQFAR	1.18849	--	--	0.249126	0	0		1.1885		1.18849	--	--	0.249126	0	0	1	C171 C132 C193 C171 C189 C171	POU2F2	P09086-3 Isoform 3 of POU domain, class 2, transcription factor 2 OS=Homo sapiens GN=POU2F2 :H0YNW1 POU domain protein OS=Homo sapiens GN=POU2F2 PE=1 SV=1 :H0YLL6 POU domain protein OS=Homo sapiens GN=POU2F2 PE=1 SV=1 :B5ME60 POU domain protein OS=Homo sapiens GN=POU2F2 PE=1 SV=4 :H0YKT2 POU domain protein (Fragment) OS=Homo sapiens GN=POU2F2 PE=1 SV=2 :P09086-4 Isoform 4 of POU domain, class 2, …
AGLQVLNDYLADKSYIEGYVPSQADVAVFEAVSSPPPADLC*HALR	1.0846	--	--	0.117167	0	0		1.0846		1.0846	--	--	0.117167	0	0	1	C50	EEF1B2	P24534 Elongation factor 1-beta OS=Homo sapiens GN=EEF1B2 PE=1 SV=3 :
AGLSPANC*QSDR	1.05189	0.864054	0.882842	0.0729784	0.0634591	0.0541168	1.0354, 1.0260	1.1920, 1.1920	0.8274, 1.1267	1.06658	0.873239	0.99641	0.0929872	0.058867	0.00156206	3	C556	BMS1	Q14692 Ribosome biogenesis protein BMS1 homolog OS=Homo sapiens GN=BMS1 PE=1 SV=1 :
AGM+AAVASPTGNC*DLER	0.853877	0.290717	0.44786	-0.2279	0.53653	0.348858		0.8724	0.8354	0.853877	0.290717	0.414093	-0.2279	0.53653	0.382902	2	M144,C154 M550,C560	SLC27A4	Q6P1M0-2 Isoform 2 of Long-chain fatty acid transport protein 4 OS=Homo sapiens GN=SLC27A4 :Q6P1M0 Long-chain fatty acid transport protein 4 OS=Homo sapiens GN=SLC27A4 PE=1 SV=1 :
AGNGQNSC*GVEDVLQLLR	0.273533	0.465891	0.5994	-1.87021	0.331716	0.222283	0.5693, 0.4992	0.5235, 0.0258		0.404458	0.355575	0.48399	-1.30594	0.449069	0.315164	2	C1999 C1995	HECTD1	A0A087X2H1 E3 ubiquitin-protein ligase HECTD1 OS=Homo sapiens GN=HECTD1 PE=1 SV=1 :Q9ULT8 E3 ubiquitin-protein ligase HECTD1 OS=Homo sapiens GN=HECTD1 PE=1 SV=3 :
AGNSC*PELVPSRR	4.33518	--	--	2.11609	0	0			4.3352	4.33518	--	--	2.11609	0	0	1	C219 C174 C219	TACC1	O75410-2 Isoform 2 of Transforming acidic coiled-coil-containing protein 1 OS=Homo sapiens GN=TACC1 :O75410-7 Isoform 7 of Transforming acidic coiled-coil-containing protein 1 OS=Homo sapiens GN=TACC1 :O75410 Transforming acidic coiled-coil-containing protein 1 OS=Homo sapiens GN=TACC1 PE=1 SV=2 :
AGNSC*PELVPSR	1.04044	0.392769	0.561639	0.0571965	0.405862	0.250543	0.9426	1.084	1.0948	1.04044	0.392769	0.522526	0.0571965	0.405862	0.281892	3	C219 C219	TACC1	O75410-2 Isoform 2 of Transforming acidic coiled-coil-containing protein 1 OS=Homo sapiens GN=TACC1 :O75410 Transforming acidic coiled-coil-containing protein 1 OS=Homo sapiens GN=TACC1 PE=1 SV=2 :
AGPDLASC*LDVDECRER	1.15161	--	--	0.203656	0	0	1.1516			1.15161	--	--	0.203656	0	0	1	C892 C67 C40 C922 C103 C191 C65 C40 C292 C959 C922 C57	LTBP4	Q8N2S1-2 Isoform 2 of Latent-transforming growth factor beta-binding protein 4 OS=Homo sapiens GN=LTBP4 :M0QYE9 Latent-transforming growth factor beta-binding protein 4 (Fragment) OS=Homo sapiens GN=LTBP4 PE=1 SV=1 :A0A087WXC2 Latent-transforming growth factor beta-binding protein 4 (Fragment) OS=Homo sapiens GN=LTBP4 PE=1 SV=1 :A0A0C4DH07 Latent-transforming growth factor beta-binding protein 4 …
AGPDLASCLDVDEC*R	1.16478	--	--	0.220062	0	0	1.1648			1.16478	--	--	0.220062	0	0	1	C898 C73 C46 C928 C109 C197 C71 C46 C298 C965 C928 C63	LTBP4	Q8N2S1-2 Isoform 2 of Latent-transforming growth factor beta-binding protein 4 OS=Homo sapiens GN=LTBP4 :M0QYE9 Latent-transforming growth factor beta-binding protein 4 (Fragment) OS=Homo sapiens GN=LTBP4 PE=1 SV=1 :A0A087WXC2 Latent-transforming growth factor beta-binding protein 4 (Fragment) OS=Homo sapiens GN=LTBP4 PE=1 SV=1 :A0A0C4DH07 Latent-transforming growth factor beta-binding protein 4 …
AGPFFYQC*LC*LCSETTNGHSQFRR	0.832429	--	--	-0.264601	0	0	0.8324			0.832429	--	--	-0.264601	0	0	1	C266,C268	ATP9B	K7EPH4 Probable phospholipid-transporting ATPase IIB OS=Homo sapiens GN=ATP9B PE=1 SV=1 :
AGPFFYQC*LC*LCSETTNGHSQFR	7.09405	--	--	2.82661	0	0	7.0941			7.09405	--	--	2.82661	0	0	1	C266,C268	ATP9B	K7EPH4 Probable phospholipid-transporting ATPase IIB OS=Homo sapiens GN=ATP9B PE=1 SV=1 :
AGPFILALC*AVGPR	0.975149	--	--	-0.0363051	0	0	0.9751			0.975149	--	--	-0.0363051	0	0	1	C40	STK40	Q8N2I9-4 Isoform 4 of Serine/threonine-protein kinase 40 OS=Homo sapiens GN=STK40 :
AGPGLRTHC*YR	3.07611	0.499923	0.628927	1.62111	0.301097	0.2014	1.0409		5.1113	3.07611	0.499923	0.629407	1.62111	0.301097	0.201068	2	C340 C319	RRNAD1	Q96FB5 Protein RRNAD1 OS=Homo sapiens GN=RRNAD1 PE=2 SV=2 :E5RHI7 Protein RRNAD1 (Fragment) OS=Homo sapiens GN=RRNAD1 PE=1 SV=1 :
AGPGPGGGAGC*GGSR	1.84055	--	--	0.880141	0	0	1.8406			1.84055	--	--	0.880141	0	0	1	C469	TMEM151B	Q8IW70 Transmembrane protein 151B OS=Homo sapiens GN=TMEM151B PE=2 SV=2 :
AGPGSLELC*GLPSQK	1.48947	0.340869	0.500664	0.574801	0.467412	0.300453	1.4038		1.5751, 1.5751	1.51803	0.0359614	0.0777749	0.602199	1.44416	1.10916	2	C583 C565	RRP1B	Q14684 Ribosomal RNA processing protein 1 homolog B OS=Homo sapiens GN=RRP1B PE=1 SV=3 :Q14684-2 Isoform 2 of Ribosomal RNA processing protein 1 homolog B OS=Homo sapiens GN=RRP1B :
AGPITLEPTEDGMAGVATLLLQLPGGPHAPNGAC*LGSALVTLRHR	1.9732	--	--	0.980538	0	0			1.9732	1.9732	--	--	0.980538	0	0	1	C2731 C2798	MEGF8	Q7Z7M0-2 Isoform 2 of Multiple epidermal growth factor-like domains protein 8 OS=Homo sapiens GN=MEGF8 :Q7Z7M0 Multiple epidermal growth factor-like domains protein 8 OS=Homo sapiens GN=MEGF8 PE=1 SV=2 :
AGPKAQTAC*LPPPR	1.20631	--	--	0.270603	0	0		1.2063		1.20631	--	--	0.270603	0	0	1	C465 C465	NUTM2E	B1AL46 NUT family member 2E OS=Homo sapiens GN=NUTM2E PE=3 SV=3 :R4GNA6 NUT family member 2E OS=Homo sapiens GN=NUTM2E PE=4 SV=1 :
AGPLCLGTGC*SPDNGGCEHEC*VEEVDGHVSCRCTEGFR	1.45631	--	--	0.542317	0	0		1.4563		1.45631	--	--	0.542317	0	0	1	C235,C246	CD248	Q9HCU0 Endosialin OS=Homo sapiens GN=CD248 PE=1 SV=1 :
AGPLGPGPGDGC*FTLPGHR	2.63355	0.0162466	0.0709253	1.39701	1.78924	1.1492	2.5225		2.7446	2.63355	0.0162466	0.0410408	1.39701	1.78924	1.38678	2	C163 C226 C226 C163	ARVCF	O00192-2 Isoform Short of Armadillo repeat protein deleted in velo-cardio-facial syndrome OS=Homo sapiens GN=ARVCF :E9PDC3 Armadillo repeat protein deleted in velo-cardio-facial syndrome OS=Homo sapiens GN=ARVCF PE=1 SV=1 :O00192 Armadillo repeat protein deleted in velo-cardio-facial syndrome OS=Homo sapiens GN=ARVCF PE=1 SV=1 :C9JJX6 Armadillo repeat protein deleted in velo-cardio-facial syndrom…
AGPLIRAGPHSCSC*ATCPCSSACWR	0.941174	--	--	-0.0874661	0	0		0.9412		0.941174	--	--	-0.0874661	0	0	1	C102 C113	SPATA3	A0A087WU50 Spermatogenesis-associated protein 3 OS=Homo sapiens GN=SPATA3 PE=4 SV=1 :Q8NHX4 Spermatogenesis-associated protein 3 OS=Homo sapiens GN=SPATA3 PE=2 SV=2 :
AGPTEPMDTSEATVC*HSDLER	0.296424	0.237574	0.389912	-1.75427	0.6242	0.409033	0.6561	0.0916, 0.5342	0.0755, 0.0755	0.286595	0.0583312	0.115729	-1.80291	1.2341	0.936557	3	C1769 C1719 C1690 ,C1769 C194 C1719 C1690 C194	CABIN1	Q9Y6J0 Calcineurin-binding protein cabin-1 OS=Homo sapiens GN=CABIN1 PE=1 SV=1 :A0A087WWW8 Calcineurin-binding protein cabin-1 OS=Homo sapiens GN=CABIN1 PE=1 SV=1 :Q9Y6J0-2 Isoform 2 of Calcineurin-binding protein cabin-1 OS=Homo sapiens GN=CABIN1 :,Q9Y6J0 Calcineurin-binding protein cabin-1 OS=Homo sapiens GN=CABIN1 PE=1 SV=1 :A0A087WXL7 Calcineurin-binding protein cabin-1 OS=Homo sapiens GN=CAB…
AGQAGLPC*DYTANSK	0.610022	0.0154367	0.0676943	-0.713066	1.81144	1.16945	0.5907	0.5997	0.6397	0.610022	0.0154367	0.0393263	-0.713066	1.81144	1.40532	3	C259	CENPB	P07199 Major centromere autoantigen B OS=Homo sapiens GN=CENPB PE=1 SV=2 :
AGQATEGHC*PR	0.541214	0.106234	0.229605	-0.88573	0.973737	0.639018	0.6020, 0.1686, 0.6020, 0.2301	0.6007, 0.6007	0.6914, 0.2121, 0.6914, 0.2121	0.461092	5.42648e-05	0.000212991	-1.11687	4.26548	3.67164	3	C406 C379 C351 ,C406 C379 C351 C406 C379 C351	EEFSEC	P57772 Selenocysteine-specific elongation factor OS=Homo sapiens GN=EEFSEC PE=1 SV=4 :P57772-2 Isoform 2 of Selenocysteine-specific elongation factor OS=Homo sapiens GN=EEFSEC :C9J8T0 Selenocysteine-specific elongation factor OS=Homo sapiens GN=EEFSEC PE=1 SV=1 :,P57772 Selenocysteine-specific elongation factor OS=Homo sapiens GN=EEFSEC PE=1 SV=4 :P57772-2 Isoform 2 of Selenocysteine-specific elo…
AGQC*VCVEGFR	0.185686	--	--	-2.42906	0	0		0.1857		0.185686	--	--	-2.42906	0	0	1	C706 C703 C703 C703 C703 C703 C703 C703 C703 C703	TNXB	P22105-4 Isoform 5 of Tenascin-X OS=Homo sapiens GN=TNXB :A0A140T8Y3 Tenascin-X OS=Homo sapiens GN=TNXB PE=1 SV=1 :A0A140TA52 Tenascin-X OS=Homo sapiens GN=TNXB PE=1 SV=1 :A0A140T902 Tenascin-X OS=Homo sapiens GN=TNXB PE=1 SV=1 :A0A140TA41 Tenascin-X OS=Homo sapiens GN=TNXB PE=1 SV=1 :P22105 Tenascin-X OS=Homo sapiens GN=TNXB PE=1 SV=4 :A0A140T9C0 Tenascin-X OS=Homo sapiens GN=TNXB PE=1 SV=1 :P22…
AGQC*VIGLQMGTNK	0.866827	0.823133	0.857662	-0.206184	0.0845302	0.0666841	0.3106, 0.7123, 1.6776, 0.6962, 1.6776	0.3941, 0.6416	0.3773, 1.5101	0.888601	0.877991	1	-0.170393	0.0565097	0	3	C185 C153 C164	CNN2	B4DUT8 Calponin OS=Homo sapiens GN=CNN2 PE=1 SV=1 :B4DDF4 Calponin OS=Homo sapiens GN=CNN2 PE=1 SV=1 :Q99439 Calponin-2 OS=Homo sapiens GN=CNN2 PE=1 SV=4 :
AGQC*VIGLQM+GTNK	1.41388	0.184595	0.33107	0.499659	0.73378	0.48008	1.0277, 1.2422, 1.0277, 1.3327	1.3057, 1.3387, 1.3057, 1.0276	1.9087, 1.6248, 1.9087, 1.6248	1.38959	0.00310027	0.0120511	0.47466	2.5086	1.91897	3	C185,M191 C153,M159 C164,M170 ,C185,M191 C153,M159 C164,M170 C185,M191 C153,M159 C164,M170	CNN2	B4DUT8 Calponin OS=Homo sapiens GN=CNN2 PE=1 SV=1 :B4DDF4 Calponin OS=Homo sapiens GN=CNN2 PE=1 SV=1 :Q99439 Calponin-2 OS=Homo sapiens GN=CNN2 PE=1 SV=4 :,B4DUT8 Calponin OS=Homo sapiens GN=CNN2 PE=1 SV=1 :B4DDF4 Calponin OS=Homo sapiens GN=CNN2 PE=1 SV=1 :Q99439 Calponin-2 OS=Homo sapiens GN=CNN2 PE=1 SV=4 :B4DUT8 Calponin OS=Homo sapiens GN=CNN2 PE=1 SV=1 :B4DDF4 Calponin OS=Homo sapiens GN=CN…
AGQGSLYSLEATLEEPPCNDPM+VC*RLPVSK	0.655715	--	--	-0.608859	0	0			0.6557	0.655715	--	--	-0.608859	0	0	1	M93,C95	CTSF	Q9UBX1 Cathepsin F OS=Homo sapiens GN=CTSF PE=1 SV=1 :
AGQLEATLTSC*R	4.38597	--	--	2.1329	0	0	4.386			4.38597	--	--	2.1329	0	0	1	C317 C244 C317	HOOK2	Q96ED9 Protein Hook homolog 2 OS=Homo sapiens GN=HOOK2 PE=1 SV=3 :K7ENU5 Protein Hook homolog 2 (Fragment) OS=Homo sapiens GN=HOOK2 PE=1 SV=1 :Q96ED9-2 Isoform 2 of Protein Hook homolog 2 OS=Homo sapiens GN=HOOK2 :
AGQLSQGAAEEDHGC*RK	1.74005	--	--	0.799132	0	0	1.7401			1.74005	--	--	0.799132	0	0	1	C521	MRC2	Q9UBG0 C-type mannose receptor 2 OS=Homo sapiens GN=MRC2 PE=1 SV=2 :
AGQLSQGAAEEDHGC*R	0.553617	0.167356	0.312416	-0.853041	0.77636	0.505267	0.4284		0.6789	0.553617	0.167356	0.267279	-0.853041	0.77636	0.573034	2	C521	MRC2	Q9UBG0 C-type mannose receptor 2 OS=Homo sapiens GN=MRC2 PE=1 SV=2 :
AGQM+SEPHSGLTLKC*AK	18.4467	--	--	4.20529	0	0	18.4467			18.4467	--	--	4.20529	0	0	1	M1065,C1076	ADGRB3	O60242 Adhesion G protein-coupled receptor B3 OS=Homo sapiens GN=ADGRB3 PE=1 SV=2 :
AGQNLLEMMAC*DRLSQSGHMLLSLSR	1.23728	--	--	0.307172	0	0		1.2373		1.23728	--	--	0.307172	0	0	1	C349	RGPD8	O14715 RANBP2-like and GRIP domain-containing protein 8 OS=Homo sapiens GN=RGPD8 PE=1 SV=2 :
AGQPHSSSDAAQAPAEQPHSSSDAAQAPC*PR	0.94976	0.739269	0.830061	-0.0743654	0.131197	0.08089	0.8551	0.8361, 0.8361	1.0779, 1.0779, 1.1979	0.980155	0.632724	0.760939	-0.0289183	0.198786	0.11865	3	C56 C51 C39 C39 C51	MPG	P29372 DNA-3-methyladenine glycosylase OS=Homo sapiens GN=MPG PE=1 SV=3 :P29372-2 Isoform 2 of DNA-3-methyladenine glycosylase OS=Homo sapiens GN=MPG :P29372-5 Isoform 4 of DNA-3-methyladenine glycosylase OS=Homo sapiens GN=MPG :A2IDA3 DNA-3-methyladenine glycosylase (Fragment) OS=Homo sapiens GN=MPG PE=1 SV=1 :P29372-4 Isoform 3 of DNA-3-methyladenine glycosylase OS=Homo sapiens GN=MPG :
AGQTTYSGVIDC*FR	1.41791	--	--	0.503765	0	0			1.4179	1.41791	--	--	0.503765	0	0	1	C563 C566 C565 C456	SLC25A13,SLC25A12	O75746 Calcium-binding mitochondrial carrier protein Aralar1 OS=Homo sapiens GN=SLC25A12 PE=1 SV=2 :Q9UJS0-2 Isoform 2 of Calcium-binding mitochondrial carrier protein Aralar2 OS=Homo sapiens GN=SLC25A13 :Q9UJS0 Calcium-binding mitochondrial carrier protein Aralar2 OS=Homo sapiens GN=SLC25A13 PE=1 SV=2 :O75746-2 Isoform 2 of Calcium-binding mitochondrial carrier protein Aralar1 OS=Homo sapiens GN…
AGQVMCVAQGSGHTHSVGTVC*CSR	1.53513	--	--	0.618356	0	0	1.5351			1.53513	--	--	0.618356	0	0	1	C428 C314	TBL3	Q12788 Transducin beta-like protein 3 OS=Homo sapiens GN=TBL3 PE=1 SV=2 :A0A087WYP7 Transducin beta-like protein 3 OS=Homo sapiens GN=TBL3 PE=1 SV=1 :
AGSC*PVDGDGPVTTAVAGAALAQDAFHR	1.82986	0.0755155	0.178335	0.871734	1.12196	0.748763	1.7621, 1.7621	1.8976		1.80727	0.0248402	0.0577272	0.853811	1.60484	1.23862	2	C773	SH3RF1	Q7Z6J0 E3 ubiquitin-protein ligase SH3RF1 OS=Homo sapiens GN=SH3RF1 PE=1 SV=2 :
AGSDGAKIGNC*PFSQR	0.652469	0.197531	0.345481	-0.61602	0.704364	0.461576		2.7082, 0.1512, 2.7082	2.5655, 0.0712, 2.5655	1.79499	0.558891	0.687125	0.843974	0.252673	0.162964	2	C24	CLIC1	O00299 Chloride intracellular channel protein 1 OS=Homo sapiens GN=CLIC1 PE=1 SV=4 :
AGSDGESIGNC*PFSQR	1.00842	0.865025	0.88559	0.012093	0.0629712	0.0527671	1.0947, 0.9086, 0.7545, 1.0128, 1.0947, 0.9086, 0.7545, 1.0128	0.9725, 0.8598, 0.6252, 0.9815, 0.9725, 0.8598, 0.6252, 0.9691	1.4086, 1.0851, 0.6865, 1.2193, 1.4086, 1.0851, 0.6865, 1.2193	0.966905	0.696516	0.824965	-0.0485533	0.157069	0.0835643	3	C35 C35 C35 C35	CLIC4	Q9Y696 Chloride intracellular channel protein 4 OS=Homo sapiens GN=CLIC4 PE=1 SV=4 :Q9Y696 Chloride intracellular channel protein 4 OS=Homo sapiens GN=CLIC4 PE=1 SV=4 :Q9Y696 Chloride intracellular channel protein 4 OS=Homo sapiens GN=CLIC4 PE=1 SV=4 :Q9Y696 Chloride intracellular channel protein 4 OS=Homo sapiens GN=CLIC4 PE=1 SV=4 :
AGSEEC*VFYTDETASPLAPDLAK	0.212603	0.0546729	0.136707	-2.23377	1.26223	0.864209		0.2043	0.2209	0.212603	0.0546729	0.109738	-2.23377	1.26223	0.959641	2	C615 C614	MTSS1L	Q765P7 MTSS1-like protein OS=Homo sapiens GN=MTSS1L PE=1 SV=1 :A0A087WXN9 MTSS1-like protein OS=Homo sapiens GN=MTSS1L PE=1 SV=1 :
AGSGSVC*LALDQLRDVIESQEELIHQLR	1.79948	--	--	0.847583	0	0	1.7936, 1.8059			1.79974	0.0215053	0.051501	0.847789	1.66745	1.28818	1	C16 C16 C13 C16 C16 C16	SPATA24	D6R9Q3 Spermatogenesis-associated protein 24 OS=Homo sapiens GN=SPATA24 PE=1 SV=2 :Q86W54-2 Isoform 2 of Spermatogenesis-associated protein 24 OS=Homo sapiens GN=SPATA24 :H0Y992 Spermatogenesis-associated protein 24 (Fragment) OS=Homo sapiens GN=SPATA24 PE=1 SV=1 :Q8N799 Spermatogenesis-associated protein 24 (Fragment) OS=Homo sapiens GN=SPATA24 PE=1 SV=1 :Q86W54 Spermatogenesis-associated protei…
AGSMSAELGVGC*ALR	1.6584	0.985868	0.999258	0.729796	0.00618105	0.000322328	4.3489, 0.8310, 4.1986	4.1679, 0.8257	0.5364, 0.5191	2.20396	0.977212	1	1.1401	0.0100113	0	3	C15 C15 ,C15 C15 C15 C15	PROSC	O94903 Proline synthase co-transcribed bacterial homolog protein OS=Homo sapiens GN=PROSC PE=1 SV=1 :E5RG77 Proline synthase co-transcribed bacterial homolog protein (Fragment) OS=Homo sapiens GN=PROSC PE=1 SV=1 :O94903 Proline synthase co-transcribed bacterial homolog protein OS=Homo sapiens GN=PROSC PE=1 SV=1 :E5RG77 Proline synthase co-transcribed bacterial homolog protein (Fragment) OS=Homo s…
AGSM+SAELGVGC*ALR	0.518343	0.0246644	0.0741101	-0.948021	1.60793	1.13012	0.467	0.619	0.469	0.518343	0.0246644	0.0573833	-0.948021	1.60793	1.24121	3	M7,C15 M7,C15 M7,C15 ,M7,C15 M7,C15	PROSC	O94903 Proline synthase co-transcribed bacterial homolog protein OS=Homo sapiens GN=PROSC PE=1 SV=1 :E5RG77 Proline synthase co-transcribed bacterial homolog protein (Fragment) OS=Homo sapiens GN=PROSC PE=1 SV=1 :E5RFZ4 Proline synthase co-transcribed bacterial homolog protein OS=Homo sapiens GN=PROSC PE=1 SV=1 :,O94903 Proline synthase co-transcribed bacterial homolog protein OS=Homo sapiens GN=…
AGSSGNSC*ITYQPSVSGEHK	1.70237	0.0166303	0.0735935	0.767544	1.7791	1.13316	1.7075	1.6233	1.7764	1.70237	0.0166303	0.0419008	0.767544	1.7791	1.37778	3	C467 C480 C440 C468	PIP5K1A	Q99755-3 Isoform 3 of Phosphatidylinositol 4-phosphate 5-kinase type-1 alpha OS=Homo sapiens GN=PIP5K1A :Q99755 Phosphatidylinositol 4-phosphate 5-kinase type-1 alpha OS=Homo sapiens GN=PIP5K1A PE=1 SV=1 :Q99755-4 Isoform 4 of Phosphatidylinositol 4-phosphate 5-kinase type-1 alpha OS=Homo sapiens GN=PIP5K1A :A6PW57 Phosphatidylinositol 4-phosphate 5-kinase type-1 alpha OS=Homo sapiens GN=PIP5K1A …
AGSVATC*QAVM+R	0.76866	--	--	-0.379582	0	0			0.7687	0.76866	--	--	-0.379582	0	0	1	C522,M526 C522,M526	PRPF6	O94906 Pre-mRNA-processing factor 6 OS=Homo sapiens GN=PRPF6 PE=1 SV=1 :O94906-2 Isoform 2 of Pre-mRNA-processing factor 6 OS=Homo sapiens GN=PRPF6 :
AGTAPSC*R	0.756736	0.051941	0.134865	-0.402137	1.28449	0.870101	0.6951	0.7231, 0.6212	0.8968, 0.7673	0.740706	0.0110821	0.0301562	-0.433028	1.95538	1.52062	3	C34 C34 C34 C34 C34 ,C34 C34 C34 C34 C34 C34 ,C34 C34 C34 C34 C34 C34 C34 C34 C34 C34	CORO7	P57737 Coronin-7 OS=Homo sapiens GN=CORO7 PE=1 SV=2 :P57737-3 Isoform 3 of Coronin-7 OS=Homo sapiens GN=CORO7 :A0A0A6YYL4 Coronin OS=Homo sapiens GN=CORO7-PAM16 PE=3 SV=1 :P57737-2 Isoform 2 of Coronin-7 OS=Homo sapiens GN=CORO7 :P57737-4 Isoform 4 of Coronin-7 OS=Homo sapiens GN=CORO7 :P57737 Coronin-7 OS=Homo sapiens GN=CORO7 PE=1 SV=2 :P57737-3 Isoform 3 of Coronin-7 OS=Homo sapiens GN=CORO7 :…
AGTDPSHM+PTGPQAASC*LDLNLVTR	2.29437	--	--	1.1981	0	0			2.2944	2.29437	--	--	1.1981	0	0	1	M959,C968 M959,C968 M879,C888	MYBBP1A	Q9BQG0-2 Isoform 2 of Myb-binding protein 1A OS=Homo sapiens GN=MYBBP1A :Q9BQG0 Myb-binding protein 1A OS=Homo sapiens GN=MYBBP1A PE=1 SV=2 :I3L1L3 Myb-binding protein 1A (Fragment) OS=Homo sapiens GN=MYBBP1A PE=1 SV=1 :
AGTDSPVSC*ASVTEER	1.21145	0.0986682	0.217378	0.276734	1.00582	0.662784	0.9371, 1.1751	1.0445, 1.2434	1.2418, 1.2517	1.14891	0.0280163	0.0635152	0.200271	1.55259	1.19712	3	C699 C714	CDCA2	E9PEI0 Cell division cycle-associated protein 2 OS=Homo sapiens GN=CDCA2 PE=1 SV=1 :Q69YH5 Cell division cycle-associated protein 2 OS=Homo sapiens GN=CDCA2 PE=1 SV=2 :
AGTQPLDSYKPGVDC*APC*PPGHFSPGDNQACK	2.22461	0.631015	0.749322	1.15355	0.19996	0.125331	1.0215, 0.7591	4.974	0.7657, 0.6225	1.62857	0.579463	0.707055	0.703604	0.236974	0.150547	3	C125,C128	TNFRSF4	P43489 Tumor necrosis factor receptor superfamily member 4 OS=Homo sapiens GN=TNFRSF4 PE=1 SV=1 :
AGTQPSHSSQHPPTAWTAC*C*PLEK	1.24263	0.417999	0.563332	0.313398	0.378825	0.249235	1.05		1.4353	1.24263	0.417999	0.548572	0.313398	0.378825	0.260766	2	C143,C143 C498,C498	ARNTL	H0YER9 Aryl hydrocarbon receptor nuclear translocator-like protein 1 (Fragment) OS=Homo sapiens GN=ARNTL PE=1 SV=1 :O00327-6 Isoform BMAL1F of Aryl hydrocarbon receptor nuclear translocator-like protein 1 OS=Homo sapiens GN=ARNTL :
AGTQPSHSSQHPPTAWTACC*PLEK	0.674753	0.198883	0.346485	-0.567568	0.701403	0.460316	0.5829, 0.8334	0.8685	0.4850, 0.9391	0.74177	0.17384	0.275132	-0.430957	0.759849	0.560459	3	C144 C499 ,C144 C499 C144 C499	ARNTL	H0YER9 Aryl hydrocarbon receptor nuclear translocator-like protein 1 (Fragment) OS=Homo sapiens GN=ARNTL PE=1 SV=1 :O00327-6 Isoform BMAL1F of Aryl hydrocarbon receptor nuclear translocator-like protein 1 OS=Homo sapiens GN=ARNTL :H0YER9 Aryl hydrocarbon receptor nuclear translocator-like protein 1 (Fragment) OS=Homo sapiens GN=ARNTL PE=1 SV=1 :O00327-6 Isoform BMAL1F of Aryl hydrocarbon receptor…
AGVC*AALEAWPALQIAVENGFGGVHSQEK	1.06935	0.156232	0.297982	0.096732	0.806231	0.52581	1.0837, 1.0769, 0.8436, 1.1111, 1.1885, 0.8250, 1.0988, 1.1885, 0.8250, 1.0581, 1.3224, 1.3684	1.1251, 0.8784, 1.1251, 0.9005, 1.2237, 1.3922, 1.1568, 1.2393	0.6489, 0.9623, 0.6962, 1.1511, 1.2345, 1.1768	1.07311	0.0275965	0.0627272	0.101793	1.55915	1.20254	3	C17 ,C17 C17 ,C17 C17 C17	TSR2	Q969E8 Pre-rRNA-processing protein TSR2 homolog OS=Homo sapiens GN=TSR2 PE=1 SV=1 :,Q969E8 Pre-rRNA-processing protein TSR2 homolog OS=Homo sapiens GN=TSR2 PE=1 SV=1 :Q969E8 Pre-rRNA-processing protein TSR2 homolog OS=Homo sapiens GN=TSR2 PE=1 SV=1 :Q969E8 Pre-rRNA-processing protein TSR2 homolog OS=Homo sapiens GN=TSR2 PE=1 SV=1 :,Q969E8 Pre-rRNA-processing protein TSR2 homolog OS=Homo sapiens G…
AGVDIC*R	0.848496	--	--	-0.23702	0	0	0.8485			0.848496	--	--	-0.23702	0	0	1	C41	RCCD1	G3V3Q4 RCC1 domain-containing protein 1 (Fragment) OS=Homo sapiens GN=RCCD1 PE=1 SV=2 :
AGVEVEAGWPC*SGPLLRM+AEEAAR	3.38812	--	--	1.76048	0	0		3.3881		3.38812	--	--	1.76048	0	0	1	C146,M153 C109,M116	EDEM2	Q9BV94 ER degradation-enhancing alpha-mannosidase-like protein 2 OS=Homo sapiens GN=EDEM2 PE=1 SV=2 :Q9BV94-2 Isoform 2 of ER degradation-enhancing alpha-mannosidase-like protein 2 OS=Homo sapiens GN=EDEM2 :
AGVGLLEVVLEPDMSC*GEEAATAVR	1.19443	0.127656	0.261026	0.256318	0.893957	0.583316	1.2933, 1.1379, 1.1379	1.1430, 1.2262	1.3453, 1.1539, 1.1539	1.19894	0.0034068	0.0131805	0.261761	2.46765	1.88007	3	C228 ,C228 C228	GATB	O75879 Glutamyl-tRNA(Gln) amidotransferase subunit B, mitochondrial OS=Homo sapiens GN=GATB PE=1 SV=1 :,O75879 Glutamyl-tRNA(Gln) amidotransferase subunit B, mitochondrial OS=Homo sapiens GN=GATB PE=1 SV=1 :D6RDU9 Glutamyl-tRNA(Gln) amidotransferase subunit B, mitochondrial OS=Homo sapiens GN=GATB PE=1 SV=1 :
AGVGLLEVVLEPDM+SC*GEEAATAVR	0.76369	0.0930691	0.208502	-0.388941	1.03119	0.680891	0.6707, 1.0084, 1.0084	0.4831, 1.0584, 1.0386	0.7840, 1.0125, 1.0125, 0.7840	0.886067	0.128224	0.216613	-0.174513	0.892032	0.664316	3	M226,C228 M226,C228 ,M226,C228	GATB	O75879 Glutamyl-tRNA(Gln) amidotransferase subunit B, mitochondrial OS=Homo sapiens GN=GATB PE=1 SV=1 :,O75879 Glutamyl-tRNA(Gln) amidotransferase subunit B, mitochondrial OS=Homo sapiens GN=GATB PE=1 SV=1 :D6RDU9 Glutamyl-tRNA(Gln) amidotransferase subunit B, mitochondrial OS=Homo sapiens GN=GATB PE=1 SV=1 :
AGVLLSEILHLLC*K	0.930497	--	--	-0.103926	0	0			0.9305	0.930497	--	--	-0.103926	0	0	1	C1400 C1553 C1364 C1370	EIF4G3	A0A0A0MSA7 Eukaryotic translation initiation factor 4 gamma 3 OS=Homo sapiens GN=EIF4G3 PE=1 SV=1 :A0A0U1RQK7 Eukaryotic translation initiation factor 4 gamma 3 OS=Homo sapiens GN=EIF4G3 PE=1 SV=1 :O43432 Eukaryotic translation initiation factor 4 gamma 3 OS=Homo sapiens GN=EIF4G3 PE=1 SV=2 :O43432-3 Isoform 3 of Eukaryotic translation initiation factor 4 gamma 3 OS=Homo sapiens GN=EIF4G3 :
AGVLSQADYLNLVQCETLEAAFFQDC*ISEQDLDEMNIEIIR	3.47993	--	--	1.79906	0	0		3.4799		3.47993	--	--	1.79906	0	0	1	C48	ATP6V0D1	J3QL14 V-type proton ATPase subunit d 1 (Fragment) OS=Homo sapiens GN=ATP6V0D1 PE=1 SV=1 :
AGVLSQADYLNLVQC*ETLEDLK	1.47409	--	--	0.559826	0	0		1.4741		1.47409	--	--	0.559826	0	0	1	C39 C39	ATP6V0D1	F5GYQ1 V-type proton ATPase subunit d 1 OS=Homo sapiens GN=ATP6V0D1 PE=1 SV=1 :P61421 V-type proton ATPase subunit d 1 OS=Homo sapiens GN=ATP6V0D1 PE=1 SV=1 :
AGVNSDSPNNC*SGK	1.45781	--	--	0.543806	0	0			1.4578	1.45781	--	--	0.543806	0	0	1	C467 C467	KDM3A	F5H070 Lysine-specific demethylase 3A OS=Homo sapiens GN=KDM3A PE=1 SV=2 :Q9Y4C1 Lysine-specific demethylase 3A OS=Homo sapiens GN=KDM3A PE=1 SV=4 :
AGVQPGTFDGVLMDLGC*SSMQLDTPER	1.19919	--	--	0.262055	0	0		1.1992		1.19919	--	--	0.262055	0	0	1	C172 C172 C172	METTL15,METTL15P1	P0C7V9 Putative methyltransferase-like protein 15P1 OS=Homo sapiens GN=METTL15P1 PE=5 SV=1 :A6NJ78-2 Isoform 2 of Probable methyltransferase-like protein 15 OS=Homo sapiens GN=METTL15 :A6NJ78-4 Isoform 4 of Probable methyltransferase-like protein 15 OS=Homo sapiens GN=METTL15 :
AGVTC*IVLPAENKK	0.649993	--	--	-0.621504	0	0		0.65		0.649993	--	--	-0.621504	0	0	1	C779 C909 C845 C713 C795	LONP1	K7EJE8 Lon protease homolog, mitochondrial OS=Homo sapiens GN=LONP1 PE=1 SV=1 :P36776 Lon protease homolog, mitochondrial OS=Homo sapiens GN=LONP1 PE=1 SV=2 :P36776-2 Isoform 2 of Lon protease homolog, mitochondrial OS=Homo sapiens GN=LONP1 :P36776-3 Isoform 3 of Lon protease homolog, mitochondrial OS=Homo sapiens GN=LONP1 :K7EKE6 Lon protease homolog, mitochondrial OS=Homo sapiens GN=LONP1 PE=1 …
AGVTGAWPTSGLSILAQLQPSC*ELR	0.996352	--	--	-0.00527266	0	0		0.9964		0.996352	--	--	-0.00527266	0	0	1	C38	C11orf44	Q8N8P7 Uncharacterized protein C11orf44 OS=Homo sapiens GN=C11orf44 PE=2 SV=1 :
AGWGYAPAYEPTRLC*PSGIEM+AR	1.04437	--	--	0.0626376	0	0	1.0444			1.04437	--	--	0.0626376	0	0	1	C229,M235	CPSF3L	A0A087WXT8 Integrator complex subunit 11 OS=Homo sapiens GN=CPSF3L PE=1 SV=1 :
AGWQGLC*DR	1.41073	0.0119465	0.0527533	0.496441	1.92276	1.27775	1.5595	1.3058, 1.3058	1.3669, 1.3669	1.38097	0.00114875	0.00438877	0.465682	2.93977	2.35766	3	C487 C504 C495	NEK3	P51956-2 Isoform 2 of Serine/threonine-protein kinase Nek3 OS=Homo sapiens GN=NEK3 :P51956 Serine/threonine-protein kinase Nek3 OS=Homo sapiens GN=NEK3 PE=1 SV=2 :A0A087WY58 Serine/threonine-protein kinase Nek3 OS=Homo sapiens GN=NEK3 PE=1 SV=1 :
AGWRGWGCTDSADALTYGFQLLSTLLLC*LSNLM+FLPPVVLAIR	0.647624	--	--	-0.626772	0	0	0.6476			0.647624	--	--	-0.626772	0	0	1	C159,M164 C240,M245 C240,M245	TMEM8B	A6NDV4-3 Isoform 3 of Transmembrane protein 8B OS=Homo sapiens GN=TMEM8B :A6NDV4-2 Isoform 2 of Transmembrane protein 8B OS=Homo sapiens GN=TMEM8B :A6NDV4 Transmembrane protein 8B OS=Homo sapiens GN=TMEM8B PE=1 SV=2 :
AGWWFQLLLDIQSPLLEQC*ESFIPVLQDTFDNPENM+K	0.624324	--	--	-0.679634	0	0	0.6243			0.624324	--	--	-0.679634	0	0	1	C305,M322	ZCCHC5	Q8N8U3 Zinc finger CCHC domain-containing protein 5 OS=Homo sapiens GN=ZCCHC5 PE=2 SV=1 :
AGYAGEDC*PKVDFPTAIGMVVER	2.51772	0.349908	0.510305	1.33212	0.456046	0.292171	3.2122	1.8232		2.51772	0.349908	0.47813	1.33212	0.456046	0.320454	2	C32 ,C27 C32	ACTL6A	H7C5S0 Actin-like protein 6A (Fragment) OS=Homo sapiens GN=ACTL6A PE=1 SV=1 :O96019 Actin-like protein 6A OS=Homo sapiens GN=ACTL6A PE=1 SV=1 :,O96019 Actin-like protein 6A OS=Homo sapiens GN=ACTL6A PE=1 SV=1 :
AGYAGEDC*PK	8.22699	0.000961992	0.00433146	3.04037	3.01683	2.36337	9.4265	8.6953	6.5592	8.22699	0.000961992	0.00367782	3.04037	3.01683	2.43441	3	C32 ,C27 C32	ACTL6A	H7C5S0 Actin-like protein 6A (Fragment) OS=Homo sapiens GN=ACTL6A PE=1 SV=1 :O96019 Actin-like protein 6A OS=Homo sapiens GN=ACTL6A PE=1 SV=1 :,O96019 Actin-like protein 6A OS=Homo sapiens GN=ACTL6A PE=1 SV=1 :
AHAAQVTCVAASPHKDSVFLSC*SEDNR	0.652694	0.0531026	0.137255	-0.615522	1.27488	0.862473		0.6321, 1.1410	0.6326	0.801899	0.198161	0.304929	-0.318507	0.702981	0.515801	2	C123 C186	WDR77	H0Y711 Methylosome protein 50 (Fragment) OS=Homo sapiens GN=WDR77 PE=1 SV=1 :Q9BQA1 Methylosome protein 50 OS=Homo sapiens GN=WDR77 PE=1 SV=1 :
AHAAQVTC*VAASPHKDSVFLSCSEDNR	0.852976	0.275623	0.431664	-0.229423	0.559684	0.364854	0.6732, 0.6791	1.0439	0.8389	0.808764	0.071181	0.135377	-0.306209	1.14764	0.868456	3	C172	WDR77	Q9BQA1 Methylosome protein 50 OS=Homo sapiens GN=WDR77 PE=1 SV=1 :
AHDPLADVSNDLGHSGRDC*EHGEAAAPAPTVR	0.862944	0.0422912	0.114888	-0.21266	1.37375	0.939724	0.8407, 0.7986	0.8849, 0.8849, 0.9493		0.87168	0.00460464	0.017531	-0.19813	2.3368	1.75619	2	C411	ELL	P55199 RNA polymerase II elongation factor ELL OS=Homo sapiens GN=ELL PE=1 SV=1 :
AHDYEVAQMGNADETPIC*LEVPSR	2.03218	0.068368	0.166137	1.02303	1.16515	0.779533		2.0343	2.0301	2.03218	0.068368	0.131406	1.02303	1.16515	0.881385	2	C369	POGK	Q9P215 Pogo transposable element with KRAB domain OS=Homo sapiens GN=POGK PE=1 SV=2 :
AHEILPNLVC*CSAK	1.36952	--	--	0.453673	0	0			1.3695	1.36952	--	--	0.453673	0	0	1	C148 C129	CCT8	P50990 T-complex protein 1 subunit theta OS=Homo sapiens GN=CCT8 PE=1 SV=4 :P50990-2 Isoform 2 of T-complex protein 1 subunit theta OS=Homo sapiens GN=CCT8 :
AHEILPNLVCC*SAK	0.460365	0.0754457	0.178219	-1.11915	1.12237	0.749046	0.4109, 0.4339, 0.2314, 0.8725	0.5361, 0.6149, 0.5361, 0.6149, 1.4724	0.5063, 0.7622, 0.5063, 0.7622, 0.2326, 0.4310	0.59491	0.00213117	0.00813455	-0.749256	2.67138	2.08967	3	C149 C130 ,C149 C130 C149 C130	CCT8	P50990 T-complex protein 1 subunit theta OS=Homo sapiens GN=CCT8 PE=1 SV=4 :P50990-2 Isoform 2 of T-complex protein 1 subunit theta OS=Homo sapiens GN=CCT8 :,P50990 T-complex protein 1 subunit theta OS=Homo sapiens GN=CCT8 PE=1 SV=4 :P50990-2 Isoform 2 of T-complex protein 1 subunit theta OS=Homo sapiens GN=CCT8 :P50990 T-complex protein 1 subunit theta OS=Homo sapiens GN=CCT8 PE=1 SV=4 :P50990-2…
AHEPTYFTVDC*AEAGQGDVSIGIK	0.804956	0.0916087	0.206042	-0.313019	1.03806	0.686045	0.7408	0.8107, 0.7974	0.87	0.804698	0.00627251	0.0238645	-0.31348	2.20256	1.62225	3	C796 C796 C796 C769	FLNA	Q5HY54 Filamin-A OS=Homo sapiens GN=FLNA PE=1 SV=1 :P21333 Filamin-A OS=Homo sapiens GN=FLNA PE=1 SV=4 :P21333-2 Isoform 2 of Filamin-A OS=Homo sapiens GN=FLNA :Q60FE5 Filamin A OS=Homo sapiens GN=FLNA PE=1 SV=1 :
AHFDYDPSDDPYVPC*R	0.783009	0.0135314	0.0599608	-0.352899	1.86866	1.22213	1.4132, 0.7502	0.7339	0.8096, 1.5380	1.04898	0.10396	0.183501	0.0689834	0.983136	0.736363	3	C366	MPP5	Q8N3R9 MAGUK p55 subfamily member 5 OS=Homo sapiens GN=MPP5 PE=1 SV=3 :
AHFFLGQC*QLEMESYDEAIANLQR	0.86506	0.116308	0.245302	-0.209127	0.934391	0.610299	1.0114, 1.0002, 0.7735		0.8464	0.907889	0.204381	0.312261	-0.139412	0.68956	0.505483	2	C103	STUB1	Q9UNE7 E3 ubiquitin-protein ligase CHIP OS=Homo sapiens GN=STUB1 PE=1 SV=2 :
AHFFLGQC*QLEM+ESYDEAIANLQR	0.848976	--	--	-0.236204	0	0	0.6107, 1.0076			0.809134	0.518701	0.646387	-0.30555	0.285083	0.189508	1	C103,M107	STUB1	Q9UNE7 E3 ubiquitin-protein ligase CHIP OS=Homo sapiens GN=STUB1 PE=1 SV=2 :
AHGC*FPEGR	2.22699	0.344972	0.505924	1.1551	0.462216	0.295915	12.3915, 1.2631, 0.9205	1.9412	1.2527	3.55378	0.293786	0.417241	1.82936	0.531968	0.379613	3	C65 C65 C65 C65	IRF2BP2	Q7Z5L9-2 Isoform 2 of Interferon regulatory factor 2-binding protein 2 OS=Homo sapiens GN=IRF2BP2 :Q7Z5L9 Interferon regulatory factor 2-binding protein 2 OS=Homo sapiens GN=IRF2BP2 PE=1 SV=2 :Q7Z5L9-2 Isoform 2 of Interferon regulatory factor 2-binding protein 2 OS=Homo sapiens GN=IRF2BP2 :Q7Z5L9 Interferon regulatory factor 2-binding protein 2 OS=Homo sapiens GN=IRF2BP2 PE=1 SV=2 :
AHGDTQHC*R	1.3059	--	--	0.385048	0	0			1.3059	1.3059	--	--	0.385048	0	0	1	C527 C491 C545	SART3	Q15020 Squamous cell carcinoma antigen recognized by T-cells 3 OS=Homo sapiens GN=SART3 PE=1 SV=1 :Q15020-4 Isoform 4 of Squamous cell carcinoma antigen recognized by T-cells 3 OS=Homo sapiens GN=SART3 :F8VV04 Squamous cell carcinoma antigen recognized by T-cells 3 (Fragment) OS=Homo sapiens GN=SART3 PE=1 SV=1 :
AHGISSYFPVQAAVIPALLESAAC*GFLVGR	1.06354	0.359371	0.521569	0.0888702	0.444456	0.282688	1.1354, 1.1065, 1.1354	0.8674, 0.9357	1.0876, 1.0876, 1.2244	1.07251	0.134047	0.22423	0.100985	0.872743	0.649305	3	C238 C238 ,C238	DDX51	Q8N8A6 ATP-dependent RNA helicase DDX51 OS=Homo sapiens GN=DDX51 PE=1 SV=3 :,Q8N8A6 ATP-dependent RNA helicase DDX51 OS=Homo sapiens GN=DDX51 PE=1 SV=3 :Q8N8A6 ATP-dependent RNA helicase DDX51 OS=Homo sapiens GN=DDX51 PE=1 SV=3 :
AHGQDLGTLGSC*LQRFTTMPFLFCNVNDVC*NFASR	2.4916	--	--	1.31707	0	0		2.4916		2.4916	--	--	1.31707	0	0	1	C1493,C1511 C1493,C1511	COL4A3	Q01955 Collagen alpha-3(IV) chain OS=Homo sapiens GN=COL4A3 PE=1 SV=3 :Q01955-2 Isoform 2 of Collagen alpha-3(IV) chain OS=Homo sapiens GN=COL4A3 :
AHIANPSGASTEC*FVTDNADGTYQVEYTPFEK	0.926525	0.502947	0.631063	-0.110099	0.298477	0.199927	0.8406	1.0125		0.926525	0.502947	0.631976	-0.110099	0.298477	0.199299	2	C1111 C1280 C1280 C1280 C1280 C1111 C1280 C1280	FLNB	E7EN95 Filamin-B OS=Homo sapiens GN=FLNB PE=1 SV=1 :O75369-6 Isoform 6 of Filamin-B OS=Homo sapiens GN=FLNB :O75369-8 Isoform 8 of Filamin-B OS=Homo sapiens GN=FLNB :O75369-3 Isoform 3 of Filamin-B OS=Homo sapiens GN=FLNB :O75369-2 Isoform 2 of Filamin-B OS=Homo sapiens GN=FLNB :O75369-7 Isoform 7 of Filamin-B OS=Homo sapiens GN=FLNB :O75369-9 Isoform 9 of Filamin-B OS=Homo sapiens GN=FLNB :O7536…
AHIAQLC*EK	2.3294	0.0747493	0.17698	1.21996	1.12639	0.752077	2.7167	2.5819, 1.5322, 2.5819	1.9588, 1.9588, 2.0078	2.19111	0.000820485	0.00313247	1.13166	3.08593	2.50411	3	C617 C621 C617 ,C617 C621 C617 C617 C621 C617 ,C617 C621 C617 C617 C617	CLTC,CLTCL1	Q00610 Clathrin heavy chain 1 OS=Homo sapiens GN=CLTC PE=1 SV=5 :A0A087WVQ6 Clathrin heavy chain OS=Homo sapiens GN=CLTC PE=1 SV=1 :Q00610-2 Isoform 2 of Clathrin heavy chain 1 OS=Homo sapiens GN=CLTC :P53675 Clathrin heavy chain 2 OS=Homo sapiens GN=CLTCL1 PE=1 SV=2 :P53675-2 Isoform 2 of Clathrin heavy chain 2 OS=Homo sapiens GN=CLTCL1 :,Q00610 Clathrin heavy chain 1 OS=Homo sapiens GN=CLTC PE=…
AHITLGC*AADVEAVQTGLDLLEILR	4.97243	0.35628	0.51731	2.31395	0.448209	0.286249	10.8600, 6.7663, 3.9127, 6.2294, 3.9789		2.6330, 4.0613, 2.6330, 4.5992	5.07488	0.00407273	0.0155131	2.34337	2.39011	1.8093	2	C315 C335	CNP	P09543-2 Isoform CNPI of 2',3'-cyclic-nucleotide 3'-phosphodiesterase OS=Homo sapiens GN=CNP :P09543 2',3'-cyclic-nucleotide 3'-phosphodiesterase OS=Homo sapiens GN=CNP PE=1 SV=2 :
AHLDC*DVSLGTVADESQR	1.68751	0.00320773	0.0185567	0.754893	2.4938	1.7315	4.1298, 0.9380, 0.7315	4.2149, 0.6993	5.5663, 0.8153	2.44217	0.184344	0.287807	1.28816	0.73437	0.540899	3	C626 C628 C626 C628	ZDBF2	N0DVX5 DBF4-type zinc finger-containing protein 2 OS=Homo sapiens GN=ZDBF2 PE=1 SV=1 :Q9HCK1 DBF4-type zinc finger-containing protein 2 OS=Homo sapiens GN=ZDBF2 PE=1 SV=3 :N0DVX5 DBF4-type zinc finger-containing protein 2 OS=Homo sapiens GN=ZDBF2 PE=1 SV=1 :Q9HCK1 DBF4-type zinc finger-containing protein 2 OS=Homo sapiens GN=ZDBF2 PE=1 SV=3 :
AHLLAEVIENLEC*DPR	1.14148	0.0463401	0.123212	0.190908	1.33404	0.909345	1.1628, 1.2010, 1.0882	1.2650, 0.9616, 1.2650, 0.8822	1.2167, 1.2167	1.1399	0.0301967	0.0676217	0.188906	1.52004	1.16991	3	C307 ,C307 C307	DCPS	Q96C86 m7GpppX diphosphatase OS=Homo sapiens GN=DCPS PE=1 SV=2 :,Q96C86 m7GpppX diphosphatase OS=Homo sapiens GN=DCPS PE=1 SV=2 :Q96C86 m7GpppX diphosphatase OS=Homo sapiens GN=DCPS PE=1 SV=2 :
AHQC*GDDDK	0.876631	0.317408	0.475564	-0.189959	0.498382	0.322791	0.8369	0.9163		0.876631	0.317408	0.443495	-0.189959	0.498382	0.353112	2	C139 C165	C19orf43	K7EN60 Uncharacterized protein C19orf43 OS=Homo sapiens GN=C19orf43 PE=1 SV=1 :Q9BQ61 Uncharacterized protein C19orf43 OS=Homo sapiens GN=C19orf43 PE=1 SV=1 :
AHQLVMEGYNWC*HDR	0.768518	0.0503956	0.131473	-0.37985	1.29761	0.881162	0.8502, 0.6195, 0.8502, 0.6195	1.0384, 0.5279, 1.0384, 0.5279	0.5892, 0.5838, 0.9092, 0.5892, 0.6145	0.719818	0.000762979	0.00291832	-0.474295	3.11749	2.53487	3	C251 C251	PPP2CA	P67775 Serine/threonine-protein phosphatase 2A catalytic subunit alpha isoform OS=Homo sapiens GN=PPP2CA PE=1 SV=1 :P67775 Serine/threonine-protein phosphatase 2A catalytic subunit alpha isoform OS=Homo sapiens GN=PPP2CA PE=1 SV=1 :
AHQLVM+EGYNWC*HDR	1.01291	--	--	0.018513	0	0			1.0129	1.01291	--	--	0.018513	0	0	1	M245,C251	PPP2CA	P67775 Serine/threonine-protein phosphatase 2A catalytic subunit alpha isoform OS=Homo sapiens GN=PPP2CA PE=1 SV=1 :
AHQSHSAEIESQIDRIC*EMGEVMR	1.84559	--	--	0.884079	0	0			1.8456	1.84559	--	--	0.884079	0	0	1	C146 C150	SIKE1	Q9BRV8 Suppressor of IKBKE 1 OS=Homo sapiens GN=SIKE1 PE=1 SV=1 :Q9BRV8-2 Isoform 2 of Suppressor of IKBKE 1 OS=Homo sapiens GN=SIKE1 :
AHQSYC*HSNK	1.24717	--	--	0.318652	0	0			1.2472	1.24717	--	--	0.318652	0	0	1	C186 C527 C298	RANBP9	Q96S59-2 Isoform 2 of Ran-binding protein 9 OS=Homo sapiens GN=RANBP9 :Q96S59 Ran-binding protein 9 OS=Homo sapiens GN=RANBP9 PE=1 SV=1 :Q96S59-3 Isoform 3 of Ran-binding protein 9 OS=Homo sapiens GN=RANBP9 :
AHRQAWC*WQDEWYGLSM+ENIR	0.812746	--	--	-0.299124	0	0			0.8127	0.812746	--	--	-0.299124	0	0	1	C229,M239 C229,M239 C229,M239	PITPNM2	S4R414 Membrane-associated phosphatidylinositol transfer protein 2 OS=Homo sapiens GN=PITPNM2 PE=1 SV=1 :Q9BZ72-2 Isoform 2 of Membrane-associated phosphatidylinositol transfer protein 2 OS=Homo sapiens GN=PITPNM2 :Q9BZ72 Membrane-associated phosphatidylinositol transfer protein 2 OS=Homo sapiens GN=PITPNM2 PE=1 SV=1 :
AHSLFLASAEFC*NILSR	0.898722	0.16088	0.303974	-0.154053	0.793498	0.517163	0.8341, 0.8476, 0.8341	0.8886, 0.8886	0.9665	0.876589	0.0039418	0.0150178	-0.190028	2.4043	1.82339	3	C106 C31 C106 ,C106 C31 ,C106 C31 C106 C31	DAXX	Q9UER7 Death domain-associated protein 6 OS=Homo sapiens GN=DAXX PE=1 SV=2 :Q9UER7-3 Isoform 3 of Death domain-associated protein 6 OS=Homo sapiens GN=DAXX :Q9UER7-5 Isoform gamma of Death domain-associated protein 6 OS=Homo sapiens GN=DAXX :,Q9UER7 Death domain-associated protein 6 OS=Homo sapiens GN=DAXX PE=1 SV=2 :Q9UER7-3 Isoform 3 of Death domain-associated protein 6 OS=Homo sapiens GN=DAXX …
AHSNPDFLPVDNC*LQSVLGQR	1.25554	0.607656	0.727978	0.328303	0.216342	0.137882	2.0218, 1.4882, 0.7023	0.9333, 0.9333, 0.6471		1.12098	0.337772	0.465417	0.164767	0.471376	0.332158	2	C798 C703 ,C798 C703 C798 C703	STRIP1	Q5VSL9 Striatin-interacting protein 1 OS=Homo sapiens GN=STRIP1 PE=1 SV=1 :Q5VSL9-2 Isoform 2 of Striatin-interacting protein 1 OS=Homo sapiens GN=STRIP1 :,Q5VSL9 Striatin-interacting protein 1 OS=Homo sapiens GN=STRIP1 PE=1 SV=1 :Q5VSL9-2 Isoform 2 of Striatin-interacting protein 1 OS=Homo sapiens GN=STRIP1 :Q5VSL9 Striatin-interacting protein 1 OS=Homo sapiens GN=STRIP1 PE=1 SV=1 :Q5VSL9-2 Isof…
AHTIGC*NAVSWAPAVVPGSLIDHPSGQKPNYIK	0.80758	--	--	-0.308323	0	0	0.8076			0.80758	--	--	-0.308323	0	0	1	C156 C199 C139 C153	SEC13	A0A0C4DFR6 Protein SEC13 homolog OS=Homo sapiens GN=SEC13 PE=1 SV=1 :P55735-3 Isoform 3 of Protein SEC13 homolog OS=Homo sapiens GN=SEC13 :P55735-2 Isoform 2 of Protein SEC13 homolog OS=Homo sapiens GN=SEC13 :P55735 Protein SEC13 homolog OS=Homo sapiens GN=SEC13 PE=1 SV=3 :
AHTPAC*HLLGEVQDPELEGGLAAISAC*DGLK	9.812	--	--	3.29455	0	0	9.812			9.812	--	--	3.29455	0	0	1	C128,C149	ADAMTS7	Q9UKP4 A disintegrin and metalloproteinase with thrombospondin motifs 7 OS=Homo sapiens GN=ADAMTS7 PE=1 SV=2 :
AHTPIVLAALLLPLC*FVDYGVEALGEQALRR	1.0227	--	--	0.0323819	0	0			1.0227	1.0227	--	--	0.0323819	0	0	1	C129 C129 C129	TMEM245	Q9H330 Transmembrane protein 245 OS=Homo sapiens GN=TMEM245 PE=1 SV=2 :Q9H330-4 Isoform 4 of Transmembrane protein 245 OS=Homo sapiens GN=TMEM245 :Q9H330-2 Isoform 2 of Transmembrane protein 245 OS=Homo sapiens GN=TMEM245 :
AHTVLAASC*AR	0.953147	0.953757	0.96975	-0.0692289	0.0205623	0.0133403	0.7852	0.6183, 1.0166, 1.0292	1.3677, 0.8021, 1.4101	1.00417	0.938177	1	0.00600345	0.0277152	0	3	C104	THEM6	Q8WUY1 Protein THEM6 OS=Homo sapiens GN=THEM6 PE=1 SV=2 :
AHVASLEGIAPEDQVVLLAGAPLEDEATLGQC*GVEALTTLEVAGR	0.857749	0.0945033	0.210884	-0.221373	1.02455	0.675957	0.8136, 0.5717, 0.8136, 0.9336, 1.1626, 0.9349	0.8053, 0.7953, 1.6637, 0.8033, 0.8033, 0.8987, 0.7662	0.8244, 0.7733, 0.8025, 2.4815, 0.7609	0.967128	0.035443	0.076835	-0.048222	1.45047	1.11444	3	C57 C57 C57 C57 C57 ,C57 C57 C57 C57 C57 C57 C57 C57 C57 C57	FAU	E9PM49 40S ribosomal protein S30 (Fragment) OS=Homo sapiens GN=FAU PE=1 SV=7 :contaminant_UBIQUITIN07 no description:J3KN89 40S ribosomal protein S30 OS=Homo sapiens GN=FAU PE=1 SV=1 :P35544 Ubiquitin-like protein FUBI OS=Homo sapiens GN=FAU PE=1 SV=1 :E9PMS9 40S ribosomal protein S30 OS=Homo sapiens GN=FAU PE=1 SV=1 :,E9PM49 40S ribosomal protein S30 (Fragment) OS=Homo sapiens GN=FAU PE=1 SV=7 :…
AHVFEC*NLESSVESIISPK	1.41366	--	--	0.499435	0	0	1.4137			1.41366	--	--	0.499435	0	0	1	C35	RAD21	O60216 Double-strand-break repair protein rad21 homolog OS=Homo sapiens GN=RAD21 PE=1 SV=2 :
AHVQELLQC*SER	2.48002	--	--	1.31035	0	0		2.48		2.48002	--	--	1.31035	0	0	1	C848 C848	FYCO1	Q9BQS8 FYVE and coiled-coil domain-containing protein 1 OS=Homo sapiens GN=FYCO1 PE=1 SV=3 :Q9BQS8-4 Isoform 4 of FYVE and coiled-coil domain-containing protein 1 OS=Homo sapiens GN=FYCO1 :
AHVSPHEMLQAVVLC*SK	1.4324	0.0362676	0.101612	0.518434	1.44048	0.993057	1.5341, 1.2546	1.4663, 1.2296, 1.2899, 1.2296	1.5512, 1.5512	1.38831	0.00123224	0.00447095	0.47333	2.9093	2.3496	3	C306 C203 C306 C306 C228 C306 C203 C306 C306 C228 ,C306 C203 C306 C306 C228	USP39	B9A018 U4/U6.U5 tri-snRNP-associated protein 2 OS=Homo sapiens GN=USP39 PE=1 SV=1 :Q53GS9-2 Isoform 2 of U4/U6.U5 tri-snRNP-associated protein 2 OS=Homo sapiens GN=USP39 :Q53GS9 U4/U6.U5 tri-snRNP-associated protein 2 OS=Homo sapiens GN=USP39 PE=1 SV=2 :Q53GS9-3 Isoform 3 of U4/U6.U5 tri-snRNP-associated protein 2 OS=Homo sapiens GN=USP39 :A0A087X1B2 U4/U6.U5 tri-snRNP-associated protein 2 OS=Hom…
AHVVPC*FDASK	0.581177	0.0233305	0.0707724	-0.78295	1.63208	1.15014	0.3290, 0.7026, 1.0344, 0.3290, 0.4920	0.4431, 0.5725, 0.9022, 0.8018, 0.6413, 0.5453, 0.5725, 1.2223, 0.4431, 0.8018, 0.6413	1.1963, 0.2484, 0.8938, 0.6119, 0.7446, 1.1963, 0.2484, 0.8938, 0.6119	0.684786	0.00082195	0.00298797	-0.546275	3.08515	2.52462	3	C1157 C1157 C1157 C1130 C1157 C1157 C1157 C1130 ,C1157 C1157 C1157 C1130 C1157 C1157 C1157 C1130 C1157 C1157 C1157 C1130 C1157 C1157 C1157 C1130 C1157 C1157 C1157 C1130 ,C1157 C1157 C1157 C1130 C1157 C1157 C1157 C1130 C1157 C1157 C1157 C1130 C1157 C1157 C1157 C1130 C1157 C1157 C1157 C1130	FLNA	Q5HY54 Filamin-A OS=Homo sapiens GN=FLNA PE=1 SV=1 :P21333 Filamin-A OS=Homo sapiens GN=FLNA PE=1 SV=4 :P21333-2 Isoform 2 of Filamin-A OS=Homo sapiens GN=FLNA :Q60FE5 Filamin A OS=Homo sapiens GN=FLNA PE=1 SV=1 :Q5HY54 Filamin-A OS=Homo sapiens GN=FLNA PE=1 SV=1 :P21333 Filamin-A OS=Homo sapiens GN=FLNA PE=1 SV=4 :P21333-2 Isoform 2 of Filamin-A OS=Homo sapiens GN=FLNA :Q60FE5 Filamin A OS=Homo …
AHWLSIEGC*QPAIPENPPPAPK	0.500763	--	--	-0.9978	0	0		0.5008		0.500763	--	--	-0.9978	0	0	1	C141 C178 C198 C141	TAF6	P49848 Transcription initiation factor TFIID subunit 6 OS=Homo sapiens GN=TAF6 PE=1 SV=1 :P49848-3 Isoform 3 of Transcription initiation factor TFIID subunit 6 OS=Homo sapiens GN=TAF6 :J3KR72 Transcription initiation factor TFIID subunit 6 OS=Homo sapiens GN=TAF6 PE=1 SV=1 :P49848-2 Isoform 2 of Transcription initiation factor TFIID subunit 6 OS=Homo sapiens GN=TAF6 :
AIAC*LLFGGSR	0.774585	0.0048445	0.0278204	-0.368504	2.31475	1.55564	0.5758, 1.0076	0.8511, 0.8581, 0.8511	0.7994, 0.7994, 0.8084	0.818861	0.0145158	0.0373376	-0.288309	1.83816	1.42785	3	C312 C355 C312 C355 ,C312 C355	MCM5	B1AHB1 DNA helicase OS=Homo sapiens GN=MCM5 PE=1 SV=1 :P33992 DNA replication licensing factor MCM5 OS=Homo sapiens GN=MCM5 PE=1 SV=5 :B1AHB1 DNA helicase OS=Homo sapiens GN=MCM5 PE=1 SV=1 :P33992 DNA replication licensing factor MCM5 OS=Homo sapiens GN=MCM5 PE=1 SV=5 :,B1AHB1 DNA helicase OS=Homo sapiens GN=MCM5 PE=1 SV=1 :P33992 DNA replication licensing factor MCM5 OS=Homo sapiens GN=MCM5 PE=1…
AIAC*VVTACSAELEK	1.32978	0.0354224	0.0998329	0.411184	1.45072	1.00073		1.2496	1.41	1.32978	0.0354224	0.0768006	0.411184	1.45072	1.11464	2	C1766 C1594	KIAA0368,ECM29	J3KN16 Proteasome-associated protein ECM29 homolog OS=Homo sapiens GN=KIAA0368 PE=1 SV=1 :Q5VYK3 Proteasome-associated protein ECM29 homolog OS=Homo sapiens GN=ECM29 PE=1 SV=2 :
AIADC*ENIR	0.163789	--	--	-2.61009	0	0		0.1638		0.163789	--	--	-2.61009	0	0	1	C87	GRPEL2	Q8TAA5 GrpE protein homolog 2, mitochondrial OS=Homo sapiens GN=GRPEL2 PE=1 SV=1 :
AIAESLNSC*RPSDASATR	0.996187	0.968969	0.983338	-0.0055117	0.0136901	0.0072973	0.9707, 0.9132, 1.2763, 0.9132	0.9965, 0.8953, 1.3657, 0.8953	0.9079, 1.0970, 1.3278, 1.0970	1.05465	0.94955	1	0.0767605	0.0224821	0	3	C121 C43	UIMC1	Q96RL1 BRCA1-A complex subunit RAP80 OS=Homo sapiens GN=UIMC1 PE=1 SV=2 :Q96RL1-3 Isoform 3 of BRCA1-A complex subunit RAP80 OS=Homo sapiens GN=UIMC1 :
AIAEVDVGTDKAQNSDPILDTSSLVPGC*SSVDNIK	0.264492	--	--	-1.9187	0	0	0.2645			0.264492	--	--	-1.9187	0	0	1	C115 C115 C512	POLR2M,GCOM1	P0CAP2 DNA-directed RNA polymerase II subunit GRINL1A OS=Homo sapiens GN=POLR2M PE=1 SV=1 :P0CAP2-3 Isoform 3 of DNA-directed RNA polymerase II subunit GRINL1A OS=Homo sapiens GN=POLR2M :H8Y6P7 GRINL1A combined protein 15 OS=Homo sapiens GN=GCOM1 PE=2 SV=1 :
AIAFTQYPQYSC*STTGSSLNAIYR	0.582551	0.390721	0.554337	-0.779543	0.408133	0.256226	0.8483, 0.5158	0.6317, 0.8034, 0.0927	0.8969	0.631472	0.256509	0.374739	-0.663209	0.590898	0.426271	3	C196 C202 C196 ,C196 C202	FECH	P22830 Ferrochelatase, mitochondrial OS=Homo sapiens GN=FECH PE=1 SV=2 :P22830-2 Isoform 2 of Ferrochelatase, mitochondrial OS=Homo sapiens GN=FECH :K7ELX4 Ferrochelatase, mitochondrial (Fragment) OS=Homo sapiens GN=FECH PE=1 SV=1 :,P22830 Ferrochelatase, mitochondrial OS=Homo sapiens GN=FECH PE=1 SV=2 :P22830-2 Isoform 2 of Ferrochelatase, mitochondrial OS=Homo sapiens GN=FECH :
AIAHPYSQALIQYVC*GLGPRK	0.711646	0.384129	0.545547	-0.490769	0.415523	0.263168	0.9229	0.1199	1.0921	0.711646	0.384129	0.513656	-0.490769	0.415523	0.289328	3	C990	SUPT6H	Q7KZ85 Transcription elongation factor SPT6 OS=Homo sapiens GN=SUPT6H PE=1 SV=2 :
AIAHPYSQALIQYVC*GLGPR	0.908342	--	--	-0.138692	0	0		0.9083		0.908342	--	--	-0.138692	0	0	1	C990	SUPT6H	Q7KZ85 Transcription elongation factor SPT6 OS=Homo sapiens GN=SUPT6H PE=1 SV=2 :
AIANEC*QANFISIKGPELLTM+WFGESEANVR	0.994207	--	--	-0.00838239	0	0		0.9942		0.994207	--	--	-0.00838239	0	0	1	C535,M550	VCP	P55072 Transitional endoplasmic reticulum ATPase OS=Homo sapiens GN=VCP PE=1 SV=4 :
AIANEC*QANFISIK	0.946155	0.235695	0.387509	-0.0798516	0.62765	0.411718	1.8632, 0.8761, 0.8289, 2.8833, 0.8761, 0.8289, 0.6134	1.7992, 1.8098, 0.9601, 1.5072, 0.9601, 0.7430, 0.6977	1.9980, 0.6031, 1.1046, 1.1162, 1.6900, 1.4266, 0.0510, 1.1046, 1.1162, 0.8569	1.17974	0.553991	0.682271	0.238469	0.256497	0.166043	3	C535 C535 C535	VCP	P55072 Transitional endoplasmic reticulum ATPase OS=Homo sapiens GN=VCP PE=1 SV=4 :P55072 Transitional endoplasmic reticulum ATPase OS=Homo sapiens GN=VCP PE=1 SV=4 :P55072 Transitional endoplasmic reticulum ATPase OS=Homo sapiens GN=VCP PE=1 SV=4 :
AIC*GLIDDYSMVR	1.42946	--	--	0.515471	0	0		1.4295		1.42946	--	--	0.515471	0	0	1	C219 C229 C258	GPN3	Q9UHW5 GPN-loop GTPase 3 OS=Homo sapiens GN=GPN3 PE=1 SV=2 :Q9UHW5-2 Isoform 2 of GPN-loop GTPase 3 OS=Homo sapiens GN=GPN3 :Q9UHW5-3 Isoform 3 of GPN-loop GTPase 3 OS=Homo sapiens GN=GPN3 :
AIC*IDPAYSK	1.01724	0.860398	0.880907	0.0246596	0.0653009	0.0550698	0.3592, 1.4117, 1.4383, 0.7336, 0.7866, 1.4117, 1.4383, 0.7488, 0.7336, 0.7331, 0.3592, 0.7821	0.7099, 1.0225, 0.8665, 1.3295, 1.0225, 0.6343, 0.7099, 0.6043, 0.8665, 1.3295	0.8445, 1.7287, 0.7222, 0.7073, 1.1314, 1.4112, 1.7287, 0.8470, 0.7073, 0.8445, 1.1314, 1.4112	0.977852	0.75583	0.88173	-0.032312	0.121576	0.0546642	3	C153 C153 C153 C153 C153 C153 C153 C153 C153 C153 ,C153 C153 C153 C153 C153 C153 C153 C153 C153 C153 C153 C153 ,C153 C153 C153 C153 C153 C153	SGTA	K7EMD6 Small glutamine-rich tetratricopeptide repeat-containing protein alpha (Fragment) OS=Homo sapiens GN=SGTA PE=1 SV=1 :O43765 Small glutamine-rich tetratricopeptide repeat-containing protein alpha OS=Homo sapiens GN=SGTA PE=1 SV=1 :K7EMD6 Small glutamine-rich tetratricopeptide repeat-containing protein alpha (Fragment) OS=Homo sapiens GN=SGTA PE=1 SV=1 :O43765 Small glutamine-rich tetratrico…
AIC*SSIDKLDK	9.70631	--	--	3.27892	0	0			9.7063	9.70631	--	--	3.27892	0	0	1	C236 C211	HARS2	P49590 Probable histidine--tRNA ligase, mitochondrial OS=Homo sapiens GN=HARS2 PE=1 SV=1 :P49590-2 Isoform 2 of Probable histidine--tRNA ligase, mitochondrial OS=Homo sapiens GN=HARS2 :
AIC*TEAGLMALR	1.29257	0.00496256	0.028628	0.370246	2.30429	1.54321	1.8898, 3.0787, 0.8879, 1.1302, 0.8480, 0.8879, 1.3131, 2.3039, 0.9665, 2.1339, 3.0787, 1.8898, 2.3039, 0.9665, 2.1339	1.6320, 0.9398, 2.4370, 2.6933, 1.1560, 0.9141, 0.9141, 0.8178, 1.3070, 1.1504, 1.9820, 0.9398, 2.4370, 2.6933, 1.6320, 1.1504, 1.9820	1.3726, 1.0526, 1.7223, 3.0792, 1.1933, 1.0387, 1.0845, 1.1933, 1.0387, 1.0845, 0.9811, 1.3004, 1.0826, 1.0526, 1.7223, 2.0254, 1.3726, 2.1990, 1.0826	1.55429	5.28261e-05	0.000194739	0.636257	4.27715	3.71055	3	C399 C399 C399 C399 C399 ,C399 C399 C399 C399 C399 C399	PSMC1	P62191 26S protease regulatory subunit 4 OS=Homo sapiens GN=PSMC1 PE=1 SV=1 :P62191 26S protease regulatory subunit 4 OS=Homo sapiens GN=PSMC1 PE=1 SV=1 :P62191 26S protease regulatory subunit 4 OS=Homo sapiens GN=PSMC1 PE=1 SV=1 :P62191 26S protease regulatory subunit 4 OS=Homo sapiens GN=PSMC1 PE=1 SV=1 :P62191 26S protease regulatory subunit 4 OS=Homo sapiens GN=PSMC1 PE=1 SV=1 :,P62191 26S pr…
AIDENNEPTAC*FLIR	0.813248	0.0851537	0.194899	-0.298233	1.0698	0.710191	0.7083	1.4609, 0.7064	0.9568, 0.9568	0.957821	0.161121	0.259432	-0.0621719	0.792847	0.585977	3	C742 C784 C743	ANKFY1	Q9P2R3 Rabankyrin-5 OS=Homo sapiens GN=ANKFY1 PE=1 SV=2 :Q9P2R3-4 Isoform 4 of Rabankyrin-5 OS=Homo sapiens GN=ANKFY1 :Q9P2R3-2 Isoform 2 of Rabankyrin-5 OS=Homo sapiens GN=ANKFY1 :
AIDKNFDSDISSVGIDGC*WQADSQR	0.822738	0.0614496	0.155897	-0.281495	1.21148	0.807161	0.9549, 0.9549	0.8021	0.7112	0.855779	0.0840675	0.154333	-0.22469	1.07537	0.811542	3	C109	RMND5A	Q9H871 Protein RMD5 homolog A OS=Homo sapiens GN=RMND5A PE=1 SV=1 :
AIEEGIPAFTC*EEYVK	0.123605	--	--	-3.01619	0	0			0.1236	0.123605	--	--	-3.01619	0	0	1	C32 C164 C194	DIS3	G3V1J5 Exosome complex exonuclease RRP44 OS=Homo sapiens GN=DIS3 PE=1 SV=1 :Q9Y2L1-2 Isoform 2 of Exosome complex exonuclease RRP44 OS=Homo sapiens GN=DIS3 :Q9Y2L1 Exosome complex exonuclease RRP44 OS=Homo sapiens GN=DIS3 PE=1 SV=2 :
AIEIDEQQGC*KEQER	0.893354	0.0393534	0.108483	-0.162697	1.40502	0.964638	1.0728, 1.0728, 0.8273	0.9290, 0.9290, 0.8331	0.9607, 0.9335	0.944778	0.0903198	0.163823	-0.0819529	1.04422	0.785625	3	C198 C160	FGFR1OP2	Q9NVK5 FGFR1 oncogene partner 2 OS=Homo sapiens GN=FGFR1OP2 PE=1 SV=1 :Q9NVK5-2 Isoform 2 of FGFR1 oncogene partner 2 OS=Homo sapiens GN=FGFR1OP2 :
AIEIDNKC*DFAYETMGTIEVQR	0.665133	0.00959109	0.0562338	-0.588285	2.01813	1.25	0.9714, 0.4618, 0.4618	0.9288, 0.5986, 0.9288	0.7853, 0.6047	0.71765	0.0189035	0.0464227	-0.478647	1.72346	1.33327	3	C544	TOMM70	O94826 Mitochondrial import receptor subunit TOM70 OS=Homo sapiens GN=TOMM70 PE=1 SV=1 :
AIELNPANAVYFC*NR	1.13843	0.411311	0.558196	0.187051	0.38583	0.253213	0.7001, 4.4445, 0.6493, 0.8689, 0.7219, 0.9200, 0.8448, 0.7550, 1.9743, 0.8460, 0.9669, 0.9148, 0.8591, 0.8448, 0.7550, 0.6854, 0.8460, 0.9669, 0.8591, 4.4445, 0.6493, 0.8689, 1.0262, 0.9200, 0.7001, 1.0642	0.9250, 0.9851, 1.3662, 0.9171, 1.0086, 0.8832, 1.8303, 1.0985, 1.0972, 1.0086, 0.8832, 0.8610, 1.8303, 1.2751, 1.0985, 1.0972, 3.8762, 0.9851, 1.3662, 0.9171, 0.9250, 0.8610, 3.8762	1.1241, 0.9781, 1.1603, 1.1775, 1.2300, 1.0095, 1.5724, 1.2291, 1.2646, 1.2300, 1.0095, 0.9512, 1.9497, 1.2291, 1.2646, 4.1720, 0.9781, 1.1603, 1.1775, 1.1241, 0.9512, 4.1720	1.31243	0.023094	0.0544283	0.392237	1.6365	1.26418	3	C129 C129 C129 C129 C129 C129 C129 C129 C129 C129 C129 C129 ,C129 C129 C129 C129 C129 C129 C129	SGTA	O43765 Small glutamine-rich tetratricopeptide repeat-containing protein alpha OS=Homo sapiens GN=SGTA PE=1 SV=1 :O43765 Small glutamine-rich tetratricopeptide repeat-containing protein alpha OS=Homo sapiens GN=SGTA PE=1 SV=1 :O43765 Small glutamine-rich tetratricopeptide repeat-containing protein alpha OS=Homo sapiens GN=SGTA PE=1 SV=1 :O43765 Small glutamine-rich tetratricopeptide repeat-contain…
AIETQC*YVVAAAQCGR	0.90421	0.146573	0.285613	-0.145271	0.833946	0.544222	0.6883, 0.9895, 0.9895	0.6994, 1.0516, 1.0516	0.5894, 1.1601, 0.5894	0.867635	0.193771	0.299659	-0.204839	0.712711	0.523372	3	C236 C268 C251 C215	NIT1	Q86X76-4 Isoform 5 of Nitrilase homolog 1 OS=Homo sapiens GN=NIT1 :Q86X76-3 Isoform 4 of Nitrilase homolog 1 OS=Homo sapiens GN=NIT1 :Q86X76 Nitrilase homolog 1 OS=Homo sapiens GN=NIT1 PE=1 SV=2 :Q86X76-2 Isoform 1 of Nitrilase homolog 1 OS=Homo sapiens GN=NIT1 :
AIGSFHC*GCEPGYQLK	0.941362	--	--	-0.0871788	0	0	0.9414			0.941362	--	--	-0.0871788	0	0	1	C5215 C5215	HMCN1	Q96RW7-2 Isoform 2 of Hemicentin-1 OS=Homo sapiens GN=HMCN1 :Q96RW7 Hemicentin-1 OS=Homo sapiens GN=HMCN1 PE=1 SV=2 :
AIHEDEDENIEIC*SK	0.908221	0.197635	0.345551	-0.138884	0.704137	0.461487	0.5956, 0.5717, 0.9712	0.6060, 0.9413	0.7243, 1.0676	0.782527	0.0695163	0.133116	-0.353787	1.15791	0.875768	3	C1251 C1223 C1154 C1179 C1207	NEK1	Q96PY6-3 Isoform 3 of Serine/threonine-protein kinase Nek1 OS=Homo sapiens GN=NEK1 :Q96PY6 Serine/threonine-protein kinase Nek1 OS=Homo sapiens GN=NEK1 PE=1 SV=2 :Q96PY6-4 Isoform 4 of Serine/threonine-protein kinase Nek1 OS=Homo sapiens GN=NEK1 :Q96PY6-2 Isoform 2 of Serine/threonine-protein kinase Nek1 OS=Homo sapiens GN=NEK1 :Q96PY6-6 Isoform 6 of Serine/threonine-protein kinase Nek1 OS=Homo s…
AIHGPPITAPVVC*TR	2.08305	0.441308	0.578484	1.0587	0.355259	0.237709	1.896		1.5126, 6.4682, 1.3474	2.80607	0.18169	0.284633	1.48855	0.740668	0.545715	2	C594 C549 C620 C660 C594 C549 C620 C660 ,C594 C549 C620 C660	MED15	G3V1P5 Mediator of RNA polymerase II transcription subunit 15 OS=Homo sapiens GN=MED15 PE=1 SV=1 :Q96RN5-3 Isoform 3 of Mediator of RNA polymerase II transcription subunit 15 OS=Homo sapiens GN=MED15 :Q96RN5-2 Isoform 2 of Mediator of RNA polymerase II transcription subunit 15 OS=Homo sapiens GN=MED15 :Q96RN5 Mediator of RNA polymerase II transcription subunit 15 OS=Homo sapiens GN=MED15 PE=1 SV=…
AIIEEYLHLNDMKEAVQC*VQELASPSLLFIFVR	0.688172	0.48536	0.616959	-0.539158	0.313936	0.209744		0.8938	0.4826	0.688172	0.48536	0.615717	-0.539158	0.313936	0.210619	2	C1101 C1178	EIF4G1	Q04637-5 Isoform D of Eukaryotic translation initiation factor 4 gamma 1 OS=Homo sapiens GN=EIF4G1 :Q04637-4 Isoform C of Eukaryotic translation initiation factor 4 gamma 1 OS=Homo sapiens GN=EIF4G1 :
AIIEEYLHLNDM+KEAVQC*VQELASPSLLFIFVR	1.06003	0.531591	0.657532	0.0841061	0.274423	0.182083	0.9659, 0.9931	1.129		1.02934	0.451722	0.582824	0.0417254	0.345129	0.234462	2	M1064,C1070 M1095,C1101 M1259,C1265 M1266,C1272 M1219,C1225 M1173,C1179 M1096,C1102 M1220,C1226 M1063,C1069 M1260,C1266 M1172,C1178	EIF4G1	Q04637-7 Isoform 7 of Eukaryotic translation initiation factor 4 gamma 1 OS=Homo sapiens GN=EIF4G1 :Q04637-5 Isoform D of Eukaryotic translation initiation factor 4 gamma 1 OS=Homo sapiens GN=EIF4G1 :Q04637 Eukaryotic translation initiation factor 4 gamma 1 OS=Homo sapiens GN=EIF4G1 PE=1 SV=4 :Q04637-9 Isoform 9 of Eukaryotic translation initiation factor 4 gamma 1 OS=Homo sapiens GN=EIF4G1 :Q046…
AILC*AIQNLEER	0.0915267	0.132958	0.267685	-3.44966	0.876286	0.572376	0.0192	0.0176, 0.2604	0.192	0.122301	0.0807751	0.149619	-3.0315	1.09272	0.825013	3	C4517 ,C4517 C4517	MDN1	Q9NU22 Midasin OS=Homo sapiens GN=MDN1 PE=1 SV=2 :Q9NU22 Midasin OS=Homo sapiens GN=MDN1 PE=1 SV=2 :,Q9NU22 Midasin OS=Homo sapiens GN=MDN1 PE=1 SV=2 :
AILC*LLLGGVER	0.858667	0.0572181	0.146287	-0.21983	1.24247	0.834794	0.6347, 0.8335, 0.6836, 0.8335	0.6753, 1.1635, 0.6917, 1.1635	0.9917, 0.7143, 0.7678, 1.4352	0.88236	0.141756	0.234501	-0.180561	0.848459	0.629854	3	C364 C329 C319 C364 C329 C319 C364 C329 C319 ,C364 C329 C319 C364 C329 C319	MCM3	P25205-2 Isoform 2 of DNA replication licensing factor MCM3 OS=Homo sapiens GN=MCM3 :J3KQ69 DNA replication licensing factor MCM3 OS=Homo sapiens GN=MCM3 PE=1 SV=2 :P25205 DNA replication licensing factor MCM3 OS=Homo sapiens GN=MCM3 PE=1 SV=3 :P25205-2 Isoform 2 of DNA replication licensing factor MCM3 OS=Homo sapiens GN=MCM3 :J3KQ69 DNA replication licensing factor MCM3 OS=Homo sapiens GN=MCM3 …
AILFSQPLQITDTQQGC*IAPVELR	1.07097	0.576546	0.699087	0.0989228	0.239166	0.155469	0.9298, 0.8899, 0.9624, 0.9317, 0.7870, 0.8899, 0.9624	1.0498, 0.9405, 1.0722, 1.0918, 1.0722	1.3228, 1.1168, 1.1416, 1.0990, 0.8533, 1.1995, 1.0990, 1.5559	1.04837	0.350849	0.47901	0.0681547	0.454879	0.319655	3	C716 C716 C716 ,C716 C716 C716 C716	NHLRC2	Q8NBF2 NHL repeat-containing protein 2 OS=Homo sapiens GN=NHLRC2 PE=1 SV=1 :Q8NBF2 NHL repeat-containing protein 2 OS=Homo sapiens GN=NHLRC2 PE=1 SV=1 :Q8NBF2 NHL repeat-containing protein 2 OS=Homo sapiens GN=NHLRC2 PE=1 SV=1 :Q8NBF2 NHL repeat-containing protein 2 OS=Homo sapiens GN=NHLRC2 PE=1 SV=1 :,Q8NBF2 NHL repeat-containing protein 2 OS=Homo sapiens GN=NHLRC2 PE=1 SV=1 :Q8NBF2 NHL repeat-…
AILGVSLAVC*K	0.238653	--	--	-2.06701	0	0			0.2387	0.238653	--	--	-2.06701	0	0	1	C119 C119 C119 C119	ENO1,ENO3,ENO2	P06733 Alpha-enolase OS=Homo sapiens GN=ENO1 PE=1 SV=2 :P13929-2 Isoform 2 of Beta-enolase OS=Homo sapiens GN=ENO3 :P13929 Beta-enolase OS=Homo sapiens GN=ENO3 PE=1 SV=5 :P09104 Gamma-enolase OS=Homo sapiens GN=ENO2 PE=1 SV=3 :
AILPC*QDTPSVK	1.72358	0.152764	0.29379	0.785404	0.815978	0.531963	1.1739	1.2414, 3.1856	1.1174, 3.5460	2.05286	0.0993737	0.176727	1.03764	1.00273	0.752696	3	C147 C147 ,C147 C147 C147 C147	LTA4H	P09960-2 Isoform 2 of Leukotriene A-4 hydrolase OS=Homo sapiens GN=LTA4H :P09960 Leukotriene A-4 hydrolase OS=Homo sapiens GN=LTA4H PE=1 SV=2 :P09960-2 Isoform 2 of Leukotriene A-4 hydrolase OS=Homo sapiens GN=LTA4H :P09960 Leukotriene A-4 hydrolase OS=Homo sapiens GN=LTA4H PE=1 SV=2 :,P09960-2 Isoform 2 of Leukotriene A-4 hydrolase OS=Homo sapiens GN=LTA4H :P09960 Leukotriene A-4 hydrolase OS=Ho…
AILQENGC*LSDSDMFSQAGLR	0.749808	0.0277313	0.0814555	-0.415406	1.55703	1.08908	0.9591, 0.6621, 0.9591	0.6708, 0.9593, 0.6708	0.7171, 0.6583	0.782067	0.00646967	0.0231865	-0.354637	2.18912	1.63476	3	C500 , C500 C500	LRPPRC	P01616 Ig kappa chain V-II region MIL OS=Homo sapiens PE=1 SV=1 :P42704 Leucine-rich PPR motif-containing protein, mitochondrial OS=Homo sapiens GN=LRPPRC PE=1 SV=3 :P01616 Ig kappa chain V-II region MIL OS=Homo sapiens PE=1 SV=1 :P42704 Leucine-rich PPR motif-containing protein, mitochondrial OS=Homo sapiens GN=LRPPRC PE=1 SV=3 :,P42704 Leucine-rich PPR motif-containing protein, mitochondrial OS…
AILQHLGLESTC*DDSIIVK	0.890266	0.17766	0.324023	-0.167691	0.750411	0.489424		0.8708	0.9097	0.890266	0.17766	0.279754	-0.167691	0.750411	0.553224	2	C813 C785	HK2	P52789 Hexokinase-2 OS=Homo sapiens GN=HK2 PE=1 SV=2 :E9PB90 Hexokinase-2 OS=Homo sapiens GN=HK2 PE=1 SV=1 :
AIMMASQSLMC*GHQDVMVAGGMESMSNVPYVMNR	0.263621	0.265211	0.420265	-1.92346	0.576409	0.376476	0.2815, 0.1762, 0.0855	0.3438	0.338	0.244996	0.168265	0.26829	-2.02917	0.774007	0.571396	3	C142 C142 C142 ,C142	ACAT1	P24752 Acetyl-CoA acetyltransferase, mitochondrial OS=Homo sapiens GN=ACAT1 PE=1 SV=1 :,P24752 Acetyl-CoA acetyltransferase, mitochondrial OS=Homo sapiens GN=ACAT1 PE=1 SV=1 :P24752 Acetyl-CoA acetyltransferase, mitochondrial OS=Homo sapiens GN=ACAT1 PE=1 SV=1 :P24752 Acetyl-CoA acetyltransferase, mitochondrial OS=Homo sapiens GN=ACAT1 PE=1 SV=1 :
AIMMASQSLM+C*GHQDVMVAGGMESMSNVPYVMNR	0.234	--	--	-2.09542	0	0	0.234			0.234	--	--	-2.09542	0	0	1	M141,C142	ACAT1	P24752 Acetyl-CoA acetyltransferase, mitochondrial OS=Homo sapiens GN=ACAT1 PE=1 SV=1 :
AIMMASQSLMC*GHQDVM+VAGGMESMSNVPYVMNR	0.968961	--	--	-0.0454898	0	0			0.969	0.968961	--	--	-0.0454898	0	0	1	C142,M148	ACAT1	P24752 Acetyl-CoA acetyltransferase, mitochondrial OS=Homo sapiens GN=ACAT1 PE=1 SV=1 :
AIMPGQSYGLEDGSC*SYKDFSESR	0.883513	0.301529	0.459324	-0.178676	0.520671	0.337881	0.8755, 0.8755, 0.7165	0.8108, 0.7890, 0.8108, 0.7543	1.1030, 1.0581, 1.0581, 0.9057	0.887021	0.0604633	0.119099	-0.172959	1.21851	0.924094	3	C472 C472 ,C472	HNRNPL	P14866 Heterogeneous nuclear ribonucleoprotein L OS=Homo sapiens GN=HNRNPL PE=1 SV=2 :P14866 Heterogeneous nuclear ribonucleoprotein L OS=Homo sapiens GN=HNRNPL PE=1 SV=2 :,P14866 Heterogeneous nuclear ribonucleoprotein L OS=Homo sapiens GN=HNRNPL PE=1 SV=2 :
AIM+PGQSYGLEDGSC*SYKDFSESR	2.50181	0.184194	0.330567	1.32297	0.734725	0.480741	1.3435	4.4332, 4.4332, 2.0786	3.3338, 3.5429, 1.0571, 1.0571	2.65994	0.016629	0.0419008	1.41139	1.77913	1.37778	3	M460,C472	HNRNPL	P14866 Heterogeneous nuclear ribonucleoprotein L OS=Homo sapiens GN=HNRNPL PE=1 SV=2 :
AINC*ATSGVVGLVNCLR	1.61796	0.0194954	0.113457	0.694175	1.71007	0.945169	1.3913, 2.2221, 0.7097, 3.5213, 2.3640	2.2226, 1.7028, 0.8884, 0.9016, 1.6233, 2.0103, 1.7028	2.6444, 2.2223, 1.0501, 1.1423, 2.6691, 2.7604	1.87494	0.00223569	0.00809868	0.906842	2.65059	2.09159	3	C1448 C1446	FASN	P49327 Fatty acid synthase OS=Homo sapiens GN=FASN PE=1 SV=3 :A0A0U1RQF0 Fatty acid synthase OS=Homo sapiens GN=FASN PE=1 SV=1 :
AINC*PEDIVFPALDILR	0.899131	0.150477	0.29095	-0.153397	0.822529	0.536181	0.8249, 1.1924, 0.7697, 0.8249, 1.1924	0.3966, 1.1122, 1.1122, 1.1122	0.5324, 1.6668, 0.7404, 1.1479, 0.5324, 1.1479	0.953666	0.195724	0.302	-0.0684434	0.708356	0.519993	3	C605 C605 C605 C605 ,C605 C605	PLAA	Q9Y263 Phospholipase A-2-activating protein OS=Homo sapiens GN=PLAA PE=1 SV=2 :Q9Y263 Phospholipase A-2-activating protein OS=Homo sapiens GN=PLAA PE=1 SV=2 :,Q9Y263 Phospholipase A-2-activating protein OS=Homo sapiens GN=PLAA PE=1 SV=2 :Q9Y263 Phospholipase A-2-activating protein OS=Homo sapiens GN=PLAA PE=1 SV=2 :Q9Y263 Phospholipase A-2-activating protein OS=Homo sapiens GN=PLAA PE=1 SV=2 :Q9Y…
AINILLEGNSDTTSWETVGC*KK	1.02298	0.523541	0.649133	0.0327817	0.281049	0.187667	0.7946	1.5030, 0.9500	1.0578, 1.0423	1.06953	0.497099	0.626904	0.0969798	0.303557	0.202799	3	C104 C104 C104 C66 ,C104 C104 ,C104	UBAP2	Q5T6F2 Ubiquitin-associated protein 2 OS=Homo sapiens GN=UBAP2 PE=1 SV=1 :F5H2U4 Ubiquitin-associated protein 2 OS=Homo sapiens GN=UBAP2 PE=1 SV=2 :A2A305 Ubiquitin-associated protein 2 (Fragment) OS=Homo sapiens GN=UBAP2 PE=1 SV=1 :A0A0D9SFI5 Ubiquitin-associated protein 2 OS=Homo sapiens GN=UBAP2 PE=1 SV=1 :,Q5T6F2 Ubiquitin-associated protein 2 OS=Homo sapiens GN=UBAP2 PE=1 SV=1 :F5H2U4 Ubiqui…
AIPLVLVSGNHDIGNTPTAETVEEFC*R	1.06043	--	--	0.0846446	0	0	1.0604			1.06043	--	--	0.0846446	0	0	1	C143	CPPED1	Q9BRF8 Serine/threonine-protein phosphatase CPPED1 OS=Homo sapiens GN=CPPED1 PE=1 SV=3 :
AIQC*VNNVVVDGR	0.395132	0.000991389	0.00577773	-1.33959	3.00376	2.23824	1.1559, 0.4929, 0.2384, 0.0946, 0.4929, 0.2384, 0.0946	0.6296, 0.0978, 0.6296, 0.2956, 0.0978	0.5253, 0.4567, 0.5253, 0.4567, 0.1375	0.39172	3.44793e-09	1.45365e-08	-1.35211	8.46244	7.83754	3	C175 C175 C175 C175 C175 C175 C175 C175 C175 C175 C175 C175 C175 C175 C175 C175 C175 C175 ,C175 C175 C175 C175 C175 C175 C175 C175 C175 C175 C175 C175 C175 C175 C175 C175 C175 C175 C175 C175 C175 C175 C175 C175 C175 C175 C175 C175 C175 C175 C175 C175 C175 C175 C175 C175 ,C175 C175 C175 C175 C175 C158 C175 C175 C175 C175 C175 C175 C175 C175 C175 C158 C175 C175 C175 C175	CNOT4	O95628-6 Isoform 6 of CCR4-NOT transcription complex subunit 4 OS=Homo sapiens GN=CNOT4 :O95628 CCR4-NOT transcription complex subunit 4 OS=Homo sapiens GN=CNOT4 PE=1 SV=3 :O95628-2 Isoform 2 of CCR4-NOT transcription complex subunit 4 OS=Homo sapiens GN=CNOT4 :O95628-4 Isoform 4 of CCR4-NOT transcription complex subunit 4 OS=Homo sapiens GN=CNOT4 :O95628-10 Isoform 10 of CCR4-NOT transcription c…
AIQDDC*QVITAR	1.5502	0.0635351	0.156028	0.632452	1.19699	0.806798	1.8329	1.4433, 1.4433	1.3744, 1.3744	1.49367	0.00132546	0.00480667	0.578858	2.87763	2.31816	3	C140 C226 C102 ,C226	VPS51	E9PJ36 Vacuolar protein sorting-associated protein 51 homolog (Fragment) OS=Homo sapiens GN=VPS51 PE=1 SV=1 :Q9UID3 Vacuolar protein sorting-associated protein 51 homolog OS=Homo sapiens GN=VPS51 PE=1 SV=2 :Q9UID3-2 Isoform 2 of Vacuolar protein sorting-associated protein 51 homolog OS=Homo sapiens GN=VPS51 :,Q9UID3 Vacuolar protein sorting-associated protein 51 homolog OS=Homo sapiens GN=VPS51 P…
AIQEGANSIVSSLHQAAAAAC*LSR	0.70915	0.868107	0.88858	-0.495837	0.0614267	0.0513035	2.1653, 0.4406, 0.6222		0.1886	0.854169	0.874978	0.997927	-0.227406	0.0580027	0.00090136	2	C2123 C2022	APC	P25054 Adenomatous polyposis coli protein OS=Homo sapiens GN=APC PE=1 SV=2 :P25054-2 Isoform Short of Adenomatous polyposis coli protein OS=Homo sapiens GN=APC :
AIQTVSCLLQGPC*DAGNR	0.907537	0.630717	0.749345	-0.139972	0.200166	0.125318	0.1953		1.4865, 1.7897	1.15714	0.383987	0.513559	0.210562	0.415684	0.28941	2	C411 C426	UNC45A	Q9H3U1-2 Isoform 2 of Protein unc-45 homolog A OS=Homo sapiens GN=UNC45A :Q9H3U1 Protein unc-45 homolog A OS=Homo sapiens GN=UNC45A PE=1 SV=1 :
AIRPPC*PDTAPPSSALHWLADLATQK	1.36136	0.205336	0.354248	0.445043	0.687534	0.450693	1.0727, 1.2271, 1.0727	1.3356, 1.3547, 1.3502, 1.1461	1.5636, 1.5721, 1.5834, 1.5764	1.3504	0.00300996	0.01087	0.433391	2.52144	1.96377	3	C868 C1212 C868 C1212 ,C868 C1212	KDM3B	Q7LBC6-2 Isoform 2 of Lysine-specific demethylase 3B OS=Homo sapiens GN=KDM3B :Q7LBC6 Lysine-specific demethylase 3B OS=Homo sapiens GN=KDM3B PE=1 SV=2 :Q7LBC6-2 Isoform 2 of Lysine-specific demethylase 3B OS=Homo sapiens GN=KDM3B :Q7LBC6 Lysine-specific demethylase 3B OS=Homo sapiens GN=KDM3B PE=1 SV=2 :,Q7LBC6-2 Isoform 2 of Lysine-specific demethylase 3B OS=Homo sapiens GN=KDM3B :Q7LBC6 Lysine…
AISALVPQGGPVLC*RDEMEEWSASEANLFEEALEK	4.19854	0.248143	0.402049	2.06989	0.605297	0.395721	1.2077		7.1894	4.19854	0.248143	0.365055	2.06989	0.605297	0.437642	2	C281 C281 C281	MTA1	Q13330-2 Isoform Short of Metastasis-associated protein MTA1 OS=Homo sapiens GN=MTA1 :Q13330 Metastasis-associated protein MTA1 OS=Homo sapiens GN=MTA1 PE=1 SV=2 :E7ESY4 Metastasis-associated protein MTA1 OS=Homo sapiens GN=MTA1 PE=1 SV=1 :
AISEPNFSVAYANMC*R	0.826885	0.0549373	0.137327	-0.274241	1.26013	0.862245	0.8427, 0.7185		1.1153, 0.8546, 1.1153, 0.8546	0.916843	0.106318	0.186724	-0.125253	0.973391	0.728799	2	C624 C655 C819 C826 C779 C733 C656 C780 C623 C820 C732	EIF4G1	Q04637-7 Isoform 7 of Eukaryotic translation initiation factor 4 gamma 1 OS=Homo sapiens GN=EIF4G1 :Q04637-5 Isoform D of Eukaryotic translation initiation factor 4 gamma 1 OS=Homo sapiens GN=EIF4G1 :Q04637 Eukaryotic translation initiation factor 4 gamma 1 OS=Homo sapiens GN=EIF4G1 PE=1 SV=4 :Q04637-9 Isoform 9 of Eukaryotic translation initiation factor 4 gamma 1 OS=Homo sapiens GN=EIF4G1 :Q046…
AISLNPC*HLK	0.792356	--	--	-0.335779	0	0		0.7924		0.792356	--	--	-0.335779	0	0	1	C431 C430 C431 C431 C430 C430	WDTC1	Q8N5D0 WD and tetratricopeptide repeats protein 1 OS=Homo sapiens GN=WDTC1 PE=1 SV=2 :Q8N5D0-5 Isoform 5 of WD and tetratricopeptide repeats protein 1 OS=Homo sapiens GN=WDTC1 :Q8N5D0-2 Isoform 2 of WD and tetratricopeptide repeats protein 1 OS=Homo sapiens GN=WDTC1 :Q8N5D0-3 Isoform 3 of WD and tetratricopeptide repeats protein 1 OS=Homo sapiens GN=WDTC1 :Q8N5D0-4 Isoform 4 of WD and tetratricop…
AISTIC*SLEK	0.503966	0.0112561	0.0657854	-0.988601	1.94861	1.18187	0.4933, 0.4933	0.5189, 0.5189	0.4997	0.504822	0.0002085	0.000774853	-0.986154	3.68089	3.11078	3	C259 C259	ANAPC7	Q9UJX3-2 Isoform 2 of Anaphase-promoting complex subunit 7 OS=Homo sapiens GN=ANAPC7 :Q9UJX3 Anaphase-promoting complex subunit 7 OS=Homo sapiens GN=ANAPC7 PE=1 SV=4 :
AISTTC*IPNYPDR	1.63681	0.0534426	0.13781	0.710885	1.27211	0.860721	2.3053, 1.1406, 1.3081, 0.9379, 1.1406, 1.3081	2.1699, 1.1498, 0.9164, 0.7782, 2.1699, 1.1498, 0.9164	2.8781, 1.2169, 1.0832, 1.1477, 2.8781, 1.2169, 1.0832	1.44476	0.00705304	0.025157	0.530829	2.15162	1.59934	3	C102 C154 C102 C154 C102 C154 ,C102 C154 C102 C154 C102 C154 C102 C154	PDCL3	H7BZP2 Phosducin-like protein 3 (Fragment) OS=Homo sapiens GN=PDCL3 PE=1 SV=1 :Q9H2J4 Phosducin-like protein 3 OS=Homo sapiens GN=PDCL3 PE=1 SV=1 :H7BZP2 Phosducin-like protein 3 (Fragment) OS=Homo sapiens GN=PDCL3 PE=1 SV=1 :Q9H2J4 Phosducin-like protein 3 OS=Homo sapiens GN=PDCL3 PE=1 SV=1 :H7BZP2 Phosducin-like protein 3 (Fragment) OS=Homo sapiens GN=PDCL3 PE=1 SV=1 :Q9H2J4 Phosducin-like prot…
AISVHSTPEGC*SSACK	0.984498	--	--	-0.0225401	0	0			0.9845	0.984498	--	--	-0.0225401	0	0	1	C253	IGF2BP1	Q9NZI8 Insulin-like growth factor 2 mRNA-binding protein 1 OS=Homo sapiens GN=IGF2BP1 PE=1 SV=2 :
AITIAGIPQSIIEC*VK	0.960792	0.819698	0.847976	-0.0577042	0.0863459	0.0716163	0.9759, 0.8962, 0.7883, 0.8318, 0.8253, 0.5955, 0.7523, 0.9759, 0.5955, 0.7523, 0.7995, 0.8287, 0.8449	0.8347, 0.9193, 0.9849, 1.0307, 0.7452, 0.9193, 0.9043, 0.9644, 0.9485, 0.7452	1.4194, 1.2651, 1.1675, 1.1832, 1.1255, 1.1796, 1.1785, 0.9301, 0.8080, 1.4194, 0.9301, 1.3015, 1.1255, 1.2061, 1.2454	0.972199	0.564746	0.692414	-0.0406758	0.248147	0.159634	3	C158 C158 C158 C158 C158 C158 C158 C158 C158 C158 C158 C158 C158 C158 C158 C158 C158 C158 ,C139 C158 C158 C158 C158	PCBP2	H3BRU6 Poly(rC)-binding protein 2 (Fragment) OS=Homo sapiens GN=PCBP2 PE=1 SV=1 :Q15366-5 Isoform 5 of Poly(rC)-binding protein 2 OS=Homo sapiens GN=PCBP2 :Q15366-3 Isoform 3 of Poly(rC)-binding protein 2 OS=Homo sapiens GN=PCBP2 :Q15366-4 Isoform 4 of Poly(rC)-binding protein 2 OS=Homo sapiens GN=PCBP2 :Q15366-6 Isoform 6 of Poly(rC)-binding protein 2 OS=Homo sapiens GN=PCBP2 :,Q15366-2 Isoform …
AITIAGVPQSVTEC*VK	1.22602	0.447063	0.583615	0.293982	0.349632	0.233873	0.9893, 0.9194, 0.9893, 0.9194, 1.0793, 0.8693, 2.7930, 1.0793, 0.8693	1.4099, 1.0973, 0.9814, 0.8849, 0.9178, 0.8849, 0.9178, 3.1435, 0.8461, 1.0973, 0.8461	1.5986, 3.0224, 1.0422, 2.7866, 1.1399, 1.3172, 3.8813, 3.2933, 24.3887, 1.1587, 1.1946, 1.1578, 1.1587, 1.1946, 3.0224, 1.3172	2.1169	0.0068628	0.0245901	1.08195	2.1635	1.60924	3	C158 C158 ,C158 C158 C158 C158 C158 ,C158 C158 C158	PCBP1	Q15365 Poly(rC)-binding protein 1 OS=Homo sapiens GN=PCBP1 PE=1 SV=2 :Q15365 Poly(rC)-binding protein 1 OS=Homo sapiens GN=PCBP1 PE=1 SV=2 :,Q15365 Poly(rC)-binding protein 1 OS=Homo sapiens GN=PCBP1 PE=1 SV=2 :Q15365 Poly(rC)-binding protein 1 OS=Homo sapiens GN=PCBP1 PE=1 SV=2 :Q15365 Poly(rC)-binding protein 1 OS=Homo sapiens GN=PCBP1 PE=1 SV=2 :Q15365 Poly(rC)-binding protein 1 OS=Homo sapien…
AITIANQTNC*PLYITK	1.04485	0.499284	0.628507	0.0632934	0.301652	0.20169	1.025		1.0647, 1.0647	1.05147	0.182586	0.285549	0.072406	0.738532	0.544319	2	C212 C248	DPYSL2	Q16555-2 Isoform 2 of Dihydropyrimidinase-related protein 2 OS=Homo sapiens GN=DPYSL2 :Q16555 Dihydropyrimidinase-related protein 2 OS=Homo sapiens GN=DPYSL2 PE=1 SV=1 :
AITSGGITYQDQPWHADC*FVCVTCSK	0.638921	--	--	-0.646292	0	0	0.6389			0.638921	--	--	-0.646292	0	0	1	C214 C201 C185	FHL1	Q13642-4 Isoform 4 of Four and a half LIM domains protein 1 OS=Homo sapiens GN=FHL1 :Q13642-5 Isoform 5 of Four and a half LIM domains protein 1 OS=Homo sapiens GN=FHL1 :Q13642-1 Isoform 1 of Four and a half LIM domains protein 1 OS=Homo sapiens GN=FHL1 :
AITTQNC*NTK	0.968599	--	--	-0.046028	0	0		0.9686		0.968599	--	--	-0.046028	0	0	1	C70 C70 C70	SMAD2	Q15796 Mothers against decapentaplegic homolog 2 OS=Homo sapiens GN=SMAD2 PE=1 SV=1 :Q15796-2 Isoform Short of Mothers against decapentaplegic homolog 2 OS=Homo sapiens GN=SMAD2 :B7Z5N5 Mothers against decapentaplegic homolog OS=Homo sapiens GN=SMAD2 PE=1 SV=1 :
AIVDALPPPC*ESACTVPTDVDKWFHHQK	0.787945	0.126062	0.259083	-0.343834	0.899416	0.586562	0.7718, 0.7587, 0.7587, 0.7636, 0.7522	0.6762, 0.6372, 0.6886, 0.6372	0.9870, 0.8944, 0.9370, 0.8641, 0.9370, 0.8316, 0.8641	0.797463	0.00338801	0.0122139	-0.326511	2.47005	1.91315	3	C270	PPA1	Q15181 Inorganic pyrophosphatase OS=Homo sapiens GN=PPA1 PE=1 SV=2 :
AIVDALPPPC*ESAC*TVPTDVDKWFHHQK	0.874222	0.955946	0.980743	-0.193928	0.0195665	0.0084448	0.6628, 0.7624, 0.7224, 0.6672	0.7418, 0.5637, 0.7418	1.1830, 1.2082, 0.9619, 1.1830, 1.2082, 1.5061	0.931729	0.914613	1	-0.102018	0.0387627	0	3	C270,C274	PPA1	Q15181 Inorganic pyrophosphatase OS=Homo sapiens GN=PPA1 PE=1 SV=2 :
AIVDALPPPCESAC*TVPTDVDKWFHHQK	0.913139	--	--	-0.131094	0	0			0.9131	0.913139	--	--	-0.131094	0	0	1	C274	PPA1	Q15181 Inorganic pyrophosphatase OS=Homo sapiens GN=PPA1 PE=1 SV=2 :
AIVDCGFEHPSEVQHEC*IPQAILGMDVLCQAK	0.821489	0.0893896	0.202244	-0.283687	1.04871	0.694125	0.8249	0.7774, 0.8238		0.808681	0.116507	0.20108	-0.306358	0.933646	0.69663	2	C74 C75 C75 C75	DDX39A,DDX39B	O00148 ATP-dependent RNA helicase DDX39A OS=Homo sapiens GN=DDX39A PE=1 SV=2 :Q13838-2 Isoform 2 of Spliceosome RNA helicase DDX39B OS=Homo sapiens GN=DDX39B :Q13838 Spliceosome RNA helicase DDX39B OS=Homo sapiens GN=DDX39B PE=1 SV=1 :Q5STU3 Spliceosome RNA helicase DDX39B OS=Homo sapiens GN=DDX39B PE=1 SV=2 :
AIVDC*GFEHPSEVQHECIPQAILGMDVLCQAK	0.830626	0.35726	0.519877	-0.267729	0.447016	0.2841	0.7219, 0.8249	0.8164	0.8607	0.805981	0.242535	0.35837	-0.311182	0.615226	0.445668	3	C62 C63 C63 C63	DDX39A,DDX39B	O00148 ATP-dependent RNA helicase DDX39A OS=Homo sapiens GN=DDX39A PE=1 SV=2 :Q13838-2 Isoform 2 of Spliceosome RNA helicase DDX39B OS=Homo sapiens GN=DDX39B :Q13838 Spliceosome RNA helicase DDX39B OS=Homo sapiens GN=DDX39B PE=1 SV=1 :Q5STU3 Spliceosome RNA helicase DDX39B OS=Homo sapiens GN=DDX39B PE=1 SV=2 :
AIVDC*IISIIEENSESK	0.772193	0.00641149	0.0360534	-0.372967	2.19304	1.44305		0.7926	0.7518	0.772193	0.00641149	0.0229282	-0.372967	2.19304	1.63963	2	C420	COPG1	Q9Y678 Coatomer subunit gamma-1 OS=Homo sapiens GN=COPG1 PE=1 SV=1 :
AIVDC*IISIVEENPESK	0.65171	0.0204248	0.0636557	-0.617699	1.68984	1.19616	0.595	0.6470, 0.6332	0.6808, 0.7522	0.66165	0.000608778	0.00221548	-0.595861	3.21554	2.65453	3	C420 ,C420 C420	COPG2	Q9UBF2 Coatomer subunit gamma-2 OS=Homo sapiens GN=COPG2 PE=1 SV=1 :,Q9UBF2-2 Isoform 2 of Coatomer subunit gamma-2 OS=Homo sapiens GN=COPG2 :Q9UBF2 Coatomer subunit gamma-2 OS=Homo sapiens GN=COPG2 PE=1 SV=1 :
AIVEDC*SGIQFAPYTWSYPEIDKDFESSGLDR	4.07004	--	--	2.02504	0	0		4.07		4.07004	--	--	2.02504	0	0	1	C284	TBCC	Q15814 Tubulin-specific chaperone C OS=Homo sapiens GN=TBCC PE=1 SV=2 :
AIVIC*PTDEDLKDR	0.257688	0.0800167	0.186243	-1.9563	1.09682	0.729921	0.2422	0.3066	0.2242	0.257688	0.0800167	0.1486	-1.9563	1.09682	0.827981	3	C381 C532 C432 C418 C443 C432 C532 ,C381 C532 C432 C443 C432 C532	HNRNPUL1	M0R3F1 Heterogeneous nuclear ribonucleoprotein U-like protein 1 (Fragment) OS=Homo sapiens GN=HNRNPUL1 PE=1 SV=1 :Q9BUJ2 Heterogeneous nuclear ribonucleoprotein U-like protein 1 OS=Homo sapiens GN=HNRNPUL1 PE=1 SV=2 :Q9BUJ2-4 Isoform 4 of Heterogeneous nuclear ribonucleoprotein U-like protein 1 OS=Homo sapiens GN=HNRNPUL1 :Q9BUJ2-3 Isoform 3 of Heterogeneous nuclear ribonucleoprotein U-like prote…
AIVPPYSLC*QTGEDLPKDK	1.02709	0.976009	0.983222	0.0385685	0.0105464	0.00734847	0.9584, 0.9584	0.9473, 0.9473	1.1756	0.997396	0.969189	1	-0.00376158	0.0135917	0	3	C621 C686 C620	OTUD4	Q01804-3 Isoform 3 of OTU domain-containing protein 4 OS=Homo sapiens GN=OTUD4 :Q01804 OTU domain-containing protein 4 OS=Homo sapiens GN=OTUD4 PE=1 SV=4 :Q01804-5 Isoform 2 of OTU domain-containing protein 4 OS=Homo sapiens GN=OTUD4 :
AIVQDQGC*LPGLILFMDHPNPPVVHSALLALR	0.703452	0.0372368	0.103881	-0.507477	1.42903	0.983462	0.6982, 0.6298, 0.4635, 0.5451, 0.3586, 1.0135, 1.0453, 0.9803, 0.9671	0.5571, 0.5571, 0.8900, 0.8679, 0.8679, 0.6835	0.7277, 0.6375, 0.2281, 1.0230, 1.1564, 1.0230	0.758126	0.0014608	0.00529401	-0.399491	2.83541	2.27622	3	C40 C40 C40 C40	ARMC1	E9PR92 Armadillo repeat-containing protein 1 OS=Homo sapiens GN=ARMC1 PE=1 SV=1 :E5RHK3 Armadillo repeat-containing protein 1 (Fragment) OS=Homo sapiens GN=ARMC1 PE=1 SV=1 :E5RJ86 Armadillo repeat-containing protein 1 (Fragment) OS=Homo sapiens GN=ARMC1 PE=1 SV=1 :Q9NVT9 Armadillo repeat-containing protein 1 OS=Homo sapiens GN=ARMC1 PE=1 SV=1 :
AIVQDQGC*LPGLILFM+DHPNPPVVHSALLALR	0.954933	0.53197	0.657951	-0.0665283	0.274113	0.181806	0.8294, 0.7893, 0.7894, 0.8879	0.9797, 1.0868	1.0185, 1.1700, 0.8749	0.936212	0.292101	0.415449	-0.095093	0.534467	0.381482	3	C40,M48 C40,M48 C40,M48 C40,M48 ,C40,M48 C40,M48	ARMC1	E5RJ86 Armadillo repeat-containing protein 1 (Fragment) OS=Homo sapiens GN=ARMC1 PE=1 SV=1 :Q9NVT9 Armadillo repeat-containing protein 1 OS=Homo sapiens GN=ARMC1 PE=1 SV=1 :,E9PR92 Armadillo repeat-containing protein 1 OS=Homo sapiens GN=ARMC1 PE=1 SV=1 :E5RHK3 Armadillo repeat-containing protein 1 (Fragment) OS=Homo sapiens GN=ARMC1 PE=1 SV=1 :E5RJ86 Armadillo repeat-containing protein 1 (Fragme…
AIVVEHEEFESC*R	1.81591	0.00549656	0.0309825	0.860695	2.25991	1.50888	2.8870, 2.8870, 1.1576, 1.1576	2.4990, 2.4651, 1.2332	2.6344, 1.3735	2.0327	0.00170707	0.00618514	1.0234	2.76775	2.20865	3	C326 C503 C463 C363	OFD1	A0A0A0MS89 Oral-facial-digital syndrome 1 protein OS=Homo sapiens GN=OFD1 PE=1 SV=1 :O75665 Oral-facial-digital syndrome 1 protein OS=Homo sapiens GN=OFD1 PE=1 SV=1 :O75665-3 Isoform 3 of Oral-facial-digital syndrome 1 protein OS=Homo sapiens GN=OFD1 :A6NF31 Oral-facial-digital syndrome 1 protein OS=Homo sapiens GN=OFD1 PE=1 SV=1 :
AIWNYIHC*VFGIR	1.1075	--	--	0.1473	0	0		1.1075		1.1075	--	--	0.1473	0	0	1	C399	SESN2	P58004 Sestrin-2 OS=Homo sapiens GN=SESN2 PE=1 SV=1 :
AIYDTPC*IQAESEKWQQALK	0.934112	0.939751	0.964788	-0.098332	0.0269872	0.0155683		0.6673, 0.4924	0.6798, 3.2523, 0.3834, 0.8135, 0.8135	1.01459	0.943467	1	0.0208997	0.0252733	0	2	C235 C255 C235 C255 ,C235 C255	PSMD12	O00232-2 Isoform 2 of 26S proteasome non-ATPase regulatory subunit 12 OS=Homo sapiens GN=PSMD12 :O00232 26S proteasome non-ATPase regulatory subunit 12 OS=Homo sapiens GN=PSMD12 PE=1 SV=3 :,O00232-2 Isoform 2 of 26S proteasome non-ATPase regulatory subunit 12 OS=Homo sapiens GN=PSMD12 :O00232 26S proteasome non-ATPase regulatory subunit 12 OS=Homo sapiens GN=PSMD12 PE=1 SV=3 :O00232-2 Isoform 2 o…
AIYHSLGMTGIPIINVNNNC*ATGSTALFMAR	0.79995	0.096161	0.213428	-0.322018	1.017	0.670748	0.5686, 0.5686, 0.8301	0.8819	0.7123, 0.8559	0.736253	0.000664847	0.002419	-0.441726	3.17728	2.61636	3	C70 C94	SCP2	P22307-8 Isoform 8 of Non-specific lipid-transfer protein OS=Homo sapiens GN=SCP2 :P22307 Non-specific lipid-transfer protein OS=Homo sapiens GN=SCP2 PE=1 SV=2 :
AIYQC*FVWSGTAEAR	0.618011	--	--	-0.694295	0	0	0.618			0.618011	--	--	-0.694295	0	0	1	C44	USP22	Q9UPT9 Ubiquitin carboxyl-terminal hydrolase 22 OS=Homo sapiens GN=USP22 PE=1 SV=2 :
AKADAEC*YTAMK	1.26335	0.23449	0.386236	0.337251	0.629876	0.413147	1.2316		1.2951	1.26335	0.23449	0.349193	0.337251	0.629876	0.456935	2	C262 C262	ERLIN2	E5RHW4 Erlin-2 (Fragment) OS=Homo sapiens GN=ERLIN2 PE=1 SV=1 :O94905 Erlin-2 OS=Homo sapiens GN=ERLIN2 PE=1 SV=1 :
AKADALYPVVSAASIC*AK	0.884405	0.124134	0.256456	-0.177221	0.906111	0.590988	0.9236, 0.9680		0.8366, 0.8087	0.884233	0.0243236	0.0567183	-0.177501	1.61397	1.24628	2	C181 C181 ,C181	RNASEH2A	O75792 Ribonuclease H2 subunit A OS=Homo sapiens GN=RNASEH2A PE=1 SV=2 :O75792 Ribonuclease H2 subunit A OS=Homo sapiens GN=RNASEH2A PE=1 SV=2 :,O75792 Ribonuclease H2 subunit A OS=Homo sapiens GN=RNASEH2A PE=1 SV=2 :
AKADC*DISR	0.949355	0.148882	0.288851	-0.0749804	0.827159	0.539326		0.9198	0.9789, 0.9789	0.959211	0.144865	0.238567	-0.0600802	0.839038	0.622389	2	C919 C763 C957 C957	MPRIP	Q6WCQ1-3 Isoform 3 of Myosin phosphatase Rho-interacting protein OS=Homo sapiens GN=MPRIP :J3KSW8 Myosin phosphatase Rho-interacting protein (Fragment) OS=Homo sapiens GN=MPRIP PE=1 SV=1 :Q6WCQ1 Myosin phosphatase Rho-interacting protein OS=Homo sapiens GN=MPRIP PE=1 SV=3 :Q6WCQ1-2 Isoform 2 of Myosin phosphatase Rho-interacting protein OS=Homo sapiens GN=MPRIP :
AKADPDC*SNGQPQAAPTPGAPQNR	1.08454	0.22778	0.379357	0.117084	0.642485	0.420952	0.9758	1.1182, 1.1182	1.1405, 1.2428	1.1191	0.05161	0.104506	0.162335	1.28727	0.980857	3	C275	CCDC94	Q9BW85 Coiled-coil domain-containing protein 94 OS=Homo sapiens GN=CCDC94 PE=1 SV=1 :
AKAPEDC*EDGELPYGWEK	0.892113	--	--	-0.164702	0	0		0.8921		0.892113	--	--	-0.164702	0	0	1	C336 C336 C336 C336	MAGI3	Q5TCQ9-4 Isoform 4 of Membrane-associated guanylate kinase, WW and PDZ domain-containing protein 3 OS=Homo sapiens GN=MAGI3 :Q5TCQ9 Membrane-associated guanylate kinase, WW and PDZ domain-containing protein 3 OS=Homo sapiens GN=MAGI3 PE=1 SV=2 :Q5TCQ9-3 Isoform 3 of Membrane-associated guanylate kinase, WW and PDZ domain-containing protein 3 OS=Homo sapiens GN=MAGI3 :Q5TCQ9-2 Isoform 2 of Membran…
AKC*ELSSSVQTDINLPYLTMDSSGPK	0.923688	0.0232245	0.0705548	-0.114522	1.63405	1.15147	0.8425, 1.1340, 1.1268, 0.9694, 0.7973, 0.8238, 0.8425, 0.9694, 0.6907, 1.1268, 0.7161	16.0799, 0.8335, 0.9228, 0.8350, 0.8402, 0.9228, 1.0227, 0.8513, 1.0227	0.8635, 0.9008, 0.8635, 1.0011, 0.8732, 0.8656, 1.0040, 1.0731, 1.0040	1.44203	0.340179	0.467782	0.528106	0.468292	0.329957	3	C317 C317 C317 ,C317 C317 ,C317	HSPA9	P38646 Stress-70 protein, mitochondrial OS=Homo sapiens GN=HSPA9 PE=1 SV=2 :P38646 Stress-70 protein, mitochondrial OS=Homo sapiens GN=HSPA9 PE=1 SV=2 :P38646 Stress-70 protein, mitochondrial OS=Homo sapiens GN=HSPA9 PE=1 SV=2 :,P38646 Stress-70 protein, mitochondrial OS=Homo sapiens GN=HSPA9 PE=1 SV=2 :P38646 Stress-70 protein, mitochondrial OS=Homo sapiens GN=HSPA9 PE=1 SV=2 :,P38646 Stress-70 …
AKC*ELSSSVQTDINLPYLTM+DSSGPK	0.819711	0.14657	0.285613	-0.286812	0.833954	0.544222	0.7675, 0.8232	0.8308, 0.8308, 0.8221	0.8604, 0.8260, 0.8604, 0.8260, 0.9300	0.837703	0.00344499	0.0123895	-0.255488	2.46281	1.90695	3	C317,M334 C317,M334 ,C317,M334	HSPA9	P38646 Stress-70 protein, mitochondrial OS=Homo sapiens GN=HSPA9 PE=1 SV=2 :,P38646 Stress-70 protein, mitochondrial OS=Homo sapiens GN=HSPA9 PE=1 SV=2 :P38646 Stress-70 protein, mitochondrial OS=Homo sapiens GN=HSPA9 PE=1 SV=2 :
AKDC*ASAGELVDSEVVMLSAHWEK	1.14311	--	--	0.192967	0	0	1.1431			1.14311	--	--	0.192967	0	0	1	C34 C69 C52	DTNBP1	A0A087WYP9 Dysbindin OS=Homo sapiens GN=DTNBP1 PE=1 SV=1 :Q96EV8 Dysbindin OS=Homo sapiens GN=DTNBP1 PE=1 SV=1 :A6NFV8 Dysbindin OS=Homo sapiens GN=DTNBP1 PE=1 SV=3 :
AKEC*MAGTSGSEEVK	1.22046	0.125063	0.257819	0.287424	0.90287	0.588686	1.1496	1.2566	1.2551	1.22046	0.125063	0.212573	0.287424	0.90287	0.672492	3	C1076 C1105 C1105 C1082 ,C1076 C371 C1105 C1105 C1082	KTN1	Q86UP2-2 Isoform 2 of Kinectin OS=Homo sapiens GN=KTN1 :Q86UP2-4 Isoform 4 of Kinectin OS=Homo sapiens GN=KTN1 :Q86UP2 Kinectin OS=Homo sapiens GN=KTN1 PE=1 SV=1 :Q86UP2-3 Isoform 3 of Kinectin OS=Homo sapiens GN=KTN1 :,Q86UP2-2 Isoform 2 of Kinectin OS=Homo sapiens GN=KTN1 :G3V4Y7 Kinectin OS=Homo sapiens GN=KTN1 PE=1 SV=1 :Q86UP2-4 Isoform 4 of Kinectin OS=Homo sapiens GN=KTN1 :Q86UP2 Kinectin …
AKEC*M+AGTSGSEEVK	0.145215	0.254614	0.408855	-2.78374	0.594117	0.38843		0.1474	0.1431	0.145215	0.254614	0.372448	-2.78374	0.594117	0.428934	2	C1076,M1077 C1105,M1106 C1105,M1106 C1082,M1083	KTN1	Q86UP2-2 Isoform 2 of Kinectin OS=Homo sapiens GN=KTN1 :Q86UP2-4 Isoform 4 of Kinectin OS=Homo sapiens GN=KTN1 :Q86UP2 Kinectin OS=Homo sapiens GN=KTN1 PE=1 SV=1 :Q86UP2-3 Isoform 3 of Kinectin OS=Homo sapiens GN=KTN1 :
AKEGC*QSDSMR	1.37733	0.0913275	0.205547	0.46187	1.0394	0.687089		1.5055	1.2492, 1.2492	1.3346	0.0194839	0.0474383	0.416411	1.71033	1.32387	2	C1241 C1241 C1115 C1178	BPTF	Q12830-4 Isoform 4 of Nucleosome-remodeling factor subunit BPTF OS=Homo sapiens GN=BPTF :Q12830 Nucleosome-remodeling factor subunit BPTF OS=Homo sapiens GN=BPTF PE=1 SV=3 :Q12830-2 Isoform 2 of Nucleosome-remodeling factor subunit BPTF OS=Homo sapiens GN=BPTF :F5GXF5 Nucleosome-remodeling factor subunit BPTF (Fragment) OS=Homo sapiens GN=BPTF PE=1 SV=2 :
AKENDENC*GPTTTVFVGNISEK	1.15967	0.0593249	0.147024	0.213713	1.22676	0.832611	0.9648, 1.0851, 0.9648, 1.0851, 1.0642, 1.7166, 1.7166	1.0035, 0.9721, 1.0035, 1.0536, 1.6747, 1.0536	1.0001, 1.0001, 1.1113, 1.7307, 1.1113, 1.7307	1.21277	0.00862755	0.0306999	0.278301	2.06411	1.51286	3	C83 C83 ,C83	RBM25	P49756 RNA-binding protein 25 OS=Homo sapiens GN=RBM25 PE=1 SV=3 :,P49756 RNA-binding protein 25 OS=Homo sapiens GN=RBM25 PE=1 SV=3 :P49756 RNA-binding protein 25 OS=Homo sapiens GN=RBM25 PE=1 SV=3 :
AKEVLEEISC*YPENNDAK	0.874817	0.01342	0.0750036	-0.192947	1.87225	1.12492		0.8311	0.9482, 0.8867	0.888655	0.0806476	0.149435	-0.170305	1.09341	0.825548	2	C33 C33 C412 C418 C33 C33 C412 C418 ,C33 C33 C412 C418	CASK	Q5JS72 Peripheral plasma membrane protein CASK OS=Homo sapiens GN=CASK PE=1 SV=1 :O14936-5 Isoform 5 of Peripheral plasma membrane protein CASK OS=Homo sapiens GN=CASK :O14936-3 Isoform 3 of Peripheral plasma membrane protein CASK OS=Homo sapiens GN=CASK :O14936-4 Isoform 4 of Peripheral plasma membrane protein CASK OS=Homo sapiens GN=CASK :,Q5JS72 Peripheral plasma membrane protein CASK OS=Homo …
AKFEEYGPVIEC*DIVK	1.22537	0.14147	0.279062	0.293219	0.849335	0.554299	1.1364	1.1657, 1.1753	1.3669	1.21107	0.044251	0.0921934	0.276279	1.35408	1.0353	3	C107 C107	RBM4,RBM4B	Q9BWF3 RNA-binding protein 4 OS=Homo sapiens GN=RBM4 PE=1 SV=1 :Q9BQ04 RNA-binding protein 4B OS=Homo sapiens GN=RBM4B PE=1 SV=1 :,E9PB51 RNA-binding protein 4 (Fragment) OS=Homo sapiens GN=RBM4 PE=1 SV=1 :Q9BWF3 RNA-binding protein 4 OS=Homo sapiens GN=RBM4 PE=1 SV=1 :,Q9BQ04 RNA-binding protein 4B OS=Homo sapiens GN=RBM4B PE=1 SV=1 :Q9BWF3 RNA-binding protein 4 OS=Homo sapiens GN=RBM4 PE=1 SV=1…
AKFENLC*K	1.0856	0.348067	0.488775	0.118489	0.458338	0.310891	1.2392, 0.9391, 0.9487, 0.9709, 0.9384, 0.9559, 0.9391, 1.2392, 0.9709, 0.9384, 0.9559	1.0412, 1.0833, 0.9816, 1.0618, 1.0636, 1.0833, 0.9816, 1.2638, 1.0412, 1.0618, 1.0636	1.3182, 1.2210, 1.1988, 1.1892, 1.2562, 1.2009, 1.2210, 1.1988, 1.1892, 1.3182, 1.2562, 1.2009	1.10385	0.00458517	0.0165044	0.142541	2.33864	1.7824	3	C564 C564 C564 C564 C564 ,C564 C564 C564 C564 C564 C564	HSP90AB1	P08238 Heat shock protein HSP 90-beta OS=Homo sapiens GN=HSP90AB1 PE=1 SV=4 :P08238 Heat shock protein HSP 90-beta OS=Homo sapiens GN=HSP90AB1 PE=1 SV=4 :P08238 Heat shock protein HSP 90-beta OS=Homo sapiens GN=HSP90AB1 PE=1 SV=4 :P08238 Heat shock protein HSP 90-beta OS=Homo sapiens GN=HSP90AB1 PE=1 SV=4 :P08238 Heat shock protein HSP 90-beta OS=Homo sapiens GN=HSP90AB1 PE=1 SV=4 :,P08238 Heat s…
AKGNVYHLAC*FAC*FSCK	1.21928	--	--	0.286028	0	0	1.2193			1.21928	--	--	0.286028	0	0	1	C151,C154 C161,C164	LHX8	Q68G74-2 Isoform 2 of LIM/homeobox protein Lhx8 OS=Homo sapiens GN=LHX8 :Q68G74 LIM/homeobox protein Lhx8 OS=Homo sapiens GN=LHX8 PE=1 SV=2 :
AKHTQENC*ETWGVNGETGTLVDMK	1.1818	0.419231	0.564485	0.240987	0.377547	0.248348	1.3081, 1.2466, 1.6749	0.7963, 1.1231, 1.1840	1.0893, 1.3523, 0.8045, 1.1261, 1.3523	1.18705	0.268342	0.388364	0.247378	0.571311	0.410761	3	C475 C437 C430 C475 C437 C430	CCT3	P49368 T-complex protein 1 subunit gamma OS=Homo sapiens GN=CCT3 PE=1 SV=4 :P49368-2 Isoform 2 of T-complex protein 1 subunit gamma OS=Homo sapiens GN=CCT3 :B4DUR8 T-complex protein 1 subunit gamma OS=Homo sapiens GN=CCT3 PE=1 SV=1 :P49368 T-complex protein 1 subunit gamma OS=Homo sapiens GN=CCT3 PE=1 SV=4 :P49368-2 Isoform 2 of T-complex protein 1 subunit gamma OS=Homo sapiens GN=CCT3 :B4DUR8 T-…
AKINEAVEC*LLSLK	6.27479	--	--	2.64957	0	0	6.2748			6.27479	--	--	2.64957	0	0	1	C856	EPRS	P07814 Bifunctional glutamate/proline--tRNA ligase OS=Homo sapiens GN=EPRS PE=1 SV=5 :
AKLTPGC*EAEAETEAICFFVQQFTDMEHNR	0.934512	--	--	-0.0977146	0	0	0.9345			0.934512	--	--	-0.0977146	0	0	1	C2359 C2357	FASN	P49327 Fatty acid synthase OS=Homo sapiens GN=FASN PE=1 SV=3 :A0A0U1RQF0 Fatty acid synthase OS=Homo sapiens GN=FASN PE=1 SV=1 :
AKPPADPAAAASPC*R	1.17429	0.110163	0.235936	0.231786	0.957966	0.627206	1.0110, 1.0110, 1.0902	1.3247, 1.3247	1.1085, 1.4150, 1.1085, 1.0819	1.16396	0.0051188	0.0183851	0.219038	2.29083	1.73553	3	C127 C127 ,C127 C127 C127 C127	EGLN1	Q9GZT9 Egl nine homolog 1 OS=Homo sapiens GN=EGLN1 PE=1 SV=1 :Q9GZT9-2 Isoform 2 of Egl nine homolog 1 OS=Homo sapiens GN=EGLN1 :,Q9GZT9 Egl nine homolog 1 OS=Homo sapiens GN=EGLN1 PE=1 SV=1 :Q9GZT9-2 Isoform 2 of Egl nine homolog 1 OS=Homo sapiens GN=EGLN1 :Q9GZT9 Egl nine homolog 1 OS=Homo sapiens GN=EGLN1 PE=1 SV=1 :Q9GZT9-2 Isoform 2 of Egl nine homolog 1 OS=Homo sapiens GN=EGLN1 :
AKPPSSSSTC*TDSATR	1.18395	0.146052	0.284923	0.243609	0.835493	0.545272	1.1365, 1.1365	1.1907, 1.2814, 1.1907	1.4201, 1.1983, 1.1647, 1.4201, 1.1983	1.23373	0.00379289	0.0136347	0.303028	2.42103	1.86535	3	C267 C146 C302 C221 C119 C285 C267 C146 C302 C221 C119 C285 C267 C146 C302 C221 C119 C285 ,C267 C302 C285	DTNBP1	A0A087WYP9 Dysbindin OS=Homo sapiens GN=DTNBP1 PE=1 SV=1 :D6RJC6 Dysbindin OS=Homo sapiens GN=DTNBP1 PE=1 SV=1 :Q96EV8 Dysbindin OS=Homo sapiens GN=DTNBP1 PE=1 SV=1 :Q96EV8-3 Isoform 3 of Dysbindin OS=Homo sapiens GN=DTNBP1 :D6RAR7 Dysbindin (Fragment) OS=Homo sapiens GN=DTNBP1 PE=1 SV=1 :A6NFV8 Dysbindin OS=Homo sapiens GN=DTNBP1 PE=1 SV=3 :A0A087WYP9 Dysbindin OS=Homo sapiens GN=DTNBP1 PE=1 SV=…
AKPVATAPIPGTPWC*VVWTGDER	1.12612	0.00274115	0.015367	0.171367	2.56207	1.81341	1.1174, 1.1066, 1.2468, 1.1436, 0.8056, 1.1066, 1.0907, 0.7047, 1.0255, 1.1098, 1.1174, 1.0255, 1.1098, 1.2468	1.2297, 1.2511, 1.2415, 1.2208, 1.1147, 1.2511, 1.1108, 0.7335, 1.1853, 1.2297, 1.1108, 1.1853, 1.2415, 1.2208	1.1837, 1.2792, 1.3141, 1.1108, 1.2335, 1.1367, 0.8065, 1.2352, 1.1837, 0.8065, 1.2352, 1.2792, 1.2335	1.12979	0.000217325	0.000804926	0.176052	3.66289	3.09424	3	C535 C535 C535 C535 ,C535 C514 C535 C514 C535 C514 C535 C514 C535 C514 ,C535 C514 C535 C514 C535 C514 C535 C514	TCERG1	O14776 Transcription elongation regulator 1 OS=Homo sapiens GN=TCERG1 PE=1 SV=2 :O14776-2 Isoform 2 of Transcription elongation regulator 1 OS=Homo sapiens GN=TCERG1 :O14776 Transcription elongation regulator 1 OS=Homo sapiens GN=TCERG1 PE=1 SV=2 :O14776-2 Isoform 2 of Transcription elongation regulator 1 OS=Homo sapiens GN=TCERG1 :O14776 Transcription elongation regulator 1 OS=Homo sapiens GN=TC…
AKPYEGSILEADC*DILIPAASEK	0.841279	0.107105	0.231034	-0.249344	0.970189	0.636324	0.8015	0.8811		0.841279	0.107105	0.187964	-0.249344	0.970189	0.725925	2	C209 C376 C243	GLUD1	P00367-2 Isoform 2 of Glutamate dehydrogenase 1, mitochondrial OS=Homo sapiens GN=GLUD1 :P00367 Glutamate dehydrogenase 1, mitochondrial OS=Homo sapiens GN=GLUD1 PE=1 SV=2 :P00367-3 Isoform 3 of Glutamate dehydrogenase 1, mitochondrial OS=Homo sapiens GN=GLUD1 :
AKQNQVASPQPPHPGEITNAHNSSC*ISNK	1.4094	--	--	0.495085	0	0	1.4094			1.4094	--	--	0.495085	0	0	1	C78 C46 C78 C78	SUGP1	Q8IWZ8-2 Isoform 2 of SURP and G-patch domain-containing protein 1 OS=Homo sapiens GN=SUGP1 :V9GZ08 SURP and G-patch domain-containing protein 1 (Fragment) OS=Homo sapiens GN=SUGP1 PE=1 SV=1 :B4DVK3 SURP and G-patch domain-containing protein 1 OS=Homo sapiens GN=SUGP1 PE=1 SV=1 :Q8IWZ8 SURP and G-patch domain-containing protein 1 OS=Homo sapiens GN=SUGP1 PE=1 SV=2 :
AKSPQPPVEEEDEHFDDTVVC*LDTYNCDLHFK	0.945442	0.354338	0.495851	-0.0809388	0.450582	0.304649		0.9071	0.9838	0.945442	0.354338	0.482686	-0.0809388	0.450582	0.316335	2	C289 C270	HNRNPU	Q00839 Heterogeneous nuclear ribonucleoprotein U OS=Homo sapiens GN=HNRNPU PE=1 SV=6 :Q00839-2 Isoform Short of Heterogeneous nuclear ribonucleoprotein U OS=Homo sapiens GN=HNRNPU :
AKVDEFPLC*GHMVSDEYEQLSSEALEAAR	0.92269	0.464122	0.5979	-0.116082	0.333368	0.223371	1.2962, 1.3241, 0.7966, 0.8091, 0.8091	0.8554, 0.8804, 0.7215, 0.8728, 0.8368, 0.8898, 0.8898, 0.8554	1.0402, 1.0805, 1.1804, 1.0805, 1.0289, 1.0402	0.962501	0.134158	0.224363	-0.0551398	0.872383	0.649048	3	C49 C49	RPL10
AKVDEFPLC*GHM+VSDEYEQLSSEALEAAR	0.954902	0.599832	0.720909	-0.0665748	0.22197	0.14212	1.1073, 0.8901, 0.8901, 0.8391	1.0657, 0.9887, 0.9887, 0.8876, 0.9013, 0.7287	1.1357, 1.0650, 1.0779, 1.1095	0.976808	0.375247	0.505179	-0.0338525	0.425682	0.296554	3	C49,M52 C49,M52 C49,M52 C49,M52 ,C49,M52 C49,M52	RPL10
ALAC*IPVQELKR	7.20718	0.459982	0.594786	2.84943	0.337259	0.22564		2.2666	12.1478	7.20718	0.459982	0.59094	2.84943	0.337259	0.228456	2	C155 C197 C197 C197 C189 C194 ,C197	NGLY1	Q96IV0-5 Isoform 5 of Peptide-N(4)-(N-acetyl-beta-glucosaminyl)asparagine amidase OS=Homo sapiens GN=NGLY1 :Q96IV0-3 Isoform 3 of Peptide-N(4)-(N-acetyl-beta-glucosaminyl)asparagine amidase OS=Homo sapiens GN=NGLY1 :Q96IV0-2 Isoform 2 of Peptide-N(4)-(N-acetyl-beta-glucosaminyl)asparagine amidase OS=Homo sapiens GN=NGLY1 :Q96IV0 Peptide-N(4)-(N-acetyl-beta-glucosaminyl)asparagine amidase OS=Homo …
ALADLVHSHIQSNELC*SK	0.965114	0.655695	0.769542	-0.0512294	0.183298	0.113768	0.9044, 0.9080		1.0240, 1.0240	0.965105	0.374732	0.50461	-0.0512423	0.426279	0.297045	2	C395 C401	FECH	P22830 Ferrochelatase, mitochondrial OS=Homo sapiens GN=FECH PE=1 SV=2 :P22830-2 Isoform 2 of Ferrochelatase, mitochondrial OS=Homo sapiens GN=FECH :
ALAGC*DFLTISPK	0.104258	0.147183	0.286464	-3.26176	0.832141	0.54293	0.0738	0.1353	0.1037	0.104258	0.147183	0.241401	-3.26176	0.832141	0.617261	3	C250 C250	TALDO1	F2Z393 Transaldolase OS=Homo sapiens GN=TALDO1 PE=1 SV=1 :P37837 Transaldolase OS=Homo sapiens GN=TALDO1 PE=1 SV=2 :
ALAIEEFCKSLGHAC*IR	0.989692	0.642456	0.754864	-0.0149481	0.192157	0.122131	1.0308		0.8569, 1.4209	1.10288	0.834425	0.959303	0.141279	0.0786129	0.0180441	2	C107 C107	ABHD10	Q9NUJ1-3 Isoform 3 of Mycophenolic acid acyl-glucuronide esterase, mitochondrial OS=Homo sapiens GN=ABHD10 :Q9NUJ1 Mycophenolic acid acyl-glucuronide esterase, mitochondrial OS=Homo sapiens GN=ABHD10 PE=1 SV=1 :,Q9NUJ1 Mycophenolic acid acyl-glucuronide esterase, mitochondrial OS=Homo sapiens GN=ABHD10 PE=1 SV=1 :Q9NUJ1 Mycophenolic acid acyl-glucuronide esterase, mitochondrial OS=Homo sapiens GN…
ALAIEEFC*K	1.81199	--	--	0.857574	0	0	1.812			1.81199	--	--	0.857574	0	0	1	C100 C100	ABHD10	Q9NUJ1-3 Isoform 3 of Mycophenolic acid acyl-glucuronide esterase, mitochondrial OS=Homo sapiens GN=ABHD10 :Q9NUJ1 Mycophenolic acid acyl-glucuronide esterase, mitochondrial OS=Homo sapiens GN=ABHD10 PE=1 SV=1 :
ALAIMC*R	1.28689	0.31607	0.474378	0.363883	0.500217	0.323876	1.273	1.6445	0.9431	1.28689	0.31607	0.442224	0.363883	0.500217	0.354358	3	C104 C129 C83 C92 C100 C121 C69 C75 C112 C86 ,C149 C166 C149 C104 C129 C83 C92 C100 C121 C69 C75 C112 C86	PUF60	E9PN18 Poly(U)-binding-splicing factor PUF60 (Fragment) OS=Homo sapiens GN=PUF60 PE=1 SV=1 :E9PL19 Poly(U)-binding-splicing factor PUF60 (Fragment) OS=Homo sapiens GN=PUF60 PE=1 SV=1 :E9PMU7 Poly(U)-binding-splicing factor PUF60 (Fragment) OS=Homo sapiens GN=PUF60 PE=1 SV=1 :A0A0J9YVP6 Poly(U)-binding-splicing factor PUF60 (Fragment) OS=Homo sapiens GN=PUF60 PE=1 SV=1 :Q9UHX1 Poly(U)-binding-spli…
ALAKQC*VVFNCSDGLDYK	4.09889	--	--	2.03523	0	0		4.0989		4.09889	--	--	2.03523	0	0	1	C1450 C1450	DNAH3	Q8TD57-3 Isoform 3 of Dynein heavy chain 3, axonemal OS=Homo sapiens GN=DNAH3 :Q8TD57 Dynein heavy chain 3, axonemal OS=Homo sapiens GN=DNAH3 PE=2 SV=1 :
ALALEC*ER	1.26283	0.121516	0.252684	0.336656	0.915365	0.597421	1.1637	1.3307, 1.3307	1.2941, 1.2941	1.28265	0.00310391	0.0112068	0.359127	2.50809	1.95052	3	C372 C466 C481 C468	UACA	F5H2B9 Uveal autoantigen with coiled-coil domains and ankyrin repeats OS=Homo sapiens GN=UACA PE=1 SV=1 :H0YNH8 Uveal autoantigen with coiled-coil domains and ankyrin repeats OS=Homo sapiens GN=UACA PE=1 SV=1 :Q9BZF9 Uveal autoantigen with coiled-coil domains and ankyrin repeats OS=Homo sapiens GN=UACA PE=1 SV=2 :Q9BZF9-2 Isoform 2 of Uveal autoantigen with coiled-coil domains and ankyrin repeats…
ALALSC*VGAAVALHPESFFSK	1.05247	--	--	0.0737764	0	0		1.0525		1.05247	--	--	0.0737764	0	0	1	C718	HTT	P42858 Huntingtin OS=Homo sapiens GN=HTT PE=1 SV=2 :
ALANSLAC*QGK	1.29236	0.0950761	0.211618	0.37001	1.02193	0.674447	1.0171, 1.2083, 1.2293, 1.1489, 1.1510, 1.2083, 1.2293, 1.1647, 1.0171, 1.1533, 1.1504	1.4305, 1.3545, 1.3750, 1.4374, 1.4488, 1.5686, 1.1669, 1.3435, 1.3774, 1.4374, 1.4488, 1.5686, 1.4305, 1.1669	1.2284, 1.4666, 1.5410, 1.2583, 1.4452, 1.4666, 1.5410, 1.2284, 1.0956, 1.2583, 1.4514	1.31148	0.000158681	0.000586405	0.391195	3.79948	3.2318	3	C393 C339 C393 C339 C393 C339 C393 C339 C393 C339 C393 C339 C393 C339 ,C393 C339 C393 C339 C393 C339 C393 C339 C393 C339	ALDOA	P04075-2 Isoform 2 of Fructose-bisphosphate aldolase A OS=Homo sapiens GN=ALDOA :P04075 Fructose-bisphosphate aldolase A OS=Homo sapiens GN=ALDOA PE=1 SV=2 :P04075-2 Isoform 2 of Fructose-bisphosphate aldolase A OS=Homo sapiens GN=ALDOA :P04075 Fructose-bisphosphate aldolase A OS=Homo sapiens GN=ALDOA PE=1 SV=2 :P04075-2 Isoform 2 of Fructose-bisphosphate aldolase A OS=Homo sapiens GN=ALDOA :P040…
ALANVNIGSLIC*NVGAGGPAPAAGAAPAGGPAPSTAAAPAEEKK	1.07414	0.483268	0.615019	0.103181	0.315812	0.211111	1.5310, 1.0697, 1.0074, 1.0789, 1.3251, 1.9852, 1.1142, 1.3251	0.9012, 1.7916, 0.7578, 0.9978, 1.2071, 0.9598	1.1477, 1.1106, 1.3228, 1.1459, 0.8839, 1.1601	1.19115	0.272577	0.393286	0.252359	0.564511	0.405291	3	C61 C61 C61 C61 ,C61 C61 C61 C61 C61 C61	RPLP1	P05386 60S acidic ribosomal protein P1 OS=Homo sapiens GN=RPLP1 PE=1 SV=1 :P05386 60S acidic ribosomal protein P1 OS=Homo sapiens GN=RPLP1 PE=1 SV=1 :P05386 60S acidic ribosomal protein P1 OS=Homo sapiens GN=RPLP1 PE=1 SV=1 :P05386 60S acidic ribosomal protein P1 OS=Homo sapiens GN=RPLP1 PE=1 SV=1 :,P05386 60S acidic ribosomal protein P1 OS=Homo sapiens GN=RPLP1 PE=1 SV=1 :P05386 60S acidic ribos…
ALANVNIGSLIC*NVGAGGPAPAAGAAPAGGPAPSTAAAPAEEK	1.12652	0.153272	0.294273	0.171867	0.814537	0.53125	1.0231, 1.2869, 1.0190, 1.0231, 1.0148, 1.0248, 1.0460, 1.8964, 1.3115, 1.3169	1.3045, 0.8550, 0.9873, 0.9939, 1.0080, 1.2934, 1.2667, 1.1947, 1.1899, 1.2265	1.1204, 1.3159, 1.1022, 1.1218, 1.0892, 1.1203, 1.0965, 1.4809, 1.1105, 1.1197, 1.4332	1.17396	0.00351714	0.0126462	0.231388	2.45381	1.89804	3	C61 C61 ,C61	RPLP1	P05386 60S acidic ribosomal protein P1 OS=Homo sapiens GN=RPLP1 PE=1 SV=1 :P05386 60S acidic ribosomal protein P1 OS=Homo sapiens GN=RPLP1 PE=1 SV=1 :,P05386 60S acidic ribosomal protein P1 OS=Homo sapiens GN=RPLP1 PE=1 SV=1 :
ALAPLLLAFVTKPNSALESC*SFAR	3.19334	0.00261018	0.0148858	1.67506	2.58333	1.82723	2.4010, 2.1636, 1.0696, 0.9338, 2.6581, 1.3119, 9.5611, 1.1763, 0.8704, 9.5611, 2.1478, 1.0696	2.2024, 0.8764, 4.0024, 4.4658, 1.9978, 0.8864, 5.4072, 1.9978, 1.0433, 0.9808, 1.1005, 2.4849, 1.3393, 1.2840, 10.8009, 3.9585, 3.2337, 1.0435	2.8956, 2.1702, 1.0953, 12.6706, 1.9609, 2.8499, 2.1778, 1.0923, 2.2633, 1.9383, 1.1073, 2.7310, 0.9787, 4.0577, 2.8956, 1.1060, 2.7310, 1.5656	2.7566	0.000742942	0.00270195	1.46289	3.12905	2.56832	3	C573 C573 C573 C573 ,C573 C573 C573 C573 C573 C573 C573	RANGAP1	P46060 Ran GTPase-activating protein 1 OS=Homo sapiens GN=RANGAP1 PE=1 SV=1 :P46060 Ran GTPase-activating protein 1 OS=Homo sapiens GN=RANGAP1 PE=1 SV=1 :P46060 Ran GTPase-activating protein 1 OS=Homo sapiens GN=RANGAP1 PE=1 SV=1 :P46060 Ran GTPase-activating protein 1 OS=Homo sapiens GN=RANGAP1 PE=1 SV=1 :P46060 Ran GTPase-activating protein 1 OS=Homo sapiens GN=RANGAP1 PE=1 SV=1 :P46060 Ran GTP…
ALAPQAALIPEEEC*LAGDWLELDMPLTR	0.857611	0.365232	0.508973	-0.221604	0.437431	0.293305		0.6737, 0.6737, 0.8382, 0.8382	0.7227, 0.9963, 1.1219, 0.8943	0.844868	0.0358346	0.0775414	-0.243203	1.4457	1.11047	2	C830 C830	TONSL	Q96HA7-2 Isoform 2 of Tonsoku-like protein OS=Homo sapiens GN=TONSL :Q96HA7 Tonsoku-like protein OS=Homo sapiens GN=TONSL PE=1 SV=2 :
ALAPQAALIPEEEC*LAGDWLELDM+PLTR	0.998983	0.75229	0.832384	-0.00146836	0.123615	0.0796764		0.9322	1.0658	0.998983	0.75229	0.878221	-0.00146836	0.123615	0.056396	2	C830,M840 C830,M840	TONSL	Q96HA7-2 Isoform 2 of Tonsoku-like protein OS=Homo sapiens GN=TONSL :Q96HA7 Tonsoku-like protein OS=Homo sapiens GN=TONSL PE=1 SV=2 :
ALAPSAEC*PIAEENLAR	0.793435	0.247911	0.401847	-0.333816	0.605704	0.395939	0.651	0.9759	0.7488, 0.7586	0.783574	0.0562948	0.112515	-0.351859	1.24953	0.948791	3	C1285	MCM3AP	O60318 Germinal-center associated nuclear protein OS=Homo sapiens GN=MCM3AP PE=1 SV=2 :
ALASNTSFFSGC*SPIEEEAH	0.59255	0.143447	0.28145	-0.754992	0.843309	0.550599	0.4944, 0.4944	0.5419, 1.4521	0.3997	0.676517	0.0826157	0.152176	-0.563802	1.08294	0.817655	3	C1224 C1226 ,C1226 C1224	KIF4A,KIF4B	O95239 Chromosome-associated kinesin KIF4A OS=Homo sapiens GN=KIF4A PE=1 SV=3 :Q2VIQ3 Chromosome-associated kinesin KIF4B OS=Homo sapiens GN=KIF4B PE=2 SV=2 :,Q2VIQ3 Chromosome-associated kinesin KIF4B OS=Homo sapiens GN=KIF4B PE=2 SV=2 :O95239 Chromosome-associated kinesin KIF4A OS=Homo sapiens GN=KIF4A PE=1 SV=3 :
ALC*ADEYR	1.40058	0.0999271	0.219366	0.486021	1.00032	0.658831	2.0687, 1.0919	1.1932	1.4388	1.44817	0.0892113	0.16208	0.534236	1.04958	0.790271	3	C332 ,C332 C332	IRS4	O14654 Insulin receptor substrate 4 OS=Homo sapiens GN=IRS4 PE=1 SV=1 :,O14654 Insulin receptor substrate 4 OS=Homo sapiens GN=IRS4 PE=1 SV=1 :O14654 Insulin receptor substrate 4 OS=Homo sapiens GN=IRS4 PE=1 SV=1 :
ALC*AEADRLQQSHPLSATQIQVK	1.48957	0.0824674	0.190495	0.574896	1.08372	0.720116	1.5472	1.6097	1.3118	1.48957	0.0824674	0.15197	0.574896	1.08372	0.818241	3	C315 ,C315 C315 C315 C315	SPTAN1	Q13813-3 Isoform 3 of Spectrin alpha chain, non-erythrocytic 1 OS=Homo sapiens GN=SPTAN1 :Q13813-2 Isoform 2 of Spectrin alpha chain, non-erythrocytic 1 OS=Homo sapiens GN=SPTAN1 :Q13813 Spectrin alpha chain, non-erythrocytic 1 OS=Homo sapiens GN=SPTAN1 PE=1 SV=3 :A0A0D9SF54 Spectrin alpha chain, non-erythrocytic 1 OS=Homo sapiens GN=SPTAN1 PE=1 SV=1 :,A0A0D9SF54 Spectrin alpha chain, non-erythro…
ALC*AIASLGSSDLLPQEHILLR	0.836642	0.19644	0.344486	-0.257317	0.706769	0.462828	0.8021		0.8712	0.836642	0.19644	0.302907	-0.257317	0.706769	0.518691	2	C302 C218 ,C302	ENTHD2	Q96N21 AP-4 complex accessory subunit tepsin OS=Homo sapiens GN=ENTHD2 PE=1 SV=1 :Q96N21-2 Isoform 2 of AP-4 complex accessory subunit tepsin OS=Homo sapiens GN=ENTHD2 :,Q96N21 AP-4 complex accessory subunit tepsin OS=Homo sapiens GN=ENTHD2 PE=1 SV=1 :
ALC*ASDVSK	0.556493	0.150473	0.29095	-0.845565	0.822541	0.536181	0.5797, 0.5797	0.5332		0.564245	0.00477515	0.0171546	-0.825607	2.32101	1.76562	2	C31 C31 C31	TWSG1	Q9GZX9-2 Isoform 2 of Twisted gastrulation protein homolog 1 OS=Homo sapiens GN=TWSG1 :J3QS03 Twisted gastrulation protein homolog 1 OS=Homo sapiens GN=TWSG1 PE=1 SV=1 :Q9GZX9 Twisted gastrulation protein homolog 1 OS=Homo sapiens GN=TWSG1 PE=1 SV=1 :
ALC*CQARALLR	4.9884	--	--	2.31858	0	0		4.9884		4.9884	--	--	2.31858	0	0	1	C881 C781	ZNRF3	Q9ULT6 E3 ubiquitin-protein ligase ZNRF3 OS=Homo sapiens GN=ZNRF3 PE=1 SV=3 :Q9ULT6-2 Isoform 2 of E3 ubiquitin-protein ligase ZNRF3 OS=Homo sapiens GN=ZNRF3 :
ALC*DGLIDELNQALK	0.760155	0.201709	0.349742	-0.395634	0.695274	0.456252	0.8300, 0.8300	0.6903		0.783425	1.6662e-05	6.8343e-05	-0.352133	4.77827	4.16531	2	C62	ECHS1	P30084 Enoyl-CoA hydratase, mitochondrial OS=Homo sapiens GN=ECHS1 PE=1 SV=4 :
ALC*DNVDTR	0.741573	--	--	-0.431339	0	0	0.7416			0.741573	--	--	-0.431339	0	0	1	C589 C506 C519 C506	CARS	P49589-3 Isoform 3 of Cysteine--tRNA ligase, cytoplasmic OS=Homo sapiens GN=CARS :P49589-2 Isoform 2 of Cysteine--tRNA ligase, cytoplasmic OS=Homo sapiens GN=CARS :B4DKY1 Cysteine--tRNA ligase, cytoplasmic OS=Homo sapiens GN=CARS PE=1 SV=1 :P49589 Cysteine--tRNA ligase, cytoplasmic OS=Homo sapiens GN=CARS PE=1 SV=3 :
ALC*DPLEEVR	1.23645	--	--	0.306199	0	0		1.2364		1.23645	--	--	0.306199	0	0	1	C2015	GCN1	Q92616 eIF-2-alpha kinase activator GCN1 OS=Homo sapiens GN=GCN1 PE=1 SV=6 :
ALC*DVGTAISCSR	0.148308	0.0446971	0.119907	-2.75333	1.34972	0.921155	0.1294		0.1672	0.148308	0.0446971	0.092962	-2.75333	1.34972	1.03169	2	C43 C43 C43 C43 C43 C43	VKORC1	F8W9H0 Vitamin K epoxide reductase complex subunit 1 OS=Homo sapiens GN=VKORC1 PE=4 SV=1 :Q9BQB6-3 Isoform 3 of Vitamin K epoxide reductase complex subunit 1 OS=Homo sapiens GN=VKORC1 :Q9BQB6-2 Isoform 2 of Vitamin K epoxide reductase complex subunit 1 OS=Homo sapiens GN=VKORC1 :E9PLN8 Uncharacterized protein (Fragment) OS=Homo sapiens PE=4 SV=1 :I3L3B4 Uncharacterized protein (Fragment) OS=Homo …
ALC*ELESGIPAAESQIVYAERPLTDNHR	1.55326	0.0792772	0.184939	0.635301	1.10085	0.732971	1.7493, 1.7493	1.6029, 1.6029	1.6461, 0.3813	1.45531	0.0190726	0.0467754	0.541324	1.71959	1.32998	3	C34 C34	DDI2	Q5TDH0 Protein DDI1 homolog 2 OS=Homo sapiens GN=DDI2 PE=1 SV=1 :Q5TDH0-3 Isoform 3 of Protein DDI1 homolog 2 OS=Homo sapiens GN=DDI2 :
ALC*GFTEAAAQAAYLVGVSDPNSQAGQQGLVEPTQFAR	0.798351	0.281351	0.437684	-0.324905	0.550751	0.358839	1.3636, 0.8177, 0.7546, 0.7535, 0.7434, 0.8506, 0.7546, 0.5758	0.7105, 0.8380, 0.7486, 0.6565, 0.8380, 0.7486, 0.4832, 0.4832	0.9752, 1.2981, 0.9376, 0.9136, 0.9752, 0.8755	0.822529	0.00291367	0.0105246	-0.281862	2.53556	1.9778	3	C1434	TLN1	Q9Y490 Talin-1 OS=Homo sapiens GN=TLN1 PE=1 SV=3 :
ALC*GLDESK	0.730629	0.0723049	0.17283	-0.452788	1.14083	0.762381		0.6511	0.7891, 0.9533	0.797838	0.17899	0.281391	-0.325833	0.747172	0.550689	2	C552 C682 C618 C486 C568	LONP1	K7EJE8 Lon protease homolog, mitochondrial OS=Homo sapiens GN=LONP1 PE=1 SV=1 :P36776 Lon protease homolog, mitochondrial OS=Homo sapiens GN=LONP1 PE=1 SV=2 :P36776-2 Isoform 2 of Lon protease homolog, mitochondrial OS=Homo sapiens GN=LONP1 :P36776-3 Isoform 3 of Lon protease homolog, mitochondrial OS=Homo sapiens GN=LONP1 :K7EKE6 Lon protease homolog, mitochondrial OS=Homo sapiens GN=LONP1 PE=1 …
ALC*HLNVPVTVVLDAAVGYIMEK	0.790236	0.190933	0.338172	-0.339645	0.719119	0.470862	0.9649, 0.9649, 0.8643, 0.8643	0.8985, 0.8985, 0.8407, 0.8407	0.9524, 0.9624, 0.3872, 1.0942	0.877771	0.129776	0.21881	-0.188083	0.886805	0.659933	3	C169 ,C169 C169	EIF2B1	Q14232 Translation initiation factor eIF-2B subunit alpha OS=Homo sapiens GN=EIF2B1 PE=1 SV=1 :,Q14232 Translation initiation factor eIF-2B subunit alpha OS=Homo sapiens GN=EIF2B1 PE=1 SV=1 :Q14232 Translation initiation factor eIF-2B subunit alpha OS=Homo sapiens GN=EIF2B1 PE=1 SV=1 :
ALC*HLNVPVTVVLDAAVGYIM+EK	0.839736	0.481914	0.614093	-0.251993	0.31703	0.211766		0.7535, 0.6628	0.9607	0.79235	0.163737	0.262798	-0.33579	0.785853	0.580378	2	C169,M187	EIF2B1	Q14232 Translation initiation factor eIF-2B subunit alpha OS=Homo sapiens GN=EIF2B1 PE=1 SV=1 :
ALC*IDQLDVFLQK	4.10159	0.0875843	0.199245	2.03618	1.05757	0.700612	1.0968, 3.5415, 1.0968, 9.7818	8.3606, 2.4150, 2.4150	1.2023, 8.9512, 6.5844, 1.2023, 10.0333, 0.8774	4.42757	0.0263916	0.0605307	2.14652	1.57853	1.21802	3	C53 C53 C53 C53 C53 C53 C53 C53 C53 C53 ,C53 C53 C53 C53	RBM26	Q5T8P6 RNA-binding protein 26 OS=Homo sapiens GN=RBM26 PE=1 SV=3 :A0A087X0H9 RNA-binding protein 26 OS=Homo sapiens GN=RBM26 PE=1 SV=1 :Q5T8P6-6 Isoform 6 of RNA-binding protein 26 OS=Homo sapiens GN=RBM26 :Q5T8P6-2 Isoform 2 of RNA-binding protein 26 OS=Homo sapiens GN=RBM26 :Q5T8P6-3 Isoform 3 of RNA-binding protein 26 OS=Homo sapiens GN=RBM26 :Q5T8P6 RNA-binding protein 26 OS=Homo sapiens GN=R…
ALC*KYEECQK	2.78529	0.112855	0.240201	1.47783	0.947479	0.619425	2.0511, 2.0511	2.7417	3.5631	2.60173	0.0995891	0.177149	1.37947	1.00179	0.751662	3	C111	SURF2	Q15527 Surfeit locus protein 2 OS=Homo sapiens GN=SURF2 PE=1 SV=3 :
ALC*PDHDSDSSGKDPR	1.38826	--	--	0.473283	0	0		1.3883		1.38826	--	--	0.473283	0	0	1	C146	SLC39A6	Q13433 Zinc transporter ZIP6 OS=Homo sapiens GN=SLC39A6 PE=1 SV=3 :
ALC*QITDSTMLQAIER	1.10243	--	--	0.140687	0	0		1.1024		1.10243	--	--	0.140687	0	0	1	C129	COPG1	Q9Y678 Coatomer subunit gamma-1 OS=Homo sapiens GN=COPG1 PE=1 SV=1 :
ALC*SFVTEDEVEWMR	6.14468	0.0694554	0.168015	2.61934	1.15829	0.774651		6.201	6.0883	6.14468	0.0694554	0.133046	2.61934	1.15829	0.875997	2	C353	MRPS9	P82933 28S ribosomal protein S9, mitochondrial OS=Homo sapiens GN=MRPS9 PE=1 SV=2 :
ALC*SLKEELIFAQEEK	2.10257	0.183352	0.329746	1.07215	0.736713	0.48182	2.8085	1.0302	2.469	2.10257	0.183352	0.286448	1.07215	0.736713	0.542954	3	C1144 C1144 C1156 C1156 C1155 C1156	AKAP9	Q99996-3 Isoform 3 of A-kinase anchor protein 9 OS=Homo sapiens GN=AKAP9 :Q99996-2 Isoform 2 of A-kinase anchor protein 9 OS=Homo sapiens GN=AKAP9 :Q99996-6 Isoform 6 of A-kinase anchor protein 9 OS=Homo sapiens GN=AKAP9 :Q99996 A-kinase anchor protein 9 OS=Homo sapiens GN=AKAP9 PE=1 SV=3 :A0A0A0MRF6 A-kinase anchor protein 9 OS=Homo sapiens GN=AKAP9 PE=1 SV=1 :Q99996-5 Isoform 5 of A-kinase anch…
ALC*TPGYNAR	0.928486	0.564255	0.687614	-0.107049	0.248525	0.162655	0.9466	0.7479	1.091	0.928486	0.564255	0.692069	-0.107049	0.248525	0.159851	3	C163	HGH1	Q9BTY7 Protein HGH1 homolog OS=Homo sapiens GN=HGH1 PE=1 SV=1 :
ALC*YVISGQDQR	0.142658	0.031917	0.0915651	-2.80937	1.49598	1.03827	0.1290, 0.1344, 0.1428	0.1350, 0.1441, 0.1328, 0.1350	0.1646, 0.1549, 0.1646, 0.1549, 0.1688	0.146738	0.00139354	0.00504248	-2.76869	2.85588	2.29736	3	C975 C949 C975 C949 ,C975 C949 C975 C949 C975 C949	MAP1S	Q66K74 Microtubule-associated protein 1S OS=Homo sapiens GN=MAP1S PE=1 SV=2 :Q66K74-2 Isoform 2 of Microtubule-associated protein 1S OS=Homo sapiens GN=MAP1S :Q66K74 Microtubule-associated protein 1S OS=Homo sapiens GN=MAP1S PE=1 SV=2 :Q66K74-2 Isoform 2 of Microtubule-associated protein 1S OS=Homo sapiens GN=MAP1S :,Q66K74 Microtubule-associated protein 1S OS=Homo sapiens GN=MAP1S PE=1 SV=2 :Q66…
ALDC*SSSIR	0.905775	0.338309	0.477389	-0.142776	0.470687	0.321127	0.874	0.81	1.0332	0.905775	0.338309	0.465792	-0.142776	0.470687	0.331808	3	C36 C209	MTA2	O94776-2 Isoform 2 of Metastasis-associated protein MTA2 OS=Homo sapiens GN=MTA2 :O94776 Metastasis-associated protein MTA2 OS=Homo sapiens GN=MTA2 PE=1 SV=1 :
ALDC*SSSVR	0.927126	0.523147	0.648824	-0.109162	0.281377	0.187873	0.9068	0.8481	1.0265, 1.0265	0.95197	0.469339	0.599598	-0.0710117	0.328513	0.22214	3	C229 C229 C229	MTA1	Q13330-2 Isoform Short of Metastasis-associated protein MTA1 OS=Homo sapiens GN=MTA1 :Q13330 Metastasis-associated protein MTA1 OS=Homo sapiens GN=MTA1 PE=1 SV=2 :E7ESY4 Metastasis-associated protein MTA1 OS=Homo sapiens GN=MTA1 PE=1 SV=1 :
ALDDDEDVKVC*AGDDVQTGGPGAEEMR	0.996882	0.645768	0.763925	-0.00450576	0.189924	0.116949		1.2404	1.0217, 0.6609	0.974321	0.577879	0.705422	-0.0375307	0.238163	0.151551	2	C404 C404 C830 ,C404	BIVM,ERCC5	P28715 DNA repair protein complementing XP-G cells OS=Homo sapiens GN=ERCC5 PE=1 SV=3 :A0A087WUH0 DNA repair protein-complementing XP-G cells OS=Homo sapiens GN=ERCC5 PE=1 SV=1 :R4GMW8 Protein BIVM-ERCC5 (Fragment) OS=Homo sapiens GN=BIVM-ERCC5 PE=4 SV=1 :,A0A087WUH0 DNA repair protein-complementing XP-G cells OS=Homo sapiens GN=ERCC5 PE=1 SV=1 :
ALDDKNC*WEK	0.764742	--	--	-0.386955	0	0			0.7647	0.764742	--	--	-0.386955	0	0	1	C682 C673	COPA	P53621-2 Isoform 2 of Coatomer subunit alpha OS=Homo sapiens GN=COPA :P53621 Coatomer subunit alpha OS=Homo sapiens GN=COPA PE=1 SV=2 :
ALDGAFTEENRAQC*R	4.949	0.19807	0.345888	2.30714	0.703181	0.461065	5.8209	1.0816	7.9445	4.949	0.19807	0.304878	2.30714	0.703181	0.515874	3	C1558	TLN1	Q9Y490 Talin-1 OS=Homo sapiens GN=TLN1 PE=1 SV=3 :
ALDINPQSSVLLC*HIGVVQHALK	0.611511	0.294054	0.451275	-0.709549	0.531573	0.345559		0.6237, 0.6237	0.5993	0.615583	0.0148794	0.0381125	-0.699974	1.82741	1.41893	2	C673 C679 C672	CDC27	P30260 Cell division cycle protein 27 homolog OS=Homo sapiens GN=CDC27 PE=1 SV=2 :P30260-2 Isoform 2 of Cell division cycle protein 27 homolog OS=Homo sapiens GN=CDC27 :G5EA36 Cell division cycle 27, isoform CRA_c OS=Homo sapiens GN=CDC27 PE=1 SV=1 :
ALDLDSSC*KEAADGYQR	0.898163	0.440758	0.577626	-0.154951	0.3558	0.238353	0.8026, 12.1691, 0.6350, 0.6610, 0.7471, 0.6610, 0.7707, 0.8375, 0.8205, 12.1691, 0.8026, 0.7707, 0.8375, 0.8205	0.8432, 0.8575, 0.8986, 1.5981, 0.8238, 0.8398, 0.7575, 0.8021, 0.8575, 0.8986, 1.5981, 15.5958, 13.4171, 0.8432, 0.8021	1.0851, 1.0866, 1.0349, 2.4169, 12.1174, 1.0155, 0.8273, 0.8057, 0.9364, 0.8057, 1.0360, 1.0866, 1.0349, 2.4169, 17.3415, 12.1174, 1.0851, 1.0360	2.85582	0.187723	0.292044	1.51391	0.726482	0.534552	3	C461 C508 C437 C461 C508 C437 C461 C508 C437 C461 C508 C437 C461 C508 C437 C461 C508 C437 C461 C508 C437 ,C461 C508 C461 C508 C461 C508 C461 C508 C461 C508	STIP1	P31948 Stress-induced-phosphoprotein 1 OS=Homo sapiens GN=STIP1 PE=1 SV=1 :P31948-2 Isoform 2 of Stress-induced-phosphoprotein 1 OS=Homo sapiens GN=STIP1 :P31948-3 Isoform 3 of Stress-induced-phosphoprotein 1 OS=Homo sapiens GN=STIP1 :P31948 Stress-induced-phosphoprotein 1 OS=Homo sapiens GN=STIP1 PE=1 SV=1 :P31948-2 Isoform 2 of Stress-induced-phosphoprotein 1 OS=Homo sapiens GN=STIP1 :P31948-3 …
ALDLDSSC*K	0.934668	0.56403	0.687448	-0.0974744	0.248698	0.16276	0.8709, 0.7623, 0.8838, 0.9251, 0.8143, 0.9482, 0.7442, 0.9251, 0.9260, 0.8709, 0.8143, 0.9482	0.8695, 1.1245, 0.9546, 0.8609, 0.9811, 1.1245, 0.9022, 0.9546, 0.8695, 0.8609, 0.9811	1.1428, 1.0696, 0.9038, 1.0469, 1.1478, 1.1796, 1.0648, 1.0696, 0.9038, 1.0469, 1.1478, 1.1796, 1.1428, 1.0648	0.973721	0.174067	0.275438	-0.0384203	0.759283	0.559977	3	C461 C508 C437 C461 C508 C437 C461 C508 C437 C461 C508 C437 C461 C508 C437 C461 C508 C437 C461 C508 C437 ,C461 C508 C437 C461 C508 C437 C461 C508 C437 C461 C508 C437 C461 C508 C437 C461 C508 C437 ,C461 C508 C461 C508 C461 C508 C461 C508 C461 C508 C461 C508	STIP1	P31948 Stress-induced-phosphoprotein 1 OS=Homo sapiens GN=STIP1 PE=1 SV=1 :P31948-2 Isoform 2 of Stress-induced-phosphoprotein 1 OS=Homo sapiens GN=STIP1 :P31948-3 Isoform 3 of Stress-induced-phosphoprotein 1 OS=Homo sapiens GN=STIP1 :P31948 Stress-induced-phosphoprotein 1 OS=Homo sapiens GN=STIP1 PE=1 SV=1 :P31948-2 Isoform 2 of Stress-induced-phosphoprotein 1 OS=Homo sapiens GN=STIP1 :P31948-3 …
ALDVGSGSGILTAC*FAR	1.11059	0.565667	0.688633	0.151322	0.247439	0.162012	0.8339, 0.9446, 0.9484, 15.5972, 1.0407, 0.9826, 0.9518, 1.7671, 1.2543, 0.8339, 1.7671, 1.2543, 0.9446, 0.9834, 0.9826	1.1974, 0.2001, 1.1974, 0.9032, 0.8917, 0.9200, 0.8917, 0.8993, 0.9200	0.7602, 0.9136, 0.9510, 0.9321, 0.1054, 0.7602, 0.1134, 0.9621, 0.9136, 0.9510, 0.9321, 0.9621	1.34345	0.443309	0.574216	0.425939	0.353293	0.240924	3	C153 C95 C153 C64 C95 C153 C95 C153 C64 C95 ,C153 C95 C153 C95 C153 C95 C153 C95 ,C153 C95 C153 C95 C153 C95 C153 C95 C153 C95 C153 C95	PCMT1	A0A0A0MRJ6 Protein-L-isoaspartate O-methyltransferase OS=Homo sapiens GN=PCMT1 PE=1 SV=1 :P22061 Protein-L-isoaspartate(D-aspartate) O-methyltransferase OS=Homo sapiens GN=PCMT1 PE=1 SV=4 :H7BY58 Protein-L-isoaspartate O-methyltransferase OS=Homo sapiens GN=PCMT1 PE=1 SV=1 :P22061-2 Isoform 2 of Protein-L-isoaspartate(D-aspartate) O-methyltransferase OS=Homo sapiens GN=PCMT1 :A0A0A0MRJ6 Protein-L…
ALEATTEHIRQELAVFC*SPEPPAK	4.00607	0.00883413	0.0543054	2.00219	2.05384	1.26516		4.4783, 3.8346, 0.8935	4.6163, 4.0768	3.5799	0.0226068	0.053594	1.83992	1.64576	1.27088	2	C2161	TLN1	Q9Y490 Talin-1 OS=Homo sapiens GN=TLN1 PE=1 SV=3 :
ALEAVSSC*VR	0.494283	0.000998169	0.00614054	-1.01659	3.0008	2.21179		0.3675	0.621	0.494283	0.000998169	0.00362537	-1.01659	3.0008	2.44065	2	C479	MARS2	Q96GW9 Methionine--tRNA ligase, mitochondrial OS=Homo sapiens GN=MARS2 PE=1 SV=2 :
ALECFC*QAASEVGKEEFLDR	0.352231	--	--	-1.50541	0	0			0.3522	0.352231	--	--	-1.50541	0	0	1	C896 C931	NUP160	G3V198 Nuclear pore complex protein Nup160 (Fragment) OS=Homo sapiens GN=NUP160 PE=1 SV=2 :Q12769 Nuclear pore complex protein Nup160 OS=Homo sapiens GN=NUP160 PE=1 SV=3 :
ALEC*HPDKHPENPK	1.31103	0.0691127	0.16753	0.390699	1.16044	0.775907	1.4107, 0.8525, 1.4107, 0.8525, 1.4533	1.7952, 0.9198, 1.7952, 0.9198	1.1747, 1.1051, 2.2178, 1.5107, 1.1747, 1.1051, 2.2178	1.36973	0.0192912	0.0470944	0.453896	1.71464	1.32703	3	C41 C41 C41 C41 C41 C41 C41 C41 ,C41 C41 C41 C41	DNAJC12	S4R3E2 DnaJ homolog subfamily C member 12 OS=Homo sapiens GN=DNAJC12 PE=1 SV=1 :Q9UKB3 DnaJ homolog subfamily C member 12 OS=Homo sapiens GN=DNAJC12 PE=1 SV=1 :S4R3E2 DnaJ homolog subfamily C member 12 OS=Homo sapiens GN=DNAJC12 PE=1 SV=1 :Q9UKB3 DnaJ homolog subfamily C member 12 OS=Homo sapiens GN=DNAJC12 PE=1 SV=1 :,S4R3E2 DnaJ homolog subfamily C member 12 OS=Homo sapiens GN=DNAJC12 PE=1 SV=1…
ALEC*LPSKEHVDVIAK	2.89141	--	--	1.53177	0	0			2.8914	2.89141	--	--	1.53177	0	0	1	C1754	PDCD11	Q14690 Protein RRP5 homolog OS=Homo sapiens GN=PDCD11 PE=1 SV=3 :
ALEDFEATDLKVEELTALGNLGDMPVDFC*TTR	1.25412	--	--	0.32667	0	0		1.2541		1.25412	--	--	0.32667	0	0	1	C2025	ZNF318	Q5VUA4 Zinc finger protein 318 OS=Homo sapiens GN=ZNF318 PE=1 SV=2 :
ALEDPAHFEVWC*QNTGEVAFLTK	0.893799	0.252396	0.406679	-0.161977	0.597917	0.390748	1.0555, 0.6625	0.9497, 0.9497		0.904362	0.296883	0.420625	-0.145028	0.527415	0.376105	2	C451	PARS2	Q7L3T8 Probable proline--tRNA ligase, mitochondrial OS=Homo sapiens GN=PARS2 PE=1 SV=1 :
ALEEGLTPQEIC*DKYHIIHADIYR	0.983228	0.852808	0.873408	-0.0244024	0.0691486	0.0587827	0.9847, 0.9441, 1.1586, 0.9441, 1.1586	0.9092, 0.8505, 0.8505, 0.9065, 0.9092	1.1500, 1.0877, 1.2987, 1.0877, 1.0733, 1.0733, 1.1500, 0.8520	1.0216	0.638324	0.766389	0.030831	0.194959	0.115551	3	C333 C333 ,C333	MARS	P56192 Methionine--tRNA ligase, cytoplasmic OS=Homo sapiens GN=MARS PE=1 SV=2 :,P56192 Methionine--tRNA ligase, cytoplasmic OS=Homo sapiens GN=MARS PE=1 SV=2 :P56192-2 Isoform 2 of Methionine--tRNA ligase, cytoplasmic OS=Homo sapiens GN=MARS :,P56192-2 Isoform 2 of Methionine--tRNA ligase, cytoplasmic OS=Homo sapiens GN=MARS :P56192 Methionine--tRNA ligase, cytoplasmic OS=Homo sapiens GN=MARS PE=…
ALEEGLTPQEIC*DK	3.13352	--	--	1.64778	0	0	3.1335			3.13352	--	--	1.64778	0	0	1	C333	MARS	P56192 Methionine--tRNA ligase, cytoplasmic OS=Homo sapiens GN=MARS PE=1 SV=2 :
ALEEPAEEEVLEVEAAC*EK	2.1095	--	--	1.0769	0	0	2.1095			2.1095	--	--	1.0769	0	0	1	C91	ZNF710	Q8N1W2 Zinc finger protein 710 OS=Homo sapiens GN=ZNF710 PE=2 SV=2 :
ALEFAPAC*HR	1.08397	0.473009	0.605882	0.116318	0.325131	0.217612	0.8973, 1.9096, 0.8973, 0.8352	0.9596, 0.9596, 2.5173, 1.2687, 0.9353, 0.9353	1.2707, 1.2245, 2.4999, 1.2814, 1.2814	1.31154	0.125498	0.212892	0.391261	0.901364	0.671841	3	C175 ,C175 C175 ,C175 C119	DNAJC7	Q99615 DnaJ homolog subfamily C member 7 OS=Homo sapiens GN=DNAJC7 PE=1 SV=2 :Q99615 DnaJ homolog subfamily C member 7 OS=Homo sapiens GN=DNAJC7 PE=1 SV=2 :,Q99615 DnaJ homolog subfamily C member 7 OS=Homo sapiens GN=DNAJC7 PE=1 SV=2 :,Q99615 DnaJ homolog subfamily C member 7 OS=Homo sapiens GN=DNAJC7 PE=1 SV=2 :Q99615-2 Isoform 2 of DnaJ homolog subfamily C member 7 OS=Homo sapiens GN=DNAJC7 :
ALEIC*GAQR	1.49727	0.136193	0.271875	0.582336	0.865846	0.565631	1.5127	1.4818		1.49727	0.136193	0.227029	0.582336	0.865846	0.643918	2	C135	TSPYL1	Q9H0U9 Testis-specific Y-encoded-like protein 1 OS=Homo sapiens GN=TSPYL1 PE=1 SV=3 :
ALEIPGEELPGVC*SAR	0.609862	0.253612	0.407782	-0.713446	0.59583	0.389572	0.8668, 0.6529, 0.2637, 0.2272	0.7315, 0.7896, 0.7315, 0.8306	0.7748, 0.7880, 0.8081, 0.5906, 0.7748	0.679232	0.0392477	0.0836321	-0.558024	1.40619	1.07763	3	C153 C183 C144 C152 C183 C112 C195 C152 C100 C195 C152 C101 C144 C100 C152	FDXR	J3QQX3 NADPH:adrenodoxin oxidoreductase, mitochondrial OS=Homo sapiens GN=FDXR PE=1 SV=2 :A0A0A0MSZ4 NADPH:adrenodoxin oxidoreductase, mitochondrial OS=Homo sapiens GN=FDXR PE=1 SV=1 :P22570-5 Isoform 5 of NADPH:adrenodoxin oxidoreductase, mitochondrial OS=Homo sapiens GN=FDXR :A0A0C4DGN7 NADPH:adrenodoxin oxidoreductase, mitochondrial OS=Homo sapiens GN=FDXR PE=1 SV=1 :P22570-7 Isoform 7 of NADP…
ALELC*EILAK	0.453436	--	--	-1.14103	0	0		0.4534		0.453436	--	--	-1.14103	0	0	1	C274 C341 C190	FNTA	P49354-2 Isoform 2 of Protein farnesyltransferase/geranylgeranyltransferase type-1 subunit alpha OS=Homo sapiens GN=FNTA :P49354 Protein farnesyltransferase/geranylgeranyltransferase type-1 subunit alpha OS=Homo sapiens GN=FNTA PE=1 SV=1 :B3KVN2 Farnesyltransferase, CAAX box, alpha, isoform CRA_c OS=Homo sapiens GN=FNTA PE=1 SV=1 :
ALEMCPSC*FQK	1.04256	0.691761	0.772616	0.0601253	0.160044	0.112036	0.8650, 1.2071, 1.3391, 0.8650, 1.2071	0.9434, 0.9434	1.2167, 1.3245, 1.2167, 1.3595	1.13522	0.442989	0.573992	0.182969	0.353607	0.241094	3	C149 C149 ,C149	TTC1	Q99614 Tetratricopeptide repeat protein 1 OS=Homo sapiens GN=TTC1 PE=1 SV=1 :,Q99614 Tetratricopeptide repeat protein 1 OS=Homo sapiens GN=TTC1 PE=1 SV=1 :Q99614 Tetratricopeptide repeat protein 1 OS=Homo sapiens GN=TTC1 PE=1 SV=1 :
ALEM+CPSC*FQK	0.499663	0.150585	0.291058	-1.00097	0.822218	0.536021	0.5008	0.4985		0.499663	0.150585	0.245876	-1.00097	0.822218	0.609283	2	M145,C149	TTC1	Q99614 Tetratricopeptide repeat protein 1 OS=Homo sapiens GN=TTC1 PE=1 SV=1 :
ALEMSC*AIQNQLAR	0.107108	0.00918445	0.0559583	-3.22286	2.03695	1.25214	0.1111	0.1202	0.0901	0.107108	0.00918445	0.0325902	-3.22286	2.03695	1.48691	3	C102 C102	SH3BP1	Q9Y3L3-2 Isoform 2 of SH3 domain-binding protein 1 OS=Homo sapiens GN=SH3BP1 :Q9Y3L3 SH3 domain-binding protein 1 OS=Homo sapiens GN=SH3BP1 PE=1 SV=3 :
ALEM+SC*AIQNQLAR	1.57982	--	--	0.659756	0	0		1.5798		1.57982	--	--	0.659756	0	0	1	M100,C102 M100,C102	SH3BP1	Q9Y3L3-2 Isoform 2 of SH3 domain-binding protein 1 OS=Homo sapiens GN=SH3BP1 :Q9Y3L3 SH3 domain-binding protein 1 OS=Homo sapiens GN=SH3BP1 PE=1 SV=3 :
ALEMSLAETKPQVPSC*QEEEDLALAQALSASEAEYQR	1.0115	0.420037	0.56031	0.016498	0.376712	0.251572	0.9298, 0.9298, 1.0314, 1.0246	0.8891	1.1352	0.989997	0.367262	0.496212	-0.0145038	0.435024	0.304333	3	C176 C220	ZFAND2B	A0A087X0D9 AN1-type zinc finger protein 2B OS=Homo sapiens GN=ZFAND2B PE=1 SV=1 :Q8WV99 AN1-type zinc finger protein 2B OS=Homo sapiens GN=ZFAND2B PE=1 SV=1 :
ALEM+SLAETKPQVPSC*QEEEDLALAQALSASEAEYQR	0.799786	0.265346	0.420439	-0.322314	0.576188	0.376297	0.8634	0.7362		0.799786	0.265346	0.384971	-0.322314	0.576188	0.414572	2	M164,C176 M208,C220	ZFAND2B	A0A087X0D9 AN1-type zinc finger protein 2B OS=Homo sapiens GN=ZFAND2B PE=1 SV=1 :Q8WV99 AN1-type zinc finger protein 2B OS=Homo sapiens GN=ZFAND2B PE=1 SV=1 :
ALENDPDC*R	1.2627	--	--	0.336509	0	0		1.2627		1.2627	--	--	0.336509	0	0	1	C143	PLS3	P13797 Plastin-3 OS=Homo sapiens GN=PLS3 PE=1 SV=4 :
ALEQKPDDAQYYC*QR	0.92231	0.50607	0.633663	-0.116676	0.295789	0.198141	0.7698, 1.5175, 1.2240, 0.7635, 1.1646, 1.2240, 0.6013, 1.1485, 0.7698, 0.6013, 1.1485, 0.9609, 0.7635, 1.1646	0.8481, 0.8229, 1.1849, 1.7565, 1.2162, 0.7667, 0.8481, 0.7667, 1.1602, 0.9975, 0.8229, 1.1849, 1.2162	1.0520, 1.3039, 1.2471, 1.0219, 1.3039, 1.9753, 1.2471, 0.8510, 1.3714, 1.0594, 1.0520, 0.8510, 1.3714, 1.0594, 1.0219	1.07625	0.217089	0.32788	0.106013	0.663363	0.484286	3	C49 C49 C49 C49 ,C49 C49 C49 C49 C49 C49 C49 C49 ,C49 C49 C49 C49 C49 C49	SUGT1	Q9Y2Z0 Protein SGT1 homolog OS=Homo sapiens GN=SUGT1 PE=1 SV=3 :Q9Y2Z0-2 Isoform 2 of Protein SGT1 homolog OS=Homo sapiens GN=SUGT1 :Q9Y2Z0 Protein SGT1 homolog OS=Homo sapiens GN=SUGT1 PE=1 SV=3 :Q9Y2Z0-2 Isoform 2 of Protein SGT1 homolog OS=Homo sapiens GN=SUGT1 :,Q9Y2Z0 Protein SGT1 homolog OS=Homo sapiens GN=SUGT1 PE=1 SV=3 :Q9Y2Z0-2 Isoform 2 of Protein SGT1 homolog OS=Homo sapiens GN=SUGT1 …
ALESAVQHETLNYIGLLDC*VAEYQGK	0.839517	0.4208	0.561146	-0.252369	0.375924	0.250924	0.9282		0.7567, 0.7281	0.804341	0.205497	0.313559	-0.314121	0.687195	0.503681	2	C159 C239	MGME1	Q5QPE8 Mitochondrial genome maintenance exonuclease 1 OS=Homo sapiens GN=MGME1 PE=1 SV=1 :Q9BQP7 Mitochondrial genome maintenance exonuclease 1 OS=Homo sapiens GN=MGME1 PE=1 SV=1 :
ALESNQMEC*QTALQKTQLQLQEMAQK	0.926588	--	--	-0.11	0	0	0.9266			0.926588	--	--	-0.11	0	0	1	C103 C103	CCDC62	Q6P9F0-2 Isoform 2 of Coiled-coil domain-containing protein 62 OS=Homo sapiens GN=CCDC62 :Q6P9F0 Coiled-coil domain-containing protein 62 OS=Homo sapiens GN=CCDC62 PE=1 SV=2 :
ALESQC*QQQTQLIEVLTAEK	0.98034	--	--	-0.0286464	0	0		0.9803		0.98034	--	--	-0.0286464	0	0	1	C737 C737	FYCO1	Q9BQS8 FYVE and coiled-coil domain-containing protein 1 OS=Homo sapiens GN=FYCO1 PE=1 SV=3 :Q9BQS8-4 Isoform 4 of FYVE and coiled-coil domain-containing protein 1 OS=Homo sapiens GN=FYCO1 :
ALETC*GGDLK	0.804639	0.309755	0.467749	-0.313586	0.508982	0.329987	0.7483, 0.7483		0.861	0.785867	0.0208597	0.050166	-0.347643	1.68069	1.29959	2	C71 C71	TSFM	P43897 Elongation factor Ts, mitochondrial OS=Homo sapiens GN=TSFM PE=1 SV=2 :P43897-2 Isoform 2 of Elongation factor Ts, mitochondrial OS=Homo sapiens GN=TSFM :
ALEYSNGIFDC*QSPTSPFMGSLR	0.955308	--	--	-0.0659622	0	0	0.9553			0.955308	--	--	-0.0659622	0	0	1	C35 C35 C35	PPFIBP1	Q86W92 Liprin-beta-1 OS=Homo sapiens GN=PPFIBP1 PE=1 SV=2 :Q86W92-4 Isoform 4 of Liprin-beta-1 OS=Homo sapiens GN=PPFIBP1 :Q86W92-2 Isoform 2 of Liprin-beta-1 OS=Homo sapiens GN=PPFIBP1 :
ALFAISC*LVR	1.78475	0.156045	0.297875	0.835724	0.806751	0.525966	2.6921, 2.6921	1.3620, 1.3620, 1.5114	1.2327, 1.2327	1.72645	0.0170511	0.0427523	0.78781	1.76825	1.36904	3	C217	HSPBP1	Q9NZL4 Hsp70-binding protein 1 OS=Homo sapiens GN=HSPBP1 PE=1 SV=1 :
ALFDSYTNLERVADYC*ENNYIQAFR	1.36941	--	--	0.453552	0	0			1.3694	1.36941	--	--	0.453552	0	0	1	C33	ABI2	F8WCD7 Abl interactor 2 OS=Homo sapiens GN=ABI2 PE=1 SV=1 :
ALFPDDVGCVVPSEC*LRAC*GAEVGCSNIAYPK	0.914705	--	--	-0.128622	0	0			0.9147	0.914705	--	--	-0.128622	0	0	1	C338,C342 C311,C315	SLC5A10	A0PJK1 Sodium/glucose cotransporter 5 OS=Homo sapiens GN=SLC5A10 PE=1 SV=2 :A0PJK1-2 Isoform 2 of Sodium/glucose cotransporter 5 OS=Homo sapiens GN=SLC5A10 :
ALGANC*IFLNITNSELFILSTTEAPVKR	1.50706	0.52025	0.645975	0.59174	0.283788	0.189784	0.8257	0.9385, 0.7109, 0.7638, 0.9385, 0.7109	1.1910, 1.4168, 6.3592, 2.0772, 1.4168	1.57721	0.338752	0.466169	0.657372	0.470118	0.331457	3	C168 ,C168 C168	FXR2	P51116 Fragile X mental retardation syndrome-related protein 2 OS=Homo sapiens GN=FXR2 PE=1 SV=2 :,P51116 Fragile X mental retardation syndrome-related protein 2 OS=Homo sapiens GN=FXR2 PE=1 SV=2 :P51116 Fragile X mental retardation syndrome-related protein 2 OS=Homo sapiens GN=FXR2 PE=1 SV=2 :
ALGFPEGLVIQAYFAC*EK	0.969318	0.615689	0.735568	-0.0449588	0.210638	0.133377		0.8698, 0.9338	1.0566	0.953394	0.48634	0.616636	-0.068856	0.31306	0.209971	2	C390 C318 ,C390 C318 C390 C318	RAD23B	P54727 UV excision repair protein RAD23 homolog B OS=Homo sapiens GN=RAD23B PE=1 SV=1 :P54727-2 Isoform 2 of UV excision repair protein RAD23 homolog B OS=Homo sapiens GN=RAD23B :P54727 UV excision repair protein RAD23 homolog B OS=Homo sapiens GN=RAD23B PE=1 SV=1 :P54727-2 Isoform 2 of UV excision repair protein RAD23 homolog B OS=Homo sapiens GN=RAD23B :,P54727 UV excision repair protein RAD23 …
ALGLVTPAGVLLAGPPGC*GK	1.03594	0.643357	0.755815	0.0509365	0.191548	0.121584	0.6588, 1.0777	0.7166, 2.1944	0.8879, 0.6135, 1.9663	1.15931	0.802676	0.927328	0.213263	0.0954595	0.0327664	3	C626 C437 C429 C520 C535 C626 C437 C429 C520 C535 ,C626 C520	NVL	O15381 Nuclear valosin-containing protein-like OS=Homo sapiens GN=NVL PE=1 SV=1 :O15381-4 Isoform 4 of Nuclear valosin-containing protein-like OS=Homo sapiens GN=NVL :O15381-3 Isoform 3 of Nuclear valosin-containing protein-like OS=Homo sapiens GN=NVL :O15381-2 Isoform 2 of Nuclear valosin-containing protein-like OS=Homo sapiens GN=NVL :O15381-5 Isoform 5 of Nuclear valosin-containing protein-lik…
ALGNIC*YDSHEGR	1.27404	0.63115	0.749428	0.349407	0.199868	0.12527	0.9889	0.7274	2.1059	1.27404	0.63115	0.759433	0.349407	0.199868	0.11951	3	C118 C118 C117 C76 ,C118 C118 C117	RAP1GDS1	P52306-5 Isoform 5 of Rap1 GTPase-GDP dissociation stimulator 1 OS=Homo sapiens GN=RAP1GDS1 :P52306-4 Isoform 4 of Rap1 GTPase-GDP dissociation stimulator 1 OS=Homo sapiens GN=RAP1GDS1 :P52306 Rap1 GTPase-GDP dissociation stimulator 1 OS=Homo sapiens GN=RAP1GDS1 PE=1 SV=3 :D6RHH8 Rap1 GTPase-GDP dissociation stimulator 1 (Fragment) OS=Homo sapiens GN=RAP1GDS1 PE=1 SV=7 :,P52306-5 Isoform 5 of Rap…
ALGPAGCEADASAPATC*AEMR	1.90389	--	--	0.928951	0	0	1.9039			1.90389	--	--	0.928951	0	0	1	C763 C901 C901 C901 C797 C901 C901 C901	AGRN	A0A087X208 Agrin OS=Homo sapiens GN=AGRN PE=1 SV=1 :O00468 Agrin OS=Homo sapiens GN=AGRN PE=1 SV=5 :O00468-7 Isoform 7 of Agrin OS=Homo sapiens GN=AGRN :O00468-3 Isoform 3 of Agrin OS=Homo sapiens GN=AGRN :O00468-2 Isoform 2 of Agrin OS=Homo sapiens GN=AGRN :O00468-6 Isoform 6 of Agrin OS=Homo sapiens GN=AGRN :O00468-4 Isoform 4 of Agrin OS=Homo sapiens GN=AGRN :O00468-5 Isoform 5 of Agrin OS=Hom…
ALGPGLRPSTMLC*AGYLAGGVDSCQGDSGGPLTC*SEPGPR	0.237828	0.128931	0.262493	-2.07201	0.889643	0.580882	0.2468	0.2289		0.237828	0.128931	0.217506	-2.07201	0.889643	0.66253	2	C271,C292 C271,C292	PRSS56	R4GMZ0 Serine protease 56 OS=Homo sapiens GN=PRSS56 PE=1 SV=1 :P0CW18 Serine protease 56 OS=Homo sapiens GN=PRSS56 PE=1 SV=1 :
ALGPGLRPSTM+LCAGYLAGGVDSC*QGDSGGPLTCSEPGPR	0.232563	0.47758	0.610031	-2.1043	0.320954	0.214648	0.3328		0.1324	0.232563	0.47758	0.607819	-2.1043	0.320954	0.216226	2	M269,C282 M269,C282	PRSS56	R4GMZ0 Serine protease 56 OS=Homo sapiens GN=PRSS56 PE=1 SV=1 :P0CW18 Serine protease 56 OS=Homo sapiens GN=PRSS56 PE=1 SV=1 :
ALGPGLRPSTM+LCAGYLAGGVDSCQGDSGGPLTC*SEPGPR	1.06531	--	--	0.0912724	0	0			1.0653	1.06531	--	--	0.0912724	0	0	1	M269,C292 M269,C292	PRSS56	R4GMZ0 Serine protease 56 OS=Homo sapiens GN=PRSS56 PE=1 SV=1 :P0CW18 Serine protease 56 OS=Homo sapiens GN=PRSS56 PE=1 SV=1 :
ALGQEGVSPATVPC*ISPELLAHLLGQAMAHAPQPLLPMR	0.89012	--	--	-0.167929	0	0	0.8901			0.89012	--	--	-0.167929	0	0	1	C136	PNMA2	Q9UL42 Paraneoplastic antigen Ma2 OS=Homo sapiens GN=PNMA2 PE=1 SV=2 :
ALGVC*SGHEAPTPEEGAHTEQAEAPC*R	0.959424	--	--	-0.0597593	0	0			0.9594	0.959424	--	--	-0.0597593	0	0	1	C49,C70 C49,C70	ZNF467	Q7Z7K2 Zinc finger protein 467 OS=Homo sapiens GN=ZNF467 PE=2 SV=1 :C9JAX3 Zinc finger protein 467 OS=Homo sapiens GN=ZNF467 PE=1 SV=1 :
ALHQGDSLEC*TAM+TVQILLK	0.264033	0.0641075	0.161572	-1.92121	1.19309	0.791635	0.3281	0.1999		0.264033	0.0641075	0.12535	-1.92121	1.19309	0.901877	2	C148,M151 C148,M151 C147,M150 ,C148,M151 C147,M150	COPE	O14579-3 Isoform 3 of Coatomer subunit epsilon OS=Homo sapiens GN=COPE :O14579 Coatomer subunit epsilon OS=Homo sapiens GN=COPE PE=1 SV=3 :A0A087X0I4 Coatomer subunit epsilon OS=Homo sapiens GN=COPE PE=1 SV=1 :,O14579 Coatomer subunit epsilon OS=Homo sapiens GN=COPE PE=1 SV=3 :A0A087X0I4 Coatomer subunit epsilon OS=Homo sapiens GN=COPE PE=1 SV=1 :
ALIEEVFPETGDVMC*NSVNAGWNQDPTHVIR	0.870421	--	--	-0.200214	0	0		0.8704		0.870421	--	--	-0.200214	0	0	1	C202 C202 C101	KCTD15	Q96SI1 BTB/POZ domain-containing protein KCTD15 OS=Homo sapiens GN=KCTD15 PE=1 SV=1 :Q96SI1-2 Isoform 2 of BTB/POZ domain-containing protein KCTD15 OS=Homo sapiens GN=KCTD15 :V9GYY8 BTB/POZ domain-containing protein KCTD15 (Fragment) OS=Homo sapiens GN=KCTD15 PE=1 SV=1 :
ALIEEVFPETGDVM+C*NSVNAGWNQDPTHVIR	0.749535	--	--	-0.415933	0	0		0.7495		0.749535	--	--	-0.415933	0	0	1	M201,C202 M201,C202 M100,C101	KCTD15	Q96SI1 BTB/POZ domain-containing protein KCTD15 OS=Homo sapiens GN=KCTD15 PE=1 SV=1 :Q96SI1-2 Isoform 2 of BTB/POZ domain-containing protein KCTD15 OS=Homo sapiens GN=KCTD15 :V9GYY8 BTB/POZ domain-containing protein KCTD15 (Fragment) OS=Homo sapiens GN=KCTD15 PE=1 SV=1 :
ALIERPSQNNIGIQTMEC*SLR	1.23272	0.0354161	0.099832	0.301846	1.4508	1.00073	1.2918	1.2569	1.1461, 1.1665, 1.1461, 1.1665	1.19566	0.0108905	0.0295035	0.257803	1.96295	1.53013	3	C1159 C1164 C1164 ,C1159 C1164 C1164 C1164 ,C1159 C1164 C1164 C1159 C1164 C1164	TP53BP1	Q12888 Tumor suppressor p53-binding protein 1 OS=Homo sapiens GN=TP53BP1 PE=1 SV=2 :Q12888-3 Isoform 3 of Tumor suppressor p53-binding protein 1 OS=Homo sapiens GN=TP53BP1 :Q12888-2 Isoform 2 of Tumor suppressor p53-binding protein 1 OS=Homo sapiens GN=TP53BP1 :,Q12888 Tumor suppressor p53-binding protein 1 OS=Homo sapiens GN=TP53BP1 PE=1 SV=2 :Q12888-3 Isoform 3 of Tumor suppressor p53-binding p…
ALIERPSQNNIGIQTM+EC*SLR	1.49854	0.0181186	0.113236	0.583557	1.74188	0.946015		1.5135	1.4836	1.49854	0.0181186	0.0448829	0.583557	1.74188	1.34792	2	M1157,C1159 M1162,C1164 M1162,C1164	TP53BP1	Q12888 Tumor suppressor p53-binding protein 1 OS=Homo sapiens GN=TP53BP1 PE=1 SV=2 :Q12888-3 Isoform 3 of Tumor suppressor p53-binding protein 1 OS=Homo sapiens GN=TP53BP1 :Q12888-2 Isoform 2 of Tumor suppressor p53-binding protein 1 OS=Homo sapiens GN=TP53BP1 :
ALIVGHC*MPGPR	0.801939	0.197853	0.345716	-0.318435	0.703658	0.461281	1.0577, 0.7839, 0.5758, 1.0577, 0.7839	0.6375, 0.6241, 0.8041, 0.8159, 0.6375, 0.8041, 0.8159	0.9564, 0.7057, 0.7985, 0.9564, 0.7057, 0.7897	0.795041	0.00746325	0.0267357	-0.330898	2.12707	1.57291	3	C90 C90 C90 C90 ,C90 C90 C90	MRPL14	Q6P1L8 39S ribosomal protein L14, mitochondrial OS=Homo sapiens GN=MRPL14 PE=1 SV=1 :Q6P1L8 39S ribosomal protein L14, mitochondrial OS=Homo sapiens GN=MRPL14 PE=1 SV=1 :Q6P1L8 39S ribosomal protein L14, mitochondrial OS=Homo sapiens GN=MRPL14 PE=1 SV=1 :,Q6P1L8 39S ribosomal protein L14, mitochondrial OS=Homo sapiens GN=MRPL14 PE=1 SV=1 :Q6P1L8 39S ribosomal protein L14, mitochondrial OS=Homo sa…
ALIVVPC*AEGKIPEESK	1.25876	0.114329	0.242221	0.332008	0.941842	0.615788	1.1295	1.2079, 1.4659	1.2075, 1.3962	1.28141	0.0173618	0.0433992	0.357729	1.76041	1.36252	3	C96 ,C96 C96	SREK1	Q8WXA9-2 Isoform 2 of Splicing regulatory glutamine/lysine-rich protein 1 OS=Homo sapiens GN=SREK1 :Q8WXA9-2 Isoform 2 of Splicing regulatory glutamine/lysine-rich protein 1 OS=Homo sapiens GN=SREK1 :,Q8WXA9-2 Isoform 2 of Splicing regulatory glutamine/lysine-rich protein 1 OS=Homo sapiens GN=SREK1 :
ALIVVPC*AEGK	2.02398	0.482885	0.614829	1.0172	0.316156	0.211245	0.5371, 0.5229, 0.9292, 1.7021	0.8565, 14.4339, 1.0120, 0.8565, 14.4339	0.6979, 0.4771, 1.3589, 0.6979	2.96276	0.227611	0.340757	1.56694	0.642807	0.467556	3	C96 C96	SREK1	Q8WXA9-2 Isoform 2 of Splicing regulatory glutamine/lysine-rich protein 1 OS=Homo sapiens GN=SREK1 :Q8WXA9-2 Isoform 2 of Splicing regulatory glutamine/lysine-rich protein 1 OS=Homo sapiens GN=SREK1 :
ALKDENLPPVIC*QDVENLQK	0.779919	0.00028483	0.00178348	-0.358603	3.54541	2.74873	0.6749, 0.6749, 1.0445	0.6029, 0.9152	0.9476, 0.6582, 1.0221	0.817548	0.0256456	0.0591322	-0.290624	1.59099	1.22818	3	C252 C252 C199 C252 C240 C252 C252 C199 C252 C240 ,C252 C252 C199 C252 C240	NUP58	Q9BVL2 Nucleoporin p58/p45 OS=Homo sapiens GN=NUP58 PE=1 SV=1 :Q9BVL2-2 Isoform 2 of Nucleoporin p58/p45 OS=Homo sapiens GN=NUP58 :Q5JRG1 Nucleoporin p58/p45 (Fragment) OS=Homo sapiens GN=NUP58 PE=1 SV=1 :H7BYF2 Nucleoporin p58/p45 (Fragment) OS=Homo sapiens GN=NUP58 PE=1 SV=1 :Q9BVL2-3 Isoform 3 of Nucleoporin p58/p45 OS=Homo sapiens GN=NUP58 :Q9BVL2 Nucleoporin p58/p45 OS=Homo sapiens GN=NUP58 …
ALKDLINEAC*WDISSSGVNLQSMDSSHVSLVQLTLR	0.71536	0.188007	0.334607	-0.483258	0.725825	0.475464	0.6701	0.8937, 0.8169, 0.7021, 0.6587	0.7009, 0.6879, 0.6711	0.725174	0.0388436	0.0831147	-0.463602	1.41068	1.08032	3	C27 C27 ,C27	PCNA	P12004 Proliferating cell nuclear antigen OS=Homo sapiens GN=PCNA PE=1 SV=1 :,P12004 Proliferating cell nuclear antigen OS=Homo sapiens GN=PCNA PE=1 SV=1 :P12004 Proliferating cell nuclear antigen OS=Homo sapiens GN=PCNA PE=1 SV=1 :
ALKDLINEAC*WDISSSGVNLQSM+DSSHVSLVQLTLR	0.7192	0.000113269	0.000704697	-0.475534	3.94589	3.152		0.7682, 0.7300	0.7053	0.734519	0.155755	0.252321	-0.445128	0.807557	0.598047	2	C27,M40 ,C27,M40 C27,M40	PCNA	P12004 Proliferating cell nuclear antigen OS=Homo sapiens GN=PCNA PE=1 SV=1 :,P12004 Proliferating cell nuclear antigen OS=Homo sapiens GN=PCNA PE=1 SV=1 :P12004 Proliferating cell nuclear antigen OS=Homo sapiens GN=PCNA PE=1 SV=1 :
ALKDLYC*HK	1.15006	0.926409	0.943689	0.201706	0.0331971	0.0251711	1.408	1.2693, 0.4304, 1.2693		1.09424	0.941501	1	0.129925	0.026179	0	2	C265 C91 C104 C281 C323 C344 C244 C108 C98 C295 C232 C226 C116 C337 ,C265 C91 C104 C281 C323 C344 C244 C108 C98 C295 C232 C226 C116 C337 C265 C91 C104 C281 C323 C344 C244 C108 C98 C295 C232 C226 C116 C337	CREM,CREB1	G5E998 cAMP-responsive element modulator OS=Homo sapiens GN=CREM PE=1 SV=2 :E9PAR2 cAMP-responsive element modulator OS=Homo sapiens GN=CREM PE=1 SV=1 :Q03060-9 Isoform 7 of cAMP-responsive element modulator OS=Homo sapiens GN=CREM :Q03060-21 Isoform 18 of cAMP-responsive element modulator OS=Homo sapiens GN=CREM :P16220-2 Isoform CREB-B of Cyclic AMP-responsive element-binding protein 1 OS=Homo …
ALKEELQAAGGC*PGPAGDTLLHC*AAR	4.61647	--	--	2.20679	0	0		4.6165		4.61647	--	--	2.20679	0	0	1	C32,C43 C32,C43	ANKRD16	Q6P6B7 Ankyrin repeat domain-containing protein 16 OS=Homo sapiens GN=ANKRD16 PE=1 SV=1 :Q6P6B7-2 Isoform 2 of Ankyrin repeat domain-containing protein 16 OS=Homo sapiens GN=ANKRD16 :
ALKPFLQSC*HLR	2.1774	--	--	1.1226	0	0			2.1774	2.1774	--	--	1.1226	0	0	1	C13 C70	MMACHC	A0A0C4DGU2 Methylmalonic aciduria and homocystinuria type C protein OS=Homo sapiens GN=MMACHC PE=1 SV=1 :Q9Y4U1 Methylmalonic aciduria and homocystinuria type C protein OS=Homo sapiens GN=MMACHC PE=1 SV=3 :
ALLALQQQC*AEQAQEHEVETR	1.04796	--	--	0.0675877	0	0		1.048		1.04796	--	--	0.0675877	0	0	1	C1910	CEP250	Q9BV73 Centrosome-associated protein CEP250 OS=Homo sapiens GN=CEP250 PE=1 SV=2 :
ALLAMYTNQAEQC*RK	1.07144	0.459507	0.594497	0.0995555	0.337708	0.225851	1.1121	0.9508	1.1514	1.07144	0.459507	0.590513	0.0995555	0.337708	0.228771	3	C323 C262	SRP72	O76094 Signal recognition particle subunit SRP72 OS=Homo sapiens GN=SRP72 PE=1 SV=3 :O76094-2 Isoform 2 of Signal recognition particle subunit SRP72 OS=Homo sapiens GN=SRP72 :
ALLAMYTNQAEQC*R	4.03206	--	--	2.01152	0	0			4.0321	4.03206	--	--	2.01152	0	0	1	C323 C262	SRP72	O76094 Signal recognition particle subunit SRP72 OS=Homo sapiens GN=SRP72 PE=1 SV=3 :O76094-2 Isoform 2 of Signal recognition particle subunit SRP72 OS=Homo sapiens GN=SRP72 :
ALLC*FLDQLEDEDVQTR	1.89555	0.199891	0.347672	0.922615	0.699207	0.45883	1.9726	1.8185		1.89555	0.199891	0.306936	0.922615	0.699207	0.512952	2	C1137 C1147 C1133 C1153 C1152	FAM65A	Q6ZS17 Protein FAM65A OS=Homo sapiens GN=FAM65A PE=1 SV=1 :Q6ZS17-3 Isoform 3 of Protein FAM65A OS=Homo sapiens GN=FAM65A :Q6ZS17-2 Isoform 2 of Protein FAM65A OS=Homo sapiens GN=FAM65A :Q6ZS17-4 Isoform 4 of Protein FAM65A OS=Homo sapiens GN=FAM65A :A0A0A0MTL6 Protein FAM65A OS=Homo sapiens GN=FAM65A PE=1 SV=1 :
ALLDLC*AAPGGWLQVAAK	1.08523	0.438572	0.576227	0.117996	0.357959	0.239407		1.0417	1.1287	1.08523	0.438572	0.569333	0.117996	0.357959	0.244634	2	C52	FTSJ3	Q8IY81 pre-rRNA processing protein FTSJ3 OS=Homo sapiens GN=FTSJ3 PE=1 SV=2 :
ALLDMDC*LPYGWEEAYTADGIK	2.27861	0.476423	0.609026	1.18815	0.322007	0.215364	12.4787, 1.0831, 1.0831	1.2266		3.96788	0.3547	0.482918	1.98837	0.450139	0.316127	2	C497 C475 C497 C475 ,C497 C475	STXBP4	Q6ZWJ1 Syntaxin-binding protein 4 OS=Homo sapiens GN=STXBP4 PE=1 SV=2 :E7EPP7 Syntaxin-binding protein 4 OS=Homo sapiens GN=STXBP4 PE=1 SV=1 :,Q6ZWJ1 Syntaxin-binding protein 4 OS=Homo sapiens GN=STXBP4 PE=1 SV=2 :E7EPP7 Syntaxin-binding protein 4 OS=Homo sapiens GN=STXBP4 PE=1 SV=1 :Q6ZWJ1 Syntaxin-binding protein 4 OS=Homo sapiens GN=STXBP4 PE=1 SV=2 :E7EPP7 Syntaxin-binding protein 4 OS=Homo s…
ALLDSSENC*DRLSSSPGLFGAFSVR	1.13644	0.0440091	0.118486	0.184521	1.35646	0.926335	1.0624, 1.1812, 1.2155		1.0965, 1.0965, 1.1410, 1.1410	1.13345	0.00248003	0.00896214	0.180723	2.60554	2.04759	2	C877 ,C903 C877 C866	RPRD2	Q5VT52 Regulation of nuclear pre-mRNA domain-containing protein 2 OS=Homo sapiens GN=RPRD2 PE=1 SV=1 :Q5VT52-3 Isoform 3 of Regulation of nuclear pre-mRNA domain-containing protein 2 OS=Homo sapiens GN=RPRD2 :Q5VT52-2 Isoform 2 of Regulation of nuclear pre-mRNA domain-containing protein 2 OS=Homo sapiens GN=RPRD2 :,Q5VT52-3 Isoform 3 of Regulation of nuclear pre-mRNA domain-containing protein 2 O…
ALLDSSENC*DR	0.972842	0.431505	0.57012	-0.0397231	0.365014	0.244034	1.1041, 0.6227, 1.1021, 0.6227	1.0846, 0.6286, 1.0538, 0.6286	1.2369, 0.5570, 2.1880, 1.2369, 0.5570	0.971011	0.725807	0.853285	-0.0424407	0.139179	0.068906	3	C877 C877 C877 ,C903 C877 C866 C903 C877 C866	RPRD2	Q5VT52 Regulation of nuclear pre-mRNA domain-containing protein 2 OS=Homo sapiens GN=RPRD2 PE=1 SV=1 :Q5VT52-3 Isoform 3 of Regulation of nuclear pre-mRNA domain-containing protein 2 OS=Homo sapiens GN=RPRD2 :Q5VT52-2 Isoform 2 of Regulation of nuclear pre-mRNA domain-containing protein 2 OS=Homo sapiens GN=RPRD2 :Q5VT52 Regulation of nuclear pre-mRNA domain-containing protein 2 OS=Homo sapiens G…
ALLGYADNQC*KLELQGVK	1.13571	0.4899	0.621102	0.183592	0.309893	0.206837	1.0103		1.3165, 1.1697, 1.3165	1.20325	0.0586207	0.116178	0.26694	1.23195	0.934877	2	C182 C386	GLOD4	Q9HC38-2 Isoform 2 of Glyoxalase domain-containing protein 4 OS=Homo sapiens GN=GLOD4 :F6TLX2 Glyoxalase domain-containing protein 4 OS=Homo sapiens GN=GLOD4 PE=1 SV=1 :
ALLGYADNQC*K	1.68078	0.0133383	0.0827026	0.74913	1.8749	1.08248	1.891	1.6368	1.5145	1.68078	0.0133383	0.0347699	0.74913	1.8749	1.4588	3	C182 C386	GLOD4	Q9HC38-2 Isoform 2 of Glyoxalase domain-containing protein 4 OS=Homo sapiens GN=GLOD4 :F6TLX2 Glyoxalase domain-containing protein 4 OS=Homo sapiens GN=GLOD4 PE=1 SV=1 :
ALLLLPVEQGFTFSGIC*R	1.50996	0.0077547	0.0481001	0.594512	2.11044	1.31785	1.6354	1.3846		1.50996	0.0077547	0.0276716	0.594512	2.11044	1.55797	2	C140	NOL9	Q5SY16 Polynucleotide 5'-hydroxyl-kinase NOL9 OS=Homo sapiens GN=NOL9 PE=1 SV=1 :
ALLPHVLC*K	1.79524	0.362456	0.505795	0.844174	0.440744	0.296025	1.6629	1.9276, 1.9276		1.83936	0.0490545	0.10018	0.879201	1.30932	0.999218	2	C405 C405	HNRNPUL2	H3BQZ7 HCG2044799 OS=Homo sapiens GN=HNRNPUL2-BSCL2 PE=4 SV=1 :Q1KMD3 Heterogeneous nuclear ribonucleoprotein U-like protein 2 OS=Homo sapiens GN=HNRNPUL2 PE=1 SV=1 :
ALLRGYVESC*SNLTWCTNPQGCDR	3.15931	--	--	1.65961	0	0		3.1593		3.15931	--	--	1.65961	0	0	1	C2154 C2126 C2044	CUL9	Q8IWT3 Cullin-9 OS=Homo sapiens GN=CUL9 PE=1 SV=2 :E9PEZ1 Cullin-9 OS=Homo sapiens GN=CUL9 PE=1 SV=1 :Q8IWT3-3 Isoform 2 of Cullin-9 OS=Homo sapiens GN=CUL9 :
ALLVTASQC*QQPAENKLSDLLAPISEQIK	1.2813	0.0477544	0.12618	0.357606	1.32099	0.899011		1.285	1.2776	1.2813	0.0477544	0.0980625	0.357606	1.32099	1.0085	2	C93 C93 C93 C92 C93 C93 C93 C93 C92 C93	CAP1	Q5T0R3 Adenylyl cyclase-associated protein (Fragment) OS=Homo sapiens GN=CAP1 PE=1 SV=1 :Q5T0R6 Adenylyl cyclase-associated protein (Fragment) OS=Homo sapiens GN=CAP1 PE=1 SV=1 :Q5T0R4 Adenylyl cyclase-associated protein (Fragment) OS=Homo sapiens GN=CAP1 PE=1 SV=7 :Q01518-2 Isoform 2 of Adenylyl cyclase-associated protein 1 OS=Homo sapiens GN=CAP1 :Q5T0R1 Adenylyl cyclase-associated protein (Fra…
ALLVTASQC*QQPAENK	1.3186	0.0221744	0.067852	0.399009	1.65415	1.16844	1.1952, 1.0666, 1.1952, 1.2913, 1.1080, 1.5472, 1.6848	1.2575, 2.0501, 1.5751, 1.1197, 1.0110, 1.2979, 1.1197, 1.0110, 1.2979, 1.1144, 1.9921	1.6695, 1.1578, 1.4714, 1.2721, 1.6695, 1.1578, 1.4092, 1.6746	1.36218	5.57308e-05	0.000165051	0.445914	4.2539	3.78238	3	C92 C93 C92 C93 C92 C93 C92 C93 ,C93 C93 C93 C92 C93 C93 C93 C93 C92 C93 C93 C93 C93 C92 C93 C93 C93 C93 C92 C93 ,C93 C93 C93 C92 C93 C93 C93 C93 C92 C93 C93 C93 C93 C92 C93 C93 C93 C93 C92 C93 C93 C93 C93 C92 C93 C93 C93 C93 C92 C93 C93 C93 C93 C92 C93 C93 C93 C93 C92 C93	CAP1	Q01518-2 Isoform 2 of Adenylyl cyclase-associated protein 1 OS=Homo sapiens GN=CAP1 :Q01518 Adenylyl cyclase-associated protein 1 OS=Homo sapiens GN=CAP1 PE=1 SV=5 :Q01518-2 Isoform 2 of Adenylyl cyclase-associated protein 1 OS=Homo sapiens GN=CAP1 :Q01518 Adenylyl cyclase-associated protein 1 OS=Homo sapiens GN=CAP1 PE=1 SV=5 :Q01518-2 Isoform 2 of Adenylyl cyclase-associated protein 1 OS=Homo s…
ALMTAVC*YSAIIFETPLR	1.06809	--	--	0.0950343	0	0			1.0681	1.06809	--	--	0.0950343	0	0	1	C1292 C1323 C1487 C1494 C1447 C1401 C1324 C1448 C1291 C1488 C1400	EIF4G1	Q04637-7 Isoform 7 of Eukaryotic translation initiation factor 4 gamma 1 OS=Homo sapiens GN=EIF4G1 :Q04637-5 Isoform D of Eukaryotic translation initiation factor 4 gamma 1 OS=Homo sapiens GN=EIF4G1 :Q04637 Eukaryotic translation initiation factor 4 gamma 1 OS=Homo sapiens GN=EIF4G1 PE=1 SV=4 :Q04637-9 Isoform 9 of Eukaryotic translation initiation factor 4 gamma 1 OS=Homo sapiens GN=EIF4G1 :Q046…
ALNALC*DGLIDELNQALK	0.822908	0.0789737	0.184378	-0.281197	1.10252	0.734291	0.8235, 0.8263, 0.8090, 0.7858, 0.7895, 0.8729, 0.8029, 0.8174, 0.8235, 0.8263, 0.8090, 0.7858, 0.7907, 0.8729, 0.8029, 0.8174	1.4831, 0.8260, 0.8126, 0.8046, 0.8014, 0.7769, 0.8177, 0.8040, 0.8260, 0.8892, 0.8892, 0.8126, 0.8046, 0.8014, 0.9400, 0.8197, 0.8040	0.8321, 0.9012, 0.9447, 0.8694, 0.7769, 1.0184, 0.9699, 0.8656, 0.8321, 0.9012, 0.9447, 0.8694, 0.7769, 0.8816, 0.9699, 0.8656	0.856914	0.0138995	0.0359883	-0.222778	1.857	1.44384	3	C62 ,C62 C62	ECHS1	P30084 Enoyl-CoA hydratase, mitochondrial OS=Homo sapiens GN=ECHS1 PE=1 SV=4 :,P30084 Enoyl-CoA hydratase, mitochondrial OS=Homo sapiens GN=ECHS1 PE=1 SV=4 :P30084 Enoyl-CoA hydratase, mitochondrial OS=Homo sapiens GN=ECHS1 PE=1 SV=4 :
ALNEIDAGVC*EELTYEEIRDTYPEEYALR	1.57945	0.269332	0.424959	0.65942	0.569712	0.371653	0.9040, 0.9040	2.4357	1.4503, 0.9994	1.33868	0.240368	0.355773	0.420814	0.619124	0.448826	3	C329 ,C329 C309 C343 ,C329 C329 C329 C309 C329 C329 C343	PFKFB3	Q16875-2 Isoform 2 of 6-phosphofructo-2-kinase/fructose-2,6-bisphosphatase 3 OS=Homo sapiens GN=PFKFB3 :,Q16875 6-phosphofructo-2-kinase/fructose-2,6-bisphosphatase 3 OS=Homo sapiens GN=PFKFB3 PE=1 SV=1 :Q16875-3 Isoform 3 of 6-phosphofructo-2-kinase/fructose-2,6-bisphosphatase 3 OS=Homo sapiens GN=PFKFB3 :Q16875-4 Isoform 4 of 6-phosphofructo-2-kinase/fructose-2,6-bisphosphatase 3 OS=Homo sapien…
ALNVTVDVQSPAC*TSYQMTPQGHR	0.972313	0.045522	0.121507	-0.0405073	1.34178	0.915397	0.9936, 0.9502, 0.8986, 1.2493	1.0745, 0.9153	0.9810, 0.9791	1.0052	0.379304	0.510016	0.00748738	0.421013	0.292416	3	C801 C797	INCENP	Q9NQS7 Inner centromere protein OS=Homo sapiens GN=INCENP PE=1 SV=3 :Q9NQS7-2 Isoform 2 of Inner centromere protein OS=Homo sapiens GN=INCENP :
ALNVTVDVQSPAC*TSYQM+TPQGHR	0.992944	0.607204	0.727542	-0.0102157	0.216666	0.138142	0.7578, 0.7578, 1.0992	1.0319, 1.0319	1.0025	0.946846	0.718463	0.845978	-0.0787989	0.143595	0.0726408	3	C801,M806 C797,M802	INCENP	Q9NQS7 Inner centromere protein OS=Homo sapiens GN=INCENP PE=1 SV=3 :Q9NQS7-2 Isoform 2 of Inner centromere protein OS=Homo sapiens GN=INCENP :
ALPCAESCECQKGHILSGTSC*VPLGQC*GCTDPAGSYHPVGER	1.43972	--	--	0.52579	0	0		1.4397		1.43972	--	--	0.52579	0	0	1	C1861,C1867 C1861,C1867 C1861,C1867 C1861,C1867 C1861,C1867 C1861,C1867 C1861,C1867 C1861,C1867 C1861,C1867 C1861,C1867 C1861,C1867 C1861,C1867	ZAN	F5H0T8 Zonadhesin OS=Homo sapiens GN=ZAN PE=4 SV=2 :Q9Y493 Zonadhesin OS=Homo sapiens GN=ZAN PE=2 SV=4 :Q9Y493-7 Isoform 7 of Zonadhesin OS=Homo sapiens GN=ZAN :Q9Y493-3 Isoform 2 of Zonadhesin OS=Homo sapiens GN=ZAN :F5GX59 Zonadhesin OS=Homo sapiens GN=ZAN PE=4 SV=2 :Q9Y493-2 Isoform 1 of Zonadhesin OS=Homo sapiens GN=ZAN :A0A087WU49 Zonadhesin OS=Homo sapiens GN=ZAN PE=4 SV=1 :Q9Y493-4 Isoform…
ALPCAESCECQKGHILSGTSCVPLGQC*GC*TDPAGSYHPVGER	1.17332	--	--	0.230592	0	0			1.1733	1.17332	--	--	0.230592	0	0	1	C1867,C1869 C1867,C1869 C1867,C1869 C1867,C1869 C1867,C1869 C1867,C1869 C1867,C1869 C1867,C1869 C1867,C1869 C1867,C1869 C1867,C1869 C1867,C1869	ZAN	F5H0T8 Zonadhesin OS=Homo sapiens GN=ZAN PE=4 SV=2 :Q9Y493 Zonadhesin OS=Homo sapiens GN=ZAN PE=2 SV=4 :Q9Y493-7 Isoform 7 of Zonadhesin OS=Homo sapiens GN=ZAN :Q9Y493-3 Isoform 2 of Zonadhesin OS=Homo sapiens GN=ZAN :F5GX59 Zonadhesin OS=Homo sapiens GN=ZAN PE=4 SV=2 :Q9Y493-2 Isoform 1 of Zonadhesin OS=Homo sapiens GN=ZAN :A0A087WU49 Zonadhesin OS=Homo sapiens GN=ZAN PE=4 SV=1 :Q9Y493-4 Isoform…
ALPC*IVDVRDEQQISAAVEK	0.896003	0.0731826	0.174372	-0.158425	1.13559	0.758524	0.8539	0.8815	0.9526	0.896003	0.0731826	0.138545	-0.158425	1.13559	0.858411	3	C71 C71	HSDL2	Q6YN16-2 Isoform 2 of Hydroxysteroid dehydrogenase-like protein 2 OS=Homo sapiens GN=HSDL2 :Q6YN16 Hydroxysteroid dehydrogenase-like protein 2 OS=Homo sapiens GN=HSDL2 PE=1 SV=1 :
ALPGFVLLRTC*LIPLFVLCNYQPR	0.557389	--	--	-0.843243	0	0	0.5574			0.557389	--	--	-0.843243	0	0	1	C388 C242	SLC29A3	Q9BZD2 Equilibrative nucleoside transporter 3 OS=Homo sapiens GN=SLC29A3 PE=1 SV=3 :Q9BZD2-2 Isoform 2 of Equilibrative nucleoside transporter 3 OS=Homo sapiens GN=SLC29A3 :
ALPVEAPPPGPEGAPSAPRPVPGAC*FTR	1.21828	0.176135	0.322438	0.284841	0.754153	0.491554	1.1282, 1.1282	1.1337, 1.2306	1.2344, 1.5502	1.23422	0.0298505	0.0669502	0.303602	1.52505	1.17425	3	C81 C81	SELO	Q9BVL4 Selenoprotein O OS=Homo sapiens GN=SELO PE=2 SV=3 :A0A087X0Q9 Selenoprotein O OS=Homo sapiens GN=SELO PE=1 SV=1 :
ALQAQEIEC*R	4.16803	0.00858436	0.0512792	2.05937	2.06629	1.29006	4.3230, 4.2329, 4.3230, 4.2329	4.2705, 3.8650, 4.3213, 3.3590	4.6510, 3.9340, 4.6510, 3.9340	4.1748	3.3482e-09	1.72784e-08	2.06171	8.47519	7.7625	3	C87 C369 C87 C369	COLGALT1	M0QX72 Procollagen galactosyltransferase 1 (Fragment) OS=Homo sapiens GN=COLGALT1 PE=1 SV=1 :Q8NBJ5 Procollagen galactosyltransferase 1 OS=Homo sapiens GN=COLGALT1 PE=1 SV=1 :M0QX72 Procollagen galactosyltransferase 1 (Fragment) OS=Homo sapiens GN=COLGALT1 PE=1 SV=1 :Q8NBJ5 Procollagen galactosyltransferase 1 OS=Homo sapiens GN=COLGALT1 PE=1 SV=1 :
ALQAYKLDPQC*WGVNVQPYSGSPANFAVYTALVEPHGR	1.21569	0.375029	0.520696	0.281772	0.425935	0.283416	1.5658, 1.0194	0.9048, 0.9063	1.1901, 1.1219, 1.9487	1.2367	0.233891	0.348439	0.306496	0.630986	0.457874	3	C110 C110 C110 ,C110 C110	SHMT1	P34896 Serine hydroxymethyltransferase, cytosolic OS=Homo sapiens GN=SHMT1 PE=1 SV=1 :P34896-2 Isoform 2 of Serine hydroxymethyltransferase, cytosolic OS=Homo sapiens GN=SHMT1 :,P34896-3 Isoform 3 of Serine hydroxymethyltransferase, cytosolic OS=Homo sapiens GN=SHMT1 :P34896 Serine hydroxymethyltransferase, cytosolic OS=Homo sapiens GN=SHMT1 PE=1 SV=1 :P34896-2 Isoform 2 of Serine hydroxymethyltr…
ALQEC*PNSGILWSEAIFLEAR	0.961658	--	--	-0.0564034	0	0			0.9528, 0.9705	0.961652	0.144417	0.237902	-0.056413	0.84038	0.623601	1	C807 C767	PRPF6	O94906 Pre-mRNA-processing factor 6 OS=Homo sapiens GN=PRPF6 PE=1 SV=1 :O94906-2 Isoform 2 of Pre-mRNA-processing factor 6 OS=Homo sapiens GN=PRPF6 :
ALQEGAEIVVC*TPGR	2.10617	--	--	1.07462	0	0		2.1062		2.10617	--	--	1.07462	0	0	1	C382 C263 C263	DDX42	Q86XP3 ATP-dependent RNA helicase DDX42 OS=Homo sapiens GN=DDX42 PE=1 SV=1 :Q86XP3-2 Isoform 2 of ATP-dependent RNA helicase DDX42 OS=Homo sapiens GN=DDX42 :A0A0A0MSJ0 ATP-dependent RNA helicase DDX42 OS=Homo sapiens GN=DDX42 PE=1 SV=1 :
ALQELPLC*LR	2.25656	0.183115	0.329706	1.17412	0.737277	0.481873	1.2041, 0.9332	3.3800, 3.3800	3.7873, 1.3570, 0.9196, 3.7873, 1.3570	2.23396	0.0206847	0.0499273	1.1596	1.68435	1.30166	3	C193 C193 C193 ,C193	AVEN	Q9NQS1 Cell death regulator Aven OS=Homo sapiens GN=AVEN PE=1 SV=1 :Q9NQS1 Cell death regulator Aven OS=Homo sapiens GN=AVEN PE=1 SV=1 :Q9NQS1 Cell death regulator Aven OS=Homo sapiens GN=AVEN PE=1 SV=1 :,Q9NQS1 Cell death regulator Aven OS=Homo sapiens GN=AVEN PE=1 SV=1 :
ALQENDNVC*AQLSAGSTDPGKK	0.915545	0.445411	0.582105	-0.127298	0.351239	0.234998	0.9826	0.8485		0.915545	0.445411	0.576125	-0.127298	0.351239	0.239483	2	C34 C326 C327 C387	CNOT10	Q9H9A5-5 Isoform 5 of CCR4-NOT transcription complex subunit 10 OS=Homo sapiens GN=CNOT10 :Q9H9A5-2 Isoform 2 of CCR4-NOT transcription complex subunit 10 OS=Homo sapiens GN=CNOT10 :Q9H9A5 CCR4-NOT transcription complex subunit 10 OS=Homo sapiens GN=CNOT10 PE=1 SV=1 :Q9H9A5-6 Isoform 6 of CCR4-NOT transcription complex subunit 10 OS=Homo sapiens GN=CNOT10 :
ALQHC*EELIQQYNR	1.14193	--	--	0.191477	0	0		1.1419		1.14193	--	--	0.191477	0	0	1	C976 C928 C891	WAPL	Q7Z5K2-3 Isoform 3 of Wings apart-like protein homolog OS=Homo sapiens GN=WAPL :Q7Z5K2-2 Isoform 2 of Wings apart-like protein homolog OS=Homo sapiens GN=WAPL :Q7Z5K2 Wings apart-like protein homolog OS=Homo sapiens GN=WAPL PE=1 SV=1 :
ALQIAMC*APVMVELEGETDPLLIAMK	1.19126	0.893213	0.911676	0.252485	0.0490449	0.0401597	1.246	1.4201	1.1158, 1.1378, 0.6899, 1.1378	1.12456	0.910931	1	0.169367	0.0405145	0	3	C76 C76 C76 C71 C76 C67 C76	POLR2F	P61218 DNA-directed RNA polymerases I, II, and III subunit RPABC2 OS=Homo sapiens GN=POLR2F PE=1 SV=1 :F8WC47 DNA-directed RNA polymerases I, II, and III subunit RPABC2 OS=Homo sapiens GN=POLR2F PE=1 SV=1 :B0QYL9 DNA-directed RNA polymerases I, II, and III subunit RPABC2 OS=Homo sapiens GN=POLR2F PE=1 SV=1 :U3KQB0 DNA-directed RNA polymerases I, II, and III subunit RPABC2 OS=Homo sapiens GN=POLR2…
ALQIAMC*APVMVELEGETDPLLIAM+K	0.347696	0.465867	0.5994	-1.5241	0.331738	0.222283	0.639	0.0563		0.347696	0.465867	0.596271	-1.5241	0.331738	0.224557	2	C76,M94 C76,M94 C76,M94 C71,M89 C76,M94 C67,M85 C76,M94	POLR2F	P61218 DNA-directed RNA polymerases I, II, and III subunit RPABC2 OS=Homo sapiens GN=POLR2F PE=1 SV=1 :F8WC47 DNA-directed RNA polymerases I, II, and III subunit RPABC2 OS=Homo sapiens GN=POLR2F PE=1 SV=1 :B0QYL9 DNA-directed RNA polymerases I, II, and III subunit RPABC2 OS=Homo sapiens GN=POLR2F PE=1 SV=1 :U3KQB0 DNA-directed RNA polymerases I, II, and III subunit RPABC2 OS=Homo sapiens GN=POLR2…
ALQIAM+C*APVMVELEGETDPLLIAMK	0.997066	--	--	-0.00423915	0	0		0.9971		0.997066	--	--	-0.00423915	0	0	1	M75,C76	POLR2F	P61218 DNA-directed RNA polymerases I, II, and III subunit RPABC2 OS=Homo sapiens GN=POLR2F PE=1 SV=1 :
ALQIDSFGLVTC*FQQESLDVSQMILGK	1.02562	0.364799	0.508461	0.036493	0.437947	0.293742	1.0215	1.0297		1.02562	0.364799	0.493449	0.036493	0.437947	0.306758	2	C727	DNAAF2	Q9NVR5 Protein kintoun OS=Homo sapiens GN=DNAAF2 PE=1 SV=2 :
ALQNSEHPTLQASAC*DALSSILPEAFSNLPNDR	0.409844	--	--	-1.28685	0	0			0.4098	0.409844	--	--	-1.28685	0	0	1	C793	HEATR6	Q6AI08 HEAT repeat-containing protein 6 OS=Homo sapiens GN=HEATR6 PE=1 SV=1 :
ALQPFQVGDLLFSC*PAYAYVLTVNER	1.01111	0.595111	0.716414	0.0159446	0.225402	0.144836		0.9703	1.1087, 1.0054	1.02817	0.486993	0.617416	0.0400818	0.312478	0.209422	2	C36 C36	SMYD2	Q9NRG4-2 Isoform 2 of N-lysine methyltransferase SMYD2 OS=Homo sapiens GN=SMYD2 :Q9NRG4 N-lysine methyltransferase SMYD2 OS=Homo sapiens GN=SMYD2 PE=1 SV=2 :
ALQSGQC*AGAALDVFTEEPPRDR	1.29316	0.0633435	0.155673	0.370901	1.1983	0.807786	0.6061, 0.9433, 1.1163, 1.2226, 0.9433, 1.1163, 1.1690, 1.5055, 0.6963, 1.1560, 1.5060, 1.5055, 1.0675, 1.2226	0.8841, 1.3866, 1.4232, 1.3489, 1.9935, 0.9167, 1.3504, 1.4163, 1.3866, 1.4351, 1.1495	0.6947, 1.2011, 1.4859, 1.2763, 1.4458, 1.7243, 1.5693, 1.3848, 1.2011, 1.4859, 1.2763, 1.1128	1.25204	0.000106655	0.000308013	0.324284	3.97202	3.51143	3	C254 C254 C254 C254 ,C254 C254 C254	PHGDH	O43175 D-3-phosphoglycerate dehydrogenase OS=Homo sapiens GN=PHGDH PE=1 SV=4 :O43175 D-3-phosphoglycerate dehydrogenase OS=Homo sapiens GN=PHGDH PE=1 SV=4 :O43175 D-3-phosphoglycerate dehydrogenase OS=Homo sapiens GN=PHGDH PE=1 SV=4 :,O43175 D-3-phosphoglycerate dehydrogenase OS=Homo sapiens GN=PHGDH PE=1 SV=4 :O43175 D-3-phosphoglycerate dehydrogenase OS=Homo sapiens GN=PHGDH PE=1 SV=4 :O43175 D…
ALQSGQC*AGAALDVFTEEPPR	1.36301	0.0831515	0.191352	0.446799	1.08013	0.718168		1.4312	1.2948	1.36301	0.0831515	0.152992	0.446799	1.08013	0.815332	2	C254	PHGDH	O43175 D-3-phosphoglycerate dehydrogenase OS=Homo sapiens GN=PHGDH PE=1 SV=4 :
ALQSLAC*GKPTQR	0.660451	0.342429	0.482172	-0.598477	0.46543	0.316798	0.7449	0.5755, 0.5785		0.632963	0.180526	0.28324	-0.659807	0.74346	0.547846	2	C570 C612 C636 C570 C612 C636 ,C570 C612 C210 C636	CUL3	Q13618-3 Isoform 3 of Cullin-3 OS=Homo sapiens GN=CUL3 :Q13618-2 Isoform 2 of Cullin-3 OS=Homo sapiens GN=CUL3 :Q13618 Cullin-3 OS=Homo sapiens GN=CUL3 PE=1 SV=2 :Q13618-3 Isoform 3 of Cullin-3 OS=Homo sapiens GN=CUL3 :Q13618-2 Isoform 2 of Cullin-3 OS=Homo sapiens GN=CUL3 :Q13618 Cullin-3 OS=Homo sapiens GN=CUL3 PE=1 SV=2 :,Q13618-3 Isoform 3 of Cullin-3 OS=Homo sapiens GN=CUL3 :Q13618-2 Isoform…
ALQSNIIPFC*DEVMQLLLENLGNENVHR	1.02639	0.265032	0.420062	0.0375796	0.576702	0.376686	1.2959, 1.0242, 0.9749, 0.9647, 1.0242, 0.9749, 0.9647, 0.9512	1.3653, 0.9974, 1.1611, 1.0033, 1.0331, 0.9866, 0.9948, 1.0329, 1.0340, 0.9950, 1.0033, 1.3340	1.1208, 1.0581, 1.1047, 1.0592, 1.0965, 0.9829, 1.0515, 1.0976, 1.0258, 1.0515	1.0588	0.0318822	0.0705344	0.0824338	1.49645	1.1516	3	C544 C689 ,C544 C689 C544 C689	KPNB1	Q14974-2 Isoform 2 of Importin subunit beta-1 OS=Homo sapiens GN=KPNB1 :Q14974 Importin subunit beta-1 OS=Homo sapiens GN=KPNB1 PE=1 SV=2 :,Q14974-2 Isoform 2 of Importin subunit beta-1 OS=Homo sapiens GN=KPNB1 :Q14974 Importin subunit beta-1 OS=Homo sapiens GN=KPNB1 PE=1 SV=2 :Q14974-2 Isoform 2 of Importin subunit beta-1 OS=Homo sapiens GN=KPNB1 :Q14974 Importin subunit beta-1 OS=Homo sapiens G…
ALQSNIIPFC*DEVM+QLLLENLGNENVHR	1.02066	0.266608	0.42179	0.0295025	0.574127	0.374903	1.1897, 0.9471, 1.1897, 1.0226, 0.9383, 1.0226	1.1554, 0.8007, 1.1554, 0.8007, 0.7935, 1.0662, 0.9994	1.1377, 1.0802, 0.5625	0.991366	0.331711	0.459046	-0.0125103	0.47924	0.338144	3	C544,M548 C689,M693 C544,M548 C689,M693	KPNB1	Q14974-2 Isoform 2 of Importin subunit beta-1 OS=Homo sapiens GN=KPNB1 :Q14974 Importin subunit beta-1 OS=Homo sapiens GN=KPNB1 PE=1 SV=2 :Q14974-2 Isoform 2 of Importin subunit beta-1 OS=Homo sapiens GN=KPNB1 :Q14974 Importin subunit beta-1 OS=Homo sapiens GN=KPNB1 PE=1 SV=2 :
ALRC*FHQLMK	0.235548	--	--	-2.08591	0	0		0.2355		0.235548	--	--	-2.08591	0	0	1	C139 C163 C121	DTYMK	P23919-2 Isoform 2 of Thymidylate kinase OS=Homo sapiens GN=DTYMK :P23919 Thymidylate kinase OS=Homo sapiens GN=DTYMK PE=1 SV=4 :H7C312 Thymidylate kinase (Fragment) OS=Homo sapiens GN=DTYMK PE=1 SV=1 :
ALRPGDPGFC*AR	1.43772	0.020366	0.063281	0.523786	1.6911	1.19873	1.4535, 1.4535	1.8464, 1.3565, 1.2675, 1.3782, 1.3565	1.4194, 1.6462, 1.4194	1.4597	0.000148908	0.000428912	0.545671	3.82708	3.36763	3	C424 C749 C542 C424 C749 C542 C424 C749 C542 ,C424 C749 C542 ,C424 C749 C542 C424 C749 C542	IWS1	Q96ST2-2 Isoform 2 of Protein IWS1 homolog OS=Homo sapiens GN=IWS1 :Q96ST2 Protein IWS1 homolog OS=Homo sapiens GN=IWS1 PE=1 SV=2 :Q96ST2-3 Isoform 3 of Protein IWS1 homolog OS=Homo sapiens GN=IWS1 :Q96ST2-2 Isoform 2 of Protein IWS1 homolog OS=Homo sapiens GN=IWS1 :Q96ST2 Protein IWS1 homolog OS=Homo sapiens GN=IWS1 PE=1 SV=2 :Q96ST2-3 Isoform 3 of Protein IWS1 homolog OS=Homo sapiens GN=IWS1 :Q…
ALSALFRGHFYGSGC*SLGSFVGGFVVMR	1.13607	--	--	0.184049	0	0	1.1361			1.13607	--	--	0.184049	0	0	1	C504	MFSD6L	Q8IWD5 Major facilitator superfamily domain-containing protein 6-like OS=Homo sapiens GN=MFSD6L PE=2 SV=2 :
ALSAVHSPTFCQLAC*GQDGQLK	0.988201	0.590511	0.712198	-0.017124	0.228772	0.147399	0.8019, 0.8019	1.1815, 1.3896, 1.1815	0.9063, 0.9063, 1.0297, 1.3915	1.0656	0.381282	0.510926	0.0916645	0.418754	0.291642	3	C255 C272 C255 C255 C255 C272 C255 C255 ,C255 C272 C255 C255	RAVER1	Q8IY67 Ribonucleoprotein PTB-binding 1 OS=Homo sapiens GN=RAVER1 PE=1 SV=1 :E9PAU2 Ribonucleoprotein PTB-binding 1 OS=Homo sapiens GN=RAVER1 PE=1 SV=1 :A0A087WZ13 Ribonucleoprotein PTB-binding 1 OS=Homo sapiens GN=RAVER1 PE=1 SV=1 :Q8IY67-2 Isoform 2 of Ribonucleoprotein PTB-binding 1 OS=Homo sapiens GN=RAVER1 :,Q8IY67 Ribonucleoprotein PTB-binding 1 OS=Homo sapiens GN=RAVER1 PE=1 SV=1 :E9PAU2 Ri…
ALSC*HPDKNPDNPR	0.900843	0.10622	0.229605	-0.150652	0.973794	0.639019	0.8582, 0.8552, 0.8056, 0.8215, 0.8552, 0.8056, 0.9639, 0.8215	0.6554, 0.8700, 0.8677, 1.0188, 1.0170, 0.8700, 0.8677, 1.0188	0.9796, 1.0142, 1.0274, 0.6421, 1.0074, 1.1838, 1.0142, 1.0274, 0.6421	0.900402	0.00785996	0.0222472	-0.151359	2.10458	1.65273	3	C38 C38 C38 C38	DNAJC17	H0YK99 DnaJ homolog subfamily C member 17 OS=Homo sapiens GN=DNAJC17 PE=1 SV=1 :S4R343 DnaJ homolog subfamily C member 17 OS=Homo sapiens GN=DNAJC17 PE=1 SV=1 :Q9NVM6 DnaJ homolog subfamily C member 17 OS=Homo sapiens GN=DNAJC17 PE=1 SV=1 :H0YLQ7 DnaJ homolog subfamily C member 17 OS=Homo sapiens GN=DNAJC17 PE=1 SV=1 :
ALSDHHIYLEGTLLKPNMVTPGHAC*TQK	0.946833	0.389411	0.536958	-0.0788178	0.409592	0.270059	0.8300, 0.9885, 0.8340, 1.3516, 1.0766, 0.8470, 0.9163, 1.3099, 0.9428, 0.2439, 0.9428, 0.8677, 0.9885, 0.8470, 0.9163	0.9142, 0.8865, 1.1385, 0.9232, 0.8872, 1.1358, 0.8865, 1.1674, 1.1385, 1.0291, 0.8872, 1.1142, 0.8866, 0.8249, 0.2095, 1.1142, 0.9762, 0.8249, 1.1358	1.0604, 1.1256, 1.0890, 1.2385, 1.1190, 1.2017, 1.0604, 1.1256, 1.0863, 0.2379, 1.0659, 0.9331, 1.0890, 1.2385, 1.1190, 1.2017	0.979494	0.125392	0.212854	-0.029891	0.901729	0.671917	3	C294 C240	ALDOA	P04075-2 Isoform 2 of Fructose-bisphosphate aldolase A OS=Homo sapiens GN=ALDOA :P04075 Fructose-bisphosphate aldolase A OS=Homo sapiens GN=ALDOA PE=1 SV=2 :
ALSDHHIYLEGTLLKPNM+VTPGHAC*TQK	0.919537	0.181615	0.328224	-0.121021	0.740849	0.48383	0.8920, 0.8407, 0.8526, 0.8920, 0.8407, 0.8526	0.8524, 0.9223, 0.7260, 0.9223, 0.9581, 0.9200, 0.9001, 0.8539, 0.9200, 0.9001, 0.8539, 0.9091, 0.8811	0.8318, 1.0422, 0.9849, 1.0422, 0.9849, 0.9595	0.901417	0.000188518	0.000542716	-0.149733	3.72465	3.26543	3	M287,C294 M233,C240 M287,C294 M233,C240 M287,C294 M233,C240 ,M287,C294 M233,C240 M287,C294 M233,C240 M287,C294 M233,C240 M287,C294 M233,C240	ALDOA	P04075-2 Isoform 2 of Fructose-bisphosphate aldolase A OS=Homo sapiens GN=ALDOA :P04075 Fructose-bisphosphate aldolase A OS=Homo sapiens GN=ALDOA PE=1 SV=2 :P04075-2 Isoform 2 of Fructose-bisphosphate aldolase A OS=Homo sapiens GN=ALDOA :P04075 Fructose-bisphosphate aldolase A OS=Homo sapiens GN=ALDOA PE=1 SV=2 :P04075-2 Isoform 2 of Fructose-bisphosphate aldolase A OS=Homo sapiens GN=ALDOA :P040…
ALSELAALC*YLIAFQVPRPK	0.565013	0.0600127	0.14856	-0.823644	1.22176	0.828098		0.7355, 0.4816, 0.5486, 0.4816	0.5715, 0.5715	0.565054	0.00870457	0.0243867	-0.82354	2.06025	1.61285	2	C319 C320 ,C319 C319 C320 C320 C320 C320	RGPD4,RGPD8,RANBP2	P49792 E3 SUMO-protein ligase RanBP2 OS=Homo sapiens GN=RANBP2 PE=1 SV=2 :P49792 E3 SUMO-protein ligase RanBP2 OS=Homo sapiens GN=RANBP2 PE=1 SV=2 :Q7Z3J3 RanBP2-like and GRIP domain-containing protein 4 OS=Homo sapiens GN=RGPD4 PE=2 SV=3 :Q7Z3J3 RanBP2-like and GRIP domain-containing protein 4 OS=Homo sapiens GN=RGPD4 PE=2 SV=3 :O14715 RANBP2-like and GRIP domain-containing protein 8 OS=Homo sap…
ALSELTQGVTC*YK	1.33598	0.0424722	0.115175	0.417903	1.3719	0.938642	1.268	1.3589	1.3811	1.33598	0.0424722	0.0890987	0.417903	1.3719	1.05013	3	C1158 C1158 C1191 C1118	KIF20B	Q96Q89 Kinesin-like protein KIF20B OS=Homo sapiens GN=KIF20B PE=1 SV=3 :Q96Q89-4 Isoform 4 of Kinesin-like protein KIF20B OS=Homo sapiens GN=KIF20B :Q96Q89-2 Isoform 2 of Kinesin-like protein KIF20B OS=Homo sapiens GN=KIF20B :Q96Q89-3 Isoform 3 of Kinesin-like protein KIF20B OS=Homo sapiens GN=KIF20B :
ALSFLVNDCSLIHNNVC*M+AAVFVDRAGEWK	0.716852	--	--	-0.480253	0	0			0.7169	0.716852	--	--	-0.480253	0	0	1	C143,M144 C143,M144 C143,M144 C143,M144 C143,M144 C143,M144 C143,M144 C143,M144	SCYL1	E9PS17 N-terminal kinase-like protein OS=Homo sapiens GN=SCYL1 PE=1 SV=1 :Q96KG9-3 Isoform 3 of N-terminal kinase-like protein OS=Homo sapiens GN=SCYL1 :Q96KG9-2 Isoform 2 of N-terminal kinase-like protein OS=Homo sapiens GN=SCYL1 :E9PK59 N-terminal kinase-like protein OS=Homo sapiens GN=SCYL1 PE=1 SV=1 :Q96KG9 N-terminal kinase-like protein OS=Homo sapiens GN=SCYL1 PE=1 SV=1 :Q96KG9-6 Isoform 6 …
ALSGFSLQSC*RHSIPVFCHSSFYHDTDFLGEELDIVAAK	4.72653	--	--	2.24078	0	0			4.7265	4.72653	--	--	2.24078	0	0	1	C229 C283 C99	F11	P03951-2 Isoform 2 of Coagulation factor XI OS=Homo sapiens GN=F11 :P03951 Coagulation factor XI OS=Homo sapiens GN=F11 PE=1 SV=1 :H0Y596 Coagulation factor XI (Fragment) OS=Homo sapiens GN=F11 PE=1 SV=1 :
ALSGYC*GFMAANLYAR	0.920454	0.300953	0.458872	-0.119583	0.521501	0.338308	0.5747, 1.0236, 0.9456	1.1304, 0.7991, 0.8695, 1.0163, 0.8675, 0.7820	0.9959, 0.8191, 0.9609, 1.1026, 1.0641, 0.9911	0.9295	0.05697	0.113589	-0.105473	1.24435	0.944665	3	C888 ,C888 C888	COPB1	P53618 Coatomer subunit beta OS=Homo sapiens GN=COPB1 PE=1 SV=3 :P53618 Coatomer subunit beta OS=Homo sapiens GN=COPB1 PE=1 SV=3 :,P53618 Coatomer subunit beta OS=Homo sapiens GN=COPB1 PE=1 SV=3 :
ALSGYC*GFM+AANLYAR	1.0331	0.553277	0.676843	0.0469781	0.257057	0.169512	1.3459, 0.7741	0.627	1.6090, 0.9957, 0.9957	1.05789	0.513431	0.641328	0.081196	0.289518	0.19292	3	C888,M891 ,C888,M891 C888,M891	COPB1	P53618 Coatomer subunit beta OS=Homo sapiens GN=COPB1 PE=1 SV=3 :P53618 Coatomer subunit beta OS=Homo sapiens GN=COPB1 PE=1 SV=3 :,P53618 Coatomer subunit beta OS=Homo sapiens GN=COPB1 PE=1 SV=3 :
ALSIPPNIDVLLC*EQEVVADETPAVQAVLR	1.0406	0.621104	0.740888	0.0574127	0.206836	0.130248	1.1036, 1.1890, 1.0664, 1.1890, 0.8954, 1.3658, 0.8954	1.5282, 1.1119, 0.8328, 0.9998, 0.9290, 0.9998, 0.9802	1.1355, 1.0954, 0.9874, 0.9874	1.07177	0.536733	0.665739	0.0999959	0.270242	0.176696	3	C327 C116 C365 ,C327 C116 C365 C327 C116 C365	ABCF1	Q8NE71-2 Isoform 2 of ATP-binding cassette sub-family F member 1 OS=Homo sapiens GN=ABCF1 :H0YGW7 ATP-binding cassette sub-family F member 1 (Fragment) OS=Homo sapiens GN=ABCF1 PE=1 SV=1 :Q8NE71 ATP-binding cassette sub-family F member 1 OS=Homo sapiens GN=ABCF1 PE=1 SV=2 :Q8NE71-2 Isoform 2 of ATP-binding cassette sub-family F member 1 OS=Homo sapiens GN=ABCF1 :H0YGW7 ATP-binding cassette sub-fa…
ALSLPLTQLPVSLEC*YTVPPEDNLALLQLYFR	1.22498	0.433156	0.571477	0.292753	0.363356	0.243001		1.2633	1.2015, 1.1857, 1.1857	1.20906	0.0889998	0.161803	0.273887	1.05061	0.791014	2	C1272	RPAP1	Q9BWH6 RNA polymerase II-associated protein 1 OS=Homo sapiens GN=RPAP1 PE=1 SV=3 :
ALSQTVPSSGTNGVSLPADC*TGAVPAASPDTAAWR	1.06776	--	--	0.094586	0	0		1.0888, 1.0656		1.0772	0.412398	0.543091	0.10728	0.384684	0.265127	1	C203 C135 C135 C203 C75	RANBP3	Q9H6Z4 Ran-binding protein 3 OS=Homo sapiens GN=RANBP3 PE=1 SV=1 :B7Z7F3 Ran-binding protein 3 OS=Homo sapiens GN=RANBP3 PE=1 SV=1 :Q9H6Z4-3 Isoform 3 of Ran-binding protein 3 OS=Homo sapiens GN=RANBP3 :Q9H6Z4-2 Isoform 2 of Ran-binding protein 3 OS=Homo sapiens GN=RANBP3 :K7EN31 Ran-binding protein 3 (Fragment) OS=Homo sapiens GN=RANBP3 PE=1 SV=7 :
ALSSC*VVDEEQDVER	0.215859	--	--	-2.21184	0	0		0.2159		0.215859	--	--	-2.21184	0	0	1	C644 C218	RAD54L	Q92698 DNA repair and recombination protein RAD54-like OS=Homo sapiens GN=RAD54L PE=1 SV=2 :V9GYD3 DNA repair and recombination protein RAD54-like (Fragment) OS=Homo sapiens GN=RAD54L PE=1 SV=1 :
ALSTCGAHVGVIC*VFYIPSVFSFLTHR	0.737906	--	--	-0.43849	0	0	0.7379			0.737906	--	--	-0.43849	0	0	1	C250	OR52J3	Q8NH60 Olfactory receptor 52J3 OS=Homo sapiens GN=OR52J3 PE=3 SV=2 :
ALSVGNIDDALQC*YSEAIKLDPHNHVLYSNR	1.11587	0.685172	0.798738	0.158164	0.1642	0.0975957	0.1732, 0.9466, 1.0420, 0.7807, 1.4546, 0.9834, 0.9769, 1.0078, 0.9843, 0.9966	1.1375, 1.1597, 1.0930, 1.0499, 1.1567, 1.0761	0.8541, 1.1866, 1.2978, 2.1819, 1.2041, 1.2041, 1.2616, 1.0256, 1.0332	1.09073	0.432725	0.563516	0.12529	0.363788	0.249093	3	C26 C73	STIP1	P31948 Stress-induced-phosphoprotein 1 OS=Homo sapiens GN=STIP1 PE=1 SV=1 :P31948-2 Isoform 2 of Stress-induced-phosphoprotein 1 OS=Homo sapiens GN=STIP1 :
ALSVGNIDDALQC*YSEAIK	0.886461	0.955741	0.980593	-0.173871	0.0196597	0.00851101	0.6282	0.975	0.9947, 1.1238, 0.7925, 0.9947	0.918171	0.960695	1	-0.123165	0.0174146	0	3	C26 C73 ,C26 C73 C26 C26 C73 C26 C26 C73 C26 ,C26 C73 C26	STIP1	P31948 Stress-induced-phosphoprotein 1 OS=Homo sapiens GN=STIP1 PE=1 SV=1 :P31948-2 Isoform 2 of Stress-induced-phosphoprotein 1 OS=Homo sapiens GN=STIP1 :P31948-3 Isoform 3 of Stress-induced-phosphoprotein 1 OS=Homo sapiens GN=STIP1 :,P31948 Stress-induced-phosphoprotein 1 OS=Homo sapiens GN=STIP1 PE=1 SV=1 :P31948-2 Isoform 2 of Stress-induced-phosphoprotein 1 OS=Homo sapiens GN=STIP1 :,P31948 …
ALSVLLPLVQLEGSVAPDLYCMC*GRIYK	0.49736	--	--	-1.00764	0	0		0.4974		0.49736	--	--	-1.00764	0	0	1	C348 C79 C356 C80	MAP3K6	O95382-3 Isoform 3 of Mitogen-activated protein kinase kinase kinase 6 OS=Homo sapiens GN=MAP3K6 :O95382-2 Isoform 2 of Mitogen-activated protein kinase kinase kinase 6 OS=Homo sapiens GN=MAP3K6 :O95382 Mitogen-activated protein kinase kinase kinase 6 OS=Homo sapiens GN=MAP3K6 PE=1 SV=3 :H0Y894 Mitogen-activated protein kinase kinase kinase 6 (Fragment) OS=Homo sapiens GN=MAP3K6 PE=1 SV=1 :
ALTAEVYFLQC*R	0.522583	--	--	-0.936268	0	0			0.5226	0.522583	--	--	-0.936268	0	0	1	C869	DZIP3	Q86Y13 E3 ubiquitin-protein ligase DZIP3 OS=Homo sapiens GN=DZIP3 PE=1 SV=2 :
ALTDLLC*TPEVSQELYDLNVELSK	0.992362	0.423934	0.56349	-0.0110609	0.372701	0.249114	1.3983	0.7861, 0.7861	0.7927	0.940791	0.219993	0.331386	-0.0880533	0.657591	0.479665	3	C109	RBFA	Q8N0V3 Putative ribosome-binding factor A, mitochondrial OS=Homo sapiens GN=RBFA PE=1 SV=3 :
[truncated: 15,541 more rows]

## Sheet: analyzed data
FEATURE	R1 ratios	R2 ratios	R3 ratios	fold_change_psm	p.value_psm	fdr_psm	log2(Fold Change)_psm	-log10(p.value)_psm	-log10(FDR)_psm	run count	PTM_INDEX	GENE	PROTEIN
[truncated: 10,189 more rows]
