# Supplementary material for: DCAF16-Based Covalent Handle for the Rational Design of Monovalent Degraders
Source: ACS Cent Sci. 2024 May 17;10(7):1318–31. doi: 10.1021/acscentsci.4c00286 (PMC11273451; doi:10.1021/acscentsci.4c00286)
Supplement: Supplementary file 5 — oc4c00286_si_005.xlsx [file oc4c00286_si_005.xlsx]

## Sheet: Raw data
ACCESSION	GENE	TOTAL_INTENSITY_1	NORM_INTENSITY_1	TOTAL_INTENSITY_2	NORM_INTENSITY_2	PVALUE_1	QVALUE_1	NORM_PVALUE_1	NORM_QVALUE_1	AVERAGE_INTENSITY_1	AVERAGE_INTENSITY_2	NORM_AVERAGE_INTENSITY_1	NORM_AVERAGE_INTENSITY_2	RATIO_2_1	NORM_RATIO_2_1	DESCRIPTION
P38936	CDKN1A	0	0.0,0.0,0.0,	499735421898	5108.0,4250.0,3313.0,	0.0602807	0.685236	0.0147289	0.031717	0	3479	0	4223.67	inf	inf	Cyclin-dependent kinase inhibitor 1 OS=Homo sapiens GN=CDKN1A PE=1 SV=3
Q6NZI2	PTRF	0	0.0,0.0,0.0,	32302054924	3301.0,2464.0,1613.0,	0.0897789	0.685236	0.0370886	0.0639018	0	2069.33	0	2459.33	inf	inf	Polymerase I and transcript release factor OS=Homo sapiens GN=PTRF PE=1 SV=1
Q8N2Y8	RUSC2	0	0.0,0.0,0.0,	7650	0.0,917.0,0.0,	0.42265	0.685236	0.42265	0.475626	0	255	0	305.667	inf	inf	Iporin OS=Homo sapiens GN=RUSC2 PE=1 SV=3
Q12774	ARHGEF5	469800	2410.0,0.0,0.0,	2.63793e+17	269662.0,260691.0,279925.0,	0.0190686	0.685236	0.00033233	0.00329384	1566	213791	803.333	270093	136.52	336.215	Rho guanine nucleotide exchange factor 5 OS=Homo sapiens GN=ARHGEF5 PE=1 SV=3
Q9NRD1	FBXO6	98500	505.0,0.0,0.0,	278922421815137	28512.0,29060.0,26428.0,	0.0274555	0.685236	0.000524397	0.004227	328.333	22415.7	168.333	28000	68.2711	166.337	F-box only protein 6 OS=Homo sapiens GN=FBXO6 PE=1 SV=1
J3KQ72	FBXO6	98500	505.0,0.0,0.0,	278922421815137	28512.0,29060.0,26428.0,	0.0274555	0.685236	0.000524397	0.004227	328.333	22415.7	168.333	28000	68.2711	166.337	F-box only protein 6 (Fragment) OS=Homo sapiens GN=FBXO6 PE=1 SV=1
Q56VL3	OCIAD2	116276475899644	59651.0,66981.0,10086.0,	5.22505e+20	5341325.0,4800262.0,5232919.0,	0.0245472	0.685236	0.000939996	0.00579346	57836.3	4.07419e+06	45572.7	5.12484e+06	70.4435	112.454	OCIA domain-containing protein 2 OS=Homo sapiens GN=OCIAD2 PE=1 SV=1
Q04941	PLP2	1195338770	6132.0,5457.0,0.0,	3.94893e+17	403680.0,406227.0,424115.0,	0.0181457	0.685236	7.94582e-05	0.00166732	5276.67	325447	3863	411341	61.6766	106.482	Proteolipid protein 2 OS=Homo sapiens GN=PLP2 PE=1 SV=1
D6RGG3	COL12A1	97005354583	4976.0,7535.0,609.0,	4.65672e+17	476033.0,465741.0,448593.0,	0.0265495	0.685236	0.000138701	0.00206604	5212.33	370246	4373.33	463456	71.0326	105.973	Collagen alpha-1(XII) chain OS=Homo sapiens GN=COL12A1 PE=1 SV=1
Q99715	COL12A1	97005354583	4976.0,7535.0,609.0,	4.65672e+17	476033.0,465741.0,448593.0,	0.0265495	0.685236	0.000138701	0.00206604	5212.33	370246	4373.33	463456	71.0326	105.973	Collagen alpha-1(XII) chain OS=Homo sapiens GN=COL12A1 PE=1 SV=2
Q99715-4	COL12A1	97005354583	4976.0,7535.0,609.0,	4.65672e+17	476033.0,465741.0,448593.0,	0.0265495	0.685236	0.000138701	0.00206604	5212.33	370246	4373.33	463456	71.0326	105.973	Isoform 4 of Collagen alpha-1(XII) chain OS=Homo sapiens GN=COL12A1
E9PS42	CSRP1	706452505120337	36240.0,35257.0,21272.0,	1.75003e+20	1788971.0,1745409.0,1940205.0,	0.0163622	0.685236	0.00101061	0.00600568	38677.7	1438619	30923	1.82486e+06	37.1951	59.0131	Cysteine and glycine-rich protein 1 OS=Homo sapiens GN=CSRP1 PE=1 SV=1
P21291	CSRP1	706452505120337	36240.0,35257.0,21272.0,	1.75003e+20	1788971.0,1745409.0,1940205.0,	0.0163622	0.685236	0.00101061	0.00600568	38677.7	1438619	30923	1.82486e+06	37.1951	59.0131	Cysteine and glycine-rich protein 1 OS=Homo sapiens GN=CSRP1 PE=1 SV=3
E9PKC4	PKP3	736031571779	3775.0,4443.0,1860.0,	1.66183e+16	169881.0,154458.0,171412.0,	0.0225062	0.685236	0.000912043	0.00572219	4098.67	131027	3359.33	165250	31.9681	49.1914	Plakophilin-3 (Fragment) OS=Homo sapiens GN=PKP3 PE=1 SV=1
Q9Y446-2	PKP3	736031571779	3775.0,4443.0,1860.0,	1.66183e+16	169881.0,154458.0,171412.0,	0.0225062	0.685236	0.000912043	0.00572219	4098.67	131027	3359.33	165250	31.9681	49.1914	Isoform PKP3b of Plakophilin-3 OS=Homo sapiens GN=PKP3
Q9Y446	PKP3	736031571779	3775.0,4443.0,1860.0,	1.66183e+16	169881.0,154458.0,171412.0,	0.0225062	0.685236	0.000912043	0.00572219	4098.67	131027	3359.33	165250	31.9681	49.1914	Plakophilin-3 OS=Homo sapiens GN=PKP3 PE=1 SV=1
Q6SJ93	FAM111B	916335982296	4700.0,5064.0,2401.0,	1.87927e+16	192108.0,199028.0,166599.0,	0.0345599	0.685236	0.00276377	0.0104914	5019	149737	4055	185912	29.834	45.8475	Protein FAM111B OS=Homo sapiens GN=FAM111B PE=1 SV=1
Q6SJ93-2	FAM111B	916335982296	4700.0,5064.0,2401.0,	1.87927e+16	192108.0,199028.0,166599.0,	0.0345599	0.685236	0.00276377	0.0104914	5019	149737	4055	185912	29.834	45.8475	Isoform 2 of Protein FAM111B OS=Homo sapiens GN=FAM111B
Q8NFJ5	GPRC5A	1115924109824102	57247.0,57845.0,25210.0,	2.28681e+19	2337695.0,2075392.0,1659607.0,	0.0535237	0.685236	0.00965497	0.0233974	58930.7	1655634	46767.3	2.02423e+06	28.0946	43.283	Retinoic acid-induced protein 3 OS=Homo sapiens GN=GPRC5A PE=1 SV=2
P04083	ANXA1	3.66095e+20	1878144.0,1724365.0,1124804.0,	6.25578e+23	6.394991E7,6.55747E7,7.3376174E7,	0.0121629	0.685236	0.00183001	0.00832073	1.98711e+06	5.30772e+07	1575771	6.76336e+07	26.7107	42.921	Annexin A1 OS=Homo sapiens GN=ANXA1 PE=1 SV=2
P16422	EPCAM	718383028517616	36852.0,42625.0,18426.0,	1.34061e+19	1370442.0,1214858.0,1344121.0,	0.0252741	0.685236	0.00113832	0.00646825	39913	1040960	32634.3	1309807	26.0807	40.1359	Epithelial cell adhesion molecule OS=Homo sapiens GN=EPCAM PE=1 SV=2
B5MCA4	EPCAM	718383028517616	36852.0,42625.0,18426.0,	1.34061e+19	1370442.0,1214858.0,1344121.0,	0.0252741	0.685236	0.00113832	0.00646825	39913	1040960	32634.3	1309807	26.0807	40.1359	Epithelial cell adhesion molecule OS=Homo sapiens GN=EPCAM PE=1 SV=1
Q9NXG6-3	P4HTM	25399114948593	13030.0,16178.0,8988.0,	4.65839e+17	476205.0,425011.0,491506.0,	0.0215763	0.685236	0.00179917	0.00823482	15162	367180	12732	464241	24.2171	36.4625	Isoform 3 of Transmembrane prolyl 4-hydroxylase OS=Homo sapiens GN=P4HTM
Q9NXG6	P4HTM	25399114948593	13030.0,16178.0,8988.0,	4.65839e+17	476205.0,425011.0,491506.0,	0.0215763	0.685236	0.00179917	0.00823482	15162	367180	12732	464241	24.2171	36.4625	Transmembrane prolyl 4-hydroxylase OS=Homo sapiens GN=P4HTM PE=1 SV=2
Q9UJY1	HSPB8	923525432463	4737.0,3579.0,2576.0,	1.15262e+16	117826.0,130673.0,128442.0,	0.0160763	0.685236	0.00082188	0.00538474	4747	99242	3630.67	125647	20.9063	34.6071	Heat shock protein beta-8 OS=Homo sapiens GN=HSPB8 PE=1 SV=1
B1AJU4	IRF6	1649540905194	8462.0,5756.0,5433.0,	1.99713e+17	204157.0,199507.0,219870.0,	0.0157758	0.685236	0.000729383	0.00500764	8593	163969	6550.33	207845	19.0817	31.7304	Interferon regulatory factor 6 (Fragment) OS=Homo sapiens GN=IRF6 PE=1 SV=1
O14896	IRF6	1649540905194	8462.0,5756.0,5433.0,	1.99713e+17	204157.0,199507.0,219870.0,	0.0157758	0.685236	0.000729383	0.00500764	8593	163969	6550.33	207845	19.0817	31.7304	Interferon regulatory factor 6 OS=Homo sapiens GN=IRF6 PE=1 SV=1
P80723	BASP1	3.28876e+20	1687196.0,1613354.0,1051255.0,	3.99402e+23	4.0828996E7,4.1456374E7,4.9621742E7,	0.00792011	0.685236	0.0042501	0.0137592	1813329	3.43032e+07	1.4506e+06	4.3969e+07	18.9172	30.3109	Brain acid soluble protein 1 OS=Homo sapiens GN=BASP1 PE=1 SV=2
P11137-4	MAP2	1069317063004	5485.0,2401.0,3142.0,	1067609241958764	109135.0,110900.0,102597.0,	0.0258967	0.685236	0.00014162	0.00209212	5134.33	85981	3676	107544	16.7463	29.2557	Isoform 4 of Microtubule-associated protein 2 OS=Homo sapiens GN=MAP2
Q9NZM1	MYOF	1624765556848874	83347.0,78210.0,51120.0,	2.20584e+20	2254918.0,2001133.0,1924433.0,	0.0372833	0.685236	0.00230957	0.00951563	88972.7	1658578	70892.3	2.06016e+06	18.6414	29.0604	Myoferlin OS=Homo sapiens GN=MYOF PE=1 SV=1
Q9NZM1-6	MYOF	1624765556848874	83347.0,78210.0,51120.0,	2.20584e+20	2254918.0,2001133.0,1924433.0,	0.0372833	0.685236	0.00230957	0.00951563	88972.7	1658578	70892.3	2.06016e+06	18.6414	29.0604	Isoform 6 of Myoferlin OS=Homo sapiens GN=MYOF
Q9NZM1-3	MYOF	1624765556848874	83347.0,78210.0,51120.0,	2.20584e+20	2254918.0,2001133.0,1924433.0,	0.0372833	0.685236	0.00230957	0.00951563	88972.7	1658578	70892.3	2.06016e+06	18.6414	29.0604	Isoform 3 of Myoferlin OS=Homo sapiens GN=MYOF
Q9H6W3	NO66	440791590517344	22612.0,22386.0,18141.0,	6.01208e+17	614585.0,544667.0,565008.0,	0.0311176	0.685236	0.00133926	0.007123	25776	459575	21046.3	574753	17.8296	27.309	Bifunctional lysine-specific demethylase and histidyl-hydroxylase NO66 OS=Homo sapiens GN=NO66 PE=1 SV=2
Q460N5	PARP14	414221373112436	21248.0,19325.0,13007.0,	4.70206e+17	480669.0,417199.0,462617.0,	0.0271774	0.685236	0.00160528	0.00781811	22529.7	360950	17860	453495	16.0211	25.3917	Poly [ADP-ribose] polymerase 14 OS=Homo sapiens GN=PARP14 PE=1 SV=3
Q460N5-4	PARP14	414221373112436	21248.0,19325.0,13007.0,	4.70206e+17	480669.0,417199.0,462617.0,	0.0271774	0.685236	0.00160528	0.00781811	22529.7	360950	17860	453495	16.0211	25.3917	Isoform 4 of Poly [ADP-ribose] polymerase 14 OS=Homo sapiens GN=PARP14
H7C5R8	PARP14	414221373112436	21248.0,19325.0,13007.0,	4.70206e+17	480669.0,417199.0,462617.0,	0.0271774	0.685236	0.00160528	0.00781811	22529.7	360950	17860	453495	16.0211	25.3917	Poly [ADP-ribose] polymerase 14 (Fragment) OS=Homo sapiens GN=PARP14 PE=1 SV=1
O43854-2	EDIL3	1192036924115	6115.0,5196.0,4304.0,	1.33228e+16	136192.0,125403.0,110448.0,	0.0417669	0.685236	0.00378243	0.0128071	6575.67	100331	5205	124014	15.258	23.826	Isoform 2 of EGF-like repeat and discoidin I-like domain-containing protein 3 OS=Homo sapiens GN=EDIL3
O43854	EDIL3	1192036924115	6115.0,5196.0,4304.0,	1.33228e+16	136192.0,125403.0,110448.0,	0.0417669	0.685236	0.00378243	0.0128071	6575.67	100331	5205	124014	15.258	23.826	EGF-like repeat and discoidin I-like domain-containing protein 3 OS=Homo sapiens GN=EDIL3 PE=1 SV=1
P02533	KRT14	1.24655e+18	639503.0,705430.0,548807.0,	1.50051e+22	1.533897E7,1.3784461E7,1.3689073E7,	0.0339278	0.685236	0.00143402	0.00744771	757462	11444323	631247	1.42708e+07	15.1088	22.6074	Keratin, type I cytoskeletal 14 OS=Homo sapiens GN=KRT14 PE=1 SV=4
contaminant_KERATIN05		1.24655e+18	639503.0,705430.0,548807.0,	1.50051e+22	1.533897E7,1.3784461E7,1.3689073E7,	0.0339278	0.685236	0.00143402	0.00744771	757462	11444323	631247	1.42708e+07	15.1088	22.6074	no description
P05787-2	KRT8	3.36555e+23	1.7266075E7,1.6715822E7,1.3334606E7,	3.77273e+26	3.85668758E8,3.44626719E8,3.15697135E8,	0.041898	0.685236	0.00359645	0.0123519	1.94263e+07	281762664	1.57722e+07	348664204	14.5042	22.1063	Isoform 2 of Keratin, type II cytoskeletal 8 OS=Homo sapiens GN=KRT8
P05787	KRT8	3.36555e+23	1.7266075E7,1.6715822E7,1.3334606E7,	3.77273e+26	3.85668758E8,3.44626719E8,3.15697135E8,	0.041898	0.685236	0.00359645	0.0123519	1.94263e+07	281762664	1.57722e+07	348664204	14.5042	22.1063	Keratin, type II cytoskeletal 8 OS=Homo sapiens GN=KRT8 PE=1 SV=7
P08727	KRT19	8.38395e+20	4301152.0,4415706.0,3708347.0,	9.81015e+23	1.0028452E8,8.7702423E7,8.4638005E7,	0.0397659	0.685236	0.00298222	0.0110771	5022081	7.3222e+07	4141735	9.0875e+07	14.58	21.9413	Keratin, type I cytoskeletal 19 OS=Homo sapiens GN=KRT19 PE=1 SV=4
contaminant_KERATIN10		8.38395e+20	4301152.0,4415706.0,3708347.0,	9.81015e+23	1.0028452E8,8.7702423E7,8.4638005E7,	0.0397659	0.685236	0.00298222	0.0110771	5022081	7.3222e+07	4141735	9.0875e+07	14.58	21.9413	no description
A0A0G2JHB5	MICB	1472746704970759	75555.0,94374.0,74017.0,	1.69513e+20	1732856.0,1644124.0,1784693.0,	0.0211155	0.685236	0.000473098	0.00398505	95027.3	1362491	81315.3	1.72056e+06	14.3379	21.1591	MHC class I polypeptide-related sequence B OS=Homo sapiens GN=MICB PE=1 SV=1
F5H7Q8	MICB	1472746704970759	75555.0,94374.0,74017.0,	1.69513e+20	1732856.0,1644124.0,1784693.0,	0.0211155	0.685236	0.000473098	0.00398505	95027.3	1362491	81315.3	1.72056e+06	14.3379	21.1591	MHC class I polypeptide-related sequence B OS=Homo sapiens GN=MICB PE=1 SV=1
X6R344	MICB	1472746704970759	75555.0,94374.0,74017.0,	1.69513e+20	1732856.0,1644124.0,1784693.0,	0.0211155	0.685236	0.000473098	0.00398505	95027.3	1362491	81315.3	1.72056e+06	14.3379	21.1591	MHC class I polypeptide-related sequence B OS=Homo sapiens GN=MICB PE=1 SV=1
O15061	SYNM	94600	485.0,0.0,0.0,	346223492151	3539.0,2818.0,3755.0,	0.0121449	0.685236	0.0017446	0.00817942	315.333	2654	161.667	3370.67	8.41649	20.8495	Synemin OS=Homo sapiens GN=SYNM PE=1 SV=2
H0YL34	SYNM	94600	485.0,0.0,0.0,	346223492151	3539.0,2818.0,3755.0,	0.0121449	0.685236	0.0017446	0.00817942	315.333	2654	161.667	3370.67	8.41649	20.8495	Synemin OS=Homo sapiens GN=SYNM PE=1 SV=1
O15061-2	SYNM	94600	485.0,0.0,0.0,	346223492151	3539.0,2818.0,3755.0,	0.0121449	0.685236	0.0017446	0.00817942	315.333	2654	161.667	3370.67	8.41649	20.8495	Isoform 2 of Synemin OS=Homo sapiens GN=SYNM
A0A075B7B1	SYNM	94600	485.0,0.0,0.0,	346223492151	3539.0,2818.0,3755.0,	0.0121449	0.685236	0.0017446	0.00817942	315.333	2654	161.667	3370.67	8.41649	20.8495	Desmuslin, isoform CRA_a OS=Homo sapiens GN=SYNM PE=1 SV=1
P50135	HNMT	1520248686770	7799.0,6851.0,7081.0,	1.36926e+16	139973.0,132628.0,171561.0,	0.00763669	0.685236	0.00709173	0.0188796	8946.67	115239	7243.67	148054	12.8806	20.4391	Histamine N-methyltransferase OS=Homo sapiens GN=HNMT PE=1 SV=1
contaminant_KERATIN12		7.59992e+20	3898919.0,3972693.0,3535811.0,	7.71685e+23	7.888571E7,7.143637E7,6.9071007E7,	0.0357991	0.685236	0.00178078	0.00822002	4.60084e+06	5.87538e+07	3.80247e+06	73131029	12.7702	19.2325	no description
Q04695	KRT17	7.59992e+20	3898919.0,3972693.0,3535811.0,	7.71685e+23	7.888571E7,7.143637E7,6.9071007E7,	0.0357991	0.685236	0.00178078	0.00822002	4.60084e+06	5.87538e+07	3.80247e+06	73131029	12.7702	19.2325	Keratin, type I cytoskeletal 17 OS=Homo sapiens GN=KRT17 PE=1 SV=2
Q08380	LGALS3BP	2.06595e+18	1059878.0,1058047.0,826770.0,	1.85186e+22	1.8930692E7,1.6267773E7,1.5777818E7,	0.0418329	0.685236	0.00355066	0.0122624	1.20268e+06	1.37041e+07	981565	1.69921e+07	11.3947	17.3112	Galectin-3-binding protein OS=Homo sapiens GN=LGALS3BP PE=1 SV=1
P04259	KRT6B	2.20291e+18	1130143.0,1054393.0,902135.0,	1.55181e+23	1.586344E7,1.3962888E7,2.290215E7,	0.0035405	0.685236	0.0258921	0.0484281	1271480	1.34239e+07	1.02889e+06	1.75762e+07	10.5577	17.0826	Keratin, type II cytoskeletal 6B OS=Homo sapiens GN=KRT6B PE=1 SV=5
R4GNF9	TSTD1	1519227609062416	77939.0,107099.0,65290.0,	1.20952e+19	1236432.0,1241365.0,1539255.0,	0.00626262	0.685236	0.00570472	0.0164515	96809.3	1.04188e+06	83442.7	1.33902e+06	10.7622	16.0472	Thiosulfate sulfurtransferase/rhodanese-like domain-containing protein 1 OS=Homo sapiens GN=TSTD1 PE=1 SV=1
Q8NFU3-4	TSTD1	1519227609062416	77939.0,107099.0,65290.0,	1.20952e+19	1236432.0,1241365.0,1539255.0,	0.00626262	0.685236	0.00570472	0.0164515	96809.3	1.04188e+06	83442.7	1.33902e+06	10.7622	16.0472	Isoform 4 of Thiosulfate sulfurtransferase/rhodanese-like domain-containing protein 1 OS=Homo sapiens GN=TSTD1
Q8NFU3-3	TSTD1	1519227609062416	77939.0,107099.0,65290.0,	1.20952e+19	1236432.0,1241365.0,1539255.0,	0.00626262	0.685236	0.00570472	0.0164515	96809.3	1.04188e+06	83442.7	1.33902e+06	10.7622	16.0472	Isoform 3 of Thiosulfate sulfurtransferase/rhodanese-like domain-containing protein 1 OS=Homo sapiens GN=TSTD1
Q8NFU3-2	TSTD1	1519227609062416	77939.0,107099.0,65290.0,	1.20952e+19	1236432.0,1241365.0,1539255.0,	0.00626262	0.685236	0.00570472	0.0164515	96809.3	1.04188e+06	83442.7	1.33902e+06	10.7622	16.0472	Isoform 2 of Thiosulfate sulfurtransferase/rhodanese-like domain-containing protein 1 OS=Homo sapiens GN=TSTD1
Q8NFU3	TSTD1	1519227609062416	77939.0,107099.0,65290.0,	1.20952e+19	1236432.0,1241365.0,1539255.0,	0.00626262	0.685236	0.00570472	0.0164515	96809.3	1.04188e+06	83442.7	1.33902e+06	10.7622	16.0472	Thiosulfate sulfurtransferase/rhodanese-like domain-containing protein 1 OS=Homo sapiens GN=TSTD1 PE=1 SV=3
Q9Y6U3	SCIN	4.96949e+17	254944.0,249542.0,206209.0,	3.7711e+20	3855015.0,3640814.0,3602299.0,	0.0284326	0.685236	0.000332593	0.00329435	290459	2956149	236898	3699376	10.1775	15.6159	Adseverin OS=Homo sapiens GN=SCIN PE=1 SV=4
Q14764	MVP	326010052466	1672.0,1414.0,2579.0,	280912650215123	28716.0,31801.0,26403.0,	0.0330006	0.685236	0.00224974	0.00934846	2243.67	23238.7	1888.33	28973.3	10.3575	15.3433	Major vault protein OS=Homo sapiens GN=MVP PE=1 SV=4
H3BQK6	MVP	326010052466	1672.0,1414.0,2579.0,	280912650215123	28716.0,31801.0,26403.0,	0.0330006	0.685236	0.00224974	0.00934846	2243.67	23238.7	1888.33	28973.3	10.3575	15.3433	Major vault protein (Fragment) OS=Homo sapiens GN=MVP PE=1 SV=1
I3L155	MVP	326010052466	1672.0,1414.0,2579.0,	280912650215123	28716.0,31801.0,26403.0,	0.0330006	0.685236	0.00224974	0.00934846	2243.67	23238.7	1888.33	28973.3	10.3575	15.3433	Major vault protein (Fragment) OS=Homo sapiens GN=MVP PE=1 SV=1
contaminant_KERATIN09		1.14306e+21	5864168.0,5692175.0,4578655.0,	8.65383e+23	8.8463981E7,7.8332864E7,7.6356739E7,	0.0375192	0.685236	0.00222125	0.00928719	6617259	6.51838e+07	5.37833e+06	8.10512e+07	9.85057	15.0699	no description
P05783	KRT18	1.14306e+21	5864168.0,5692175.0,4578655.0,	8.65383e+23	8.8463981E7,7.8332864E7,7.6356739E7,	0.0375192	0.685236	0.00222125	0.00928719	6617259	6.51838e+07	5.37833e+06	8.10512e+07	9.85057	15.0699	Keratin, type I cytoskeletal 18 OS=Homo sapiens GN=KRT18 PE=1 SV=2
O43278	SPINT1	308561132411918	15829.0,15938.0,12466.0,	2.14142e+17	218906.0,203459.0,235759.0,	0.0155968	0.685236	0.00181904	0.0082951	18032.7	172910	14744.3	219375	9.58873	14.8786	Kunitz-type protease inhibitor 1 OS=Homo sapiens GN=SPINT1 PE=1 SV=2
O43278-2	SPINT1	308561132411918	15829.0,15938.0,12466.0,	2.14142e+17	218906.0,203459.0,235759.0,	0.0155968	0.685236	0.00181904	0.0082951	18032.7	172910	14744.3	219375	9.58873	14.8786	Isoform 2 of Kunitz-type protease inhibitor 1 OS=Homo sapiens GN=SPINT1
H0YCU9	TAGLN	7.99658e+17	410241.0,379414.0,334922.0,	5.03415e+20	5146170.0,5193549.0,6234150.0,	0.00566445	0.685236	0.0045937	0.0145073	463132	4.31096e+06	374859	5524623	9.30828	14.7379	Transgelin (Fragment) OS=Homo sapiens GN=TAGLN PE=1 SV=1
Q01995	TAGLN	7.99658e+17	410241.0,379414.0,334922.0,	5.03415e+20	5146170.0,5193549.0,6234150.0,	0.00566445	0.685236	0.0045937	0.0145073	463132	4.31096e+06	374859	5524623	9.30828	14.7379	Transgelin OS=Homo sapiens GN=TAGLN PE=1 SV=4
Q9UBR2	CTSZ	3.36543e+17	172653.0,165908.0,131000.0,	2.08953e+20	2136027.0,1976063.0,2199131.0,	0.0186566	0.685236	0.000802754	0.00530651	193217	1.66529e+06	156520	2.10374e+06	8.61875	13.4407	Cathepsin Z OS=Homo sapiens GN=CTSZ PE=1 SV=1
Q9UN70	PCDHGC3	252600	1295.0,0.0,0.0,	507043253964	5182.0,5189.0,6920.0,	0.0367552	0.685236	0.0024103	0.0096842	842	4453	431.667	5763.67	5.2886	13.3521	Protocadherin gamma-C3 OS=Homo sapiens GN=PCDHGC3 PE=1 SV=1
Q9UN70-2	PCDHGC3	252600	1295.0,0.0,0.0,	507043253964	5182.0,5189.0,6920.0,	0.0367552	0.685236	0.0024103	0.0096842	842	4453	431.667	5763.67	5.2886	13.3521	Isoform 2 of Protocadherin gamma-C3 OS=Homo sapiens GN=PCDHGC3
P05534	HLA-A	6.45001e+17	330898.0,338697.0,279913.0,	4.09029e+20	4181311.0,3927394.0,4359413.0,	0.0180717	0.685236	0.000857402	0.00549954	384409	3.2867e+06	316503	4.15604e+06	8.55001	13.1311	HLA class I histocompatibility antigen, A-24 alpha chain OS=Homo sapiens GN=HLA-A PE=1 SV=2
P13796	LCP1	1.09205e+21	5602456.0,5320551.0,4950804.0,	6.38432e+23	6.5263919E7,6.3199711E7,7.3912023E7,	0.0102964	0.685236	0.00270045	0.0103704	6.4778e+06	52948295	5.29127e+06	67458551	8.17381	12.749	Plastin-2 OS=Homo sapiens GN=LCP1 PE=1 SV=6
Q6P179	ERAP2	344891237719768	17693.0,17421.0,20678.0,	2.32246e+17	237414.0,220208.0,236734.0,	0.0236962	0.685236	0.000481666	0.00404235	22211.3	183783	18597.3	231452	8.2743	12.4454	Endoplasmic reticulum aminopeptidase 2 OS=Homo sapiens GN=ERAP2 PE=1 SV=2
D6RGW0	ERAP2	344891237719768	17693.0,17421.0,20678.0,	2.32246e+17	237414.0,220208.0,236734.0,	0.0236962	0.685236	0.000481666	0.00404235	22211.3	183783	18597.3	231452	8.2743	12.4454	Endoplasmic reticulum aminopeptidase 2 (Fragment) OS=Homo sapiens GN=ERAP2 PE=1 SV=1
Q6P179-3	ERAP2	344891237719768	17693.0,17421.0,20678.0,	2.32246e+17	237414.0,220208.0,236734.0,	0.0236962	0.685236	0.000481666	0.00404235	22211.3	183783	18597.3	231452	8.2743	12.4454	Isoform 3 of Endoplasmic reticulum aminopeptidase 2 OS=Homo sapiens GN=ERAP2
P16455	MGMT	2.58644e+17	132689.0,169582.0,151671.0,	1.75576e+20	1794829.0,1829834.0,1883502.0,	0.0195431	0.685236	2.9677e-05	0.00122064	174707	1453152	151314	1836055	8.31765	12.1341	Methylated-DNA--protein-cysteine methyltransferase OS=Homo sapiens GN=MGMT PE=1 SV=1
P17931	LGALS3	1.16867e+18	599550.0,637871.0,528218.0,	6.7987e+20	6949991.0,6807765.0,7319550.0,	0.0166678	0.685236	0.00034182	0.00333055	708938	5.55478e+06	588546	7.02577e+06	7.83535	11.9375	Galectin-3 OS=Homo sapiens GN=LGALS3 PE=1 SV=5
P54278	PMS2	804729675320	4128.0,4176.0,5565.0,	513894417731792	52532.0,53011.0,55506.0,	0.0180004	0.685236	2.20734e-05	0.00122064	5444.67	42452.7	4623	53683	7.79711	11.6122	Mismatch repair endonuclease PMS2 OS=Homo sapiens GN=PMS2 PE=1 SV=2
P54278-2	PMS2	804729675320	4128.0,4176.0,5565.0,	513894417731792	52532.0,53011.0,55506.0,	0.0180004	0.685236	2.20734e-05	0.00122064	5444.67	42452.7	4623	53683	7.79711	11.6122	Isoform 2 of Mismatch repair endonuclease PMS2 OS=Homo sapiens GN=PMS2
C9J167	PMS2	804729675320	4128.0,4176.0,5565.0,	513894417731792	52532.0,53011.0,55506.0,	0.0180004	0.685236	2.20734e-05	0.00122064	5444.67	42452.7	4623	53683	7.79711	11.6122	Mismatch repair endonuclease PMS2 OS=Homo sapiens GN=PMS2 PE=1 SV=2
P54278-3	PMS2	804729675320	4128.0,4176.0,5565.0,	513894417731792	52532.0,53011.0,55506.0,	0.0180004	0.685236	2.20734e-05	0.00122064	5444.67	42452.7	4623	53683	7.79711	11.6122	Isoform 3 of Mismatch repair endonuclease PMS2 OS=Homo sapiens GN=PMS2
Q86YZ3	HRNR	46178804418541	23685.0,11320.0,19392.0,	175553174345871	17944.0,3806.0,603860.0,	0.474111	0.694807	0.437131	0.490007	24254.3	122200	18132.3	208537	5.03827	11.5008	Hornerin OS=Homo sapiens GN=HRNR PE=1 SV=2
P0CG30	GSTT2B	1.16105e+18	595647.0,600748.0,542018.0,	6.05785e+20	6192657.0,5912348.0,6897585.0,	0.0114613	0.685236	0.00249718	0.00985991	702005	4.97853e+06	579471	6.3342e+06	7.09187	10.931	Glutathione S-transferase theta-2B OS=Homo sapiens GN=GSTT2B PE=1 SV=1
P0CG29	GSTT2	1.16105e+18	595647.0,600748.0,542018.0,	6.05785e+20	6192657.0,5912348.0,6897585.0,	0.0114613	0.685236	0.00249718	0.00985991	702005	4.97853e+06	579471	6.3342e+06	7.09187	10.931	Glutathione S-transferase theta-2 OS=Homo sapiens GN=GSTT2 PE=1 SV=1
A0A087WY67	GSTT2	1.16105e+18	595647.0,600748.0,542018.0,	6.05785e+20	6192657.0,5912348.0,6897585.0,	0.0114613	0.685236	0.00249718	0.00985991	702005	4.97853e+06	579471	6.3342e+06	7.09187	10.931	Glutathione S-transferase theta-2 OS=Homo sapiens GN=GSTT2 PE=3 SV=1
Q6ICJ4	Em:AP000351.3	1.16105e+18	595647.0,600748.0,542018.0,	6.05785e+20	6192657.0,5912348.0,6897585.0,	0.0114613	0.685236	0.00249718	0.00985991	702005	4.97853e+06	579471	6.3342e+06	7.09187	10.931	Em:AP000351.3 protein OS=Homo sapiens GN=Em:AP000351.3 PE=2 SV=1
G9J6Q5	GSTT2	1.16105e+18	595647.0,600748.0,542018.0,	6.05785e+20	6192657.0,5912348.0,6897585.0,	0.0114613	0.685236	0.00249718	0.00985991	702005	4.97853e+06	579471	6.3342e+06	7.09187	10.931	GSTT2 OS=Homo sapiens GN=GSTT2 PE=2 SV=1
P01893	HLA-H	8.22953e+17	422192.0,450258.0,380503.0,	4.34819e+20	4444951.0,4156113.0,4597211.0,	0.0185943	0.685236	0.000824427	0.00539243	502200	3.4816e+06	417651	4399425	6.93271	10.5337	Putative HLA class I histocompatibility antigen, alpha chain H OS=Homo sapiens GN=HLA-H PE=5 SV=3
F2Z3J9	PTGR1	8.65595e+17	444071.0,443547.0,443405.0,	4.54694e+20	4648125.0,4337483.0,5008016.0,	0.0150302	0.685236	0.00210021	0.00897791	534867	3.67667e+06	443674	4.66454e+06	6.87398	10.5134	Prostaglandin reductase 1 (Fragment) OS=Homo sapiens GN=PTGR1 PE=1 SV=2
Q14914	PTGR1	8.65595e+17	444071.0,443547.0,443405.0,	4.54694e+20	4648125.0,4337483.0,5008016.0,	0.0150302	0.685236	0.00210021	0.00897791	534867	3.67667e+06	443674	4.66454e+06	6.87398	10.5134	Prostaglandin reductase 1 OS=Homo sapiens GN=PTGR1 PE=1 SV=2
Q14914-2	PTGR1	8.65595e+17	444071.0,443547.0,443405.0,	4.54694e+20	4648125.0,4337483.0,5008016.0,	0.0150302	0.685236	0.00210021	0.00897791	534867	3.67667e+06	443674	4.66454e+06	6.87398	10.5134	Isoform 2 of Prostaglandin reductase 1 OS=Homo sapiens GN=PTGR1
Q969E4	TCEAL3	2107963768443	10813.0,8974.0,8831.0,	826968556261855	84536.0,102671.0,107993.0,	0.0035934	0.685236	0.00599985	0.0169812	11966	76704.3	9539.33	98400	6.41019	10.3152	Transcription elongation factor A protein-like 3 OS=Homo sapiens GN=TCEAL3 PE=1 SV=1
Q5H9L2	TCEAL5	2107963768443	10813.0,8974.0,8831.0,	826968556261855	84536.0,102671.0,107993.0,	0.0035934	0.685236	0.00599985	0.0169812	11966	76704.3	9539.33	98400	6.41019	10.3152	Transcription elongation factor A protein-like 5 OS=Homo sapiens GN=TCEAL5 PE=1 SV=1
P35908	KRT2	3.56062e+20	1826686.0,1834597.0,1911395.0,	1.23694e+22	1.2644642E7,1.0831573E7,3.2151965E7,	0.0495344	0.685236	0.134387	0.179532	2.23043e+06	1.32705e+07	1.85756e+06	1.85427e+07	5.94974	9.98231	Keratin, type II cytoskeletal 2 epidermal OS=Homo sapiens GN=KRT2 PE=1 SV=2
contaminant_KERATIN22		3.56062e+20	1826686.0,1834597.0,1911395.0,	1.23694e+22	1.2644642E7,1.0831573E7,3.2151965E7,	0.0495344	0.685236	0.134387	0.179532	2.23043e+06	1.32705e+07	1.85756e+06	1.85427e+07	5.94974	9.98231	no description
Q7Z7L1	SLFN11	1.94307e+18	996836.0,997104.0,913806.0,	9.60053e+20	9814164.0,9468596.0,9622039.0,	0.0229884	0.685236	4.58586e-05	0.001372	1.17502e+06	7667449	969249	9634933	6.52539	9.94062	Schlafen family member 11 OS=Homo sapiens GN=SLFN11 PE=1 SV=2
P48307	TFPI2	21435923213068	10996.0,12994.0,13669.0,	1189459628763994	121591.0,115541.0,111728.0,	0.0335364	0.685236	0.000340524	0.00332	14578.3	93075.3	12553	116287	6.3845	9.26366	Tissue factor pathway inhibitor 2 OS=Homo sapiens GN=TFPI2 PE=1 SV=1
P48307-2	TFPI2	21435923213068	10996.0,12994.0,13669.0,	1189459628763994	121591.0,115541.0,111728.0,	0.0335364	0.685236	0.000340524	0.00332	14578.3	93075.3	12553	116287	6.3845	9.26366	Isoform 2 of Tissue factor pathway inhibitor 2 OS=Homo sapiens GN=TFPI2
Q03135	CAV1	1627906691268098	83514.0,94180.0,71233.0,	7.74882e+17	792123.0,761016.0,692115.0,	0.0365911	0.685236	0.00127275	0.00686324	99266.7	601831	82975.7	748418	6.06277	9.01973	Caveolin-1 OS=Homo sapiens GN=CAV1 PE=1 SV=4
Q9BS40	LXN	1304604588168759	66929.0,64579.0,71925.0,	5.82356e+17	595315.0,553993.0,655618.0,	0.0125164	0.685236	0.00291337	0.0109364	81700	473180	67811	601642	5.79168	8.87234	Latexin OS=Homo sapiens GN=LXN PE=1 SV=2
Q9UHG0	DCDC2	1434546448067108	73594.0,90757.0,70197.0,	6.60622e+17	675320.0,668910.0,719031.0,	0.0158544	0.685236	0.00012764	0.00201121	91680.7	543298	78182.7	687754	5.92598	8.79675	Doublecortin domain-containing protein 2 OS=Homo sapiens GN=DCDC2 PE=1 SV=2
Q16270	IGFBP7	15230683	781.0,0.0,714.0,	497836292012	5088.0,4354.0,3512.0,	0.0623589	0.685236	0.00461939	0.0145383	735.333	3539.67	498.333	4318	4.81369	8.66488	Insulin-like growth factor-binding protein 7 OS=Homo sapiens GN=IGFBP7 PE=1 SV=1
Q16270-2	IGFBP7	15230683	781.0,0.0,714.0,	497836292012	5088.0,4354.0,3512.0,	0.0623589	0.685236	0.00461939	0.0145383	735.333	3539.67	498.333	4318	4.81369	8.66488	Isoform 2 of Insulin-like growth factor-binding protein 7 OS=Homo sapiens GN=IGFBP7
Q16401	PSMD5	2.30828e+19	1184198.0,1061514.0,1085894.0,	9.08497e+20	9287135.0,9389996.0,9647485.0,	0.0152633	0.685236	3.31557e-05	0.00122064	1.36684e+06	7478621	1.11054e+06	9.44154e+06	5.47145	8.50179	26S proteasome non-ATPase regulatory subunit 5 OS=Homo sapiens GN=PSMD5 PE=1 SV=3
Q16401-2	PSMD5	2.30828e+19	1184198.0,1061514.0,1085894.0,	9.08497e+20	9287135.0,9389996.0,9647485.0,	0.0152633	0.685236	3.31557e-05	0.00122064	1.36684e+06	7478621	1.11054e+06	9.44154e+06	5.47145	8.50179	Isoform 2 of 26S proteasome non-ATPase regulatory subunit 5 OS=Homo sapiens GN=PSMD5
A0A087WVM3	CYR61	583122294830222	29913.0,32298.0,31612.0,	2.66931e+17	272870.0,269313.0,247375.0,	0.0334577	0.685236	0.00109119	0.00632403	37160.7	211018	31274.3	263186	5.67852	8.4154	Protein CYR61 OS=Homo sapiens GN=CYR61 PE=1 SV=1
O00622	CYR61	583122294830222	29913.0,32298.0,31612.0,	2.66931e+17	272870.0,269313.0,247375.0,	0.0334577	0.685236	0.00109119	0.00632403	37160.7	211018	31274.3	263186	5.67852	8.4154	Protein CYR61 OS=Homo sapiens GN=CYR61 PE=1 SV=1
P29279-2	CTGF	3.31903e+17	170273.0,168621.0,154128.0,	1.3029e+19	1331893.0,1370451.0,1368218.0,	0.0171054	0.685236	1.11252e-05	0.00102305	199682	1.07621e+06	164341	1356854	5.38964	8.25635	Isoform 2 of Connective tissue growth factor OS=Homo sapiens GN=CTGF
P29279	CTGF	3.31903e+17	170273.0,168621.0,154128.0,	1.3029e+19	1331893.0,1370451.0,1368218.0,	0.0171054	0.685236	1.11252e-05	0.00102305	199682	1.07621e+06	164341	1356854	5.38964	8.25635	Connective tissue growth factor OS=Homo sapiens GN=CTGF PE=1 SV=2
P12429	ANXA3	3.43681e+20	1763163.0,1783139.0,1702486.0,	1.26498e+22	1.2931286E7,1.2997289E7,1.5525933E7,	0.00458842	0.685236	0.00494306	0.015134	2.1104e+06	1.07913e+07	1749596	1.38182e+07	5.11337	7.89792	Annexin A3 OS=Homo sapiens GN=ANXA3 PE=1 SV=3
Q14195-2	DPYSL3	4.04959e+20	2077532.0,2035983.0,1921693.0,	1.5727e+22	1.607693E7,1.5261058E7,1.6110041E7,	0.0199223	0.685236	0.00028922	0.00309344	2444394	12557345	2011736	1.5816e+07	5.1372	7.86187	Isoform LCRMP-4 of Dihydropyrimidinase-related protein 3 OS=Homo sapiens GN=DPYSL3
O95786-2	DDX58	335451727115341	17209.0,24309.0,16047.0,	1.53813e+16	157235.0,139369.0,154910.0,	0.0270394	0.685236	0.000342504	0.00333095	22052.3	119561	19188.3	150505	5.42171	7.84355	Isoform 2 of Probable ATP-dependent RNA helicase DDX58 OS=Homo sapiens GN=DDX58
O95786	DDX58	335451727115341	17209.0,24309.0,16047.0,	1.53813e+16	157235.0,139369.0,154910.0,	0.0270394	0.685236	0.000342504	0.00333095	22052.3	119561	19188.3	150505	5.42171	7.84355	Probable ATP-dependent RNA helicase DDX58 OS=Homo sapiens GN=DDX58 PE=1 SV=2
A2A376	DDX58	335451727115341	17209.0,24309.0,16047.0,	1.53813e+16	157235.0,139369.0,154910.0,	0.0270394	0.685236	0.000342504	0.00333095	22052.3	119561	19188.3	150505	5.42171	7.84355	Probable ATP-dependent RNA helicase DDX58 OS=Homo sapiens GN=DDX58 PE=1 SV=1
P35527	KRT9	5.545e+20	2844712.0,2733261.0,2474460.0,	2.54919e+21	2605904.0,1252826.0,5.8473704E7,	0.48151	0.696512	0.438458	0.491458	3284137	12361615	2.68414e+06	20777478	3.76404	7.74082	Keratin, type I cytoskeletal 9 OS=Homo sapiens GN=KRT9 PE=1 SV=3
H0Y818	MLH1	1.51229e+16	77583.0,81265.0,187125.0,	8.75667e+17	895151.0,826147.0,899549.0,	0.0225268	0.685236	0.000161851	0.00224583	129284	693122	115324	873616	5.36125	7.57529	DNA mismatch repair protein Mlh1 (Fragment) OS=Homo sapiens GN=MLH1 PE=1 SV=1
P40692	MLH1	1.51229e+16	77583.0,81265.0,187125.0,	8.75667e+17	895151.0,826147.0,899549.0,	0.0225268	0.685236	0.000161851	0.00224583	129284	693122	115324	873616	5.36125	7.57529	DNA mismatch repair protein Mlh1 OS=Homo sapiens GN=MLH1 PE=1 SV=1
Q0ZGT2	NEXN	147200	755.0,0.0,0.0,	15542100923	1588.0,2519.0,1611.0,	0.16676	0.685236	0.0151493	0.0322514	490.667	1525.67	251.667	1906	3.10938	7.57351	Nexilin OS=Homo sapiens GN=NEXN PE=1 SV=1
E7ETM8	NEXN	147200	755.0,0.0,0.0,	15542100923	1588.0,2519.0,1611.0,	0.16676	0.685236	0.0151493	0.0322514	490.667	1525.67	251.667	1906	3.10938	7.57351	Nexilin (Fragment) OS=Homo sapiens GN=NEXN PE=1 SV=1
H7BXY5	NEXN	147200	755.0,0.0,0.0,	15542100923	1588.0,2519.0,1611.0,	0.16676	0.685236	0.0151493	0.0322514	490.667	1525.67	251.667	1906	3.10938	7.57351	Nexilin (Fragment) OS=Homo sapiens GN=NEXN PE=1 SV=1
Q0ZGT2-4	NEXN	147200	755.0,0.0,0.0,	15542100923	1588.0,2519.0,1611.0,	0.16676	0.685236	0.0151493	0.0322514	490.667	1525.67	251.667	1906	3.10938	7.57351	Isoform 4 of Nexilin OS=Homo sapiens GN=NEXN
Q0ZGT2-2	NEXN	147200	755.0,0.0,0.0,	15542100923	1588.0,2519.0,1611.0,	0.16676	0.685236	0.0151493	0.0322514	490.667	1525.67	251.667	1906	3.10938	7.57351	Isoform 2 of Nexilin OS=Homo sapiens GN=NEXN
E7EUA0	NEXN	147200	755.0,0.0,0.0,	15542100923	1588.0,2519.0,1611.0,	0.16676	0.685236	0.0151493	0.0322514	490.667	1525.67	251.667	1906	3.10938	7.57351	Nexilin (Fragment) OS=Homo sapiens GN=NEXN PE=1 SV=1
P50225	SULT1A1	2.69352e+20	1381841.0,1508641.0,1313244.0,	1.04905e+21	1.0723965E7,1.0084491E7,1.0831521E7,	0.0203065	0.685236	0.000338935	0.00332	1.67359e+06	8.36611e+06	1401242	10546659	4.99889	7.52665	Sulfotransferase 1A1 OS=Homo sapiens GN=SULT1A1 PE=1 SV=3
H3BRY5	SULT1A1	2.69352e+20	1381841.0,1508641.0,1313244.0,	1.04905e+21	1.0723965E7,1.0084491E7,1.0831521E7,	0.0203065	0.685236	0.000338935	0.00332	1.67359e+06	8.36611e+06	1401242	10546659	4.99889	7.52665	Sulfotransferase (Fragment) OS=Homo sapiens GN=SULT1A1 PE=1 SV=1
B5MCZ9	QPCT	2.36422e+16	121289.0,133169.0,118804.0,	8.87641e+17	907392.0,879589.0,981952.0,	0.0129895	0.685236	0.00120007	0.0066206	148202	727691	124421	922978	4.91012	7.4182	Glutaminyl-peptide cyclotransferase (Fragment) OS=Homo sapiens GN=QPCT PE=1 SV=1
Q16769-2	QPCT	2.36422e+16	121289.0,133169.0,118804.0,	8.87641e+17	907392.0,879589.0,981952.0,	0.0129895	0.685236	0.00120007	0.0066206	148202	727691	124421	922978	4.91012	7.4182	Isoform 2 of Glutaminyl-peptide cyclotransferase OS=Homo sapiens GN=QPCT
Q16769	QPCT	2.36422e+16	121289.0,133169.0,118804.0,	8.87641e+17	907392.0,879589.0,981952.0,	0.0129895	0.685236	0.00120007	0.0066206	148202	727691	124421	922978	4.91012	7.4182	Glutaminyl-peptide cyclotransferase OS=Homo sapiens GN=QPCT PE=1 SV=1
P26006	ITGA3	1164247167425	5972.0,6637.0,7766.0,	491473755729811	50240.0,45067.0,52047.0,	0.021489	0.685236	0.00145926	0.00747426	7927.67	38838.3	6791.67	49118	4.89909	7.2321	Integrin alpha-3 OS=Homo sapiens GN=ITGA3 PE=1 SV=5
P26006-1	ITGA3	1164247167425	5972.0,6637.0,7766.0,	491473755729811	50240.0,45067.0,52047.0,	0.021489	0.685236	0.00145926	0.00747426	7927.67	38838.3	6791.67	49118	4.89909	7.2321	Isoform 2 of Integrin alpha-3 OS=Homo sapiens GN=ITGA3
P98155-2	VLDLR	1083456305612	5558.0,7924.0,5870.0,	509773546624605	52111.0,42558.0,42958.0,	0.0543115	0.685236	0.00433317	0.0139338	7358.67	37016	6450.67	45875.7	5.03026	7.11177	Isoform Short of Very low-density lipoprotein receptor OS=Homo sapiens GN=VLDLR
P98155	VLDLR	1083456305612	5558.0,7924.0,5870.0,	509773546624605	52111.0,42558.0,42958.0,	0.0543115	0.685236	0.00433317	0.0139338	7358.67	37016	6450.67	45875.7	5.03026	7.11177	Very low-density lipoprotein receptor OS=Homo sapiens GN=VLDLR PE=1 SV=1
Q16666	IFI16	3.85722e+17	197882.0,214084.0,216384.0,	1.40226e+19	1433456.0,1389429.0,1411204.0,	0.0239243	0.685236	6.97896e-06	0.000998518	248228	1.12281e+06	209450	1411363	4.52331	6.73842	Gamma-interferon-inducible protein 16 OS=Homo sapiens GN=IFI16 PE=1 SV=3
Q16666-6	IFI16	3.85722e+17	197882.0,214084.0,216384.0,	1.40226e+19	1433456.0,1389429.0,1411204.0,	0.0239243	0.685236	6.97896e-06	0.000998518	248228	1.12281e+06	209450	1411363	4.52331	6.73842	Isoform 4 of Gamma-interferon-inducible protein 16 OS=Homo sapiens GN=IFI16
Q16666-2	IFI16	3.85722e+17	197882.0,214084.0,216384.0,	1.40226e+19	1433456.0,1389429.0,1411204.0,	0.0239243	0.685236	6.97896e-06	0.000998518	248228	1.12281e+06	209450	1411363	4.52331	6.73842	Isoform 2 of Gamma-interferon-inducible protein 16 OS=Homo sapiens GN=IFI16
Q16666-3	IFI16	3.85722e+17	197882.0,214084.0,216384.0,	1.40226e+19	1433456.0,1389429.0,1411204.0,	0.0239243	0.685236	6.97896e-06	0.000998518	248228	1.12281e+06	209450	1411363	4.52331	6.73842	Isoform 3 of Gamma-interferon-inducible protein 16 OS=Homo sapiens GN=IFI16
P20908	COL5A1	883923530743248	45346.0,49695.0,45239.0,	3.10936e+17	317854.0,292595.0,326338.0,	0.0193266	0.685236	0.00119424	0.00660253	55649	247229	46760	312262	4.44264	6.67798	Collagen alpha-1(V) chain OS=Homo sapiens GN=COL5A1 PE=1 SV=3
H7C3D2	LMCD1	1327904282661692	68124.0,60279.0,64532.0,	4.04151e+17	413143.0,404526.0,456416.0,	0.0097463	0.685236	0.00166134	0.00798605	79102.7	334228	64311.7	424695	4.22524	6.6037	LIM and cysteine-rich domains protein 1 OS=Homo sapiens GN=LMCD1 PE=1 SV=2
Q9NZU5	LMCD1	1327904282661692	68124.0,60279.0,64532.0,	4.04151e+17	413143.0,404526.0,456416.0,	0.0097463	0.685236	0.00166134	0.00798605	79102.7	334228	64311.7	424695	4.22524	6.6037	LIM and cysteine-rich domains protein 1 OS=Homo sapiens GN=LMCD1 PE=1 SV=1
Q5SYZ4	CRABP2	5.37863e+17	275934.0,304208.0,273299.0,	1.78366e+20	1823352.0,1748629.0,2014015.0,	0.0111524	0.685236	0.00219355	0.009246	338420	1.46481e+06	284480	1.862e+06	4.32839	6.54526	Cellular retinoic acid-binding protein 2 (Fragment) OS=Homo sapiens GN=CRABP2 PE=1 SV=1
P29373	CRABP2	5.37863e+17	275934.0,304208.0,273299.0,	1.78366e+20	1823352.0,1748629.0,2014015.0,	0.0111524	0.685236	0.00219355	0.009246	338420	1.46481e+06	284480	1.862e+06	4.32839	6.54526	Cellular retinoic acid-binding protein 2 OS=Homo sapiens GN=CRABP2 PE=1 SV=2
B5MCP4	LBH	1948007097279466	99936.0,99895.0,83125.0,	5.33217e+17	545082.0,566969.0,715815.0,	0.00274847	0.685236	0.010057	0.024162	115079	471898	94318.7	609289	4.10063	6.45989	Protein LBH OS=Homo sapiens GN=LBH PE=1 SV=1
Q53QV2	LBH	1948007097279466	99936.0,99895.0,83125.0,	5.33217e+17	545082.0,566969.0,715815.0,	0.00274847	0.685236	0.010057	0.024162	115079	471898	94318.7	609289	4.10063	6.45989	Protein LBH OS=Homo sapiens GN=LBH PE=1 SV=1
B5MBX5	LBH	1948007097279466	99936.0,99895.0,83125.0,	5.33217e+17	545082.0,566969.0,715815.0,	0.00274847	0.685236	0.010057	0.024162	115079	471898	94318.7	609289	4.10063	6.45989	Protein LBH OS=Homo sapiens GN=LBH PE=1 SV=1
Q9Y6N5	SQRDL	4.65944e+17	239037.0,273249.0,264122.0,	1.60456e+19	1640265.0,1545311.0,1702711.0,	0.0188289	0.685236	0.000682978	0.00485091	304192	1.2892e+06	258803	1629429	4.23812	6.29603	Sulfide:quinone oxidoreductase, mitochondrial OS=Homo sapiens GN=SQRDL PE=1 SV=1
P04264	KRT1	1.34711e+21	6910970.0,6441033.0,6632829.0,	1.89425e+23	1.9364013E7,1.5848586E7,8.8292687E7,	0.232448	0.685236	0.28097	0.336458	8.12932e+06	2.75736e+07	6.66161e+06	4.11684e+07	3.39187	6.17995	Keratin, type II cytoskeletal 1 OS=Homo sapiens GN=KRT1 PE=1 SV=6
Q14435	GALNT3	1.3518e+18	693503.0,759201.0,645138.0,	4.25925e+20	4354033.0,4034515.0,4415532.0,	0.02013	0.685236	0.000512937	0.00417578	835971	3.38349e+06	699281	4.26803e+06	4.04738	6.10345	Polypeptide N-acetylgalactosaminyltransferase 3 OS=Homo sapiens GN=GALNT3 PE=1 SV=2
P04439	HLA-A	1.79156e+18	919109.0,972401.0,943219.0,	5.67725e+20	5803581.0,5439948.0,6047002.0,	0.0173017	0.685236	0.0012428	0.00677013	1.12804e+06	4.55805e+06	944910	5.76351e+06	4.04069	6.09954	HLA class I histocompatibility antigen, A-3 alpha chain OS=Homo sapiens GN=HLA-A PE=1 SV=2
Q5SRN5	HLA-A	1.79156e+18	919109.0,972401.0,943219.0,	5.67725e+20	5803581.0,5439948.0,6047002.0,	0.0173017	0.685236	0.0012428	0.00677013	1.12804e+06	4.55805e+06	944910	5.76351e+06	4.04069	6.09954	HLA class I histocompatibility antigen, A-3 alpha chain OS=Homo sapiens GN=HLA-A PE=1 SV=2
P01137	TGFB1	3.26565e+17	167535.0,147268.0,147933.0,	9.04933e+17	925069.0,911268.0,964122.0,	0.0152163	0.685236	5.95649e-05	0.00151523	190871	738851	154245	933486	3.87094	6.05196	Transforming growth factor beta-1 OS=Homo sapiens GN=TGFB1 PE=1 SV=2
Q86TG7	PEG10	4.43999e+17	227779.0,214464.0,205472.0,	1.27456e+19	1302917.0,1309519.0,1304356.0,	0.0196891	0.685236	7.38881e-06	0.000998518	264265	1.03765e+06	215905	1.3056e+06	3.92653	6.04709	Retrotransposon-derived protein PEG10 OS=Homo sapiens GN=PEG10 PE=1 SV=2
B4DSP0	PEG10	4.43999e+17	227779.0,214464.0,205472.0,	1.27456e+19	1302917.0,1309519.0,1304356.0,	0.0196891	0.685236	7.38881e-06	0.000998518	264265	1.03765e+06	215905	1.3056e+06	3.92653	6.04709	HCG1642748, isoform CRA_b OS=Homo sapiens GN=PEG10 PE=1 SV=1
A0A087WZG9	PEG10	4.43999e+17	227779.0,214464.0,205472.0,	1.27456e+19	1302917.0,1309519.0,1304356.0,	0.0196891	0.685236	7.38881e-06	0.000998518	264265	1.03765e+06	215905	1.3056e+06	3.92653	6.04709	Retrotransposon-derived protein PEG10 OS=Homo sapiens GN=PEG10 PE=1 SV=1
A0A087WUL4	PEG10	4.43999e+17	227779.0,214464.0,205472.0,	1.27456e+19	1302917.0,1309519.0,1304356.0,	0.0196891	0.685236	7.38881e-06	0.000998518	264265	1.03765e+06	215905	1.3056e+06	3.92653	6.04709	Retrotransposon-derived protein PEG10 OS=Homo sapiens GN=PEG10 PE=1 SV=1
A0A087WX23	PEG10	4.43999e+17	227779.0,214464.0,205472.0,	1.27456e+19	1302917.0,1309519.0,1304356.0,	0.0196891	0.685236	7.38881e-06	0.000998518	264265	1.03765e+06	215905	1.3056e+06	3.92653	6.04709	Retrotransposon-derived protein PEG10 OS=Homo sapiens GN=PEG10 PE=1 SV=1
A0A087WXK2	PEG10	4.43999e+17	227779.0,214464.0,205472.0,	1.27456e+19	1302917.0,1309519.0,1304356.0,	0.0196891	0.685236	7.38881e-06	0.000998518	264265	1.03765e+06	215905	1.3056e+06	3.92653	6.04709	Retrotransposon-derived protein PEG10 OS=Homo sapiens GN=PEG10 PE=1 SV=1
Q86TG7-2	PEG10	4.43999e+17	227779.0,214464.0,205472.0,	1.27456e+19	1302917.0,1309519.0,1304356.0,	0.0196891	0.685236	7.38881e-06	0.000998518	264265	1.03765e+06	215905	1.3056e+06	3.92653	6.04709	Isoform RF1 of Retrotransposon-derived protein PEG10 OS=Homo sapiens GN=PEG10
P13746-2	HLA-A	1.61334e+18	827678.0,799375.0,850022.0,	4.80073e+20	4907559.0,4725597.0,5238954.0,	0.013857	0.685236	0.00120486	0.00664232	997954	3913166	825692	4957370	3.92119	6.0039	Isoform 2 of HLA class I histocompatibility antigen, A-11 alpha chain OS=Homo sapiens GN=HLA-A
P13746	HLA-A	1.61334e+18	827678.0,799375.0,850022.0,	4.80073e+20	4907559.0,4725597.0,5238954.0,	0.013857	0.685236	0.00120486	0.00664232	997954	3913166	825692	4957370	3.92119	6.0039	HLA class I histocompatibility antigen, A-11 alpha chain OS=Homo sapiens GN=HLA-A PE=1 SV=1
Q96GA7	SDSL	5.08754e+17	261003.0,232979.0,232853.0,	1.40489e+19	1436151.0,1367872.0,1546032.0,	0.0128371	0.685236	0.00138042	0.0072846	298961	1.14344e+06	242278	1.45002e+06	3.82472	5.98493	Serine dehydratase-like OS=Homo sapiens GN=SDSL PE=1 SV=1
Q09160	HLA-A	1.69606e+18	870118.0,922732.0,897636.0,	5.288e+20	5405673.0,5049555.0,5621835.0,	0.0177115	0.685236	0.00128931	0.00694527	1069915	4238679	896829	5359021	3.9617	5.97552	HLA class I histocompatibility antigen, A-80 alpha chain OS=Homo sapiens GN=HLA-A PE=1 SV=1
O00214	LGALS8	1883746448303	9663.0,6536.0,8685.0,	533744257523769	54561.0,51088.0,41498.0,	0.0579712	0.685236	0.00662504	0.0182391	10594.7	39906	8294.67	49049	3.76661	5.91332	Galectin-8 OS=Homo sapiens GN=LGALS8 PE=1 SV=4
O00214-2	LGALS8	1883746448303	9663.0,6536.0,8685.0,	533744257523769	54561.0,51088.0,41498.0,	0.0579712	0.685236	0.00662504	0.0182391	10594.7	39906	8294.67	49049	3.76661	5.91332	Isoform 2 of Galectin-8 OS=Homo sapiens GN=LGALS8
F6V2D4	LGALS8	1883746448303	9663.0,6536.0,8685.0,	533744257523769	54561.0,51088.0,41498.0,	0.0579712	0.685236	0.00662504	0.0182391	10594.7	39906	8294.67	49049	3.76661	5.91332	Galectin OS=Homo sapiens GN=LGALS8 PE=1 SV=1
O95425-4	SVIL	2.60124e+16	133446.0,115007.0,120693.0,	7.27138e+17	743314.0,690436.0,723929.0,	0.0237978	0.685236	0.000184356	0.00241401	152406	572386	123049	719226	3.75567	5.84506	Isoform SV4 of Supervillin OS=Homo sapiens GN=SVIL
O95425-3	SVIL	2.60124e+16	133446.0,115007.0,120693.0,	7.27138e+17	743314.0,690436.0,723929.0,	0.0237978	0.685236	0.000184356	0.00241401	152406	572386	123049	719226	3.75567	5.84506	Isoform SV3 of Supervillin OS=Homo sapiens GN=SVIL
O95425-2	SVIL	2.60124e+16	133446.0,115007.0,120693.0,	7.27138e+17	743314.0,690436.0,723929.0,	0.0237978	0.685236	0.000184356	0.00241401	152406	572386	123049	719226	3.75567	5.84506	Isoform 2 of Supervillin OS=Homo sapiens GN=SVIL
O95425	SVIL	2.60124e+16	133446.0,115007.0,120693.0,	7.27138e+17	743314.0,690436.0,723929.0,	0.0237978	0.685236	0.000184356	0.00241401	152406	572386	123049	719226	3.75567	5.84506	Supervillin OS=Homo sapiens GN=SVIL PE=1 SV=2
P62328	TMSB4X	8.84347e+20	4536919.0,4370462.0,3945419.0,	1.90774e+23	1.9501915E7,2.3162762E7,2.893102E7,	0.00832652	0.685236	0.0187436	0.0378697	5.24007e+06	18316907	4.28427e+06	2.38652e+07	3.49554	5.57044	Thymosin beta-4 OS=Homo sapiens GN=TMSB4X PE=1 SV=2
Q16831	UPP1	6.15791e+17	315913.0,318138.0,336566.0,	1.71846e+20	1756695.0,1675240.0,1923617.0,	0.0125462	0.685236	0.00233053	0.00957156	387856	1405433	323539	1785184	3.6236	5.51768	Uridine phosphorylase 1 OS=Homo sapiens GN=UPP1 PE=1 SV=1
Q8IXQ6-2	PARP9	415411913522559	21310.0,26932.0,23597.0,	1.36547e+16	139585.0,126713.0,129990.0,	0.0356749	0.685236	0.000265581	0.00298894	27745	105533	23946.3	132096	3.80366	5.51634	Isoform 2 of Poly [ADP-ribose] polymerase 9 OS=Homo sapiens GN=PARP9
Q8IXQ6-3	PARP9	415411913522559	21310.0,26932.0,23597.0,	1.36547e+16	139585.0,126713.0,129990.0,	0.0356749	0.685236	0.000265581	0.00298894	27745	105533	23946.3	132096	3.80366	5.51634	Isoform 3 of Poly [ADP-ribose] polymerase 9 OS=Homo sapiens GN=PARP9
Q8IXQ6	PARP9	415411913522559	21310.0,26932.0,23597.0,	1.36547e+16	139585.0,126713.0,129990.0,	0.0356749	0.685236	0.000265581	0.00298894	27745	105533	23946.3	132096	3.80366	5.51634	Poly [ADP-ribose] polymerase 9 OS=Homo sapiens GN=PARP9 PE=1 SV=2
Q9NYT0	PLEK2	1009636594675	5179.0,5149.0,4890.0,	265212028218145	27110.0,24337.0,31679.0,	0.00957239	0.685236	0.00872878	0.0217743	6143.33	21649.3	5072.67	27708.7	3.52404	5.46235	Pleckstrin-2 OS=Homo sapiens GN=PLEK2 PE=1 SV=1
Q9NQ84-2	GPRC5C	1072541225624	5501.0,5801.0,5883.0,	308222488116762	31507.0,29855.0,29264.0,	0.0333475	0.685236	0.000546031	0.00428091	6823.67	24155	5728.33	30208.7	3.53989	5.27355	Isoform 2 of G-protein coupled receptor family C group 5 member C OS=Homo sapiens GN=GPRC5C
J9JIE0	GPRC5C	1072541225624	5501.0,5801.0,5883.0,	308222488116762	31507.0,29855.0,29264.0,	0.0333475	0.685236	0.000546031	0.00428091	6823.67	24155	5728.33	30208.7	3.53989	5.27355	G-protein-coupled receptor family C group 5 member C OS=Homo sapiens GN=GPRC5C PE=1 SV=1
A8MXZ4	GPRC5C	1072541225624	5501.0,5801.0,5883.0,	308222488116762	31507.0,29855.0,29264.0,	0.0333475	0.685236	0.000546031	0.00428091	6823.67	24155	5728.33	30208.7	3.53989	5.27355	G-protein-coupled receptor family C group 5 member C (Fragment) OS=Homo sapiens GN=GPRC5C PE=1 SV=2
A0A0C4DFY5	GPRC5C	1072541225624	5501.0,5801.0,5883.0,	308222488116762	31507.0,29855.0,29264.0,	0.0333475	0.685236	0.000546031	0.00428091	6823.67	24155	5728.33	30208.7	3.53989	5.27355	G-protein-coupled receptor family C group 5 member C OS=Homo sapiens GN=GPRC5C PE=1 SV=1
Q9NQ84	GPRC5C	1072541225624	5501.0,5801.0,5883.0,	308222488116762	31507.0,29855.0,29264.0,	0.0333475	0.685236	0.000546031	0.00428091	6823.67	24155	5728.33	30208.7	3.53989	5.27355	G-protein coupled receptor family C group 5 member C OS=Homo sapiens GN=GPRC5C PE=1 SV=2
E7ETP9	LAMP3	777193240036392	39871.0,45604.0,38068.0,	2.18862e+17	223732.0,200686.0,225660.0,	0.0235679	0.685236	0.00106396	0.00621852	48837	171785	41181	216693	3.51751	5.26196	Lysosome-associated membrane glycoprotein 3 OS=Homo sapiens GN=LAMP3 PE=1 SV=1
Q9UQV4	LAMP3	777193240036392	39871.0,45604.0,38068.0,	2.18862e+17	223732.0,200686.0,225660.0,	0.0235679	0.685236	0.00106396	0.00621852	48837	171785	41181	216693	3.51751	5.26196	Lysosome-associated membrane glycoprotein 3 OS=Homo sapiens GN=LAMP3 PE=1 SV=3
A0A087WYT8	DDB2	723512597833764	37117.0,36565.0,35319.0,	1.98127e+17	202535.0,191264.0,178197.0,	0.0403305	0.685236	0.00196891	0.00868298	44031	153194	36333.7	190665	3.47923	5.24762	DNA damage-binding protein 2 (Fragment) OS=Homo sapiens GN=DDB2 PE=1 SV=1
A0A087X0X5	DDB2	723512597833764	37117.0,36565.0,35319.0,	1.98127e+17	202535.0,191264.0,178197.0,	0.0403305	0.685236	0.00196891	0.00868298	44031	153194	36333.7	190665	3.47923	5.24762	DNA damage-binding protein 2 (Fragment) OS=Homo sapiens GN=DDB2 PE=1 SV=5
Q92466-5	DDB2	723512597833764	37117.0,36565.0,35319.0,	1.98127e+17	202535.0,191264.0,178197.0,	0.0403305	0.685236	0.00196891	0.00868298	44031	153194	36333.7	190665	3.47923	5.24762	Isoform D4 of DNA damage-binding protein 2 OS=Homo sapiens GN=DDB2
Q92466	DDB2	723512597833764	37117.0,36565.0,35319.0,	1.98127e+17	202535.0,191264.0,178197.0,	0.0403305	0.685236	0.00196891	0.00868298	44031	153194	36333.7	190665	3.47923	5.24762	DNA damage-binding protein 2 OS=Homo sapiens GN=DDB2 PE=1 SV=1
P31949	S100A11	6.38761e+20	3277002.0,3695559.0,3605225.0,	1.74154e+23	1.78029E7,1.7090335E7,2.0244698E7,	0.0100872	0.685236	0.00360906	0.0123734	4.15322e+06	1.44177e+07	3.52593e+06	18379311	3.47145	5.21262	Protein S100-A11 OS=Homo sapiens GN=S100A11 PE=1 SV=2
P50453	SERPINB9	1.20278e+18	617054.0,635850.0,648057.0,	3.144e+20	3213962.0,2976003.0,3706397.0,	0.00988257	0.685236	0.00637593	0.0177578	758019	2.58232e+06	633654	3.29879e+06	3.40666	5.20598	Serpin B9 OS=Homo sapiens GN=SERPINB9 PE=1 SV=1
Q9BZQ8	FAM129A	4.71628e+17	241954.0,262617.0,233094.0,	1.25621e+19	1284157.0,1231550.0,1283872.0,	0.0229786	0.685236	1.85071e-05	0.00114589	293681	1.00596e+06	245888	1.26653e+06	3.42535	5.15082	Protein Niban OS=Homo sapiens GN=FAM129A PE=1 SV=1
Q13637	RAB32	1.97219e+18	1011781.0,1074885.0,1028472.0,	5.12137e+20	5235331.0,5092937.0,5458563.0,	0.0182266	0.685236	0.000448728	0.00386307	1.23968e+06	4.16401e+06	1.03838e+06	5262277	3.35893	5.06778	Ras-related protein Rab-32 OS=Homo sapiens GN=RAB32 PE=1 SV=3
P48960	CD97	1500285391772773	76967.0,75890.0,76124.0,	3.714e+17	379663.0,373306.0,401694.0,	0.0167099	0.685236	0.000764204	0.00513467	92239.3	304191	76327	384888	3.29784	5.04261	CD97 antigen OS=Homo sapiens GN=CD97 PE=1 SV=4
P48960-3	CD97	1500285391772773	76967.0,75890.0,76124.0,	3.714e+17	379663.0,373306.0,401694.0,	0.0167099	0.685236	0.000764204	0.00513467	92239.3	304191	76327	384888	3.29784	5.04261	Isoform 3 of CD97 antigen OS=Homo sapiens GN=CD97
P48960-2	CD97	1500285391772773	76967.0,75890.0,76124.0,	3.714e+17	379663.0,373306.0,401694.0,	0.0167099	0.685236	0.000764204	0.00513467	92239.3	304191	76327	384888	3.29784	5.04261	Isoform 2 of CD97 antigen OS=Homo sapiens GN=CD97
Q13796	SHROOM2	191901054111005	9844.0,14835.0,11510.0,	602304877634842	61569.0,58529.0,60830.0,	0.0301481	0.685236	4.35727e-05	0.00133035	13578.7	47949.3	12063	60309.3	3.53123	4.99953	Protein Shroom2 OS=Homo sapiens GN=SHROOM2 PE=1 SV=1
Q96JM2-3	ZNF462	32073839817034	16454.0,11820.0,17817.0,	896515982137366	91645.0,71783.0,65237.0,	0.0870162	0.685236	0.0131497	0.0290449	19168.3	62279.3	15363.7	76221.7	3.24907	4.96116	Isoform 3 of Zinc finger protein 462 OS=Homo sapiens GN=ZNF462
Q96JM2	ZNF462	32073839817034	16454.0,11820.0,17817.0,	896515982137366	91645.0,71783.0,65237.0,	0.0870162	0.685236	0.0131497	0.0290449	19168.3	62279.3	15363.7	76221.7	3.24907	4.96116	Zinc finger protein 462 OS=Homo sapiens GN=ZNF462 PE=1 SV=3
Q09666	AHNAK	4.07274e+23	2.089413E7,1.5465786E7,1.6427856E7,	8.86906e+23	9.0664247E7,9.061005E7,7.9042277E7,	0.0455322	0.685236	0.000836775	0.00542245	22473287	6.98244e+07	17595924	8.67722e+07	3.107	4.93138	Neuroblast differentiation-associated protein AHNAK OS=Homo sapiens GN=AHNAK PE=1 SV=2
E7EPA4	GALC	3.6265e+17	186048.0,197650.0,214070.0,	1.0009e+18	1023177.0,908023.0,955223.0,	0.0370439	0.685236	0.0011473	0.00647055	235906	768241	199256	962141	3.25656	4.82867	Galactocerebrosidase OS=Homo sapiens GN=GALC PE=1 SV=2
P54803-4	GALC	3.6265e+17	186048.0,197650.0,214070.0,	1.0009e+18	1023177.0,908023.0,955223.0,	0.0370439	0.685236	0.0011473	0.00647055	235906	768241	199256	962141	3.25656	4.82867	Isoform 4 of Galactocerebrosidase OS=Homo sapiens GN=GALC
P54803-3	GALC	3.6265e+17	186048.0,197650.0,214070.0,	1.0009e+18	1023177.0,908023.0,955223.0,	0.0370439	0.685236	0.0011473	0.00647055	235906	768241	199256	962141	3.25656	4.82867	Isoform 3 of Galactocerebrosidase OS=Homo sapiens GN=GALC
P54803	GALC	3.6265e+17	186048.0,197650.0,214070.0,	1.0009e+18	1023177.0,908023.0,955223.0,	0.0370439	0.685236	0.0011473	0.00647055	235906	768241	199256	962141	3.25656	4.82867	Galactocerebrosidase OS=Homo sapiens GN=GALC PE=1 SV=3
A0A0A0MS42	GALC	3.6265e+17	186048.0,197650.0,214070.0,	1.0009e+18	1023177.0,908023.0,955223.0,	0.0370439	0.685236	0.0011473	0.00647055	235906	768241	199256	962141	3.25656	4.82867	Galactocerebrosidase OS=Homo sapiens GN=GALC PE=1 SV=1
A0A0A0MQV0	GALC	3.6265e+17	186048.0,197650.0,214070.0,	1.0009e+18	1023177.0,908023.0,955223.0,	0.0370439	0.685236	0.0011473	0.00647055	235906	768241	199256	962141	3.25656	4.82867	Galactocerebrosidase OS=Homo sapiens GN=GALC PE=1 SV=1
Q9H6T0-2	ESRP2	1114695777065738	57185.0,81312.0,68764.0,	3.3844e+17	345969.0,325942.0,327798.0,	0.0365902	0.685236	1.04295e-05	0.00102305	78325.7	265939	69087	333236	3.3953	4.82343	Isoform 2 of Epithelial splicing regulatory protein 2 OS=Homo sapiens GN=ESRP2
P17050	NAGA	1652326640979601	84767.0,93473.0,83266.0,	4.31457e+17	441058.0,397447.0,416107.0,	0.0342415	0.685236	0.000812052	0.00534297	103747	333667	87168.7	418204	3.21615	4.79764	Alpha-N-acetylgalactosaminidase OS=Homo sapiens GN=NAGA PE=1 SV=2
P63313	TMSB10	1.07177e+21	5498464.0,5040316.0,4746958.0,	1.94898e+23	1.9923551E7,2.3736092E7,2.9622725E7,	0.0193551	0.685236	0.0201213	0.039891	6278880	1.87457e+07	5095246	24427456	2.98552	4.79417	Thymosin beta-10 OS=Homo sapiens GN=TMSB10 PE=1 SV=2
Q86YH6-2	PDSS2	2.63802e+16	135336.0,102622.0,153328.0,	3.7687e+17	385255.0,700917.0,775538.0,	0.0207479	0.685236	0.0527159	0.0837201	161096	468393	130429	620570	2.90754	4.75793	Isoform 2 of Decaprenyl-diphosphate synthase subunit 2 OS=Homo sapiens GN=PDSS2
Q86YH6	PDSS2	2.63802e+16	135336.0,102622.0,153328.0,	3.7687e+17	385255.0,700917.0,775538.0,	0.0207479	0.685236	0.0527159	0.0837201	161096	468393	130429	620570	2.90754	4.75793	Decaprenyl-diphosphate synthase subunit 2 OS=Homo sapiens GN=PDSS2 PE=1 SV=2
P08670	VIM	1.99933e+24	1.02570401E8,9.5351773E7,9.0332551E7,	5.07134e+26	5.18419277E8,4.75953107E8,3.60448455E8,	0.0850726	0.685236	0.016733	0.0347238	118010609	3.70074e+08	9.60849e+07	4.51607e+08	3.13594	4.70008	Vimentin OS=Homo sapiens GN=VIM PE=1 SV=4
C9JZP6	DHRS2	26639929912558	13666.0,13088.0,13136.0,	671594891534302	68653.0,58696.0,59888.0,	0.0494008	0.685236	0.00395702	0.0132051	16165.3	50125.3	13296.7	62412.3	3.10079	4.69383	Dehydrogenase/reductase SDR family member 2, mitochondrial (Fragment) OS=Homo sapiens GN=DHRS2 PE=1 SV=2
H0YJG9	DHRS2	26639929912558	13666.0,13088.0,13136.0,	671594891534302	68653.0,58696.0,59888.0,	0.0494008	0.685236	0.00395702	0.0132051	16165.3	50125.3	13296.7	62412.3	3.10079	4.69383	Dehydrogenase/reductase SDR family member 2, mitochondrial (Fragment) OS=Homo sapiens GN=DHRS2 PE=1 SV=1
Q13268-2	DHRS2	26639929912558	13666.0,13088.0,13136.0,	671594891534302	68653.0,58696.0,59888.0,	0.0494008	0.685236	0.00395702	0.0132051	16165.3	50125.3	13296.7	62412.3	3.10079	4.69383	Isoform 2 of Dehydrogenase/reductase SDR family member 2, mitochondrial OS=Homo sapiens GN=DHRS2
Q13268	DHRS2	26639929912558	13666.0,13088.0,13136.0,	671594891534302	68653.0,58696.0,59888.0,	0.0494008	0.685236	0.00395702	0.0132051	16165.3	50125.3	13296.7	62412.3	3.10079	4.69383	Dehydrogenase/reductase SDR family member 2, mitochondrial OS=Homo sapiens GN=DHRS2 PE=1 SV=4
P49748-3	ACADVL	1.11042e+21	5696728.0,6014483.0,5661981.0,	2.73963e+23	2.800591E7,2.5521196E7,2.7990987E7,	0.0264925	0.685236	0.00125272	0.0067929	6.92999e+06	21565534	5791064	2.71727e+07	3.11191	4.69218	Isoform 3 of Very long-chain specific acyl-CoA dehydrogenase, mitochondrial OS=Homo sapiens GN=ACADVL
P49748	ACADVL	1.11042e+21	5696728.0,6014483.0,5661981.0,	2.73963e+23	2.800591E7,2.5521196E7,2.7990987E7,	0.0264925	0.685236	0.00125272	0.0067929	6.92999e+06	21565534	5791064	2.71727e+07	3.11191	4.69218	Very long-chain specific acyl-CoA dehydrogenase, mitochondrial OS=Homo sapiens GN=ACADVL PE=1 SV=1
P49748-2	ACADVL	1.11042e+21	5696728.0,6014483.0,5661981.0,	2.73963e+23	2.800591E7,2.5521196E7,2.7990987E7,	0.0264925	0.685236	0.00125272	0.0067929	6.92999e+06	21565534	5791064	2.71727e+07	3.11191	4.69218	Isoform 2 of Very long-chain specific acyl-CoA dehydrogenase, mitochondrial OS=Homo sapiens GN=ACADVL
P29317	EPHA2	2.79837e+20	1435628.0,1584737.0,1541310.0,	6.73808e+20	6888023.0,6646290.0,7400896.0,	0.0171422	0.685236	0.00115917	0.00650497	1.79924e+06	5.50525e+06	1.52056e+06	6978403	3.05977	4.58937	Ephrin type-A receptor 2 OS=Homo sapiens GN=EPHA2 PE=1 SV=2
A0A0G2JHC2	PPP1R18	29555679912283	15162.0,9569.0,12848.0,	560344760733126	57280.0,57127.0,57835.0,	0.0374435	0.685236	0.00110155	0.00635556	16212.3	45589	12526.3	57414	2.81199	4.58346	Phostensin OS=Homo sapiens GN=PPP1R18 PE=1 SV=1
Q6NYC8	PPP1R18	29555679912283	15162.0,9569.0,12848.0,	560344760733126	57280.0,57127.0,57835.0,	0.0374435	0.685236	0.00110155	0.00635556	16212.3	45589	12526.3	57414	2.81199	4.58346	Phostensin OS=Homo sapiens GN=PPP1R18 PE=1 SV=1
Q6NYC8-2	PPP1R18	29555679912283	15162.0,9569.0,12848.0,	560344760733126	57280.0,57127.0,57835.0,	0.0374435	0.685236	0.00110155	0.00635556	16212.3	45589	12526.3	57414	2.81199	4.58346	Isoform 2 of Phostensin OS=Homo sapiens GN=PPP1R18
P21397	MAOA	1.18289e+18	606852.0,622325.0,611729.0,	2.73335e+20	2794175.0,2662771.0,2744598.0,	0.0295893	0.685236	0.000273698	0.00302743	736610	2.17479e+06	613635	2733848	2.95244	4.45517	Amine oxidase [flavin-containing] A OS=Homo sapiens GN=MAOA PE=1 SV=1
P07355-2	ANXA2	5.31378e+23	2.7261001E7,1.652838E7,2.2428247E7,	8.89302e+23	9.0909162E7,9.9592875E7,9.7898778E7,	0.0447929	0.685236	6.45173e-05	0.00155684	2.87738e+07	75999615	2.20725e+07	96133605	2.64128	4.35535	Isoform 2 of Annexin A2 OS=Homo sapiens GN=ANXA2
P07355	ANXA2	5.31378e+23	2.7261001E7,1.652838E7,2.2428247E7,	8.89302e+23	9.0909162E7,9.9592875E7,9.7898778E7,	0.0447929	0.685236	6.45173e-05	0.00155684	2.87738e+07	75999615	2.20725e+07	96133605	2.64128	4.35535	Annexin A2 OS=Homo sapiens GN=ANXA2 PE=1 SV=2
Q8WWQ0	PHIP	1141171287433197	58544.0,18120.0,34724.0,	9.76461e+16	99818.0,164833.0,212956.0,	0.157123	0.685236	0.052021	0.0828363	53396	118995	37129.3	159202	2.22854	4.28778	PH-interacting protein OS=Homo sapiens GN=PHIP PE=1 SV=2
P60903	S100A10	9.51523e+17	488154.0,338664.0,380342.0,	1.59062e+20	1626017.0,1781798.0,1758367.0,	0.0431094	0.685236	3.86497e-05	0.00129502	518576	1360871	402387	1.72206e+06	2.62425	4.27962	Protein S100-A10 OS=Homo sapiens GN=S100A10 PE=1 SV=2
P55085	F2RL1	1073563857444588	55074.0,54292.0,46640.0,	2.2107e+17	225988.0,211147.0,220529.0,	0.0363982	0.685236	2.60725e-05	0.00122064	63506	174448	52002	219221	2.74695	4.21563	Proteinase-activated receptor 2 OS=Homo sapiens GN=F2RL1 PE=1 SV=1
A0A087X1Z7	FAS	707312900541580	36286.0,40825.0,43495.0,	1.58667e+17	162197.0,161676.0,183358.0,	0.0138354	0.685236	0.00158235	0.0077331	47105.3	132807	40202	169077	2.81936	4.20569	Tumor necrosis factor receptor superfamily member 6 OS=Homo sapiens GN=FAS PE=1 SV=1
P25445-6	FAS	707312900541580	36286.0,40825.0,43495.0,	1.58667e+17	162197.0,161676.0,183358.0,	0.0138354	0.685236	0.00158235	0.0077331	47105.3	132807	40202	169077	2.81936	4.20569	Isoform 6 of Tumor necrosis factor receptor superfamily member 6 OS=Homo sapiens GN=FAS
P25445	FAS	707312900541580	36286.0,40825.0,43495.0,	1.58667e+17	162197.0,161676.0,183358.0,	0.0138354	0.685236	0.00158235	0.0077331	47105.3	132807	40202	169077	2.81936	4.20569	Tumor necrosis factor receptor superfamily member 6 OS=Homo sapiens GN=FAS PE=1 SV=1
Q96SL1-2	DIRC2	1143994307364081	58689.0,60626.0,67032.0,	2.67965e+17	273928.0,254969.0,247554.0,	0.0462266	0.685236	0.000642796	0.00465286	73851	207411	62115.7	258817	2.80851	4.16669	Isoform 2 of Disrupted in renal carcinoma protein 2 OS=Homo sapiens GN=DIRC2
Q05BS2	DIRC2	1143994307364081	58689.0,60626.0,67032.0,	2.67965e+17	273928.0,254969.0,247554.0,	0.0462266	0.685236	0.000642796	0.00465286	73851	207411	62115.7	258817	2.80851	4.16669	DIRC2 protein OS=Homo sapiens GN=DIRC2 PE=1 SV=1
Q96SL1	DIRC2	1143994307364081	58689.0,60626.0,67032.0,	2.67965e+17	273928.0,254969.0,247554.0,	0.0462266	0.685236	0.000642796	0.00465286	73851	207411	62115.7	258817	2.80851	4.16669	Disrupted in renal carcinoma protein 2 OS=Homo sapiens GN=DIRC2 PE=1 SV=1
Q16658	FSCN1	3.34423e+23	1.7156713E7,1.7424271E7,1.7206287E7,	6.79777e+23	6.9490397E7,6.8711129E7,7.7410857E7,	0.0191193	0.685236	0.00256133	0.0100266	20756770	5.65254e+07	1.72624e+07	7.18708e+07	2.72323	4.16342	Fascin OS=Homo sapiens GN=FSCN1 PE=1 SV=3
Q6UVY6	MOXD1	2.73521e+16	140321.0,118598.0,114415.0,	5.01995e+17	513165.0,520478.0,499973.0,	0.0447208	0.685236	5.82957e-06	0.000998518	155719	407368	124445	511205	2.61604	4.10789	DBH-like monooxygenase protein 1 OS=Homo sapiens GN=MOXD1 PE=1 SV=1
Q6UVY6-2	MOXD1	2.73521e+16	140321.0,118598.0,114415.0,	5.01995e+17	513165.0,520478.0,499973.0,	0.0447208	0.685236	5.82957e-06	0.000998518	155719	407368	124445	511205	2.61604	4.10789	Isoform 2 of DBH-like monooxygenase protein 1 OS=Homo sapiens GN=MOXD1
Q9UHI8	ADAMTS1	451141264621066	23144.0,17799.0,22035.0,	917847816739123	93825.0,93797.0,68305.0,	0.0924354	0.685236	0.0144521	0.0312553	26275.3	69691.3	20992.7	85309	2.65235	4.06375	A disintegrin and metalloproteinase with thrombospondin motifs 1 OS=Homo sapiens GN=ADAMTS1 PE=1 SV=4
P06756-2	ITGAV	1.19698e+18	614074.0,669320.0,659890.0,	2.56169e+20	2618687.0,2510368.0,2659312.0,	0.0294088	0.685236	0.000107281	0.00190267	767781	2.05895e+06	647761	2.59612e+06	2.6817	4.00784	Isoform 2 of Integrin alpha-V OS=Homo sapiens GN=ITGAV
P06756-3	ITGAV	1.19698e+18	614074.0,669320.0,659890.0,	2.56169e+20	2618687.0,2510368.0,2659312.0,	0.0294088	0.685236	0.000107281	0.00190267	767781	2.05895e+06	647761	2.59612e+06	2.6817	4.00784	Isoform 3 of Integrin alpha-V OS=Homo sapiens GN=ITGAV
P06756	ITGAV	1.19698e+18	614074.0,669320.0,659890.0,	2.56169e+20	2618687.0,2510368.0,2659312.0,	0.0294088	0.685236	0.000107281	0.00190267	767781	2.05895e+06	647761	2.59612e+06	2.6817	4.00784	Integrin alpha-V OS=Homo sapiens GN=ITGAV PE=1 SV=2
P08183	ABCB1	9.80679e+17	503107.0,533768.0,510138.0,	2.0126e+20	2057382.0,1992582.0,2084690.0,	0.0312567	0.685236	8.10448e-05	0.00166732	615862	1622387	515671	2.04488e+06	2.63434	3.96548	Multidrug resistance protein 1 OS=Homo sapiens GN=ABCB1 PE=1 SV=3
P08183-2	ABCB1	9.80679e+17	503107.0,533768.0,510138.0,	2.0126e+20	2057382.0,1992582.0,2084690.0,	0.0312567	0.685236	8.10448e-05	0.00166732	615862	1622387	515671	2.04488e+06	2.63434	3.96548	Isoform 2 of Multidrug resistance protein 1 OS=Homo sapiens GN=ABCB1
P55317-2	FOXA1	1262754428061770	64781.0,62325.0,64614.0,	2.49773e+17	255330.0,236095.0,252472.0,	0.0401368	0.685236	0.000888225	0.00561251	77441.7	197044	63906.7	247966	2.54441	3.88012	Isoform 2 of Hepatocyte nuclear factor 3-alpha OS=Homo sapiens GN=FOXA1
P55317	FOXA1	1262754428061770	64781.0,62325.0,64614.0,	2.49773e+17	255330.0,236095.0,252472.0,	0.0401368	0.685236	0.000888225	0.00561251	77441.7	197044	63906.7	247966	2.54441	3.88012	Hepatocyte nuclear factor 3-alpha OS=Homo sapiens GN=FOXA1 PE=1 SV=2
F8VZ81	TBC1D30	363561163016359	18651.0,16369.0,17112.0,	678985685836652	69408.0,68228.0,63991.0,	0.0547791	0.685236	0.000235995	0.0027827	21448.3	53802.7	17377.3	67209	2.50848	3.86762	TBC1 domain family member 30 OS=Homo sapiens GN=TBC1D30 PE=1 SV=1
Q9Y2I9	TBC1D30	363561163016359	18651.0,16369.0,17112.0,	678985685836652	69408.0,68228.0,63991.0,	0.0547791	0.685236	0.000235995	0.0027827	21448.3	53802.7	17377.3	67209	2.50848	3.86762	TBC1 domain family member 30 OS=Homo sapiens GN=TBC1D30 PE=1 SV=2
Q9Y2I9-2	TBC1D30	363561163016359	18651.0,16369.0,17112.0,	678985685836652	69408.0,68228.0,63991.0,	0.0547791	0.685236	0.000235995	0.0027827	21448.3	53802.7	17377.3	67209	2.50848	3.86762	Isoform 2 of TBC1 domain family member 30 OS=Homo sapiens GN=TBC1D30
Q8TDB6	DTX3L	2.74301e+17	140723.0,152137.0,132352.0,	5.50766e+17	563022.0,528120.0,548779.0,	0.0402204	0.685236	3.41638e-05	0.00122064	169638	435066	141737	546640	2.56467	3.85671	E3 ubiquitin-protein ligase DTX3L OS=Homo sapiens GN=DTX3L PE=1 SV=1
P54277	PMS1	740452647938014	37986.0,37270.0,39764.0,	1.60493e+16	164064.0,137380.0,135298.0,	0.0771574	0.685236	0.0070874	0.0188734	46179.3	117491	38340	145581	2.54423	3.7971	PMS1 protein homolog 1 OS=Homo sapiens GN=PMS1 PE=1 SV=1
Q5FBZ9	PMS1	740452647938014	37986.0,37270.0,39764.0,	1.60493e+16	164064.0,137380.0,135298.0,	0.0771574	0.685236	0.0070874	0.0188734	46179.3	117491	38340	145581	2.54423	3.7971	PMS1 nirs variant 1 OS=Homo sapiens GN=PMS1 PE=1 SV=1
Q5FBZ4	PMS1	740452647938014	37986.0,37270.0,39764.0,	1.60493e+16	164064.0,137380.0,135298.0,	0.0771574	0.685236	0.0070874	0.0188734	46179.3	117491	38340	145581	2.54423	3.7971	PMS1 nirs variant 6 OS=Homo sapiens GN=PMS1 PE=1 SV=1
P54277-3	PMS1	740452647938014	37986.0,37270.0,39764.0,	1.60493e+16	164064.0,137380.0,135298.0,	0.0771574	0.685236	0.0070874	0.0188734	46179.3	117491	38340	145581	2.54423	3.7971	Isoform 3 of PMS1 protein homolog 1 OS=Homo sapiens GN=PMS1
P54277-2	PMS1	740452647938014	37986.0,37270.0,39764.0,	1.60493e+16	164064.0,137380.0,135298.0,	0.0771574	0.685236	0.0070874	0.0188734	46179.3	117491	38340	145581	2.54423	3.7971	Isoform 2 of PMS1 protein homolog 1 OS=Homo sapiens GN=PMS1
Q3BDU3	PMS1	740452647938014	37986.0,37270.0,39764.0,	1.60493e+16	164064.0,137380.0,135298.0,	0.0771574	0.685236	0.0070874	0.0188734	46179.3	117491	38340	145581	2.54423	3.7971	PMS1 protein homolog 1 OS=Homo sapiens GN=PMS1 PE=1 SV=1
E9PC65	PMS1	740452647938014	37986.0,37270.0,39764.0,	1.60493e+16	164064.0,137380.0,135298.0,	0.0771574	0.685236	0.0070874	0.0188734	46179.3	117491	38340	145581	2.54423	3.7971	PMS1 protein homolog 1 (Fragment) OS=Homo sapiens GN=PMS1 PE=1 SV=1
C9JF76	PMS1	740452647938014	37986.0,37270.0,39764.0,	1.60493e+16	164064.0,137380.0,135298.0,	0.0771574	0.685236	0.0070874	0.0188734	46179.3	117491	38340	145581	2.54423	3.7971	PMS1 protein homolog 1 (Fragment) OS=Homo sapiens GN=PMS1 PE=1 SV=1
O76074	PDE5A	3.46612e+17	177818.0,181668.0,161861.0,	6.47754e+17	662164.0,659029.0,656151.0,	0.0413846	0.685236	5.15634e-05	0.00144943	210140	524259	173782	659115	2.49481	3.79276	cGMP-specific 3',5'-cyclic phosphodiesterase OS=Homo sapiens GN=PDE5A PE=1 SV=2
A0A0G2JKZ1	TAPBP	1580749937849	8109.0,7027.0,8210.0,	275632346318413	28176.0,28155.0,32147.0,	0.033093	0.685236	0.00206314	0.00891388	9549.67	23146.3	7782	29492.7	2.42378	3.78986	Tapasin OS=Homo sapiens GN=TAPBP PE=1 SV=1
O15533-3	TAPBP	1580749937849	8109.0,7027.0,8210.0,	275632346318413	28176.0,28155.0,32147.0,	0.033093	0.685236	0.00206314	0.00891388	9549.67	23146.3	7782	29492.7	2.42378	3.78986	Isoform 3 of Tapasin OS=Homo sapiens GN=TAPBP
A0A0A0MSV9	TAPBP	1580749937849	8109.0,7027.0,8210.0,	275632346318413	28176.0,28155.0,32147.0,	0.033093	0.685236	0.00206314	0.00891388	9549.67	23146.3	7782	29492.7	2.42378	3.78986	Tapasin OS=Homo sapiens GN=TAPBP PE=1 SV=1
O15533	TAPBP	1580749937849	8109.0,7027.0,8210.0,	275632346318413	28176.0,28155.0,32147.0,	0.033093	0.685236	0.00206314	0.00891388	9549.67	23146.3	7782	29492.7	2.42378	3.78986	Tapasin OS=Homo sapiens GN=TAPBP PE=1 SV=1
O15533-2	TAPBP	1580749937849	8109.0,7027.0,8210.0,	275632346318413	28176.0,28155.0,32147.0,	0.033093	0.685236	0.00206314	0.00891388	9549.67	23146.3	7782	29492.7	2.42378	3.78986	Isoform 2 of Tapasin OS=Homo sapiens GN=TAPBP
Q6P1N7	TAPBP	1580749937849	8109.0,7027.0,8210.0,	275632346318413	28176.0,28155.0,32147.0,	0.033093	0.685236	0.00206314	0.00891388	9549.67	23146.3	7782	29492.7	2.42378	3.78986	TAPBP protein OS=Homo sapiens GN=TAPBP PE=1 SV=1
C9JA35	TAPBP	1580749937849	8109.0,7027.0,8210.0,	275632346318413	28176.0,28155.0,32147.0,	0.033093	0.685236	0.00206314	0.00891388	9549.67	23146.3	7782	29492.7	2.42378	3.78986	Tapasin (Fragment) OS=Homo sapiens GN=TAPBP PE=1 SV=1
A0A0G2JH37	TAPBP	1580749937849	8109.0,7027.0,8210.0,	275632346318413	28176.0,28155.0,32147.0,	0.033093	0.685236	0.00206314	0.00891388	9549.67	23146.3	7782	29492.7	2.42378	3.78986	Tapasin OS=Homo sapiens GN=TAPBP PE=1 SV=1
A2AB90	TAPBP	1580749937849	8109.0,7027.0,8210.0,	275632346318413	28176.0,28155.0,32147.0,	0.033093	0.685236	0.00206314	0.00891388	9549.67	23146.3	7782	29492.7	2.42378	3.78986	Tapasin OS=Homo sapiens GN=TAPBP PE=1 SV=1
F8VWL3	FGD4	28578979611742	14660.0,13788.0,12282.0,	509584146829080	52091.0,49760.0,50770.0,	0.0523539	0.685236	2.73833e-06	0.000913055	16705.3	40502	13576.7	50873.7	2.4245	3.74714	FYVE, RhoGEF and PH domain-containing protein 4 OS=Homo sapiens GN=FGD4 PE=1 SV=1
P06396	GSN	5.11863e+20	2625979.0,2864959.0,2803427.0,	9.87476e+20	1.0094499E7,1.0423239E7,1.0214995E7,	0.0355239	0.685236	9.91816e-07	0.000906695	3278025	8.13725e+06	2.76479e+06	1.02442e+07	2.48236	3.70525	Gelsolin OS=Homo sapiens GN=GSN PE=1 SV=1
P06396-2	GSN	5.11863e+20	2625979.0,2864959.0,2803427.0,	9.87476e+20	1.0094499E7,1.0423239E7,1.0214995E7,	0.0355239	0.685236	9.91816e-07	0.000906695	3278025	8.13725e+06	2.76479e+06	1.02442e+07	2.48236	3.70525	Isoform 2 of Gelsolin OS=Homo sapiens GN=GSN
P06396-3	GSN	5.11863e+20	2625979.0,2864959.0,2803427.0,	9.87476e+20	1.0094499E7,1.0423239E7,1.0214995E7,	0.0355239	0.685236	9.91816e-07	0.000906695	3278025	8.13725e+06	2.76479e+06	1.02442e+07	2.48236	3.70525	Isoform 3 of Gelsolin OS=Homo sapiens GN=GSN
A0A0A0MT01	GSN	5.11863e+20	2625979.0,2864959.0,2803427.0,	9.87476e+20	1.0094499E7,1.0423239E7,1.0214995E7,	0.0355239	0.685236	9.91816e-07	0.000906695	3278025	8.13725e+06	2.76479e+06	1.02442e+07	2.48236	3.70525	Gelsolin OS=Homo sapiens GN=GSN PE=1 SV=1
P06396-4	GSN	5.11863e+20	2625979.0,2864959.0,2803427.0,	9.87476e+20	1.0094499E7,1.0423239E7,1.0214995E7,	0.0355239	0.685236	9.91816e-07	0.000906695	3278025	8.13725e+06	2.76479e+06	1.02442e+07	2.48236	3.70525	Isoform 4 of Gelsolin OS=Homo sapiens GN=GSN
A0A0A0MS51	GSN	5.11863e+20	2625979.0,2864959.0,2803427.0,	9.87476e+20	1.0094499E7,1.0423239E7,1.0214995E7,	0.0355239	0.685236	9.91816e-07	0.000906695	3278025	8.13725e+06	2.76479e+06	1.02442e+07	2.48236	3.70525	Gelsolin OS=Homo sapiens GN=GSN PE=1 SV=1
Q14699	RFTN1	1041533700151077	53432.0,52080.0,53428.0,	1.99441e+17	203879.0,191183.0,193053.0,	0.0509676	0.685236	0.000665659	0.00476071	64077	156446	52980	196038	2.44153	3.70023	Raftlin OS=Homo sapiens GN=RFTN1 PE=1 SV=4
G3XAJ6	RFTN1	1041533700151077	53432.0,52080.0,53428.0,	1.99441e+17	203879.0,191183.0,193053.0,	0.0509676	0.685236	0.000665659	0.00476071	64077	156446	52980	196038	2.44153	3.70023	Raft-linking protein, isoform CRA_c OS=Homo sapiens GN=RFTN1 PE=1 SV=1
P08648	ITGA5	780313248235092	40031.0,45719.0,36708.0,	1.4975e+16	153082.0,147808.0,151760.0,	0.0403135	0.685236	2.26714e-05	0.00122064	48535	119950	40819.3	150883	2.47141	3.69637	Integrin alpha-5 OS=Homo sapiens GN=ITGA5 PE=1 SV=2
Q9UHN6-2	TMEM2	1.60047e+18	821076.0,888071.0,906881.0,	3.27222e+20	3345034.0,3105812.0,3218692.0,	0.0441332	0.685236	0.000215624	0.00264276	1.03279e+06	2568003	872009	3.22318e+06	2.48648	3.69627	Isoform 2 of Transmembrane protein 2 OS=Homo sapiens GN=TMEM2
Q9UHN6	TMEM2	1.60047e+18	821076.0,888071.0,906881.0,	3.27222e+20	3345034.0,3105812.0,3218692.0,	0.0441332	0.685236	0.000215624	0.00264276	1.03279e+06	2568003	872009	3.22318e+06	2.48648	3.69627	Transmembrane protein 2 OS=Homo sapiens GN=TMEM2 PE=1 SV=1
P05556	ITGB1	6.52734e+20	3348677.0,3290667.0,3124330.0,	1.19227e+21	1.2188054E7,1.1613844E7,1.2124048E7,	0.0461498	0.685236	9.43464e-05	0.00179686	3.95067e+06	9515125	3254558	1.19753e+07	2.40848	3.67955	Integrin beta-1 OS=Homo sapiens GN=ITGB1 PE=1 SV=2
G3V2R1	SAMD4A	474841538323103	24360.0,21652.0,24167.0,	769656958254923	78677.0,83496.0,95891.0,	0.0363761	0.685236	0.00552452	0.0161905	28656.7	67156.7	23393	86021.3	2.34349	3.67723	Protein Smaug homolog 1 OS=Homo sapiens GN=SAMD4A PE=1 SV=1
Q9UPU9-3	SAMD4A	474841538323103	24360.0,21652.0,24167.0,	769656958254923	78677.0,83496.0,95891.0,	0.0363761	0.685236	0.00552452	0.0161905	28656.7	67156.7	23393	86021.3	2.34349	3.67723	Isoform 3 of Protein Smaug homolog 1 OS=Homo sapiens GN=SAMD4A
Q9UPU9	SAMD4A	474841538323103	24360.0,21652.0,24167.0,	769656958254923	78677.0,83496.0,95891.0,	0.0363761	0.685236	0.00552452	0.0161905	28656.7	67156.7	23393	86021.3	2.34349	3.67723	Protein Smaug homolog 1 OS=Homo sapiens GN=SAMD4A PE=1 SV=3
Q9UPU9-2	SAMD4A	474841538323103	24360.0,21652.0,24167.0,	769656958254923	78677.0,83496.0,95891.0,	0.0363761	0.685236	0.00552452	0.0161905	28656.7	67156.7	23393	86021.3	2.34349	3.67723	Isoform 2 of Protein Smaug homolog 1 OS=Homo sapiens GN=SAMD4A
Q05707	COL14A1	1784756987983731	91560.0,98354.0,87585.0,	3.45752e+17	353445.0,335527.0,317244.0,	0.06005	0.685236	0.000850464	0.00547744	110695	269024	92499.7	335405	2.43032	3.62602	Collagen alpha-1(XIV) chain OS=Homo sapiens GN=COL14A1 PE=1 SV=3
Q05707-2	COL14A1	1784756987983731	91560.0,98354.0,87585.0,	3.45752e+17	353445.0,335527.0,317244.0,	0.06005	0.685236	0.000850464	0.00547744	110695	269024	92499.7	335405	2.43032	3.62602	Isoform 2 of Collagen alpha-1(XIV) chain OS=Homo sapiens GN=COL14A1
P37802	TAGLN2	1.20704e+24	6.1924328E7,6.3306012E7,6.3217667E7,	2.11821e+26	2.16534584E8,2.13593851E8,2.48652075E8,	0.0297993	0.685236	0.00463355	0.0145463	7.53717e+07	1.77413e+08	6.2816e+07	226260170	2.35384	3.60195	Transgelin-2 OS=Homo sapiens GN=TAGLN2 PE=1 SV=3
P37802-2	TAGLN2	1.20704e+24	6.1924328E7,6.3306012E7,6.3217667E7,	2.11821e+26	2.16534584E8,2.13593851E8,2.48652075E8,	0.0297993	0.685236	0.00463355	0.0145463	7.53717e+07	1.77413e+08	6.2816e+07	226260170	2.35384	3.60195	Isoform 2 of Transgelin-2 OS=Homo sapiens GN=TAGLN2
P21333	FLNA	3.51536e+26	1.80346379E8,1.84308402E8,1.63262647E8,	6.28544e+26	6.42530697E8,6.31427329E8,5.92563994E8,	0.0622138	0.685236	0.000226359	0.00272196	2.12851e+08	4.98048e+08	175972476	6.22174e+08	2.33989	3.53563	Filamin-A OS=Homo sapiens GN=FLNA PE=1 SV=4
P21333-2	FLNA	3.51536e+26	1.80346379E8,1.84308402E8,1.63262647E8,	6.28544e+26	6.42530697E8,6.31427329E8,5.92563994E8,	0.0622138	0.685236	0.000226359	0.00272196	2.12851e+08	4.98048e+08	175972476	6.22174e+08	2.33989	3.53563	Isoform 2 of Filamin-A OS=Homo sapiens GN=FLNA
P43121	MCAM	4.42886e+20	2272109.0,2219432.0,2147746.0,	7.5412e+20	7709010.0,7547995.0,8091392.0,	0.0467472	0.685236	0.00049847	0.00410313	2.68629e+06	6.15526e+06	2.2131e+06	7782799	2.29136	3.5167	Cell surface glycoprotein MUC18 OS=Homo sapiens GN=MCAM PE=1 SV=2
Q9UBG0	MRC2	1262344485047486	64761.0,63128.0,49673.0,	1.98577e+17	202995.0,202670.0,213096.0,	0.0621364	0.685236	3.43202e-05	0.00122064	72856.7	163176	59187.3	206254	2.23968	3.48476	C-type mannose receptor 2 OS=Homo sapiens GN=MRC2 PE=1 SV=2
Q9BZG1-4	RAB34	4.89958e+17	251357.0,268622.0,246834.0,	8.625e+17	881687.0,828414.0,952581.0,	0.0393296	0.685236	0.00247648	0.00982813	305593	699489	255604	887561	2.28896	3.4724	Isoform 4 of Ras-related protein Rab-34 OS=Homo sapiens GN=RAB34
Q9BZG1	RAB34	4.89958e+17	251357.0,268622.0,246834.0,	8.625e+17	881687.0,828414.0,952581.0,	0.0393296	0.685236	0.00247648	0.00982813	305593	699489	255604	887561	2.28896	3.4724	Ras-related protein Rab-34 OS=Homo sapiens GN=RAB34 PE=1 SV=1
A8MYQ9	RAB34	4.89958e+17	251357.0,268622.0,246834.0,	8.625e+17	881687.0,828414.0,952581.0,	0.0393296	0.685236	0.00247648	0.00982813	305593	699489	255604	887561	2.28896	3.4724	Ras-related protein Rab-34, isoform NARR OS=Homo sapiens GN=RAB34 PE=1 SV=2
Q9BRZ2	TRIM56	1844856118384661	94644.0,86116.0,88559.0,	3.24429e+17	331646.0,313162.0,281973.0,	0.0871489	0.685236	0.00349126	0.0121658	110110	248970	89773	308927	2.26111	3.4412	E3 ubiquitin-protein ligase TRIM56 OS=Homo sapiens GN=TRIM56 PE=1 SV=3
Q96CV9-3	OPTN	2.41299e+16	123790.0,125542.0,108728.0,	4.03505e+17	412481.0,414130.0,404550.0,	0.0599924	0.685236	1.41505e-05	0.00105706	144811	326778	119353	410387	2.25658	3.43842	Isoform 3 of Optineurin OS=Homo sapiens GN=OPTN
Q96CV9	OPTN	2.41299e+16	123790.0,125542.0,108728.0,	4.03505e+17	412481.0,414130.0,404550.0,	0.0599924	0.685236	1.41505e-05	0.00105706	144811	326778	119353	410387	2.25658	3.43842	Optineurin OS=Homo sapiens GN=OPTN PE=1 SV=2
O76041-2	NEBL	8.0295e+17	411932.0,397836.0,394506.0,	1.33809e+19	1367866.0,1347298.0,1412039.0,	0.0533776	0.685236	0.000153367	0.00219485	487579	1089876	401425	1.37573e+06	2.23528	3.42713	Isoform 2 of Nebulette OS=Homo sapiens GN=NEBL
Q6YHK3-2	CD109	1.69353e+18	868818.0,815263.0,831639.0,	2.86227e+20	2925965.0,2772870.0,2869327.0,	0.0635323	0.685236	0.000123496	0.00198065	1.02259e+06	2272165	838573	2856054	2.22197	3.40585	Isoform 2 of CD109 antigen OS=Homo sapiens GN=CD109
Q6YHK3	CD109	1.69353e+18	868818.0,815263.0,831639.0,	2.86227e+20	2925965.0,2772870.0,2869327.0,	0.0635323	0.685236	0.000123496	0.00198065	1.02259e+06	2272165	838573	2856054	2.22197	3.40585	CD109 antigen OS=Homo sapiens GN=CD109 PE=1 SV=2
H7BZH6	TP53I3	3.03643e+17	155776.0,150001.0,151844.0,	5.05536e+17	516784.0,501962.0,539203.0,	0.0530073	0.685236	0.000672829	0.00479213	185124	410894	152540	519316	2.21956	3.40445	Quinone oxidoreductase PIG3 (Fragment) OS=Homo sapiens GN=TP53I3 PE=1 SV=1
Q53FA7	TP53I3	3.03643e+17	155776.0,150001.0,151844.0,	5.05536e+17	516784.0,501962.0,539203.0,	0.0530073	0.685236	0.000672829	0.00479213	185124	410894	152540	519316	2.21956	3.40445	Quinone oxidoreductase PIG3 OS=Homo sapiens GN=TP53I3 PE=1 SV=2
Q53FA7-2	TP53I3	3.03643e+17	155776.0,150001.0,151844.0,	5.05536e+17	516784.0,501962.0,539203.0,	0.0530073	0.685236	0.000672829	0.00479213	185124	410894	152540	519316	2.21956	3.40445	Isoform 2 of Quinone oxidoreductase PIG3 OS=Homo sapiens GN=TP53I3
Q8IVL5	P3H2	28221906412196	14478.0,12757.0,12757.0,	478133639824912	48876.0,43676.0,43494.0,	0.0895898	0.685236	0.00136646	0.00722318	16493.7	36374.3	13330.7	45348.7	2.20535	3.40183	Prolyl 3-hydroxylase 2 OS=Homo sapiens GN=P3H2 PE=1 SV=1
Q9Y6K5	OAS3	1745066459784165	89525.0,90922.0,88041.0,	2.91009e+17	297484.0,288802.0,321689.0,	0.0464655	0.685236	0.00199639	0.00874462	107756	238645	89496	302658	2.21468	3.38181	2'-5'-oligoadenylate synthase 3 OS=Homo sapiens GN=OAS3 PE=1 SV=3
Q96AQ6	PBXIP1	6.13007e+17	314485.0,309178.0,314486.0,	1.03613e+18	1059182.0,1005427.0,1053343.0,	0.0610886	0.685236	0.000485477	0.00405635	377770	825773	312716	1.03932e+06	2.18592	3.32351	Pre-B-cell leukemia transcription factor-interacting protein 1 OS=Homo sapiens GN=PBXIP1 PE=1 SV=1
Q96AQ6-2	PBXIP1	6.13007e+17	314485.0,309178.0,314486.0,	1.03613e+18	1059182.0,1005427.0,1053343.0,	0.0610886	0.685236	0.000485477	0.00405635	377770	825773	312716	1.03932e+06	2.18592	3.32351	Isoform 2 of Pre-B-cell leukemia transcription factor-interacting protein 1 OS=Homo sapiens GN=PBXIP1
Q96AQ6-3	PBXIP1	6.13007e+17	314485.0,309178.0,314486.0,	1.03613e+18	1059182.0,1005427.0,1053343.0,	0.0610886	0.685236	0.000485477	0.00405635	377770	825773	312716	1.03932e+06	2.18592	3.32351	Isoform 3 of Pre-B-cell leukemia transcription factor-interacting protein 1 OS=Homo sapiens GN=PBXIP1
Q8TAD7	OCC1	372291405120200	19099.0,19777.0,21130.0,	593095287643023	60628.0,63449.0,75114.0,	0.0352472	0.685236	0.00811429	0.0206973	23826.7	51736	20002	66397	2.17135	3.31952	Overexpressed in colon carcinoma 1 protein OS=Homo sapiens GN=OCC1 PE=1 SV=2
F8VQD4	C12orf75	372291405120200	19099.0,19777.0,21130.0,	593095287643023	60628.0,63449.0,75114.0,	0.0352472	0.685236	0.00811429	0.0206973	23826.7	51736	20002	66397	2.17135	3.31952	Overexpressed in colon carcinoma 1 protein (Fragment) OS=Homo sapiens GN=C12orf75 PE=1 SV=2
P78324-4	SIRPA	871803451744434	44725.0,48583.0,46479.0,	1.47817e+16	151105.0,143261.0,167104.0,	0.0414148	0.685236	0.00354409	0.0122424	55377	120972	46595.7	153823	2.18452	3.30124	Isoform 4 of Tyrosine-protein phosphatase non-receptor type substrate 1 OS=Homo sapiens GN=SIRPA
P78324-2	SIRPA	871803451744434	44725.0,48583.0,46479.0,	1.47817e+16	151105.0,143261.0,167104.0,	0.0414148	0.685236	0.00354409	0.0122424	55377	120972	46595.7	153823	2.18452	3.30124	Isoform 2 of Tyrosine-protein phosphatase non-receptor type substrate 1 OS=Homo sapiens GN=SIRPA
P78324	SIRPA	871803451744434	44725.0,48583.0,46479.0,	1.47817e+16	151105.0,143261.0,167104.0,	0.0414148	0.685236	0.00354409	0.0122424	55377	120972	46595.7	153823	2.18452	3.30124	Tyrosine-protein phosphatase non-receptor type substrate 1 OS=Homo sapiens GN=SIRPA PE=1 SV=2
P09382	LGALS1	2.89852e+20	1487009.0,1765410.0,1467999.0,	5.19182e+20	5307355.0,5177724.0,5096044.0,	0.0565001	0.685236	2.50213e-05	0.00122064	1852046	4.14184e+06	1.57347e+06	5.19371e+06	2.23636	3.30079	Galectin-1 OS=Homo sapiens GN=LGALS1 PE=1 SV=2
F5GY03	SPARC	4.24926e+17	217997.0,259526.0,227433.0,	7.06166e+17	721879.0,751991.0,850087.0,	0.0297381	0.685236	0.00257468	0.0100662	275576	606579	234985	774652	2.20113	3.2966	SPARC (Fragment) OS=Homo sapiens GN=SPARC PE=1 SV=1
P09486	SPARC	4.24926e+17	217997.0,259526.0,227433.0,	7.06166e+17	721879.0,751991.0,850087.0,	0.0297381	0.685236	0.00257468	0.0100662	275576	606579	234985	774652	2.20113	3.2966	SPARC OS=Homo sapiens GN=SPARC PE=1 SV=1
Q9UQL6	HDAC5	750492563332137	38502.0,36079.0,33617.0,	1208139232470060	123501.0,110786.0,122319.0,	0.0789418	0.685236	0.000920866	0.00574055	44273	94399	36066	118869	2.1322	3.29586	Histone deacetylase 5 OS=Homo sapiens GN=HDAC5 PE=1 SV=2
Q9UQL6-3	HDAC5	750492563332137	38502.0,36079.0,33617.0,	1208139232470060	123501.0,110786.0,122319.0,	0.0789418	0.685236	0.000920866	0.00574055	44273	94399	36066	118869	2.1322	3.29586	Isoform 3 of Histone deacetylase 5 OS=Homo sapiens GN=HDAC5
P01042	KNG1	18075392838	927.0,758.0,2968.0,	353941503772	3617.0,4979.0,6585.0,	0.0790854	0.685236	0.0361392	0.0625433	1728	3820.33	1551	5060.33	2.21084	3.26263	Kininogen-1 OS=Homo sapiens GN=KNG1 PE=1 SV=2
P01042-2	KNG1	18075392838	927.0,758.0,2968.0,	353941503772	3617.0,4979.0,6585.0,	0.0790854	0.685236	0.0361392	0.0625433	1728	3820.33	1551	5060.33	2.21084	3.26263	Isoform LMW of Kininogen-1 OS=Homo sapiens GN=KNG1
P01042-3	KNG1	18075392838	927.0,758.0,2968.0,	353941503772	3617.0,4979.0,6585.0,	0.0790854	0.685236	0.0361392	0.0625433	1728	3820.33	1551	5060.33	2.21084	3.26263	Isoform 3 of Kininogen-1 OS=Homo sapiens GN=KNG1
Q03518	TAP1	840143286437937	43100.0,46255.0,39683.0,	1.34719e+16	137715.0,133027.0,145009.0,	0.0589936	0.685236	0.000128119	0.00201121	51605	109545	43012.7	138584	2.12277	3.22193	Antigen peptide transporter 1 OS=Homo sapiens GN=TAP1 PE=1 SV=2
A0A140T9T7	TAP1	840143286437937	43100.0,46255.0,39683.0,	1.34719e+16	137715.0,133027.0,145009.0,	0.0589936	0.685236	0.000128119	0.00201121	51605	109545	43012.7	138584	2.12277	3.22193	Antigen peptide transporter 1 OS=Homo sapiens GN=TAP1 PE=1 SV=1
Q7L7V1-2	DHX32	1371664866875958	70369.0,68501.0,79456.0,	2.29275e+17	234377.0,224181.0,237382.0,	0.0617231	0.685236	8.91763e-06	0.00102305	87264	184020	72775.3	231980	2.10878	3.18762	Isoform 2 of Putative pre-mRNA-splicing factor ATP-dependent RNA helicase DHX32 OS=Homo sapiens GN=DHX32
X6R717	DHX32	1371664866875958	70369.0,68501.0,79456.0,	2.29275e+17	234377.0,224181.0,237382.0,	0.0617231	0.685236	8.91763e-06	0.00102305	87264	184020	72775.3	231980	2.10878	3.18762	Putative pre-mRNA-splicing factor ATP-dependent RNA helicase DHX32 OS=Homo sapiens GN=DHX32 PE=1 SV=1
Q7L7V1	DHX32	1371664866875958	70369.0,68501.0,79456.0,	2.29275e+17	234377.0,224181.0,237382.0,	0.0617231	0.685236	8.91763e-06	0.00102305	87264	184020	72775.3	231980	2.10878	3.18762	Putative pre-mRNA-splicing factor ATP-dependent RNA helicase DHX32 OS=Homo sapiens GN=DHX32 PE=1 SV=1
Q5T0W9	FAM83B	4.07623e+17	209120.0,211955.0,195259.0,	6.69823e+17	684727.0,631129.0,645224.0,	0.0820838	0.685236	0.000492911	0.00409505	248291	521778	205445	653693	2.10148	3.18185	Protein FAM83B OS=Homo sapiens GN=FAM83B PE=1 SV=1
A0A0B4J2A4	ACAA2	3.65645e+23	1.8758499E7,1.867204E7,1.8553907E7,	5.83899e+23	5.9689253E7,5.5585145E7,6.1569203E7,	0.069289	0.685236	0.00189862	0.00852285	22522437	46658812	18661482	58947867	2.07166	3.1588	3-ketoacyl-CoA thiolase, mitochondrial OS=Homo sapiens GN=ACAA2 PE=1 SV=1
P42765	ACAA2	3.65645e+23	1.8758499E7,1.867204E7,1.8553907E7,	5.83899e+23	5.9689253E7,5.5585145E7,6.1569203E7,	0.069289	0.685236	0.00189862	0.00852285	22522437	46658812	18661482	58947867	2.07166	3.1588	3-ketoacyl-CoA thiolase, mitochondrial OS=Homo sapiens GN=ACAA2 PE=1 SV=2
P02751-13	FN1	5.89244e+17	302295.0,287812.0,530170.0,	1.10058e+18	1125073.0,1179948.0,1228128.0,	0.0405288	0.685236	0.00448727	0.0142465	433518	929108	373426	1.17772e+06	2.14318	3.15382	Isoform 13 of Fibronectin OS=Homo sapiens GN=FN1
P02751-3	FN1	5.89244e+17	302295.0,287812.0,530170.0,	1.10058e+18	1125073.0,1179948.0,1228128.0,	0.0405288	0.685236	0.00448727	0.0142465	433518	929108	373426	1.17772e+06	2.14318	3.15382	Isoform 3 of Fibronectin OS=Homo sapiens GN=FN1
P02751-15	FN1	5.89244e+17	302295.0,287812.0,530170.0,	1.10058e+18	1125073.0,1179948.0,1228128.0,	0.0405288	0.685236	0.00448727	0.0142465	433518	929108	373426	1.17772e+06	2.14318	3.15382	Isoform 15 of Fibronectin OS=Homo sapiens GN=FN1
P02751-7	FN1	5.89244e+17	302295.0,287812.0,530170.0,	1.10058e+18	1125073.0,1179948.0,1228128.0,	0.0405288	0.685236	0.00448727	0.0142465	433518	929108	373426	1.17772e+06	2.14318	3.15382	Isoform 7 of Fibronectin OS=Homo sapiens GN=FN1
P02751-6	FN1	5.89244e+17	302295.0,287812.0,530170.0,	1.10058e+18	1125073.0,1179948.0,1228128.0,	0.0405288	0.685236	0.00448727	0.0142465	433518	929108	373426	1.17772e+06	2.14318	3.15382	Isoform 6 of Fibronectin OS=Homo sapiens GN=FN1
P02751-5	FN1	5.89244e+17	302295.0,287812.0,530170.0,	1.10058e+18	1125073.0,1179948.0,1228128.0,	0.0405288	0.685236	0.00448727	0.0142465	433518	929108	373426	1.17772e+06	2.14318	3.15382	Isoform 5 of Fibronectin OS=Homo sapiens GN=FN1
P02751-4	FN1	5.89244e+17	302295.0,287812.0,530170.0,	1.10058e+18	1125073.0,1179948.0,1228128.0,	0.0405288	0.685236	0.00448727	0.0142465	433518	929108	373426	1.17772e+06	2.14318	3.15382	Isoform 4 of Fibronectin OS=Homo sapiens GN=FN1
P02751-9	FN1	5.89244e+17	302295.0,287812.0,530170.0,	1.10058e+18	1125073.0,1179948.0,1228128.0,	0.0405288	0.685236	0.00448727	0.0142465	433518	929108	373426	1.17772e+06	2.14318	3.15382	Isoform 9 of Fibronectin OS=Homo sapiens GN=FN1
P02751-17	FN1	5.89244e+17	302295.0,287812.0,530170.0,	1.10058e+18	1125073.0,1179948.0,1228128.0,	0.0405288	0.685236	0.00448727	0.0142465	433518	929108	373426	1.17772e+06	2.14318	3.15382	Isoform 17 of Fibronectin OS=Homo sapiens GN=FN1
P02751-8	FN1	5.89244e+17	302295.0,287812.0,530170.0,	1.10058e+18	1125073.0,1179948.0,1228128.0,	0.0405288	0.685236	0.00448727	0.0142465	433518	929108	373426	1.17772e+06	2.14318	3.15382	Isoform 8 of Fibronectin OS=Homo sapiens GN=FN1
P02751-14	FN1	5.89244e+17	302295.0,287812.0,530170.0,	1.10058e+18	1125073.0,1179948.0,1228128.0,	0.0405288	0.685236	0.00448727	0.0142465	433518	929108	373426	1.17772e+06	2.14318	3.15382	Isoform 14 of Fibronectin OS=Homo sapiens GN=FN1
P02751-12	FN1	5.89244e+17	302295.0,287812.0,530170.0,	1.10058e+18	1125073.0,1179948.0,1228128.0,	0.0405288	0.685236	0.00448727	0.0142465	433518	929108	373426	1.17772e+06	2.14318	3.15382	Isoform 12 of Fibronectin OS=Homo sapiens GN=FN1
P02751-11	FN1	5.89244e+17	302295.0,287812.0,530170.0,	1.10058e+18	1125073.0,1179948.0,1228128.0,	0.0405288	0.685236	0.00448727	0.0142465	433518	929108	373426	1.17772e+06	2.14318	3.15382	Isoform 11 of Fibronectin OS=Homo sapiens GN=FN1
P02751-10	FN1	5.89244e+17	302295.0,287812.0,530170.0,	1.10058e+18	1125073.0,1179948.0,1228128.0,	0.0405288	0.685236	0.00448727	0.0142465	433518	929108	373426	1.17772e+06	2.14318	3.15382	Isoform 10 of Fibronectin OS=Homo sapiens GN=FN1
P02751	FN1	5.89244e+17	302295.0,287812.0,530170.0,	1.10058e+18	1125073.0,1179948.0,1228128.0,	0.0405288	0.685236	0.00448727	0.0142465	433518	929108	373426	1.17772e+06	2.14318	3.15382	Fibronectin OS=Homo sapiens GN=FN1 PE=1 SV=4
C9JB29	CASP8	784372838338476	40240.0,39950.0,40248.0,	1.16974e+16	119577.0,124095.0,135607.0,	0.0608341	0.685236	0.0030348	0.0111922	48432	99353.3	40146	126426	2.0514	3.14916	Caspase-8 (Fragment) OS=Homo sapiens GN=CASP8 PE=1 SV=1
A0A0A0MS31	CASP8	784372838338476	40240.0,39950.0,40248.0,	1.16974e+16	119577.0,124095.0,135607.0,	0.0608341	0.685236	0.0030348	0.0111922	48432	99353.3	40146	126426	2.0514	3.14916	Caspase-8 OS=Homo sapiens GN=CASP8 PE=1 SV=1
Q14790-9	CASP8	784372838338476	40240.0,39950.0,40248.0,	1.16974e+16	119577.0,124095.0,135607.0,	0.0608341	0.685236	0.0030348	0.0111922	48432	99353.3	40146	126426	2.0514	3.14916	Isoform 9 of Caspase-8 OS=Homo sapiens GN=CASP8
Q14790-8	CASP8	784372838338476	40240.0,39950.0,40248.0,	1.16974e+16	119577.0,124095.0,135607.0,	0.0608341	0.685236	0.0030348	0.0111922	48432	99353.3	40146	126426	2.0514	3.14916	Isoform 8 of Caspase-8 OS=Homo sapiens GN=CASP8
Q14790-7	CASP8	784372838338476	40240.0,39950.0,40248.0,	1.16974e+16	119577.0,124095.0,135607.0,	0.0608341	0.685236	0.0030348	0.0111922	48432	99353.3	40146	126426	2.0514	3.14916	Isoform 7 of Caspase-8 OS=Homo sapiens GN=CASP8
Q14790-2	CASP8	784372838338476	40240.0,39950.0,40248.0,	1.16974e+16	119577.0,124095.0,135607.0,	0.0608341	0.685236	0.0030348	0.0111922	48432	99353.3	40146	126426	2.0514	3.14916	Isoform 2 of Caspase-8 OS=Homo sapiens GN=CASP8
Q14790	CASP8	784372838338476	40240.0,39950.0,40248.0,	1.16974e+16	119577.0,124095.0,135607.0,	0.0608341	0.685236	0.0030348	0.0111922	48432	99353.3	40146	126426	2.0514	3.14916	Caspase-8 OS=Homo sapiens GN=CASP8 PE=1 SV=1
Q14790-4	CASP8	784372838338476	40240.0,39950.0,40248.0,	1.16974e+16	119577.0,124095.0,135607.0,	0.0608341	0.685236	0.0030348	0.0111922	48432	99353.3	40146	126426	2.0514	3.14916	Isoform 4 of Caspase-8 OS=Homo sapiens GN=CASP8
A6ND36	FAM83G	28915912410290	14833.0,12842.0,10763.0,	407773285422764	41684.0,39423.0,39743.0,	0.127474	0.685236	0.000152705	0.00219485	16109.7	32131.7	12812.7	40283.3	1.99456	3.14402	Protein FAM83G OS=Homo sapiens GN=FAM83G PE=1 SV=2
F5H6I0	B2M	1702006391569888	87316.0,89962.0,73106.0,	2.63634e+17	269500.0,252036.0,260690.0,	0.0900138	0.685236	1.69511e-05	0.00111155	101334	207661	83461.3	260742	2.04927	3.12411	Beta-2-microglobulin OS=Homo sapiens GN=B2M PE=1 SV=2
H0YLF3	B2M	1702006391569888	87316.0,89962.0,73106.0,	2.63634e+17	269500.0,252036.0,260690.0,	0.0900138	0.685236	1.69511e-05	0.00111155	101334	207661	83461.3	260742	2.04927	3.12411	Beta-2-microglobulin (Fragment) OS=Homo sapiens GN=B2M PE=1 SV=1
P61769	B2M	1702006391569888	87316.0,89962.0,73106.0,	2.63634e+17	269500.0,252036.0,260690.0,	0.0900138	0.685236	1.69511e-05	0.00111155	101334	207661	83461.3	260742	2.04927	3.12411	Beta-2-microglobulin OS=Homo sapiens GN=B2M PE=1 SV=1
Q99607	ELF4	607817513428	3118.0,2464.0,3585.0,	773793095458	7909.0,11170.0,9529.0,	0.0909523	0.685236	0.0130255	0.0288764	3752.33	7501.33	3055.67	9536	1.99911	3.12076	ETS-related transcription factor Elf-4 OS=Homo sapiens GN=ELF4 PE=1 SV=1
A0A087WU18	ELF4	607817513428	3118.0,2464.0,3585.0,	773793095458	7909.0,11170.0,9529.0,	0.0909523	0.685236	0.0130255	0.0288764	3752.33	7501.33	3055.67	9536	1.99911	3.12076	ETS-related transcription factor Elf-4 OS=Homo sapiens GN=ELF4 PE=1 SV=1
O15460-2	P4HA2	6.41104e+20	3289014.0,3264722.0,3019769.0,	1.015e+21	1.0375853E7,9734697.0,9656880.0,	0.093461	0.685236	0.000307913	0.00320729	3872439	7.93117e+06	3.19117e+06	9.92248e+06	2.04811	3.10936	Isoform IIa of Prolyl 4-hydroxylase subunit alpha-2 OS=Homo sapiens GN=P4HA2
O15460	P4HA2	6.41104e+20	3289014.0,3264722.0,3019769.0,	1.015e+21	1.0375853E7,9734697.0,9656880.0,	0.093461	0.685236	0.000307913	0.00320729	3872439	7.93117e+06	3.19117e+06	9.92248e+06	2.04811	3.10936	Prolyl 4-hydroxylase subunit alpha-2 OS=Homo sapiens GN=P4HA2 PE=1 SV=1
Q14847	LASP1	3.7996e+20	1949283.0,1841033.0,1965709.0,	5.70974e+20	5836790.0,5816658.0,6208488.0,	0.0745252	0.685236	0.000396529	0.00357854	2.32892e+06	4.70435e+06	1918675	5.95398e+06	2.01997	3.10317	LIM and SH3 domain protein 1 OS=Homo sapiens GN=LASP1 PE=1 SV=2
Q92508	PIEZO1	1095033568248623	56177.0,50223.0,50862.0,	1.72582e+16	176422.0,155523.0,155631.0,	0.118131	0.685236	0.00233743	0.00958216	64602.7	130443	52420.7	162525	2.01915	3.10041	Piezo-type mechanosensitive ion channel component 1 OS=Homo sapiens GN=PIEZO1 PE=1 SV=4
P98082-3	DAB2	3.02909e+17	155399.0,156881.0,139388.0,	4.54916e+17	465039.0,436413.0,493927.0,	0.0802928	0.685236	0.00116336	0.00651759	182540	367169	150556	465126	2.01145	3.08939	Isoform 3 of Disabled homolog 2 OS=Homo sapiens GN=DAB2
P98082-2	DAB2	3.02909e+17	155399.0,156881.0,139388.0,	4.54916e+17	465039.0,436413.0,493927.0,	0.0802928	0.685236	0.00116336	0.00651759	182540	367169	150556	465126	2.01145	3.08939	Isoform 2 of Disabled homolog 2 OS=Homo sapiens GN=DAB2
P98082	DAB2	3.02909e+17	155399.0,156881.0,139388.0,	4.54916e+17	465039.0,436413.0,493927.0,	0.0802928	0.685236	0.00116336	0.00651759	182540	367169	150556	465126	2.01145	3.08939	Disabled homolog 2 OS=Homo sapiens GN=DAB2 PE=1 SV=3
Q8IVE3	PLEKHH2	281112701995	1442.0,1787.0,2086.0,	494644923365	5056.0,5390.0,5875.0,	0.0258424	0.685236	0.000361586	0.00341419	2025.33	4267.67	1771.67	5440.33	2.10714	3.07074	Pleckstrin homology domain-containing family H member 2 OS=Homo sapiens GN=PLEKHH2 PE=1 SV=2
Q8IVE3-3	PLEKHH2	281112701995	1442.0,1787.0,2086.0,	494644923365	5056.0,5390.0,5875.0,	0.0258424	0.685236	0.000361586	0.00341419	2025.33	4267.67	1771.67	5440.33	2.10714	3.07074	Isoform 3 of Pleckstrin homology domain-containing family H member 2 OS=Homo sapiens GN=PLEKHH2
Q99519	NEU1	3.81882e+17	195913.0,186613.0,191907.0,	5.87864e+17	600942.0,575572.0,585334.0,	0.0900816	0.685236	7.45899e-05	0.00161224	232642	467593	191478	587283	2.00993	3.06711	Sialidase-1 OS=Homo sapiens GN=NEU1 PE=1 SV=1
Q9UGI8-2	TES	1.05456e+21	5410158.0,5217758.0,5366955.0,	1.58451e+22	1.6197729E7,1.5635653E7,1.7099888E7,	0.07929	0.685236	0.00126502	0.00683807	6461103	12889774	5.33162e+06	16311090	1.99498	3.05931	Isoform 2 of Testin OS=Homo sapiens GN=TES
Q9UGI8	TES	1.05456e+21	5410158.0,5217758.0,5366955.0,	1.58451e+22	1.6197729E7,1.5635653E7,1.7099888E7,	0.07929	0.685236	0.00126502	0.00683807	6461103	12889774	5.33162e+06	16311090	1.99498	3.05931	Testin OS=Homo sapiens GN=TES PE=1 SV=1
Q9UH03	SEPT3	1167874712756736	59914.0,66333.0,59349.0,	1.86172e+17	190314.0,186562.0,189921.0,	0.0708882	0.685236	1.52284e-05	0.00106508	73550	150141	61865.3	188932	2.04135	3.05393	Neuronal-specific septin-3 OS=Homo sapiens GN=SEPT3 PE=1 SV=3
B1AHR1	SEPT3	1167874712756736	59914.0,66333.0,59349.0,	1.86172e+17	190314.0,186562.0,189921.0,	0.0708882	0.685236	1.52284e-05	0.00106508	73550	150141	61865.3	188932	2.04135	3.05393	Neuronal-specific septin-3 OS=Homo sapiens GN=SEPT3 PE=1 SV=1
Q9UH03-2	SEPT3	1167874712756736	59914.0,66333.0,59349.0,	1.86172e+17	190314.0,186562.0,189921.0,	0.0708882	0.685236	1.52284e-05	0.00106508	73550	150141	61865.3	188932	2.04135	3.05393	Isoform 2 of Neuronal-specific septin-3 OS=Homo sapiens GN=SEPT3
A0A087WYP2	C11orf31	4.73406e+17	242867.0,259220.0,245693.0,	7.37678e+17	754091.0,765895.0,759878.0,	0.0719239	0.685236	6.3615e-07	0.000906695	297483	603723	249260	759955	2.02943	3.04884	Selenoprotein H OS=Homo sapiens GN=C11orf31 PE=1 SV=1
Q8IZQ5	SELH	4.73406e+17	242867.0,259220.0,245693.0,	7.37678e+17	754091.0,765895.0,759878.0,	0.0719239	0.685236	6.3615e-07	0.000906695	297483	603723	249260	759955	2.02943	3.04884	Selenoprotein H OS=Homo sapiens GN=SELH PE=1 SV=2
Q53EP0	FNDC3B	2.87185e+17	147329.0,148148.0,168646.0,	4.24668e+17	434116.0,470685.0,502368.0,	0.0575244	0.685236	0.00164918	0.00794727	184554	368218	154708	469056	1.99518	3.03189	Fibronectin type III domain-containing protein 3B OS=Homo sapiens GN=FNDC3B PE=1 SV=2
O15264	MAPK13	6.77206e+17	347422.0,403439.0,341976.0,	1.0722e+18	1096058.0,1069374.0,1145451.0,	0.0625826	0.685236	1.76695e-05	0.00111407	430252	873146	364279	1.10363e+06	2.02938	3.02962	Mitogen-activated protein kinase 13 OS=Homo sapiens GN=MAPK13 PE=1 SV=1
Q9P1T7	MDFIC	2274927157892490	116709.0,100748.0,96749.0,	3.25168e+17	332404.0,301065.0,312701.0,	0.135126	0.685236	0.000117497	0.00194465	130520	251722	104735	315390	1.92861	3.0113	MyoD family inhibitor domain-containing protein OS=Homo sapiens GN=MDFIC PE=1 SV=2
Q9P1T7-1	MDFIC	2274927157892490	116709.0,100748.0,96749.0,	3.25168e+17	332404.0,301065.0,312701.0,	0.135126	0.685236	0.000117497	0.00194465	130520	251722	104735	315390	1.92861	3.0113	Isoform 1 of MyoD family inhibitor domain-containing protein OS=Homo sapiens GN=MDFIC
J3KN13	MDFIC	2274927157892490	116709.0,100748.0,96749.0,	3.25168e+17	332404.0,301065.0,312701.0,	0.135126	0.685236	0.000117497	0.00194465	130520	251722	104735	315390	1.92861	3.0113	MyoD family inhibitor domain-containing protein OS=Homo sapiens GN=MDFIC PE=1 SV=1
C9J784	MDFIC	2274927157892490	116709.0,100748.0,96749.0,	3.25168e+17	332404.0,301065.0,312701.0,	0.135126	0.685236	0.000117497	0.00194465	130520	251722	104735	315390	1.92861	3.0113	MyoD family inhibitor domain-containing protein (Fragment) OS=Homo sapiens GN=MDFIC PE=1 SV=1
H7C4B9	MDFIC	2274927157892490	116709.0,100748.0,96749.0,	3.25168e+17	332404.0,301065.0,312701.0,	0.135126	0.685236	0.000117497	0.00194465	130520	251722	104735	315390	1.92861	3.0113	MyoD family inhibitor domain-containing protein (Fragment) OS=Homo sapiens GN=MDFIC PE=1 SV=1
H7BZY3	MDFIC	2274927157892490	116709.0,100748.0,96749.0,	3.25168e+17	332404.0,301065.0,312701.0,	0.135126	0.685236	0.000117497	0.00194465	130520	251722	104735	315390	1.92861	3.0113	MyoD family inhibitor domain-containing protein (Fragment) OS=Homo sapiens GN=MDFIC PE=1 SV=1
Q9HCE6-5	ARHGEF10L	307031429013727	15751.0,20113.0,14359.0,	509544183326794	52087.0,50198.0,46780.0,	0.0902886	0.685236	0.000155776	0.00219485	19573.3	39860.3	16741	49688.3	2.03646	2.96806	Isoform 5 of Rho guanine nucleotide exchange factor 10-like protein OS=Homo sapiens GN=ARHGEF10L
Q9HCE6-3	ARHGEF10L	307031429013727	15751.0,20113.0,14359.0,	509544183326794	52087.0,50198.0,46780.0,	0.0902886	0.685236	0.000155776	0.00219485	19573.3	39860.3	16741	49688.3	2.03646	2.96806	Isoform 3 of Rho guanine nucleotide exchange factor 10-like protein OS=Homo sapiens GN=ARHGEF10L
Q9HCE6-4	ARHGEF10L	307031429013727	15751.0,20113.0,14359.0,	509544183326794	52087.0,50198.0,46780.0,	0.0902886	0.685236	0.000155776	0.00219485	19573.3	39860.3	16741	49688.3	2.03646	2.96806	Isoform 4 of Rho guanine nucleotide exchange factor 10-like protein OS=Homo sapiens GN=ARHGEF10L
Q9HCE6-2	ARHGEF10L	307031429013727	15751.0,20113.0,14359.0,	509544183326794	52087.0,50198.0,46780.0,	0.0902886	0.685236	0.000155776	0.00219485	19573.3	39860.3	16741	49688.3	2.03646	2.96806	Isoform 2 of Rho guanine nucleotide exchange factor 10-like protein OS=Homo sapiens GN=ARHGEF10L
Q9HCE6	ARHGEF10L	307031429013727	15751.0,20113.0,14359.0,	509544183326794	52087.0,50198.0,46780.0,	0.0902886	0.685236	0.000155776	0.00219485	19573.3	39860.3	16741	49688.3	2.03646	2.96806	Rho guanine nucleotide exchange factor 10-like protein OS=Homo sapiens GN=ARHGEF10L PE=1 SV=3
Q5VXI4	ARHGEF10L	307031429013727	15751.0,20113.0,14359.0,	509544183326794	52087.0,50198.0,46780.0,	0.0902886	0.685236	0.000155776	0.00219485	19573.3	39860.3	16741	49688.3	2.03646	2.96806	Rho guanine nucleotide exchange factor 10-like protein OS=Homo sapiens GN=ARHGEF10L PE=1 SV=2
P28289	TMOD1	3.67161e+17	188361.0,190138.0,197657.0,	5.54571e+17	566911.0,573051.0,569665.0,	0.0837843	0.685236	4.11954e-07	0.000906695	230401	452803	192052	569876	1.96528	2.9673	Tropomodulin-1 OS=Homo sapiens GN=TMOD1 PE=1 SV=1
E9PG71	EPHA4	1.11788e+18	573500.0,663000.0,559487.0,	1.68849e+20	1726061.0,1691888.0,1840374.0,	0.0711063	0.685236	6.41102e-05	0.00155435	707925	1384175	598662	1.75277e+06	1.95526	2.92782	Ephrin type-A receptor 4 OS=Homo sapiens GN=EPHA4 PE=1 SV=1
P54764-2	EPHA4	1.11788e+18	573500.0,663000.0,559487.0,	1.68849e+20	1726061.0,1691888.0,1840374.0,	0.0711063	0.685236	6.41102e-05	0.00155435	707925	1384175	598662	1.75277e+06	1.95526	2.92782	Isoform 2 of Ephrin type-A receptor 4 OS=Homo sapiens GN=EPHA4
P54764	EPHA4	1.11788e+18	573500.0,663000.0,559487.0,	1.68849e+20	1726061.0,1691888.0,1840374.0,	0.0711063	0.685236	6.41102e-05	0.00155435	707925	1384175	598662	1.75277e+06	1.95526	2.92782	Ephrin type-A receptor 4 OS=Homo sapiens GN=EPHA4 PE=1 SV=1
Q9Y6X5	ENPP4	3.48652e+20	1788669.0,2065738.0,1910835.0,	5.65716e+20	5783045.0,5241977.0,5847647.0,	0.0739605	0.685236	0.000742025	0.00505781	2.26029e+06	4.4583e+06	1.92175e+06	5624223	1.97245	2.92662	Bis(5'-adenosyl)-triphosphatase ENPP4 OS=Homo sapiens GN=ENPP4 PE=1 SV=3
P56199	ITGA1	3.03602e+20	1557551.0,1648387.0,1620093.0,	4.68519e+20	4789443.0,4673351.0,4658976.0,	0.0887186	0.685236	2.22081e-06	0.000913055	1918634	3749407	1608677	4.70726e+06	1.95421	2.92617	Integrin alpha-1 OS=Homo sapiens GN=ITGA1 PE=1 SV=2
P58107	EPPK1	2.4494e+22	1.2565992E7,1.2836515E7,1.2454798E7,	3.87818e+23	3.9644841E7,3.7591526E7,3.3065696E7,	0.126989	0.685236	0.00627428	0.0175596	1.51734e+07	29682540	1.26191e+07	3.67674e+07	1.95622	2.91363	Epiplakin OS=Homo sapiens GN=EPPK1 PE=1 SV=2
Q70CQ4	USP31	23711182491	1216.0,1663.0,513.0,	270734721689	2767.0,4166.0,2948.0,	0.166341	0.685236	0.0196901	0.0392765	1348	2622.67	1130.67	3293.67	1.9456	2.91303	Ubiquitin carboxyl-terminal hydrolase 31 OS=Homo sapiens GN=USP31 PE=2 SV=2
P54760	EPHB4	1.13756e+18	583594.0,677282.0,574811.0,	1.71626e+20	1754450.0,1717381.0,1875118.0,	0.0711372	0.685236	8.54555e-05	0.00168323	722749	1.40715e+06	611896	1.78232e+06	1.94694	2.91278	Ephrin type-B receptor 4 OS=Homo sapiens GN=EPHB4 PE=1 SV=2
Q96L35	EPHB4	1.13756e+18	583594.0,677282.0,574811.0,	1.71626e+20	1754450.0,1717381.0,1875118.0,	0.0711372	0.685236	8.54555e-05	0.00168323	722749	1.40715e+06	611896	1.78232e+06	1.94694	2.91278	EPH receptor B4, isoform CRA_b OS=Homo sapiens GN=EPHB4 PE=1 SV=1
P17252	PRKCA	1.57495e+19	807986.0,949814.0,1089202.0,	2.59786e+20	2655669.0,2659459.0,2934233.0,	0.0457767	0.685236	0.000139759	0.00207109	1.097e+06	2.16492e+06	949001	2749787	1.97349	2.89756	Protein kinase C alpha type OS=Homo sapiens GN=PRKCA PE=1 SV=4
Q96CM8-3	ACSF2	6.30132e+17	323271.0,336913.0,326465.0,	9.79287e+17	1001075.0,853884.0,993731.0,	0.101741	0.685236	0.00561639	0.0163148	393864	753349	328883	949563	1.91271	2.88724	Isoform 3 of Acyl-CoA synthetase family member 2, mitochondrial OS=Homo sapiens GN=ACSF2
Q96CM8	ACSF2	6.30132e+17	323271.0,336913.0,326465.0,	9.79287e+17	1001075.0,853884.0,993731.0,	0.101741	0.685236	0.00561639	0.0163148	393864	753349	328883	949563	1.91271	2.88724	Acyl-CoA synthetase family member 2, mitochondrial OS=Homo sapiens GN=ACSF2 PE=1 SV=2
Q96CM8-2	ACSF2	6.30132e+17	323271.0,336913.0,326465.0,	9.79287e+17	1001075.0,853884.0,993731.0,	0.101741	0.685236	0.00561639	0.0163148	393864	753349	328883	949563	1.91271	2.88724	Isoform 2 of Acyl-CoA synthetase family member 2, mitochondrial OS=Homo sapiens GN=ACSF2
P28330	ACADL	1613496795686702	82774.0,95650.0,90694.0,	2.58859e+17	264619.0,247840.0,264496.0,	0.0763554	0.685236	4.36574e-05	0.00133035	105336	205631	89706	258985	1.95215	2.88704	Long-chain specific acyl-CoA dehydrogenase, mitochondrial OS=Homo sapiens GN=ACADL PE=1 SV=2
Q96PU5-5	NEDD4L	5.30057e+17	271932.0,297452.0,268980.0,	8.11049e+17	829095.0,792372.0,790919.0,	0.0984774	0.685236	1.07342e-05	0.00102305	332841	641461	279455	804129	1.92723	2.87749	Isoform 5 of E3 ubiquitin-protein ligase NEDD4-like OS=Homo sapiens GN=NEDD4L
Q96PU5-6	NEDD4L	5.30057e+17	271932.0,297452.0,268980.0,	8.11049e+17	829095.0,792372.0,790919.0,	0.0984774	0.685236	1.07342e-05	0.00102305	332841	641461	279455	804129	1.92723	2.87749	Isoform 6 of E3 ubiquitin-protein ligase NEDD4-like OS=Homo sapiens GN=NEDD4L
Q96PU5-7	NEDD4L	5.30057e+17	271932.0,297452.0,268980.0,	8.11049e+17	829095.0,792372.0,790919.0,	0.0984774	0.685236	1.07342e-05	0.00102305	332841	641461	279455	804129	1.92723	2.87749	Isoform 7 of E3 ubiquitin-protein ligase NEDD4-like OS=Homo sapiens GN=NEDD4L
Q96PU5-3	NEDD4L	5.30057e+17	271932.0,297452.0,268980.0,	8.11049e+17	829095.0,792372.0,790919.0,	0.0984774	0.685236	1.07342e-05	0.00102305	332841	641461	279455	804129	1.92723	2.87749	Isoform 3 of E3 ubiquitin-protein ligase NEDD4-like OS=Homo sapiens GN=NEDD4L
Q96PU5-2	NEDD4L	5.30057e+17	271932.0,297452.0,268980.0,	8.11049e+17	829095.0,792372.0,790919.0,	0.0984774	0.685236	1.07342e-05	0.00102305	332841	641461	279455	804129	1.92723	2.87749	Isoform 2 of E3 ubiquitin-protein ligase NEDD4-like OS=Homo sapiens GN=NEDD4L
Q96PU5	NEDD4L	5.30057e+17	271932.0,297452.0,268980.0,	8.11049e+17	829095.0,792372.0,790919.0,	0.0984774	0.685236	1.07342e-05	0.00102305	332841	641461	279455	804129	1.92723	2.87749	E3 ubiquitin-protein ligase NEDD4-like OS=Homo sapiens GN=NEDD4L PE=1 SV=2
P52926	HMGA2	2.56257e+19	1314655.0,1298125.0,1284644.0,	3.33636e+20	3410598.0,3814269.0,3897541.0,	0.10115	0.685236	0.00378017	0.0128071	1570974	2.91578e+06	1.29914e+06	3.70747e+06	1.85604	2.85378	High mobility group protein HMGI-C OS=Homo sapiens GN=HMGA2 PE=1 SV=1
P29323	EPHB2	1.2068e+18	619114.0,713671.0,609365.0,	1.78699e+20	1826757.0,1781918.0,1932879.0,	0.0801201	0.685236	5.12842e-05	0.00144814	765457	1.45968e+06	647383	1.84718e+06	1.90694	2.85331	Ephrin type-B receptor 2 OS=Homo sapiens GN=EPHB2 PE=1 SV=5
P29323-3	EPHB2	1.2068e+18	619114.0,713671.0,609365.0,	1.78699e+20	1826757.0,1781918.0,1932879.0,	0.0801201	0.685236	5.12842e-05	0.00144814	765457	1.45968e+06	647383	1.84718e+06	1.90694	2.85331	Isoform 3 of Ephrin type-B receptor 2 OS=Homo sapiens GN=EPHB2
B1AKC9	EPHB2	1.2068e+18	619114.0,713671.0,609365.0,	1.78699e+20	1826757.0,1781918.0,1932879.0,	0.0801201	0.685236	5.12842e-05	0.00144814	765457	1.45968e+06	647383	1.84718e+06	1.90694	2.85331	Ephrin type-B receptor 2 OS=Homo sapiens GN=EPHB2 PE=1 SV=1
P29323-2	EPHB2	1.2068e+18	619114.0,713671.0,609365.0,	1.78699e+20	1826757.0,1781918.0,1932879.0,	0.0801201	0.685236	5.12842e-05	0.00144814	765457	1.45968e+06	647383	1.84718e+06	1.90694	2.85331	Isoform 2 of Ephrin type-B receptor 2 OS=Homo sapiens GN=EPHB2
P08572	COL4A2	440491423018381	22597.0,20028.0,19227.0,	633714823630806	64780.0,57881.0,53783.0,	0.173362	0.685236	0.0038597	0.0130148	25553.3	47471	20617.3	58814.7	1.85772	2.85268	Collagen alpha-2(IV) chain OS=Homo sapiens GN=COL4A2 PE=1 SV=4
Q8IUW3	SPATA2L	1579240528208	8101.0,5703.0,8586.0,	206291701512750	21088.0,20417.0,22260.0,	0.155957	0.685236	0.000575731	0.00437956	9350.67	16798	7463.33	21255	1.79645	2.84792	Spermatogenesis-associated protein 2-like protein OS=Homo sapiens GN=SPATA2L PE=2 SV=1
P08962	CD63	1.41305e+18	724926.0,803412.0,782741.0,	2.13736e+20	2184918.0,2047617.0,2346698.0,	0.076775	0.685236	0.00214243	0.00908792	910707	1729282	770360	2.19308e+06	1.89883	2.84682	CD63 antigen OS=Homo sapiens GN=CD63 PE=1 SV=2
P08962-3	CD63	1.41305e+18	724926.0,803412.0,782741.0,	2.13736e+20	2184918.0,2047617.0,2346698.0,	0.076775	0.685236	0.00214243	0.00908792	910707	1729282	770360	2.19308e+06	1.89883	2.84682	Isoform 3 of CD63 antigen OS=Homo sapiens GN=CD63
P08962-2	CD63	1.41305e+18	724926.0,803412.0,782741.0,	2.13736e+20	2184918.0,2047617.0,2346698.0,	0.076775	0.685236	0.00214243	0.00908792	910707	1729282	770360	2.19308e+06	1.89883	2.84682	Isoform 2 of CD63 antigen OS=Homo sapiens GN=CD63
F8VWK8	CD63	1.41305e+18	724926.0,803412.0,782741.0,	2.13736e+20	2184918.0,2047617.0,2346698.0,	0.076775	0.685236	0.00214243	0.00908792	910707	1729282	770360	2.19308e+06	1.89883	2.84682	Tetraspanin (Fragment) OS=Homo sapiens GN=CD63 PE=1 SV=1
F8VV56	CD63	1.41305e+18	724926.0,803412.0,782741.0,	2.13736e+20	2184918.0,2047617.0,2346698.0,	0.076775	0.685236	0.00214243	0.00908792	910707	1729282	770360	2.19308e+06	1.89883	2.84682	CD63 antigen OS=Homo sapiens GN=CD63 PE=1 SV=1
F8VNT9	CD63	1.41305e+18	724926.0,803412.0,782741.0,	2.13736e+20	2184918.0,2047617.0,2346698.0,	0.076775	0.685236	0.00214243	0.00908792	910707	1729282	770360	2.19308e+06	1.89883	2.84682	CD63 antigen (Fragment) OS=Homo sapiens GN=CD63 PE=1 SV=1
F8W022	CD63	1.41305e+18	724926.0,803412.0,782741.0,	2.13736e+20	2184918.0,2047617.0,2346698.0,	0.076775	0.685236	0.00214243	0.00908792	910707	1729282	770360	2.19308e+06	1.89883	2.84682	Tetraspanin (Fragment) OS=Homo sapiens GN=CD63 PE=1 SV=1
Q9UP95	SLC12A4	4.16401e+17	213622.0,218504.0,205700.0,	6.02863e+17	616276.0,594305.0,597790.0,	0.113548	0.685236	1.29211e-05	0.00102862	256095	480174	212609	602790	1.87498	2.83521	Solute carrier family 12 member 4 OS=Homo sapiens GN=SLC12A4 PE=1 SV=2
Q9UP95-2	SLC12A4	4.16401e+17	213622.0,218504.0,205700.0,	6.02863e+17	616276.0,594305.0,597790.0,	0.113548	0.685236	1.29211e-05	0.00102862	256095	480174	212609	602790	1.87498	2.83521	Isoform 2 of Solute carrier family 12 member 4 OS=Homo sapiens GN=SLC12A4
Q9UP95-5	SLC12A4	4.16401e+17	213622.0,218504.0,205700.0,	6.02863e+17	616276.0,594305.0,597790.0,	0.113548	0.685236	1.29211e-05	0.00102862	256095	480174	212609	602790	1.87498	2.83521	Isoform 5 of Solute carrier family 12 member 4 OS=Homo sapiens GN=SLC12A4
I3L4N6	SLC12A4	4.16401e+17	213622.0,218504.0,205700.0,	6.02863e+17	616276.0,594305.0,597790.0,	0.113548	0.685236	1.29211e-05	0.00102862	256095	480174	212609	602790	1.87498	2.83521	Solute carrier family 12 member 4 OS=Homo sapiens GN=SLC12A4 PE=1 SV=1
Q9UP95-6	SLC12A4	4.16401e+17	213622.0,218504.0,205700.0,	6.02863e+17	616276.0,594305.0,597790.0,	0.113548	0.685236	1.29211e-05	0.00102862	256095	480174	212609	602790	1.87498	2.83521	Isoform 6 of Solute carrier family 12 member 4 OS=Homo sapiens GN=SLC12A4
Q9UP95-7	SLC12A4	4.16401e+17	213622.0,218504.0,205700.0,	6.02863e+17	616276.0,594305.0,597790.0,	0.113548	0.685236	1.29211e-05	0.00102862	256095	480174	212609	602790	1.87498	2.83521	Isoform 7 of Solute carrier family 12 member 4 OS=Homo sapiens GN=SLC12A4
Q9UP95-3	SLC12A4	4.16401e+17	213622.0,218504.0,205700.0,	6.02863e+17	616276.0,594305.0,597790.0,	0.113548	0.685236	1.29211e-05	0.00102862	256095	480174	212609	602790	1.87498	2.83521	Isoform 3 of Solute carrier family 12 member 4 OS=Homo sapiens GN=SLC12A4
Q08431	MFGE8	3.91687e+17	200945.0,213411.0,243273.0,	5.88939e+17	602044.0,563353.0,696337.0,	0.0679818	0.685236	0.00558264	0.0162746	258624	485749	219210	620578	1.87821	2.83098	Lactadherin OS=Homo sapiens GN=MFGE8 PE=1 SV=2
Q08431-2	MFGE8	3.91687e+17	200945.0,213411.0,243273.0,	5.88939e+17	602044.0,563353.0,696337.0,	0.0679818	0.685236	0.00558264	0.0162746	258624	485749	219210	620578	1.87821	2.83098	Isoform 2 of Lactadherin OS=Homo sapiens GN=MFGE8
F5GZN3	MFGE8	3.91687e+17	200945.0,213411.0,243273.0,	5.88939e+17	602044.0,563353.0,696337.0,	0.0679818	0.685236	0.00558264	0.0162746	258624	485749	219210	620578	1.87821	2.83098	Lactadherin OS=Homo sapiens GN=MFGE8 PE=1 SV=1
Q96CP7	TLCD1	854373433344851	43830.0,48324.0,46915.0,	1.39974e+16	143088.0,127936.0,122333.0,	0.122327	0.685236	0.00390422	0.0131162	54873.7	105553	46356.3	131119	1.92356	2.8285	Calfacilitin OS=Homo sapiens GN=TLCD1 PE=2 SV=1
Q14573	ITPR3	3.06153e+20	1570636.0,1725646.0,1521969.0,	4.98496e+20	5095883.0,4528679.0,3998437.0,	0.148293	0.685236	0.00941326	0.0229046	1914170	3.68303e+06	1.60608e+06	4.541e+06	1.92409	2.82737	Inositol 1,4,5-trisphosphate receptor type 3 OS=Homo sapiens GN=ITPR3 PE=1 SV=2
E7ENN3	SYNE1	1739596552078257	89244.0,92221.0,81860.0,	2.69991e+17	275997.0,234608.0,228060.0,	0.155768	0.685236	0.0069595	0.0187168	105912	198709	87775	246222	1.87617	2.80515	Nesprin-1 OS=Homo sapiens GN=SYNE1 PE=1 SV=2
Q8NF91-4	SYNE1	1739596552078257	89244.0,92221.0,81860.0,	2.69991e+17	275997.0,234608.0,228060.0,	0.155768	0.685236	0.0069595	0.0187168	105912	198709	87775	246222	1.87617	2.80515	Isoform 4 of Nesprin-1 OS=Homo sapiens GN=SYNE1
Q8NF91	SYNE1	1739596552078257	89244.0,92221.0,81860.0,	2.69991e+17	275997.0,234608.0,228060.0,	0.155768	0.685236	0.0069595	0.0187168	105912	198709	87775	246222	1.87617	2.80515	Nesprin-1 OS=Homo sapiens GN=SYNE1 PE=1 SV=4
A0A0C4DG40	SYNE1	1739596552078257	89244.0,92221.0,81860.0,	2.69991e+17	275997.0,234608.0,228060.0,	0.155768	0.685236	0.0069595	0.0187168	105912	198709	87775	246222	1.87617	2.80515	Nesprin-1 OS=Homo sapiens GN=SYNE1 PE=1 SV=1
J3KNW4	FHL2	1.48191e+18	760251.0,691318.0,727751.0,	1.9992e+20	2043681.0,2020228.0,2007886.0,	0.141265	0.685236	1.03922e-05	0.00102305	889593	1610934	726440	2.02393e+06	1.81087	2.7861	Four and a half LIM domains protein 2 OS=Homo sapiens GN=FHL2 PE=1 SV=1
A0A0A0MSG2	FHL2	1.48191e+18	760251.0,691318.0,727751.0,	1.9992e+20	2043681.0,2020228.0,2007886.0,	0.141265	0.685236	1.03922e-05	0.00102305	889593	1610934	726440	2.02393e+06	1.81087	2.7861	Four and a half LIM domains protein 2 OS=Homo sapiens GN=FHL2 PE=1 SV=1
Q14192	FHL2	1.48191e+18	760251.0,691318.0,727751.0,	1.9992e+20	2043681.0,2020228.0,2007886.0,	0.141265	0.685236	1.03922e-05	0.00102305	889593	1610934	726440	2.02393e+06	1.81087	2.7861	Four and a half LIM domains protein 2 OS=Homo sapiens GN=FHL2 PE=1 SV=3
A0A087WZF1	LPP	1.53013e+18	784991.0,788194.0,722993.0,	2.07368e+20	2119820.0,2107903.0,2163148.0,	0.125048	0.685236	1.6417e-06	0.000907416	927092	1.68976e+06	765393	2.13029e+06	1.82264	2.78326	Lipoma-preferred partner OS=Homo sapiens GN=LPP PE=1 SV=1
Q93052	LPP	1.53013e+18	784991.0,788194.0,722993.0,	2.07368e+20	2119820.0,2107903.0,2163148.0,	0.125048	0.685236	1.6417e-06	0.000907416	927092	1.68976e+06	765393	2.13029e+06	1.82264	2.78326	Lipoma-preferred partner OS=Homo sapiens GN=LPP PE=1 SV=1
Q15375	EPHA7	1.70254e+18	873441.0,981865.0,882144.0,	2.47247e+20	2527481.0,2425628.0,2655873.0,	0.0921602	0.685236	0.000209906	0.00260347	1.08114e+06	2.00502e+06	912483	2.53633e+06	1.85454	2.77959	Ephrin type-A receptor 7 OS=Homo sapiens GN=EPHA7 PE=1 SV=3
Q15375-2	EPHA7	1.70254e+18	873441.0,981865.0,882144.0,	2.47247e+20	2527481.0,2425628.0,2655873.0,	0.0921602	0.685236	0.000209906	0.00260347	1.08114e+06	2.00502e+06	912483	2.53633e+06	1.85454	2.77959	Isoform 2 of Ephrin type-A receptor 7 OS=Homo sapiens GN=EPHA7
Q15375-4	EPHA7	1.70254e+18	873441.0,981865.0,882144.0,	2.47247e+20	2527481.0,2425628.0,2655873.0,	0.0921602	0.685236	0.000209906	0.00260347	1.08114e+06	2.00502e+06	912483	2.53633e+06	1.85454	2.77959	Isoform 4 of Ephrin type-A receptor 7 OS=Homo sapiens GN=EPHA7
P49917	LIG4	276621007612895	14191.0,14182.0,13488.0,	352273151024114	36010.0,37811.0,42101.0,	0.117943	0.685236	0.0047436	0.0147302	16877.7	30283.7	13953.7	38640.7	1.7943	2.76921	DNA ligase 4 OS=Homo sapiens GN=LIG4 PE=1 SV=2
A0A0C4DGV9	LIG4	276621007612895	14191.0,14182.0,13488.0,	352273151024114	36010.0,37811.0,42101.0,	0.117943	0.685236	0.0047436	0.0147302	16877.7	30283.7	13953.7	38640.7	1.7943	2.76921	DNA ligase OS=Homo sapiens GN=LIG4 PE=1 SV=1
O60443	DFNA5	1810663766112	9288.0,8974.0,6393.0,	226001693014013	23102.0,20315.0,24465.0,	0.190721	0.685236	0.00100087	0.00597359	10198	17847.7	8218.33	22627.3	1.75011	2.75328	Non-syndromic hearing impairment protein 5 OS=Homo sapiens GN=DFNA5 PE=1 SV=2
H7C147	DFNA5	1810663766112	9288.0,8974.0,6393.0,	226001693014013	23102.0,20315.0,24465.0,	0.190721	0.685236	0.00100087	0.00597359	10198	17847.7	8218.33	22627.3	1.75011	2.75328	Non-syndromic hearing impairment protein 5 (Fragment) OS=Homo sapiens GN=DFNA5 PE=1 SV=1
O60443-3	DFNA5	1810663766112	9288.0,8974.0,6393.0,	226001693014013	23102.0,20315.0,24465.0,	0.190721	0.685236	0.00100087	0.00597359	10198	17847.7	8218.33	22627.3	1.75011	2.75328	Isoform 3 of Non-syndromic hearing impairment protein 5 OS=Homo sapiens GN=DFNA5
H7C3W1	DFNA5	1810663766112	9288.0,8974.0,6393.0,	226001693014013	23102.0,20315.0,24465.0,	0.190721	0.685236	0.00100087	0.00597359	10198	17847.7	8218.33	22627.3	1.75011	2.75328	Non-syndromic hearing impairment protein 5 (Fragment) OS=Homo sapiens GN=DFNA5 PE=1 SV=1
Q14315	FLNC	3.43136e+23	1.7603676E7,1.7414974E7,1.6320066E7,	4.65471e+23	4.7582856E7,4.7387555E7,4.6064613E7,	0.139635	0.685236	1.56029e-06	0.000907416	2.07626e+07	37473896	1.71129e+07	4.70117e+07	1.80488	2.74715	Filamin-C OS=Homo sapiens GN=FLNC PE=1 SV=3
Q7LBR1	CHMP1B	1.8239e+19	935703.0,1047184.0,1062021.0,	2.67498e+20	2734501.0,2661134.0,2947533.0,	0.0827644	0.685236	0.000482501	0.00404235	1.19438e+06	2.19362e+06	1.01497e+06	2781056	1.83662	2.74004	Charged multivesicular body protein 1b OS=Homo sapiens GN=CHMP1B PE=1 SV=1
Q08499	PDE4D	955636135589	4902.0,5085.0,5846.0,	14652135116855	14978.0,16212.0,11968.0,	0.151746	0.685236	0.014896	0.0319353	6252.67	11672.7	5277.67	14386	1.86683	2.72583	cAMP-specific 3',5'-cyclic phosphodiesterase 4D OS=Homo sapiens GN=PDE4D PE=1 SV=2
Q08499-10	PDE4D	955636135589	4902.0,5085.0,5846.0,	14652135116855	14978.0,16212.0,11968.0,	0.151746	0.685236	0.014896	0.0319353	6252.67	11672.7	5277.67	14386	1.86683	2.72583	Isoform 9 of cAMP-specific 3',5'-cyclic phosphodiesterase 4D OS=Homo sapiens GN=PDE4D
Q08499-6	PDE4D	955636135589	4902.0,5085.0,5846.0,	14652135116855	14978.0,16212.0,11968.0,	0.151746	0.685236	0.014896	0.0319353	6252.67	11672.7	5277.67	14386	1.86683	2.72583	Isoform 5 of cAMP-specific 3',5'-cyclic phosphodiesterase 4D OS=Homo sapiens GN=PDE4D
Q08499-11	PDE4D	955636135589	4902.0,5085.0,5846.0,	14652135116855	14978.0,16212.0,11968.0,	0.151746	0.685236	0.014896	0.0319353	6252.67	11672.7	5277.67	14386	1.86683	2.72583	Isoform 7 of cAMP-specific 3',5'-cyclic phosphodiesterase 4D OS=Homo sapiens GN=PDE4D
Q08499-9	PDE4D	955636135589	4902.0,5085.0,5846.0,	14652135116855	14978.0,16212.0,11968.0,	0.151746	0.685236	0.014896	0.0319353	6252.67	11672.7	5277.67	14386	1.86683	2.72583	Isoform 8 of cAMP-specific 3',5'-cyclic phosphodiesterase 4D OS=Homo sapiens GN=PDE4D
A0A087WSZ7	PDE4D	955636135589	4902.0,5085.0,5846.0,	14652135116855	14978.0,16212.0,11968.0,	0.151746	0.685236	0.014896	0.0319353	6252.67	11672.7	5277.67	14386	1.86683	2.72583	Phosphodiesterase OS=Homo sapiens GN=PDE4D PE=1 SV=1
Q08499-3	PDE4D	955636135589	4902.0,5085.0,5846.0,	14652135116855	14978.0,16212.0,11968.0,	0.151746	0.685236	0.014896	0.0319353	6252.67	11672.7	5277.67	14386	1.86683	2.72583	Isoform 10 of cAMP-specific 3',5'-cyclic phosphodiesterase 4D OS=Homo sapiens GN=PDE4D
Q08499-2	PDE4D	955636135589	4902.0,5085.0,5846.0,	14652135116855	14978.0,16212.0,11968.0,	0.151746	0.685236	0.014896	0.0319353	6252.67	11672.7	5277.67	14386	1.86683	2.72583	Isoform 3 of cAMP-specific 3',5'-cyclic phosphodiesterase 4D OS=Homo sapiens GN=PDE4D
P22794-2	EVI2A	4.37567e+17	224482.0,254333.0,653823.0,	1.06729e+18	109104.0,306003.0,2659009.0,	0.686649	0.800481	0.513667	0.564402	414433	628240	377546	1.02471e+06	1.5159	2.71412	Isoform 2 of Protein EVI2A OS=Homo sapiens GN=EVI2A
P22794	EVI2A	4.37567e+17	224482.0,254333.0,653823.0,	1.06729e+18	109104.0,306003.0,2659009.0,	0.686649	0.800481	0.513667	0.564402	414433	628240	377546	1.02471e+06	1.5159	2.71412	Protein EVI2A OS=Homo sapiens GN=EVI2A PE=2 SV=2
J3QR06		4.37567e+17	224482.0,254333.0,653823.0,	1.06729e+18	109104.0,306003.0,2659009.0,	0.686649	0.800481	0.513667	0.564402	414433	628240	377546	1.02471e+06	1.5159	2.71412	Uncharacterized protein OS=Homo sapiens PE=4 SV=2
Q15397	PUM3	2.37484e+18	1218349.0,653651.0,920800.0,	2.18723e+20	2235896.0,2673647.0,2635378.0,	0.335063	0.685236	0.00197287	0.00869094	1.23983e+06	1.97492e+06	930933	2.51497e+06	1.59289	2.70156	Pumilio homolog 3 OS=Homo sapiens GN=PUM3 PE=1 SV=3
P07686	HEXB	1.90984e+21	9797956.0,1.1059014E7,9730438.0,	2.79547e+23	2.8576776E7,2.5749417E7,2.8246997E7,	0.117108	0.685236	0.000508975	0.00415222	1.20858e+07	2.1864e+07	1.01958e+07	2.75244e+07	1.80906	2.69958	Beta-hexosaminidase subunit beta OS=Homo sapiens GN=HEXB PE=1 SV=3
O75955	FLOT1	1.89744e+21	9734313.0,1.0914163E7,9643028.0,	3.20014e+23	3.2713556E7,2.7714387E7,2.0836947E7,	0.216365	0.685236	0.037065	0.0638682	11982317	2.2344e+07	10097168	2.70883e+07	1.86475	2.68276	Flotillin-1 OS=Homo sapiens GN=FLOT1 PE=1 SV=3
Q6P452	ANXA4	1.02747e+21	5271162.0,4484453.0,6011609.0,	1.24214e+22	1.2697778E7,1.4283926E7,1.5301342E7,	0.142186	0.685236	0.00153383	0.00767955	6.40255e+06	11029648	5.25574e+06	1.40943e+07	1.7227	2.68171	Annexin OS=Homo sapiens GN=ANXA4 PE=1 SV=1
P09525	ANXA4	1.02747e+21	5271162.0,4484453.0,6011609.0,	1.24214e+22	1.2697778E7,1.4283926E7,1.5301342E7,	0.142186	0.685236	0.00153383	0.00767955	6.40255e+06	11029648	5.25574e+06	1.40943e+07	1.7227	2.68171	Annexin A4 OS=Homo sapiens GN=ANXA4 PE=1 SV=4
P29400-2	COL4A5	457713451353	2348.0,1893.0,1415.0,	462743662909	4729.0,5239.0,5078.0,	0.291329	0.685236	0.00167797	0.00803615	2425	3967.33	1885.33	5015.33	1.63601	2.66018	Isoform 2 of Collagen alpha-5(IV) chain OS=Homo sapiens GN=COL4A5
P02462	COL4A1	457713451353	2348.0,1893.0,1415.0,	462743662909	4729.0,5239.0,5078.0,	0.291329	0.685236	0.00167797	0.00803615	2425	3967.33	1885.33	5015.33	1.63601	2.66018	Collagen alpha-1(IV) chain OS=Homo sapiens GN=COL4A1 PE=1 SV=3
P02462-2	COL4A1	457713451353	2348.0,1893.0,1415.0,	462743662909	4729.0,5239.0,5078.0,	0.291329	0.685236	0.00167797	0.00803615	2425	3967.33	1885.33	5015.33	1.63601	2.66018	Isoform 2 of Collagen alpha-1(IV) chain OS=Homo sapiens GN=COL4A1
P29400	COL4A5	457713451353	2348.0,1893.0,1415.0,	462743662909	4729.0,5239.0,5078.0,	0.291329	0.685236	0.00167797	0.00803615	2425	3967.33	1885.33	5015.33	1.63601	2.66018	Collagen alpha-5(IV) chain OS=Homo sapiens GN=COL4A5 PE=1 SV=2
Q8NCL4	GALNT6	1874718045691025	96176.0,113244.0,95216.0,	2.75422e+17	281550.0,257896.0,267588.0,	0.125081	0.685236	5.94005e-05	0.00151523	119651	214535	101545	269011	1.79301	2.64917	Polypeptide N-acetylgalactosaminyltransferase 6 OS=Homo sapiens GN=GALNT6 PE=2 SV=2
Q96JJ7	TMX3	1.45839e+21	7481888.0,7598438.0,7611109.0,	1.98886e+23	2.0331159E7,1.8802655E7,2.0925019E7,	0.137621	0.685236	0.00247724	0.00982863	9.08609e+06	1.58476e+07	7.56381e+06	20019611	1.74416	2.64676	Protein disulfide-isomerase TMX3 OS=Homo sapiens GN=TMX3 PE=1 SV=2
Q8TDM6-2	DLG5	389941422018974	20004.0,20015.0,19847.0,	532124253530254	54396.0,51040.0,52821.0,	0.151065	0.685236	0.000844366	0.00545172	24062.7	42000.3	19955.3	52752.3	1.74546	2.64352	Isoform 2 of Disks large homolog 5 OS=Homo sapiens GN=DLG5
Q8TDM6	DLG5	389941422018974	20004.0,20015.0,19847.0,	532124253530254	54396.0,51040.0,52821.0,	0.151065	0.685236	0.000844366	0.00545172	24062.7	42000.3	19955.3	52752.3	1.74546	2.64352	Disks large homolog 5 OS=Homo sapiens GN=DLG5 PE=1 SV=4
Q8TDM6-4	DLG5	389941422018974	20004.0,20015.0,19847.0,	532124253530254	54396.0,51040.0,52821.0,	0.151065	0.685236	0.000844366	0.00545172	24062.7	42000.3	19955.3	52752.3	1.74546	2.64352	Isoform 4 of Disks large homolog 5 OS=Homo sapiens GN=DLG5
P32189-4	GK	5.73086e+20	2940070.0,3452346.0,3595250.0,	9.38482e+20	9593651.0,9493786.0,7232242.0,	0.163496	0.685236	0.0148282	0.031847	3.87353e+06	7.14628e+06	3329222	8.77323e+06	1.8449	2.63522	Isoform 4 of Glycerol kinase OS=Homo sapiens GN=GK
P32189-2	GK	5.73086e+20	2940070.0,3452346.0,3595250.0,	9.38482e+20	9593651.0,9493786.0,7232242.0,	0.163496	0.685236	0.0148282	0.031847	3.87353e+06	7.14628e+06	3329222	8.77323e+06	1.8449	2.63522	Isoform 2 of Glycerol kinase OS=Homo sapiens GN=GK
P32189-1	GK	5.73086e+20	2940070.0,3452346.0,3595250.0,	9.38482e+20	9593651.0,9493786.0,7232242.0,	0.163496	0.685236	0.0148282	0.031847	3.87353e+06	7.14628e+06	3329222	8.77323e+06	1.8449	2.63522	Isoform 1 of Glycerol kinase OS=Homo sapiens GN=GK
P32189	GK	5.73086e+20	2940070.0,3452346.0,3595250.0,	9.38482e+20	9593651.0,9493786.0,7232242.0,	0.163496	0.685236	0.0148282	0.031847	3.87353e+06	7.14628e+06	3329222	8.77323e+06	1.8449	2.63522	Glycerol kinase OS=Homo sapiens GN=GK PE=1 SV=3
Q12967	RALGDS	728742973132461	37386.0,41847.0,33956.0,	1017987901956754	104063.0,94820.0,99088.0,	0.147994	0.685236	7.36919e-05	0.0015995	45022	79190.3	37729.7	99323.7	1.75893	2.63251	Ral guanine nucleotide dissociation stimulator OS=Homo sapiens GN=RALGDS PE=1 SV=2
O15211	RGL2	728742973132461	37386.0,41847.0,33956.0,	1017987901956754	104063.0,94820.0,99088.0,	0.147994	0.685236	7.36919e-05	0.0015995	45022	79190.3	37729.7	99323.7	1.75893	2.63251	Ral guanine nucleotide dissociation stimulator-like 2 OS=Homo sapiens GN=RGL2 PE=1 SV=1
Q12967-6	RALGDS	728742973132461	37386.0,41847.0,33956.0,	1017987901956754	104063.0,94820.0,99088.0,	0.147994	0.685236	7.36919e-05	0.0015995	45022	79190.3	37729.7	99323.7	1.75893	2.63251	Isoform 6 of Ral guanine nucleotide dissociation stimulator OS=Homo sapiens GN=RALGDS
Q12967-3	RALGDS	728742973132461	37386.0,41847.0,33956.0,	1017987901956754	104063.0,94820.0,99088.0,	0.147994	0.685236	7.36919e-05	0.0015995	45022	79190.3	37729.7	99323.7	1.75893	2.63251	Isoform 3 of Ral guanine nucleotide dissociation stimulator OS=Homo sapiens GN=RALGDS
Q12967-5	RALGDS	728742973132461	37386.0,41847.0,33956.0,	1017987901956754	104063.0,94820.0,99088.0,	0.147994	0.685236	7.36919e-05	0.0015995	45022	79190.3	37729.7	99323.7	1.75893	2.63251	Isoform 5 of Ral guanine nucleotide dissociation stimulator OS=Homo sapiens GN=RALGDS
Q12967-4	RALGDS	728742973132461	37386.0,41847.0,33956.0,	1017987901956754	104063.0,94820.0,99088.0,	0.147994	0.685236	7.36919e-05	0.0015995	45022	79190.3	37729.7	99323.7	1.75893	2.63251	Isoform 4 of Ral guanine nucleotide dissociation stimulator OS=Homo sapiens GN=RALGDS
Q9Y305-2	ACOT9	7.01385e+20	3598272.0,3702273.0,3587074.0,	9.53491e+20	9747086.0,9128670.0,9735193.0,	0.144925	0.685236	0.000871523	0.00555779	4.35777e+06	7.57275e+06	3.62921e+06	9536983	1.73776	2.62784	Isoform 2 of Acyl-coenzyme A thioesterase 9, mitochondrial OS=Homo sapiens GN=ACOT9
Q9Y305	ACOT9	7.01385e+20	3598272.0,3702273.0,3587074.0,	9.53491e+20	9747086.0,9128670.0,9735193.0,	0.144925	0.685236	0.000871523	0.00555779	4.35777e+06	7.57275e+06	3.62921e+06	9536983	1.73776	2.62784	Acyl-coenzyme A thioesterase 9, mitochondrial OS=Homo sapiens GN=ACOT9 PE=1 SV=2
Q9Y305-4	ACOT9	7.01385e+20	3598272.0,3702273.0,3587074.0,	9.53491e+20	9747086.0,9128670.0,9735193.0,	0.144925	0.685236	0.000871523	0.00555779	4.35777e+06	7.57275e+06	3.62921e+06	9536983	1.73776	2.62784	Isoform 4 of Acyl-coenzyme A thioesterase 9, mitochondrial OS=Homo sapiens GN=ACOT9
Q9Y305-3	ACOT9	7.01385e+20	3598272.0,3702273.0,3587074.0,	9.53491e+20	9747086.0,9128670.0,9735193.0,	0.144925	0.685236	0.000871523	0.00555779	4.35777e+06	7.57275e+06	3.62921e+06	9536983	1.73776	2.62784	Isoform 3 of Acyl-coenzyme A thioesterase 9, mitochondrial OS=Homo sapiens GN=ACOT9
O15400	STX7	8.15919e+20	4185861.0,4171604.0,4181344.0,	1.08517e+21	1.1093143E7,9998521.0,1.16581E7,	0.152611	0.685236	0.00518525	0.015554	5.04007e+06	8.62043e+06	4179603	10916588	1.71038	2.61187	Syntaxin-7 OS=Homo sapiens GN=STX7 PE=1 SV=4
O15400-2	STX7	8.15919e+20	4185861.0,4171604.0,4181344.0,	1.08517e+21	1.1093143E7,9998521.0,1.16581E7,	0.152611	0.685236	0.00518525	0.015554	5.04007e+06	8.62043e+06	4179603	10916588	1.71038	2.61187	Isoform 2 of Syntaxin-7 OS=Homo sapiens GN=STX7
O75976	CPD	9.39249e+20	4818568.0,4830869.0,4518786.0,	1.25257e+21	1.2804448E7,1.1940246E7,1.2254665E7,	0.169167	0.685236	0.000246635	0.00286474	5.71483e+06	9831727	4722741	1.23331e+07	1.72039	2.61143	Carboxypeptidase D OS=Homo sapiens GN=CPD PE=1 SV=2
P02545	LMNA	8.47952e+23	4.3502029E7,4.7000032E7,3.6788418E7,	1.22879e+24	1.25613043E8,1.1331842E8,9.2371142E7,	0.216348	0.685236	0.0135603	0.0297741	5.11185e+07	90073160	4.24302e+07	1.10434e+08	1.76204	2.60273	Prelamin-A/C OS=Homo sapiens GN=LMNA PE=1 SV=1
Q9NZ08-2	ERAP1	2.26388e+16	116141.0,132273.0,117291.0,	3.14713e+17	321715.0,313347.0,313043.0,	0.133252	0.685236	4.85142e-05	0.00143388	144163	251714	121902	316035	1.74604	2.59254	Isoform 2 of Endoplasmic reticulum aminopeptidase 1 OS=Homo sapiens GN=ERAP1
Q9NZ08	ERAP1	2.26388e+16	116141.0,132273.0,117291.0,	3.14713e+17	321715.0,313347.0,313043.0,	0.133252	0.685236	4.85142e-05	0.00143388	144163	251714	121902	316035	1.74604	2.59254	Endoplasmic reticulum aminopeptidase 1 OS=Homo sapiens GN=ERAP1 PE=1 SV=3
P12259	F5	1106733960967057	56777.0,55750.0,70144.0,	1.46945e+16	150214.0,158344.0,162812.0,	0.124202	0.685236	0.000117339	0.00194465	72446.3	124052	60890.3	157123	1.71232	2.58043	Coagulation factor V OS=Homo sapiens GN=F5 PE=1 SV=4
A0A0A0MRJ7	F5	1106733960967057	56777.0,55750.0,70144.0,	1.46945e+16	150214.0,158344.0,162812.0,	0.124202	0.685236	0.000117339	0.00194465	72446.3	124052	60890.3	157123	1.71232	2.58043	Coagulation factor V OS=Homo sapiens GN=F5 PE=1 SV=1
Q9NP90	RAB9B	6.41989e+17	329356.0,342928.0,315554.0,	8.63588e+17	882804.0,802999.0,851522.0,	0.168848	0.685236	0.000774228	0.00517295	395762	673496	329279	845775	1.70177	2.56856	Ras-related protein Rab-9B OS=Homo sapiens GN=RAB9B PE=1 SV=1
P23229-6	ITGA6	1.40052e+18	718499.0,747100.0,742326.0,	1.91763e+20	1960299.0,1841087.0,1864353.0,	0.158663	0.685236	0.000557733	0.00429947	880320	1.50658e+06	735975	1.88858e+06	1.7114	2.56609	Isoform Alpha-6X1X2A of Integrin alpha-6 OS=Homo sapiens GN=ITGA6
P23229-2	ITGA6	1.40052e+18	718499.0,747100.0,742326.0,	1.91763e+20	1960299.0,1841087.0,1864353.0,	0.158663	0.685236	0.000557733	0.00429947	880320	1.50658e+06	735975	1.88858e+06	1.7114	2.56609	Isoform Alpha-6X1A of Integrin alpha-6 OS=Homo sapiens GN=ITGA6
P23229	ITGA6	1.40052e+18	718499.0,747100.0,742326.0,	1.91763e+20	1960299.0,1841087.0,1864353.0,	0.158663	0.685236	0.000557733	0.00429947	880320	1.50658e+06	735975	1.88858e+06	1.7114	2.56609	Integrin alpha-6 OS=Homo sapiens GN=ITGA6 PE=1 SV=5
P23229-9	ITGA6	1.40052e+18	718499.0,747100.0,742326.0,	1.91763e+20	1960299.0,1841087.0,1864353.0,	0.158663	0.685236	0.000557733	0.00429947	880320	1.50658e+06	735975	1.88858e+06	1.7114	2.56609	Isoform 9 of Integrin alpha-6 OS=Homo sapiens GN=ITGA6
P23229-7	ITGA6	1.40052e+18	718499.0,747100.0,742326.0,	1.91763e+20	1960299.0,1841087.0,1864353.0,	0.158663	0.685236	0.000557733	0.00429947	880320	1.50658e+06	735975	1.88858e+06	1.7114	2.56609	Isoform 7 of Integrin alpha-6 OS=Homo sapiens GN=ITGA6
P23229-5	ITGA6	1.40052e+18	718499.0,747100.0,742326.0,	1.91763e+20	1960299.0,1841087.0,1864353.0,	0.158663	0.685236	0.000557733	0.00429947	880320	1.50658e+06	735975	1.88858e+06	1.7114	2.56609	Isoform Alpha-6X2B of Integrin alpha-6 OS=Homo sapiens GN=ITGA6
P23229-4	ITGA6	1.40052e+18	718499.0,747100.0,742326.0,	1.91763e+20	1960299.0,1841087.0,1864353.0,	0.158663	0.685236	0.000557733	0.00429947	880320	1.50658e+06	735975	1.88858e+06	1.7114	2.56609	Isoform Alpha-6X2A of Integrin alpha-6 OS=Homo sapiens GN=ITGA6
P23229-3	ITGA6	1.40052e+18	718499.0,747100.0,742326.0,	1.91763e+20	1960299.0,1841087.0,1864353.0,	0.158663	0.685236	0.000557733	0.00429947	880320	1.50658e+06	735975	1.88858e+06	1.7114	2.56609	Isoform Alpha-6X1B of Integrin alpha-6 OS=Homo sapiens GN=ITGA6
P15586	GNS	1.17759e+21	6041302.0,6329032.0,6225592.0,	1.55773e+22	1.5923959E7,1.4893863E7,1.6603632E7,	0.15042	0.685236	0.00211072	0.0090037	7.40796e+06	1.24997e+07	6198642	1.58072e+07	1.68733	2.5501	N-acetylglucosamine-6-sulfatase OS=Homo sapiens GN=GNS PE=1 SV=3
H7C3P4	GNS	1.17759e+21	6041302.0,6329032.0,6225592.0,	1.55773e+22	1.5923959E7,1.4893863E7,1.6603632E7,	0.15042	0.685236	0.00211072	0.0090037	7.40796e+06	1.24997e+07	6198642	1.58072e+07	1.68733	2.5501	N-acetylglucosamine-6-sulfatase OS=Homo sapiens GN=GNS PE=1 SV=1
P15586-2	GNS	1.17759e+21	6041302.0,6329032.0,6225592.0,	1.55773e+22	1.5923959E7,1.4893863E7,1.6603632E7,	0.15042	0.685236	0.00211072	0.0090037	7.40796e+06	1.24997e+07	6198642	1.58072e+07	1.68733	2.5501	Isoform 2 of N-acetylglucosamine-6-sulfatase OS=Homo sapiens GN=GNS
F6S8M0	GNS	1.17759e+21	6041302.0,6329032.0,6225592.0,	1.55773e+22	1.5923959E7,1.4893863E7,1.6603632E7,	0.15042	0.685236	0.00211072	0.0090037	7.40796e+06	1.24997e+07	6198642	1.58072e+07	1.68733	2.5501	N-acetylglucosamine-6-sulfatase OS=Homo sapiens GN=GNS PE=1 SV=1
B4DJC3	H2AFY	29509739715850	15138.0,10411.0,16579.0,	310043874616701	31693.0,46494.0,29158.0,	0.285618	0.685236	0.0446139	0.073335	17585.3	28817	14042.7	35781.7	1.6387	2.54807	Histone H2A OS=Homo sapiens GN=H2AFY PE=1 SV=1
O75367-2	H2AFY	29509739715850	15138.0,10411.0,16579.0,	310043874616701	31693.0,46494.0,29158.0,	0.285618	0.685236	0.0446139	0.073335	17585.3	28817	14042.7	35781.7	1.6387	2.54807	Isoform 1 of Core histone macro-H2A.1 OS=Homo sapiens GN=H2AFY
O75367	H2AFY	29509739715850	15138.0,10411.0,16579.0,	310043874616701	31693.0,46494.0,29158.0,	0.285618	0.685236	0.0446139	0.073335	17585.3	28817	14042.7	35781.7	1.6387	2.54807	Core histone macro-H2A.1 OS=Homo sapiens GN=H2AFY PE=1 SV=4
O75367-3	H2AFY	29509739715850	15138.0,10411.0,16579.0,	310043874616701	31693.0,46494.0,29158.0,	0.285618	0.685236	0.0446139	0.073335	17585.3	28817	14042.7	35781.7	1.6387	2.54807	Isoform 3 of Core histone macro-H2A.1 OS=Homo sapiens GN=H2AFY
P48163	ME1	5.82089e+20	2986254.0,3215986.0,3086136.0,	7.83879e+20	8013221.0,7747455.0,7906032.0,	0.149483	0.685236	1.55024e-06	0.000907416	3.68533e+06	6274477	3.09613e+06	7.8889e+06	1.70256	2.54799	NADP-dependent malic enzyme OS=Homo sapiens GN=ME1 PE=1 SV=1
Q96QR8	PURB	2.15373e+19	1104916.0,1110713.0,1179940.0,	3.00862e+20	3075566.0,2960753.0,2586870.0,	0.188421	0.685236	0.00600923	0.0170046	1.35695e+06	2.31921e+06	1.13186e+06	2.8744e+06	1.70914	2.53954	Transcriptional activator protein Pur-beta OS=Homo sapiens GN=PURB PE=1 SV=3
Q5T8D3-3	ACBD5	1.31533e+18	674793.0,706605.0,613793.0,	1.67871e+19	1716063.0,1670578.0,1678166.0,	0.180463	0.685236	5.95972e-05	0.00151523	801371	1.34403e+06	665064	1688269	1.67716	2.53851	Isoform 3 of Acyl-CoA-binding domain-containing protein 5 OS=Homo sapiens GN=ACBD5
Q5T8D3	ACBD5	1.31533e+18	674793.0,706605.0,613793.0,	1.67871e+19	1716063.0,1670578.0,1678166.0,	0.180463	0.685236	5.95972e-05	0.00151523	801371	1.34403e+06	665064	1688269	1.67716	2.53851	Acyl-CoA-binding domain-containing protein 5 OS=Homo sapiens GN=ACBD5 PE=1 SV=1
B7Z2R7	ACBD5	1.31533e+18	674793.0,706605.0,613793.0,	1.67871e+19	1716063.0,1670578.0,1678166.0,	0.180463	0.685236	5.95972e-05	0.00151523	801371	1.34403e+06	665064	1688269	1.67716	2.53851	Acyl-CoA-binding domain-containing protein 5 OS=Homo sapiens GN=ACBD5 PE=1 SV=1
Q5T8D3-2	ACBD5	1.31533e+18	674793.0,706605.0,613793.0,	1.67871e+19	1716063.0,1670578.0,1678166.0,	0.180463	0.685236	5.95972e-05	0.00151523	801371	1.34403e+06	665064	1688269	1.67716	2.53851	Isoform 2 of Acyl-CoA-binding domain-containing protein 5 OS=Homo sapiens GN=ACBD5
Q9Y2D5	AKAP2	2.42591e+19	1244546.0,1281831.0,1168133.0,	3.123e+20	3192490.0,3057225.0,3125439.0,	0.179478	0.685236	4.0964e-06	0.000921376	1.48444e+06	2486961	1.2315e+06	3.12505e+06	1.67536	2.53759	A-kinase anchor protein 2 OS=Homo sapiens GN=AKAP2 PE=1 SV=3
Q9Y2D5-4	AKAP2	2.42591e+19	1244546.0,1281831.0,1168133.0,	3.123e+20	3192490.0,3057225.0,3125439.0,	0.179478	0.685236	4.0964e-06	0.000921376	1.48444e+06	2486961	1.2315e+06	3.12505e+06	1.67536	2.53759	Isoform 2 of A-kinase anchor protein 2 OS=Homo sapiens GN=AKAP2
Q9Y2D5-5	AKAP2	2.42591e+19	1244546.0,1281831.0,1168133.0,	3.123e+20	3192490.0,3057225.0,3125439.0,	0.179478	0.685236	4.0964e-06	0.000921376	1.48444e+06	2486961	1.2315e+06	3.12505e+06	1.67536	2.53759	Isoform 3 of A-kinase anchor protein 2 OS=Homo sapiens GN=AKAP2
Q9Y2D5-6	AKAP2	2.42591e+19	1244546.0,1281831.0,1168133.0,	3.123e+20	3192490.0,3057225.0,3125439.0,	0.179478	0.685236	4.0964e-06	0.000921376	1.48444e+06	2486961	1.2315e+06	3.12505e+06	1.67536	2.53759	Isoform 4 of A-kinase anchor protein 2 OS=Homo sapiens GN=AKAP2
Q9Y2D5-7	AKAP2	2.42591e+19	1244546.0,1281831.0,1168133.0,	3.123e+20	3192490.0,3057225.0,3125439.0,	0.179478	0.685236	4.0964e-06	0.000921376	1.48444e+06	2486961	1.2315e+06	3.12505e+06	1.67536	2.53759	Isoform 5 of A-kinase anchor protein 2 OS=Homo sapiens GN=AKAP2
Q05682-5	CALD1	2.54147e+22	1.3038366E7,1.1941742E7,1.2437386E7,	2.9847e+23	3.0511126E7,3.0996776E7,3.3248322E7,	0.20108	0.685236	0.000610275	0.00451848	1.52629e+07	2.49072e+07	12472498	31585408	1.63188	2.5324	Isoform 5 of Caldesmon OS=Homo sapiens GN=CALD1
Q05682-3	CALD1	2.54147e+22	1.3038366E7,1.1941742E7,1.2437386E7,	2.9847e+23	3.0511126E7,3.0996776E7,3.3248322E7,	0.20108	0.685236	0.000610275	0.00451848	1.52629e+07	2.49072e+07	12472498	31585408	1.63188	2.5324	Isoform 3 of Caldesmon OS=Homo sapiens GN=CALD1
E7EX44	CALD1	2.54147e+22	1.3038366E7,1.1941742E7,1.2437386E7,	2.9847e+23	3.0511126E7,3.0996776E7,3.3248322E7,	0.20108	0.685236	0.000610275	0.00451848	1.52629e+07	2.49072e+07	12472498	31585408	1.63188	2.5324	Caldesmon OS=Homo sapiens GN=CALD1 PE=1 SV=1
Q9NSI6-3	BRWD1	464411578619490	23825.0,22218.0,20387.0,	547084317233888	55925.0,51804.0,59165.0,	0.229786	0.685236	0.00101247	0.00600568	27239	43922.7	22143.3	55631.3	1.61249	2.51233	Isoform C of Bromodomain and WD repeat-containing protein 1 OS=Homo sapiens GN=BRWD1
Q9NSI6-2	BRWD1	464411578619490	23825.0,22218.0,20387.0,	547084317233888	55925.0,51804.0,59165.0,	0.229786	0.685236	0.00101247	0.00600568	27239	43922.7	22143.3	55631.3	1.61249	2.51233	Isoform B of Bromodomain and WD repeat-containing protein 1 OS=Homo sapiens GN=BRWD1
Q9NSI6	BRWD1	464411578619490	23825.0,22218.0,20387.0,	547084317233888	55925.0,51804.0,59165.0,	0.229786	0.685236	0.00101247	0.00600568	27239	43922.7	22143.3	55631.3	1.61249	2.51233	Bromodomain and WD repeat-containing protein 1 OS=Homo sapiens GN=BRWD1 PE=1 SV=4
A2RUB1	MEIOC	640025232711	3283.0,3551.0,2835.0,	1012958473949	10354.0,7016.0,6894.0,	0.289158	0.685236	0.0461473	0.0751993	3878	6641.67	3223	8088	1.71265	2.50946	Meiosis-specific coiled-coil domain-containing protein MEIOC OS=Homo sapiens GN=MEIOC PE=2 SV=3
A2RUB1-1	MEIOC	640025232711	3283.0,3551.0,2835.0,	1012958473949	10354.0,7016.0,6894.0,	0.289158	0.685236	0.0461473	0.0751993	3878	6641.67	3223	8088	1.71265	2.50946	Isoform 3 of Meiosis-specific coiled-coil domain-containing protein MEIOC OS=Homo sapiens GN=MEIOC
K7EPA7	MEIOC	640025232711	3283.0,3551.0,2835.0,	1012958473949	10354.0,7016.0,6894.0,	0.289158	0.685236	0.0461473	0.0751993	3878	6641.67	3223	8088	1.71265	2.50946	Meiosis-specific coiled-coil domain-containing protein MEIOC (Fragment) OS=Homo sapiens GN=MEIOC PE=1 SV=1
A2RUB1-2	MEIOC	640025232711	3283.0,3551.0,2835.0,	1012958473949	10354.0,7016.0,6894.0,	0.289158	0.685236	0.0461473	0.0751993	3878	6641.67	3223	8088	1.71265	2.50946	Isoform 2 of Meiosis-specific coiled-coil domain-containing protein MEIOC OS=Homo sapiens GN=MEIOC
A2RUB1-5	MEIOC	640025232711	3283.0,3551.0,2835.0,	1012958473949	10354.0,7016.0,6894.0,	0.289158	0.685236	0.0461473	0.0751993	3878	6641.67	3223	8088	1.71265	2.50946	Isoform 4 of Meiosis-specific coiled-coil domain-containing protein MEIOC OS=Homo sapiens GN=MEIOC
O14656	TOR1A	2.10341e+19	1079100.0,1235694.0,1116945.0,	2.91292e+20	2977741.0,2683837.0,2947319.0,	0.148806	0.685236	0.000522869	0.00422023	1349698	2.27921e+06	1143913	2.86963e+06	1.68868	2.50861	Torsin-1A OS=Homo sapiens GN=TOR1A PE=1 SV=1
Q8TB22	SPATA20	291811192212750	14970.0,16780.0,13337.0,	356643117122316	36457.0,37404.0,38961.0,	0.16959	0.685236	9.66979e-05	0.00182172	17951	29717	15029	37607.3	1.65545	2.50232	Spermatogenesis-associated protein 20 OS=Homo sapiens GN=SPATA20 PE=2 SV=3
A0A0U1RRL8	SPATA20	291811192212750	14970.0,16780.0,13337.0,	356643117122316	36457.0,37404.0,38961.0,	0.16959	0.685236	9.66979e-05	0.00182172	17951	29717	15029	37607.3	1.65545	2.50232	Spermatogenesis-associated protein 20 OS=Homo sapiens GN=SPATA20 PE=1 SV=1
Q8TB22-2	SPATA20	291811192212750	14970.0,16780.0,13337.0,	356643117122316	36457.0,37404.0,38961.0,	0.16959	0.685236	9.66979e-05	0.00182172	17951	29717	15029	37607.3	1.65545	2.50232	Isoform 2 of Spermatogenesis-associated protein 20 OS=Homo sapiens GN=SPATA20
Q8TB22-3	SPATA20	291811192212750	14970.0,16780.0,13337.0,	356643117122316	36457.0,37404.0,38961.0,	0.16959	0.685236	9.66979e-05	0.00182172	17951	29717	15029	37607.3	1.65545	2.50232	Isoform 3 of Spermatogenesis-associated protein 20 OS=Homo sapiens GN=SPATA20
P16188	HLA-A	5.38999e+17	276518.0,279083.0,263986.0,	6.66925e+17	681762.0,641724.0,723738.0,	0.188066	0.685236	0.00247604	0.00982813	329881	538747	273196	682408	1.63315	2.49787	HLA class I histocompatibility antigen, A-30 alpha chain OS=Homo sapiens GN=HLA-A PE=1 SV=2
P28799-2	GRN	2899087166799126	148728.0,100872.0,103690.0,	3.04996e+17	311782.0,282671.0,282467.0,	0.382982	0.685236	0.00150019	0.00760077	153567	234116	117763	292307	1.52452	2.48215	Isoform 2 of Granulins OS=Homo sapiens GN=GRN
P28799	GRN	2899087166799126	148728.0,100872.0,103690.0,	3.04996e+17	311782.0,282671.0,282467.0,	0.382982	0.685236	0.00150019	0.00760077	153567	234116	117763	292307	1.52452	2.48215	Granulins OS=Homo sapiens GN=GRN PE=1 SV=2
Q8WXF7	ATL1	1580755185872207	81096.0,72992.0,75532.0,	1.99127e+17	203558.0,179044.0,186045.0,	0.245954	0.685236	0.00196865	0.00868298	94046.7	151631	76540	189549	1.6123	2.47647	Atlastin-1 OS=Homo sapiens GN=ATL1 PE=1 SV=1
Q8WXF7-2	ATL1	1580755185872207	81096.0,72992.0,75532.0,	1.99127e+17	203558.0,179044.0,186045.0,	0.245954	0.685236	0.00196865	0.00868298	94046.7	151631	76540	189549	1.6123	2.47647	Isoform 2 of Atlastin-1 OS=Homo sapiens GN=ATL1
G3V5T4	ATL1	1580755185872207	81096.0,72992.0,75532.0,	1.99127e+17	203558.0,179044.0,186045.0,	0.245954	0.685236	0.00196865	0.00868298	94046.7	151631	76540	189549	1.6123	2.47647	Atlastin-1 (Fragment) OS=Homo sapiens GN=ATL1 PE=1 SV=7
O95479	H6PD	785653080939690	40305.0,43364.0,41517.0,	1084787821859774	110891.0,93859.0,104360.0,	0.186944	0.685236	0.00528528	0.0157203	49688	82156.7	41728.7	103037	1.65345	2.46921	GDH/6PGL endoplasmic bifunctional protein OS=Homo sapiens GN=H6PD PE=1 SV=2
R4GMU1	H6PD	785653080939690	40305.0,43364.0,41517.0,	1084787821859774	110891.0,93859.0,104360.0,	0.186944	0.685236	0.00528528	0.0157203	49688	82156.7	41728.7	103037	1.65345	2.46921	GDH/6PGL endoplasmic bifunctional protein OS=Homo sapiens GN=H6PD PE=1 SV=1
Q9UIJ7	AK3	4.63621e+20	2378484.0,2382358.0,2497692.0,	5.67983e+20	5806215.0,5510384.0,6548603.0,	0.180396	0.685236	0.00683625	0.018627	2.9055e+06	4674238	2.41951e+06	5.95507e+06	1.60875	2.46127	GTP:AMP phosphotransferase AK3, mitochondrial OS=Homo sapiens GN=AK3 PE=1 SV=4
P30501	HLA-C	2.98855e+20	1533195.0,1553763.0,1394249.0,	3.58992e+20	3669806.0,3573058.0,3765374.0,	0.211829	0.685236	9.13723e-06	0.00102305	1.80843e+06	2908069	1.49374e+06	3.66941e+06	1.60806	2.45653	HLA class I histocompatibility antigen, Cw-2 alpha chain OS=Homo sapiens GN=HLA-C PE=1 SV=1
O95340	PAPSS2	1.73617e+18	890692.0,948630.0,989244.0,	2.24993e+20	2299990.0,2206514.0,2436016.0,	0.157621	0.685236	0.000584789	0.00442895	1.11861e+06	1827999	942855	2.31417e+06	1.63417	2.45443	Bifunctional 3'-phosphoadenosine 5'-phosphosulfate synthase 2 OS=Homo sapiens GN=PAPSS2 PE=1 SV=2
O95340-2	PAPSS2	1.73617e+18	890692.0,948630.0,989244.0,	2.24993e+20	2299990.0,2206514.0,2436016.0,	0.157621	0.685236	0.000584789	0.00442895	1.11861e+06	1827999	942855	2.31417e+06	1.63417	2.45443	Isoform B of Bifunctional 3'-phosphoadenosine 5'-phosphosulfate synthase 2 OS=Homo sapiens GN=PAPSS2
H3BRN4	ABAT	3.38128e+17	173466.0,197268.0,185111.0,	4.53083e+17	463165.0,419046.0,479607.0,	0.154826	0.685236	0.00175052	0.00817942	218414	359000	185282	453939	1.64367	2.45	4-aminobutyrate aminotransferase, mitochondrial OS=Homo sapiens GN=ABAT PE=1 SV=1
P80404	ABAT	3.38128e+17	173466.0,197268.0,185111.0,	4.53083e+17	463165.0,419046.0,479607.0,	0.154826	0.685236	0.00175052	0.00817942	218414	359000	185282	453939	1.64367	2.45	4-aminobutyrate aminotransferase, mitochondrial OS=Homo sapiens GN=ABAT PE=1 SV=3
Q14376	GALE	2.05173e+19	1052584.0,1022420.0,1053355.0,	2.42024e+20	2474094.0,2418843.0,2734455.0,	0.207371	0.685236	0.00386183	0.0130148	1.2617e+06	2.00073e+06	1.04279e+06	2542464	1.58574	2.43814	UDP-glucose 4-epimerase OS=Homo sapiens GN=GALE PE=1 SV=2
Q5QPP3	GALE	2.05173e+19	1052584.0,1022420.0,1053355.0,	2.42024e+20	2474094.0,2418843.0,2734455.0,	0.207371	0.685236	0.00386183	0.0130148	1.2617e+06	2.00073e+06	1.04279e+06	2542464	1.58574	2.43814	UDP-glucose 4-epimerase (Fragment) OS=Homo sapiens GN=GALE PE=1 SV=1
Q14376-2	GALE	2.05173e+19	1052584.0,1022420.0,1053355.0,	2.42024e+20	2474094.0,2418843.0,2734455.0,	0.207371	0.685236	0.00386183	0.0130148	1.2617e+06	2.00073e+06	1.04279e+06	2542464	1.58574	2.43814	Isoform 2 of UDP-glucose 4-epimerase OS=Homo sapiens GN=GALE
Q6UWP2	DHRS11	1.90721e+18	978442.0,957057.0,974462.0,	2.18704e+20	2235708.0,2344200.0,2504137.0,	0.206404	0.685236	0.00295444	0.0110308	1172906	1.85829e+06	969987	2.36135e+06	1.58435	2.43441	Dehydrogenase/reductase SDR family member 11 OS=Homo sapiens GN=DHRS11 PE=1 SV=1
P12814	ACTN1	8.54797e+23	4.3853155E7,4.9155967E7,4.5609021E7,	9.71569e+23	9.9318871E7,1.19790244E8,1.18101797E8,	0.158368	0.685236	0.00710349	0.0188904	5.4668e+07	8.82095e+07	4.6206e+07	1.12404e+08	1.61355	2.43266	Alpha-actinin-1 OS=Homo sapiens GN=ACTN1 PE=1 SV=2
P12814-3	ACTN1	8.52367e+23	4.3728514E7,4.8995793E7,4.5469681E7,	9.6775e+23	9.8928476E7,1.1928256E8,1.17598523E8,	0.159371	0.685236	0.00709216	0.0188796	5.45047e+07	8.78451e+07	4.60647e+07	1.11937e+08	1.6117	2.42999	Isoform 3 of Alpha-actinin-1 OS=Homo sapiens GN=ACTN1
Q30154	HLA-DRB5	436901665915815	22414.0,23448.0,16543.0,	344423160744844	35208.0,37927.0,78294.0,	0.337734	0.685236	0.164091	0.213008	25388	36964.3	20801.7	50476.3	1.45598	2.42655	HLA class II histocompatibility antigen, DR beta 5 chain OS=Homo sapiens GN=HLA-DRB5 PE=1 SV=1
Q30167	HLA-DRB1	436901665915815	22414.0,23448.0,16543.0,	344423160744844	35208.0,37927.0,78294.0,	0.337734	0.685236	0.164091	0.213008	25388	36964.3	20801.7	50476.3	1.45598	2.42655	HLA class II histocompatibility antigen, DRB1-10 beta chain OS=Homo sapiens GN=HLA-DRB1 PE=1 SV=2
P20039	HLA-DRB1	436901665915815	22414.0,23448.0,16543.0,	344423160744844	35208.0,37927.0,78294.0,	0.337734	0.685236	0.164091	0.213008	25388	36964.3	20801.7	50476.3	1.45598	2.42655	HLA class II histocompatibility antigen, DRB1-11 beta chain OS=Homo sapiens GN=HLA-DRB1 PE=1 SV=1
Q29974	HLA-DRB1	436901665915815	22414.0,23448.0,16543.0,	344423160744844	35208.0,37927.0,78294.0,	0.337734	0.685236	0.164091	0.213008	25388	36964.3	20801.7	50476.3	1.45598	2.42655	HLA class II histocompatibility antigen, DRB1-16 beta chain OS=Homo sapiens GN=HLA-DRB1 PE=1 SV=1
Q5Y7A7	HLA-DRB1	436901665915815	22414.0,23448.0,16543.0,	344423160744844	35208.0,37927.0,78294.0,	0.337734	0.685236	0.164091	0.213008	25388	36964.3	20801.7	50476.3	1.45598	2.42655	HLA class II histocompatibility antigen, DRB1-13 beta chain OS=Homo sapiens GN=HLA-DRB1 PE=1 SV=1
P13760	HLA-DRB1	436901665915815	22414.0,23448.0,16543.0,	344423160744844	35208.0,37927.0,78294.0,	0.337734	0.685236	0.164091	0.213008	25388	36964.3	20801.7	50476.3	1.45598	2.42655	HLA class II histocompatibility antigen, DRB1-4 beta chain OS=Homo sapiens GN=HLA-DRB1 PE=1 SV=1
A0A087WX18	HLA-DRB1	436901665915815	22414.0,23448.0,16543.0,	344423160744844	35208.0,37927.0,78294.0,	0.337734	0.685236	0.164091	0.213008	25388	36964.3	20801.7	50476.3	1.45598	2.42655	HLA class II histocompatibility antigen, DRB1-16 beta chain OS=Homo sapiens GN=HLA-DRB1 PE=1 SV=1
P01911	HLA-DRB1	436901665915815	22414.0,23448.0,16543.0,	344423160744844	35208.0,37927.0,78294.0,	0.337734	0.685236	0.164091	0.213008	25388	36964.3	20801.7	50476.3	1.45598	2.42655	HLA class II histocompatibility antigen, DRB1-15 beta chain OS=Homo sapiens GN=HLA-DRB1 PE=1 SV=2
P04229	HLA-DRB1	436901665915815	22414.0,23448.0,16543.0,	344423160744844	35208.0,37927.0,78294.0,	0.337734	0.685236	0.164091	0.213008	25388	36964.3	20801.7	50476.3	1.45598	2.42655	HLA class II histocompatibility antigen, DRB1-1 beta chain OS=Homo sapiens GN=HLA-DRB1 PE=1 SV=2
Q95IE3	HLA-DRB1	436901665915815	22414.0,23448.0,16543.0,	344423160744844	35208.0,37927.0,78294.0,	0.337734	0.685236	0.164091	0.213008	25388	36964.3	20801.7	50476.3	1.45598	2.42655	HLA class II histocompatibility antigen, DRB1-12 beta chain OS=Homo sapiens GN=HLA-DRB1 PE=1 SV=1
Q86SQ0-3	PHLDB2	4.14963e+17	212886.0,189508.0,197248.0,	4.72045e+17	482549.0,493139.0,478701.0,	0.258806	0.685236	1.96057e-05	0.00117642	246055	385729	199881	484796	1.56765	2.42543	Isoform 3 of Pleckstrin homology-like domain family B member 2 OS=Homo sapiens GN=PHLDB2
Q86SQ0	PHLDB2	4.14963e+17	212886.0,189508.0,197248.0,	4.72045e+17	482549.0,493139.0,478701.0,	0.258806	0.685236	1.96057e-05	0.00117642	246055	385729	199881	484796	1.56765	2.42543	Pleckstrin homology-like domain family B member 2 OS=Homo sapiens GN=PHLDB2 PE=1 SV=2
E9PFQ4	PHLDB2	4.14963e+17	212886.0,189508.0,197248.0,	4.72045e+17	482549.0,493139.0,478701.0,	0.258806	0.685236	1.96057e-05	0.00117642	246055	385729	199881	484796	1.56765	2.42543	Pleckstrin homology-like domain family B member 2 (Fragment) OS=Homo sapiens GN=PHLDB2 PE=1 SV=1
E9PGF6	PHLDB2	4.14963e+17	212886.0,189508.0,197248.0,	4.72045e+17	482549.0,493139.0,478701.0,	0.258806	0.685236	1.96057e-05	0.00117642	246055	385729	199881	484796	1.56765	2.42543	Pleckstrin homology-like domain family B member 2 OS=Homo sapiens GN=PHLDB2 PE=1 SV=1
Q86SQ0-2	PHLDB2	4.14963e+17	212886.0,189508.0,197248.0,	4.72045e+17	482549.0,493139.0,478701.0,	0.258806	0.685236	1.96057e-05	0.00117642	246055	385729	199881	484796	1.56765	2.42543	Isoform 2 of Pleckstrin homology-like domain family B member 2 OS=Homo sapiens GN=PHLDB2
Q8IVT5-2	KSR1	1367984472465144	70180.0,62950.0,68143.0,	1.59642e+16	163194.0,157202.0,166611.0,	0.247944	0.685236	1.75317e-05	0.00111208	82222	128692	67091	162336	1.56518	2.41963	Isoform 2 of Kinase suppressor of Ras 1 OS=Homo sapiens GN=KSR1
A8MY87	KSR1	1367984472465144	70180.0,62950.0,68143.0,	1.59642e+16	163194.0,157202.0,166611.0,	0.247944	0.685236	1.75317e-05	0.00111208	82222	128692	67091	162336	1.56518	2.41963	Kinase suppressor of Ras 1 (Fragment) OS=Homo sapiens GN=KSR1 PE=1 SV=2
Q8IVT5	KSR1	1367984472465144	70180.0,62950.0,68143.0,	1.59642e+16	163194.0,157202.0,166611.0,	0.247944	0.685236	1.75317e-05	0.00111208	82222	128692	67091	162336	1.56518	2.41963	Kinase suppressor of Ras 1 OS=Homo sapiens GN=KSR1 PE=1 SV=3
Q8IVT5-3	KSR1	1367984472465144	70180.0,62950.0,68143.0,	1.59642e+16	163194.0,157202.0,166611.0,	0.247944	0.685236	1.75317e-05	0.00111208	82222	128692	67091	162336	1.56518	2.41963	Isoform 3 of Kinase suppressor of Ras 1 OS=Homo sapiens GN=KSR1
A0A0A0MQW1	KSR1	1367984472465144	70180.0,62950.0,68143.0,	1.59642e+16	163194.0,157202.0,166611.0,	0.247944	0.685236	1.75317e-05	0.00111208	82222	128692	67091	162336	1.56518	2.41963	Kinase suppressor of Ras 1 OS=Homo sapiens GN=KSR1 PE=1 SV=1
Q8IVT5-4	KSR1	1367984472465144	70180.0,62950.0,68143.0,	1.59642e+16	163194.0,157202.0,166611.0,	0.247944	0.685236	1.75317e-05	0.00111208	82222	128692	67091	162336	1.56518	2.41963	Isoform 4 of Kinase suppressor of Ras 1 OS=Homo sapiens GN=KSR1
Q92820	GGH	6.60598e+20	3389029.0,3590882.0,3496061.0,	8.45959e+20	8647837.0,8037093.0,8657926.0,	0.190706	0.685236	0.000844161	0.00545172	4166435	6705419	3.49199e+06	8.44762e+06	1.60939	2.41914	Gamma-glutamyl hydrolase OS=Homo sapiens GN=GGH PE=1 SV=2
K7EIG7	MYO1D	2.05225e+21	1.0528531E7,1.097506E7,1.026234E7,	2.59984e+23	2.6576983E7,2.4679125E7,2.5543835E7,	0.211018	0.685236	0.000371059	0.00346552	1.27101e+07	2.03985e+07	1.05886e+07	25599981	1.6049	2.41768	Unconventional myosin-Id OS=Homo sapiens GN=MYO1D PE=1 SV=1
O94832	MYO1D	2.05225e+21	1.0528531E7,1.097506E7,1.026234E7,	2.59984e+23	2.6576983E7,2.4679125E7,2.5543835E7,	0.211018	0.685236	0.000371059	0.00346552	1.27101e+07	2.03985e+07	1.05886e+07	25599981	1.6049	2.41768	Unconventional myosin-Id OS=Homo sapiens GN=MYO1D PE=1 SV=2
Q92484	SMPDL3A	2530281918375	12980.0,11529.0,8760.0,	279022099815209	28522.0,25197.0,26553.0,	0.343619	0.685236	0.000752359	0.00508808	13956	21369.7	11089.7	26757.3	1.53122	2.41282	Acid sphingomyelinase-like phosphodiesterase 3a OS=Homo sapiens GN=SMPDL3A PE=1 SV=2
Q92484-2	SMPDL3A	2530281918375	12980.0,11529.0,8760.0,	279022099815209	28522.0,25197.0,26553.0,	0.343619	0.685236	0.000752359	0.00508808	13956	21369.7	11089.7	26757.3	1.53122	2.41282	Isoform 2 of Acid sphingomyelinase-like phosphodiesterase 3a OS=Homo sapiens GN=SMPDL3A
Q9NUN5	LMBRD1	2.64719e+17	135806.0,148072.0,135900.0,	3.31209e+17	338579.0,326217.0,345426.0,	0.189586	0.685236	2.07105e-05	0.00119208	166612	266970	139926	336741	1.60234	2.40656	Probable lysosomal cobalamin transporter OS=Homo sapiens GN=LMBRD1 PE=1 SV=1
Q9NUN5-3	LMBRD1	2.64719e+17	135806.0,148072.0,135900.0,	3.31209e+17	338579.0,326217.0,345426.0,	0.189586	0.685236	2.07105e-05	0.00119208	166612	266970	139926	336741	1.60234	2.40656	Isoform 3 of Probable lysosomal cobalamin transporter OS=Homo sapiens GN=LMBRD1
Q9NUN5-4	LMBRD1	2.64719e+17	135806.0,148072.0,135900.0,	3.31209e+17	338579.0,326217.0,345426.0,	0.189586	0.685236	2.07105e-05	0.00119208	166612	266970	139926	336741	1.60234	2.40656	Isoform 4 of Probable lysosomal cobalamin transporter OS=Homo sapiens GN=LMBRD1
Q9NUN5-2	LMBRD1	2.64719e+17	135806.0,148072.0,135900.0,	3.31209e+17	338579.0,326217.0,345426.0,	0.189586	0.685236	2.07105e-05	0.00119208	166612	266970	139926	336741	1.60234	2.40656	Isoform 2 of Probable lysosomal cobalamin transporter OS=Homo sapiens GN=LMBRD1
Q17R89-3	ARHGAP44	25384761813069	13022.0,10722.0,13670.0,	288252362118398	29466.0,28344.0,32121.0,	0.261077	0.685236	0.000338355	0.00332	15357	23614.7	12471.3	29977	1.53771	2.40367	Isoform 3 of Rho GTPase-activating protein 44 OS=Homo sapiens GN=ARHGAP44
Q17R89-2	ARHGAP44	25384761813069	13022.0,10722.0,13670.0,	288252362118398	29466.0,28344.0,32121.0,	0.261077	0.685236	0.000338355	0.00332	15357	23614.7	12471.3	29977	1.53771	2.40367	Isoform 2 of Rho GTPase-activating protein 44 OS=Homo sapiens GN=ARHGAP44
Q17R89	ARHGAP44	25384761813069	13022.0,10722.0,13670.0,	288252362118398	29466.0,28344.0,32121.0,	0.261077	0.685236	0.000338355	0.00332	15357	23614.7	12471.3	29977	1.53771	2.40367	Rho GTPase-activating protein 44 OS=Homo sapiens GN=ARHGAP44 PE=1 SV=1
E7ERK8	ARHGAP44	25384761813069	13022.0,10722.0,13670.0,	288252362118398	29466.0,28344.0,32121.0,	0.261077	0.685236	0.000338355	0.00332	15357	23614.7	12471.3	29977	1.53771	2.40367	Rho GTPase-activating protein 44 OS=Homo sapiens GN=ARHGAP44 PE=1 SV=3
F5H6L3	ARHGAP44	25384761813069	13022.0,10722.0,13670.0,	288252362118398	29466.0,28344.0,32121.0,	0.261077	0.685236	0.000338355	0.00332	15357	23614.7	12471.3	29977	1.53771	2.40367	Rho GTPase-activating protein 44 OS=Homo sapiens GN=ARHGAP44 PE=1 SV=2
Q12765	SCRN1	1.01824e+21	5223836.0,5407356.0,5349782.0,	1.19393e+22	1.2204949E7,1.2184634E7,1.3922539E7,	0.196975	0.685236	0.00559497	0.0162952	6.37947e+06	1.00226e+07	5.32699e+06	1.27707e+07	1.57107	2.39736	Secernin-1 OS=Homo sapiens GN=SCRN1 PE=1 SV=2
Q12765-2	SCRN1	1.01824e+21	5223836.0,5407356.0,5349782.0,	1.19393e+22	1.2204949E7,1.2184634E7,1.3922539E7,	0.196975	0.685236	0.00559497	0.0162952	6.37947e+06	1.00226e+07	5.32699e+06	1.27707e+07	1.57107	2.39736	Isoform 2 of Secernin-1 OS=Homo sapiens GN=SCRN1
P11169	SLC2A3	2.19156e+16	112431.0,108784.0,118373.0,	2.55275e+17	260955.0,276261.0,274055.0,	0.216915	0.685236	5.55257e-05	0.0015022	136535	214156	113196	270424	1.56851	2.38899	Solute carrier family 2, facilitated glucose transporter member 3 OS=Homo sapiens GN=SLC2A3 PE=1 SV=1
Q8TDB8-5	SLC2A14	2.19156e+16	112431.0,108784.0,118373.0,	2.55275e+17	260955.0,276261.0,274055.0,	0.216915	0.685236	5.55257e-05	0.0015022	136535	214156	113196	270424	1.56851	2.38899	Isoform 5 of Solute carrier family 2, facilitated glucose transporter member 14 OS=Homo sapiens GN=SLC2A14
Q8TDB8	SLC2A14	2.19156e+16	112431.0,108784.0,118373.0,	2.55275e+17	260955.0,276261.0,274055.0,	0.216915	0.685236	5.55257e-05	0.0015022	136535	214156	113196	270424	1.56851	2.38899	Solute carrier family 2, facilitated glucose transporter member 14 OS=Homo sapiens GN=SLC2A14 PE=2 SV=1
Q8TDB8-2	SLC2A14	2.19156e+16	112431.0,108784.0,118373.0,	2.55275e+17	260955.0,276261.0,274055.0,	0.216915	0.685236	5.55257e-05	0.0015022	136535	214156	113196	270424	1.56851	2.38899	Isoform 2 of Solute carrier family 2, facilitated glucose transporter member 14 OS=Homo sapiens GN=SLC2A14
Q8TDB8-3	SLC2A14	2.19156e+16	112431.0,108784.0,118373.0,	2.55275e+17	260955.0,276261.0,274055.0,	0.216915	0.685236	5.55257e-05	0.0015022	136535	214156	113196	270424	1.56851	2.38899	Isoform 3 of Solute carrier family 2, facilitated glucose transporter member 14 OS=Homo sapiens GN=SLC2A14
Q8TDB8-4	SLC2A14	2.19156e+16	112431.0,108784.0,118373.0,	2.55275e+17	260955.0,276261.0,274055.0,	0.216915	0.685236	5.55257e-05	0.0015022	136535	214156	113196	270424	1.56851	2.38899	Isoform 4 of Solute carrier family 2, facilitated glucose transporter member 14 OS=Homo sapiens GN=SLC2A14
P02656	APOC3	740912657538343	38009.0,37405.0,40108.0,	643147895066064	65744.0,94737.0,115341.0,	0.237614	0.685236	0.0649916	0.0985977	46336.3	69776	38507.3	91940.7	1.50586	2.38761	Apolipoprotein C-III OS=Homo sapiens GN=APOC3 PE=1 SV=1
B0YIW2	APOC3	740912657538343	38009.0,37405.0,40108.0,	643147895066064	65744.0,94737.0,115341.0,	0.237614	0.685236	0.0649916	0.0985977	46336.3	69776	38507.3	91940.7	1.50586	2.38761	Apolipoprotein C-III OS=Homo sapiens GN=APOC3 PE=1 SV=1
P08651-2	NFIC	314111195819217	16113.0,16831.0,20101.0,	489823182721951	50071.0,38190.0,38324.0,	0.24729	0.685236	0.0176566	0.0360912	20862	34253.3	17681.7	42195	1.6419	2.38637	Isoform 1 of Nuclear factor 1 C-type OS=Homo sapiens GN=NFIC
P08651-4	NFIC	314111195819217	16113.0,16831.0,20101.0,	489823182721951	50071.0,38190.0,38324.0,	0.24729	0.685236	0.0176566	0.0360912	20862	34253.3	17681.7	42195	1.6419	2.38637	Isoform 3 of Nuclear factor 1 C-type OS=Homo sapiens GN=NFIC
P08651-5	NFIC	314111195819217	16113.0,16831.0,20101.0,	489823182721951	50071.0,38190.0,38324.0,	0.24729	0.685236	0.0176566	0.0360912	20862	34253.3	17681.7	42195	1.6419	2.38637	Isoform 5 of Nuclear factor 1 C-type OS=Homo sapiens GN=NFIC
P08651-6	NFIC	314111195819217	16113.0,16831.0,20101.0,	489823182721951	50071.0,38190.0,38324.0,	0.24729	0.685236	0.0176566	0.0360912	20862	34253.3	17681.7	42195	1.6419	2.38637	Isoform 6 of Nuclear factor 1 C-type OS=Homo sapiens GN=NFIC
P08651	NFIC	314111195819217	16113.0,16831.0,20101.0,	489823182721951	50071.0,38190.0,38324.0,	0.24729	0.685236	0.0176566	0.0360912	20862	34253.3	17681.7	42195	1.6419	2.38637	Nuclear factor 1 C-type OS=Homo sapiens GN=NFIC PE=1 SV=2
P08651-3	NFIC	314111195819217	16113.0,16831.0,20101.0,	489823182721951	50071.0,38190.0,38324.0,	0.24729	0.685236	0.0176566	0.0360912	20862	34253.3	17681.7	42195	1.6419	2.38637	Isoform 2 of Nuclear factor 1 C-type OS=Homo sapiens GN=NFIC
Q9P2F8	SIPA1L2	606332281329301	31106.0,32109.0,30650.0,	754636131041653	77142.0,73569.0,72722.0,	0.226392	0.685236	0.000366054	0.00344152	37582.3	59475.3	31288.3	74477.7	1.58253	2.38037	Signal-induced proliferation-associated 1-like protein 2 OS=Homo sapiens GN=SIPA1L2 PE=1 SV=2
Reverse_sp|Q8NBF2|NHLC2_HUMAN	NHLRC2	1830174291765139	93892.0,60407.0,68139.0,	1.67006e+17	170722.0,171991.0,185781.0,	0.445696	0.686035	0.00337004	0.0119221	97024.3	138915	74146	176165	1.43175	2.37592	NHL repeat-containing protein 2 OS=Homo sapiens GN=NHLRC2 PE=1 SV=1
H0YI09	METTL7A	1.29244e+18	663053.0,707981.0,641150.0,	1.3704e+19	1400893.0,1831118.0,1546551.0,	0.221568	0.685236	0.0164147	0.0342004	802785	1.26072e+06	670728	1592854	1.57044	2.37481	Methyltransferase-like protein 7A (Fragment) OS=Homo sapiens GN=METTL7A PE=1 SV=1
Q9H8H3	METTL7A	1.29244e+18	663053.0,707981.0,641150.0,	1.3704e+19	1400893.0,1831118.0,1546551.0,	0.221568	0.685236	0.0164147	0.0342004	802785	1.26072e+06	670728	1592854	1.57044	2.37481	Methyltransferase-like protein 7A OS=Homo sapiens GN=METTL7A PE=1 SV=1
P07858	CTSB	2.91306e+20	1494468.0,1492983.0,1517797.0,	3.64439e+20	3725484.0,3240433.0,3730056.0,	0.231346	0.685236	0.00604206	0.0170882	1.80825e+06	2827083	1.50175e+06	3.56532e+06	1.56344	2.37411	Cathepsin B OS=Homo sapiens GN=CTSB PE=1 SV=3
Q08623-4	PUDP	1.68819e+18	866083.0,804819.0,903596.0,	1.89681e+20	1939021.0,1847008.0,2320911.0,	0.240907	0.685236	0.0123259	0.0278062	1.04126e+06	1588450	858166	2.03565e+06	1.5255	2.37209	Isoform 4 of Pseudouridine-5'-phosphatase OS=Homo sapiens GN=PUDP
Q08623	PUDP	1.68819e+18	866083.0,804819.0,903596.0,	1.89681e+20	1939021.0,1847008.0,2320911.0,	0.240907	0.685236	0.0123259	0.0278062	1.04126e+06	1588450	858166	2.03565e+06	1.5255	2.37209	Pseudouridine-5'-phosphatase OS=Homo sapiens GN=PUDP PE=1 SV=3
Q08623-3	PUDP	1.68819e+18	866083.0,804819.0,903596.0,	1.89681e+20	1939021.0,1847008.0,2320911.0,	0.240907	0.685236	0.0123259	0.0278062	1.04126e+06	1588450	858166	2.03565e+06	1.5255	2.37209	Isoform 3 of Pseudouridine-5'-phosphatase OS=Homo sapiens GN=PUDP
E7EVH9	PUDP	1.68819e+18	866083.0,804819.0,903596.0,	1.89681e+20	1939021.0,1847008.0,2320911.0,	0.240907	0.685236	0.0123259	0.0278062	1.04126e+06	1588450	858166	2.03565e+06	1.5255	2.37209	Pseudouridine-5'-phosphatase (Fragment) OS=Homo sapiens GN=PUDP PE=1 SV=1
Q9NX18	SDHAF2	1.17488e+18	602740.0,661416.0,681748.0,	1.43953e+19	1471563.0,1511359.0,1616029.0,	0.170733	0.685236	0.000302777	0.00317574	765507	1208209	648635	1.53298e+06	1.57831	2.3634	Succinate dehydrogenase assembly factor 2, mitochondrial OS=Homo sapiens GN=SDHAF2 PE=1 SV=1
F5GYJ5		1.17488e+18	602740.0,661416.0,681748.0,	1.43953e+19	1471563.0,1511359.0,1616029.0,	0.170733	0.685236	0.000302777	0.00317574	765507	1208209	648635	1.53298e+06	1.57831	2.3634	Uncharacterized protein OS=Homo sapiens PE=3 SV=1
P43405	SYK	6.34793e+17	325662.0,371856.0,352940.0,	8.17504e+17	835694.0,770426.0,873386.0,	0.176599	0.685236	0.00109347	0.00633143	412128	653261	350153	826502	1.58509	2.3604	Tyrosine-protein kinase SYK OS=Homo sapiens GN=SYK PE=1 SV=1
Q92614-2	MYO18A	2.04456e+18	1048904.0,986257.0,943650.0,	2.41894e+20	2472765.0,2330103.0,2205748.0,	0.28942	0.685236	0.00108064	0.00627822	1.21579e+06	1.8747e+06	992937	2.33621e+06	1.54197	2.35282	Isoform 2 of Unconventional myosin-XVIIIa OS=Homo sapiens GN=MYO18A
Q92614-3	MYO18A	2.04456e+18	1048904.0,986257.0,943650.0,	2.41894e+20	2472765.0,2330103.0,2205748.0,	0.28942	0.685236	0.00108064	0.00627822	1.21579e+06	1.8747e+06	992937	2.33621e+06	1.54197	2.35282	Isoform 3 of Unconventional myosin-XVIIIa OS=Homo sapiens GN=MYO18A
A0A0D9SFK2	MYO18A	2.04456e+18	1048904.0,986257.0,943650.0,	2.41894e+20	2472765.0,2330103.0,2205748.0,	0.28942	0.685236	0.00108064	0.00627822	1.21579e+06	1.8747e+06	992937	2.33621e+06	1.54197	2.35282	Unconventional myosin-XVIIIa OS=Homo sapiens GN=MYO18A PE=1 SV=1
Q92614-4	MYO18A	2.04456e+18	1048904.0,986257.0,943650.0,	2.41894e+20	2472765.0,2330103.0,2205748.0,	0.28942	0.685236	0.00108064	0.00627822	1.21579e+06	1.8747e+06	992937	2.33621e+06	1.54197	2.35282	Isoform 4 of Unconventional myosin-XVIIIa OS=Homo sapiens GN=MYO18A
Q92614	MYO18A	2.04456e+18	1048904.0,986257.0,943650.0,	2.41894e+20	2472765.0,2330103.0,2205748.0,	0.28942	0.685236	0.00108064	0.00627822	1.21579e+06	1.8747e+06	992937	2.33621e+06	1.54197	2.35282	Unconventional myosin-XVIIIa OS=Homo sapiens GN=MYO18A PE=1 SV=3
O00712-4	NFIB	2.46151e+16	126280.0,124527.0,114446.0,	2.99855e+17	306526.0,267307.0,284278.0,	0.276055	0.685236	0.00235702	0.0095844	148010	228480	121751	286037	1.54368	2.34936	Isoform 4 of Nuclear factor 1 B-type OS=Homo sapiens GN=NFIB
O00712	NFIB	2.46151e+16	126280.0,124527.0,114446.0,	2.99855e+17	306526.0,267307.0,284278.0,	0.276055	0.685236	0.00235702	0.0095844	148010	228480	121751	286037	1.54368	2.34936	Nuclear factor 1 B-type OS=Homo sapiens GN=NFIB PE=1 SV=2
O00712-5	NFIB	2.46151e+16	126280.0,124527.0,114446.0,	2.99855e+17	306526.0,267307.0,284278.0,	0.276055	0.685236	0.00235702	0.0095844	148010	228480	121751	286037	1.54368	2.34936	Isoform 5 of Nuclear factor 1 B-type OS=Homo sapiens GN=NFIB
A0A0A0MRX8	NFIB	2.46151e+16	126280.0,124527.0,114446.0,	2.99855e+17	306526.0,267307.0,284278.0,	0.276055	0.685236	0.00235702	0.0095844	148010	228480	121751	286037	1.54368	2.34936	Nuclear factor 1 OS=Homo sapiens GN=NFIB PE=1 SV=1
Q5VW30	NFIB	2.46151e+16	126280.0,124527.0,114446.0,	2.99855e+17	306526.0,267307.0,284278.0,	0.276055	0.685236	0.00235702	0.0095844	148010	228480	121751	286037	1.54368	2.34936	Nuclear factor 1 OS=Homo sapiens GN=NFIB PE=1 SV=1
Q5VW27	NFIB	2.46151e+16	126280.0,124527.0,114446.0,	2.99855e+17	306526.0,267307.0,284278.0,	0.276055	0.685236	0.00235702	0.0095844	148010	228480	121751	286037	1.54368	2.34936	Nuclear factor 1 OS=Homo sapiens GN=NFIB PE=1 SV=1
Q5VW26	NFIB	2.46151e+16	126280.0,124527.0,114446.0,	2.99855e+17	306526.0,267307.0,284278.0,	0.276055	0.685236	0.00235702	0.0095844	148010	228480	121751	286037	1.54368	2.34936	Nuclear factor 1 OS=Homo sapiens GN=NFIB PE=1 SV=1
O14657	TOR1B	4.65362e+20	2387422.0,2726433.0,2634949.0,	6.01492e+20	6148769.0,5662081.0,6384234.0,	0.178157	0.685236	0.000860492	0.00551329	3.03653e+06	4.79669e+06	2.58293e+06	6065028	1.57966	2.34812	Torsin-1B OS=Homo sapiens GN=TOR1B PE=1 SV=2
Q14643-7	ITPR1	4.47016e+17	229328.0,248896.0,230139.0,	5.98889e+17	612214.0,553672.0,496753.0,	0.248804	0.685236	0.00887451	0.0219686	281286	448272	236121	554213	1.59365	2.34716	Isoform 7 of Inositol 1,4,5-trisphosphate receptor type 1 OS=Homo sapiens GN=ITPR1
Q14643	ITPR1	4.47016e+17	229328.0,248896.0,230139.0,	5.98889e+17	612214.0,553672.0,496753.0,	0.248804	0.685236	0.00887451	0.0219686	281286	448272	236121	554213	1.59365	2.34716	Inositol 1,4,5-trisphosphate receptor type 1 OS=Homo sapiens GN=ITPR1 PE=1 SV=3
Q14643-3	ITPR1	4.47016e+17	229328.0,248896.0,230139.0,	5.98889e+17	612214.0,553672.0,496753.0,	0.248804	0.685236	0.00887451	0.0219686	281286	448272	236121	554213	1.59365	2.34716	Isoform 3 of Inositol 1,4,5-trisphosphate receptor type 1 OS=Homo sapiens GN=ITPR1
Q14643-4	ITPR1	4.47016e+17	229328.0,248896.0,230139.0,	5.98889e+17	612214.0,553672.0,496753.0,	0.248804	0.685236	0.00887451	0.0219686	281286	448272	236121	554213	1.59365	2.34716	Isoform 4 of Inositol 1,4,5-trisphosphate receptor type 1 OS=Homo sapiens GN=ITPR1
Q14643-5	ITPR1	4.47016e+17	229328.0,248896.0,230139.0,	5.98889e+17	612214.0,553672.0,496753.0,	0.248804	0.685236	0.00887451	0.0219686	281286	448272	236121	554213	1.59365	2.34716	Isoform 5 of Inositol 1,4,5-trisphosphate receptor type 1 OS=Homo sapiens GN=ITPR1
Q14643-6	ITPR1	4.47016e+17	229328.0,248896.0,230139.0,	5.98889e+17	612214.0,553672.0,496753.0,	0.248804	0.685236	0.00887451	0.0219686	281286	448272	236121	554213	1.59365	2.34716	Isoform 6 of Inositol 1,4,5-trisphosphate receptor type 1 OS=Homo sapiens GN=ITPR1
Q14643-2	ITPR1	4.47016e+17	229328.0,248896.0,230139.0,	5.98889e+17	612214.0,553672.0,496753.0,	0.248804	0.685236	0.00887451	0.0219686	281286	448272	236121	554213	1.59365	2.34716	Isoform 2 of Inositol 1,4,5-trisphosphate receptor type 1 OS=Homo sapiens GN=ITPR1
Q14643-8	ITPR1	4.47016e+17	229328.0,248896.0,230139.0,	5.98889e+17	612214.0,553672.0,496753.0,	0.248804	0.685236	0.00887451	0.0219686	281286	448272	236121	554213	1.59365	2.34716	Isoform 8 of Inositol 1,4,5-trisphosphate receptor type 1 OS=Homo sapiens GN=ITPR1
B7ZMI3	ITPR1	4.47016e+17	229328.0,248896.0,230139.0,	5.98889e+17	612214.0,553672.0,496753.0,	0.248804	0.685236	0.00887451	0.0219686	281286	448272	236121	554213	1.59365	2.34716	ITPR1 protein OS=Homo sapiens GN=ITPR1 PE=1 SV=1
Q9BXA9-3	SALL3	394611081530	2024.0,1559.0,1600.0,	468931032076	4793.0,3723.0,3624.0,	0.402048	0.685236	0.0149988	0.0320672	2194.67	3289.33	1727.67	4046.67	1.49878	2.34227	Isoform 2 of Sal-like protein 3 OS=Homo sapiens GN=SALL3
Q9BXA9	SALL3	394611081530	2024.0,1559.0,1600.0,	468931032076	4793.0,3723.0,3624.0,	0.402048	0.685236	0.0149988	0.0320672	2194.67	3289.33	1727.67	4046.67	1.49878	2.34227	Sal-like protein 3 OS=Homo sapiens GN=SALL3 PE=1 SV=2
A0A140TA70	SALL3	394611081530	2024.0,1559.0,1600.0,	468931032076	4793.0,3723.0,3624.0,	0.402048	0.685236	0.0149988	0.0320672	2194.67	3289.33	1727.67	4046.67	1.49878	2.34227	Sal-like protein 3 OS=Homo sapiens GN=SALL3 PE=1 SV=1
Q9BXA9-4	SALL3	394611081530	2024.0,1559.0,1600.0,	468931032076	4793.0,3723.0,3624.0,	0.402048	0.685236	0.0149988	0.0320672	2194.67	3289.33	1727.67	4046.67	1.49878	2.34227	Isoform 4 of Sal-like protein 3 OS=Homo sapiens GN=SALL3
A0A140TA74	SALL3	394611081530	2024.0,1559.0,1600.0,	468931032076	4793.0,3723.0,3624.0,	0.402048	0.685236	0.0149988	0.0320672	2194.67	3289.33	1727.67	4046.67	1.49878	2.34227	Sal-like protein 3 (Fragment) OS=Homo sapiens GN=SALL3 PE=1 SV=1
A9JR48	SALL3	394611081530	2024.0,1559.0,1600.0,	468931032076	4793.0,3723.0,3624.0,	0.402048	0.685236	0.0149988	0.0320672	2194.67	3289.33	1727.67	4046.67	1.49878	2.34227	SALL3 protein OS=Homo sapiens GN=SALL3 PE=1 SV=1
A0A087WXW6	SALL3	394611081530	2024.0,1559.0,1600.0,	468931032076	4793.0,3723.0,3624.0,	0.402048	0.685236	0.0149988	0.0320672	2194.67	3289.33	1727.67	4046.67	1.49878	2.34227	Sal-like protein 3 OS=Homo sapiens GN=SALL3 PE=1 SV=1
Q9BXA9-2	SALL3	394611081530	2024.0,1559.0,1600.0,	468931032076	4793.0,3723.0,3624.0,	0.402048	0.685236	0.0149988	0.0320672	2194.67	3289.33	1727.67	4046.67	1.49878	2.34227	Isoform 1 of Sal-like protein 3 OS=Homo sapiens GN=SALL3
Q8TC26	TMEM163	781341584380	4008.0,5852.0,4581.0,	1253998515229	12818.0,11820.0,9129.0,	0.21793	0.685236	0.0144212	0.0312404	5450.33	9206.33	4813.67	11255.7	1.68913	2.33827	Transmembrane protein 163 OS=Homo sapiens GN=TMEM163 PE=2 SV=1
P16070-11	CD44	7.26809e+17	372870.0,325575.0,357062.0,	8.14052e+17	832165.0,783157.0,852193.0,	0.297028	0.685236	0.000113476	0.00191895	433154	651601	351836	822505	1.50432	2.33775	Isoform 11 of CD44 antigen OS=Homo sapiens GN=CD44
P16070-4	CD44	7.26809e+17	372870.0,325575.0,357062.0,	8.14052e+17	832165.0,783157.0,852193.0,	0.297028	0.685236	0.000113476	0.00191895	433154	651601	351836	822505	1.50432	2.33775	Isoform 4 of CD44 antigen OS=Homo sapiens GN=CD44
P16070	CD44	7.26809e+17	372870.0,325575.0,357062.0,	8.14052e+17	832165.0,783157.0,852193.0,	0.297028	0.685236	0.000113476	0.00191895	433154	651601	351836	822505	1.50432	2.33775	CD44 antigen OS=Homo sapiens GN=CD44 PE=1 SV=3
P16070-3	CD44	7.26809e+17	372870.0,325575.0,357062.0,	8.14052e+17	832165.0,783157.0,852193.0,	0.297028	0.685236	0.000113476	0.00191895	433154	651601	351836	822505	1.50432	2.33775	Isoform 3 of CD44 antigen OS=Homo sapiens GN=CD44
P16070-12	CD44	7.26809e+17	372870.0,325575.0,357062.0,	8.14052e+17	832165.0,783157.0,852193.0,	0.297028	0.685236	0.000113476	0.00191895	433154	651601	351836	822505	1.50432	2.33775	Isoform 12 of CD44 antigen OS=Homo sapiens GN=CD44
P16070-10	CD44	7.26809e+17	372870.0,325575.0,357062.0,	8.14052e+17	832165.0,783157.0,852193.0,	0.297028	0.685236	0.000113476	0.00191895	433154	651601	351836	822505	1.50432	2.33775	Isoform 10 of CD44 antigen OS=Homo sapiens GN=CD44
P16070-13	CD44	7.26809e+17	372870.0,325575.0,357062.0,	8.14052e+17	832165.0,783157.0,852193.0,	0.297028	0.685236	0.000113476	0.00191895	433154	651601	351836	822505	1.50432	2.33775	Isoform 13 of CD44 antigen OS=Homo sapiens GN=CD44
P16070-8	CD44	7.26809e+17	372870.0,325575.0,357062.0,	8.14052e+17	832165.0,783157.0,852193.0,	0.297028	0.685236	0.000113476	0.00191895	433154	651601	351836	822505	1.50432	2.33775	Isoform 8 of CD44 antigen OS=Homo sapiens GN=CD44
P16070-5	CD44	7.26809e+17	372870.0,325575.0,357062.0,	8.14052e+17	832165.0,783157.0,852193.0,	0.297028	0.685236	0.000113476	0.00191895	433154	651601	351836	822505	1.50432	2.33775	Isoform 5 of CD44 antigen OS=Homo sapiens GN=CD44
P16070-14	CD44	7.26809e+17	372870.0,325575.0,357062.0,	8.14052e+17	832165.0,783157.0,852193.0,	0.297028	0.685236	0.000113476	0.00191895	433154	651601	351836	822505	1.50432	2.33775	Isoform 14 of CD44 antigen OS=Homo sapiens GN=CD44
P16070-16	CD44	7.26809e+17	372870.0,325575.0,357062.0,	8.14052e+17	832165.0,783157.0,852193.0,	0.297028	0.685236	0.000113476	0.00191895	433154	651601	351836	822505	1.50432	2.33775	Isoform 16 of CD44 antigen OS=Homo sapiens GN=CD44
P16070-6	CD44	7.26809e+17	372870.0,325575.0,357062.0,	8.14052e+17	832165.0,783157.0,852193.0,	0.297028	0.685236	0.000113476	0.00191895	433154	651601	351836	822505	1.50432	2.33775	Isoform 6 of CD44 antigen OS=Homo sapiens GN=CD44
P16070-17	CD44	7.26809e+17	372870.0,325575.0,357062.0,	8.14052e+17	832165.0,783157.0,852193.0,	0.297028	0.685236	0.000113476	0.00191895	433154	651601	351836	822505	1.50432	2.33775	Isoform 17 of CD44 antigen OS=Homo sapiens GN=CD44
P16070-18	CD44	7.26809e+17	372870.0,325575.0,357062.0,	8.14052e+17	832165.0,783157.0,852193.0,	0.297028	0.685236	0.000113476	0.00191895	433154	651601	351836	822505	1.50432	2.33775	Isoform 18 of CD44 antigen OS=Homo sapiens GN=CD44
H0YD13	CD44	7.26809e+17	372870.0,325575.0,357062.0,	8.14052e+17	832165.0,783157.0,852193.0,	0.297028	0.685236	0.000113476	0.00191895	433154	651601	351836	822505	1.50432	2.33775	CD44 antigen OS=Homo sapiens GN=CD44 PE=1 SV=2
P16070-7	CD44	7.26809e+17	372870.0,325575.0,357062.0,	8.14052e+17	832165.0,783157.0,852193.0,	0.297028	0.685236	0.000113476	0.00191895	433154	651601	351836	822505	1.50432	2.33775	Isoform 7 of CD44 antigen OS=Homo sapiens GN=CD44
Q5TH69	ARFGEF3	1189593698756304	61028.0,52059.0,58895.0,	1.36467e+16	139502.0,126813.0,133824.0,	0.311535	0.685236	0.00013366	0.00205272	70750	106266	57327.3	133380	1.50199	2.32663	Brefeldin A-inhibited guanine nucleotide-exchange protein 3 OS=Homo sapiens GN=ARFGEF3 PE=1 SV=3
P16870-2	CPE	564882367431294	28979.0,33322.0,32735.0,	683255806746596	69845.0,69678.0,81352.0,	0.168374	0.685236	0.00426663	0.0137854	37152	57662.7	31678.7	73625	1.55207	2.32412	Isoform 2 of Carboxypeptidase E OS=Homo sapiens GN=CPE
P16870	CPE	564882367431294	28979.0,33322.0,32735.0,	683255806746596	69845.0,69678.0,81352.0,	0.168374	0.685236	0.00426663	0.0137854	37152	57662.7	31678.7	73625	1.55207	2.32412	Carboxypeptidase E OS=Homo sapiens GN=CPE PE=1 SV=1
Q6NUK4	REEP3	1398874874373346	71765.0,68607.0,76724.0,	1.62977e+17	166603.0,156552.0,180596.0,	0.247378	0.685236	0.0025397	0.00998723	87325.3	132293	72365.3	167917	1.51494	2.32041	Receptor expression-enhancing protein 3 OS=Homo sapiens GN=REEP3 PE=1 SV=1
Q6NUK4-2	REEP3	1398874874373346	71765.0,68607.0,76724.0,	1.62977e+17	166603.0,156552.0,180596.0,	0.247378	0.685236	0.0025397	0.00998723	87325.3	132293	72365.3	167917	1.51494	2.32041	Isoform 2 of Receptor expression-enhancing protein 3 OS=Homo sapiens GN=REEP3
A0A0U1RR85	REEP3	1398874874373346	71765.0,68607.0,76724.0,	1.62977e+17	166603.0,156552.0,180596.0,	0.247378	0.685236	0.0025397	0.00998723	87325.3	132293	72365.3	167917	1.51494	2.32041	Receptor expression-enhancing protein (Fragment) OS=Homo sapiens GN=REEP3 PE=1 SV=1
P05412	JUN	1449675072665841	74370.0,71397.0,68871.0,	1.74958e+16	178849.0,159181.0,158730.0,	0.297617	0.685236	0.00334428	0.0118586	87178	132843	71546	165587	1.52381	2.31441	Transcription factor AP-1 OS=Homo sapiens GN=JUN PE=1 SV=2
P42785	PRCP	5.48819e+20	2815574.0,2878524.0,2883374.0,	6.82346e+20	6975296.0,6203515.0,6659892.0,	0.250822	0.685236	0.00329458	0.0117488	3429898	5269235	2.85916e+06	6612901	1.53627	2.31288	Lysosomal Pro-X carboxypeptidase OS=Homo sapiens GN=PRCP PE=1 SV=1
P42785-2	PRCP	5.48819e+20	2815574.0,2878524.0,2883374.0,	6.82346e+20	6975296.0,6203515.0,6659892.0,	0.250822	0.685236	0.00329458	0.0117488	3429898	5269235	2.85916e+06	6612901	1.53627	2.31288	Isoform 2 of Lysosomal Pro-X carboxypeptidase OS=Homo sapiens GN=PRCP
P35579	MYH9	6.48083e+26	3.32482392E8,3.21920066E8,3.0214901E8,	7.32503e+26	7.48803663E8,7.33234993E8,7.28853685E8,	0.289538	0.685236	9.02728e-06	0.00102305	3.88547e+08	587002041	3.1885e+08	7.36964e+08	1.51076	2.31132	Myosin-9 OS=Homo sapiens GN=MYH9 PE=1 SV=4
Q4KMQ2-2	ANO6	1.59151e+18	816478.0,828208.0,782957.0,	1.90611e+20	1948524.0,1787085.0,1873830.0,	0.265788	0.685236	0.00094012	0.00579346	976135	1489549	809214	1869813	1.52597	2.31065	Isoform 2 of Anoctamin-6 OS=Homo sapiens GN=ANO6
Q4KMQ2-4	ANO6	1.59151e+18	816478.0,828208.0,782957.0,	1.90611e+20	1948524.0,1787085.0,1873830.0,	0.265788	0.685236	0.00094012	0.00579346	976135	1489549	809214	1869813	1.52597	2.31065	Isoform 4 of Anoctamin-6 OS=Homo sapiens GN=ANO6
Q4KMQ2-3	ANO6	1.59151e+18	816478.0,828208.0,782957.0,	1.90611e+20	1948524.0,1787085.0,1873830.0,	0.265788	0.685236	0.00094012	0.00579346	976135	1489549	809214	1869813	1.52597	2.31065	Isoform 3 of Anoctamin-6 OS=Homo sapiens GN=ANO6
Q4KMQ2	ANO6	1.59151e+18	816478.0,828208.0,782957.0,	1.90611e+20	1948524.0,1787085.0,1873830.0,	0.265788	0.685236	0.00094012	0.00579346	976135	1489549	809214	1869813	1.52597	2.31065	Anoctamin-6 OS=Homo sapiens GN=ANO6 PE=1 SV=2
Q9BT09	CNPY3	6.8005e+20	3488821.0,3384646.0,3423068.0,	7.67417e+20	7844937.0,7431766.0,8513758.0,	0.267958	0.685236	0.00456745	0.0144479	4.15917e+06	6.24794e+06	3.43218e+06	7.93015e+06	1.50221	2.31053	Protein canopy homolog 3 OS=Homo sapiens GN=CNPY3 PE=1 SV=1
O95834-3	EML2	5.53669e+17	284045.0,289288.0,281568.0,	6.19902e+17	633694.0,624465.0,713538.0,	0.248926	0.685236	0.00547749	0.0161345	342790	516330	284967	657232	1.50626	2.30635	Isoform 3 of Echinoderm microtubule-associated protein-like 2 OS=Homo sapiens GN=EML2
O95834	EML2	5.53669e+17	284045.0,289288.0,281568.0,	6.19902e+17	633694.0,624465.0,713538.0,	0.248926	0.685236	0.00547749	0.0161345	342790	516330	284967	657232	1.50626	2.30635	Echinoderm microtubule-associated protein-like 2 OS=Homo sapiens GN=EML2 PE=1 SV=1
O95834-2	EML2	5.53669e+17	284045.0,289288.0,281568.0,	6.19902e+17	633694.0,624465.0,713538.0,	0.248926	0.685236	0.00547749	0.0161345	342790	516330	284967	657232	1.50626	2.30635	Isoform 2 of Echinoderm microtubule-associated protein-like 2 OS=Homo sapiens GN=EML2
K7EIK7	EML2	5.53669e+17	284045.0,289288.0,281568.0,	6.19902e+17	633694.0,624465.0,713538.0,	0.248926	0.685236	0.00547749	0.0161345	342790	516330	284967	657232	1.50626	2.30635	Echinoderm microtubule-associated protein-like 2 OS=Homo sapiens GN=EML2 PE=1 SV=1
O60245	PCDH7	2.49327e+16	127909.0,130139.0,129258.0,	2.89929e+17	296380.0,282301.0,310744.0,	0.251602	0.685236	0.00227505	0.00942441	155118	234390	129102	296475	1.51104	2.29644	Protocadherin-7 OS=Homo sapiens GN=PCDH7 PE=1 SV=2
O60245-2	PCDH7	2.49327e+16	127909.0,130139.0,129258.0,	2.89929e+17	296380.0,282301.0,310744.0,	0.251602	0.685236	0.00227505	0.00942441	155118	234390	129102	296475	1.51104	2.29644	Isoform B of Protocadherin-7 OS=Homo sapiens GN=PCDH7
Q8IVM0-2	CCDC50	2.16528e+18	1110840.0,992165.0,962972.0,	2.30808e+20	2359441.0,2264566.0,2410655.0,	0.336405	0.685236	2.97023e-05	0.00122064	1263584	1858666	1.02199e+06	2.34489e+06	1.47095	2.29443	Isoform 2 of Coiled-coil domain-containing protein 50 OS=Homo sapiens GN=CCDC50
Q8IVM0	CCDC50	2.16528e+18	1110840.0,992165.0,962972.0,	2.30808e+20	2359441.0,2264566.0,2410655.0,	0.336405	0.685236	2.97023e-05	0.00122064	1263584	1858666	1.02199e+06	2.34489e+06	1.47095	2.29443	Coiled-coil domain-containing protein 50 OS=Homo sapiens GN=CCDC50 PE=1 SV=1
Q96EM0	L3HYPDH	5.38531e+17	276278.0,286480.0,257626.0,	6.05459e+17	618930.0,598875.0,664278.0,	0.264837	0.685236	0.000772547	0.00516616	329450	495003	273461	627361	1.50251	2.29415	Trans-3-hydroxy-L-proline dehydratase OS=Homo sapiens GN=L3HYPDH PE=1 SV=2
Q9H330-2	TMEM245	1130914454664135	58017.0,62700.0,67087.0,	1.38481e+16	141561.0,138028.0,150571.0,	0.201978	0.685236	0.000127956	0.00201121	73924	113250	62601.3	143387	1.53197	2.29047	Isoform 2 of Transmembrane protein 245 OS=Homo sapiens GN=TMEM245
Q9H330	TMEM245	1130914454664135	58017.0,62700.0,67087.0,	1.38481e+16	141561.0,138028.0,150571.0,	0.201978	0.685236	0.000127956	0.00201121	73924	113250	62601.3	143387	1.53197	2.29047	Transmembrane protein 245 OS=Homo sapiens GN=TMEM245 PE=1 SV=2
P05026-2	ATP1B1	5.80562e+20	2978426.0,3420998.0,3125579.0,	7.29547e+20	7457819.0,6958250.0,7396709.0,	0.212855	0.685236	4.74005e-05	0.00141121	3.74136e+06	5.7769e+06	3175001	7270926	1.54406	2.29005	Isoform 2 of Sodium/potassium-transporting ATPase subunit beta-1 OS=Homo sapiens GN=ATP1B1
P05026	ATP1B1	5.80562e+20	2978426.0,3420998.0,3125579.0,	7.29547e+20	7457819.0,6958250.0,7396709.0,	0.212855	0.685236	4.74005e-05	0.00141121	3.74136e+06	5.7769e+06	3175001	7270926	1.54406	2.29005	Sodium/potassium-transporting ATPase subunit beta-1 OS=Homo sapiens GN=ATP1B1 PE=1 SV=1
O00469-2	PLOD2	1.60865e+21	8252752.0,8411799.0,8232345.0,	1.922e+23	1.9647707E7,1.8377281E7,1.8906749E7,	0.265288	0.685236	0.000942849	0.00579346	9.97754e+06	1.51213e+07	8.29897e+06	1.89772e+07	1.51553	2.2867	Isoform 2 of Procollagen-lysine,2-oxoglutarate 5-dioxygenase 2 OS=Homo sapiens GN=PLOD2
O00469	PLOD2	1.60865e+21	8252752.0,8411799.0,8232345.0,	1.922e+23	1.9647707E7,1.8377281E7,1.8906749E7,	0.265288	0.685236	0.000942849	0.00579346	9.97754e+06	1.51213e+07	8.29897e+06	1.89772e+07	1.51553	2.2867	Procollagen-lysine,2-oxoglutarate 5-dioxygenase 2 OS=Homo sapiens GN=PLOD2 PE=1 SV=2
E7EMK3	FLOT2	6.96123e+20	3571278.0,3646356.0,3556228.0,	9.4616e+20	9672143.0,8586882.0,6368572.0,	0.32485	0.685236	0.0414748	0.069412	4317162	6.75506e+06	3.59129e+06	8209199	1.5647	2.28587	Flotillin-2 OS=Homo sapiens GN=FLOT2 PE=1 SV=1
Q14254	FLOT2	6.96123e+20	3571278.0,3646356.0,3556228.0,	9.4616e+20	9672143.0,8586882.0,6368572.0,	0.32485	0.685236	0.0414748	0.069412	4317162	6.75506e+06	3.59129e+06	8209199	1.5647	2.28587	Flotillin-2 OS=Homo sapiens GN=FLOT2 PE=1 SV=2
J3QLD9	FLOT2	6.96123e+20	3571278.0,3646356.0,3556228.0,	9.4616e+20	9672143.0,8586882.0,6368572.0,	0.32485	0.685236	0.0414748	0.069412	4317162	6.75506e+06	3.59129e+06	8209199	1.5647	2.28587	Flotillin-2 OS=Homo sapiens GN=FLOT2 PE=1 SV=1
J3QTH6	PIGQ	323151640213885	16578.0,23086.0,14524.0,	453083532920116	46316.0,42393.0,35120.0,	0.24794	0.685236	0.00598896	0.0169565	20867.3	33584.3	18062.7	41276.3	1.60942	2.28517	Phosphatidylinositol N-acetylglucosaminyltransferase subunit Q (Fragment) OS=Homo sapiens GN=PIGQ PE=1 SV=1
Q9BRB3-2	PIGQ	323151640213885	16578.0,23086.0,14524.0,	453083532920116	46316.0,42393.0,35120.0,	0.24794	0.685236	0.00598896	0.0169565	20867.3	33584.3	18062.7	41276.3	1.60942	2.28517	Isoform 2 of Phosphatidylinositol N-acetylglucosaminyltransferase subunit Q OS=Homo sapiens GN=PIGQ
Q9BRB3	PIGQ	323151640213885	16578.0,23086.0,14524.0,	453083532920116	46316.0,42393.0,35120.0,	0.24794	0.685236	0.00598896	0.0169565	20867.3	33584.3	18062.7	41276.3	1.60942	2.28517	Phosphatidylinositol N-acetylglucosaminyltransferase subunit Q OS=Homo sapiens GN=PIGQ PE=1 SV=3
B8ZZ29	PIGQ	323151640213885	16578.0,23086.0,14524.0,	453083532920116	46316.0,42393.0,35120.0,	0.24794	0.685236	0.00598896	0.0169565	20867.3	33584.3	18062.7	41276.3	1.60942	2.28517	Phosphatidylinositol N-acetylglucosaminyltransferase subunit Q (Fragment) OS=Homo sapiens GN=PIGQ PE=1 SV=7
B8ZZ31	PIGQ	323151640213885	16578.0,23086.0,14524.0,	453083532920116	46316.0,42393.0,35120.0,	0.24794	0.685236	0.00598896	0.0169565	20867.3	33584.3	18062.7	41276.3	1.60942	2.28517	Phosphatidylinositol N-acetylglucosaminyltransferase subunit Q OS=Homo sapiens GN=PIGQ PE=1 SV=2
Q9BRB3-3	PIGQ	323151640213885	16578.0,23086.0,14524.0,	453083532920116	46316.0,42393.0,35120.0,	0.24794	0.685236	0.00598896	0.0169565	20867.3	33584.3	18062.7	41276.3	1.60942	2.28517	Isoform 3 of Phosphatidylinositol N-acetylglucosaminyltransferase subunit Q OS=Homo sapiens GN=PIGQ
E7ERP4	PIGQ	323151640213885	16578.0,23086.0,14524.0,	453083532920116	46316.0,42393.0,35120.0,	0.24794	0.685236	0.00598896	0.0169565	20867.3	33584.3	18062.7	41276.3	1.60942	2.28517	Phosphatidylinositol N-acetylglucosaminyltransferase subunit Q OS=Homo sapiens GN=PIGQ PE=1 SV=1
Q96QE5	TEFM	1.75816e+18	901980.0,1118665.0,922014.0,	2.21837e+20	2267734.0,2202497.0,2224027.0,	0.20143	0.685236	0.00168772	0.00807188	1144784	1.77589e+06	980886	2.23142e+06	1.55129	2.2749	Transcription elongation factor, mitochondrial OS=Homo sapiens GN=TEFM PE=1 SV=1
Q9NRA2	SLC17A5	1316554167207	6753.0,7623.0,7538.0,	17300151617982	17684.0,18192.0,13935.0,	0.255541	0.685236	0.0169562	0.0350839	8596	13481	7304.67	16603.7	1.56829	2.27302	Sialin OS=Homo sapiens GN=SLC17A5 PE=1 SV=2
Q9NRA2-2	SLC17A5	1316554167207	6753.0,7623.0,7538.0,	17300151617982	17684.0,18192.0,13935.0,	0.255541	0.685236	0.0169562	0.0350839	8596	13481	7304.67	16603.7	1.56829	2.27302	Isoform 2 of Sialin OS=Homo sapiens GN=SLC17A5
P53801	PTTG1IP	543522682883	2788.0,3192.0,3015.0,	628660343879	6425.0,7240.0,6772.0,	0.207944	0.685236	0.000817023	0.00536659	3528.67	5399.67	2998.33	6812.33	1.53023	2.27204	Pituitary tumor-transforming gene 1 protein-interacting protein OS=Homo sapiens GN=PTTG1IP PE=1 SV=1
A8MZH8	PTTG1IP	543522682883	2788.0,3192.0,3015.0,	628660343879	6425.0,7240.0,6772.0,	0.207944	0.685236	0.000817023	0.00536659	3528.67	5399.67	2998.33	6812.33	1.53023	2.27204	Pituitary tumor-transforming gene 1 protein-interacting protein OS=Homo sapiens GN=PTTG1IP PE=1 SV=1
Q9UNN8	PROCR	2.66915e+16	136933.0,133127.0,149886.0,	2.97549e+17	304170.0,316338.0,333626.0,	0.255651	0.685236	0.000230643	0.00273021	168261	250753	139982	318045	1.49026	2.27204	Endothelial protein C receptor OS=Homo sapiens GN=PROCR PE=1 SV=1
A0A0U1RQQ4	PROCR	2.66915e+16	136933.0,133127.0,149886.0,	2.97549e+17	304170.0,316338.0,333626.0,	0.255651	0.685236	0.000230643	0.00273021	168261	250753	139982	318045	1.49026	2.27204	Endothelial protein C receptor (Fragment) OS=Homo sapiens GN=PROCR PE=1 SV=1
A0A0U1RRC4	PROCR	2.66915e+16	136933.0,133127.0,149886.0,	2.97549e+17	304170.0,316338.0,333626.0,	0.255651	0.685236	0.000230643	0.00273021	168261	250753	139982	318045	1.49026	2.27204	Endothelial protein C receptor (Fragment) OS=Homo sapiens GN=PROCR PE=1 SV=1
Q92738	USP6NL	145201005	744.0,0.0,1051.0,	85010521116	868.0,1262.0,1948.0,	0.707828	0.814607	0.161522	0.210359	819	1006	598.333	1359.33	1.22833	2.27187	USP6 N-terminal-like protein OS=Homo sapiens GN=USP6NL PE=1 SV=3
Q92738-2	USP6NL	145201005	744.0,0.0,1051.0,	85010521116	868.0,1262.0,1948.0,	0.707828	0.814607	0.161522	0.210359	819	1006	598.333	1359.33	1.22833	2.27187	Isoform 2 of USP6 N-terminal-like protein OS=Homo sapiens GN=USP6NL
X6RAB3	USP6NL	145201005	744.0,0.0,1051.0,	85010521116	868.0,1262.0,1948.0,	0.707828	0.814607	0.161522	0.210359	819	1006	598.333	1359.33	1.22833	2.27187	USP6 N-terminal-like protein OS=Homo sapiens GN=USP6NL PE=1 SV=1
Q9UL01	DSE	679016843456	3483.0,2370.0,3615.0,	653469173702	6679.0,8300.0,6463.0,	0.396987	0.685236	0.00683459	0.018627	3976.67	5717.67	3156	7147.33	1.4378	2.26468	Dermatan-sulfate epimerase OS=Homo sapiens GN=DSE PE=1 SV=1
Q6P6B1	ERICH5	7.06511e+17	362456.0,366382.0,367921.0,	7.83195e+17	800621.0,863234.0,816032.0,	0.269885	0.685236	0.00155489	0.00771181	439511	656655	365586	826629	1.49406	2.2611	Glutamate-rich protein 5 OS=Homo sapiens GN=ERICH5 PE=2 SV=1
P11047	LAMC1	1.37364e+18	704702.0,635589.0,583914.0,	1.50078e+19	1534169.0,1436911.0,1377846.0,	0.366564	0.685236	0.000220959	0.00267857	794471	1.16247e+06	641402	1449642	1.4632	2.26012	Laminin subunit gamma-1 OS=Homo sapiens GN=LAMC1 PE=1 SV=3
Q13277	STX3	1.43815e+18	737804.0,788753.0,768243.0,	1.71691e+20	1755116.0,1664663.0,1763284.0,	0.248608	0.685236	0.000155201	0.00219485	910981	1371368	764933	1.72769e+06	1.50537	2.25861	Syntaxin-3 OS=Homo sapiens GN=STX3 PE=1 SV=3
Q13277-2	STX3	1.43815e+18	737804.0,788753.0,768243.0,	1.71691e+20	1755116.0,1664663.0,1763284.0,	0.248608	0.685236	0.000155201	0.00219485	910981	1371368	764933	1.72769e+06	1.50537	2.25861	Isoform B of Syntaxin-3 OS=Homo sapiens GN=STX3
Q13277-3	STX3	1.43815e+18	737804.0,788753.0,768243.0,	1.71691e+20	1755116.0,1664663.0,1763284.0,	0.248608	0.685236	0.000155201	0.00219485	910981	1371368	764933	1.72769e+06	1.50537	2.25861	Isoform 3 of Syntaxin-3 OS=Homo sapiens GN=STX3
A0A0C4DGE4	STX3	1.43815e+18	737804.0,788753.0,768243.0,	1.71691e+20	1755116.0,1664663.0,1763284.0,	0.248608	0.685236	0.000155201	0.00219485	910981	1371368	764933	1.72769e+06	1.50537	2.25861	Syntaxin-3 (Fragment) OS=Homo sapiens GN=STX3 PE=1 SV=1
A0A0J9YW33	STX3	1.43815e+18	737804.0,788753.0,768243.0,	1.71691e+20	1755116.0,1664663.0,1763284.0,	0.248608	0.685236	0.000155201	0.00219485	910981	1371368	764933	1.72769e+06	1.50537	2.25861	Syntaxin-3 OS=Homo sapiens GN=STX3 PE=1 SV=1
F8W9Y0	STX3	1.43815e+18	737804.0,788753.0,768243.0,	1.71691e+20	1755116.0,1664663.0,1763284.0,	0.248608	0.685236	0.000155201	0.00219485	910981	1371368	764933	1.72769e+06	1.50537	2.25861	Syntaxin-3 OS=Homo sapiens GN=STX3 PE=1 SV=1
C9JLV4	APAF1	1.15447e+18	592267.0,574613.0,594958.0,	1.33432e+19	1364008.0,1242413.0,1367004.0,	0.293812	0.685236	0.00255091	0.00999589	710492	1.05089e+06	587279	1324475	1.4791	2.25527	Apoptotic protease-activating factor 1 OS=Homo sapiens GN=APAF1 PE=1 SV=1
O14727-3	APAF1	1.15447e+18	592267.0,574613.0,594958.0,	1.33432e+19	1364008.0,1242413.0,1367004.0,	0.293812	0.685236	0.00255091	0.00999589	710492	1.05089e+06	587279	1324475	1.4791	2.25527	Isoform 3 of Apoptotic protease-activating factor 1 OS=Homo sapiens GN=APAF1
O14727-4	APAF1	1.15447e+18	592267.0,574613.0,594958.0,	1.33432e+19	1364008.0,1242413.0,1367004.0,	0.293812	0.685236	0.00255091	0.00999589	710492	1.05089e+06	587279	1324475	1.4791	2.25527	Isoform 4 of Apoptotic protease-activating factor 1 OS=Homo sapiens GN=APAF1
O14727-5	APAF1	1.15447e+18	592267.0,574613.0,594958.0,	1.33432e+19	1364008.0,1242413.0,1367004.0,	0.293812	0.685236	0.00255091	0.00999589	710492	1.05089e+06	587279	1324475	1.4791	2.25527	Isoform 5 of Apoptotic protease-activating factor 1 OS=Homo sapiens GN=APAF1
O14727-2	APAF1	1.15447e+18	592267.0,574613.0,594958.0,	1.33432e+19	1364008.0,1242413.0,1367004.0,	0.293812	0.685236	0.00255091	0.00999589	710492	1.05089e+06	587279	1324475	1.4791	2.25527	Isoform 2 of Apoptotic protease-activating factor 1 OS=Homo sapiens GN=APAF1
O14727	APAF1	1.15447e+18	592267.0,574613.0,594958.0,	1.33432e+19	1364008.0,1242413.0,1367004.0,	0.293812	0.685236	0.00255091	0.00999589	710492	1.05089e+06	587279	1324475	1.4791	2.25527	Apoptotic protease-activating factor 1 OS=Homo sapiens GN=APAF1 PE=1 SV=2
Q9P2K5	MYEF2	2.73345e+19	1402322.0,1356003.0,1366981.0,	3.09765e+20	3166576.0,3120459.0,2997876.0,	0.304974	0.685236	0.000391247	0.00355446	1667880	2471724	1375102	3.09497e+06	1.48196	2.25072	Myelin expression factor 2 OS=Homo sapiens GN=MYEF2 PE=1 SV=3
Q9P2K5-2	MYEF2	2.73345e+19	1402322.0,1356003.0,1366981.0,	3.09765e+20	3166576.0,3120459.0,2997876.0,	0.304974	0.685236	0.000391247	0.00355446	1667880	2471724	1375102	3.09497e+06	1.48196	2.25072	Isoform 2 of Myelin expression factor 2 OS=Homo sapiens GN=MYEF2
A0A0A0MR39	MYEF2	2.73345e+19	1402322.0,1356003.0,1366981.0,	3.09765e+20	3166576.0,3120459.0,2997876.0,	0.304974	0.685236	0.000391247	0.00355446	1667880	2471724	1375102	3.09497e+06	1.48196	2.25072	Myelin expression factor 2 OS=Homo sapiens GN=MYEF2 PE=1 SV=1
A0A0A0MQW0	MYEF2	2.73345e+19	1402322.0,1356003.0,1366981.0,	3.09765e+20	3166576.0,3120459.0,2997876.0,	0.304974	0.685236	0.000391247	0.00355446	1667880	2471724	1375102	3.09497e+06	1.48196	2.25072	Myelin expression factor 2 OS=Homo sapiens GN=MYEF2 PE=1 SV=1
P08236	GUSB	3.15937e+20	1620833.0,1767665.0,1685085.0,	3.93638e+20	4023972.0,3697409.0,3689554.0,	0.259358	0.685236	0.000889132	0.00561251	2008706	3.04362e+06	1.69119e+06	3803645	1.51521	2.24909	Beta-glucuronidase OS=Homo sapiens GN=GUSB PE=1 SV=2
P08236-2	GUSB	3.15937e+20	1620833.0,1767665.0,1685085.0,	3.93638e+20	4023972.0,3697409.0,3689554.0,	0.259358	0.685236	0.000889132	0.00561251	2008706	3.04362e+06	1.69119e+06	3803645	1.51521	2.24909	Isoform 2 of Beta-glucuronidase OS=Homo sapiens GN=GUSB
P08236-3	GUSB	3.15937e+20	1620833.0,1767665.0,1685085.0,	3.93638e+20	4023972.0,3697409.0,3689554.0,	0.259358	0.685236	0.000889132	0.00561251	2008706	3.04362e+06	1.69119e+06	3803645	1.51521	2.24909	Isoform 3 of Beta-glucuronidase OS=Homo sapiens GN=GUSB
Q8NHU6-2	TDRD7	1.38049e+18	708220.0,701530.0,678248.0,	1.46042e+19	1492915.0,1530538.0,1650254.0,	0.301663	0.685236	0.00226087	0.00937965	842431	1.22704e+06	695999	1.5579e+06	1.45654	2.23837	Isoform 2 of Tudor domain-containing protein 7 OS=Homo sapiens GN=TDRD7
Q8NHU6	TDRD7	1.38049e+18	708220.0,701530.0,678248.0,	1.46042e+19	1492915.0,1530538.0,1650254.0,	0.301663	0.685236	0.00226087	0.00937965	842431	1.22704e+06	695999	1.5579e+06	1.45654	2.23837	Tudor domain-containing protein 7 OS=Homo sapiens GN=TDRD7 PE=1 SV=2
Q8NEU8	APPL2	2.12094e+19	1088094.0,1086763.0,1047615.0,	2.405e+20	2458516.0,2320663.0,2431392.0,	0.302404	0.685236	0.000383336	0.00352758	1.29818e+06	1.91051e+06	1.07416e+06	2.40352e+06	1.47169	2.23759	DCC-interacting protein 13-beta OS=Homo sapiens GN=APPL2 PE=1 SV=3
Q8NEU8-2	APPL2	2.12094e+19	1088094.0,1086763.0,1047615.0,	2.405e+20	2458516.0,2320663.0,2431392.0,	0.302404	0.685236	0.000383336	0.00352758	1.29818e+06	1.91051e+06	1.07416e+06	2.40352e+06	1.47169	2.23759	Isoform 2 of DCC-interacting protein 13-beta OS=Homo sapiens GN=APPL2
Q8NEU8-3	APPL2	2.12094e+19	1088094.0,1086763.0,1047615.0,	2.405e+20	2458516.0,2320663.0,2431392.0,	0.302404	0.685236	0.000383336	0.00352758	1.29818e+06	1.91051e+06	1.07416e+06	2.40352e+06	1.47169	2.23759	Isoform 3 of DCC-interacting protein 13-beta OS=Homo sapiens GN=APPL2
Q53GG5-2	PDLIM3	3.70002e+20	1898196.0,2006258.0,1915452.0,	4.09045e+20	4181474.0,4248074.0,4574752.0,	0.265575	0.685236	0.00139723	0.00734162	2318835	3416948	1.93997e+06	4.33477e+06	1.47356	2.23445	Isoform 2 of PDZ and LIM domain protein 3 OS=Homo sapiens GN=PDLIM3
P04156-2	PRNP	7.27704e+17	373328.0,425224.0,377367.0,	9.23008e+17	943545.0,817288.0,865499.0,	0.263582	0.685236	0.00176504	0.00821885	463521	699941	391973	875444	1.51005	2.23343	Isoform 2 of Major prion protein OS=Homo sapiens GN=PRNP
A2A2V1	PRNP	7.27704e+17	373328.0,425224.0,377367.0,	9.23008e+17	943545.0,817288.0,865499.0,	0.263582	0.685236	0.00176504	0.00821885	463521	699941	391973	875444	1.51005	2.23343	Major prion protein (Fragment) OS=Homo sapiens GN=PRNP PE=1 SV=1
X6RKS3	PRNP	7.27704e+17	373328.0,425224.0,377367.0,	9.23008e+17	943545.0,817288.0,865499.0,	0.263582	0.685236	0.00176504	0.00821885	463521	699941	391973	875444	1.51005	2.23343	Major prion protein (Fragment) OS=Homo sapiens GN=PRNP PE=1 SV=1
P04156	PRNP	7.27704e+17	373328.0,425224.0,377367.0,	9.23008e+17	943545.0,817288.0,865499.0,	0.263582	0.685236	0.00176504	0.00821885	463521	699941	391973	875444	1.51005	2.23343	Major prion protein OS=Homo sapiens GN=PRNP PE=1 SV=1
Q9NTJ4-2	MAN2C1	462271937527982	23715.0,27271.0,29270.0,	536194886937589	54812.0,58641.0,65627.0,	0.184127	0.685236	0.00272267	0.0104142	31194.7	46692.3	26752	59693.3	1.49681	2.23136	Isoform 2 of Alpha-mannosidase 2C1 OS=Homo sapiens GN=MAN2C1
Q9NTJ4-4	MAN2C1	462271937527982	23715.0,27271.0,29270.0,	536194886937589	54812.0,58641.0,65627.0,	0.184127	0.685236	0.00272267	0.0104142	31194.7	46692.3	26752	59693.3	1.49681	2.23136	Isoform 4 of Alpha-mannosidase 2C1 OS=Homo sapiens GN=MAN2C1
Q9NTJ4	MAN2C1	462271937527982	23715.0,27271.0,29270.0,	536194886937589	54812.0,58641.0,65627.0,	0.184127	0.685236	0.00272267	0.0104142	31194.7	46692.3	26752	59693.3	1.49681	2.23136	Alpha-mannosidase 2C1 OS=Homo sapiens GN=MAN2C1 PE=1 SV=1
Q9NTJ4-3	MAN2C1	462271937527982	23715.0,27271.0,29270.0,	536194886937589	54812.0,58641.0,65627.0,	0.184127	0.685236	0.00272267	0.0104142	31194.7	46692.3	26752	59693.3	1.49681	2.23136	Isoform 3 of Alpha-mannosidase 2C1 OS=Homo sapiens GN=MAN2C1
A0A0C4DGU9	MAN2C1	462271937527982	23715.0,27271.0,29270.0,	536194886937589	54812.0,58641.0,65627.0,	0.184127	0.685236	0.00272267	0.0104142	31194.7	46692.3	26752	59693.3	1.49681	2.23136	Alpha-mannosidase 2C1 OS=Homo sapiens GN=MAN2C1 PE=1 SV=1
P62745	RHOB	1.10629e+18	567551.0,637368.0,575267.0,	1.26528e+19	1293439.0,1304950.0,1371021.0,	0.245951	0.685236	2.56174e-05	0.00122064	703018	1046013	593395	1.32314e+06	1.48789	2.22977	Rho-related GTP-binding protein RhoB OS=Homo sapiens GN=RHOB PE=1 SV=1
A0A140T962	HLA-C	6.41303e+20	3290038.0,3231524.0,3246663.0,	7.13933e+20	7298194.0,6924375.0,7491876.0,	0.308204	0.685236	0.00157823	0.0077331	3.93754e+06	5.73361e+06	3256075	7.23815e+06	1.45614	2.22297	HLA class I histocompatibility antigen, Cw-6 alpha chain OS=Homo sapiens GN=HLA-C PE=1 SV=1
A0A140T9B3	HLA-C	6.41303e+20	3290038.0,3231524.0,3246663.0,	7.13933e+20	7298194.0,6924375.0,7491876.0,	0.308204	0.685236	0.00157823	0.0077331	3.93754e+06	5.73361e+06	3256075	7.23815e+06	1.45614	2.22297	HLA class I histocompatibility antigen, Cw-6 alpha chain OS=Homo sapiens GN=HLA-C PE=1 SV=1
A0A140T9J9	HLA-C	6.41303e+20	3290038.0,3231524.0,3246663.0,	7.13933e+20	7298194.0,6924375.0,7491876.0,	0.308204	0.685236	0.00157823	0.0077331	3.93754e+06	5.73361e+06	3256075	7.23815e+06	1.45614	2.22297	HLA class I histocompatibility antigen, Cw-6 alpha chain OS=Homo sapiens GN=HLA-C PE=1 SV=1
Q29963	HLA-C	6.41303e+20	3290038.0,3231524.0,3246663.0,	7.13933e+20	7298194.0,6924375.0,7491876.0,	0.308204	0.685236	0.00157823	0.0077331	3.93754e+06	5.73361e+06	3256075	7.23815e+06	1.45614	2.22297	HLA class I histocompatibility antigen, Cw-6 alpha chain OS=Homo sapiens GN=HLA-C PE=1 SV=2
Q96H55-3	MYO19	241521059813861	12389.0,14916.0,14499.0,	337072509516138	34456.0,30112.0,28175.0,	0.252023	0.685236	0.00524327	0.0156613	16203.7	24980	13934.7	30914.3	1.54163	2.21852	Isoform 3 of Unconventional myosin-XIX OS=Homo sapiens GN=MYO19
Q96H55	MYO19	241521059813861	12389.0,14916.0,14499.0,	337072509516138	34456.0,30112.0,28175.0,	0.252023	0.685236	0.00524327	0.0156613	16203.7	24980	13934.7	30914.3	1.54163	2.21852	Unconventional myosin-XIX OS=Homo sapiens GN=MYO19 PE=1 SV=2
Q15526	SURF1	1.07563e+18	551825.0,591195.0,548580.0,	1.19535e+18	1221945.0,1183559.0,1329582.0,	0.279959	0.685236	0.00206591	0.00892088	673360	981068	563867	1.24503e+06	1.45697	2.20802	Surfeit locus protein 1 OS=Homo sapiens GN=SURF1 PE=1 SV=1
Q15526-2	SURF1	1.07563e+18	551825.0,591195.0,548580.0,	1.19535e+18	1221945.0,1183559.0,1329582.0,	0.279959	0.685236	0.00206591	0.00892088	673360	981068	563867	1.24503e+06	1.45697	2.20802	Isoform 2 of Surfeit locus protein 1 OS=Homo sapiens GN=SURF1
O00754-2	MAN2B1	4.66015e+20	2390767.0,2479906.0,2525906.0,	5.58385e+20	5708099.0,5155455.0,5443194.0,	0.289702	0.685236	0.00177172	0.00821885	2.94558e+06	4.33261e+06	2.46553e+06	5.43558e+06	1.47089	2.20463	Isoform 2 of Lysosomal alpha-mannosidase OS=Homo sapiens GN=MAN2B1
O00754	MAN2B1	4.66015e+20	2390767.0,2479906.0,2525906.0,	5.58385e+20	5708099.0,5155455.0,5443194.0,	0.289702	0.685236	0.00177172	0.00821885	2.94558e+06	4.33261e+06	2.46553e+06	5.43558e+06	1.47089	2.20463	Lysosomal alpha-mannosidase OS=Homo sapiens GN=MAN2B1 PE=1 SV=3
A0A0C4DFN8	FDXR	1.58754e+18	814444.0,835865.0,880917.0,	1.96271e+20	2006382.0,1679523.0,1893163.0,	0.296207	0.685236	0.00691114	0.0186886	1.00784e+06	1.48223e+06	843742	1.85969e+06	1.47069	2.2041	NADPH:adrenodoxin oxidoreductase, mitochondrial OS=Homo sapiens GN=FDXR PE=1 SV=1
P22570-7	FDXR	1.58754e+18	814444.0,835865.0,880917.0,	1.96271e+20	2006382.0,1679523.0,1893163.0,	0.296207	0.685236	0.00691114	0.0186886	1.00784e+06	1.48223e+06	843742	1.85969e+06	1.47069	2.2041	Isoform 7 of NADPH:adrenodoxin oxidoreductase, mitochondrial OS=Homo sapiens GN=FDXR
P22570-6	FDXR	1.58754e+18	814444.0,835865.0,880917.0,	1.96271e+20	2006382.0,1679523.0,1893163.0,	0.296207	0.685236	0.00691114	0.0186886	1.00784e+06	1.48223e+06	843742	1.85969e+06	1.47069	2.2041	Isoform 6 of NADPH:adrenodoxin oxidoreductase, mitochondrial OS=Homo sapiens GN=FDXR
P22570-3	FDXR	1.58754e+18	814444.0,835865.0,880917.0,	1.96271e+20	2006382.0,1679523.0,1893163.0,	0.296207	0.685236	0.00691114	0.0186886	1.00784e+06	1.48223e+06	843742	1.85969e+06	1.47069	2.2041	Isoform 3 of NADPH:adrenodoxin oxidoreductase, mitochondrial OS=Homo sapiens GN=FDXR
P22570	FDXR	1.58754e+18	814444.0,835865.0,880917.0,	1.96271e+20	2006382.0,1679523.0,1893163.0,	0.296207	0.685236	0.00691114	0.0186886	1.00784e+06	1.48223e+06	843742	1.85969e+06	1.47069	2.2041	NADPH:adrenodoxin oxidoreductase, mitochondrial OS=Homo sapiens GN=FDXR PE=1 SV=3
P22570-5	FDXR	1.58754e+18	814444.0,835865.0,880917.0,	1.96271e+20	2006382.0,1679523.0,1893163.0,	0.296207	0.685236	0.00691114	0.0186886	1.00784e+06	1.48223e+06	843742	1.85969e+06	1.47069	2.2041	Isoform 5 of NADPH:adrenodoxin oxidoreductase, mitochondrial OS=Homo sapiens GN=FDXR
A0A0A0MT64	FDXR	1.58754e+18	814444.0,835865.0,880917.0,	1.96271e+20	2006382.0,1679523.0,1893163.0,	0.296207	0.685236	0.00691114	0.0186886	1.00784e+06	1.48223e+06	843742	1.85969e+06	1.47069	2.2041	NADPH:adrenodoxin oxidoreductase, mitochondrial OS=Homo sapiens GN=FDXR PE=1 SV=1
A0A0A0MSZ4	FDXR	1.58754e+18	814444.0,835865.0,880917.0,	1.96271e+20	2006382.0,1679523.0,1893163.0,	0.296207	0.685236	0.00691114	0.0186886	1.00784e+06	1.48223e+06	843742	1.85969e+06	1.47069	2.2041	NADPH:adrenodoxin oxidoreductase, mitochondrial OS=Homo sapiens GN=FDXR PE=1 SV=1
A0A0A0MTR6	FDXR	1.58754e+18	814444.0,835865.0,880917.0,	1.96271e+20	2006382.0,1679523.0,1893163.0,	0.296207	0.685236	0.00691114	0.0186886	1.00784e+06	1.48223e+06	843742	1.85969e+06	1.47069	2.2041	NADPH:adrenodoxin oxidoreductase, mitochondrial OS=Homo sapiens GN=FDXR PE=1 SV=1
Q01813	PFKP	4.83312e+23	2.4795075E7,2.4490967E7,2.3004945E7,	5.33312e+23	5.4517966E7,5.1751143E7,5.296849E7,	0.335541	0.685236	2.1542e-05	0.0012174	2.9241e+07	4.22655e+07	2.4097e+07	5.30792e+07	1.44542	2.20273	ATP-dependent 6-phosphofructokinase, platelet type OS=Homo sapiens GN=PFKP PE=1 SV=2
F8VS78	TSPAN31	943018065032	4836.0,2541.0,5262.0,	1182966384442	12091.0,7964.0,7754.0,	0.516039	0.709062	0.0485872	0.0783618	5422.67	7636.33	4213	9269.67	1.40822	2.20025	Tetraspanin-31 OS=Homo sapiens GN=TSPAN31 PE=1 SV=1
Q12999	TSPAN31	943018065032	4836.0,2541.0,5262.0,	1182966384442	12091.0,7964.0,7754.0,	0.516039	0.709062	0.0485872	0.0783618	5422.67	7636.33	4213	9269.67	1.40822	2.20025	Tetraspanin-31 OS=Homo sapiens GN=TSPAN31 PE=2 SV=1
F8VW54	TSPAN31	943018065032	4836.0,2541.0,5262.0,	1182966384442	12091.0,7964.0,7754.0,	0.516039	0.709062	0.0485872	0.0783618	5422.67	7636.33	4213	9269.67	1.40822	2.20025	Tetraspanin-31 (Fragment) OS=Homo sapiens GN=TSPAN31 PE=1 SV=1
F8VWE0	TSPAN31	943018065032	4836.0,2541.0,5262.0,	1182966384442	12091.0,7964.0,7754.0,	0.516039	0.709062	0.0485872	0.0783618	5422.67	7636.33	4213	9269.67	1.40822	2.20025	Tetraspanin-31 OS=Homo sapiens GN=TSPAN31 PE=1 SV=1
A0A087WT12	GPX4	1.99888e+18	1025475.0,978441.0,969344.0,	2.18046e+20	2228983.0,2128098.0,2169233.0,	0.347327	0.685236	2.68635e-05	0.00122064	1206898	1.73212e+06	991087	2175438	1.43519	2.195	Glutathione peroxidase OS=Homo sapiens GN=GPX4 PE=1 SV=1
P36969-2	GPX4	1.99888e+18	1025475.0,978441.0,969344.0,	2.18046e+20	2228983.0,2128098.0,2169233.0,	0.347327	0.685236	2.68635e-05	0.00122064	1206898	1.73212e+06	991087	2175438	1.43519	2.195	Isoform Cytoplasmic of Phospholipid hydroperoxide glutathione peroxidase, mitochondrial OS=Homo sapiens GN=GPX4
P36969	GPX4	1.99888e+18	1025475.0,978441.0,969344.0,	2.18046e+20	2228983.0,2128098.0,2169233.0,	0.347327	0.685236	2.68635e-05	0.00122064	1206898	1.73212e+06	991087	2175438	1.43519	2.195	Phospholipid hydroperoxide glutathione peroxidase, mitochondrial OS=Homo sapiens GN=GPX4 PE=1 SV=3
K7ENB4	GPX4	1.99888e+18	1025475.0,978441.0,969344.0,	2.18046e+20	2228983.0,2128098.0,2169233.0,	0.347327	0.685236	2.68635e-05	0.00122064	1206898	1.73212e+06	991087	2175438	1.43519	2.195	Glutathione peroxidase OS=Homo sapiens GN=GPX4 PE=1 SV=2
A0A087X2I2	GPX4	1.99888e+18	1025475.0,978441.0,969344.0,	2.18046e+20	2228983.0,2128098.0,2169233.0,	0.347327	0.685236	2.68635e-05	0.00122064	1206898	1.73212e+06	991087	2175438	1.43519	2.195	Glutathione peroxidase OS=Homo sapiens GN=GPX4 PE=1 SV=1
K7EKX7	GPX4	1.99888e+18	1025475.0,978441.0,969344.0,	2.18046e+20	2228983.0,2128098.0,2169233.0,	0.347327	0.685236	2.68635e-05	0.00122064	1206898	1.73212e+06	991087	2175438	1.43519	2.195	Glutathione peroxidase (Fragment) OS=Homo sapiens GN=GPX4 PE=1 SV=3
K7ERP4	GPX4	1.99888e+18	1025475.0,978441.0,969344.0,	2.18046e+20	2228983.0,2128098.0,2169233.0,	0.347327	0.685236	2.68635e-05	0.00122064	1206898	1.73212e+06	991087	2175438	1.43519	2.195	Glutathione peroxidase (Fragment) OS=Homo sapiens GN=GPX4 PE=1 SV=1
K7EJ20	GPX4	1.99888e+18	1025475.0,978441.0,969344.0,	2.18046e+20	2228983.0,2128098.0,2169233.0,	0.347327	0.685236	2.68635e-05	0.00122064	1206898	1.73212e+06	991087	2175438	1.43519	2.195	Glutathione peroxidase OS=Homo sapiens GN=GPX4 PE=1 SV=3
R4GNE4	GPX4	1.99888e+18	1025475.0,978441.0,969344.0,	2.18046e+20	2228983.0,2128098.0,2169233.0,	0.347327	0.685236	2.68635e-05	0.00122064	1206898	1.73212e+06	991087	2175438	1.43519	2.195	Glutathione peroxidase (Fragment) OS=Homo sapiens GN=GPX4 PE=1 SV=6
Q86XJ1	GAS2L3	1303855247070451	66890.0,73853.0,73695.0,	1.62441e+16	166055.0,170391.0,133676.0,	0.291434	0.685236	0.0151484	0.0322514	84435.3	127001	71479.3	156707	1.50412	2.19234	GAS2-like protein 3 OS=Homo sapiens GN=GAS2L3 PE=1 SV=1
H0YIT6	GAS2L3	1303855247070451	66890.0,73853.0,73695.0,	1.62441e+16	166055.0,170391.0,133676.0,	0.291434	0.685236	0.0151484	0.0322514	84435.3	127001	71479.3	156707	1.50412	2.19234	GAS2-like protein 3 (Fragment) OS=Homo sapiens GN=GAS2L3 PE=1 SV=1
G3V1N3	GAS2L3	1303855247070451	66890.0,73853.0,73695.0,	1.62441e+16	166055.0,170391.0,133676.0,	0.291434	0.685236	0.0151484	0.0322514	84435.3	127001	71479.3	156707	1.50412	2.19234	GAS2-like protein 3 OS=Homo sapiens GN=GAS2L3 PE=1 SV=1
H0YAH0	PCDH7	1733706806590925	88941.0,95802.0,95111.0,	2.04212e+17	208755.0,193520.0,209657.0,	0.276947	0.685236	0.000583365	0.00442248	110787	161856	93284.7	203977	1.46097	2.18661	Protocadherin-7 (Fragment) OS=Homo sapiens GN=PCDH7 PE=1 SV=1
E7EUC7	UGP2	2.27552e+22	1.1673961E7,1.1771658E7,1.1067545E7,	2.45129e+23	2.5058425E7,2.4332386E7,2.5905881E7,	0.331792	0.685236	0.0001468	0.00214005	1.38996e+07	19876104	11504388	2.50989e+07	1.42998	2.18168	UTP--glucose-1-phosphate uridylyltransferase OS=Homo sapiens GN=UGP2 PE=1 SV=1
Q16851-2	UGP2	2.27552e+22	1.1673961E7,1.1771658E7,1.1067545E7,	2.45129e+23	2.5058425E7,2.4332386E7,2.5905881E7,	0.331792	0.685236	0.0001468	0.00214005	1.38996e+07	19876104	11504388	2.50989e+07	1.42998	2.18168	Isoform 2 of UTP--glucose-1-phosphate uridylyltransferase OS=Homo sapiens GN=UGP2
Q16851	UGP2	2.27552e+22	1.1673961E7,1.1771658E7,1.1067545E7,	2.45129e+23	2.5058425E7,2.4332386E7,2.5905881E7,	0.331792	0.685236	0.0001468	0.00214005	1.38996e+07	19876104	11504388	2.50989e+07	1.42998	2.18168	UTP--glucose-1-phosphate uridylyltransferase OS=Homo sapiens GN=UGP2 PE=1 SV=5
A0A087WYS1	UGP2	2.27552e+22	1.1673961E7,1.1771658E7,1.1067545E7,	2.45129e+23	2.5058425E7,2.4332386E7,2.5905881E7,	0.331792	0.685236	0.0001468	0.00214005	1.38996e+07	19876104	11504388	2.50989e+07	1.42998	2.18168	UTP--glucose-1-phosphate uridylyltransferase OS=Homo sapiens GN=UGP2 PE=1 SV=1
P15289	ARSA	9.44983e+17	484799.0,513560.0,471468.0,	1.00903e+18	1031485.0,1005600.0,1166259.0,	0.306731	0.685236	0.00506294	0.0153498	586853	838347	489942	1.06778e+06	1.42855	2.1794	Arylsulfatase A OS=Homo sapiens GN=ARSA PE=1 SV=3
A0A0C4DFZ2	ARSA	9.44983e+17	484799.0,513560.0,471468.0,	1.00903e+18	1031485.0,1005600.0,1166259.0,	0.306731	0.685236	0.00506294	0.0153498	586853	838347	489942	1.06778e+06	1.42855	2.1794	Arylsulfatase A OS=Homo sapiens GN=ARSA PE=1 SV=1
P15289-2	ARSA	9.44983e+17	484799.0,513560.0,471468.0,	1.00903e+18	1031485.0,1005600.0,1166259.0,	0.306731	0.685236	0.00506294	0.0153498	586853	838347	489942	1.06778e+06	1.42855	2.1794	Isoform 2 of Arylsulfatase A OS=Homo sapiens GN=ARSA
P10321	HLA-C	6.54826e+20	3359410.0,3303433.0,3305720.0,	7.13777e+20	7296601.0,6918082.0,7507263.0,	0.333839	0.685236	0.00174701	0.00817942	4.01847e+06	5.73428e+06	3.32285e+06	7.24065e+06	1.42698	2.17904	HLA class I histocompatibility antigen, Cw-7 alpha chain OS=Homo sapiens GN=HLA-C PE=1 SV=3
O19617	HLA-C	6.54826e+20	3359410.0,3303433.0,3305720.0,	7.13777e+20	7296601.0,6918082.0,7507263.0,	0.333839	0.685236	0.00174701	0.00817942	4.01847e+06	5.73428e+06	3.32285e+06	7.24065e+06	1.42698	2.17904	HLA class I antigen OS=Homo sapiens GN=HLA-C PE=1 SV=1
A0A140T9H5	HLA-C	6.54826e+20	3359410.0,3303433.0,3305720.0,	7.13777e+20	7296601.0,6918082.0,7507263.0,	0.333839	0.685236	0.00174701	0.00817942	4.01847e+06	5.73428e+06	3.32285e+06	7.24065e+06	1.42698	2.17904	HLA class I histocompatibility antigen, Cw-6 alpha chain OS=Homo sapiens GN=HLA-C PE=1 SV=1
A0A140T9U8	HLA-C	6.54826e+20	3359410.0,3303433.0,3305720.0,	7.13777e+20	7296601.0,6918082.0,7507263.0,	0.333839	0.685236	0.00174701	0.00817942	4.01847e+06	5.73428e+06	3.32285e+06	7.24065e+06	1.42698	2.17904	HLA class I histocompatibility antigen, Cw-6 alpha chain OS=Homo sapiens GN=HLA-C PE=1 SV=1
A2AEA2	HLA-C	6.54826e+20	3359410.0,3303433.0,3305720.0,	7.13777e+20	7296601.0,6918082.0,7507263.0,	0.333839	0.685236	0.00174701	0.00817942	4.01847e+06	5.73428e+06	3.32285e+06	7.24065e+06	1.42698	2.17904	HLA class I histocompatibility antigen, Cw-6 alpha chain OS=Homo sapiens GN=HLA-C PE=1 SV=2
A0A140T921	HLA-C	6.54826e+20	3359410.0,3303433.0,3305720.0,	7.13777e+20	7296601.0,6918082.0,7507263.0,	0.333839	0.685236	0.00174701	0.00817942	4.01847e+06	5.73428e+06	3.32285e+06	7.24065e+06	1.42698	2.17904	HLA class I histocompatibility antigen, Cw-6 alpha chain OS=Homo sapiens GN=HLA-C PE=1 SV=1
P15848-2	ARSB	1068333887055822	54807.0,54711.0,58392.0,	1285299427769236	131389.0,113130.0,120880.0,	0.323209	0.685236	0.00459868	0.0145172	67175	97347.3	55970	121800	1.44916	2.17616	Isoform 2 of Arylsulfatase B OS=Homo sapiens GN=ARSB
P15848	ARSB	1068333887055822	54807.0,54711.0,58392.0,	1285299427769236	131389.0,113130.0,120880.0,	0.323209	0.685236	0.00459868	0.0145172	67175	97347.3	55970	121800	1.44916	2.17616	Arylsulfatase B OS=Homo sapiens GN=ARSB PE=1 SV=1
O00562-2	PITPNM1	21244983710052	10898.0,13845.0,10514.0,	261421915515409	26723.0,22985.0,26902.0,	0.256521	0.685236	0.00132379	0.00708272	13711	20235.3	11752.3	25536.7	1.47585	2.1729	Isoform 2 of Membrane-associated phosphatidylinositol transfer protein 1 OS=Homo sapiens GN=PITPNM1
O00562	PITPNM1	21244983710052	10898.0,13845.0,10514.0,	261421915515409	26723.0,22985.0,26902.0,	0.256521	0.685236	0.00132379	0.00708272	13711	20235.3	11752.3	25536.7	1.47585	2.1729	Membrane-associated phosphatidylinositol transfer protein 1 OS=Homo sapiens GN=PITPNM1 PE=1 SV=4
H0Y715	CACNA2D1	1022163844755333	52439.0,54115.0,57881.0,	1219489805365852	124661.0,117661.0,114972.0,	0.299559	0.685236	0.000226216	0.00272196	65332	95284.3	54811.7	119098	1.45846	2.17286	Voltage-dependent calcium channel subunit alpha-2/delta-1 (Fragment) OS=Homo sapiens GN=CACNA2D1 PE=1 SV=1
P54289-5	CACNA2D1	1022163844755333	52439.0,54115.0,57881.0,	1219489805365852	124661.0,117661.0,114972.0,	0.299559	0.685236	0.000226216	0.00272196	65332	95284.3	54811.7	119098	1.45846	2.17286	Isoform 5 of Voltage-dependent calcium channel subunit alpha-2/delta-1 OS=Homo sapiens GN=CACNA2D1
P54289-4	CACNA2D1	1022163844755333	52439.0,54115.0,57881.0,	1219489805365852	124661.0,117661.0,114972.0,	0.299559	0.685236	0.000226216	0.00272196	65332	95284.3	54811.7	119098	1.45846	2.17286	Isoform 4 of Voltage-dependent calcium channel subunit alpha-2/delta-1 OS=Homo sapiens GN=CACNA2D1
P54289	CACNA2D1	1022163844755333	52439.0,54115.0,57881.0,	1219489805365852	124661.0,117661.0,114972.0,	0.299559	0.685236	0.000226216	0.00272196	65332	95284.3	54811.7	119098	1.45846	2.17286	Voltage-dependent calcium channel subunit alpha-2/delta-1 OS=Homo sapiens GN=CACNA2D1 PE=1 SV=3
P54289-2	CACNA2D1	1022163844755333	52439.0,54115.0,57881.0,	1219489805365852	124661.0,117661.0,114972.0,	0.299559	0.685236	0.000226216	0.00272196	65332	95284.3	54811.7	119098	1.45846	2.17286	Isoform 2 of Voltage-dependent calcium channel subunit alpha-2/delta-1 OS=Homo sapiens GN=CACNA2D1
P54289-3	CACNA2D1	1022163844755333	52439.0,54115.0,57881.0,	1219489805365852	124661.0,117661.0,114972.0,	0.299559	0.685236	0.000226216	0.00272196	65332	95284.3	54811.7	119098	1.45846	2.17286	Isoform 3 of Voltage-dependent calcium channel subunit alpha-2/delta-1 OS=Homo sapiens GN=CACNA2D1
Q9ULV4-3	CORO1C	1.96429e+22	1.0077281E7,1.0299744E7,1.1087071E7,	2.12178e+23	2.168998E7,2.3013575E7,2.3393981E7,	0.29408	0.685236	0.000153566	0.00219485	12519798	17931813	10488032	2.26992e+07	1.43228	2.16429	Isoform 3 of Coronin-1C OS=Homo sapiens GN=CORO1C
Q9ULV4-2	CORO1C	1.96429e+22	1.0077281E7,1.0299744E7,1.1087071E7,	2.12178e+23	2.168998E7,2.3013575E7,2.3393981E7,	0.29408	0.685236	0.000153566	0.00219485	12519798	17931813	10488032	2.26992e+07	1.43228	2.16429	Isoform 2 of Coronin-1C OS=Homo sapiens GN=CORO1C
Q9ULV4	CORO1C	1.96429e+22	1.0077281E7,1.0299744E7,1.1087071E7,	2.12178e+23	2.168998E7,2.3013575E7,2.3393981E7,	0.29408	0.685236	0.000153566	0.00219485	12519798	17931813	10488032	2.26992e+07	1.43228	2.16429	Coronin-1C OS=Homo sapiens GN=CORO1C PE=1 SV=1
Q8IV08	PLD3	3.32248e+20	1704511.0,1916174.0,1836113.0,	3.91874e+20	4005935.0,3703979.0,4074893.0,	0.273343	0.685236	0.000432787	0.00378926	2146376	3.11313e+06	1.81893e+06	3928269	1.45041	2.15966	Phospholipase D3 OS=Homo sapiens GN=PLD3 PE=1 SV=1
Q9UFM8	DKFZp566H1924	9.8078e+17	503162.0,461996.0,453543.0,	9.89751e+17	1011773.0,1014782.0,1021397.0,	0.401579	0.685236	0.000554089	0.0042884	580862	806814	472900	1015984	1.38899	2.14841	Neuroplastin (Fragment) OS=Homo sapiens GN=DKFZp566H1924 PE=1 SV=2
Q9Y639-3	NPTN	9.8078e+17	503162.0,461996.0,453543.0,	9.89751e+17	1011773.0,1014782.0,1021397.0,	0.401579	0.685236	0.000554089	0.0042884	580862	806814	472900	1015984	1.38899	2.14841	Isoform 3 of Neuroplastin OS=Homo sapiens GN=NPTN
Q9Y639-1	NPTN	9.8078e+17	503162.0,461996.0,453543.0,	9.89751e+17	1011773.0,1014782.0,1021397.0,	0.401579	0.685236	0.000554089	0.0042884	580862	806814	472900	1015984	1.38899	2.14841	Isoform 1 of Neuroplastin OS=Homo sapiens GN=NPTN
Q9Y639-5	NPTN	9.8078e+17	503162.0,461996.0,453543.0,	9.89751e+17	1011773.0,1014782.0,1021397.0,	0.401579	0.685236	0.000554089	0.0042884	580862	806814	472900	1015984	1.38899	2.14841	Isoform 5 of Neuroplastin OS=Homo sapiens GN=NPTN
Q9Y639	NPTN	9.8078e+17	503162.0,461996.0,453543.0,	9.89751e+17	1011773.0,1014782.0,1021397.0,	0.401579	0.685236	0.000554089	0.0042884	580862	806814	472900	1015984	1.38899	2.14841	Neuroplastin OS=Homo sapiens GN=NPTN PE=1 SV=2
Q9Y639-4	NPTN	9.8078e+17	503162.0,461996.0,453543.0,	9.89751e+17	1011773.0,1014782.0,1021397.0,	0.401579	0.685236	0.000554089	0.0042884	580862	806814	472900	1015984	1.38899	2.14841	Isoform 4 of Neuroplastin OS=Homo sapiens GN=NPTN
A0A087WWD4	NCAM1	2.82753e+20	1450589.0,1514961.0,1417215.0,	3.14413e+20	3214095.0,3021942.0,3137053.0,	0.339914	0.685236	0.000121541	0.00195738	1.75289e+06	2.48642e+06	1.46092e+06	3.12436e+06	1.41847	2.13862	Neural cell adhesion molecule 1 OS=Homo sapiens GN=NCAM1 PE=1 SV=1
P13591-4	NCAM1	2.82753e+20	1450589.0,1514961.0,1417215.0,	3.14413e+20	3214095.0,3021942.0,3137053.0,	0.339914	0.685236	0.000121541	0.00195738	1.75289e+06	2.48642e+06	1.46092e+06	3.12436e+06	1.41847	2.13862	Isoform 4 of Neural cell adhesion molecule 1 OS=Homo sapiens GN=NCAM1
P13591-1	NCAM1	2.82753e+20	1450589.0,1514961.0,1417215.0,	3.14413e+20	3214095.0,3021942.0,3137053.0,	0.339914	0.685236	0.000121541	0.00195738	1.75289e+06	2.48642e+06	1.46092e+06	3.12436e+06	1.41847	2.13862	Isoform 2 of Neural cell adhesion molecule 1 OS=Homo sapiens GN=NCAM1
P13591	NCAM1	2.82753e+20	1450589.0,1514961.0,1417215.0,	3.14413e+20	3214095.0,3021942.0,3137053.0,	0.339914	0.685236	0.000121541	0.00195738	1.75289e+06	2.48642e+06	1.46092e+06	3.12436e+06	1.41847	2.13862	Neural cell adhesion molecule 1 OS=Homo sapiens GN=NCAM1 PE=1 SV=3
O75695	RP2	5.76255e+20	2956330.0,2994865.0,3181642.0,	6.16212e+20	6299244.0,6251603.0,6977239.0,	0.320282	0.685236	0.00249374	0.00985991	3643950	5.12274e+06	3044279	6509362	1.40582	2.13823	Protein XRP2 OS=Homo sapiens GN=RP2 PE=1 SV=4
A0A024R216	HDGFRP3	4.33976e+20	2226400.0,2293621.0,2316761.0,	4.31196e+20	4407914.0,4939548.0,5210823.0,	0.328495	0.685236	0.00766194	0.0199555	2728015	3.8043e+06	2.27893e+06	4.85276e+06	1.39453	2.12941	Hepatoma-derived growth factor, related protein 3, isoform CRA_a OS=Homo sapiens GN=HDGFRP3 PE=1 SV=1
Q9Y3E1	HDGFRP3	4.33976e+20	2226400.0,2293621.0,2316761.0,	4.31196e+20	4407914.0,4939548.0,5210823.0,	0.328495	0.685236	0.00766194	0.0199555	2728015	3.8043e+06	2.27893e+06	4.85276e+06	1.39453	2.12941	Hepatoma-derived growth factor-related protein 3 OS=Homo sapiens GN=HDGFRP3 PE=1 SV=1
Q15165-3	PON2	2.94785e+20	1512318.0,1753474.0,1590330.0,	3.46508e+20	3542184.0,3360426.0,3432791.0,	0.288791	0.685236	5.9704e-05	0.00151523	1904647	2743891	1.61871e+06	3.44513e+06	1.44063	2.12832	Isoform 3 of Serum paraoxonase/arylesterase 2 OS=Homo sapiens GN=PON2
A0A0J9YYG4	PON2	2.94785e+20	1512318.0,1753474.0,1590330.0,	3.46508e+20	3542184.0,3360426.0,3432791.0,	0.288791	0.685236	5.9704e-05	0.00151523	1904647	2743891	1.61871e+06	3.44513e+06	1.44063	2.12832	Serum paraoxonase/arylesterase 2 OS=Homo sapiens GN=PON2 PE=1 SV=1
A0A0J9YXF2	PON2	2.94785e+20	1512318.0,1753474.0,1590330.0,	3.46508e+20	3542184.0,3360426.0,3432791.0,	0.288791	0.685236	5.9704e-05	0.00151523	1904647	2743891	1.61871e+06	3.44513e+06	1.44063	2.12832	Paraoxonase 2, isoform CRA_a OS=Homo sapiens GN=PON2 PE=1 SV=1
Q15165	PON2	2.94785e+20	1512318.0,1753474.0,1590330.0,	3.46508e+20	3542184.0,3360426.0,3432791.0,	0.288791	0.685236	5.9704e-05	0.00151523	1904647	2743891	1.61871e+06	3.44513e+06	1.44063	2.12832	Serum paraoxonase/arylesterase 2 OS=Homo sapiens GN=PON2 PE=1 SV=3
Q15165-1	PON2	2.94785e+20	1512318.0,1753474.0,1590330.0,	3.46508e+20	3542184.0,3360426.0,3432791.0,	0.288791	0.685236	5.9704e-05	0.00151523	1904647	2743891	1.61871e+06	3.44513e+06	1.44063	2.12832	Isoform 1 of Serum paraoxonase/arylesterase 2 OS=Homo sapiens GN=PON2
J3QT77	PON2	2.94785e+20	1512318.0,1753474.0,1590330.0,	3.46508e+20	3542184.0,3360426.0,3432791.0,	0.288791	0.685236	5.9704e-05	0.00151523	1904647	2743891	1.61871e+06	3.44513e+06	1.44063	2.12832	Serum paraoxonase/arylesterase 2 OS=Homo sapiens GN=PON2 PE=1 SV=1
B1PS43	MYH11	1.13738e+24	5.8350239E7,5.5766217E7,5.3375613E7,	1.17968e+24	1.20592921E8,1.18119331E8,1.17470072E8,	0.397515	0.685236	1.29895e-05	0.00102862	6.81277e+07	94561737	5.58307e+07	1.18727e+08	1.38801	2.12656	Myosin heavy chain 11 smooth muscle isoform OS=Homo sapiens GN=MYH11 PE=1 SV=1
P35749-4	MYH11	1.13738e+24	5.8350239E7,5.5766217E7,5.3375613E7,	1.17968e+24	1.20592921E8,1.18119331E8,1.17470072E8,	0.397515	0.685236	1.29895e-05	0.00102862	6.81277e+07	94561737	5.58307e+07	1.18727e+08	1.38801	2.12656	Isoform 4 of Myosin-11 OS=Homo sapiens GN=MYH11
P35749	MYH11	1.13738e+24	5.8350239E7,5.5766217E7,5.3375613E7,	1.17968e+24	1.20592921E8,1.18119331E8,1.17470072E8,	0.397515	0.685236	1.29895e-05	0.00102862	6.81277e+07	94561737	5.58307e+07	1.18727e+08	1.38801	2.12656	Myosin-11 OS=Homo sapiens GN=MYH11 PE=1 SV=3
P35749-3	MYH11	1.13738e+24	5.8350239E7,5.5766217E7,5.3375613E7,	1.17968e+24	1.20592921E8,1.18119331E8,1.17470072E8,	0.397515	0.685236	1.29895e-05	0.00102862	6.81277e+07	94561737	5.58307e+07	1.18727e+08	1.38801	2.12656	Isoform 3 of Myosin-11 OS=Homo sapiens GN=MYH11
P35749-2	MYH11	1.13738e+24	5.8350239E7,5.5766217E7,5.3375613E7,	1.17968e+24	1.20592921E8,1.18119331E8,1.17470072E8,	0.397515	0.685236	1.29895e-05	0.00102862	6.81277e+07	94561737	5.58307e+07	1.18727e+08	1.38801	2.12656	Isoform 2 of Myosin-11 OS=Homo sapiens GN=MYH11
H3BPK3	HAGH	3.55286e+20	1822702.0,1914349.0,1814380.0,	3.867e+20	3953044.0,3630802.0,4195408.0,	0.342052	0.685236	0.00480262	0.0148473	2215813	3.09857e+06	1850477	3926418	1.39839	2.12184	Hydroxyacylglutathione hydrolase, mitochondrial (Fragment) OS=Homo sapiens GN=HAGH PE=1 SV=1
Q16775	HAGH	3.55286e+20	1822702.0,1914349.0,1814380.0,	3.867e+20	3953044.0,3630802.0,4195408.0,	0.342052	0.685236	0.00480262	0.0148473	2215813	3.09857e+06	1850477	3926418	1.39839	2.12184	Hydroxyacylglutathione hydrolase, mitochondrial OS=Homo sapiens GN=HAGH PE=1 SV=2
Q16775-2	HAGH	3.55286e+20	1822702.0,1914349.0,1814380.0,	3.867e+20	3953044.0,3630802.0,4195408.0,	0.342052	0.685236	0.00480262	0.0148473	2215813	3.09857e+06	1850477	3926418	1.39839	2.12184	Isoform 2 of Hydroxyacylglutathione hydrolase, mitochondrial OS=Homo sapiens GN=HAGH
Q96B97-3	SH3KBP1	6.28403e+17	322385.0,306077.0,280588.0,	6.46627e+17	661015.0,630847.0,634114.0,	0.419718	0.685236	3.94149e-05	0.00130329	371365	511847	303017	641992	1.37829	2.11867	Isoform 3 of SH3 domain-containing kinase-binding protein 1 OS=Homo sapiens GN=SH3KBP1
Q96B97-2	SH3KBP1	6.28403e+17	322385.0,306077.0,280588.0,	6.46627e+17	661015.0,630847.0,634114.0,	0.419718	0.685236	3.94149e-05	0.00130329	371365	511847	303017	641992	1.37829	2.11867	Isoform 2 of SH3 domain-containing kinase-binding protein 1 OS=Homo sapiens GN=SH3KBP1
Q5JPT2	SH3KBP1	6.28403e+17	322385.0,306077.0,280588.0,	6.46627e+17	661015.0,630847.0,634114.0,	0.419718	0.685236	3.94149e-05	0.00130329	371365	511847	303017	641992	1.37829	2.11867	SH3 domain-containing kinase-binding protein 1 (Fragment) OS=Homo sapiens GN=SH3KBP1 PE=1 SV=1
Q5VSN0	SH3KBP1	6.28403e+17	322385.0,306077.0,280588.0,	6.46627e+17	661015.0,630847.0,634114.0,	0.419718	0.685236	3.94149e-05	0.00130329	371365	511847	303017	641992	1.37829	2.11867	SH3 domain-containing kinase-binding protein 1 OS=Homo sapiens GN=SH3KBP1 PE=1 SV=1
Q96B97	SH3KBP1	6.28403e+17	322385.0,306077.0,280588.0,	6.46627e+17	661015.0,630847.0,634114.0,	0.419718	0.685236	3.94149e-05	0.00130329	371365	511847	303017	641992	1.37829	2.11867	SH3 domain-containing kinase-binding protein 1 OS=Homo sapiens GN=SH3KBP1 PE=1 SV=2
A6NHR9	SMCHD1	2.52121e+22	1.2934426E7,1.3301884E7,1.1896985E7,	2.87303e+23	2.9369583E7,2.7020061E7,2.4358376E7,	0.386259	0.685236	0.00656635	0.0181515	1.53453e+07	2.1733e+07	1.27111e+07	2.6916e+07	1.41627	2.11752	Structural maintenance of chromosomes flexible hinge domain-containing protein 1 OS=Homo sapiens GN=SMCHD1 PE=1 SV=2
P04150	NR3C1	3.62077e+17	185752.0,185813.0,174667.0,	3.78409e+17	386828.0,376118.0,393417.0,	0.378393	0.685236	1.18082e-05	0.00102862	220357	305728	182077	385454	1.38742	2.11698	Glucocorticoid receptor OS=Homo sapiens GN=NR3C1 PE=1 SV=1
P04150-8	NR3C1	3.62077e+17	185752.0,185813.0,174667.0,	3.78409e+17	386828.0,376118.0,393417.0,	0.378393	0.685236	1.18082e-05	0.00102862	220357	305728	182077	385454	1.38742	2.11698	Isoform Alpha-B of Glucocorticoid receptor OS=Homo sapiens GN=NR3C1
P04150-9	NR3C1	3.62077e+17	185752.0,185813.0,174667.0,	3.78409e+17	386828.0,376118.0,393417.0,	0.378393	0.685236	1.18082e-05	0.00102862	220357	305728	182077	385454	1.38742	2.11698	Isoform Beta-B of Glucocorticoid receptor OS=Homo sapiens GN=NR3C1
P04150-2	NR3C1	3.62077e+17	185752.0,185813.0,174667.0,	3.78409e+17	386828.0,376118.0,393417.0,	0.378393	0.685236	1.18082e-05	0.00102862	220357	305728	182077	385454	1.38742	2.11698	Isoform Beta of Glucocorticoid receptor OS=Homo sapiens GN=NR3C1
P04150-10	NR3C1	3.62077e+17	185752.0,185813.0,174667.0,	3.78409e+17	386828.0,376118.0,393417.0,	0.378393	0.685236	1.18082e-05	0.00102862	220357	305728	182077	385454	1.38742	2.11698	Isoform 10 of Glucocorticoid receptor OS=Homo sapiens GN=NR3C1
P04150-6	NR3C1	3.62077e+17	185752.0,185813.0,174667.0,	3.78409e+17	386828.0,376118.0,393417.0,	0.378393	0.685236	1.18082e-05	0.00102862	220357	305728	182077	385454	1.38742	2.11698	Isoform Beta-2 of Glucocorticoid receptor OS=Homo sapiens GN=NR3C1
P04150-3	NR3C1	3.62077e+17	185752.0,185813.0,174667.0,	3.78409e+17	386828.0,376118.0,393417.0,	0.378393	0.685236	1.18082e-05	0.00102862	220357	305728	182077	385454	1.38742	2.11698	Isoform Alpha-2 of Glucocorticoid receptor OS=Homo sapiens GN=NR3C1
Q9ULV0	MYO5B	1373254607266090	70450.0,64847.0,69133.0,	1.47718e+16	151004.0,152706.0,128132.0,	0.407718	0.685236	0.00843437	0.0212963	83162.3	116122	68143.3	143947	1.39633	2.11242	Unconventional myosin-Vb OS=Homo sapiens GN=MYO5B PE=1 SV=3
O43633	CHMP2A	1.36159e+21	6985305.0,6778897.0,6693165.0,	1.43891e+22	1.4709336E7,1.3853796E7,1.4650461E7,	0.389621	0.685236	0.000533371	0.00424842	8.27685e+06	1.14418e+07	6.81912e+06	14404531	1.38239	2.11237	Charged multivesicular body protein 2a OS=Homo sapiens GN=CHMP2A PE=1 SV=1
O14975	SLC27A2	1.06976e+18	548808.0,627257.0,612193.0,	1.21111e+18	1238055.0,1100158.0,1431081.0,	0.285981	0.685236	0.0159139	0.0334634	700214	982534	596086	1.25643e+06	1.40319	2.1078	Very long-chain acyl-CoA synthetase OS=Homo sapiens GN=SLC27A2 PE=1 SV=2
O14975-2	SLC27A2	1.06976e+18	548808.0,627257.0,612193.0,	1.21111e+18	1238055.0,1100158.0,1431081.0,	0.285981	0.685236	0.0159139	0.0334634	700214	982534	596086	1.25643e+06	1.40319	2.1078	Isoform 2 of Very long-chain acyl-CoA synthetase OS=Homo sapiens GN=SLC27A2
J3KQL8	APOL2	2.33866e+19	1199787.0,1334079.0,1276537.0,	2.59707e+20	2654859.0,2521563.0,2847907.0,	0.307967	0.685236	0.00153636	0.00767955	1.50227e+06	2109866	1.27013e+06	2.67478e+06	1.40445	2.1059	Apolipoprotein L2 OS=Homo sapiens GN=APOL2 PE=1 SV=2
Reverse_sp|Q8IYD8|FANCM_HUMAN	FANCM	2.55962e+17	131314.0,168447.0,151676.0,	3.06025e+17	312835.0,309103.0,328233.0,	0.230293	0.685236	0.000734843	0.00502871	173545	250539	150479	316724	1.44365	2.10477	Fanconi anemia group M protein OS=Homo sapiens GN=FANCM PE=1 SV=2
Reverse_sp|Q8IYD8-3|FANCM_HUMAN	FANCM	2.55962e+17	131314.0,168447.0,151676.0,	3.06025e+17	312835.0,309103.0,328233.0,	0.230293	0.685236	0.000734843	0.00502871	173545	250539	150479	316724	1.44365	2.10477	Isoform 3 of Fanconi anemia group M protein OS=Homo sapiens GN=FANCM
Reverse_sp|Q8IYD8-2|FANCM_HUMAN	FANCM	2.55962e+17	131314.0,168447.0,151676.0,	3.06025e+17	312835.0,309103.0,328233.0,	0.230293	0.685236	0.000734843	0.00502871	173545	250539	150479	316724	1.44365	2.10477	Isoform 2 of Fanconi anemia group M protein OS=Homo sapiens GN=FANCM
P51151	RAB9A	2.8643e+20	1469455.0,1490914.0,1519716.0,	3.04628e+20	3114066.0,2981529.0,3315258.0,	0.357185	0.685236	0.00291817	0.0109518	1.79212e+06	2476601	1.49336e+06	3136951	1.38194	2.1006	Ras-related protein Rab-9A OS=Homo sapiens GN=RAB9A PE=1 SV=1
H3BP20	HEXA	2.07674e+22	1.0654177E7,1.1678009E7,1.0957768E7,	2.32626e+23	2.3780287E7,2.1357019E7,2.4763623E7,	0.331958	0.685236	0.00396767	0.0132264	1.31798e+07	1.84147e+07	1.10967e+07	2.33003e+07	1.39719	2.09976	Beta-hexosaminidase OS=Homo sapiens GN=HEXA PE=1 SV=1
P06865	HEXA	2.07674e+22	1.0654177E7,1.1678009E7,1.0957768E7,	2.32626e+23	2.3780287E7,2.1357019E7,2.4763623E7,	0.331958	0.685236	0.00396767	0.0132264	1.31798e+07	1.84147e+07	1.10967e+07	2.33003e+07	1.39719	2.09976	Beta-hexosaminidase subunit alpha OS=Homo sapiens GN=HEXA PE=1 SV=2
O15031	PLXNB2	2.75906e+20	1415465.0,1515935.0,1521027.0,	3.11386e+20	3183154.0,3003271.0,3138406.0,	0.332556	0.685236	5.51843e-05	0.0015022	1763381	2.4714e+06	1.48414e+06	3108277	1.40151	2.09433	Plexin-B2 OS=Homo sapiens GN=PLXNB2 PE=1 SV=3
P43304	GPD2	1.59046e+21	8159432.0,9482208.0,8899454.0,	1.85733e+23	1.8986626E7,1.7750939E7,1.8790996E7,	0.298698	0.685236	5.80923e-05	0.00151523	1.0383e+07	14709630	8.84703e+06	1.85095e+07	1.41671	2.09217	Glycerol-3-phosphate dehydrogenase, mitochondrial OS=Homo sapiens GN=GPD2 PE=1 SV=3
Q9HBR0	SLC38A10	1143344079649718	58655.0,57419.0,52006.0,	1146339445869368	117182.0,113345.0,121109.0,	0.421401	0.685236	3.80289e-05	0.00128201	68282.7	92819.7	56026.7	117212	1.35934	2.09208	Putative sodium-coupled neutral amino acid transporter 10 OS=Homo sapiens GN=SLC38A10 PE=1 SV=2
P30499	HLA-C	5.01913e+20	2574931.0,2548860.0,2735281.0,	5.45224e+20	5573568.0,5153668.0,5713781.0,	0.367754	0.685236	0.00145418	0.00747426	3.14829e+06	4.3399e+06	2.61969e+06	5480339	1.3785	2.09198	HLA class I histocompatibility antigen, Cw-1 alpha chain OS=Homo sapiens GN=HLA-C PE=1 SV=1
Q8TB61-3	SLC35B2	7.10425e+20	3644654.0,3819316.0,3616154.0,	7.67878e+20	7849656.0,7589014.0,7712427.0,	0.364732	0.685236	2.86931e-06	0.000913055	4.42489e+06	6.14017e+06	3.69337e+06	7.71703e+06	1.38764	2.08943	Isoform 3 of Adenosine 3'-phospho 5'-phosphosulfate transporter 1 OS=Homo sapiens GN=SLC35B2
Q8TB61-2	SLC35B2	7.10425e+20	3644654.0,3819316.0,3616154.0,	7.67878e+20	7849656.0,7589014.0,7712427.0,	0.364732	0.685236	2.86931e-06	0.000913055	4.42489e+06	6.14017e+06	3.69337e+06	7.71703e+06	1.38764	2.08943	Isoform 2 of Adenosine 3'-phospho 5'-phosphosulfate transporter 1 OS=Homo sapiens GN=SLC35B2
Q8TB61	SLC35B2	7.10425e+20	3644654.0,3819316.0,3616154.0,	7.67878e+20	7849656.0,7589014.0,7712427.0,	0.364732	0.685236	2.86931e-06	0.000913055	4.42489e+06	6.14017e+06	3.69337e+06	7.71703e+06	1.38764	2.08943	Adenosine 3'-phospho 5'-phosphosulfate transporter 1 OS=Homo sapiens GN=SLC35B2 PE=1 SV=1
Q9ULD2	MTUS1	185600	952.0,0.0,0.0,	1139	0.0,0.0,1988.0,	0.761659	0.851549	0.671725	0.715068	618.667	379.667	317.333	662.667	0.613685	2.08824	Microtubule-associated tumor suppressor 1 OS=Homo sapiens GN=MTUS1 PE=1 SV=2
Q9ULD2-2	MTUS1	185600	952.0,0.0,0.0,	1139	0.0,0.0,1988.0,	0.761659	0.851549	0.671725	0.715068	618.667	379.667	317.333	662.667	0.613685	2.08824	Isoform 2 of Microtubule-associated tumor suppressor 1 OS=Homo sapiens GN=MTUS1
Q9ULD2-5	MTUS1	185600	952.0,0.0,0.0,	1139	0.0,0.0,1988.0,	0.761659	0.851549	0.671725	0.715068	618.667	379.667	317.333	662.667	0.613685	2.08824	Isoform 5 of Microtubule-associated tumor suppressor 1 OS=Homo sapiens GN=MTUS1
H0YC63	MTUS1	185600	952.0,0.0,0.0,	1139	0.0,0.0,1988.0,	0.761659	0.851549	0.671725	0.715068	618.667	379.667	317.333	662.667	0.613685	2.08824	Microtubule-associated tumor suppressor 1 (Fragment) OS=Homo sapiens GN=MTUS1 PE=1 SV=1
Q13015	MLLT11	1702726506677921	87353.0,91582.0,81509.0,	1.79284e+17	183273.0,176318.0,182738.0,	0.386069	0.685236	2.4348e-05	0.00122064	104420	143628	86814.7	180776	1.37549	2.08232	Protein AF1q OS=Homo sapiens GN=MLLT11 PE=1 SV=1
F5H1U9	MPDZ	1.7197e+18	882247.0,957462.0,867291.0,	1.88371e+20	1925625.0,1834906.0,1867661.0,	0.361503	0.685236	1.48278e-05	0.00105706	1076348	1.49419e+06	902333	1876064	1.3882	2.07913	Multiple PDZ domain protein OS=Homo sapiens GN=MPDZ PE=1 SV=1
O75970	MPDZ	1.7197e+18	882247.0,957462.0,867291.0,	1.88371e+20	1925625.0,1834906.0,1867661.0,	0.361503	0.685236	1.48278e-05	0.00105706	1076348	1.49419e+06	902333	1876064	1.3882	2.07913	Multiple PDZ domain protein OS=Homo sapiens GN=MPDZ PE=1 SV=2
O75970-2	MPDZ	1.7197e+18	882247.0,957462.0,867291.0,	1.88371e+20	1925625.0,1834906.0,1867661.0,	0.361503	0.685236	1.48278e-05	0.00105706	1076348	1.49419e+06	902333	1876064	1.3882	2.07913	Isoform 2 of Multiple PDZ domain protein OS=Homo sapiens GN=MPDZ
O75970-3	MPDZ	1.7197e+18	882247.0,957462.0,867291.0,	1.88371e+20	1925625.0,1834906.0,1867661.0,	0.361503	0.685236	1.48278e-05	0.00105706	1076348	1.49419e+06	902333	1876064	1.3882	2.07913	Isoform 3 of Multiple PDZ domain protein OS=Homo sapiens GN=MPDZ
O75970-5	MPDZ	1.7197e+18	882247.0,957462.0,867291.0,	1.88371e+20	1925625.0,1834906.0,1867661.0,	0.361503	0.685236	1.48278e-05	0.00105706	1076348	1.49419e+06	902333	1876064	1.3882	2.07913	Isoform 4 of Multiple PDZ domain protein OS=Homo sapiens GN=MPDZ
H0YGQ3	MPDZ	1.7197e+18	882247.0,957462.0,867291.0,	1.88371e+20	1925625.0,1834906.0,1867661.0,	0.361503	0.685236	1.48278e-05	0.00105706	1076348	1.49419e+06	902333	1876064	1.3882	2.07913	Multiple PDZ domain protein (Fragment) OS=Homo sapiens GN=MPDZ PE=1 SV=1
Q969Z3	MARC2	5.67268e+17	291020.0,390292.0,352099.0,	7.24755e+17	740881.0,660753.0,744076.0,	0.23371	0.685236	0.000746393	0.00507423	393718	567192	344470	715237	1.4406	2.07634	Mitochondrial amidoxime reducing component 2 OS=Homo sapiens GN=MARC2 PE=1 SV=1
Q969Z3-2	MARC2	5.67268e+17	291020.0,390292.0,352099.0,	7.24755e+17	740881.0,660753.0,744076.0,	0.23371	0.685236	0.000746393	0.00507423	393718	567192	344470	715237	1.4406	2.07634	Isoform 2 of Mitochondrial amidoxime reducing component 2 OS=Homo sapiens GN=MARC2
A0A087X1N8	SERPINB6	2.27509e+22	1.1671747E7,1.2641775E7,1.2393193E7,	2.39693e+23	2.4502701E7,2.3932203E7,2.7721425E7,	0.339164	0.685236	0.005574	0.0162616	1.45266e+07	1.99304e+07	1.22356e+07	25385443	1.37199	2.07472	Serpin B6 OS=Homo sapiens GN=SERPINB6 PE=1 SV=1
O95319-4	CELF2	5.018e+20	2574355.0,2672694.0,2827624.0,	5.59384e+20	5718317.0,5466813.0,5560118.0,	0.352856	0.685236	9.98697e-06	0.00102305	3.20666e+06	4444751	2.69156e+06	5.58175e+06	1.3861	2.0738	Isoform 4 of CUGBP Elav-like family member 2 OS=Homo sapiens GN=CELF2
E9PC62	CELF2	5.018e+20	2574355.0,2672694.0,2827624.0,	5.59384e+20	5718317.0,5466813.0,5560118.0,	0.352856	0.685236	9.98697e-06	0.00102305	3.20666e+06	4444751	2.69156e+06	5.58175e+06	1.3861	2.0738	CUGBP Elav-like family member 2 OS=Homo sapiens GN=CELF2 PE=1 SV=1
A0A0J9YXJ0	CELF2	5.018e+20	2574355.0,2672694.0,2827624.0,	5.59384e+20	5718317.0,5466813.0,5560118.0,	0.352856	0.685236	9.98697e-06	0.00102305	3.20666e+06	4444751	2.69156e+06	5.58175e+06	1.3861	2.0738	CUGBP Elav-like family member 2 OS=Homo sapiens GN=CELF2 PE=1 SV=1
O95319-5	CELF2	5.018e+20	2574355.0,2672694.0,2827624.0,	5.59384e+20	5718317.0,5466813.0,5560118.0,	0.352856	0.685236	9.98697e-06	0.00102305	3.20666e+06	4444751	2.69156e+06	5.58175e+06	1.3861	2.0738	Isoform 5 of CUGBP Elav-like family member 2 OS=Homo sapiens GN=CELF2
O95319-3	CELF2	5.018e+20	2574355.0,2672694.0,2827624.0,	5.59384e+20	5718317.0,5466813.0,5560118.0,	0.352856	0.685236	9.98697e-06	0.00102305	3.20666e+06	4444751	2.69156e+06	5.58175e+06	1.3861	2.0738	Isoform 3 of CUGBP Elav-like family member 2 OS=Homo sapiens GN=CELF2
V9GYD9	CELF2	5.018e+20	2574355.0,2672694.0,2827624.0,	5.59384e+20	5718317.0,5466813.0,5560118.0,	0.352856	0.685236	9.98697e-06	0.00102305	3.20666e+06	4444751	2.69156e+06	5.58175e+06	1.3861	2.0738	CUGBP Elav-like family member 2 OS=Homo sapiens GN=CELF2 PE=1 SV=1
O95319-2	CELF2	5.018e+20	2574355.0,2672694.0,2827624.0,	5.59384e+20	5718317.0,5466813.0,5560118.0,	0.352856	0.685236	9.98697e-06	0.00102305	3.20666e+06	4444751	2.69156e+06	5.58175e+06	1.3861	2.0738	Isoform 2 of CUGBP Elav-like family member 2 OS=Homo sapiens GN=CELF2
O95319	CELF2	5.018e+20	2574355.0,2672694.0,2827624.0,	5.59384e+20	5718317.0,5466813.0,5560118.0,	0.352856	0.685236	9.98697e-06	0.00102305	3.20666e+06	4444751	2.69156e+06	5.58175e+06	1.3861	2.0738	CUGBP Elav-like family member 2 OS=Homo sapiens GN=CELF2 PE=1 SV=1
Q5VZZ6	CELF2	5.018e+20	2574355.0,2672694.0,2827624.0,	5.59384e+20	5718317.0,5466813.0,5560118.0,	0.352856	0.685236	9.98697e-06	0.00102305	3.20666e+06	4444751	2.69156e+06	5.58175e+06	1.3861	2.0738	CUGBP Elav-like family member 2 OS=Homo sapiens GN=CELF2 PE=1 SV=2
A0A0J9YX66	CELF2	5.018e+20	2574355.0,2672694.0,2827624.0,	5.59384e+20	5718317.0,5466813.0,5560118.0,	0.352856	0.685236	9.98697e-06	0.00102305	3.20666e+06	4444751	2.69156e+06	5.58175e+06	1.3861	2.0738	CUGBP Elav-like family member 2 OS=Homo sapiens GN=CELF2 PE=1 SV=1
Q7Z434	MAVS	9.36607e+20	4805016.0,4917167.0,4756259.0,	1.00514e+21	1.0275023E7,9766764.0,9982117.0,	0.386678	0.685236	0.000280086	0.00305762	5.80213e+06	7.9693e+06	4.82615e+06	10007968	1.37351	2.0737	Mitochondrial antiviral-signaling protein OS=Homo sapiens GN=MAVS PE=1 SV=2
O95864-2	FADS2	2.68828e+19	1379151.0,1354786.0,1397750.0,	2.95873e+20	3024568.0,2726995.0,2813924.0,	0.401048	0.685236	0.00305665	0.0112166	1.66234e+06	2280995	1377229	2.85516e+06	1.37216	2.07312	Isoform 2 of Fatty acid desaturase 2 OS=Homo sapiens GN=FADS2
O95864-4	FADS2	2.68828e+19	1379151.0,1354786.0,1397750.0,	2.95873e+20	3024568.0,2726995.0,2813924.0,	0.401048	0.685236	0.00305665	0.0112166	1.66234e+06	2280995	1377229	2.85516e+06	1.37216	2.07312	Isoform 4 of Fatty acid desaturase 2 OS=Homo sapiens GN=FADS2
O95864	FADS2	2.68828e+19	1379151.0,1354786.0,1397750.0,	2.95873e+20	3024568.0,2726995.0,2813924.0,	0.401048	0.685236	0.00305665	0.0112166	1.66234e+06	2280995	1377229	2.85516e+06	1.37216	2.07312	Fatty acid desaturase 2 OS=Homo sapiens GN=FADS2 PE=1 SV=1
O95864-3	FADS2	2.68828e+19	1379151.0,1354786.0,1397750.0,	2.95873e+20	3024568.0,2726995.0,2813924.0,	0.401048	0.685236	0.00305665	0.0112166	1.66234e+06	2280995	1377229	2.85516e+06	1.37216	2.07312	Isoform 3 of Fatty acid desaturase 2 OS=Homo sapiens GN=FADS2
Q9UHB6-4	LIMA1	1.7571e+21	9014342.0,9596964.0,8755229.0,	1.86955e+23	1.9111479E7,1.9280612E7,1.8314599E7,	0.376271	0.685236	1.91826e-05	0.00117369	10919677	15084309	9.12218e+06	18902230	1.38139	2.07212	Isoform 4 of LIM domain and actin-binding protein 1 OS=Homo sapiens GN=LIMA1
Q9UHB6	LIMA1	1.7571e+21	9014342.0,9596964.0,8755229.0,	1.86955e+23	1.9111479E7,1.9280612E7,1.8314599E7,	0.376271	0.685236	1.91826e-05	0.00117369	10919677	15084309	9.12218e+06	18902230	1.38139	2.07212	LIM domain and actin-binding protein 1 OS=Homo sapiens GN=LIMA1 PE=1 SV=1
O15118	NPC1	4.82014e+20	2472849.0,2488809.0,2321911.0,	5.22921e+20	5345567.0,4833067.0,4891825.0,	0.415132	0.685236	0.00181547	0.00829344	2.93601e+06	4.01957e+06	2.42786e+06	5.02349e+06	1.36906	2.0691	Niemann-Pick C1 protein OS=Homo sapiens GN=NPC1 PE=1 SV=2
Q14814	MEF2D	21058690	1079.0,1223.0,0.0,	13339661284	1362.0,1159.0,2241.0,	0.773122	0.859325	0.184114	0.234585	991.333	1194.33	767.333	1587.33	1.20477	2.06864	Myocyte-specific enhancer factor 2D OS=Homo sapiens GN=MEF2D PE=1 SV=1
Q14814-3	MEF2D	21058690	1079.0,1223.0,0.0,	13339661284	1362.0,1159.0,2241.0,	0.773122	0.859325	0.184114	0.234585	991.333	1194.33	767.333	1587.33	1.20477	2.06864	Isoform MEF2D0B of Myocyte-specific enhancer factor 2D OS=Homo sapiens GN=MEF2D
Q14814-6	MEF2D	21058690	1079.0,1223.0,0.0,	13339661284	1362.0,1159.0,2241.0,	0.773122	0.859325	0.184114	0.234585	991.333	1194.33	767.333	1587.33	1.20477	2.06864	Isoform MEF2D00 of Myocyte-specific enhancer factor 2D OS=Homo sapiens GN=MEF2D
Q14814-5	MEF2D	21058690	1079.0,1223.0,0.0,	13339661284	1362.0,1159.0,2241.0,	0.773122	0.859325	0.184114	0.234585	991.333	1194.33	767.333	1587.33	1.20477	2.06864	Isoform MEF2DA'0 of Myocyte-specific enhancer factor 2D OS=Homo sapiens GN=MEF2D
Q14814-4	MEF2D	21058690	1079.0,1223.0,0.0,	13339661284	1362.0,1159.0,2241.0,	0.773122	0.859325	0.184114	0.234585	991.333	1194.33	767.333	1587.33	1.20477	2.06864	Isoform MEF2DA0 of Myocyte-specific enhancer factor 2D OS=Homo sapiens GN=MEF2D
Q14814-2	MEF2D	21058690	1079.0,1223.0,0.0,	13339661284	1362.0,1159.0,2241.0,	0.773122	0.859325	0.184114	0.234585	991.333	1194.33	767.333	1587.33	1.20477	2.06864	Isoform MEF2DA'B of Myocyte-specific enhancer factor 2D OS=Homo sapiens GN=MEF2D
F8VWW8	SMPDL3B	481511900320203	24702.0,26747.0,21133.0,	492264190428228	50321.0,50283.0,49283.0,	0.408321	0.685236	0.00295066	0.0110284	29119	39786	24194	49962.3	1.36632	2.06507	Acid sphingomyelinase-like phosphodiesterase 3b OS=Homo sapiens GN=SMPDL3B PE=1 SV=1
Q92485-2	SMPDL3B	481511900320203	24702.0,26747.0,21133.0,	492264190428228	50321.0,50283.0,49283.0,	0.408321	0.685236	0.00295066	0.0110284	29119	39786	24194	49962.3	1.36632	2.06507	Isoform 2 of Acid sphingomyelinase-like phosphodiesterase 3b OS=Homo sapiens GN=SMPDL3B
Q92485	SMPDL3B	481511900320203	24702.0,26747.0,21133.0,	492264190428228	50321.0,50283.0,49283.0,	0.408321	0.685236	0.00295066	0.0110284	29119	39786	24194	49962.3	1.36632	2.06507	Acid sphingomyelinase-like phosphodiesterase 3b OS=Homo sapiens GN=SMPDL3B PE=1 SV=2
J3KR05	COBL	480711666120680	24660.0,23449.0,21631.0,	455014115327509	46512.0,49382.0,48027.0,	0.455259	0.687125	3.47161e-05	0.00122064	28470.7	38054.3	23246.7	47973.7	1.33662	2.06368	Protein cordon-bleu (Fragment) OS=Homo sapiens GN=COBL PE=1 SV=1
O75128-3	COBL	480711666120680	24660.0,23449.0,21631.0,	455014115327509	46512.0,49382.0,48027.0,	0.455259	0.687125	3.47161e-05	0.00122064	28470.7	38054.3	23246.7	47973.7	1.33662	2.06368	Isoform 3 of Protein cordon-bleu OS=Homo sapiens GN=COBL
O75128-2	COBL	480711666120680	24660.0,23449.0,21631.0,	455014115327509	46512.0,49382.0,48027.0,	0.455259	0.687125	3.47161e-05	0.00122064	28470.7	38054.3	23246.7	47973.7	1.33662	2.06368	Isoform 2 of Protein cordon-bleu OS=Homo sapiens GN=COBL
O75128	COBL	480711666120680	24660.0,23449.0,21631.0,	455014115327509	46512.0,49382.0,48027.0,	0.455259	0.687125	3.47161e-05	0.00122064	28470.7	38054.3	23246.7	47973.7	1.33662	2.06368	Protein cordon-bleu OS=Homo sapiens GN=COBL PE=1 SV=2
H7C1N2	COBL	480711666120680	24660.0,23449.0,21631.0,	455014115327509	46512.0,49382.0,48027.0,	0.455259	0.687125	3.47161e-05	0.00122064	28470.7	38054.3	23246.7	47973.7	1.33662	2.06368	Protein cordon-bleu (Fragment) OS=Homo sapiens GN=COBL PE=1 SV=1
O75128-7	COBL	480711666120680	24660.0,23449.0,21631.0,	455014115327509	46512.0,49382.0,48027.0,	0.455259	0.687125	3.47161e-05	0.00122064	28470.7	38054.3	23246.7	47973.7	1.33662	2.06368	Isoform 7 of Protein cordon-bleu OS=Homo sapiens GN=COBL
O75128-6	COBL	480711666120680	24660.0,23449.0,21631.0,	455014115327509	46512.0,49382.0,48027.0,	0.455259	0.687125	3.47161e-05	0.00122064	28470.7	38054.3	23246.7	47973.7	1.33662	2.06368	Isoform 6 of Protein cordon-bleu OS=Homo sapiens GN=COBL
Reverse_sp|Q9P0S3|ORML1_HUMAN	ORMDL1	1.75534e+18	900535.0,934744.0,863888.0,	1.84393e+20	1884967.0,1727537.0,1952567.0,	0.399312	0.685236	0.0025837	0.0100862	1081765	1.46731e+06	899722	1.85502e+06	1.35641	2.06177	ORM1-like protein 1 OS=Homo sapiens GN=ORMDL1 PE=1 SV=1
Reverse_tr|F6WST4|F6WST4_HUMAN	ORMDL1	1.75534e+18	900535.0,934744.0,863888.0,	1.84393e+20	1884967.0,1727537.0,1952567.0,	0.399312	0.685236	0.0025837	0.0100862	1081765	1.46731e+06	899722	1.85502e+06	1.35641	2.06177	ORM1-like protein 1 (Fragment) OS=Homo sapiens GN=ORMDL1 PE=1 SV=6
Q9BRT3	MIEN1	1184464280368077	60765.0,60246.0,71212.0,	1.24862e+16	127640.0,122121.0,146276.0,	0.360932	0.685236	0.00405961	0.0133997	76442	103471	64074.3	132012	1.35359	2.0603	Migration and invasion enhancer 1 OS=Homo sapiens GN=MIEN1 PE=1 SV=1
J3KTI2	MIEN1	1184464280368077	60765.0,60246.0,71212.0,	1.24862e+16	127640.0,122121.0,146276.0,	0.360932	0.685236	0.00405961	0.0133997	76442	103471	64074.3	132012	1.35359	2.0603	Migration and invasion enhancer 1 OS=Homo sapiens GN=MIEN1 PE=1 SV=1
O14950	MYL12B	3.81358e+23	1.9564597E7,1.822501E7,1.7042389E7,	3.76227e+23	3.8459895E7,3.6981163E7,3.7395622E7,	0.470126	0.693106	9.91821e-05	0.00185263	2.24587e+07	2.99533e+07	18277332	3.76122e+07	1.33371	2.05786	Myosin regulatory light chain 12B OS=Homo sapiens GN=MYL12B PE=1 SV=2
P19105	MYL12A	3.81248e+23	1.9558954E7,1.822058E7,1.7035602E7,	3.7609e+23	3.8445943E7,3.6968359E7,3.7381923E7,	0.470217	0.693106	9.98212e-05	0.00185785	2.24518e+07	2.99426e+07	18271712	3.75987e+07	1.33364	2.05776	Myosin regulatory light chain 12A OS=Homo sapiens GN=MYL12A PE=1 SV=2
J3QRS3	MYL12A	3.81248e+23	1.9558954E7,1.822058E7,1.7035602E7,	3.7609e+23	3.8445943E7,3.6968359E7,3.7381923E7,	0.470217	0.693106	9.98212e-05	0.00185785	2.24518e+07	2.99426e+07	18271712	3.75987e+07	1.33364	2.05776	Myosin regulatory light chain 12A OS=Homo sapiens GN=MYL12A PE=1 SV=1
A0A087WXK4	GPR155	24604946411596	12622.0,13320.0,12130.0,	264072241313997	26994.0,26895.0,24437.0,	0.39636	0.685236	0.00123586	0.00674624	15221.3	20939	12690.7	26108.7	1.37564	2.05731	Integral membrane protein GPR155 OS=Homo sapiens GN=GPR155 PE=1 SV=1
Q7Z3F1	GPR155	24604946411596	12622.0,13320.0,12130.0,	264072241313997	26994.0,26895.0,24437.0,	0.39636	0.685236	0.00123586	0.00674624	15221.3	20939	12690.7	26108.7	1.37564	2.05731	Integral membrane protein GPR155 OS=Homo sapiens GN=GPR155 PE=2 SV=2
Q6P1M3	LLGL2	1567267218740	8040.0,9460.0,9142.0,	21147135519660	21617.0,16260.0,16865.0,	0.368395	0.685236	0.0253082	0.0474559	10377.7	14786	8880.67	18247.3	1.42479	2.05473	Lethal(2) giant larvae protein homolog 2 OS=Homo sapiens GN=LLGL2 PE=1 SV=2
Q6P1M3-2	LLGL2	1567267218740	8040.0,9460.0,9142.0,	21147135519660	21617.0,16260.0,16865.0,	0.368395	0.685236	0.0253082	0.0474559	10377.7	14786	8880.67	18247.3	1.42479	2.05473	Isoform A of Lethal(2) giant larvae protein homolog 2 OS=Homo sapiens GN=LLGL2
J3QRV5	LLGL2	1567267218740	8040.0,9460.0,9142.0,	21147135519660	21617.0,16260.0,16865.0,	0.368395	0.685236	0.0253082	0.0474559	10377.7	14786	8880.67	18247.3	1.42479	2.05473	Lethal(2) giant larvae protein homolog 2 OS=Homo sapiens GN=LLGL2 PE=1 SV=1
P67936	TPM4	1.0928e+24	5.6063597E7,5.3313564E7,5.5158277E7,	1.06016e+24	1.08375053E8,1.12946901E8,1.16660271E8,	0.430284	0.685236	0.000643797	0.00465686	6.66291e+07	88986339	54845146	1.12661e+08	1.33555	2.05416	Tropomyosin alpha-4 chain OS=Homo sapiens GN=TPM4 PE=1 SV=3
Q31612	HLA-B	1.56262e+18	801658.0,885496.0,780768.0,	1.61542e+20	1651363.0,1578267.0,1834757.0,	0.373713	0.685236	0.0029958	0.0111041	979377	1.32719e+06	822641	1688129	1.35513	2.05209	HLA class I histocompatibility antigen, B-73 alpha chain OS=Homo sapiens GN=HLA-B PE=1 SV=1
I3L0L6	RNF167	3.0947e+20	1587656.0,1625495.0,1533300.0,	3.43009e+20	3506416.0,3114112.0,3114180.0,	0.416723	0.685236	0.00468075	0.0146114	1905113	2.60297e+06	1.58215e+06	3.2449e+06	1.36631	2.05094	E3 ubiquitin-protein ligase RNF167 OS=Homo sapiens GN=RNF167 PE=1 SV=1
Q9H6Y7	RNF167	3.0947e+20	1587656.0,1625495.0,1533300.0,	3.43009e+20	3506416.0,3114112.0,3114180.0,	0.416723	0.685236	0.00468075	0.0146114	1905113	2.60297e+06	1.58215e+06	3.2449e+06	1.36631	2.05094	E3 ubiquitin-protein ligase RNF167 OS=Homo sapiens GN=RNF167 PE=1 SV=1
Q86SK9	SCD5	8.13073e+17	417126.0,443135.0,432839.0,	9.38415e+17	959296.0,835303.0,857409.0,	0.386406	0.685236	0.00551904	0.0161905	513895	708536	431033	884003	1.37876	2.05089	Stearoyl-CoA desaturase 5 OS=Homo sapiens GN=SCD5 PE=1 SV=2
Q86SK9-2	SCD5	8.13073e+17	417126.0,443135.0,432839.0,	9.38415e+17	959296.0,835303.0,857409.0,	0.386406	0.685236	0.00551904	0.0161905	513895	708536	431033	884003	1.37876	2.05089	Isoform 2 of Stearoyl-CoA desaturase 5 OS=Homo sapiens GN=SCD5
Q13049	TRIM32	5.50966e+17	282657.0,287830.0,261435.0,	5.62415e+17	574929.0,550093.0,580026.0,	0.424455	0.685236	2.17824e-05	0.00122064	335128	451019	277307	568349	1.34581	2.04953	E3 ubiquitin-protein ligase TRIM32 OS=Homo sapiens GN=TRIM32 PE=1 SV=2
Q13325-2	IFIT5	4.49579e+20	2306448.0,2384004.0,2383704.0,	4.72401e+20	4829127.0,4603017.0,5041854.0,	0.388919	0.685236	0.00187797	0.0084683	2.82276e+06	3.81591e+06	2358052	4824666	1.35183	2.04604	Isoform 2 of Interferon-induced protein with tetratricopeptide repeats 5 OS=Homo sapiens GN=IFIT5
Q13325	IFIT5	4.49579e+20	2306448.0,2384004.0,2383704.0,	4.72401e+20	4829127.0,4603017.0,5041854.0,	0.388919	0.685236	0.00187797	0.0084683	2.82276e+06	3.81591e+06	2358052	4824666	1.35183	2.04604	Interferon-induced protein with tetratricopeptide repeats 5 OS=Homo sapiens GN=IFIT5 PE=1 SV=1
A0A0U1RRL7	MMP24-AS1	1728287020588681	88665.0,98816.0,92765.0,	1.89603e+17	193822.0,174718.0,204759.0,	0.356725	0.685236	0.00424671	0.0137582	110571	150828	93415.3	191100	1.36408	2.0457	Protein MMP24-AS1 OS=Homo sapiens GN=MMP24-AS1 PE=1 SV=1
Q06136	KDSR	7.03714e+17	361020.0,401398.0,389344.0,	7.7271e+17	789902.0,728517.0,835287.0,	0.348807	0.685236	0.00241381	0.00969329	453699	619415	383921	784569	1.36526	2.04357	3-ketodihydrosphingosine reductase OS=Homo sapiens GN=KDSR PE=1 SV=1
Q96HE9	PRR11	677642387426751	34764.0,33603.0,27983.0,	697165221635995	71267.0,62657.0,62844.0,	0.491293	0.698604	0.00102157	0.00604115	39463	52642.3	32116.7	65589.3	1.33397	2.04222	Proline-rich protein 11 OS=Homo sapiens GN=PRR11 PE=1 SV=1
P04626-4	ERBB2	1.48966e+18	764228.0,850916.0,754145.0,	1.632e+19	1668316.0,1568527.0,1600052.0,	0.377498	0.685236	4.2786e-05	0.00131932	938381	1.2852e+06	789763	1.6123e+06	1.36959	2.0415	Isoform 4 of Receptor tyrosine-protein kinase erbB-2 OS=Homo sapiens GN=ERBB2
J3QLU9	ERBB2	1.48966e+18	764228.0,850916.0,754145.0,	1.632e+19	1668316.0,1568527.0,1600052.0,	0.377498	0.685236	4.2786e-05	0.00131932	938381	1.2852e+06	789763	1.6123e+06	1.36959	2.0415	Receptor protein-tyrosine kinase OS=Homo sapiens GN=ERBB2 PE=1 SV=1
B4DTR1	ERBB2	1.48966e+18	764228.0,850916.0,754145.0,	1.632e+19	1668316.0,1568527.0,1600052.0,	0.377498	0.685236	4.2786e-05	0.00131932	938381	1.2852e+06	789763	1.6123e+06	1.36959	2.0415	Receptor protein-tyrosine kinase OS=Homo sapiens GN=ERBB2 PE=1 SV=1
P04626-6	ERBB2	1.48966e+18	764228.0,850916.0,754145.0,	1.632e+19	1668316.0,1568527.0,1600052.0,	0.377498	0.685236	4.2786e-05	0.00131932	938381	1.2852e+06	789763	1.6123e+06	1.36959	2.0415	Isoform 6 of Receptor tyrosine-protein kinase erbB-2 OS=Homo sapiens GN=ERBB2
P04626-5	ERBB2	1.48966e+18	764228.0,850916.0,754145.0,	1.632e+19	1668316.0,1568527.0,1600052.0,	0.377498	0.685236	4.2786e-05	0.00131932	938381	1.2852e+06	789763	1.6123e+06	1.36959	2.0415	Isoform 5 of Receptor tyrosine-protein kinase erbB-2 OS=Homo sapiens GN=ERBB2
P04626	ERBB2	1.48966e+18	764228.0,850916.0,754145.0,	1.632e+19	1668316.0,1568527.0,1600052.0,	0.377498	0.685236	4.2786e-05	0.00131932	938381	1.2852e+06	789763	1.6123e+06	1.36959	2.0415	Receptor tyrosine-protein kinase erbB-2 OS=Homo sapiens GN=ERBB2 PE=1 SV=1
P11277	SPTB	5.32148e+20	2730045.0,2825177.0,2373098.0,	5.53171e+20	5654806.0,5663881.0,4859053.0,	0.44383	0.686035	0.00277277	0.0105153	3.19909e+06	4344935	2.64277e+06	5392580	1.35818	2.0405	Spectrin beta chain, erythrocytic OS=Homo sapiens GN=SPTB PE=1 SV=5
P11277-3	SPTB	5.32148e+20	2730045.0,2825177.0,2373098.0,	5.53171e+20	5654806.0,5663881.0,4859053.0,	0.44383	0.686035	0.00277277	0.0105153	3.19909e+06	4344935	2.64277e+06	5392580	1.35818	2.0405	Isoform 3 of Spectrin beta chain, erythrocytic OS=Homo sapiens GN=SPTB
P11277-2	SPTB	5.32148e+20	2730045.0,2825177.0,2373098.0,	5.53171e+20	5654806.0,5663881.0,4859053.0,	0.44383	0.686035	0.00277277	0.0105153	3.19909e+06	4344935	2.64277e+06	5392580	1.35818	2.0405	Isoform 2 of Spectrin beta chain, erythrocytic OS=Homo sapiens GN=SPTB
Q95604	HLA-C	3.51798e+20	1804807.0,1726252.0,1872433.0,	3.63358e+20	3714432.0,3484152.0,3818899.0,	0.426388	0.685236	0.000740991	0.00505714	2.17814e+06	2.90814e+06	1801164	3.67249e+06	1.33515	2.03896	HLA class I histocompatibility antigen, Cw-17 alpha chain OS=Homo sapiens GN=HLA-C PE=1 SV=1
Q8IUS5	EPHX4	445832273377	2287.0,4542.0,3532.0,	642351354810	6565.0,6161.0,8397.0,	0.0508009	0.685236	0.0194632	0.0389239	3687.33	5456	3453.67	7041	1.47966	2.0387	Epoxide hydrolase 4 OS=Homo sapiens GN=EPHX4 PE=2 SV=2
Q14257	RCN2	5.25551e+23	2.6962067E7,2.9517855E7,2.8815181E7,	5.60226e+23	5.7269297E7,5.5668307E7,6.0931727E7,	0.358775	0.685236	0.000530089	0.00423771	3.3691e+07	45771112	28431701	5.79564e+07	1.35856	2.03844	Reticulocalbin-2 OS=Homo sapiens GN=RCN2 PE=1 SV=1
Q14257-2	RCN2	5.25551e+23	2.6962067E7,2.9517855E7,2.8815181E7,	5.60226e+23	5.7269297E7,5.5668307E7,6.0931727E7,	0.358775	0.685236	0.000530089	0.00423771	3.3691e+07	45771112	28431701	5.79564e+07	1.35856	2.03844	Isoform 2 of Reticulocalbin-2 OS=Homo sapiens GN=RCN2
O75096	LRP4	2265998079615	11624.0,13803.0,10057.0,	233381835815104	23857.0,22029.0,26370.0,	0.390841	0.685236	0.00195693	0.00867465	14027	18933.3	11828	24085.3	1.34978	2.0363	Low-density lipoprotein receptor-related protein 4 OS=Homo sapiens GN=LRP4 PE=1 SV=4
F8VX73	TMBIM6	3.81533e+20	1957358.0,2200687.0,2210614.0,	4.51387e+20	4614314.0,4004759.0,4287253.0,	0.358226	0.685236	0.0019447	0.00864603	2497371	3435606	2.12289e+06	4.30211e+06	1.37569	2.02654	Bax inhibitor 1 (Fragment) OS=Homo sapiens GN=TMBIM6 PE=1 SV=1
F8VVJ4	TMBIM6	3.81533e+20	1957358.0,2200687.0,2210614.0,	4.51387e+20	4614314.0,4004759.0,4287253.0,	0.358226	0.685236	0.0019447	0.00864603	2497371	3435606	2.12289e+06	4.30211e+06	1.37569	2.02654	Bax inhibitor 1 (Fragment) OS=Homo sapiens GN=TMBIM6 PE=1 SV=1
F8VSI7	TMBIM6	3.81533e+20	1957358.0,2200687.0,2210614.0,	4.51387e+20	4614314.0,4004759.0,4287253.0,	0.358226	0.685236	0.0019447	0.00864603	2497371	3435606	2.12289e+06	4.30211e+06	1.37569	2.02654	Bax inhibitor 1 (Fragment) OS=Homo sapiens GN=TMBIM6 PE=1 SV=1
F8VQQ5	TMBIM6	3.81533e+20	1957358.0,2200687.0,2210614.0,	4.51387e+20	4614314.0,4004759.0,4287253.0,	0.358226	0.685236	0.0019447	0.00864603	2497371	3435606	2.12289e+06	4.30211e+06	1.37569	2.02654	Bax inhibitor 1 (Fragment) OS=Homo sapiens GN=TMBIM6 PE=1 SV=1
F8VR05	TMBIM6	3.81533e+20	1957358.0,2200687.0,2210614.0,	4.51387e+20	4614314.0,4004759.0,4287253.0,	0.358226	0.685236	0.0019447	0.00864603	2497371	3435606	2.12289e+06	4.30211e+06	1.37569	2.02654	Bax inhibitor 1 OS=Homo sapiens GN=TMBIM6 PE=1 SV=1
F8VQW0	TMBIM6	3.81533e+20	1957358.0,2200687.0,2210614.0,	4.51387e+20	4614314.0,4004759.0,4287253.0,	0.358226	0.685236	0.0019447	0.00864603	2497371	3435606	2.12289e+06	4.30211e+06	1.37569	2.02654	Bax inhibitor 1 (Fragment) OS=Homo sapiens GN=TMBIM6 PE=1 SV=1
F8W201	TMBIM6	3.81533e+20	1957358.0,2200687.0,2210614.0,	4.51387e+20	4614314.0,4004759.0,4287253.0,	0.358226	0.685236	0.0019447	0.00864603	2497371	3435606	2.12289e+06	4.30211e+06	1.37569	2.02654	Bax inhibitor 1 (Fragment) OS=Homo sapiens GN=TMBIM6 PE=1 SV=7
F8VPI1	TMBIM6	3.81533e+20	1957358.0,2200687.0,2210614.0,	4.51387e+20	4614314.0,4004759.0,4287253.0,	0.358226	0.685236	0.0019447	0.00864603	2497371	3435606	2.12289e+06	4.30211e+06	1.37569	2.02654	Bax inhibitor 1 (Fragment) OS=Homo sapiens GN=TMBIM6 PE=1 SV=1
P55061-2	TMBIM6	3.81533e+20	1957358.0,2200687.0,2210614.0,	4.51387e+20	4614314.0,4004759.0,4287253.0,	0.358226	0.685236	0.0019447	0.00864603	2497371	3435606	2.12289e+06	4.30211e+06	1.37569	2.02654	Isoform 2 of Bax inhibitor 1 OS=Homo sapiens GN=TMBIM6
P55061	TMBIM6	3.81533e+20	1957358.0,2200687.0,2210614.0,	4.51387e+20	4614314.0,4004759.0,4287253.0,	0.358226	0.685236	0.0019447	0.00864603	2497371	3435606	2.12289e+06	4.30211e+06	1.37569	2.02654	Bax inhibitor 1 OS=Homo sapiens GN=TMBIM6 PE=1 SV=2
F8W1G3	TMBIM6	3.81533e+20	1957358.0,2200687.0,2210614.0,	4.51387e+20	4614314.0,4004759.0,4287253.0,	0.358226	0.685236	0.0019447	0.00864603	2497371	3435606	2.12289e+06	4.30211e+06	1.37569	2.02654	Bax inhibitor 1 (Fragment) OS=Homo sapiens GN=TMBIM6 PE=1 SV=1
F8W086	TMBIM6	3.81533e+20	1957358.0,2200687.0,2210614.0,	4.51387e+20	4614314.0,4004759.0,4287253.0,	0.358226	0.685236	0.0019447	0.00864603	2497371	3435606	2.12289e+06	4.30211e+06	1.37569	2.02654	Bax inhibitor 1 (Fragment) OS=Homo sapiens GN=TMBIM6 PE=1 SV=1
O95427	PIGN	3.48945e+17	179016.0,193940.0,198507.0,	4.03035e+17	412002.0,386542.0,358583.0,	0.379029	0.685236	0.00261449	0.0101783	225500	310182	190488	385709	1.37553	2.02485	GPI ethanolamine phosphate transferase 1 OS=Homo sapiens GN=PIGN PE=1 SV=1
Q9BXB5	OSBPL10	382011226417270	19596.0,17260.0,18064.0,	337263186521971	34475.0,38235.0,38358.0,	0.50799	0.706063	0.000892107	0.00562672	22578.3	29187.3	18306.7	37022.7	1.29271	2.02236	Oxysterol-binding protein-related protein 10 OS=Homo sapiens GN=OSBPL10 PE=1 SV=2
Q9BXB5-2	OSBPL10	382011226417270	19596.0,17260.0,18064.0,	337263186521971	34475.0,38235.0,38358.0,	0.50799	0.706063	0.000892107	0.00562672	22578.3	29187.3	18306.7	37022.7	1.29271	2.02236	Isoform 2 of Oxysterol-binding protein-related protein 10 OS=Homo sapiens GN=OSBPL10
Q70UQ0-4	IKBIP	7.14526e+20	3665692.0,3927587.0,3675783.0,	7.54055e+20	7708349.0,7334027.0,7725162.0,	0.402345	0.685236	4.5907e-05	0.001372	4483203	6.02569e+06	3756354	7.58918e+06	1.34406	2.02036	Isoform 4 of Inhibitor of nuclear factor kappa-B kinase-interacting protein OS=Homo sapiens GN=IKBIP
Q8N7W2-2	BEND7	399691291621684	20505.0,18179.0,22682.0,	405543544922857	41456.0,42537.0,39906.0,	0.451007	0.686528	0.000550367	0.00428091	24856.3	32953.3	20455.3	41299.7	1.32575	2.01902	Isoform 2 of BEN domain-containing protein 7 OS=Homo sapiens GN=BEND7
Q8N7W2	BEND7	399691291621684	20505.0,18179.0,22682.0,	405543544922857	41456.0,42537.0,39906.0,	0.451007	0.686528	0.000550367	0.00428091	24856.3	32953.3	20455.3	41299.7	1.32575	2.01902	BEN domain-containing protein 7 OS=Homo sapiens GN=BEND7 PE=1 SV=2
Q8N7W2-3	BEND7	399691291621684	20505.0,18179.0,22682.0,	405543544922857	41456.0,42537.0,39906.0,	0.451007	0.686528	0.000550367	0.00428091	24856.3	32953.3	20455.3	41299.7	1.32575	2.01902	Isoform 3 of BEN domain-containing protein 7 OS=Homo sapiens GN=BEND7
Reverse_contaminant_I50831		4.6058e+20	2362888.0,1985090.0,2024268.0,	4.63563e+20	4738786.0,4364483.0,3757932.0,	0.540782	0.71893	0.00859626	0.0215748	2.65042e+06	3475060	2124082	4287067	1.31113	2.01832	owl|I50831| immunoglobulin mu heavy chain - Lepisosteus osseus (fragment)
Reverse_contaminant_I50830		4.6058e+20	2362888.0,1985090.0,2024268.0,	4.63563e+20	4738786.0,4364483.0,3757932.0,	0.540782	0.71893	0.00859626	0.0215748	2.65042e+06	3475060	2124082	4287067	1.31113	2.01832	owl|I50830| immunoglobulin mu heavy chain - Lepisosteus osseus (fragment)
Reverse_sp|Q8IXW0|LMTD2_HUMAN	LMNTD2	4.6058e+20	2362888.0,1985090.0,2024268.0,	4.63563e+20	4738786.0,4364483.0,3757932.0,	0.540782	0.71893	0.00859626	0.0215748	2.65042e+06	3475060	2124082	4287067	1.31113	2.01832	Lamin tail domain-containing protein 2 OS=Homo sapiens GN=LMNTD2 PE=2 SV=2
J3QRU1	YES1	4.6214e+17	237087.0,210462.0,245906.0,	4.37958e+17	447702.0,471237.0,480235.0,	0.471653	0.693569	8.74314e-05	0.00170581	282250	368576	231152	466391	1.30585	2.01769	Tyrosine-protein kinase OS=Homo sapiens GN=YES1 PE=1 SV=1
P07947	YES1	4.6214e+17	237087.0,210462.0,245906.0,	4.37958e+17	447702.0,471237.0,480235.0,	0.471653	0.693569	8.74314e-05	0.00170581	282250	368576	231152	466391	1.30585	2.01769	Tyrosine-protein kinase Yes OS=Homo sapiens GN=YES1 PE=1 SV=3
Q4G0A6	FAM188B	117100	600.0,0.0,0.0,	692	0.0,0.0,1208.0,	0.746363	0.841134	0.683415	0.724881	390.333	230.667	200	402.667	0.590948	2.01333	Protein FAM188B OS=Homo sapiens GN=FAM188B PE=2 SV=2
C9JY79	SPTBN4	5.19423e+20	2664766.0,2769331.0,2324416.0,	5.32828e+20	5446852.0,5471630.0,4698888.0,	0.461255	0.689269	0.00263184	0.010205	3.12794e+06	4193142	2586171	5205790	1.34055	2.01293	Non-erythrocytic beta-spectrin 4 OS=Homo sapiens GN=SPTBN4 PE=1 SV=2
Q9H254-4	SPTBN4	5.19423e+20	2664766.0,2769331.0,2324416.0,	5.32828e+20	5446852.0,5471630.0,4698888.0,	0.461255	0.689269	0.00263184	0.010205	3.12794e+06	4193142	2586171	5205790	1.34055	2.01293	Isoform 4 of Spectrin beta chain, non-erythrocytic 4 OS=Homo sapiens GN=SPTBN4
M0QZQ3	SPTBN4	5.19423e+20	2664766.0,2769331.0,2324416.0,	5.32828e+20	5446852.0,5471630.0,4698888.0,	0.461255	0.689269	0.00263184	0.010205	3.12794e+06	4193142	2586171	5205790	1.34055	2.01293	Spectrin beta chain, non-erythrocytic 4 OS=Homo sapiens GN=SPTBN4 PE=1 SV=1
Q9H254-2	SPTBN4	5.19423e+20	2664766.0,2769331.0,2324416.0,	5.32828e+20	5446852.0,5471630.0,4698888.0,	0.461255	0.689269	0.00263184	0.010205	3.12794e+06	4193142	2586171	5205790	1.34055	2.01293	Isoform 2 of Spectrin beta chain, non-erythrocytic 4 OS=Homo sapiens GN=SPTBN4
Q9H254	SPTBN4	5.19423e+20	2664766.0,2769331.0,2324416.0,	5.32828e+20	5446852.0,5471630.0,4698888.0,	0.461255	0.689269	0.00263184	0.010205	3.12794e+06	4193142	2586171	5205790	1.34055	2.01293	Spectrin beta chain, non-erythrocytic 4 OS=Homo sapiens GN=SPTBN4 PE=1 SV=2
Q76I76	SSH2	382341375223947	19614.0,19356.0,25049.0,	405553544525626	41457.0,42533.0,44740.0,	0.373332	0.685236	0.00191979	0.00859697	25311	33875.3	21339.7	42910	1.33836	2.01081	Protein phosphatase Slingshot homolog 2 OS=Homo sapiens GN=SSH2 PE=1 SV=1
K7EKN7	SSH2	382341375223947	19614.0,19356.0,25049.0,	405553544525626	41457.0,42533.0,44740.0,	0.373332	0.685236	0.00191979	0.00859697	25311	33875.3	21339.7	42910	1.33836	2.01081	Protein phosphatase Slingshot homolog 2 (Fragment) OS=Homo sapiens GN=SSH2 PE=1 SV=1
F5H527	SSH2	382341375223947	19614.0,19356.0,25049.0,	405553544525626	41457.0,42533.0,44740.0,	0.373332	0.685236	0.00191979	0.00859697	25311	33875.3	21339.7	42910	1.33836	2.01081	Protein phosphatase Slingshot homolog 2 OS=Homo sapiens GN=SSH2 PE=1 SV=1
O95470	SGPL1	5.27515e+20	2706279.0,2947686.0,2701927.0,	5.63729e+20	5762726.0,5399365.0,5610808.0,	0.408197	0.685236	4.85309e-05	0.00143388	3317447	4.45017e+06	2.7853e+06	5.59097e+06	1.34145	2.00731	Sphingosine-1-phosphate lyase 1 OS=Homo sapiens GN=SGPL1 PE=1 SV=3
Q5BJF2	TMEM97	1.07069e+21	5492906.0,5768796.0,5465469.0,	1.14603e+21	1.1715368E7,1.0500671E7,1.1335059E7,	0.428469	0.685236	0.0024246	0.00972294	6676745	8901130	5.57572e+06	1.11837e+07	1.33315	2.00578	Transmembrane protein 97 OS=Homo sapiens GN=TMEM97 PE=1 SV=1
Q8IWA5	SLC44A2	3.74095e+17	191920.0,199964.0,191971.0,	3.97513e+17	406357.0,378456.0,383875.0,	0.43172	0.685236	0.000836843	0.00542245	233228	310924	194618	389563	1.33313	2.00168	Choline transporter-like protein 2 OS=Homo sapiens GN=SLC44A2 PE=1 SV=3
Q8IWA5-2	SLC44A2	3.74095e+17	191920.0,199964.0,191971.0,	3.97513e+17	406357.0,378456.0,383875.0,	0.43172	0.685236	0.000836843	0.00542245	233228	310924	194618	389563	1.33313	2.00168	Isoform 2 of Choline transporter-like protein 2 OS=Homo sapiens GN=SLC44A2
Q8IWA5-3	SLC44A2	3.74095e+17	191920.0,199964.0,191971.0,	3.97513e+17	406357.0,378456.0,383875.0,	0.43172	0.685236	0.000836843	0.00542245	233228	310924	194618	389563	1.33313	2.00168	Isoform 3 of Choline transporter-like protein 2 OS=Homo sapiens GN=SLC44A2
Q9P2M7	CGN	6.35966e+17	326264.0,265843.0,308241.0,	5.78041e+17	590900.0,632058.0,578972.0,	0.541087	0.719033	0.000252978	0.00288236	373170	478795	300116	600643	1.28305	2.00137	Cingulin OS=Homo sapiens GN=CGN PE=1 SV=2
Q8IY26	PLPP6	1.03691e+18	531961.0,532663.0,541598.0,	1.01357e+18	1036119.0,1059642.0,1118384.0,	0.440785	0.686035	0.00180601	0.00825507	644368	845730	535407	1.07138e+06	1.3125	2.00106	Phospholipid phosphatase 6 OS=Homo sapiens GN=PLPP6 PE=1 SV=3
F5H6E2	MYO1C	1.08712e+21	5577181.0,5914120.0,5954072.0,	1.18526e+21	1.2116398E7,1.182516E7,1.0942828E7,	0.409573	0.685236	0.00162373	0.00786853	6.92162e+06	9.32494e+06	5.81512e+06	1.16281e+07	1.34722	1.99964	Unconventional myosin-Ic OS=Homo sapiens GN=MYO1C PE=1 SV=1
O00159-2	MYO1C	1.08712e+21	5577181.0,5914120.0,5954072.0,	1.18526e+21	1.2116398E7,1.182516E7,1.0942828E7,	0.409573	0.685236	0.00162373	0.00786853	6.92162e+06	9.32494e+06	5.81512e+06	1.16281e+07	1.34722	1.99964	Isoform 2 of Unconventional myosin-Ic OS=Homo sapiens GN=MYO1C
O00159-3	MYO1C	1.08712e+21	5577181.0,5914120.0,5954072.0,	1.18526e+21	1.2116398E7,1.182516E7,1.0942828E7,	0.409573	0.685236	0.00162373	0.00786853	6.92162e+06	9.32494e+06	5.81512e+06	1.16281e+07	1.34722	1.99964	Isoform 3 of Unconventional myosin-Ic OS=Homo sapiens GN=MYO1C
O00159	MYO1C	1.08712e+21	5577181.0,5914120.0,5954072.0,	1.18526e+21	1.2116398E7,1.182516E7,1.0942828E7,	0.409573	0.685236	0.00162373	0.00786853	6.92162e+06	9.32494e+06	5.81512e+06	1.16281e+07	1.34722	1.99964	Unconventional myosin-Ic OS=Homo sapiens GN=MYO1C PE=1 SV=4
F5GXC5	ITFG1	6.80635e+17	349180.0,345444.0,340836.0,	7.17128e+17	733084.0,663091.0,672387.0,	0.464449	0.690527	0.00369222	0.012589	417298	551612	345153	689521	1.32187	1.99772	T-cell immunomodulatory protein OS=Homo sapiens GN=ITFG1 PE=1 SV=1
Q8TB96	ITFG1	6.80635e+17	349180.0,345444.0,340836.0,	7.17128e+17	733084.0,663091.0,672387.0,	0.464449	0.690527	0.00369222	0.012589	417298	551612	345153	689521	1.32187	1.99772	T-cell immunomodulatory protein OS=Homo sapiens GN=ITFG1 PE=1 SV=1
Reverse_tr|B6ZDN3|B6ZDN3_HUMAN	DCDC1	3.39938e+17	174396.0,151378.0,134586.0,	3.03787e+17	310547.0,298019.0,310733.0,	0.579823	0.737219	0.0024876	0.00985848	192049	243373	153453	306433	1.26724	1.99691	Doublecortin domain-containing protein 1 OS=Homo sapiens GN=DCDC1 PE=4 SV=3
Reverse_tr|H0Y2Q8|H0Y2Q8_HUMAN	DCDC1	3.39938e+17	174396.0,151378.0,134586.0,	3.03787e+17	310547.0,298019.0,310733.0,	0.579823	0.737219	0.0024876	0.00985848	192049	243373	153453	306433	1.26724	1.99691	Doublecortin domain-containing protein 1 (Fragment) OS=Homo sapiens GN=DCDC1 PE=4 SV=1
Reverse_tr|M0R2J8|M0R2J8_HUMAN	DCDC1	3.39938e+17	174396.0,151378.0,134586.0,	3.03787e+17	310547.0,298019.0,310733.0,	0.579823	0.737219	0.0024876	0.00985848	192049	243373	153453	306433	1.26724	1.99691	Doublecortin domain-containing protein 1 OS=Homo sapiens GN=DCDC1 PE=1 SV=1
Reverse_tr|H7C298|H7C298_HUMAN	DCDC1	3.39938e+17	174396.0,151378.0,134586.0,	3.03787e+17	310547.0,298019.0,310733.0,	0.579823	0.737219	0.0024876	0.00985848	192049	243373	153453	306433	1.26724	1.99691	Doublecortin domain-containing protein 1 (Fragment) OS=Homo sapiens GN=DCDC1 PE=4 SV=1
P10619	CTSA	1.31357e+21	6738912.0,6323126.0,6736179.0,	1.37536e+22	1.4059633E7,1.2721301E7,1.2732319E7,	0.480135	0.696512	0.00236079	0.0095844	8.02253e+06	1.05492e+07	6.59941e+06	1.31711e+07	1.31494	1.9958	Lysosomal protective protein OS=Homo sapiens GN=CTSA PE=1 SV=2
X6R5C5	CTSA	1.31357e+21	6738912.0,6323126.0,6736179.0,	1.37536e+22	1.4059633E7,1.2721301E7,1.2732319E7,	0.480135	0.696512	0.00236079	0.0095844	8.02253e+06	1.05492e+07	6.59941e+06	1.31711e+07	1.31494	1.9958	Carboxypeptidase OS=Homo sapiens GN=CTSA PE=1 SV=1
X6R8A1	CTSA	1.31357e+21	6738912.0,6323126.0,6736179.0,	1.37536e+22	1.4059633E7,1.2721301E7,1.2732319E7,	0.480135	0.696512	0.00236079	0.0095844	8.02253e+06	1.05492e+07	6.59941e+06	1.31711e+07	1.31494	1.9958	Carboxypeptidase OS=Homo sapiens GN=CTSA PE=1 SV=1
P10619-2	CTSA	1.31357e+21	6738912.0,6323126.0,6736179.0,	1.37536e+22	1.4059633E7,1.2721301E7,1.2732319E7,	0.480135	0.696512	0.00236079	0.0095844	8.02253e+06	1.05492e+07	6.59941e+06	1.31711e+07	1.31494	1.9958	Isoform 2 of Lysosomal protective protein OS=Homo sapiens GN=CTSA
Q7Z406-2	MYH14	8.20769e+23	4.2107465E7,4.1365587E7,3.9048387E7,	8.05956e+23	8.2389102E7,8.211606E7,7.9629788E7,	0.481562	0.696512	5.91773e-06	0.000998518	4.95982e+07	6.48787e+07	4.08405e+07	8.13783e+07	1.30809	1.99259	Isoform 2 of Myosin-14 OS=Homo sapiens GN=MYH14
Q7Z406-6	MYH14	8.20769e+23	4.2107465E7,4.1365587E7,3.9048387E7,	8.05956e+23	8.2389102E7,8.211606E7,7.9629788E7,	0.481562	0.696512	5.91773e-06	0.000998518	4.95982e+07	6.48787e+07	4.08405e+07	8.13783e+07	1.30809	1.99259	Isoform 6 of Myosin-14 OS=Homo sapiens GN=MYH14
Q7Z406	MYH14	8.20769e+23	4.2107465E7,4.1365587E7,3.9048387E7,	8.05956e+23	8.2389102E7,8.211606E7,7.9629788E7,	0.481562	0.696512	5.91773e-06	0.000998518	4.95982e+07	6.48787e+07	4.08405e+07	8.13783e+07	1.30809	1.99259	Myosin-14 OS=Homo sapiens GN=MYH14 PE=1 SV=2
Q9NRZ7-3	AGPAT3	1.82609e+18	936829.0,1056562.0,1023633.0,	2.08227e+20	2128606.0,1893348.0,1988591.0,	0.387032	0.685236	0.000967889	0.00589188	1.1851e+06	1.5997e+06	1.00567e+06	2003515	1.34984	1.99221	Isoform 3 of 1-acyl-sn-glycerol-3-phosphate acyltransferase gamma OS=Homo sapiens GN=AGPAT3
Q9NRZ7	AGPAT3	1.82609e+18	936829.0,1056562.0,1023633.0,	2.08227e+20	2128606.0,1893348.0,1988591.0,	0.387032	0.685236	0.000967889	0.00589188	1.1851e+06	1.5997e+06	1.00567e+06	2003515	1.34984	1.99221	1-acyl-sn-glycerol-3-phosphate acyltransferase gamma OS=Homo sapiens GN=AGPAT3 PE=1 SV=1
Q9NRZ7-2	AGPAT3	1.82609e+18	936829.0,1056562.0,1023633.0,	2.08227e+20	2128606.0,1893348.0,1988591.0,	0.387032	0.685236	0.000967889	0.00589188	1.1851e+06	1.5997e+06	1.00567e+06	2003515	1.34984	1.99221	Isoform 2 of 1-acyl-sn-glycerol-3-phosphate acyltransferase gamma OS=Homo sapiens GN=AGPAT3
Q9UDY2-7	TJP2	1.27746e+21	6553663.0,6779513.0,6267466.0,	1.29824e+22	1.3271332E7,1.2756511E7,1.3003996E7,	0.45355	0.686732	6.5691e-06	0.000998518	7.8609e+06	10353773	6.53355e+06	13010613	1.31712	1.99136	Isoform 7 of Tight junction protein ZO-2 OS=Homo sapiens GN=TJP2
Q9UDY2-3	TJP2	1.27746e+21	6553663.0,6779513.0,6267466.0,	1.29824e+22	1.3271332E7,1.2756511E7,1.3003996E7,	0.45355	0.686732	6.5691e-06	0.000998518	7.8609e+06	10353773	6.53355e+06	13010613	1.31712	1.99136	Isoform C1 of Tight junction protein ZO-2 OS=Homo sapiens GN=TJP2
Q9UDY2	TJP2	1.27746e+21	6553663.0,6779513.0,6267466.0,	1.29824e+22	1.3271332E7,1.2756511E7,1.3003996E7,	0.45355	0.686732	6.5691e-06	0.000998518	7.8609e+06	10353773	6.53355e+06	13010613	1.31712	1.99136	Tight junction protein ZO-2 OS=Homo sapiens GN=TJP2 PE=1 SV=2
Q9Y4F1-2	FARP1	2.59037e+16	132891.0,117293.0,146587.0,	2.6592e+17	271837.0,250324.0,267808.0,	0.479861	0.696512	0.000357654	0.00341419	160834	209306	132257	263323	1.30138	1.99099	Isoform 2 of FERM, RhoGEF and pleckstrin domain-containing protein 1 OS=Homo sapiens GN=FARP1
C9JME2	FARP1	2.59037e+16	132891.0,117293.0,146587.0,	2.6592e+17	271837.0,250324.0,267808.0,	0.479861	0.696512	0.000357654	0.00341419	160834	209306	132257	263323	1.30138	1.99099	FERM, RhoGEF and pleckstrin domain-containing protein 1 OS=Homo sapiens GN=FARP1 PE=1 SV=2
Q9Y4F1	FARP1	2.59037e+16	132891.0,117293.0,146587.0,	2.6592e+17	271837.0,250324.0,267808.0,	0.479861	0.696512	0.000357654	0.00341419	160834	209306	132257	263323	1.30138	1.99099	FERM, RhoGEF and pleckstrin domain-containing protein 1 OS=Homo sapiens GN=FARP1 PE=1 SV=1
Q14244-2	MAP7	2.26952e+19	1164317.0,1082610.0,1061411.0,	2.11421e+20	2161254.0,2159954.0,2258655.0,	0.514952	0.708721	1.79215e-05	0.00111407	1.35112e+06	1.73596e+06	1.10278e+06	2.19329e+06	1.28484	1.98887	Isoform 2 of Ensconsin OS=Homo sapiens GN=MAP7
Q14244-3	MAP7	2.26952e+19	1164317.0,1082610.0,1061411.0,	2.11421e+20	2161254.0,2159954.0,2258655.0,	0.514952	0.708721	1.79215e-05	0.00111407	1.35112e+06	1.73596e+06	1.10278e+06	2.19329e+06	1.28484	1.98887	Isoform 3 of Ensconsin OS=Homo sapiens GN=MAP7
Q14244	MAP7	2.26952e+19	1164317.0,1082610.0,1061411.0,	2.11421e+20	2161254.0,2159954.0,2258655.0,	0.514952	0.708721	1.79215e-05	0.00111407	1.35112e+06	1.73596e+06	1.10278e+06	2.19329e+06	1.28484	1.98887	Ensconsin OS=Homo sapiens GN=MAP7 PE=1 SV=1
Q15942	ZYX	1.01231e+21	5193371.0,4836841.0,4870495.0,	9.17592e+20	9380093.0,9587244.0,1.0568644E7,	0.516374	0.709296	0.00303898	0.0112049	6.07184e+06	7739602	4.9669e+06	9845327	1.27467	1.98219	Zyxin OS=Homo sapiens GN=ZYX PE=1 SV=1
O75843	AP1G2	1040643839855951	53387.0,54046.0,58526.0,	1035498560068896	105852.0,102717.0,120286.0,	0.433975	0.685236	0.00609645	0.0172163	66137.7	86015	55319.7	109618	1.30054	1.98154	AP-1 complex subunit gamma-like 2 OS=Homo sapiens GN=AP1G2 PE=1 SV=1
Q9H2D6-5	TRIOBP	3.57613e+20	1834638.0,1781701.0,1801855.0,	3.68926e+20	3771355.0,3500717.0,3455674.0,	0.482956	0.696512	0.00254754	0.00999589	2188162	2.86196e+06	1.80606e+06	3.57592e+06	1.30793	1.97995	Isoform 1 of TRIO and F-actin-binding protein OS=Homo sapiens GN=TRIOBP
Q9H2D6	TRIOBP	3.57613e+20	1834638.0,1781701.0,1801855.0,	3.68926e+20	3771355.0,3500717.0,3455674.0,	0.482956	0.696512	0.00254754	0.00999589	2188162	2.86196e+06	1.80606e+06	3.57592e+06	1.30793	1.97995	TRIO and F-actin-binding protein OS=Homo sapiens GN=TRIOBP PE=1 SV=3
Q9H2D6-2	TRIOBP	3.57613e+20	1834638.0,1781701.0,1801855.0,	3.68926e+20	3771355.0,3500717.0,3455674.0,	0.482956	0.696512	0.00254754	0.00999589	2188162	2.86196e+06	1.80606e+06	3.57592e+06	1.30793	1.97995	Isoform 3 of TRIO and F-actin-binding protein OS=Homo sapiens GN=TRIOBP
Q9H2D6-3	TRIOBP	3.57613e+20	1834638.0,1781701.0,1801855.0,	3.68926e+20	3771355.0,3500717.0,3455674.0,	0.482956	0.696512	0.00254754	0.00999589	2188162	2.86196e+06	1.80606e+06	3.57592e+06	1.30793	1.97995	Isoform 4 of TRIO and F-actin-binding protein OS=Homo sapiens GN=TRIOBP
Q9H2D6-7	TRIOBP	3.57613e+20	1834638.0,1781701.0,1801855.0,	3.68926e+20	3771355.0,3500717.0,3455674.0,	0.482956	0.696512	0.00254754	0.00999589	2188162	2.86196e+06	1.80606e+06	3.57592e+06	1.30793	1.97995	Isoform 7 of TRIO and F-actin-binding protein OS=Homo sapiens GN=TRIOBP
K7EM91	SPINT2	7.31866e+17	375465.0,380987.0,351092.0,	7.24608e+17	740731.0,680892.0,769436.0,	0.482849	0.696512	0.00234852	0.0095844	446059	577578	369181	730353	1.29485	1.9783	Kunitz-type protease inhibitor 2 OS=Homo sapiens GN=SPINT2 PE=1 SV=1
K7ES27	SPINT2	7.31866e+17	375465.0,380987.0,351092.0,	7.24608e+17	740731.0,680892.0,769436.0,	0.482849	0.696512	0.00234852	0.0095844	446059	577578	369181	730353	1.29485	1.9783	Kunitz-type protease inhibitor 2 (Fragment) OS=Homo sapiens GN=SPINT2 PE=1 SV=1
O43291	SPINT2	7.31866e+17	375465.0,380987.0,351092.0,	7.24608e+17	740731.0,680892.0,769436.0,	0.482849	0.696512	0.00234852	0.0095844	446059	577578	369181	730353	1.29485	1.9783	Kunitz-type protease inhibitor 2 OS=Homo sapiens GN=SPINT2 PE=1 SV=2
O43291-2	SPINT2	7.31866e+17	375465.0,380987.0,351092.0,	7.24608e+17	740731.0,680892.0,769436.0,	0.482849	0.696512	0.00234852	0.0095844	446059	577578	369181	730353	1.29485	1.9783	Isoform 2 of Kunitz-type protease inhibitor 2 OS=Homo sapiens GN=SPINT2
Q8NFX7	STXBP6	4.02589e+17	206538.0,250375.0,216158.0,	4.6424e+17	474570.0,394371.0,462334.0,	0.383525	0.685236	0.00418427	0.0136584	262371	352566	224357	443758	1.34377	1.97791	Syntaxin-binding protein 6 OS=Homo sapiens GN=STXBP6 PE=1 SV=2
Q8NFX7-2	STXBP6	4.02589e+17	206538.0,250375.0,216158.0,	4.6424e+17	474570.0,394371.0,462334.0,	0.383525	0.685236	0.00418427	0.0136584	262371	352566	224357	443758	1.34377	1.97791	Isoform 2 of Syntaxin-binding protein 6 OS=Homo sapiens GN=STXBP6
Q9NQT8	KIF13B	7.16493e+17	367577.0,377511.0,377100.0,	7.26213e+17	742371.0,710895.0,764413.0,	0.449345	0.686182	0.00122602	0.00671845	448400	585489	374063	739226	1.30573	1.97621	Kinesin-like protein KIF13B OS=Homo sapiens GN=KIF13B PE=1 SV=2
G3V2V8	NPC2	1.53033e+21	7850992.0,7858378.0,7937592.0,	1.54944e+22	1.5839174E7,1.4467163E7,1.6421109E7,	0.467913	0.692544	0.00553399	0.0161905	9491512	12318674	7.88232e+06	1.55758e+07	1.29786	1.97604	Epididymal secretory protein E1 (Fragment) OS=Homo sapiens GN=NPC2 PE=1 SV=1
P61916-2	NPC2	1.53033e+21	7850992.0,7858378.0,7937592.0,	1.54944e+22	1.5839174E7,1.4467163E7,1.6421109E7,	0.467913	0.692544	0.00553399	0.0161905	9491512	12318674	7.88232e+06	1.55758e+07	1.29786	1.97604	Isoform 2 of Epididymal secretory protein E1 OS=Homo sapiens GN=NPC2
G3V3D1	NPC2	1.53033e+21	7850992.0,7858378.0,7937592.0,	1.54944e+22	1.5839174E7,1.4467163E7,1.6421109E7,	0.467913	0.692544	0.00553399	0.0161905	9491512	12318674	7.88232e+06	1.55758e+07	1.29786	1.97604	Epididymal secretory protein E1 (Fragment) OS=Homo sapiens GN=NPC2 PE=1 SV=1
G3V3E8	NPC2	1.53033e+21	7850992.0,7858378.0,7937592.0,	1.54944e+22	1.5839174E7,1.4467163E7,1.6421109E7,	0.467913	0.692544	0.00553399	0.0161905	9491512	12318674	7.88232e+06	1.55758e+07	1.29786	1.97604	Epididymal secretory protein E1 OS=Homo sapiens GN=NPC2 PE=1 SV=1
P61916	NPC2	1.53033e+21	7850992.0,7858378.0,7937592.0,	1.54944e+22	1.5839174E7,1.4467163E7,1.6421109E7,	0.467913	0.692544	0.00553399	0.0161905	9491512	12318674	7.88232e+06	1.55758e+07	1.29786	1.97604	Epididymal secretory protein E1 OS=Homo sapiens GN=NPC2 PE=1 SV=1
J3KMY5	NPC2	1.53033e+21	7850992.0,7858378.0,7937592.0,	1.54944e+22	1.5839174E7,1.4467163E7,1.6421109E7,	0.467913	0.692544	0.00553399	0.0161905	9491512	12318674	7.88232e+06	1.55758e+07	1.29786	1.97604	Epididymal secretory protein E1 OS=Homo sapiens GN=NPC2 PE=1 SV=1
E7EMS2	NPC2	1.53033e+21	7850992.0,7858378.0,7937592.0,	1.54944e+22	1.5839174E7,1.4467163E7,1.6421109E7,	0.467913	0.692544	0.00553399	0.0161905	9491512	12318674	7.88232e+06	1.55758e+07	1.29786	1.97604	Epididymal secretory protein E1 OS=Homo sapiens GN=NPC2 PE=1 SV=1
Q86UU0-3	BCL9L	384241479717103	19711.0,20827.0,17890.0,	376543197422040	38491.0,38367.0,38479.0,	0.472926	0.694468	0.00199216	0.00873593	23441.3	30556	19476	38445.7	1.30351	1.974	Isoform 3 of B-cell CLL/lymphoma 9-like protein OS=Homo sapiens GN=BCL9L
Q86UU0	BCL9L	384241479717103	19711.0,20827.0,17890.0,	376543197422040	38491.0,38367.0,38479.0,	0.472926	0.694468	0.00199216	0.00873593	23441.3	30556	19476	38445.7	1.30351	1.974	B-cell CLL/lymphoma 9-like protein OS=Homo sapiens GN=BCL9L PE=1 SV=1
Q86UU0-4	BCL9L	384241479717103	19711.0,20827.0,17890.0,	376543197422040	38491.0,38367.0,38479.0,	0.472926	0.694468	0.00199216	0.00873593	23441.3	30556	19476	38445.7	1.30351	1.974	Isoform 4 of B-cell CLL/lymphoma 9-like protein OS=Homo sapiens GN=BCL9L
Q86UU0-2	BCL9L	384241479717103	19711.0,20827.0,17890.0,	376543197422040	38491.0,38367.0,38479.0,	0.472926	0.694468	0.00199216	0.00873593	23441.3	30556	19476	38445.7	1.30351	1.974	Isoform 2 of B-cell CLL/lymphoma 9-like protein OS=Homo sapiens GN=BCL9L
A0A087WZX0	BCL9L	384241479717103	19711.0,20827.0,17890.0,	376543197422040	38491.0,38367.0,38479.0,	0.472926	0.694468	0.00199216	0.00873593	23441.3	30556	19476	38445.7	1.30351	1.974	B-cell CLL/lymphoma 9-like protein OS=Homo sapiens GN=BCL9L PE=1 SV=1
Q5M775-2	SPECC1	2.34933e+19	1205262.0,1207005.0,1186136.0,	2.32466e+20	2376386.0,2338715.0,2387177.0,	0.47314	0.694537	1.169e-05	0.00102862	1446925	1.88031e+06	1.19947e+06	2367426	1.29952	1.97373	Isoform 2 of Cytospin-B OS=Homo sapiens GN=SPECC1
Q5M775	SPECC1	2.34933e+19	1205262.0,1207005.0,1186136.0,	2.32466e+20	2376386.0,2338715.0,2387177.0,	0.47314	0.694537	1.169e-05	0.00102862	1446925	1.88031e+06	1.19947e+06	2367426	1.29952	1.97373	Cytospin-B OS=Homo sapiens GN=SPECC1 PE=1 SV=1
P31431-2	SDC4	23152756214644	11877.0,10643.0,15318.0,	222322005215970	22726.0,24061.0,27882.0,	0.449897	0.686449	0.00428192	0.0138061	15119.3	19418	12612.7	24889.7	1.28432	1.97339	Isoform 2 of Syndecan-4 OS=Homo sapiens GN=SDC4
P31431	SDC4	23152756214644	11877.0,10643.0,15318.0,	222322005215970	22726.0,24061.0,27882.0,	0.449897	0.686449	0.00428192	0.0138061	15119.3	19418	12612.7	24889.7	1.28432	1.97339	Syndecan-4 OS=Homo sapiens GN=SDC4 PE=1 SV=2
A0A087WXM8	BCAM	2.46583e+16	126502.0,129276.0,125863.0,	2.46894e+17	252388.0,232013.0,268377.0,	0.467269	0.692262	0.00672677	0.0184213	152917	197987	127214	250926	1.29474	1.97248	Basal cell adhesion molecule OS=Homo sapiens GN=BCAM PE=1 SV=1
P50895	BCAM	2.46583e+16	126502.0,129276.0,125863.0,	2.46894e+17	252388.0,232013.0,268377.0,	0.467269	0.692262	0.00672677	0.0184213	152917	197987	127214	250926	1.29474	1.97248	Basal cell adhesion molecule OS=Homo sapiens GN=BCAM PE=1 SV=2
P10253	GAA	3.42311e+20	1756139.0,1615736.0,1771698.0,	3.26017e+20	3332711.0,3135639.0,3676489.0,	0.509917	0.70653	0.005181	0.015554	2.08824e+06	2.65967e+06	1.71452e+06	3381613	1.27364	1.97233	Lysosomal alpha-glucosidase OS=Homo sapiens GN=GAA PE=1 SV=4
Q9UIS9-9	MBD1	1082845192153077	55550.0,73079.0,55520.0,	1.14121e+16	116658.0,129265.0,116964.0,	0.351445	0.685236	0.00177307	0.00821885	71094	96279.7	61383	120962	1.35426	1.97062	Isoform 9 of Methyl-CpG-binding domain protein 1 OS=Homo sapiens GN=MBD1
Q9UIS9-10	MBD1	1082845192153077	55550.0,73079.0,55520.0,	1.14121e+16	116658.0,129265.0,116964.0,	0.351445	0.685236	0.00177307	0.00821885	71094	96279.7	61383	120962	1.35426	1.97062	Isoform 10 of Methyl-CpG-binding domain protein 1 OS=Homo sapiens GN=MBD1
Q9UIS9-8	MBD1	1082845192153077	55550.0,73079.0,55520.0,	1.14121e+16	116658.0,129265.0,116964.0,	0.351445	0.685236	0.00177307	0.00821885	71094	96279.7	61383	120962	1.35426	1.97062	Isoform 8 of Methyl-CpG-binding domain protein 1 OS=Homo sapiens GN=MBD1
A0A0A0MS90	MBD1	1082845192153077	55550.0,73079.0,55520.0,	1.14121e+16	116658.0,129265.0,116964.0,	0.351445	0.685236	0.00177307	0.00821885	71094	96279.7	61383	120962	1.35426	1.97062	Methyl-CpG-binding domain protein 1 OS=Homo sapiens GN=MBD1 PE=1 SV=1
Q9UIS9-7	MBD1	1082845192153077	55550.0,73079.0,55520.0,	1.14121e+16	116658.0,129265.0,116964.0,	0.351445	0.685236	0.00177307	0.00821885	71094	96279.7	61383	120962	1.35426	1.97062	Isoform 7 of Methyl-CpG-binding domain protein 1 OS=Homo sapiens GN=MBD1
Q9UIS9-6	MBD1	1082845192153077	55550.0,73079.0,55520.0,	1.14121e+16	116658.0,129265.0,116964.0,	0.351445	0.685236	0.00177307	0.00821885	71094	96279.7	61383	120962	1.35426	1.97062	Isoform 6 of Methyl-CpG-binding domain protein 1 OS=Homo sapiens GN=MBD1
Q9UIS9-5	MBD1	1082845192153077	55550.0,73079.0,55520.0,	1.14121e+16	116658.0,129265.0,116964.0,	0.351445	0.685236	0.00177307	0.00821885	71094	96279.7	61383	120962	1.35426	1.97062	Isoform 5 of Methyl-CpG-binding domain protein 1 OS=Homo sapiens GN=MBD1
Q9UIS9-4	MBD1	1082845192153077	55550.0,73079.0,55520.0,	1.14121e+16	116658.0,129265.0,116964.0,	0.351445	0.685236	0.00177307	0.00821885	71094	96279.7	61383	120962	1.35426	1.97062	Isoform 4 of Methyl-CpG-binding domain protein 1 OS=Homo sapiens GN=MBD1
Q9UIS9-2	MBD1	1082845192153077	55550.0,73079.0,55520.0,	1.14121e+16	116658.0,129265.0,116964.0,	0.351445	0.685236	0.00177307	0.00821885	71094	96279.7	61383	120962	1.35426	1.97062	Isoform 2 of Methyl-CpG-binding domain protein 1 OS=Homo sapiens GN=MBD1
Q9UIS9-12	MBD1	1082845192153077	55550.0,73079.0,55520.0,	1.14121e+16	116658.0,129265.0,116964.0,	0.351445	0.685236	0.00177307	0.00821885	71094	96279.7	61383	120962	1.35426	1.97062	Isoform 12 of Methyl-CpG-binding domain protein 1 OS=Homo sapiens GN=MBD1
Q9UIS9-11	MBD1	1082845192153077	55550.0,73079.0,55520.0,	1.14121e+16	116658.0,129265.0,116964.0,	0.351445	0.685236	0.00177307	0.00821885	71094	96279.7	61383	120962	1.35426	1.97062	Isoform 11 of Methyl-CpG-binding domain protein 1 OS=Homo sapiens GN=MBD1
Q9UIS9	MBD1	1082845192153077	55550.0,73079.0,55520.0,	1.14121e+16	116658.0,129265.0,116964.0,	0.351445	0.685236	0.00177307	0.00821885	71094	96279.7	61383	120962	1.35426	1.97062	Methyl-CpG-binding domain protein 1 OS=Homo sapiens GN=MBD1 PE=1 SV=2
Q07065	CKAP4	8.45036e+23	4.3352415E7,4.2255235E7,4.1194941E7,	8.51059e+23	8.699975E7,8.1579132E7,8.0921729E7,	0.500249	0.701857	0.000943892	0.00579346	5.13018e+07	6.64797e+07	4.22675e+07	8.31669e+07	1.29585	1.96763	Cytoskeleton-associated protein 4 OS=Homo sapiens GN=CKAP4 PE=1 SV=2
Q15149-3	PLEC	6.53013e+20	3350104.0,3488254.0,3441747.0,	7.37378e+20	7537855.0,6794056.0,5889505.0,	0.464547	0.690527	0.0194516	0.0389103	4099541	5469639	3.4267e+06	6740472	1.33421	1.96704	Isoform 3 of Plectin OS=Homo sapiens GN=PLEC
Q15149-4	PLEC	6.53013e+20	3350104.0,3488254.0,3441747.0,	7.37378e+20	7537855.0,6794056.0,5889505.0,	0.464547	0.690527	0.0194516	0.0389103	4099541	5469639	3.4267e+06	6740472	1.33421	1.96704	Isoform 4 of Plectin OS=Homo sapiens GN=PLEC
Q15149-9	PLEC	6.53013e+20	3350104.0,3488254.0,3441747.0,	7.37378e+20	7537855.0,6794056.0,5889505.0,	0.464547	0.690527	0.0194516	0.0389103	4099541	5469639	3.4267e+06	6740472	1.33421	1.96704	Isoform 9 of Plectin OS=Homo sapiens GN=PLEC
Q15149-8	PLEC	6.53013e+20	3350104.0,3488254.0,3441747.0,	7.37378e+20	7537855.0,6794056.0,5889505.0,	0.464547	0.690527	0.0194516	0.0389103	4099541	5469639	3.4267e+06	6740472	1.33421	1.96704	Isoform 8 of Plectin OS=Homo sapiens GN=PLEC
Q15149-7	PLEC	6.53013e+20	3350104.0,3488254.0,3441747.0,	7.37378e+20	7537855.0,6794056.0,5889505.0,	0.464547	0.690527	0.0194516	0.0389103	4099541	5469639	3.4267e+06	6740472	1.33421	1.96704	Isoform 7 of Plectin OS=Homo sapiens GN=PLEC
Q15149	PLEC	6.53013e+20	3350104.0,3488254.0,3441747.0,	7.37378e+20	7537855.0,6794056.0,5889505.0,	0.464547	0.690527	0.0194516	0.0389103	4099541	5469639	3.4267e+06	6740472	1.33421	1.96704	Plectin OS=Homo sapiens GN=PLEC PE=1 SV=3
Q15149-6	PLEC	6.53013e+20	3350104.0,3488254.0,3441747.0,	7.37378e+20	7537855.0,6794056.0,5889505.0,	0.464547	0.690527	0.0194516	0.0389103	4099541	5469639	3.4267e+06	6740472	1.33421	1.96704	Isoform 6 of Plectin OS=Homo sapiens GN=PLEC
Q15149-5	PLEC	6.53013e+20	3350104.0,3488254.0,3441747.0,	7.37378e+20	7537855.0,6794056.0,5889505.0,	0.464547	0.690527	0.0194516	0.0389103	4099541	5469639	3.4267e+06	6740472	1.33421	1.96704	Isoform 5 of Plectin OS=Homo sapiens GN=PLEC
Q15149-2	PLEC	6.53013e+20	3350104.0,3488254.0,3441747.0,	7.37378e+20	7537855.0,6794056.0,5889505.0,	0.464547	0.690527	0.0194516	0.0389103	4099541	5469639	3.4267e+06	6740472	1.33421	1.96704	Isoform 2 of Plectin OS=Homo sapiens GN=PLEC
Q7Z2K6	ERMP1	6.86257e+20	3520663.0,3671663.0,3696208.0,	6.93193e+20	7086184.0,7027460.0,7264183.0,	0.445294	0.686035	4.89938e-06	0.000998518	4.33487e+06	5.64965e+06	3.62951e+06	7.12594e+06	1.3033	1.96333	Endoplasmic reticulum metallopeptidase 1 OS=Homo sapiens GN=ERMP1 PE=1 SV=2
P40121	CAPG	945353306848559	48498.0,46543.0,50794.0,	943457180759125	96443.0,86165.0,103226.0,	0.492795	0.698604	0.00807834	0.0206591	58720.7	75092.3	48611.7	95278	1.27881	1.95998	Macrophage-capping protein OS=Homo sapiens GN=CAPG PE=1 SV=2
P40121-2	CAPG	945353306848559	48498.0,46543.0,50794.0,	943457180759125	96443.0,86165.0,103226.0,	0.492795	0.698604	0.00807834	0.0206591	58720.7	75092.3	48611.7	95278	1.27881	1.95998	Isoform 2 of Macrophage-capping protein OS=Homo sapiens GN=CAPG
Q8TF74	WIPF2	2208357070197284	113292.0,99512.0,101763.0,	1.94962e+17	199297.0,203443.0,213685.0,	0.569294	0.73119	7.61418e-05	0.00163643	129607	162299	104856	205475	1.25224	1.9596	WAS/WASL-interacting protein family member 2 OS=Homo sapiens GN=WIPF2 PE=1 SV=1
A0A0A0MSD6	TENM3	3.03377e+17	155638.0,166712.0,151108.0,	3.11131e+17	318054.0,306693.0,302836.0,	0.46122	0.689269	2.02736e-05	0.00119108	188759	246723	157819	309194	1.30708	1.95917	Teneurin-3 OS=Homo sapiens GN=TENM3 PE=1 SV=1
Q9P273	TENM3	3.03377e+17	155638.0,166712.0,151108.0,	3.11131e+17	318054.0,306693.0,302836.0,	0.46122	0.689269	2.02736e-05	0.00119108	188759	246723	157819	309194	1.30708	1.95917	Teneurin-3 OS=Homo sapiens GN=TENM3 PE=2 SV=3
P27987	ITPKB	539222003124655	27663.0,28194.0,25790.0,	548044958025305	56023.0,59494.0,44180.0,	0.500436	0.701857	0.0278423	0.0512008	32869.3	43229.7	27215.7	53232.3	1.3152	1.95594	Inositol-trisphosphate 3-kinase B OS=Homo sapiens GN=ITPKB PE=1 SV=5
P27987-2	ITPKB	539222003124655	27663.0,28194.0,25790.0,	548044958025305	56023.0,59494.0,44180.0,	0.500436	0.701857	0.0278423	0.0512008	32869.3	43229.7	27215.7	53232.3	1.3152	1.95594	Isoform 2 of Inositol-trisphosphate 3-kinase B OS=Homo sapiens GN=ITPKB
P43007	SLC1A4	2.73136e+17	140124.0,156780.0,150094.0,	2.7731e+17	283480.0,276490.0,314251.0,	0.414901	0.685236	0.0024542	0.00977182	176003	229239	148999	291407	1.30247	1.95576	Neutral amino acid transporter A OS=Homo sapiens GN=SLC1A4 PE=1 SV=1
P48681	NES	1394025364578769	71516.0,75507.0,82396.0,	1.50438e+16	153785.0,146972.0,147629.0,	0.423922	0.685236	0.000110977	0.00191895	90605.3	119158	76473	149462	1.31514	1.95444	Nestin OS=Homo sapiens GN=NES PE=1 SV=2
P84157-3	MXRA7	1.95331e+19	1002091.0,1052705.0,1060629.0,	1.92022e+20	1962945.0,1943487.0,2173146.0,	0.452031	0.686528	0.00365335	0.0124866	1.23838e+06	1.59484e+06	1038475	2026526	1.28784	1.95144	Isoform 3 of Matrix-remodeling-associated protein 7 OS=Homo sapiens GN=MXRA7
Q13057	COASY	1.0034e+21	5147678.0,5328576.0,5524181.0,	9.8675e+20	1.0087072E7,9926341.0,1.1185776E7,	0.456392	0.687207	0.00375741	0.0127553	6.3669e+06	8.18214e+06	5.33348e+06	1.03997e+07	1.28511	1.9499	Bifunctional coenzyme A synthase OS=Homo sapiens GN=COASY PE=1 SV=4
Q13057-2	COASY	1.0034e+21	5147678.0,5328576.0,5524181.0,	9.8675e+20	1.0087072E7,9926341.0,1.1185776E7,	0.456392	0.687207	0.00375741	0.0127553	6.3669e+06	8.18214e+06	5.33348e+06	1.03997e+07	1.28511	1.9499	Isoform 2 of Bifunctional coenzyme A synthase OS=Homo sapiens GN=COASY
A0A087WUQ6	GPX1	6.347e+20	3256165.0,3095374.0,3162109.0,	6.06492e+20	6199877.0,5764144.0,6561230.0,	0.527706	0.714383	0.00446383	0.0142244	3.85634e+06	4.8755e+06	3171216	6.17508e+06	1.26428	1.94723	Glutathione peroxidase OS=Homo sapiens GN=GPX1 PE=1 SV=1
P07203	GPX1	6.347e+20	3256165.0,3095374.0,3162109.0,	6.06492e+20	6199877.0,5764144.0,6561230.0,	0.527706	0.714383	0.00446383	0.0142244	3.85634e+06	4.8755e+06	3171216	6.17508e+06	1.26428	1.94723	Glutathione peroxidase 1 OS=Homo sapiens GN=GPX1 PE=1 SV=4
Q92522	H1FX	4.46753e+23	2.2919545E7,2.1666286E7,2.1526833E7,	4.417e+23	4.5152953E7,4.4353379E7,3.9032435E7,	0.533231	0.716357	0.00619415	0.0173822	2.68825e+07	3.44961e+07	2.20376e+07	4.28463e+07	1.28322	1.94424	Histone H1x OS=Homo sapiens GN=H1FX PE=1 SV=1
Q9UH99	SUN2	3.27671e+20	1681029.0,1690492.0,1476026.0,	3.35939e+20	3434146.0,3055971.0,2921273.0,	0.532745	0.716357	0.00378336	0.0128071	1.96293e+06	2.52643e+06	1615849	3137130	1.28707	1.94147	SUN domain-containing protein 2 OS=Homo sapiens GN=SUN2 PE=1 SV=3
Q9UH99-2	SUN2	3.27671e+20	1681029.0,1690492.0,1476026.0,	3.35939e+20	3434146.0,3055971.0,2921273.0,	0.532745	0.716357	0.00378336	0.0128071	1.96293e+06	2.52643e+06	1615849	3137130	1.28707	1.94147	Isoform 2 of SUN domain-containing protein 2 OS=Homo sapiens GN=SUN2
P52630-4	STAT2	1.27552e+18	654371.0,647938.0,656611.0,	1.27795e+19	1306386.0,1255413.0,1238372.0,	0.501688	0.702979	0.000942058	0.00579346	787852	1.01115e+06	652973	1.26672e+06	1.28342	1.93993	Isoform 2 of Signal transducer and activator of transcription 2 OS=Homo sapiens GN=STAT2
P52630	STAT2	1.27552e+18	654371.0,647938.0,656611.0,	1.27795e+19	1306386.0,1255413.0,1238372.0,	0.501688	0.702979	0.000942058	0.00579346	787852	1.01115e+06	652973	1.26672e+06	1.28342	1.93993	Signal transducer and activator of transcription 2 OS=Homo sapiens GN=STAT2 PE=1 SV=1
Q86YB8	ERO1B	3.73499e+20	1916139.0,1962375.0,1962659.0,	3.64515e+20	3726261.0,3586784.0,4017884.0,	0.484686	0.697713	0.00430908	0.0138735	2.33515e+06	2.9785e+06	1.94706e+06	3.77698e+06	1.27551	1.93984	ERO1-like protein beta OS=Homo sapiens GN=ERO1B PE=1 SV=2
Q14258	TRIM25	1.99373e+21	1.0228322E7,1.0697936E7,1.04428E7,	2.00741e+23	2.0520803E7,2.0411749E7,1.9878041E7,	0.473785	0.694807	7.46479e-06	0.00100009	1.25069e+07	16156561	1.04564e+07	2.02702e+07	1.29181	1.93855	E3 ubiquitin/ISG15 ligase TRIM25 OS=Homo sapiens GN=TRIM25 PE=1 SV=2
Q8WUI4-7	HDAC7	808893349043230	41497.0,47137.0,45220.0,	793176636856501	81080.0,79638.0,98645.0,	0.423149	0.685236	0.0154552	0.0326878	52536.3	67395.3	44618	86454.3	1.28283	1.93766	Isoform 7 of Histone deacetylase 7 OS=Homo sapiens GN=HDAC7
Q8WUI4-8	HDAC7	808893349043230	41497.0,47137.0,45220.0,	793176636856501	81080.0,79638.0,98645.0,	0.423149	0.685236	0.0154552	0.0326878	52536.3	67395.3	44618	86454.3	1.28283	1.93766	Isoform 8 of Histone deacetylase 7 OS=Homo sapiens GN=HDAC7
Q8WUI4-5	HDAC7	808893349043230	41497.0,47137.0,45220.0,	793176636856501	81080.0,79638.0,98645.0,	0.423149	0.685236	0.0154552	0.0326878	52536.3	67395.3	44618	86454.3	1.28283	1.93766	Isoform 5 of Histone deacetylase 7 OS=Homo sapiens GN=HDAC7
Q8WUI4-10	HDAC7	808893349043230	41497.0,47137.0,45220.0,	793176636856501	81080.0,79638.0,98645.0,	0.423149	0.685236	0.0154552	0.0326878	52536.3	67395.3	44618	86454.3	1.28283	1.93766	Isoform 10 of Histone deacetylase 7 OS=Homo sapiens GN=HDAC7
Q8WUI4-3	HDAC7	808893349043230	41497.0,47137.0,45220.0,	793176636856501	81080.0,79638.0,98645.0,	0.423149	0.685236	0.0154552	0.0326878	52536.3	67395.3	44618	86454.3	1.28283	1.93766	Isoform 3 of Histone deacetylase 7 OS=Homo sapiens GN=HDAC7
J3KPH8	HDAC7	808893349043230	41497.0,47137.0,45220.0,	793176636856501	81080.0,79638.0,98645.0,	0.423149	0.685236	0.0154552	0.0326878	52536.3	67395.3	44618	86454.3	1.28283	1.93766	Histone deacetylase OS=Homo sapiens GN=HDAC7 PE=1 SV=1
Q8WUI4-6	HDAC7	808893349043230	41497.0,47137.0,45220.0,	793176636856501	81080.0,79638.0,98645.0,	0.423149	0.685236	0.0154552	0.0326878	52536.3	67395.3	44618	86454.3	1.28283	1.93766	Isoform 6 of Histone deacetylase 7 OS=Homo sapiens GN=HDAC7
Q8WUI4-4	HDAC7	808893349043230	41497.0,47137.0,45220.0,	793176636856501	81080.0,79638.0,98645.0,	0.423149	0.685236	0.0154552	0.0326878	52536.3	67395.3	44618	86454.3	1.28283	1.93766	Isoform 4 of Histone deacetylase 7 OS=Homo sapiens GN=HDAC7
Q8WUI4	HDAC7	808893349043230	41497.0,47137.0,45220.0,	793176636856501	81080.0,79638.0,98645.0,	0.423149	0.685236	0.0154552	0.0326878	52536.3	67395.3	44618	86454.3	1.28283	1.93766	Histone deacetylase 7 OS=Homo sapiens GN=HDAC7 PE=1 SV=2
P01889	HLA-B	2.5053e+19	1285276.0,1348675.0,1353153.0,	2.43117e+20	2485261.0,2456220.0,2783226.0,	0.467848	0.692544	0.00530657	0.0157716	1.58569e+06	2.02406e+06	1.32903e+06	2.5749e+06	1.27646	1.93742	HLA class I histocompatibility antigen, B-7 alpha chain OS=Homo sapiens GN=HLA-B PE=1 SV=3
P11166	SLC2A1	3.14822e+20	1615110.0,1724543.0,1692273.0,	3.12183e+20	3191301.0,3205687.0,3341628.0,	0.459803	0.689269	3.27002e-05	0.00122064	1.99707e+06	2.56909e+06	1.67731e+06	3.24621e+06	1.28643	1.93537	Solute carrier family 2, facilitated glucose transporter member 1 OS=Homo sapiens GN=SLC2A1 PE=1 SV=2
Q92804	TAF15	2.21223e+21	1.1349255E7,8066208.0,1.0209135E7,	1.5936e+23	1.629058E7,2.0636655E7,2.0405725E7,	0.682172	0.797235	0.00805719	0.0206454	1.25375e+07	14940405	9874866	1.9111e+07	1.19165	1.93532	TATA-binding protein-associated factor 2N OS=Homo sapiens GN=TAF15 PE=1 SV=1
Q92804-2	TAF15	2.21223e+21	1.1349255E7,8066208.0,1.0209135E7,	1.5936e+23	1.629058E7,2.0636655E7,2.0405725E7,	0.682172	0.797235	0.00805719	0.0206454	1.25375e+07	14940405	9874866	1.9111e+07	1.19165	1.93532	Isoform Short of TATA-binding protein-associated factor 2N OS=Homo sapiens GN=TAF15
P49441	INPP1	2.35239e+19	1206832.0,1225343.0,1292260.0,	2.24018e+20	2290033.0,2218224.0,2693107.0,	0.486748	0.698604	0.0137629	0.0301167	1.4861e+06	1.87709e+06	1.24148e+06	2.40045e+06	1.26309	1.93355	Inositol polyphosphate 1-phosphatase OS=Homo sapiens GN=INPP1 PE=1 SV=1
Q3T906-2	GNPTAB	1328934446263831	68177.0,62582.0,66770.0,	1.34816e+16	137816.0,129394.0,114558.0,	0.544307	0.721388	0.00884808	0.0219686	80395.3	102754	65843	127256	1.27811	1.93272	Isoform 2 of N-acetylglucosamine-1-phosphotransferase subunits alpha/beta OS=Homo sapiens GN=GNPTAB
Q3T906	GNPTAB	1328934446263831	68177.0,62582.0,66770.0,	1.34816e+16	137816.0,129394.0,114558.0,	0.544307	0.721388	0.00884808	0.0219686	80395.3	102754	65843	127256	1.27811	1.93272	N-acetylglucosamine-1-phosphotransferase subunits alpha/beta OS=Homo sapiens GN=GNPTAB PE=1 SV=1
O14879	IFIT3	385911382483	1979.0,1601.0,2597.0,	287939062447	2943.0,4687.0,4272.0,	0.559811	0.725375	0.0476904	0.0771637	2493.33	3077.33	2059	3967.33	1.23422	1.92683	Interferon-induced protein with tetratricopeptide repeats 3 OS=Homo sapiens GN=IFIT3 PE=1 SV=1
E7EW69	SEPT10	1.73936e+18	892331.0,841570.0,821595.0,	1.63046e+19	1666744.0,1644715.0,1602230.0,	0.560613	0.725375	1.10635e-05	0.00102305	1.0409e+06	1.30626e+06	851832	1.6379e+06	1.25494	1.92279	Septin-10 OS=Homo sapiens GN=SEPT10 PE=1 SV=1
Q9P0V9-3	SEPT10	1.73936e+18	892331.0,841570.0,821595.0,	1.63046e+19	1666744.0,1644715.0,1602230.0,	0.560613	0.725375	1.10635e-05	0.00102305	1.0409e+06	1.30626e+06	851832	1.6379e+06	1.25494	1.92279	Isoform 3 of Septin-10 OS=Homo sapiens GN=SEPT10
E7EX04	SEPT10	1.73936e+18	892331.0,841570.0,821595.0,	1.63046e+19	1666744.0,1644715.0,1602230.0,	0.560613	0.725375	1.10635e-05	0.00102305	1.0409e+06	1.30626e+06	851832	1.6379e+06	1.25494	1.92279	Septin-10 OS=Homo sapiens GN=SEPT10 PE=1 SV=1
Q9P0V9	SEPT10	1.73936e+18	892331.0,841570.0,821595.0,	1.63046e+19	1666744.0,1644715.0,1602230.0,	0.560613	0.725375	1.10635e-05	0.00102305	1.0409e+06	1.30626e+06	851832	1.6379e+06	1.25494	1.92279	Septin-10 OS=Homo sapiens GN=SEPT10 PE=1 SV=2
B5ME97	SEPT10	1.73936e+18	892331.0,841570.0,821595.0,	1.63046e+19	1666744.0,1644715.0,1602230.0,	0.560613	0.725375	1.10635e-05	0.00102305	1.0409e+06	1.30626e+06	851832	1.6379e+06	1.25494	1.92279	Septin 10, isoform CRA_c OS=Homo sapiens GN=SEPT10 PE=1 SV=2
Q9P0V9-2	SEPT10	1.73936e+18	892331.0,841570.0,821595.0,	1.63046e+19	1666744.0,1644715.0,1602230.0,	0.560613	0.725375	1.10635e-05	0.00102305	1.0409e+06	1.30626e+06	851832	1.6379e+06	1.25494	1.92279	Isoform 2 of Septin-10 OS=Homo sapiens GN=SEPT10
Q08426	EHHADH	7.91586e+17	406102.0,322842.0,392868.0,	6.63704e+17	678471.0,691106.0,787425.0,	0.629141	0.762271	0.00178709	0.00822002	465509	563549	373937	719001	1.21061	1.92278	Peroxisomal bifunctional enzyme OS=Homo sapiens GN=EHHADH PE=1 SV=3
Q08426-2	EHHADH	7.91586e+17	406102.0,322842.0,392868.0,	6.63704e+17	678471.0,691106.0,787425.0,	0.629141	0.762271	0.00178709	0.00822002	465509	563549	373937	719001	1.21061	1.92278	Isoform 2 of Peroxisomal bifunctional enzyme OS=Homo sapiens GN=EHHADH
Q9Y2E5	MAN2B2	458751656917453	23535.0,23321.0,18256.0,	454513184823161	46462.0,38216.0,40437.0,	0.590753	0.74237	0.00389344	0.0130828	26632.3	33486.7	21704	41705	1.25737	1.92154	Epididymis-specific alpha-mannosidase OS=Homo sapiens GN=MAN2B2 PE=1 SV=4
E9PCD7	MAN2B2	458751656917453	23535.0,23321.0,18256.0,	454513184823161	46462.0,38216.0,40437.0,	0.590753	0.74237	0.00389344	0.0130828	26632.3	33486.7	21704	41705	1.25737	1.92154	Alpha-mannosidase OS=Homo sapiens GN=MAN2B2 PE=1 SV=1
Q9HBL7	PLGRKT	1.44064e+18	739081.0,684456.0,731563.0,	1.36899e+19	1399457.0,1410059.0,1329057.0,	0.549007	0.722265	7.50999e-05	0.00162101	875424	1.10177e+06	718367	1.37952e+06	1.25855	1.92036	Plasminogen receptor (KT) OS=Homo sapiens GN=PLGRKT PE=1 SV=1
P55809	OXCT1	2.54317e+22	1.3047084E7,1.3446668E7,1.3443999E7,	2.57056e+23	2.6277658E7,2.3970243E7,2.6415821E7,	0.499043	0.70155	0.00340498	0.0119857	1.59457e+07	2.02704e+07	1.33126e+07	25554574	1.27122	1.91958	Succinyl-CoA:3-ketoacid coenzyme A transferase 1, mitochondrial OS=Homo sapiens GN=OXCT1 PE=1 SV=1
Q15262-4	PTPRK	1.20314e+18	617240.0,604074.0,600754.0,	1.17385e+18	1199971.0,1081761.0,1215693.0,	0.53934	0.718297	0.00516505	0.0155502	735540	923882	607356	1.16581e+06	1.25606	1.91948	Isoform 4 of Receptor-type tyrosine-protein phosphatase kappa OS=Homo sapiens GN=PTPRK
Q15262-3	PTPRK	1.20314e+18	617240.0,604074.0,600754.0,	1.17385e+18	1199971.0,1081761.0,1215693.0,	0.53934	0.718297	0.00516505	0.0155502	735540	923882	607356	1.16581e+06	1.25606	1.91948	Isoform 3 of Receptor-type tyrosine-protein phosphatase kappa OS=Homo sapiens GN=PTPRK
Q15262-2	PTPRK	1.20314e+18	617240.0,604074.0,600754.0,	1.17385e+18	1199971.0,1081761.0,1215693.0,	0.53934	0.718297	0.00516505	0.0155502	735540	923882	607356	1.16581e+06	1.25606	1.91948	Isoform 2 of Receptor-type tyrosine-protein phosphatase kappa OS=Homo sapiens GN=PTPRK
E9PGC5	PTPRK	1.20314e+18	617240.0,604074.0,600754.0,	1.17385e+18	1199971.0,1081761.0,1215693.0,	0.53934	0.718297	0.00516505	0.0155502	735540	923882	607356	1.16581e+06	1.25606	1.91948	Receptor-type tyrosine-protein phosphatase kappa OS=Homo sapiens GN=PTPRK PE=1 SV=1
Q15262	PTPRK	1.20314e+18	617240.0,604074.0,600754.0,	1.17385e+18	1199971.0,1081761.0,1215693.0,	0.53934	0.718297	0.00516505	0.0155502	735540	923882	607356	1.16581e+06	1.25606	1.91948	Receptor-type tyrosine-protein phosphatase kappa OS=Homo sapiens GN=PTPRK PE=1 SV=2
Q5TG12	PTPRK	1.20314e+18	617240.0,604074.0,600754.0,	1.17385e+18	1199971.0,1081761.0,1215693.0,	0.53934	0.718297	0.00516505	0.0155502	735540	923882	607356	1.16581e+06	1.25606	1.91948	Receptor-type tyrosine-protein phosphatase kappa OS=Homo sapiens GN=PTPRK PE=1 SV=1
P30480	HLA-B	2.68843e+20	1379227.0,1435936.0,1445769.0,	2.57485e+20	2632144.0,2575265.0,2968398.0,	0.491689	0.698604	0.00738941	0.0193853	1696909	2.14038e+06	1.42031e+06	2725269	1.26134	1.91878	HLA class I histocompatibility antigen, B-42 alpha chain OS=Homo sapiens GN=HLA-B PE=1 SV=1
Q9H3E2-2	SNX25	1477355684467441	75791.0,80010.0,70547.0,	1.55346e+16	158802.0,143326.0,131967.0,	0.518907	0.710515	0.00691414	0.0186886	90673.3	116791	75449.3	144698	1.28804	1.91782	Isoform 2 of Sorting nexin-25 OS=Homo sapiens GN=SNX25
Q9H3E2	SNX25	1477355684467441	75791.0,80010.0,70547.0,	1.55346e+16	158802.0,143326.0,131967.0,	0.518907	0.710515	0.00691414	0.0186886	90673.3	116791	75449.3	144698	1.28804	1.91782	Sorting nexin-25 OS=Homo sapiens GN=SNX25 PE=1 SV=2
Q2PZI1	DPY19L1	1.5099e+18	774613.0,775589.0,723319.0,	1.5268e+19	1560776.0,1398006.0,1399050.0,	0.539905	0.718496	0.00319537	0.0115487	917465	1.16439e+06	757840	1.45261e+06	1.26913	1.91678	Probable C-mannosyltransferase DPY19L1 OS=Homo sapiens GN=DPY19L1 PE=2 SV=1
P98194-4	ATP2C1	7.55109e+17	387387.0,409567.0,380825.0,	7.69514e+17	786633.0,714686.0,755311.0,	0.504044	0.702983	0.000994516	0.00596287	470051	599239	392593	752210	1.27484	1.916	Isoform 4 of Calcium-transporting ATPase type 2C member 1 OS=Homo sapiens GN=ATP2C1
H0Y9V7	ATP2C1	7.55109e+17	387387.0,409567.0,380825.0,	7.69514e+17	786633.0,714686.0,755311.0,	0.504044	0.702983	0.000994516	0.00596287	470051	599239	392593	752210	1.27484	1.916	Calcium-transporting ATPase type 2C member 1 (Fragment) OS=Homo sapiens GN=ATP2C1 PE=1 SV=1
B4E2Q0	ATP2C1	7.55109e+17	387387.0,409567.0,380825.0,	7.69514e+17	786633.0,714686.0,755311.0,	0.504044	0.702983	0.000994516	0.00596287	470051	599239	392593	752210	1.27484	1.916	Calcium-transporting ATPase OS=Homo sapiens GN=ATP2C1 PE=1 SV=1
P98194-3	ATP2C1	7.55109e+17	387387.0,409567.0,380825.0,	7.69514e+17	786633.0,714686.0,755311.0,	0.504044	0.702983	0.000994516	0.00596287	470051	599239	392593	752210	1.27484	1.916	Isoform 3 of Calcium-transporting ATPase type 2C member 1 OS=Homo sapiens GN=ATP2C1
P98194	ATP2C1	7.55109e+17	387387.0,409567.0,380825.0,	7.69514e+17	786633.0,714686.0,755311.0,	0.504044	0.702983	0.000994516	0.00596287	470051	599239	392593	752210	1.27484	1.916	Calcium-transporting ATPase type 2C member 1 OS=Homo sapiens GN=ATP2C1 PE=1 SV=3
P98194-2	ATP2C1	7.55109e+17	387387.0,409567.0,380825.0,	7.69514e+17	786633.0,714686.0,755311.0,	0.504044	0.702983	0.000994516	0.00596287	470051	599239	392593	752210	1.27484	1.916	Isoform 2 of Calcium-transporting ATPase type 2C member 1 OS=Homo sapiens GN=ATP2C1
P98194-6	ATP2C1	7.55109e+17	387387.0,409567.0,380825.0,	7.69514e+17	786633.0,714686.0,755311.0,	0.504044	0.702983	0.000994516	0.00596287	470051	599239	392593	752210	1.27484	1.916	Isoform 6 of Calcium-transporting ATPase type 2C member 1 OS=Homo sapiens GN=ATP2C1
P98194-7	ATP2C1	7.55109e+17	387387.0,409567.0,380825.0,	7.69514e+17	786633.0,714686.0,755311.0,	0.504044	0.702983	0.000994516	0.00596287	470051	599239	392593	752210	1.27484	1.916	Isoform 7 of Calcium-transporting ATPase type 2C member 1 OS=Homo sapiens GN=ATP2C1
P98194-8	ATP2C1	7.55109e+17	387387.0,409567.0,380825.0,	7.69514e+17	786633.0,714686.0,755311.0,	0.504044	0.702983	0.000994516	0.00596287	470051	599239	392593	752210	1.27484	1.916	Isoform 8 of Calcium-transporting ATPase type 2C member 1 OS=Homo sapiens GN=ATP2C1
P98194-9	ATP2C1	7.55109e+17	387387.0,409567.0,380825.0,	7.69514e+17	786633.0,714686.0,755311.0,	0.504044	0.702983	0.000994516	0.00596287	470051	599239	392593	752210	1.27484	1.916	Isoform 9 of Calcium-transporting ATPase type 2C member 1 OS=Homo sapiens GN=ATP2C1
P98194-5	ATP2C1	7.55109e+17	387387.0,409567.0,380825.0,	7.69514e+17	786633.0,714686.0,755311.0,	0.504044	0.702983	0.000994516	0.00596287	470051	599239	392593	752210	1.27484	1.916	Isoform 5 of Calcium-transporting ATPase type 2C member 1 OS=Homo sapiens GN=ATP2C1
P52799	EFNB2	3.63809e+17	186643.0,180606.0,190795.0,	3.19465e+17	326574.0,348182.0,394024.0,	0.540771	0.71893	0.0119717	0.0272475	224839	278435	186015	356260	1.23837	1.91523	Ephrin-B2 OS=Homo sapiens GN=EFNB2 PE=1 SV=1
P02647	APOA1	1.46483e+18	751494.0,1119539.0,968021.0,	1.3668e+20	1397212.0,2000750.0,2037522.0,	0.256352	0.685236	0.034305	0.0601054	1.06187e+06	1.40038e+06	946351	1811828	1.31878	1.91454	Apolipoprotein A-I OS=Homo sapiens GN=APOA1 PE=1 SV=1
F8W696	APOA1	1.46483e+18	751494.0,1119539.0,968021.0,	1.3668e+20	1397212.0,2000750.0,2037522.0,	0.256352	0.685236	0.034305	0.0601054	1.06187e+06	1.40038e+06	946351	1811828	1.31878	1.91454	Apolipoprotein A-I OS=Homo sapiens GN=APOA1 PE=1 SV=1
Q9NP72	RAB18	1.39489e+21	7156114.0,7506880.0,7667586.0,	1.38427e+22	1.4150703E7,1.3803241E7,1.4787002E7,	0.482051	0.696512	0.000227866	0.00272196	8.87074e+06	11271689	7.44353e+06	14246982	1.27066	1.91401	Ras-related protein Rab-18 OS=Homo sapiens GN=RAB18 PE=1 SV=1
Q9NP72-2	RAB18	1.39489e+21	7156114.0,7506880.0,7667586.0,	1.38427e+22	1.4150703E7,1.3803241E7,1.4787002E7,	0.482051	0.696512	0.000227866	0.00272196	8.87074e+06	11271689	7.44353e+06	14246982	1.27066	1.91401	Isoform 2 of Ras-related protein Rab-18 OS=Homo sapiens GN=RAB18
Q14108	SCARB2	3.58256e+20	1837938.0,2107830.0,1974887.0,	3.72156e+20	3804375.0,3658006.0,3867677.0,	0.44019	0.686035	7.76682e-05	0.00165575	2.32268e+06	2.99508e+06	1.97355e+06	3776686	1.28949	1.91365	Lysosome membrane protein 2 OS=Homo sapiens GN=SCARB2 PE=1 SV=2
Q14517	FAT1	1805665442285102	92634.0,76599.0,89020.0,	1.70868e+16	174669.0,162061.0,157424.0,	0.606038	0.749031	0.000381046	0.00352758	106697	132030	86084.3	164718	1.23743	1.91345	Protocadherin Fat 1 OS=Homo sapiens GN=FAT1 PE=1 SV=2
A0A087WVP1	FAT1	1805665442285102	92634.0,76599.0,89020.0,	1.70868e+16	174669.0,162061.0,157424.0,	0.606038	0.749031	0.000381046	0.00352758	106697	132030	86084.3	164718	1.23743	1.91345	Protocadherin Fat 1 OS=Homo sapiens GN=FAT1 PE=1 SV=1
Q9ULJ8-5	PPP1R9A	800173583243848	41050.0,50434.0,45867.0,	828687698648980	84712.0,92381.0,85515.0,	0.396851	0.685236	0.000351682	0.00337168	53232.3	69611.3	45783.7	87536	1.30769	1.91195	Isoform 5 of Neurabin-1 OS=Homo sapiens GN=PPP1R9A
Q9ULJ8-4	PPP1R9A	800173583243848	41050.0,50434.0,45867.0,	828687698648980	84712.0,92381.0,85515.0,	0.396851	0.685236	0.000351682	0.00337168	53232.3	69611.3	45783.7	87536	1.30769	1.91195	Isoform 4 of Neurabin-1 OS=Homo sapiens GN=PPP1R9A
Q9ULJ8-3	PPP1R9A	800173583243848	41050.0,50434.0,45867.0,	828687698648980	84712.0,92381.0,85515.0,	0.396851	0.685236	0.000351682	0.00337168	53232.3	69611.3	45783.7	87536	1.30769	1.91195	Isoform 3 of Neurabin-1 OS=Homo sapiens GN=PPP1R9A
Q9ULJ8	PPP1R9A	800173583243848	41050.0,50434.0,45867.0,	828687698648980	84712.0,92381.0,85515.0,	0.396851	0.685236	0.000351682	0.00337168	53232.3	69611.3	45783.7	87536	1.30769	1.91195	Neurabin-1 OS=Homo sapiens GN=PPP1R9A PE=1 SV=2
Q96C24	SYTL4	613661983027704	31482.0,27911.0,28979.0,	583514344232699	59649.0,52129.0,57089.0,	0.600993	0.746248	0.00197112	0.00869028	36300	44830.7	29457.3	56289	1.235	1.91087	Synaptotagmin-like protein 4 OS=Homo sapiens GN=SYTL4 PE=1 SV=2
Q9BT23	LIMD2	1353573760457568	69441.0,52929.0,60219.0,	1104819734068083	112939.0,116805.0,118867.0,	0.675361	0.792015	0.00349165	0.0121658	76843	91968	60863	116204	1.19683	1.90927	LIM domain-containing protein 2 OS=Homo sapiens GN=LIMD2 PE=1 SV=1
J3QQM5	LIMD2	1353573760457568	69441.0,52929.0,60219.0,	1104819734068083	112939.0,116805.0,118867.0,	0.675361	0.792015	0.00349165	0.0121658	76843	91968	60863	116204	1.19683	1.90927	LIM domain-containing protein 2 (Fragment) OS=Homo sapiens GN=LIMD2 PE=1 SV=1
Q96C34-2	RUNDC1	2.12448e+16	108990.0,113602.0,106856.0,	2.1472e+17	219498.0,192970.0,216059.0,	0.521396	0.711134	0.00486707	0.0149843	131770	166428	109816	209509	1.26302	1.90782	Isoform 2 of RUN domain-containing protein 1 OS=Homo sapiens GN=RUNDC1
Q96C34	RUNDC1	2.12448e+16	108990.0,113602.0,106856.0,	2.1472e+17	219498.0,192970.0,216059.0,	0.521396	0.711134	0.00486707	0.0149843	131770	166428	109816	209509	1.26302	1.90782	RUN domain-containing protein 1 OS=Homo sapiens GN=RUNDC1 PE=1 SV=3
H7C3G9	NAGK	3.51979e+20	1805737.0,1972937.0,1925094.0,	3.46671e+20	3543846.0,3466818.0,3862699.0,	0.473003	0.694468	0.00171728	0.00813044	2.25394e+06	2856066	1901256	3.62445e+06	1.26714	1.90635	N-acetyl-D-glucosamine kinase OS=Homo sapiens GN=NAGK PE=1 SV=2
C9JEV6	NAGK	3.51979e+20	1805737.0,1972937.0,1925094.0,	3.46671e+20	3543846.0,3466818.0,3862699.0,	0.473003	0.694468	0.00171728	0.00813044	2.25394e+06	2856066	1901256	3.62445e+06	1.26714	1.90635	N-acetyl-D-glucosamine kinase OS=Homo sapiens GN=NAGK PE=1 SV=3
Q9UJ70	NAGK	3.51979e+20	1805737.0,1972937.0,1925094.0,	3.46671e+20	3543846.0,3466818.0,3862699.0,	0.473003	0.694468	0.00171728	0.00813044	2.25394e+06	2856066	1901256	3.62445e+06	1.26714	1.90635	N-acetyl-D-glucosamine kinase OS=Homo sapiens GN=NAGK PE=1 SV=4
Q9UJ70-2	NAGK	3.51979e+20	1805737.0,1972937.0,1925094.0,	3.46671e+20	3543846.0,3466818.0,3862699.0,	0.473003	0.694468	0.00171728	0.00813044	2.25394e+06	2856066	1901256	3.62445e+06	1.26714	1.90635	Isoform 2 of N-acetyl-D-glucosamine kinase OS=Homo sapiens GN=NAGK
O43707	ACTN4	1.14766e+24	5.8877766E7,6.5832645E7,6.2939066E7,	1.0107e+25	1.03318686E8,1.31725997E8,1.22658261E8,	0.466538	0.691574	0.016796	0.0348408	7.39018e+07	9.36993e+07	6.25498e+07	1.19234e+08	1.26789	1.90623	Alpha-actinin-4 OS=Homo sapiens GN=ACTN4 PE=1 SV=2
G5E9A6	USP11	1.22666e+21	6293067.0,6495194.0,6333055.0,	1.18049e+21	1.2067561E7,1.1722006E7,1.2603116E7,	0.519036	0.710565	0.00119949	0.0066206	7645146	9.59735e+06	6373772	1.21309e+07	1.25535	1.90325	Ubiquitin carboxyl-terminal hydrolase 11 OS=Homo sapiens GN=USP11 PE=1 SV=1
P51784	USP11	1.22666e+21	6293067.0,6495194.0,6333055.0,	1.18049e+21	1.2067561E7,1.1722006E7,1.2603116E7,	0.519036	0.710565	0.00119949	0.0066206	7645146	9.59735e+06	6373772	1.21309e+07	1.25535	1.90325	Ubiquitin carboxyl-terminal hydrolase 11 OS=Homo sapiens GN=USP11 PE=1 SV=3
Q9BRF8	CPPED1	3.86571e+20	1983201.0,2037463.0,2121366.0,	3.75726e+20	3840863.0,3801893.0,4042544.0,	0.502918	0.702983	0.000180662	0.00238544	2.44707e+06	3.08033e+06	2.04734e+06	3895100	1.25878	1.90251	Serine/threonine-protein phosphatase CPPED1 OS=Homo sapiens GN=CPPED1 PE=1 SV=3
O15056-3	SYNJ2	6.78789e+17	348232.0,356668.0,330933.0,	6.24174e+17	638060.0,651545.0,681077.0,	0.540132	0.718496	0.000134066	0.00205272	416185	519080	345278	656894	1.24723	1.90251	Isoform 2A of Synaptojanin-2 OS=Homo sapiens GN=SYNJ2
O15056	SYNJ2	6.78789e+17	348232.0,356668.0,330933.0,	6.24174e+17	638060.0,651545.0,681077.0,	0.540132	0.718496	0.000134066	0.00205272	416185	519080	345278	656894	1.24723	1.90251	Synaptojanin-2 OS=Homo sapiens GN=SYNJ2 PE=1 SV=3
O15056-2	SYNJ2	6.78789e+17	348232.0,356668.0,330933.0,	6.24174e+17	638060.0,651545.0,681077.0,	0.540132	0.718496	0.000134066	0.00205272	416185	519080	345278	656894	1.24723	1.90251	Isoform 2B1 of Synaptojanin-2 OS=Homo sapiens GN=SYNJ2
Q9H1E5	TMX4	4.59027e+20	2354921.0,2271262.0,2266735.0,	4.61033e+20	4712920.0,4255879.0,4145001.0,	0.558655	0.725375	0.00586491	0.0167672	2790284	3.51036e+06	2.29764e+06	4.37127e+06	1.25807	1.9025	Thioredoxin-related transmembrane protein 4 OS=Homo sapiens GN=TMX4 PE=1 SV=1
C9JRH1	DHRSX	1060941275541	5442.0,5808.0,5796.0,	883796436773	9033.0,11571.0,11825.0,	0.500845	0.702177	0.0271108	0.0501761	6759	8417.67	5682	10809.7	1.2454	1.90244	Dehydrogenase/reductase SDR family member on chromosome X (Fragment) OS=Homo sapiens GN=DHRSX PE=1 SV=7
C9JB06	DHRSX	1060941275541	5442.0,5808.0,5796.0,	883796436773	9033.0,11571.0,11825.0,	0.500845	0.702177	0.0271108	0.0501761	6759	8417.67	5682	10809.7	1.2454	1.90244	Dehydrogenase/reductase SDR family member on chromosome X (Fragment) OS=Homo sapiens GN=DHRSX PE=1 SV=1
Q8N5I4	DHRSX	1060941275541	5442.0,5808.0,5796.0,	883796436773	9033.0,11571.0,11825.0,	0.500845	0.702177	0.0271108	0.0501761	6759	8417.67	5682	10809.7	1.2454	1.90244	Dehydrogenase/reductase SDR family member on chromosome X OS=Homo sapiens GN=DHRSX PE=2 SV=2
E9PNW4	CD59	5.46971e+20	2806093.0,2374813.0,2760306.0,	5.13907e+20	5253429.0,5107438.0,4744803.0,	0.600351	0.745749	0.000321201	0.00323216	3.26523e+06	4.03767e+06	2.64707e+06	5.03522e+06	1.23656	1.90219	CD59 glycoprotein OS=Homo sapiens GN=CD59 PE=1 SV=1
E9PR17	CD59	5.46971e+20	2806093.0,2374813.0,2760306.0,	5.13907e+20	5253429.0,5107438.0,4744803.0,	0.600351	0.745749	0.000321201	0.00323216	3.26523e+06	4.03767e+06	2.64707e+06	5.03522e+06	1.23656	1.90219	CD59 glycoprotein OS=Homo sapiens GN=CD59 PE=1 SV=1
P13987	CD59	5.46971e+20	2806093.0,2374813.0,2760306.0,	5.13907e+20	5253429.0,5107438.0,4744803.0,	0.600351	0.745749	0.000321201	0.00323216	3.26523e+06	4.03767e+06	2.64707e+06	5.03522e+06	1.23656	1.90219	CD59 glycoprotein OS=Homo sapiens GN=CD59 PE=1 SV=1
Q9NNX1	TUFT1	658332044731525	33773.0,28779.0,32976.0,	612574844534879	62619.0,58131.0,60895.0,	0.606616	0.749031	0.000171931	0.00232954	39268.3	48193.7	31842.7	60548.3	1.22729	1.90148	Tuftelin OS=Homo sapiens GN=TUFT1 PE=1 SV=1
Q9NNX1-2	TUFT1	658332044731525	33773.0,28779.0,32976.0,	612574844534879	62619.0,58131.0,60895.0,	0.606616	0.749031	0.000171931	0.00232954	39268.3	48193.7	31842.7	60548.3	1.22729	1.90148	Isoform 2 of Tuftelin OS=Homo sapiens GN=TUFT1
A6PVU8	TUFT1	658332044731525	33773.0,28779.0,32976.0,	612574844534879	62619.0,58131.0,60895.0,	0.606616	0.749031	0.000171931	0.00232954	39268.3	48193.7	31842.7	60548.3	1.22729	1.90148	Tuftelin OS=Homo sapiens GN=TUFT1 PE=1 SV=1
Q9NNX1-3	TUFT1	658332044731525	33773.0,28779.0,32976.0,	612574844534879	62619.0,58131.0,60895.0,	0.606616	0.749031	0.000171931	0.00232954	39268.3	48193.7	31842.7	60548.3	1.22729	1.90148	Isoform 3 of Tuftelin OS=Homo sapiens GN=TUFT1
Q9P266	KIAA1462	372561369018025	19113.0,19269.0,18855.0,	330172820623574	33751.0,33846.0,41158.0,	0.551996	0.72354	0.0195992	0.039118	22990.3	28265.7	19079	36251.7	1.22946	1.90008	Junctional protein associated with coronary artery disease OS=Homo sapiens GN=KIAA1462 PE=1 SV=3
Q16890	TPD52L1	4.89934e+20	2513480.0,2493761.0,2382871.0,	4.35319e+20	4450057.0,4442600.0,5138076.0,	0.567134	0.729743	0.00903092	0.0222565	2983008	3.66611e+06	2.46337e+06	4676911	1.229	1.89858	Tumor protein D53 OS=Homo sapiens GN=TPD52L1 PE=1 SV=1
E9PNK6	TPD52L1	4.89934e+20	2513480.0,2493761.0,2382871.0,	4.35319e+20	4450057.0,4442600.0,5138076.0,	0.567134	0.729743	0.00903092	0.0222565	2983008	3.66611e+06	2.46337e+06	4676911	1.229	1.89858	Tumor protein D53 OS=Homo sapiens GN=TPD52L1 PE=1 SV=1
Q16890-5	TPD52L1	4.89934e+20	2513480.0,2493761.0,2382871.0,	4.35319e+20	4450057.0,4442600.0,5138076.0,	0.567134	0.729743	0.00903092	0.0222565	2983008	3.66611e+06	2.46337e+06	4676911	1.229	1.89858	Isoform 5 of Tumor protein D53 OS=Homo sapiens GN=TPD52L1
E9PPQ1	TPD52L1	4.89934e+20	2513480.0,2493761.0,2382871.0,	4.35319e+20	4450057.0,4442600.0,5138076.0,	0.567134	0.729743	0.00903092	0.0222565	2983008	3.66611e+06	2.46337e+06	4676911	1.229	1.89858	Tumor protein D53 OS=Homo sapiens GN=TPD52L1 PE=1 SV=1
J3KNE7	TPD52L1	4.89934e+20	2513480.0,2493761.0,2382871.0,	4.35319e+20	4450057.0,4442600.0,5138076.0,	0.567134	0.729743	0.00903092	0.0222565	2983008	3.66611e+06	2.46337e+06	4676911	1.229	1.89858	Tumor protein D53 OS=Homo sapiens GN=TPD52L1 PE=1 SV=1
Q15434	RBMS2	29173740616301	14966.0,10424.0,17051.0,	265782453613724	27169.0,29442.0,23961.0,	0.626864	0.761707	0.00809859	0.0206871	17626.7	21612.7	14147	26857.3	1.22613	1.89845	RNA-binding motif, single-stranded-interacting protein 2 OS=Homo sapiens GN=RBMS2 PE=1 SV=1
F8W1T6	RBMS2	29173740616301	14966.0,10424.0,17051.0,	265782453613724	27169.0,29442.0,23961.0,	0.626864	0.761707	0.00809859	0.0206871	17626.7	21612.7	14147	26857.3	1.22613	1.89845	RNA-binding motif, single-stranded-interacting protein 2 OS=Homo sapiens GN=RBMS2 PE=1 SV=1
P45877	PPIC	3.4307e+20	1760034.0,1813572.0,1828370.0,	3.37222e+20	3447265.0,3183048.0,3623989.0,	0.518146	0.709785	0.00524525	0.0156613	2.15568e+06	2.70017e+06	1.80066e+06	3.4181e+06	1.25258	1.89825	Peptidyl-prolyl cis-trans isomerase C OS=Homo sapiens GN=PPIC PE=1 SV=1
Q9BU23	LMF2	4.40598e+20	2260373.0,2486407.0,2320386.0,	4.5071e+20	4607390.0,4358330.0,4445537.0,	0.488908	0.698604	3.02977e-05	0.00122064	2.7969e+06	3561787	2355722	4470419	1.27348	1.89769	Lipase maturation factor 2 OS=Homo sapiens GN=LMF2 PE=1 SV=2
Q9BU23-2	LMF2	4.40598e+20	2260373.0,2486407.0,2320386.0,	4.5071e+20	4607390.0,4358330.0,4445537.0,	0.488908	0.698604	3.02977e-05	0.00122064	2.7969e+06	3561787	2355722	4470419	1.27348	1.89769	Isoform 2 of Lipase maturation factor 2 OS=Homo sapiens GN=LMF2
Q96KA5	CLPTM1L	1.39672e+21	7165529.0,7444287.0,7202561.0,	1.39354e+22	1.4245469E7,1.2902709E7,1.4242926E7,	0.523763	0.712206	0.00356995	0.012303	8.71385e+06	1.09486e+07	7.27079e+06	1.3797e+07	1.25646	1.8976	Cleft lip and palate transmembrane protein 1-like protein OS=Homo sapiens GN=CLPTM1L PE=1 SV=1
Q96KA5-2	CLPTM1L	1.39672e+21	7165529.0,7444287.0,7202561.0,	1.39354e+22	1.4245469E7,1.2902709E7,1.4242926E7,	0.523763	0.712206	0.00356995	0.012303	8.71385e+06	1.09486e+07	7.27079e+06	1.3797e+07	1.25646	1.8976	Isoform 2 of Cleft lip and palate transmembrane protein 1-like protein OS=Homo sapiens GN=CLPTM1L
Q15833	STXBP2	3.85607e+17	197825.0,199439.0,196309.0,	3.53985e+17	361861.0,380681.0,382618.0,	0.539778	0.718395	0.00116748	0.00652697	238323	296793	197858	375053	1.24534	1.89557	Syntaxin-binding protein 2 OS=Homo sapiens GN=STXBP2 PE=1 SV=2
Q15833-2	STXBP2	3.85607e+17	197825.0,199439.0,196309.0,	3.53985e+17	361861.0,380681.0,382618.0,	0.539778	0.718395	0.00116748	0.00652697	238323	296793	197858	375053	1.24534	1.89557	Isoform 2 of Syntaxin-binding protein 2 OS=Homo sapiens GN=STXBP2
A0A087WWS7	STXBP2	3.85607e+17	197825.0,199439.0,196309.0,	3.53985e+17	361861.0,380681.0,382618.0,	0.539778	0.718395	0.00116748	0.00652697	238323	296793	197858	375053	1.24534	1.89557	Syntaxin-binding protein 2 OS=Homo sapiens GN=STXBP2 PE=1 SV=1
Q15833-3	STXBP2	3.85607e+17	197825.0,199439.0,196309.0,	3.53985e+17	361861.0,380681.0,382618.0,	0.539778	0.718395	0.00116748	0.00652697	238323	296793	197858	375053	1.24534	1.89557	Isoform 3 of Syntaxin-binding protein 2 OS=Homo sapiens GN=STXBP2
E9PDI2	CAP2	1.61991e+18	831049.0,794961.0,748191.0,	1.52904e+19	1563067.0,1443506.0,1490798.0,	0.589471	0.741349	0.000165063	0.00226348	966650	1.19529e+06	791400	1.49912e+06	1.23653	1.89427	Adenylyl cyclase-associated protein OS=Homo sapiens GN=CAP2 PE=1 SV=1
A0A087WZ15	CAP2	1.61991e+18	831049.0,794961.0,748191.0,	1.52904e+19	1563067.0,1443506.0,1490798.0,	0.589471	0.741349	0.000165063	0.00226348	966650	1.19529e+06	791400	1.49912e+06	1.23653	1.89427	Adenylyl cyclase-associated protein OS=Homo sapiens GN=CAP2 PE=1 SV=1
B7Z385	CAP2	1.61991e+18	831049.0,794961.0,748191.0,	1.52904e+19	1563067.0,1443506.0,1490798.0,	0.589471	0.741349	0.000165063	0.00226348	966650	1.19529e+06	791400	1.49912e+06	1.23653	1.89427	Adenylyl cyclase-associated protein OS=Homo sapiens GN=CAP2 PE=1 SV=1
P40123-2	CAP2	1.61991e+18	831049.0,794961.0,748191.0,	1.52904e+19	1563067.0,1443506.0,1490798.0,	0.589471	0.741349	0.000165063	0.00226348	966650	1.19529e+06	791400	1.49912e+06	1.23653	1.89427	Isoform 2 of Adenylyl cyclase-associated protein 2 OS=Homo sapiens GN=CAP2
P40123	CAP2	1.61991e+18	831049.0,794961.0,748191.0,	1.52904e+19	1563067.0,1443506.0,1490798.0,	0.589471	0.741349	0.000165063	0.00226348	966650	1.19529e+06	791400	1.49912e+06	1.23653	1.89427	Adenylyl cyclase-associated protein 2 OS=Homo sapiens GN=CAP2 PE=1 SV=1
A0A087X0J3	CAP2	1.61991e+18	831049.0,794961.0,748191.0,	1.52904e+19	1563067.0,1443506.0,1490798.0,	0.589471	0.741349	0.000165063	0.00226348	966650	1.19529e+06	791400	1.49912e+06	1.23653	1.89427	Adenylyl cyclase-associated protein OS=Homo sapiens GN=CAP2 PE=1 SV=1
Q86WC4	OSTM1	1.09748e+18	563033.0,543183.0,508911.0,	9.73938e+17	995608.0,986770.0,1073485.0,	0.593551	0.743242	0.000447785	0.00385756	656633	803706	538376	1018621	1.22398	1.89203	Osteopetrosis-associated transmembrane protein 1 OS=Homo sapiens GN=OSTM1 PE=1 SV=1
Q01082	SPTBN1	9.27009e+23	4.755782E7,5.1543967E7,4.3497185E7,	9.29642e+23	9.5032858E7,9.456167E7,8.0055383E7,	0.532806	0.716357	0.0052666	0.0156955	5.69677e+07	7.254e+07	4.7533e+07	8.98833e+07	1.27335	1.89097	Spectrin beta chain, non-erythrocytic 1 OS=Homo sapiens GN=SPTBN1 PE=1 SV=2
A0MZ66	SHTN1	1.29647e+21	6651181.0,6813490.0,6250784.0,	1.24829e+22	1.2760632E7,1.2443117E7,1.2064449E7,	0.550491	0.723116	3.08499e-05	0.00122064	7.92699e+06	9.92081e+06	6.57182e+06	1.24227e+07	1.25152	1.8903	Shootin-1 OS=Homo sapiens GN=SHTN1 PE=1 SV=4
A0MZ66-3	SHTN1	1.29647e+21	6651181.0,6813490.0,6250784.0,	1.24829e+22	1.2760632E7,1.2443117E7,1.2064449E7,	0.550491	0.723116	3.08499e-05	0.00122064	7.92699e+06	9.92081e+06	6.57182e+06	1.24227e+07	1.25152	1.8903	Isoform 3 of Shootin-1 OS=Homo sapiens GN=SHTN1
O14639-2	ABLIM1	849032656242593	43554.0,37384.0,44551.0,	750616853544668	76728.0,82236.0,77984.0,	0.602813	0.746598	0.000296535	0.00313763	51352.7	62754.7	41829.7	78982.7	1.22203	1.8882	Isoform 2 of Actin-binding LIM protein 1 OS=Homo sapiens GN=ABLIM1
O14639	ABLIM1	849032656242593	43554.0,37384.0,44551.0,	750616853544668	76728.0,82236.0,77984.0,	0.602813	0.746598	0.000296535	0.00313763	51352.7	62754.7	41829.7	78982.7	1.22203	1.8882	Actin-binding LIM protein 1 OS=Homo sapiens GN=ABLIM1 PE=1 SV=3
O14639-3	ABLIM1	849032656242593	43554.0,37384.0,44551.0,	750616853544668	76728.0,82236.0,77984.0,	0.602813	0.746598	0.000296535	0.00313763	51352.7	62754.7	41829.7	78982.7	1.22203	1.8882	Isoform 3 of Actin-binding LIM protein 1 OS=Homo sapiens GN=ABLIM1
A0A0A0MRL6	ABLIM1	849032656242593	43554.0,37384.0,44551.0,	750616853544668	76728.0,82236.0,77984.0,	0.602813	0.746598	0.000296535	0.00313763	51352.7	62754.7	41829.7	78982.7	1.22203	1.8882	Actin-binding LIM protein 1 OS=Homo sapiens GN=ABLIM1 PE=1 SV=1
O14639-5	ABLIM1	849032656242593	43554.0,37384.0,44551.0,	750616853544668	76728.0,82236.0,77984.0,	0.602813	0.746598	0.000296535	0.00313763	51352.7	62754.7	41829.7	78982.7	1.22203	1.8882	Isoform 5 of Actin-binding LIM protein 1 OS=Homo sapiens GN=ABLIM1
O14639-4	ABLIM1	849032656242593	43554.0,37384.0,44551.0,	750616853544668	76728.0,82236.0,77984.0,	0.602813	0.746598	0.000296535	0.00313763	51352.7	62754.7	41829.7	78982.7	1.22203	1.8882	Isoform 4 of Actin-binding LIM protein 1 OS=Homo sapiens GN=ABLIM1
F8W8M4	ABLIM1	849032656242593	43554.0,37384.0,44551.0,	750616853544668	76728.0,82236.0,77984.0,	0.602813	0.746598	0.000296535	0.00313763	51352.7	62754.7	41829.7	78982.7	1.22203	1.8882	Actin-binding LIM protein 1 OS=Homo sapiens GN=ABLIM1 PE=1 SV=1
J3QSX6	ABLIM1	849032656242593	43554.0,37384.0,44551.0,	750616853544668	76728.0,82236.0,77984.0,	0.602813	0.746598	0.000296535	0.00313763	51352.7	62754.7	41829.7	78982.7	1.22203	1.8882	Actin-binding LIM protein 1 OS=Homo sapiens GN=ABLIM1 PE=1 SV=2
O60353	FZD6	787163543038938	40382.0,49868.0,40730.0,	786206400151538	80368.0,76799.0,89981.0,	0.450566	0.686528	0.00187091	0.00844981	51028	64719.7	43660	82382.7	1.26832	1.88691	Frizzled-6 OS=Homo sapiens GN=FZD6 PE=1 SV=2
O60353-2	FZD6	787163543038938	40382.0,49868.0,40730.0,	786206400151538	80368.0,76799.0,89981.0,	0.450566	0.686528	0.00187091	0.00844981	51028	64719.7	43660	82382.7	1.26832	1.88691	Isoform 2 of Frizzled-6 OS=Homo sapiens GN=FZD6
O60507	TPST1	5.8393e+17	299570.0,297534.0,334739.0,	5.96939e+17	610222.0,556166.0,591361.0,	0.522487	0.711779	0.000240381	0.00281096	371773	466377	310614	585916	1.25447	1.88631	Protein-tyrosine sulfotransferase 1 OS=Homo sapiens GN=TPST1 PE=2 SV=1
Q96PY5-3	FMNL2	1916596645793497	98324.0,93540.0,97802.0,	1.79107e+17	183091.0,181930.0,181347.0,	0.571036	0.732307	8.00775e-05	0.00166732	117204	144863	96555.3	182123	1.23599	1.8862	Isoform 2 of Formin-like protein 2 OS=Homo sapiens GN=FMNL2
Q96PY5	FMNL2	1916596645793497	98324.0,93540.0,97802.0,	1.79107e+17	183091.0,181930.0,181347.0,	0.571036	0.732307	8.00775e-05	0.00166732	117204	144863	96555.3	182123	1.23599	1.8862	Formin-like protein 2 OS=Homo sapiens GN=FMNL2 PE=1 SV=3
Q01082-3	SPTBN1	8.87687e+23	4.5540483E7,4.9167112E7,4.1688062E7,	8.84353e+23	9.0403172E7,9.0192203E7,7.652788E7,	0.539229	0.718297	0.00505131	0.0153295	54517534	69143142	45465219	8.57078e+07	1.26827	1.88513	Isoform 2 of Spectrin beta chain, non-erythrocytic 1 OS=Homo sapiens GN=SPTBN1
Q8IU60	DCP2	4.61253e+17	236632.0,151936.0,188697.0,	2.39813e+17	245147.0,421009.0,419808.0,	0.829839	0.89715	0.0848332	0.122957	249863	277038	192422	361988	1.10876	1.88122	m7GpppN-mRNA hydrolase OS=Homo sapiens GN=DCP2 PE=1 SV=2
B4E3T4	RBPMS	1251594744058409	64209.0,66773.0,61098.0,	1.11156e+16	113629.0,124682.0,122817.0,	0.554669	0.724318	0.000826515	0.00539247	77002.7	95135.7	64026.7	120376	1.23549	1.88009	HCG2043421, isoform CRA_c OS=Homo sapiens GN=RBPMS PE=1 SV=1
Q93062-4	RBPMS	1251594744058409	64209.0,66773.0,61098.0,	1.11156e+16	113629.0,124682.0,122817.0,	0.554669	0.724318	0.000826515	0.00539247	77002.7	95135.7	64026.7	120376	1.23549	1.88009	Isoform D of RNA-binding protein with multiple splicing OS=Homo sapiens GN=RBPMS
Q93062-3	RBPMS	1251594744058409	64209.0,66773.0,61098.0,	1.11156e+16	113629.0,124682.0,122817.0,	0.554669	0.724318	0.000826515	0.00539247	77002.7	95135.7	64026.7	120376	1.23549	1.88009	Isoform C of RNA-binding protein with multiple splicing OS=Homo sapiens GN=RBPMS
Q93062-2	RBPMS	1251594744058409	64209.0,66773.0,61098.0,	1.11156e+16	113629.0,124682.0,122817.0,	0.554669	0.724318	0.000826515	0.00539247	77002.7	95135.7	64026.7	120376	1.23549	1.88009	Isoform B of RNA-binding protein with multiple splicing OS=Homo sapiens GN=RBPMS
Q93062	RBPMS	1251594744058409	64209.0,66773.0,61098.0,	1.11156e+16	113629.0,124682.0,122817.0,	0.554669	0.724318	0.000826515	0.00539247	77002.7	95135.7	64026.7	120376	1.23549	1.88009	RNA-binding protein with multiple splicing OS=Homo sapiens GN=RBPMS PE=1 SV=1
Q93062-5	RBPMS	1251594744058409	64209.0,66773.0,61098.0,	1.11156e+16	113629.0,124682.0,122817.0,	0.554669	0.724318	0.000826515	0.00539247	77002.7	95135.7	64026.7	120376	1.23549	1.88009	Isoform E of RNA-binding protein with multiple splicing OS=Homo sapiens GN=RBPMS
P50995-2	ANXA11	1.47813e+21	7583148.0,5392050.0,8592457.0,	1.17533e+22	1.2014797E7,1.3937314E7,1.4569746E7,	0.668306	0.78665	0.00733257	0.0192721	8942089	1.0571e+07	7.18922e+06	1.35073e+07	1.18216	1.87883	Isoform 2 of Annexin A11 OS=Homo sapiens GN=ANXA11
P50995	ANXA11	1.47813e+21	7583148.0,5392050.0,8592457.0,	1.17533e+22	1.2014797E7,1.3937314E7,1.4569746E7,	0.668306	0.78665	0.00733257	0.0192721	8942089	1.0571e+07	7.18922e+06	1.35073e+07	1.18216	1.87883	Annexin A11 OS=Homo sapiens GN=ANXA11 PE=1 SV=1
P23508	MCC	1408252266687	7224.0,7355.0,6994.0,	1432392108492	14641.0,11051.0,14826.0,	0.579718	0.737219	0.0349979	0.0609893	8665	10675	7191	13506	1.23197	1.87818	Colorectal mutant cancer protein OS=Homo sapiens GN=MCC PE=1 SV=2
A0A096LNU0	MCC	1408252266687	7224.0,7355.0,6994.0,	1432392108492	14641.0,11051.0,14826.0,	0.579718	0.737219	0.0349979	0.0609893	8665	10675	7191	13506	1.23197	1.87818	Colorectal mutant cancer protein OS=Homo sapiens GN=MCC PE=1 SV=1
P23508-2	MCC	1408252266687	7224.0,7355.0,6994.0,	1432392108492	14641.0,11051.0,14826.0,	0.579718	0.737219	0.0349979	0.0609893	8665	10675	7191	13506	1.23197	1.87818	Isoform 2 of Colorectal mutant cancer protein OS=Homo sapiens GN=MCC
D6REY2	MCC	1408252266687	7224.0,7355.0,6994.0,	1432392108492	14641.0,11051.0,14826.0,	0.579718	0.737219	0.0349979	0.0609893	8665	10675	7191	13506	1.23197	1.87818	Colorectal mutant cancer protein OS=Homo sapiens GN=MCC PE=1 SV=1
Q9H6K5	PRR36	449071968923390	23037.0,27711.0,24466.0,	463384036725976	47367.0,48438.0,45351.0,	0.45602	0.687125	0.00043872	0.00380265	29328.7	37560.3	25071.3	47052	1.28067	1.87673	Proline-rich protein 36 OS=Homo sapiens GN=PRR36 PE=1 SV=2
Q9H6K5-2	PRR36	449071968923390	23037.0,27711.0,24466.0,	463384036725976	47367.0,48438.0,45351.0,	0.45602	0.687125	0.00043872	0.00380265	29328.7	37560.3	25071.3	47052	1.28067	1.87673	Isoform 2 of Proline-rich protein 36 OS=Homo sapiens GN=PRR36
Q9BYK8	HELZ2	416531497222742	21368.0,21072.0,23788.0,	399713603023001	40859.0,43234.0,40157.0,	0.532106	0.716357	0.000112111	0.00191895	26455.7	33000.7	22076	41416.7	1.2474	1.87609	Helicase with zinc finger domain 2 OS=Homo sapiens GN=HELZ2 PE=1 SV=6
Q9BYK8-2	HELZ2	416531497222742	21368.0,21072.0,23788.0,	399713603023001	40859.0,43234.0,40157.0,	0.532106	0.716357	0.000112111	0.00191895	26455.7	33000.7	22076	41416.7	1.2474	1.87609	Isoform 2 of Helicase with zinc finger domain 2 OS=Homo sapiens GN=HELZ2
Q9BYK8-4	HELZ2	416531497222742	21368.0,21072.0,23788.0,	399713603023001	40859.0,43234.0,40157.0,	0.532106	0.716357	0.000112111	0.00191895	26455.7	33000.7	22076	41416.7	1.2474	1.87609	Isoform 3 of Helicase with zinc finger domain 2 OS=Homo sapiens GN=HELZ2
F8W930	IGF2BP2	2.37566e+22	1.2187732E7,1.1781699E7,1.2224662E7,	2.41825e+23	2.4720628E7,2.4313139E7,1.8865612E7,	0.568769	0.730636	0.0298493	0.0541608	1.46045e+07	18416473	1.20647e+07	2.26331e+07	1.26101	1.87598	Insulin-like growth factor 2 mRNA-binding protein 2 OS=Homo sapiens GN=IGF2BP2 PE=1 SV=1
Q9Y6M1-1	IGF2BP2	2.37566e+22	1.2187732E7,1.1781699E7,1.2224662E7,	2.41825e+23	2.4720628E7,2.4313139E7,1.8865612E7,	0.568769	0.730636	0.0298493	0.0541608	1.46045e+07	18416473	1.20647e+07	2.26331e+07	1.26101	1.87598	Isoform 2 of Insulin-like growth factor 2 mRNA-binding protein 2 OS=Homo sapiens GN=IGF2BP2
Q9Y6M1	IGF2BP2	2.37566e+22	1.2187732E7,1.1781699E7,1.2224662E7,	2.41825e+23	2.4720628E7,2.4313139E7,1.8865612E7,	0.568769	0.730636	0.0298493	0.0541608	1.46045e+07	18416473	1.20647e+07	2.26331e+07	1.26101	1.87598	Insulin-like growth factor 2 mRNA-binding protein 2 OS=Homo sapiens GN=IGF2BP2 PE=1 SV=2
P78381-5	SLC35A2	345112691327	1770.0,1786.0,1388.0,	302926711702	3096.0,3205.0,2971.0,	0.618816	0.756993	0.00220938	0.00926495	2015.67	2467.33	1648	3090.67	1.22408	1.8754	Isoform 5 of UDP-galactose translocator OS=Homo sapiens GN=SLC35A2
P78381-4	SLC35A2	345112691327	1770.0,1786.0,1388.0,	302926711702	3096.0,3205.0,2971.0,	0.618816	0.756993	0.00220938	0.00926495	2015.67	2467.33	1648	3090.67	1.22408	1.8754	Isoform 4 of UDP-galactose translocator OS=Homo sapiens GN=SLC35A2
P78381	SLC35A2	345112691327	1770.0,1786.0,1388.0,	302926711702	3096.0,3205.0,2971.0,	0.618816	0.756993	0.00220938	0.00926495	2015.67	2467.33	1648	3090.67	1.22408	1.8754	UDP-galactose translocator OS=Homo sapiens GN=SLC35A2 PE=1 SV=1
B4DE15	SLC35A2	345112691327	1770.0,1786.0,1388.0,	302926711702	3096.0,3205.0,2971.0,	0.618816	0.756993	0.00220938	0.00926495	2015.67	2467.33	1648	3090.67	1.22408	1.8754	UDP-galactose translocator OS=Homo sapiens GN=SLC35A2 PE=1 SV=1
P78381-2	SLC35A2	345112691327	1770.0,1786.0,1388.0,	302926711702	3096.0,3205.0,2971.0,	0.618816	0.756993	0.00220938	0.00926495	2015.67	2467.33	1648	3090.67	1.22408	1.8754	Isoform 2 of UDP-galactose translocator OS=Homo sapiens GN=SLC35A2
A0A0C4DFW8	XYLT2	507052024425480	26012.0,28494.0,26653.0,	527054023428578	53877.0,48279.0,49894.0,	0.517475	0.709616	0.00146334	0.00747426	32143	40505.7	27053	50683.3	1.26017	1.87348	Xylosyltransferase 2 OS=Homo sapiens GN=XYLT2 PE=1 SV=1
Q9H1B5-2	XYLT2	507052024425480	26012.0,28494.0,26653.0,	527054023428578	53877.0,48279.0,49894.0,	0.517475	0.709616	0.00146334	0.00747426	32143	40505.7	27053	50683.3	1.26017	1.87348	Isoform 2 of Xylosyltransferase 2 OS=Homo sapiens GN=XYLT2
Q9H1B5	XYLT2	507052024425480	26012.0,28494.0,26653.0,	527054023428578	53877.0,48279.0,49894.0,	0.517475	0.709616	0.00146334	0.00747426	32143	40505.7	27053	50683.3	1.26017	1.87348	Xylosyltransferase 2 OS=Homo sapiens GN=XYLT2 PE=1 SV=2
B4DT06	XYLT2	507052024425480	26012.0,28494.0,26653.0,	527054023428578	53877.0,48279.0,49894.0,	0.517475	0.709616	0.00146334	0.00747426	32143	40505.7	27053	50683.3	1.26017	1.87348	Xylosyltransferase 2 OS=Homo sapiens GN=XYLT2 PE=1 SV=1
O75167-5	PHACTR2	1346214900857276	69063.0,68980.0,59913.0,	1.14687e+16	117238.0,120010.0,133567.0,	0.613779	0.753954	0.00154273	0.00767955	80301.7	97067	65985.3	123605	1.20878	1.87322	Isoform 5 of Phosphatase and actin regulator 2 OS=Homo sapiens GN=PHACTR2
F5H858	PHACTR2	1346214900857276	69063.0,68980.0,59913.0,	1.14687e+16	117238.0,120010.0,133567.0,	0.613779	0.753954	0.00154273	0.00767955	80301.7	97067	65985.3	123605	1.20878	1.87322	Phosphatase and actin regulator (Fragment) OS=Homo sapiens GN=PHACTR2 PE=1 SV=1
O75167	PHACTR2	1346214900857276	69063.0,68980.0,59913.0,	1.14687e+16	117238.0,120010.0,133567.0,	0.613779	0.753954	0.00154273	0.00767955	80301.7	97067	65985.3	123605	1.20878	1.87322	Phosphatase and actin regulator 2 OS=Homo sapiens GN=PHACTR2 PE=1 SV=2
O75167-2	PHACTR2	1346214900857276	69063.0,68980.0,59913.0,	1.14687e+16	117238.0,120010.0,133567.0,	0.613779	0.753954	0.00154273	0.00767955	80301.7	97067	65985.3	123605	1.20878	1.87322	Isoform 2 of Phosphatase and actin regulator 2 OS=Homo sapiens GN=PHACTR2
J3KP75	PHACTR2	1346214900857276	69063.0,68980.0,59913.0,	1.14687e+16	117238.0,120010.0,133567.0,	0.613779	0.753954	0.00154273	0.00767955	80301.7	97067	65985.3	123605	1.20878	1.87322	Phosphatase and actin regulator OS=Homo sapiens GN=PHACTR2 PE=1 SV=1
O75167-4	PHACTR2	1346214900857276	69063.0,68980.0,59913.0,	1.14687e+16	117238.0,120010.0,133567.0,	0.613779	0.753954	0.00154273	0.00767955	80301.7	97067	65985.3	123605	1.20878	1.87322	Isoform 4 of Phosphatase and actin regulator 2 OS=Homo sapiens GN=PHACTR2
F6TH74	PHACTR2	1346214900857276	69063.0,68980.0,59913.0,	1.14687e+16	117238.0,120010.0,133567.0,	0.613779	0.753954	0.00154273	0.00767955	80301.7	97067	65985.3	123605	1.20878	1.87322	Phosphatase and actin regulator (Fragment) OS=Homo sapiens GN=PHACTR2 PE=1 SV=1
P53778-2	MAPK12	1.69818e+18	871210.0,1096039.0,987797.0,	1.7421e+20	1780862.0,1765453.0,1981873.0,	0.415345	0.685236	0.000862283	0.00551329	1.14039e+06	1.44949e+06	985015	1.84273e+06	1.27105	1.87076	Isoform 2 of Mitogen-activated protein kinase 12 OS=Homo sapiens GN=MAPK12
B5MDL5	MAPK12	1.69818e+18	871210.0,1096039.0,987797.0,	1.7421e+20	1780862.0,1765453.0,1981873.0,	0.415345	0.685236	0.000862283	0.00551329	1.14039e+06	1.44949e+06	985015	1.84273e+06	1.27105	1.87076	Mitogen-activated protein kinase OS=Homo sapiens GN=MAPK12 PE=1 SV=1
P53778	MAPK12	1.69818e+18	871210.0,1096039.0,987797.0,	1.7421e+20	1780862.0,1765453.0,1981873.0,	0.415345	0.685236	0.000862283	0.00551329	1.14039e+06	1.44949e+06	985015	1.84273e+06	1.27105	1.87076	Mitogen-activated protein kinase 12 OS=Homo sapiens GN=MAPK12 PE=1 SV=3
O00115	DNASE2	8.87593e+20	4553568.0,4636074.0,4576975.0,	8.16611e+20	8347824.0,7827930.0,9521525.0,	0.57207	0.732719	0.0153188	0.0325314	5.51505e+06	6.71437e+06	4.58887e+06	8.56576e+06	1.21746	1.86664	Deoxyribonuclease-2-alpha OS=Homo sapiens GN=DNASE2 PE=1 SV=2
O00115-2	DNASE2	8.87593e+20	4553568.0,4636074.0,4576975.0,	8.16611e+20	8347824.0,7827930.0,9521525.0,	0.57207	0.732719	0.0153188	0.0325314	5.51505e+06	6.71437e+06	4.58887e+06	8.56576e+06	1.21746	1.86664	Isoform 2 of Deoxyribonuclease-2-alpha OS=Homo sapiens GN=DNASE2
Q6NSI8-3	KIAA1841	647012041626525	33193.0,28736.0,27746.0,	570974359132260	58367.0,52308.0,56323.0,	0.679941	0.795417	0.000466136	0.00394626	37214	44316	29891.7	55666	1.19084	1.86226	Isoform 3 of Uncharacterized protein KIAA1841 OS=Homo sapiens GN=KIAA1841
Q6NSI8-2	KIAA1841	647012041626525	33193.0,28736.0,27746.0,	570974359132260	58367.0,52308.0,56323.0,	0.679941	0.795417	0.000466136	0.00394626	37214	44316	29891.7	55666	1.19084	1.86226	Isoform 2 of Uncharacterized protein KIAA1841 OS=Homo sapiens GN=KIAA1841
Q6NSI8	KIAA1841	647012041626525	33193.0,28736.0,27746.0,	570974359132260	58367.0,52308.0,56323.0,	0.679941	0.795417	0.000466136	0.00394626	37214	44316	29891.7	55666	1.19084	1.86226	Uncharacterized protein KIAA1841 OS=Homo sapiens GN=KIAA1841 PE=2 SV=2
Q13813-3	SPTAN1	1.73942e+24	8.9236276E7,9.1988368E7,8.3459225E7,	1.68373e+25	1.72120263E8,1.72812884E8,1.47582634E8,	0.574623	0.734454	0.00744614	0.0194848	106360132	132305756	8.8228e+07	164171927	1.24394	1.86077	Isoform 3 of Spectrin alpha chain, non-erythrocytic 1 OS=Homo sapiens GN=SPTAN1
Q9UHG3	PCYOX1	1.58523e+21	8132590.0,8688415.0,8509567.0,	1.5542e+22	1.5887809E7,1.4679758E7,1.6542998E7,	0.537334	0.717079	0.00315155	0.0114222	1.00533e+07	1.24169e+07	8443524	1.57035e+07	1.2351	1.85983	Prenylcysteine oxidase 1 OS=Homo sapiens GN=PCYOX1 PE=1 SV=3
Q96IG2	FBXL20	2.56632e+16	131656.0,127163.0,129428.0,	2.52329e+17	257942.0,231722.0,232073.0,	0.594194	0.743733	0.00522355	0.0156354	156903	192787	129416	240579	1.2287	1.85896	F-box/LRR-repeat protein 20 OS=Homo sapiens GN=FBXL20 PE=1 SV=2
J3KTA1	FBXL20	2.56632e+16	131656.0,127163.0,129428.0,	2.52329e+17	257942.0,231722.0,232073.0,	0.594194	0.743733	0.00522355	0.0156354	156903	192787	129416	240579	1.2287	1.85896	F-box and leucine-rich repeat protein 20, isoform CRA_a OS=Homo sapiens GN=FBXL20 PE=1 SV=1
O75475	PSIP1	3.58853e+23	1.841005E7,1.7508935E7,1.8626812E7,	3.22759e+23	3.2994108E7,3.3877353E7,3.4508024E7,	0.596743	0.744849	1.60318e-05	0.00107472	2.20438e+07	26757513	1.81819e+07	3.37932e+07	1.21383	1.85861	PC4 and SFRS1-interacting protein OS=Homo sapiens GN=PSIP1 PE=1 SV=1
O95379	TNFAIP8	1.90349e+18	976536.0,850708.0,915178.0,	1.58849e+20	1623832.0,1644215.0,1824406.0,	0.664815	0.783966	0.00135779	0.00718959	1.12759e+06	1.33455e+06	914141	1.69748e+06	1.18354	1.85692	Tumor necrosis factor alpha-induced protein 8 OS=Homo sapiens GN=TNFAIP8 PE=1 SV=1
O95379-2	TNFAIP8	1.90349e+18	976536.0,850708.0,915178.0,	1.58849e+20	1623832.0,1644215.0,1824406.0,	0.664815	0.783966	0.00135779	0.00718959	1.12759e+06	1.33455e+06	914141	1.69748e+06	1.18354	1.85692	Isoform 2 of Tumor necrosis factor alpha-induced protein 8 OS=Homo sapiens GN=TNFAIP8
O95379-3	TNFAIP8	1.90349e+18	976536.0,850708.0,915178.0,	1.58849e+20	1623832.0,1644215.0,1824406.0,	0.664815	0.783966	0.00135779	0.00718959	1.12759e+06	1.33455e+06	914141	1.69748e+06	1.18354	1.85692	Isoform 3 of Tumor necrosis factor alpha-induced protein 8 OS=Homo sapiens GN=TNFAIP8
O95379-4	TNFAIP8	1.90349e+18	976536.0,850708.0,915178.0,	1.58849e+20	1623832.0,1644215.0,1824406.0,	0.664815	0.783966	0.00135779	0.00718959	1.12759e+06	1.33455e+06	914141	1.69748e+06	1.18354	1.85692	Isoform 4 of Tumor necrosis factor alpha-induced protein 8 OS=Homo sapiens GN=TNFAIP8
D6RCM8	TNFAIP8	1.90349e+18	976536.0,850708.0,915178.0,	1.58849e+20	1623832.0,1644215.0,1824406.0,	0.664815	0.783966	0.00135779	0.00718959	1.12759e+06	1.33455e+06	914141	1.69748e+06	1.18354	1.85692	Tumor necrosis factor alpha-induced protein 8 OS=Homo sapiens GN=TNFAIP8 PE=1 SV=1
P11388	TOP2A	3.72152e+22	1.9092296E7,9585357.0,1.5109121E7,	2.10267e+23	2.1494551E7,2.7445829E7,3.2317421E7,	0.899357	0.943287	0.040953	0.0688279	1.94897e+07	2.0803e+07	1.45956e+07	2.70859e+07	1.06738	1.85576	DNA topoisomerase 2-alpha OS=Homo sapiens GN=TOP2A PE=1 SV=3
P11388-2	TOP2A	3.72152e+22	1.9092296E7,9585357.0,1.5109121E7,	2.10267e+23	2.1494551E7,2.7445829E7,3.2317421E7,	0.899357	0.943287	0.040953	0.0688279	1.94897e+07	2.0803e+07	1.45956e+07	2.70859e+07	1.06738	1.85576	Isoform 2 of DNA topoisomerase 2-alpha OS=Homo sapiens GN=TOP2A
P11388-4	TOP2A	3.72152e+22	1.9092296E7,9585357.0,1.5109121E7,	2.10267e+23	2.1494551E7,2.7445829E7,3.2317421E7,	0.899357	0.943287	0.040953	0.0688279	1.94897e+07	2.0803e+07	1.45956e+07	2.70859e+07	1.06738	1.85576	Isoform 4 of DNA topoisomerase 2-alpha OS=Homo sapiens GN=TOP2A
P11388-3	TOP2A	3.72152e+22	1.9092296E7,9585357.0,1.5109121E7,	2.10267e+23	2.1494551E7,2.7445829E7,3.2317421E7,	0.899357	0.943287	0.040953	0.0688279	1.94897e+07	2.0803e+07	1.45956e+07	2.70859e+07	1.06738	1.85576	Isoform 3 of DNA topoisomerase 2-alpha OS=Homo sapiens GN=TOP2A
P17301	ITGA2	8.64407e+17	443460.0,481068.0,436833.0,	8.36003e+17	854601.0,799646.0,871441.0,	0.551057	0.72354	0.000314968	0.00323216	541264	667174	453787	841896	1.23262	1.85527	Integrin alpha-2 OS=Homo sapiens GN=ITGA2 PE=1 SV=1
Q15293	RCN1	3.79395e+23	1.9463915E7,2.0556794E7,2.013895E7,	3.54257e+23	3.621401E7,3.5373963E7,4.0017517E7,	0.552254	0.72354	0.00505465	0.0153366	2.39322e+07	2.92751e+07	2.00532e+07	37201830	1.22325	1.85515	Reticulocalbin-1 OS=Homo sapiens GN=RCN1 PE=1 SV=1
M0R3C1	LRRC8E	789982878941330	40527.0,40521.0,43232.0,	806126337741283	82405.0,76050.0,72076.0,	0.560803	0.725379	0.00418955	0.0136641	49705.7	61757.3	41426.7	76843.7	1.24246	1.85493	Volume-regulated anion channel subunit LRRC8E (Fragment) OS=Homo sapiens GN=LRRC8E PE=1 SV=1
Q6NSJ5	LRRC8E	789982878941330	40527.0,40521.0,43232.0,	806126337741283	82405.0,76050.0,72076.0,	0.560803	0.725379	0.00418955	0.0136641	49705.7	61757.3	41426.7	76843.7	1.24246	1.85493	Volume-regulated anion channel subunit LRRC8E OS=Homo sapiens GN=LRRC8E PE=1 SV=2
M0QZ48	LRRC8E	789982878941330	40527.0,40521.0,43232.0,	806126337741283	82405.0,76050.0,72076.0,	0.560803	0.725379	0.00418955	0.0136641	49705.7	61757.3	41426.7	76843.7	1.24246	1.85493	Volume-regulated anion channel subunit LRRC8E (Fragment) OS=Homo sapiens GN=LRRC8E PE=1 SV=1
Q9Y2H2	INPP5F	947335343854022	48599.0,75215.0,56509.0,	1122938981463925	114791.0,107773.0,111606.0,	0.337553	0.685236	0.0177924	0.0363258	67397.7	88677.3	60107.7	111390	1.31573	1.85317	Phosphatidylinositide phosphatase SAC2 OS=Homo sapiens GN=INPP5F PE=1 SV=3
P36959	GMPR	410871383318095	21077.0,19469.0,18927.0,	334493085122325	34193.0,37020.0,38977.0,	0.657198	0.780018	0.0020778	0.00895119	24338.3	28875	19824.3	36730	1.1864	1.85277	GMP reductase 1 OS=Homo sapiens GN=GMPR PE=1 SV=1
Q6P4Q7	CNNM4	1.75885e+16	90232.0,112614.0,105188.0,	1.84996e+17	189112.0,175426.0,205842.0,	0.434686	0.685385	0.00184645	0.0083734	118816	149696	102678	190127	1.25989	1.85168	Metal transporter CNNM4 OS=Homo sapiens GN=CNNM4 PE=1 SV=3
O95817	BAG3	9.41952e+20	4832439.0,4198827.0,4260346.0,	7.55896e+20	7727159.0,8156821.0,8723738.0,	0.687539	0.800918	0.000760629	0.00512349	5491803	6.45104e+06	4.43054e+06	8.20257e+06	1.17467	1.85137	BAG family molecular chaperone regulator 3 OS=Homo sapiens GN=BAG3 PE=1 SV=3
H0YCP6	TMEM63B	921473695946108	47273.0,52021.0,48231.0,	901347445952421	92139.0,89348.0,91522.0,	0.535946	0.717079	8.53121e-05	0.00168323	58404.7	72338	49175	91003	1.23857	1.85059	CSC1-like protein 2 (Fragment) OS=Homo sapiens GN=TMEM63B PE=1 SV=1
Q5T3F8	TMEM63B	921473695946108	47273.0,52021.0,48231.0,	901347445952421	92139.0,89348.0,91522.0,	0.535946	0.717079	8.53121e-05	0.00168323	58404.7	72338	49175	91003	1.23857	1.85059	CSC1-like protein 2 OS=Homo sapiens GN=TMEM63B PE=1 SV=1
H3BLW6	TMEM63B	921473695946108	47273.0,52021.0,48231.0,	901347445952421	92139.0,89348.0,91522.0,	0.535946	0.717079	8.53121e-05	0.00168323	58404.7	72338	49175	91003	1.23857	1.85059	CSC1-like protein 2 (Fragment) OS=Homo sapiens GN=TMEM63B PE=1 SV=1
Q5T3F8-2	TMEM63B	921473695946108	47273.0,52021.0,48231.0,	901347445952421	92139.0,89348.0,91522.0,	0.535946	0.717079	8.53121e-05	0.00168323	58404.7	72338	49175	91003	1.23857	1.85059	Isoform 2 of CSC1-like protein 2 OS=Homo sapiens GN=TMEM63B
Q5T3F8-3	TMEM63B	921473695946108	47273.0,52021.0,48231.0,	901347445952421	92139.0,89348.0,91522.0,	0.535946	0.717079	8.53121e-05	0.00168323	58404.7	72338	49175	91003	1.23857	1.85059	Isoform 3 of CSC1-like protein 2 OS=Homo sapiens GN=TMEM63B
Q6ZVM7	TOM1L2	2.7007e+17	138552.0,156813.0,146067.0,	2.61996e+17	267826.0,268903.0,280010.0,	0.51328	0.708113	8.37065e-05	0.00168323	173705	215489	147144	272246	1.24054	1.8502	TOM1-like protein 2 OS=Homo sapiens GN=TOM1L2 PE=1 SV=1
Q6ZVM7-5	TOM1L2	2.7007e+17	138552.0,156813.0,146067.0,	2.61996e+17	267826.0,268903.0,280010.0,	0.51328	0.708113	8.37065e-05	0.00168323	173705	215489	147144	272246	1.24054	1.8502	Isoform 5 of TOM1-like protein 2 OS=Homo sapiens GN=TOM1L2
Q6ZVM7-2	TOM1L2	2.7007e+17	138552.0,156813.0,146067.0,	2.61996e+17	267826.0,268903.0,280010.0,	0.51328	0.708113	8.37065e-05	0.00168323	173705	215489	147144	272246	1.24054	1.8502	Isoform 2 of TOM1-like protein 2 OS=Homo sapiens GN=TOM1L2
F5H3S6	TOM1L2	2.7007e+17	138552.0,156813.0,146067.0,	2.61996e+17	267826.0,268903.0,280010.0,	0.51328	0.708113	8.37065e-05	0.00168323	173705	215489	147144	272246	1.24054	1.8502	TOM1-like protein 2 OS=Homo sapiens GN=TOM1L2 PE=1 SV=1
Q6ZVM7-3	TOM1L2	2.7007e+17	138552.0,156813.0,146067.0,	2.61996e+17	267826.0,268903.0,280010.0,	0.51328	0.708113	8.37065e-05	0.00168323	173705	215489	147144	272246	1.24054	1.8502	Isoform 3 of TOM1-like protein 2 OS=Homo sapiens GN=TOM1L2
Q6ZVM7-4	TOM1L2	2.7007e+17	138552.0,156813.0,146067.0,	2.61996e+17	267826.0,268903.0,280010.0,	0.51328	0.708113	8.37065e-05	0.00168323	173705	215489	147144	272246	1.24054	1.8502	Isoform 4 of TOM1-like protein 2 OS=Homo sapiens GN=TOM1L2
Q8IXI2-3	RHOT1	1.09337e+18	560925.0,644175.0,591808.0,	1.1062e+18	1130818.0,1074371.0,1118826.0,	0.507549	0.706063	0.000140875	0.00208311	705596	880786	598969	1108005	1.24829	1.84985	Isoform 3 of Mitochondrial Rho GTPase 1 OS=Homo sapiens GN=RHOT1
Q8IXI2-2	RHOT1	1.09337e+18	560925.0,644175.0,591808.0,	1.1062e+18	1130818.0,1074371.0,1118826.0,	0.507549	0.706063	0.000140875	0.00208311	705596	880786	598969	1108005	1.24829	1.84985	Isoform 2 of Mitochondrial Rho GTPase 1 OS=Homo sapiens GN=RHOT1
Q53LP3	SOWAHC	6.28001e+17	322179.0,302805.0,357336.0,	5.92359e+17	605538.0,607667.0,602761.0,	0.582669	0.738545	0.00308563	0.0112886	394913	481333	327440	605322	1.21883	1.84865	Ankyrin repeat domain-containing protein SOWAHC OS=Homo sapiens GN=SOWAHC PE=1 SV=1
Q14642	INPP5A	1.93302e+18	991687.0,1004759.0,965249.0,	1.65863e+20	1695543.0,1746287.0,2033054.0,	0.60505	0.748594	0.0144994	0.0313237	1.18987e+06	1426121	987232	1.82496e+06	1.19855	1.84856	Type I inositol 1,4,5-trisphosphate 5-phosphatase OS=Homo sapiens GN=INPP5A PE=1 SV=1
Q8WWV3	RTN4IP1	8.75037e+17	448912.0,488096.0,448820.0,	8.53669e+17	872663.0,806504.0,874850.0,	0.55822	0.72537	0.000434643	0.0037968	550291	675619	461943	851339	1.22775	1.84295	Reticulon-4-interacting protein 1, mitochondrial OS=Homo sapiens GN=RTN4IP1 PE=1 SV=2
E9PEB9	DST	6.94572e+20	3563315.0,3551489.0,3349043.0,	6.49073e+20	6635161.0,6364752.0,6279570.0,	0.609411	0.751659	7.02212e-05	0.0015995	4223507	5.13051e+06	3487949	6.42649e+06	1.21475	1.84249	Dystonin OS=Homo sapiens GN=DST PE=1 SV=3
E9PHM6	DST	6.94572e+20	3563315.0,3551489.0,3349043.0,	6.49073e+20	6635161.0,6364752.0,6279570.0,	0.609411	0.751659	7.02212e-05	0.0015995	4223507	5.13051e+06	3487949	6.42649e+06	1.21475	1.84249	Dystonin OS=Homo sapiens GN=DST PE=1 SV=3
F6QMI7	DST	6.94572e+20	3563315.0,3551489.0,3349043.0,	6.49073e+20	6635161.0,6364752.0,6279570.0,	0.609411	0.751659	7.02212e-05	0.0015995	4223507	5.13051e+06	3487949	6.42649e+06	1.21475	1.84249	Dystonin OS=Homo sapiens GN=DST PE=1 SV=2
P52788	SMS	6.62033e+20	3396386.0,3357965.0,3390421.0,	6.02062e+20	6154594.0,5820916.0,6704785.0,	0.609098	0.751567	0.007999	0.0205441	4.0824e+06	4903917	3.38159e+06	6226765	1.20124	1.84137	Spermine synthase OS=Homo sapiens GN=SMS PE=1 SV=2
E7ESP4	ITGA2	7.10741e+17	364625.0,398029.0,355871.0,	6.84398e+17	699623.0,659908.0,697326.0,	0.566218	0.729081	6.70414e-05	0.00157862	444577	544580	372842	685619	1.22494	1.8389	Integrin alpha-2 OS=Homo sapiens GN=ITGA2 PE=1 SV=1
E7EMF1	ITGA2	7.10741e+17	364625.0,398029.0,355871.0,	6.84398e+17	699623.0,659908.0,697326.0,	0.566218	0.729081	6.70414e-05	0.00157862	444577	544580	372842	685619	1.22494	1.8389	Integrin alpha-2 OS=Homo sapiens GN=ITGA2 PE=1 SV=1
E9PB77	ITGA2	7.10741e+17	364625.0,398029.0,355871.0,	6.84398e+17	699623.0,659908.0,697326.0,	0.566218	0.729081	6.70414e-05	0.00157862	444577	544580	372842	685619	1.22494	1.8389	Integrin alpha-2 OS=Homo sapiens GN=ITGA2 PE=1 SV=1
Q9BZM4	ULBP3	8.8805e+17	455590.0,404493.0,432883.0,	8.1005e+17	828074.0,785398.0,763803.0,	0.65476	0.778455	0.000162236	0.00224917	529751	634014	430989	792425	1.19682	1.83862	NKG2D ligand 3 OS=Homo sapiens GN=ULBP3 PE=1 SV=1
Q8N2K0-2	ABHD12	1.73897e+18	892132.0,1066643.0,966847.0,	1.70229e+20	1740174.0,1765794.0,1871044.0,	0.490235	0.698604	0.000300708	0.00317049	1140352	1.41516e+06	975207	1.79234e+06	1.24099	1.8379	Isoform 2 of Monoacylglycerol lipase ABHD12 OS=Homo sapiens GN=ABHD12
Q8N2K0	ABHD12	1.73897e+18	892132.0,1066643.0,966847.0,	1.70229e+20	1740174.0,1765794.0,1871044.0,	0.490235	0.698604	0.000300708	0.00317049	1140352	1.41516e+06	975207	1.79234e+06	1.24099	1.8379	Monoacylglycerol lipase ABHD12 OS=Homo sapiens GN=ABHD12 PE=1 SV=2
Q9ULL1	PLEKHG1	887818153677	4554.0,2554.0,3846.0,	546557184401	5586.0,6861.0,7683.0,	0.867122	0.922073	0.0224741	0.0432834	4790	5194.67	3651.33	6710	1.08448	1.83768	Pleckstrin homology domain-containing family G member 1 OS=Homo sapiens GN=PLEKHG1 PE=1 SV=2
Q9BTL3	FAM103A1	3.04084e+20	1560028.0,1626794.0,1593911.0,	2.81746e+20	2880160.0,2898815.0,3006086.0,	0.575337	0.734762	9.63277e-05	0.00182172	1.90678e+06	2318323	1.59358e+06	2.92835e+06	1.21583	1.8376	RNMT-activating mini protein OS=Homo sapiens GN=FAM103A1 PE=1 SV=1
P24588	AKAP5	2.72123e+16	139605.0,128129.0,127118.0,	2.35344e+17	240581.0,232870.0,252107.0,	0.66549	0.784583	0.000169551	0.00230532	161558	191268	131617	241853	1.1839	1.83754	A-kinase anchor protein 5 OS=Homo sapiens GN=AKAP5 PE=1 SV=3
Q9BTY2	FUCA2	6.91576e+20	3547951.0,4145295.0,3904779.0,	7.31403e+20	7476789.0,6528850.0,7305911.0,	0.505907	0.705162	0.00172489	0.00813044	4531229	5646473	3.86601e+06	7103850	1.24612	1.83752	Plasma alpha-L-fucosidase OS=Homo sapiens GN=FUCA2 PE=1 SV=2
P07237	P4HB	3.11828e+26	1.59975474E8,1.67581464E8,1.63437573E8,	2.94803e+26	3.0136376E8,2.83994497E8,3.1649754E8,	0.577494	0.736185	0.00319666	0.0115506	1.9571e+08	237582922	163664837	300618599	1.21395	1.83679	Protein disulfide-isomerase OS=Homo sapiens GN=P4HB PE=1 SV=3
Q9Y2G0	EFR3B	674332370630238	34594.0,33367.0,31630.0,	669635084930603	68453.0,61017.0,53430.0,	0.629788	0.762271	0.0202264	0.0400279	40459	49471.7	33197	60966.7	1.22276	1.83651	Protein EFR3 homolog B OS=Homo sapiens GN=EFR3B PE=1 SV=2
E7ESK9	EFR3B	674332370630238	34594.0,33367.0,31630.0,	669635084930603	68453.0,61017.0,53430.0,	0.629788	0.762271	0.0202264	0.0400279	40459	49471.7	33197	60966.7	1.22276	1.83651	Protein EFR3 homolog B OS=Homo sapiens GN=EFR3B PE=1 SV=1
Q9Y2G0-2	EFR3B	674332370630238	34594.0,33367.0,31630.0,	669635084930603	68453.0,61017.0,53430.0,	0.629788	0.762271	0.0202264	0.0400279	40459	49471.7	33197	60966.7	1.22276	1.83651	Isoform 2 of Protein EFR3 homolog B OS=Homo sapiens GN=EFR3B
H7BXG9	EFR3B	674332370630238	34594.0,33367.0,31630.0,	669635084930603	68453.0,61017.0,53430.0,	0.629788	0.762271	0.0202264	0.0400279	40459	49471.7	33197	60966.7	1.22276	1.83651	Protein EFR3 homolog B (Fragment) OS=Homo sapiens GN=EFR3B PE=1 SV=1
P30740	SERPINB1	7.25718e+20	3723110.0,3739948.0,3740400.0,	6.59902e+20	6745860.0,6708689.0,7078123.0,	0.603483	0.747363	0.00139183	0.00733782	4.49666e+06	5.4146e+06	3734486	6844224	1.20414	1.83271	Leukocyte elastase inhibitor OS=Homo sapiens GN=SERPINB1 PE=1 SV=1
Q12857-4	NFIA	1.23713e+18	634675.0,601149.0,614201.0,	1.20811e+18	1234994.0,1095893.0,1059281.0,	0.630148	0.762271	0.00894403	0.0220809	750462	909366	616675	1130056	1.21174	1.8325	Isoform 4 of Nuclear factor 1 A-type OS=Homo sapiens GN=NFIA
B1AKN8	NFIA	1.23713e+18	634675.0,601149.0,614201.0,	1.20811e+18	1234994.0,1095893.0,1059281.0,	0.630148	0.762271	0.00894403	0.0220809	750462	909366	616675	1130056	1.21174	1.8325	Nuclear factor 1 OS=Homo sapiens GN=NFIA PE=1 SV=1
Q12857-3	NFIA	1.23713e+18	634675.0,601149.0,614201.0,	1.20811e+18	1234994.0,1095893.0,1059281.0,	0.630148	0.762271	0.00894403	0.0220809	750462	909366	616675	1130056	1.21174	1.8325	Isoform 3 of Nuclear factor 1 A-type OS=Homo sapiens GN=NFIA
B1AKN5	NFIA	1.23713e+18	634675.0,601149.0,614201.0,	1.20811e+18	1234994.0,1095893.0,1059281.0,	0.630148	0.762271	0.00894403	0.0220809	750462	909366	616675	1130056	1.21174	1.8325	Nuclear factor 1 OS=Homo sapiens GN=NFIA PE=1 SV=1
Q12857	NFIA	1.23713e+18	634675.0,601149.0,614201.0,	1.20811e+18	1234994.0,1095893.0,1059281.0,	0.630148	0.762271	0.00894403	0.0220809	750462	909366	616675	1130056	1.21174	1.8325	Nuclear factor 1 A-type OS=Homo sapiens GN=NFIA PE=1 SV=2
Q12857-2	NFIA	1.23713e+18	634675.0,601149.0,614201.0,	1.20811e+18	1234994.0,1095893.0,1059281.0,	0.630148	0.762271	0.00894403	0.0220809	750462	909366	616675	1130056	1.21174	1.8325	Isoform 2 of Nuclear factor 1 A-type OS=Homo sapiens GN=NFIA
B1AKN7	NFIA	1.23713e+18	634675.0,601149.0,614201.0,	1.20811e+18	1234994.0,1095893.0,1059281.0,	0.630148	0.762271	0.00894403	0.0220809	750462	909366	616675	1130056	1.21174	1.8325	Nuclear factor 1 OS=Homo sapiens GN=NFIA PE=1 SV=1
Q06323	PSME1	1.77313e+21	9096610.0,8636807.0,8540958.0,	1.49829e+22	1.5316285E7,1.564117E7,1.7107883E7,	0.657096	0.780018	0.00309593	0.011298	1.06775e+07	1.26054e+07	8758125	1.60218e+07	1.18056	1.82936	Proteasome activator complex subunit 1 OS=Homo sapiens GN=PSME1 PE=1 SV=1
H3BPV0	MTSS1L	1659627145306	8514.0,3820.0,5550.0,	1091188146269	11153.0,10576.0,10945.0,	0.926101	0.958672	0.0672581	0.1016	8205.33	8664.67	5961.33	10891.3	1.05598	1.827	MTSS1-like protein (Fragment) OS=Homo sapiens GN=MTSS1L PE=1 SV=2
Q8ND76	CCNY	1.97948e+18	1015522.0,970324.0,972226.0,	1.72595e+20	1764360.0,1876803.0,1759804.0,	0.640295	0.768838	0.000679844	0.00483545	1199427	1432647	986024	1.80032e+06	1.19444	1.82584	Cyclin-Y OS=Homo sapiens GN=CCNY PE=1 SV=2
Q8ND76-3	CCNY	1.97948e+18	1015522.0,970324.0,972226.0,	1.72595e+20	1764360.0,1876803.0,1759804.0,	0.640295	0.768838	0.000679844	0.00483545	1199427	1432647	986024	1.80032e+06	1.19444	1.82584	Isoform 3 of Cyclin-Y OS=Homo sapiens GN=CCNY
J3KND3	MYL6	4.75575e+23	2.4398152E7,2.4466619E7,2.2379561E7,	4.30843e+23	4.4043058E7,4.3571831E7,4.245919E7,	0.630792	0.762535	5.04061e-05	0.00144576	2.87781e+07	3.45713e+07	2.37481e+07	4.3358e+07	1.20131	1.82575	Myosin light polypeptide 6 OS=Homo sapiens GN=MYL6 PE=1 SV=1
B7Z6Z4	MYL6	4.75575e+23	2.4398152E7,2.4466619E7,2.2379561E7,	4.30843e+23	4.4043058E7,4.3571831E7,4.245919E7,	0.630792	0.762535	5.04061e-05	0.00144576	2.87781e+07	3.45713e+07	2.37481e+07	4.3358e+07	1.20131	1.82575	Myosin light polypeptide 6 OS=Homo sapiens GN=MYL6 PE=1 SV=1
G8JLA2	MYL6	4.75575e+23	2.4398152E7,2.4466619E7,2.2379561E7,	4.30843e+23	4.4043058E7,4.3571831E7,4.245919E7,	0.630792	0.762535	5.04061e-05	0.00144576	2.87781e+07	3.45713e+07	2.37481e+07	4.3358e+07	1.20131	1.82575	Myosin light polypeptide 6 OS=Homo sapiens GN=MYL6 PE=1 SV=1
P60660-2	MYL6	4.75575e+23	2.4398152E7,2.4466619E7,2.2379561E7,	4.30843e+23	4.4043058E7,4.3571831E7,4.245919E7,	0.630792	0.762535	5.04061e-05	0.00144576	2.87781e+07	3.45713e+07	2.37481e+07	4.3358e+07	1.20131	1.82575	Isoform Smooth muscle of Myosin light polypeptide 6 OS=Homo sapiens GN=MYL6
P60660	MYL6	4.75575e+23	2.4398152E7,2.4466619E7,2.2379561E7,	4.30843e+23	4.4043058E7,4.3571831E7,4.245919E7,	0.630792	0.762535	5.04061e-05	0.00144576	2.87781e+07	3.45713e+07	2.37481e+07	4.3358e+07	1.20131	1.82575	Myosin light polypeptide 6 OS=Homo sapiens GN=MYL6 PE=1 SV=2
F8W1R7	MYL6	4.75575e+23	2.4398152E7,2.4466619E7,2.2379561E7,	4.30843e+23	4.4043058E7,4.3571831E7,4.245919E7,	0.630792	0.762535	5.04061e-05	0.00144576	2.87781e+07	3.45713e+07	2.37481e+07	4.3358e+07	1.20131	1.82575	Myosin light polypeptide 6 OS=Homo sapiens GN=MYL6 PE=1 SV=1
G3V1V0	MYL6	4.75575e+23	2.4398152E7,2.4466619E7,2.2379561E7,	4.30843e+23	4.4043058E7,4.3571831E7,4.245919E7,	0.630792	0.762535	5.04061e-05	0.00144576	2.87781e+07	3.45713e+07	2.37481e+07	4.3358e+07	1.20131	1.82575	Myosin light polypeptide 6 OS=Homo sapiens GN=MYL6 PE=1 SV=1
F8VPF3	MYL6	4.75575e+23	2.4398152E7,2.4466619E7,2.2379561E7,	4.30843e+23	4.4043058E7,4.3571831E7,4.245919E7,	0.630792	0.762535	5.04061e-05	0.00144576	2.87781e+07	3.45713e+07	2.37481e+07	4.3358e+07	1.20131	1.82575	Myosin light polypeptide 6 (Fragment) OS=Homo sapiens GN=MYL6 PE=1 SV=1
H0Y329	WDR45	2.54408e+17	130516.0,148835.0,150890.0,	2.53348e+17	258984.0,256485.0,267351.0,	0.514433	0.708445	0.000547567	0.00428091	168133	206740	143414	260940	1.22963	1.81949	WD repeat domain phosphoinositide-interacting protein 4 (Fragment) OS=Homo sapiens GN=WDR45 PE=1 SV=1
A0A0U1RR06	WDR45	2.54408e+17	130516.0,148835.0,150890.0,	2.53348e+17	258984.0,256485.0,267351.0,	0.514433	0.708445	0.000547567	0.00428091	168133	206740	143414	260940	1.22963	1.81949	WD repeat domain phosphoinositide-interacting protein 4 OS=Homo sapiens GN=WDR45 PE=1 SV=1
C9J471	WDR45	2.54408e+17	130516.0,148835.0,150890.0,	2.53348e+17	258984.0,256485.0,267351.0,	0.514433	0.708445	0.000547567	0.00428091	168133	206740	143414	260940	1.22963	1.81949	WD repeat domain phosphoinositide-interacting protein 4 OS=Homo sapiens GN=WDR45 PE=1 SV=1
C9J5L0	WDR45	2.54408e+17	130516.0,148835.0,150890.0,	2.53348e+17	258984.0,256485.0,267351.0,	0.514433	0.708445	0.000547567	0.00428091	168133	206740	143414	260940	1.22963	1.81949	WD repeat domain phosphoinositide-interacting protein 4 (Fragment) OS=Homo sapiens GN=WDR45 PE=1 SV=7
Q9Y484	WDR45	2.54408e+17	130516.0,148835.0,150890.0,	2.53348e+17	258984.0,256485.0,267351.0,	0.514433	0.708445	0.000547567	0.00428091	168133	206740	143414	260940	1.22963	1.81949	WD repeat domain phosphoinositide-interacting protein 4 OS=Homo sapiens GN=WDR45 PE=2 SV=1
C9JE01	WDR45	2.54408e+17	130516.0,148835.0,150890.0,	2.53348e+17	258984.0,256485.0,267351.0,	0.514433	0.708445	0.000547567	0.00428091	168133	206740	143414	260940	1.22963	1.81949	WD repeat domain phosphoinositide-interacting protein 4 (Fragment) OS=Homo sapiens GN=WDR45 PE=1 SV=1
C9JUS5	WDR45	2.54408e+17	130516.0,148835.0,150890.0,	2.53348e+17	258984.0,256485.0,267351.0,	0.514433	0.708445	0.000547567	0.00428091	168133	206740	143414	260940	1.22963	1.81949	WD repeat domain phosphoinositide-interacting protein 4 (Fragment) OS=Homo sapiens GN=WDR45 PE=1 SV=2
Q9Y484-3	WDR45	2.54408e+17	130516.0,148835.0,150890.0,	2.53348e+17	258984.0,256485.0,267351.0,	0.514433	0.708445	0.000547567	0.00428091	168133	206740	143414	260940	1.22963	1.81949	Isoform 3 of WD repeat domain phosphoinositide-interacting protein 4 OS=Homo sapiens GN=WDR45
C9J7Q8	WDR45	2.54408e+17	130516.0,148835.0,150890.0,	2.53348e+17	258984.0,256485.0,267351.0,	0.514433	0.708445	0.000547567	0.00428091	168133	206740	143414	260940	1.22963	1.81949	WD repeat domain phosphoinositide-interacting protein 4 (Fragment) OS=Homo sapiens GN=WDR45 PE=1 SV=2
C9JBX7	WDR45	2.54408e+17	130516.0,148835.0,150890.0,	2.53348e+17	258984.0,256485.0,267351.0,	0.514433	0.708445	0.000547567	0.00428091	168133	206740	143414	260940	1.22963	1.81949	WD repeat domain phosphoinositide-interacting protein 4 (Fragment) OS=Homo sapiens GN=WDR45 PE=1 SV=1
A0A0U1RQR1	WDR45	2.54408e+17	130516.0,148835.0,150890.0,	2.53348e+17	258984.0,256485.0,267351.0,	0.514433	0.708445	0.000547567	0.00428091	168133	206740	143414	260940	1.22963	1.81949	WD repeat domain phosphoinositide-interacting protein 4 (Fragment) OS=Homo sapiens GN=WDR45 PE=1 SV=1
A0A0U1RQS7	WDR45	2.54408e+17	130516.0,148835.0,150890.0,	2.53348e+17	258984.0,256485.0,267351.0,	0.514433	0.708445	0.000547567	0.00428091	168133	206740	143414	260940	1.22963	1.81949	WD repeat domain phosphoinositide-interacting protein 4 (Fragment) OS=Homo sapiens GN=WDR45 PE=1 SV=1
Q9Y484-2	WDR45	2.54408e+17	130516.0,148835.0,150890.0,	2.53348e+17	258984.0,256485.0,267351.0,	0.514433	0.708445	0.000547567	0.00428091	168133	206740	143414	260940	1.22963	1.81949	Isoform 2 of WD repeat domain phosphoinositide-interacting protein 4 OS=Homo sapiens GN=WDR45
O95497	VNN1	506463439733206	25982.0,48415.0,34735.0,	580075881539298	59297.0,70576.0,68611.0,	0.212856	0.685236	0.0266645	0.0495625	39416.3	52040	36377.3	66161.3	1.32026	1.81875	Pantetheinase OS=Homo sapiens GN=VNN1 PE=1 SV=2
Q9BRR6	ADPGK	8.38352e+20	4300949.0,4668128.0,4378224.0,	7.91787e+20	8094056.0,7784226.0,8335082.0,	0.584219	0.738545	0.000107666	0.00190357	5.29517e+06	6.39296e+06	4.4491e+06	8.07112e+06	1.20732	1.8141	ADP-dependent glucokinase OS=Homo sapiens GN=ADPGK PE=1 SV=1
Q9BRR6-2	ADPGK	8.38352e+20	4300949.0,4668128.0,4378224.0,	7.91787e+20	8094056.0,7784226.0,8335082.0,	0.584219	0.738545	0.000107666	0.00190357	5.29517e+06	6.39296e+06	4.4491e+06	8.07112e+06	1.20732	1.8141	Isoform 2 of ADP-dependent glucokinase OS=Homo sapiens GN=ADPGK
Q14667	KIAA0100	1.10426e+18	566513.0,554628.0,658194.0,	1.05388e+18	1077333.0,1052538.0,1097445.0,	0.59159	0.742397	0.00165584	0.00796451	709173	853198	593112	1075772	1.20309	1.81378	Protein KIAA0100 OS=Homo sapiens GN=KIAA0100 PE=1 SV=3
Q14667-2	KIAA0100	1.10426e+18	566513.0,554628.0,658194.0,	1.05388e+18	1077333.0,1052538.0,1097445.0,	0.59159	0.742397	0.00165584	0.00796451	709173	853198	593112	1075772	1.20309	1.81378	Isoform 2 of Protein KIAA0100 OS=Homo sapiens GN=KIAA0100
Q14667-3	KIAA0100	1.10426e+18	566513.0,554628.0,658194.0,	1.05388e+18	1077333.0,1052538.0,1097445.0,	0.59159	0.742397	0.00165584	0.00796451	709173	853198	593112	1075772	1.20309	1.81378	Isoform 3 of Protein KIAA0100 OS=Homo sapiens GN=KIAA0100
Q08E86	KIAA0100	1.10426e+18	566513.0,554628.0,658194.0,	1.05388e+18	1077333.0,1052538.0,1097445.0,	0.59159	0.742397	0.00165584	0.00796451	709173	853198	593112	1075772	1.20309	1.81378	KIAA0100 protein OS=Homo sapiens GN=KIAA0100 PE=1 SV=1
Q86TS9-4	MRPL52	1436174488342	7367.0,10483.0,8726.0,	12587182887652	12867.0,21945.0,13359.0,	0.503535	0.702983	0.124655	0.168634	10050.3	12842.3	8858.67	16057	1.2778	1.81258	Isoform 4 of 39S ribosomal protein L52, mitochondrial OS=Homo sapiens GN=MRPL52
G3V4J1	MRPL52	1436174488342	7367.0,10483.0,8726.0,	12587182887652	12867.0,21945.0,13359.0,	0.503535	0.702983	0.124655	0.168634	10050.3	12842.3	8858.67	16057	1.2778	1.81258	39S ribosomal protein L52, mitochondrial (Fragment) OS=Homo sapiens GN=MRPL52 PE=1 SV=1
Q9UDY8-2	MALT1	1.31113e+18	672639.0,705780.0,689312.0,	1.20896e+19	1235859.0,1206784.0,1299553.0,	0.603842	0.747515	0.000918443	0.00573464	823841	986324	689244	1.2474e+06	1.19723	1.80981	Isoform 2 of Mucosa-associated lymphoid tissue lymphoma translocation protein 1 OS=Homo sapiens GN=MALT1
Q9UDY8	MALT1	1.31113e+18	672639.0,705780.0,689312.0,	1.20896e+19	1235859.0,1206784.0,1299553.0,	0.603842	0.747515	0.000918443	0.00573464	823841	986324	689244	1.2474e+06	1.19723	1.80981	Mucosa-associated lymphoid tissue lymphoma translocation protein 1 OS=Homo sapiens GN=MALT1 PE=1 SV=1
Q9UBS3	DNAJB9	569532248928592	29218.0,31654.0,29908.0,	500424368534661	51155.0,52420.0,60515.0,	0.601663	0.746419	0.0105528	0.024928	36011.3	42796	30260	54696.7	1.1884	1.80756	DnaJ homolog subfamily B member 9 OS=Homo sapiens GN=DNAJB9 PE=1 SV=1
O15020-2	SPTBN2	9.35134e+20	4797461.0,4976962.0,4403305.0,	8.6052e+20	8796681.0,8906566.0,7901309.0,	0.632228	0.763973	0.00168803	0.00807188	5.69891e+06	6.85103e+06	4.72591e+06	8534852	1.20217	1.80597	Isoform 2 of Spectrin beta chain, non-erythrocytic 2 OS=Homo sapiens GN=SPTBN2
O15020	SPTBN2	9.35134e+20	4797461.0,4976962.0,4403305.0,	8.6052e+20	8796681.0,8906566.0,7901309.0,	0.632228	0.763973	0.00168803	0.00807188	5.69891e+06	6.85103e+06	4.72591e+06	8534852	1.20217	1.80597	Spectrin beta chain, non-erythrocytic 2 OS=Homo sapiens GN=SPTBN2 PE=1 SV=3
P05067	APP	4.42126e+20	2268213.0,2233959.0,2168669.0,	3.99717e+20	4086111.0,3862212.0,4095692.0,	0.653622	0.777672	0.000537031	0.00426251	2.69387e+06	3.1872e+06	2.22361e+06	4.01467e+06	1.18313	1.80547	Amyloid beta A4 protein OS=Homo sapiens GN=APP PE=1 SV=3
P05067-8	APP	4.42126e+20	2268213.0,2233959.0,2168669.0,	3.99717e+20	4086111.0,3862212.0,4095692.0,	0.653622	0.777672	0.000537031	0.00426251	2.69387e+06	3.1872e+06	2.22361e+06	4.01467e+06	1.18313	1.80547	Isoform APP751 of Amyloid beta A4 protein OS=Homo sapiens GN=APP
P05067-11	APP	4.42126e+20	2268213.0,2233959.0,2168669.0,	3.99717e+20	4086111.0,3862212.0,4095692.0,	0.653622	0.777672	0.000537031	0.00426251	2.69387e+06	3.1872e+06	2.22361e+06	4.01467e+06	1.18313	1.80547	Isoform 11 of Amyloid beta A4 protein OS=Homo sapiens GN=APP
P69905	HBA1	6.75844e+20	3467244.0,4500892.0,3593630.0,	6.16002e+20	6297094.0,7051994.0,7521011.0,	0.500557	0.701963	0.00309941	0.011298	4.46385e+06	5.44819e+06	3853922	6.9567e+06	1.22051	1.8051	Hemoglobin subunit alpha OS=Homo sapiens GN=HBA1 PE=1 SV=2
Q8TF72	SHROOM3	20906737010294	10724.0,10372.0,10767.0,	217771410910459	22260.0,16929.0,18259.0,	0.65116	0.776287	0.0328499	0.0580072	12856.7	15448.3	10621	19149.3	1.20158	1.80297	Protein Shroom3 OS=Homo sapiens GN=SHROOM3 PE=1 SV=2
Q9NPH2	ISYNA1	1.15452e+21	5922988.0,6510062.0,6534278.0,	1.11e+21	1.1347044E7,1.1039245E7,1.1792885E7,	0.567666	0.730185	7.24287e-05	0.0015995	7.47232e+06	9.01805e+06	6.32244e+06	11393058	1.20686	1.802	Inositol-3-phosphate synthase 1 OS=Homo sapiens GN=ISYNA1 PE=1 SV=1
Q9NPH2-2	ISYNA1	1.15452e+21	5922988.0,6510062.0,6534278.0,	1.11e+21	1.1347044E7,1.1039245E7,1.1792885E7,	0.567666	0.730185	7.24287e-05	0.0015995	7.47232e+06	9.01805e+06	6.32244e+06	11393058	1.20686	1.802	Isoform 2 of Inositol-3-phosphate synthase 1 OS=Homo sapiens GN=ISYNA1
Q9NPH2-3	ISYNA1	1.15452e+21	5922988.0,6510062.0,6534278.0,	1.11e+21	1.1347044E7,1.1039245E7,1.1792885E7,	0.567666	0.730185	7.24287e-05	0.0015995	7.47232e+06	9.01805e+06	6.32244e+06	11393058	1.20686	1.802	Isoform 3 of Inositol-3-phosphate synthase 1 OS=Homo sapiens GN=ISYNA1
Q9P0K7-3	RAI14	1.50093e+21	7700110.0,7757911.0,6983324.0,	1.37765e+22	1.4083028E7,1.3391663E7,1.2883261E7,	0.657918	0.780416	0.00027785	0.00303662	9.06561e+06	1.07718e+07	7.48045e+06	1.34527e+07	1.18821	1.79837	Isoform 3 of Ankycorbin OS=Homo sapiens GN=RAI14
Q9P0K7	RAI14	1.50093e+21	7700110.0,7757911.0,6983324.0,	1.37765e+22	1.4083028E7,1.3391663E7,1.2883261E7,	0.657918	0.780416	0.00027785	0.00303662	9.06561e+06	1.07718e+07	7.48045e+06	1.34527e+07	1.18821	1.79837	Ankycorbin OS=Homo sapiens GN=RAI14 PE=1 SV=2
Q9P0K7-2	RAI14	1.50093e+21	7700110.0,7757911.0,6983324.0,	1.37765e+22	1.4083028E7,1.3391663E7,1.2883261E7,	0.657918	0.780416	0.00027785	0.00303662	9.06561e+06	1.07718e+07	7.48045e+06	1.34527e+07	1.18821	1.79837	Isoform 2 of Ankycorbin OS=Homo sapiens GN=RAI14
O95158	NXPH4	3.75831e+17	192810.0,181547.0,176431.0,	3.15911e+17	322941.0,315400.0,349491.0,	0.704699	0.814009	0.00136515	0.00721871	224492	259642	183596	329277	1.15657	1.79349	Neurexophilin-4 OS=Homo sapiens GN=NXPH4 PE=2 SV=3
Q96AV8	E2F7	2.36123e+16	121136.0,126465.0,122528.0,	2.23617e+17	228591.0,222834.0,212217.0,	0.620135	0.757315	0.000993559	0.00596287	147702	176956	123376	221214	1.19806	1.793	Transcription factor E2F7 OS=Homo sapiens GN=E2F7 PE=1 SV=3
Q96AV8-2	E2F7	2.36123e+16	121136.0,126465.0,122528.0,	2.23617e+17	228591.0,222834.0,212217.0,	0.620135	0.757315	0.000993559	0.00596287	147702	176956	123376	221214	1.19806	1.793	Isoform 2 of Transcription factor E2F7 OS=Homo sapiens GN=E2F7
Q96AV8-3	E2F7	2.36123e+16	121136.0,126465.0,122528.0,	2.23617e+17	228591.0,222834.0,212217.0,	0.620135	0.757315	0.000993559	0.00596287	147702	176956	123376	221214	1.19806	1.793	Isoform 3 of Transcription factor E2F7 OS=Homo sapiens GN=E2F7
F8VSE7	E2F7	2.36123e+16	121136.0,126465.0,122528.0,	2.23617e+17	228591.0,222834.0,212217.0,	0.620135	0.757315	0.000993559	0.00596287	147702	176956	123376	221214	1.19806	1.793	Transcription factor E2F7 (Fragment) OS=Homo sapiens GN=E2F7 PE=1 SV=1
P51148-2	RAB5C	6.12826e+23	3.1439484E7,3.4132434E7,3.3898415E7,	5.61835e+23	5.7433764E7,5.7165937E7,6.3731661E7,	0.595705	0.74438	0.00262508	0.0101965	39312765	4.67753e+07	3.31568e+07	5.94438e+07	1.18983	1.79281	Isoform 2 of Ras-related protein Rab-5C OS=Homo sapiens GN=RAB5C
P51148	RAB5C	6.12826e+23	3.1439484E7,3.4132434E7,3.3898415E7,	5.61835e+23	5.7433764E7,5.7165937E7,6.3731661E7,	0.595705	0.74438	0.00262508	0.0101965	39312765	4.67753e+07	3.31568e+07	5.94438e+07	1.18983	1.79281	Ras-related protein Rab-5C OS=Homo sapiens GN=RAB5C PE=1 SV=2
Q7L7X3	TAOK1	5.43182e+20	2786654.0,2633824.0,3018038.0,	4.81624e+20	4923416.0,5204007.0,4999038.0,	0.648229	0.774635	0.000148197	0.00215642	3396072	4.00543e+06	2.81284e+06	5.04215e+06	1.17943	1.79255	Serine/threonine-protein kinase TAO1 OS=Homo sapiens GN=TAOK1 PE=1 SV=1
P35754	GLRX	2.53961e+16	130287.0,134552.0,151899.0,	2.30239e+17	235361.0,240377.0,270195.0,	0.602188	0.746419	0.00225091	0.00935081	164922	195105	138913	248644	1.18302	1.78993	Glutaredoxin-1 OS=Homo sapiens GN=GLRX PE=1 SV=2
Q05823	RNASEL	5.25143e+17	269409.0,291720.0,279878.0,	4.92815e+17	503780.0,487643.0,513004.0,	0.606753	0.749031	2.68915e-05	0.00122064	333319	397675	280336	501476	1.19308	1.78884	2-5A-dependent ribonuclease OS=Homo sapiens GN=RNASEL PE=1 SV=2
Q05823-2	RNASEL	5.25143e+17	269409.0,291720.0,279878.0,	4.92815e+17	503780.0,487643.0,513004.0,	0.606753	0.749031	2.68915e-05	0.00122064	333319	397675	280336	501476	1.19308	1.78884	Isoform 2 of 2-5A-dependent ribonuclease OS=Homo sapiens GN=RNASEL
Q9H8Y5	ANKZF1	896063070643266	45970.0,43219.0,45258.0,	820016532044799	83825.0,78382.0,78215.0,	0.67735	0.79345	0.000642722	0.00465286	54526	64040	44815.7	80140.7	1.17449	1.78823	Ankyrin repeat and zinc finger domain-containing protein 1 OS=Homo sapiens GN=ANKZF1 PE=1 SV=1
C9JQZ3	ANKZF1	896063070643266	45970.0,43219.0,45258.0,	820016532044799	83825.0,78382.0,78215.0,	0.67735	0.79345	0.000642722	0.00465286	54526	64040	44815.7	80140.7	1.17449	1.78823	Ankyrin repeat and zinc finger domain-containing protein 1 (Fragment) OS=Homo sapiens GN=ANKZF1 PE=1 SV=1
C9K022	ANKZF1	896063070643266	45970.0,43219.0,45258.0,	820016532044799	83825.0,78382.0,78215.0,	0.67735	0.79345	0.000642722	0.00465286	54526	64040	44815.7	80140.7	1.17449	1.78823	Ankyrin repeat and zinc finger domain-containing protein 1 (Fragment) OS=Homo sapiens GN=ANKZF1 PE=1 SV=1
H7C4W6	ATP11B	4.13549e+17	212159.0,227399.0,223355.0,	4.07414e+17	416478.0,371364.0,397122.0,	0.609511	0.751659	0.00261903	0.0101854	262877	314783	220971	394988	1.19745	1.78751	Phospholipid-transporting ATPase (Fragment) OS=Homo sapiens GN=ATP11B PE=1 SV=1
Q9Y2G3	ATP11B	4.13549e+17	212159.0,227399.0,223355.0,	4.07414e+17	416478.0,371364.0,397122.0,	0.609511	0.751659	0.00261903	0.0101854	262877	314783	220971	394988	1.19745	1.78751	Probable phospholipid-transporting ATPase IF OS=Homo sapiens GN=ATP11B PE=1 SV=2
Q8IXM6-2	NRM	2.3404e+19	1200684.0,1370514.0,1155108.0,	2.42079e+20	2474658.0,2107247.0,2076937.0,	0.605222	0.748625	0.00660327	0.018206	1.47278e+06	1788820	1242102	2219614	1.21458	1.78698	Isoform 2 of Nurim OS=Homo sapiens GN=NRM
Q8IXM6	NRM	2.3404e+19	1200684.0,1370514.0,1155108.0,	2.42079e+20	2474658.0,2107247.0,2076937.0,	0.605222	0.748625	0.00660327	0.018206	1.47278e+06	1788820	1242102	2219614	1.21458	1.78698	Nurim OS=Homo sapiens GN=NRM PE=1 SV=1
Q9UIQ6-3	LNPEP	6.93577e+20	3558215.0,3764805.0,3639392.0,	6.51959e+20	6664662.0,6375354.0,6542176.0,	0.622638	0.758459	2.31697e-05	0.00122064	4363224	5193206	3.65414e+06	6.5274e+06	1.19022	1.7863	Isoform 3 of Leucyl-cystinyl aminopeptidase OS=Homo sapiens GN=LNPEP
Q9UIQ6-2	LNPEP	6.93577e+20	3558215.0,3764805.0,3639392.0,	6.51959e+20	6664662.0,6375354.0,6542176.0,	0.622638	0.758459	2.31697e-05	0.00122064	4363224	5193206	3.65414e+06	6.5274e+06	1.19022	1.7863	Isoform 2 of Leucyl-cystinyl aminopeptidase OS=Homo sapiens GN=LNPEP
Q9UIQ6	LNPEP	6.93577e+20	3558215.0,3764805.0,3639392.0,	6.51959e+20	6664662.0,6375354.0,6542176.0,	0.622638	0.758459	2.31697e-05	0.00122064	4363224	5193206	3.65414e+06	6.5274e+06	1.19022	1.7863	Leucyl-cystinyl aminopeptidase OS=Homo sapiens GN=LNPEP PE=1 SV=3
Q8IY81	FTSJ3	7.89982e+20	4052798.0,3579711.0,3792597.0,	6.59396e+20	6740692.0,7074685.0,6591063.0,	0.717612	0.82154	0.000112638	0.00191895	4689562	5.42159e+06	3.80837e+06	6.80215e+06	1.1561	1.78611	pre-rRNA processing protein FTSJ3 OS=Homo sapiens GN=FTSJ3 PE=1 SV=2
Q96A57	TMEM230	5.19186e+20	2663552.0,2703774.0,2756863.0,	4.77961e+20	4885970.0,4587143.0,5029092.0,	0.644135	0.771463	0.00271076	0.0103968	3.24942e+06	3.8276e+06	2708063	4.83407e+06	1.17793	1.78506	Transmembrane protein 230 OS=Homo sapiens GN=TMEM230 PE=1 SV=1
Q96A57-2	TMEM230	5.19186e+20	2663552.0,2703774.0,2756863.0,	4.77961e+20	4885970.0,4587143.0,5029092.0,	0.644135	0.771463	0.00271076	0.0103968	3.24942e+06	3.8276e+06	2708063	4.83407e+06	1.17793	1.78506	Isoform 1 of Transmembrane protein 230 OS=Homo sapiens GN=TMEM230
C9J9G2	PHF12	1292942095879	6632.0,5924.0,6148.0,	1152990576148	11785.0,10867.0,10733.0,	0.713765	0.818281	0.000601673	0.00447991	7672.33	8911.33	6234.67	11128.3	1.16149	1.78491	PHD finger protein 12 OS=Homo sapiens GN=PHF12 PE=1 SV=2
Q96QT6	PHF12	1292942095879	6632.0,5924.0,6148.0,	1152990576148	11785.0,10867.0,10733.0,	0.713765	0.818281	0.000601673	0.00447991	7672.33	8911.33	6234.67	11128.3	1.16149	1.78491	PHD finger protein 12 OS=Homo sapiens GN=PHF12 PE=1 SV=2
Q96QT6-2	PHF12	1292942095879	6632.0,5924.0,6148.0,	1152990576148	11785.0,10867.0,10733.0,	0.713765	0.818281	0.000601673	0.00447991	7672.33	8911.33	6234.67	11128.3	1.16149	1.78491	Isoform 2 of PHD finger protein 12 OS=Homo sapiens GN=PHF12
Q96QT6-5	PHF12	1292942095879	6632.0,5924.0,6148.0,	1152990576148	11785.0,10867.0,10733.0,	0.713765	0.818281	0.000601673	0.00447991	7672.33	8911.33	6234.67	11128.3	1.16149	1.78491	Isoform 5 of PHD finger protein 12 OS=Homo sapiens GN=PHF12
Q96QT6-3	PHF12	1292942095879	6632.0,5924.0,6148.0,	1152990576148	11785.0,10867.0,10733.0,	0.713765	0.818281	0.000601673	0.00447991	7672.33	8911.33	6234.67	11128.3	1.16149	1.78491	Isoform 3 of PHD finger protein 12 OS=Homo sapiens GN=PHF12
Q5M7Z0	RNFT1	599323422483	3074.0,3296.0,2597.0,	634642842501	6487.0,5140.0,4366.0,	0.661182	0.78195	0.0516529	0.0823913	3606	4377	2989	5331	1.21381	1.78354	RING finger and transmembrane domain-containing protein 1 OS=Homo sapiens GN=RNFT1 PE=2 SV=2
Q5M7Z0-3	RNFT1	599323422483	3074.0,3296.0,2597.0,	634642842501	6487.0,5140.0,4366.0,	0.661182	0.78195	0.0516529	0.0823913	3606	4377	2989	5331	1.21381	1.78354	Isoform 3 of RING finger and transmembrane domain-containing protein 1 OS=Homo sapiens GN=RNFT1
Q5M7Z0-2	RNFT1	599323422483	3074.0,3296.0,2597.0,	634642842501	6487.0,5140.0,4366.0,	0.661182	0.78195	0.0516529	0.0823913	3606	4377	2989	5331	1.21381	1.78354	Isoform 2 of RING finger and transmembrane domain-containing protein 1 OS=Homo sapiens GN=RNFT1
K7EJ18	RNFT1	599323422483	3074.0,3296.0,2597.0,	634642842501	6487.0,5140.0,4366.0,	0.661182	0.78195	0.0516529	0.0823913	3606	4377	2989	5331	1.21381	1.78354	RING finger and transmembrane domain-containing protein 1 (Fragment) OS=Homo sapiens GN=RNFT1 PE=1 SV=1
A0A088AWN5	RNFT1	599323422483	3074.0,3296.0,2597.0,	634642842501	6487.0,5140.0,4366.0,	0.661182	0.78195	0.0516529	0.0823913	3606	4377	2989	5331	1.21381	1.78354	RING finger and transmembrane domain-containing protein 1 OS=Homo sapiens GN=RNFT1 PE=1 SV=1
E9PI44	RNFT1	599323422483	3074.0,3296.0,2597.0,	634642842501	6487.0,5140.0,4366.0,	0.661182	0.78195	0.0516529	0.0823913	3606	4377	2989	5331	1.21381	1.78354	RING finger and transmembrane domain-containing protein 1 OS=Homo sapiens GN=RNFT1 PE=1 SV=1
Q6PCE3	PGM2L1	3.10848e+20	1594720.0,1687227.0,1597963.0,	2.74874e+20	2809902.0,2913632.0,2976502.0,	0.636049	0.766874	9.2827e-05	0.00178102	1944932	2293884	1.62664e+06	2900012	1.17942	1.78283	Glucose 1,6-bisphosphate synthase OS=Homo sapiens GN=PGM2L1 PE=1 SV=3
Q9UNL4	ING4	1916369388097	9831.0,9765.0,8469.0,	16889139309131	17264.0,16715.0,15942.0,	0.697307	0.808177	0.000271614	0.00300652	11399.3	13316.7	9355	16640.3	1.1682	1.77876	Inhibitor of growth protein 4 OS=Homo sapiens GN=ING4 PE=1 SV=1
Q9UNL4-6	ING4	1916369388097	9831.0,9765.0,8469.0,	16889139309131	17264.0,16715.0,15942.0,	0.697307	0.808177	0.000271614	0.00300652	11399.3	13316.7	9355	16640.3	1.1682	1.77876	Isoform 6 of Inhibitor of growth protein 4 OS=Homo sapiens GN=ING4
Q9UNL4-4	ING4	1916369388097	9831.0,9765.0,8469.0,	16889139309131	17264.0,16715.0,15942.0,	0.697307	0.808177	0.000271614	0.00300652	11399.3	13316.7	9355	16640.3	1.1682	1.77876	Isoform 4 of Inhibitor of growth protein 4 OS=Homo sapiens GN=ING4
Q9UNL4-3	ING4	1916369388097	9831.0,9765.0,8469.0,	16889139309131	17264.0,16715.0,15942.0,	0.697307	0.808177	0.000271614	0.00300652	11399.3	13316.7	9355	16640.3	1.1682	1.77876	Isoform 3 of Inhibitor of growth protein 4 OS=Homo sapiens GN=ING4
Q9UNL4-2	ING4	1916369388097	9831.0,9765.0,8469.0,	16889139309131	17264.0,16715.0,15942.0,	0.697307	0.808177	0.000271614	0.00300652	11399.3	13316.7	9355	16640.3	1.1682	1.77876	Isoform 2 of Inhibitor of growth protein 4 OS=Homo sapiens GN=ING4
Q9UNL4-7	ING4	1916369388097	9831.0,9765.0,8469.0,	16889139309131	17264.0,16715.0,15942.0,	0.697307	0.808177	0.000271614	0.00300652	11399.3	13316.7	9355	16640.3	1.1682	1.77876	Isoform 7 of Inhibitor of growth protein 4 OS=Homo sapiens GN=ING4
Q9UNL4-5	ING4	1916369388097	9831.0,9765.0,8469.0,	16889139309131	17264.0,16715.0,15942.0,	0.697307	0.808177	0.000271614	0.00300652	11399.3	13316.7	9355	16640.3	1.1682	1.77876	Isoform 5 of Inhibitor of growth protein 4 OS=Homo sapiens GN=ING4
Q9UNL4-8	ING4	1916369388097	9831.0,9765.0,8469.0,	16889139309131	17264.0,16715.0,15942.0,	0.697307	0.808177	0.000271614	0.00300652	11399.3	13316.7	9355	16640.3	1.1682	1.77876	Isoform 8 of Inhibitor of growth protein 4 OS=Homo sapiens GN=ING4
Q9Y5K6	CD2AP	6.93986e+20	3560316.0,3474722.0,3428417.0,	6.18401e+20	6321621.0,6085833.0,6183942.0,	0.683949	0.798891	3.53589e-05	0.00124043	4.22866e+06	4.93253e+06	3.48782e+06	6197132	1.16645	1.77679	CD2-associated protein OS=Homo sapiens GN=CD2AP PE=1 SV=1
I3L112	DGKE	2.72198e+17	139644.0,148661.0,139055.0,	2.53394e+17	259032.0,235031.0,264866.0,	0.64567	0.772786	0.0034093	0.0119955	170250	200321	142453	252976	1.17663	1.77585	Diacylglycerol kinase (Fragment) OS=Homo sapiens GN=DGKE PE=1 SV=1
P52429	DGKE	2.72198e+17	139644.0,148661.0,139055.0,	2.53394e+17	259032.0,235031.0,264866.0,	0.64567	0.772786	0.0034093	0.0119955	170250	200321	142453	252976	1.17663	1.77585	Diacylglycerol kinase epsilon OS=Homo sapiens GN=DGKE PE=1 SV=1
Reverse_sp|Q5VZ19|TDR10_HUMAN	TDRD10	1112726447772923	57085.0,90753.0,76281.0,	1.23836e+16	126591.0,144539.0,126813.0,	0.359041	0.685236	0.0116352	0.0266841	82890.7	105641	74706.3	132648	1.27446	1.77559	Tudor domain-containing protein 10 OS=Homo sapiens GN=TDRD10 PE=2 SV=3
Reverse_sp|Q5VZ19-2|TDR10_HUMAN	TDRD10	1112726447772923	57085.0,90753.0,76281.0,	1.23836e+16	126591.0,144539.0,126813.0,	0.359041	0.685236	0.0116352	0.0266841	82890.7	105641	74706.3	132648	1.27446	1.77559	Isoform 2 of Tudor domain-containing protein 10 OS=Homo sapiens GN=TDRD10
Q5JXR6	ZNFX1	1349277014274100	69220.0,98727.0,77512.0,	1.51444e+16	154814.0,143490.0,137088.0,	0.474531	0.694807	0.00668697	0.0183446	93056.3	116514	81819.7	145131	1.25208	1.77379	NFX1-type zinc finger-containing protein 1 OS=Homo sapiens GN=ZNFX1 PE=1 SV=1
Q9P2E3-2	ZNFX1	1349277014274100	69220.0,98727.0,77512.0,	1.51444e+16	154814.0,143490.0,137088.0,	0.474531	0.694807	0.00668697	0.0183446	93056.3	116514	81819.7	145131	1.25208	1.77379	Isoform 2 of NFX1-type zinc finger-containing protein 1 OS=Homo sapiens GN=ZNFX1
Q5JXR7	ZNFX1	1349277014274100	69220.0,98727.0,77512.0,	1.51444e+16	154814.0,143490.0,137088.0,	0.474531	0.694807	0.00668697	0.0183446	93056.3	116514	81819.7	145131	1.25208	1.77379	NFX1-type zinc finger-containing protein 1 (Fragment) OS=Homo sapiens GN=ZNFX1 PE=1 SV=1
Q5JXR5	ZNFX1	1349277014274100	69220.0,98727.0,77512.0,	1.51444e+16	154814.0,143490.0,137088.0,	0.474531	0.694807	0.00668697	0.0183446	93056.3	116514	81819.7	145131	1.25208	1.77379	NFX1-type zinc finger-containing protein 1 (Fragment) OS=Homo sapiens GN=ZNFX1 PE=1 SV=1
Q9P2E3	ZNFX1	1349277014274100	69220.0,98727.0,77512.0,	1.51444e+16	154814.0,143490.0,137088.0,	0.474531	0.694807	0.00668697	0.0183446	93056.3	116514	81819.7	145131	1.25208	1.77379	NFX1-type zinc finger-containing protein 1 OS=Homo sapiens GN=ZNFX1 PE=2 SV=2
Q86V21	AACS	8.10967e+20	4160455.0,4358711.0,4330866.0,	7.31573e+20	7478517.0,7272512.0,8021661.0,	0.645754	0.772806	0.00267384	0.0102908	5.11552e+06	5.99027e+06	4283344	7.5909e+06	1.171	1.77219	Acetoacetyl-CoA synthetase OS=Homo sapiens GN=AACS PE=1 SV=1
O60503	ADCY9	1156229464024	5931.0,4146.0,4209.0,	834373854539	8528.0,8861.0,7924.0,	0.85802	0.917441	0.012471	0.0280441	6177.33	6755.67	4762	8437.67	1.09362	1.77187	Adenylate cyclase type 9 OS=Homo sapiens GN=ADCY9 PE=1 SV=4
Q9Y2J2-2	EPB41L3	2.94881e+23	1.5128142E7,1.5385536E7,1.4926556E7,	2.63601e+23	2.6946694E7,2.5873464E7,2.764167E7,	0.67186	0.789578	0.00109138	0.00632403	18229444	2.12513e+07	1.51467e+07	2.68206e+07	1.16577	1.77072	Isoform 2 of Band 4.1-like protein 3 OS=Homo sapiens GN=EPB41L3
Q16643-3	DBN1	3.10805e+20	1594496.0,1679454.0,1631364.0,	2.90821e+20	2972911.0,3133521.0,2573306.0,	0.635191	0.766308	0.0154718	0.032714	1.9536e+06	2.33115e+06	1.6351e+06	2893246	1.19326	1.76946	Isoform 3 of Drebrin OS=Homo sapiens GN=DBN1
Q16643	DBN1	3.10805e+20	1594496.0,1679454.0,1631364.0,	2.90821e+20	2972911.0,3133521.0,2573306.0,	0.635191	0.766308	0.0154718	0.032714	1.9536e+06	2.33115e+06	1.6351e+06	2893246	1.19326	1.76946	Drebrin OS=Homo sapiens GN=DBN1 PE=1 SV=4
Q8IY57-5	YAF2	463710640	2377.0,1497.0,0.0,	168122001427	1718.0,2638.0,2491.0,	0.934563	0.963006	0.288741	0.344542	1900.33	1769.33	1291.33	2282.33	0.931065	1.76742	Isoform 2 of YY1-associated factor 2 OS=Homo sapiens GN=YAF2
Q8IY57-3	YAF2	463710640	2377.0,1497.0,0.0,	168122001427	1718.0,2638.0,2491.0,	0.934563	0.963006	0.288741	0.344542	1900.33	1769.33	1291.33	2282.33	0.931065	1.76742	Isoform 3 of YY1-associated factor 2 OS=Homo sapiens GN=YAF2
Q8IY57	YAF2	463710640	2377.0,1497.0,0.0,	168122001427	1718.0,2638.0,2491.0,	0.934563	0.963006	0.288741	0.344542	1900.33	1769.33	1291.33	2282.33	0.931065	1.76742	YY1-associated factor 2 OS=Homo sapiens GN=YAF2 PE=1 SV=3
Reverse_sp|Q7L2H7|EIF3M_HUMAN	EIF3M	3.21495e+17	164934.0,166787.0,128503.0,	7.29514e+16	74574.0,426130.0,312080.0,	0.897042	0.942655	0.374042	0.428433	187612	202272	153408	270928	1.07814	1.76606	Eukaryotic translation initiation factor 3 subunit M OS=Homo sapiens GN=EIF3M PE=1 SV=1
Reverse_tr|J3KNJ2|J3KNJ2_HUMAN	EIF3M	3.21495e+17	164934.0,166787.0,128503.0,	7.29514e+16	74574.0,426130.0,312080.0,	0.897042	0.942655	0.374042	0.428433	187612	202272	153408	270928	1.07814	1.76606	Eukaryotic translation initiation factor 3 subunit M (Fragment) OS=Homo sapiens GN=EIF3M PE=1 SV=1
Reverse_tr|E7ESM3|E7ESM3_HUMAN	EIF3M	3.21495e+17	164934.0,166787.0,128503.0,	7.29514e+16	74574.0,426130.0,312080.0,	0.897042	0.942655	0.374042	0.428433	187612	202272	153408	270928	1.07814	1.76606	Eukaryotic translation initiation factor 3 subunit M OS=Homo sapiens GN=EIF3M PE=1 SV=1
Reverse_tr|E9PN86|E9PN86_HUMAN	EIF3M	3.21495e+17	164934.0,166787.0,128503.0,	7.29514e+16	74574.0,426130.0,312080.0,	0.897042	0.942655	0.374042	0.428433	187612	202272	153408	270928	1.07814	1.76606	Eukaryotic translation initiation factor 3 subunit M (Fragment) OS=Homo sapiens GN=EIF3M PE=1 SV=1
O75151	PHF2	7.2533e+17	372108.0,358350.0,349103.0,	6.45572e+17	659934.0,650686.0,594698.0,	0.700832	0.81057	0.00274429	0.0104686	437887	509482	359854	635106	1.1635	1.7649	Lysine-specific demethylase PHF2 OS=Homo sapiens GN=PHF2 PE=1 SV=4
O60637-3	TSPAN3	6.48906e+17	332903.0,390368.0,334598.0,	6.55517e+17	670103.0,567716.0,629032.0,	0.610338	0.752082	0.00299023	0.0110883	415372	496304	352623	622284	1.19484	1.76473	Isoform 3 of Tetraspanin-3 OS=Homo sapiens GN=TSPAN3
O60637-2	TSPAN3	6.48906e+17	332903.0,390368.0,334598.0,	6.55517e+17	670103.0,567716.0,629032.0,	0.610338	0.752082	0.00299023	0.0110883	415372	496304	352623	622284	1.19484	1.76473	Isoform 2 of Tetraspanin-3 OS=Homo sapiens GN=TSPAN3
O60637	TSPAN3	6.48906e+17	332903.0,390368.0,334598.0,	6.55517e+17	670103.0,567716.0,629032.0,	0.610338	0.752082	0.00299023	0.0110883	415372	496304	352623	622284	1.19484	1.76473	Tetraspanin-3 OS=Homo sapiens GN=TSPAN3 PE=2 SV=1
H0YMH8	TSPAN3	6.48906e+17	332903.0,390368.0,334598.0,	6.55517e+17	670103.0,567716.0,629032.0,	0.610338	0.752082	0.00299023	0.0110883	415372	496304	352623	622284	1.19484	1.76473	Tetraspanin-3 OS=Homo sapiens GN=TSPAN3 PE=1 SV=1
H0YKJ9	TSPAN3	6.48906e+17	332903.0,390368.0,334598.0,	6.55517e+17	670103.0,567716.0,629032.0,	0.610338	0.752082	0.00299023	0.0110883	415372	496304	352623	622284	1.19484	1.76473	Tetraspanin-3 OS=Homo sapiens GN=TSPAN3 PE=1 SV=1
P04004	VTN	1.70392e+16	87414.0,94078.0,141616.0,	1.51466e+17	154836.0,191166.0,224188.0,	0.547422	0.721393	0.0363993	0.0629584	124204	146394	107703	190063	1.17866	1.7647	Vitronectin OS=Homo sapiens GN=VTN PE=1 SV=1
Q86SF2	GALNT7	8.69951e+20	4463054.0,4849102.0,4590971.0,	8.11055e+20	8291025.0,7853367.0,8344899.0,	0.640149	0.768838	9.86176e-05	0.0018443	5511152	6.47827e+06	4.63438e+06	8163097	1.17548	1.76142	N-acetylgalactosaminyltransferase 7 OS=Homo sapiens GN=GALNT7 PE=1 SV=1
Q6P587-2	FAHD1	1.21566e+21	6236638.0,6470327.0,6824910.0,	1.0942e+21	1.1185538E7,1.0959845E7,1.2255534E7,	0.650952	0.776098	0.00228951	0.0094631	7.75931e+06	9031654	6510625	1.1467e+07	1.16398	1.76127	Isoform 2 of Acylpyruvase FAHD1, mitochondrial OS=Homo sapiens GN=FAHD1
Q6P587-3	FAHD1	1.21566e+21	6236638.0,6470327.0,6824910.0,	1.0942e+21	1.1185538E7,1.0959845E7,1.2255534E7,	0.650952	0.776098	0.00228951	0.0094631	7.75931e+06	9031654	6510625	1.1467e+07	1.16398	1.76127	Isoform 3 of Acylpyruvase FAHD1, mitochondrial OS=Homo sapiens GN=FAHD1
Q6P587	FAHD1	1.21566e+21	6236638.0,6470327.0,6824910.0,	1.0942e+21	1.1185538E7,1.0959845E7,1.2255534E7,	0.650952	0.776098	0.00228951	0.0094631	7.75931e+06	9031654	6510625	1.1467e+07	1.16398	1.76127	Acylpyruvase FAHD1, mitochondrial OS=Homo sapiens GN=FAHD1 PE=1 SV=2
Q96CN4	EVI5L	740972212032726	38012.0,31134.0,34232.0,	637345162331464	65151.0,61946.0,54933.0,	0.766224	0.855022	0.00328253	0.0117138	42981	48940.3	34459.3	60676.7	1.13865	1.76082	EVI5-like protein OS=Homo sapiens GN=EVI5L PE=1 SV=1
Q96CN4-2	EVI5L	740972212032726	38012.0,31134.0,34232.0,	637345162331464	65151.0,61946.0,54933.0,	0.766224	0.855022	0.00328253	0.0117138	42981	48940.3	34459.3	60676.7	1.13865	1.76082	Isoform 2 of EVI5-like protein OS=Homo sapiens GN=EVI5L
M0QYX4	EVI5L	740972212032726	38012.0,31134.0,34232.0,	637345162331464	65151.0,61946.0,54933.0,	0.766224	0.855022	0.00328253	0.0117138	42981	48940.3	34459.3	60676.7	1.13865	1.76082	EVI5-like protein (Fragment) OS=Homo sapiens GN=EVI5L PE=1 SV=1
A0A087X1W8	CADM1	9.2306e+20	4735519.0,5235722.0,4823488.0,	8.66115e+20	8853883.0,8242756.0,8904614.0,	0.640389	0.768838	0.000250988	0.00286474	5853834	6876836	4.93158e+06	8.66708e+06	1.17476	1.75747	Cell adhesion molecule 1 OS=Homo sapiens GN=CADM1 PE=1 SV=1
A0A087WZW4	CADM1	9.2306e+20	4735519.0,5235722.0,4823488.0,	8.66115e+20	8853883.0,8242756.0,8904614.0,	0.640389	0.768838	0.000250988	0.00286474	5853834	6876836	4.93158e+06	8.66708e+06	1.17476	1.75747	Cell adhesion molecule 1 OS=Homo sapiens GN=CADM1 PE=1 SV=1
A0A087WZR6	CADM1	9.2306e+20	4735519.0,5235722.0,4823488.0,	8.66115e+20	8853883.0,8242756.0,8904614.0,	0.640389	0.768838	0.000250988	0.00286474	5853834	6876836	4.93158e+06	8.66708e+06	1.17476	1.75747	Cell adhesion molecule 1 OS=Homo sapiens GN=CADM1 PE=1 SV=1
X5DQS5	CADM1	9.2306e+20	4735519.0,5235722.0,4823488.0,	8.66115e+20	8853883.0,8242756.0,8904614.0,	0.640389	0.768838	0.000250988	0.00286474	5853834	6876836	4.93158e+06	8.66708e+06	1.17476	1.75747	Cell adhesion molecule 1 (Fragment) OS=Homo sapiens GN=CADM1 PE=1 SV=1
Q9BY67	CADM1	9.2306e+20	4735519.0,5235722.0,4823488.0,	8.66115e+20	8853883.0,8242756.0,8904614.0,	0.640389	0.768838	0.000250988	0.00286474	5853834	6876836	4.93158e+06	8.66708e+06	1.17476	1.75747	Cell adhesion molecule 1 OS=Homo sapiens GN=CADM1 PE=1 SV=2
A0A087X105	CADM1	9.2306e+20	4735519.0,5235722.0,4823488.0,	8.66115e+20	8853883.0,8242756.0,8904614.0,	0.640389	0.768838	0.000250988	0.00286474	5853834	6876836	4.93158e+06	8.66708e+06	1.17476	1.75747	Cell adhesion molecule 1 OS=Homo sapiens GN=CADM1 PE=1 SV=1
Q9BY67-3	CADM1	9.2306e+20	4735519.0,5235722.0,4823488.0,	8.66115e+20	8853883.0,8242756.0,8904614.0,	0.640389	0.768838	0.000250988	0.00286474	5853834	6876836	4.93158e+06	8.66708e+06	1.17476	1.75747	Isoform 3 of Cell adhesion molecule 1 OS=Homo sapiens GN=CADM1
Q9BY67-4	CADM1	9.2306e+20	4735519.0,5235722.0,4823488.0,	8.66115e+20	8853883.0,8242756.0,8904614.0,	0.640389	0.768838	0.000250988	0.00286474	5853834	6876836	4.93158e+06	8.66708e+06	1.17476	1.75747	Isoform 4 of Cell adhesion molecule 1 OS=Homo sapiens GN=CADM1
Q9BY67-5	CADM1	9.2306e+20	4735519.0,5235722.0,4823488.0,	8.66115e+20	8853883.0,8242756.0,8904614.0,	0.640389	0.768838	0.000250988	0.00286474	5853834	6876836	4.93158e+06	8.66708e+06	1.17476	1.75747	Isoform 5 of Cell adhesion molecule 1 OS=Homo sapiens GN=CADM1
A0A0A0MTJ8	CADM1	9.2306e+20	4735519.0,5235722.0,4823488.0,	8.66115e+20	8853883.0,8242756.0,8904614.0,	0.640389	0.768838	0.000250988	0.00286474	5853834	6876836	4.93158e+06	8.66708e+06	1.17476	1.75747	Cell adhesion molecule 1 (Fragment) OS=Homo sapiens GN=CADM1 PE=1 SV=1
Q9H299	SH3BGRL3	9.13794e+17	468795.0,449105.0,493111.0,	7.4581e+17	762402.0,741966.0,975248.0,	0.728739	0.83012	0.0378642	0.0649748	568091	640906	470337	826539	1.12817	1.75733	SH3 domain-binding glutamic acid-rich-like protein 3 OS=Homo sapiens GN=SH3BGRL3 PE=1 SV=1
Q5T123	SH3BGRL3	9.13794e+17	468795.0,449105.0,493111.0,	7.4581e+17	762402.0,741966.0,975248.0,	0.728739	0.83012	0.0378642	0.0649748	568091	640906	470337	826539	1.12817	1.75733	SH3 domain-binding glutamic acid-rich-like protein 3 OS=Homo sapiens GN=SH3BGRL3 PE=1 SV=1
A0A087WV23	SH3BGRL3	9.13794e+17	468795.0,449105.0,493111.0,	7.4581e+17	762402.0,741966.0,975248.0,	0.728739	0.83012	0.0378642	0.0649748	568091	640906	470337	826539	1.12817	1.75733	SH3 domain-binding glutamic acid-rich-like protein 3 OS=Homo sapiens GN=SH3BGRL3 PE=1 SV=1
A0A087WWY4	PALM	25013788712965	12832.0,11101.0,13562.0,	185001843614221	18911.0,22122.0,24828.0,	0.765932	0.854986	0.0188059	0.0379458	15288.3	17052.3	12498.3	21953.7	1.11538	1.75653	Paralemmin-1 OS=Homo sapiens GN=PALM PE=1 SV=1
O75781	PALM	25013788712965	12832.0,11101.0,13562.0,	185001843614221	18911.0,22122.0,24828.0,	0.765932	0.854986	0.0188059	0.0379458	15288.3	17052.3	12498.3	21953.7	1.11538	1.75653	Paralemmin-1 OS=Homo sapiens GN=PALM PE=1 SV=2
A0A087WTK8	PALM	25013788712965	12832.0,11101.0,13562.0,	185001843614221	18911.0,22122.0,24828.0,	0.765932	0.854986	0.0188059	0.0379458	15288.3	17052.3	12498.3	21953.7	1.11538	1.75653	Paralemmin-1 OS=Homo sapiens GN=PALM PE=1 SV=1
O75781-2	PALM	25013788712965	12832.0,11101.0,13562.0,	185001843614221	18911.0,22122.0,24828.0,	0.765932	0.854986	0.0188059	0.0379458	15288.3	17052.3	12498.3	21953.7	1.11538	1.75653	Isoform 2 of Paralemmin-1 OS=Homo sapiens GN=PALM
O00461	GOLIM4	5.41091e+20	2775922.0,2704356.0,2393190.0,	4.88768e+20	4996443.0,4550685.0,4280487.0,	0.723825	0.826435	0.0030575	0.0112166	3.20669e+06	3710571	2.62449e+06	4609205	1.15713	1.75623	Golgi integral membrane protein 4 OS=Homo sapiens GN=GOLIM4 PE=1 SV=1
F8W785	GOLIM4	5.41091e+20	2775922.0,2704356.0,2393190.0,	4.88768e+20	4996443.0,4550685.0,4280487.0,	0.723825	0.826435	0.0030575	0.0112166	3.20669e+06	3710571	2.62449e+06	4609205	1.15713	1.75623	Golgi integral membrane protein 4 OS=Homo sapiens GN=GOLIM4 PE=1 SV=1
Q96HD1	CRELD1	1611575854079301	82674.0,82397.0,82952.0,	1.40535e+16	143661.0,141116.0,150610.0,	0.695534	0.807568	0.0020008	0.00875653	99666	114800	82674.3	145129	1.15185	1.75543	Cysteine-rich with EGF-like domain protein 1 OS=Homo sapiens GN=CRELD1 PE=1 SV=3
Q96HD1-2	CRELD1	1611575854079301	82674.0,82397.0,82952.0,	1.40535e+16	143661.0,141116.0,150610.0,	0.695534	0.807568	0.0020008	0.00875653	99666	114800	82674.3	145129	1.15185	1.75543	Isoform 2 of Cysteine-rich with EGF-like domain protein 1 OS=Homo sapiens GN=CRELD1
P00533	EGFR	2.21862e+19	1138203.0,1253393.0,1141671.0,	2.03907e+20	2084445.0,2037189.0,2076912.0,	0.647207	0.774009	0.00052263	0.00422023	1.40017e+06	1.64212e+06	1.17776e+06	2066182	1.1728	1.75434	Epidermal growth factor receptor OS=Homo sapiens GN=EGFR PE=1 SV=2
Q9HD20-2	ATP13A1	6.99918e+20	3590748.0,4137186.0,3811342.0,	6.69591e+20	6844909.0,6593417.0,6723468.0,	0.617903	0.756724	0.000712946	0.00495094	4527346	5.34717e+06	3.84643e+06	6720598	1.18108	1.74723	Isoform B of Manganese-transporting ATPase 13A1 OS=Homo sapiens GN=ATP13A1
Q9HD20	ATP13A1	6.99918e+20	3590748.0,4137186.0,3811342.0,	6.69591e+20	6844909.0,6593417.0,6723468.0,	0.617903	0.756724	0.000712946	0.00495094	4527346	5.34717e+06	3.84643e+06	6720598	1.18108	1.74723	Manganese-transporting ATPase 13A1 OS=Homo sapiens GN=ATP13A1 PE=1 SV=2
P42574	CASP3	1.07553e+21	5517756.0,5798208.0,5778887.0,	9.46389e+20	9674490.0,9385857.0,1.0728357E7,	0.683281	0.798171	0.00695992	0.0187168	6799734	7.81014e+06	5.69828e+06	9929568	1.1486	1.74255	Caspase-3 OS=Homo sapiens GN=CASP3 PE=1 SV=2
Q2TAA2	IAH1	8.07735e+17	414386.0,434063.0,450630.0,	6.63478e+17	678238.0,730338.0,855042.0,	0.688556	0.801862	0.0220942	0.0427497	515638	587282	433026	754539	1.13894	1.74248	Isoamyl acetate-hydrolyzing esterase 1 homolog OS=Homo sapiens GN=IAH1 PE=1 SV=1
P78552	IL13RA1	744732471236104	38206.0,34783.0,37766.0,	679514917036902	69463.0,59002.0,64428.0,	0.74371	0.8393	0.00654385	0.0181081	45096.3	51341	36918.3	64297.7	1.13847	1.74162	Interleukin-13 receptor subunit alpha-1 OS=Homo sapiens GN=IL13RA1 PE=1 SV=1
P78552-2	IL13RA1	744732471236104	38206.0,34783.0,37766.0,	679514917036902	69463.0,59002.0,64428.0,	0.74371	0.8393	0.00654385	0.0181081	45096.3	51341	36918.3	64297.7	1.13847	1.74162	Isoform 2 of Interleukin-13 receptor subunit alpha-1 OS=Homo sapiens GN=IL13RA1
Q6PIJ6	FBXO38	2.88805e+17	148161.0,153652.0,151553.0,	2.49478e+17	255027.0,263119.0,271330.0,	0.689697	0.802829	0.000657663	0.00472308	180951	208053	151122	263159	1.14978	1.74137	F-box only protein 38 OS=Homo sapiens GN=FBXO38 PE=1 SV=3
A8MXV4	NUDT19	6.9421e+17	356142.0,376257.0,378113.0,	6.30761e+17	644792.0,592782.0,695524.0,	0.678669	0.794634	0.00861041	0.0215795	440999	507711	370171	644366	1.15127	1.74073	Nucleoside diphosphate-linked moiety X motif 19 OS=Homo sapiens GN=NUDT19 PE=1 SV=1
Q96AG3-2	SLC25A46	2529181079202	12974.0,11410.0,9625.0,	195611700910748	19996.0,20410.0,18765.0,	0.815248	0.887947	0.00464347	0.0145463	14200	15772.7	11336.3	19723.7	1.11075	1.73986	Isoform 2 of Solute carrier family 25 member 46 OS=Homo sapiens GN=SLC25A46
B7Z6C8	SLC25A46	2529181079202	12974.0,11410.0,9625.0,	195611700910748	19996.0,20410.0,18765.0,	0.815248	0.887947	0.00464347	0.0145463	14200	15772.7	11336.3	19723.7	1.11075	1.73986	Solute carrier family 25 member 46 OS=Homo sapiens GN=SLC25A46 PE=1 SV=1
E7EVY2	SLC25A46	2529181079202	12974.0,11410.0,9625.0,	195611700910748	19996.0,20410.0,18765.0,	0.815248	0.887947	0.00464347	0.0145463	14200	15772.7	11336.3	19723.7	1.11075	1.73986	Solute carrier family 25 member 46 OS=Homo sapiens GN=SLC25A46 PE=1 SV=1
Q96AG3	SLC25A46	2529181079202	12974.0,11410.0,9625.0,	195611700910748	19996.0,20410.0,18765.0,	0.815248	0.887947	0.00464347	0.0145463	14200	15772.7	11336.3	19723.7	1.11075	1.73986	Solute carrier family 25 member 46 OS=Homo sapiens GN=SLC25A46 PE=1 SV=1
P54802	NAGLU	2.00524e+19	1028735.0,1165208.0,1090749.0,	1.92404e+20	1966855.0,1816797.0,1928114.0,	0.63856	0.767982	0.000191869	0.00249945	1291936	1.51414e+06	1.0949e+06	1903922	1.172	1.7389	Alpha-N-acetylglucosaminidase OS=Homo sapiens GN=NAGLU PE=1 SV=2
Q9HA47-4	UCK1	1554974527371395	79773.0,63723.0,74682.0,	1282029289378366	131054.0,111469.0,136820.0,	0.820026	0.890817	0.00698452	0.0187407	90721.7	99820.3	72726	126448	1.10029	1.73869	Isoform 4 of Uridine-cytidine kinase 1 OS=Homo sapiens GN=UCK1
Q9HA47-3	UCK1	1554974527371395	79773.0,63723.0,74682.0,	1282029289378366	131054.0,111469.0,136820.0,	0.820026	0.890817	0.00698452	0.0187407	90721.7	99820.3	72726	126448	1.10029	1.73869	Isoform 3 of Uridine-cytidine kinase 1 OS=Homo sapiens GN=UCK1
Q9HA47	UCK1	1554974527371395	79773.0,63723.0,74682.0,	1282029289378366	131054.0,111469.0,136820.0,	0.820026	0.890817	0.00698452	0.0187407	90721.7	99820.3	72726	126448	1.10029	1.73869	Uridine-cytidine kinase 1 OS=Homo sapiens GN=UCK1 PE=1 SV=1
P17655	CAPN2	1.46901e+21	7536355.0,7554815.0,7501298.0,	1.22307e+22	1.2502904E7,1.2725881E7,1.4049203E7,	0.723573	0.826435	0.00739567	0.0193854	9.07617e+06	1.02943e+07	7.53082e+06	1.30927e+07	1.13421	1.73854	Calpain-2 catalytic subunit OS=Homo sapiens GN=CAPN2 PE=1 SV=6
Q92791	P3H4	7.6955e+17	394796.0,376622.0,376254.0,	6.7702e+17	692082.0,631204.0,671352.0,	0.740968	0.837848	0.00176978	0.00821885	465606	529187	382557	664879	1.13656	1.73799	Synaptonemal complex protein SC65 OS=Homo sapiens GN=P3H4 PE=1 SV=1
K7ERA3	P3H4	7.6955e+17	394796.0,376622.0,376254.0,	6.7702e+17	692082.0,631204.0,671352.0,	0.740968	0.837848	0.00176978	0.00821885	465606	529187	382557	664879	1.13656	1.73799	Synaptonemal complex protein SC65 (Fragment) OS=Homo sapiens GN=P3H4 PE=1 SV=1
F6RP06	BNIP3	4.13153e+17	211957.0,205159.0,210500.0,	3.94456e+17	403233.0,331779.0,355591.0,	0.721024	0.824293	0.0172635	0.0355424	253381	291538	209205	363534	1.15059	1.73769	BCL2/adenovirus E1B 19 kDa protein-interacting protein 3 (Fragment) OS=Homo sapiens GN=BNIP3 PE=1 SV=1
A0A0J9YW18	BNIP3	4.13153e+17	211957.0,205159.0,210500.0,	3.94456e+17	403233.0,331779.0,355591.0,	0.721024	0.824293	0.0172635	0.0355424	253381	291538	209205	363534	1.15059	1.73769	BCL2/adenovirus E1B 19 kDa protein-interacting protein 3 (Fragment) OS=Homo sapiens GN=BNIP3 PE=1 SV=1
Q12983	BNIP3	4.13153e+17	211957.0,205159.0,210500.0,	3.94456e+17	403233.0,331779.0,355591.0,	0.721024	0.824293	0.0172635	0.0355424	253381	291538	209205	363534	1.15059	1.73769	BCL2/adenovirus E1B 19 kDa protein-interacting protein 3 OS=Homo sapiens GN=BNIP3 PE=1 SV=2
O15120	AGPAT2	579721894027877	29741.0,26658.0,29160.0,	478304058129241	48894.0,48696.0,51052.0,	0.764391	0.853958	9.02435e-05	0.00174437	34929.7	39217.3	28519.7	49547.3	1.12275	1.7373	1-acyl-sn-glycerol-3-phosphate acyltransferase beta OS=Homo sapiens GN=AGPAT2 PE=1 SV=1
O15120-2	AGPAT2	579721894027877	29741.0,26658.0,29160.0,	478304058129241	48894.0,48696.0,51052.0,	0.764391	0.853958	9.02435e-05	0.00174437	34929.7	39217.3	28519.7	49547.3	1.12275	1.7373	Isoform 2 of 1-acyl-sn-glycerol-3-phosphate acyltransferase beta OS=Homo sapiens GN=AGPAT2
Q8WZA1-2	POMGNT1	3.12077e+17	160102.0,160992.0,165664.0,	2.71615e+17	277658.0,279117.0,288867.0,	0.703318	0.81284	9.7159e-05	0.00182172	194942	223224	162253	281881	1.14508	1.73729	Isoform 2 of Protein O-linked-mannose beta-1,2-N-acetylglucosaminyltransferase 1 OS=Homo sapiens GN=POMGNT1
Q8WZA1	POMGNT1	3.12077e+17	160102.0,160992.0,165664.0,	2.71615e+17	277658.0,279117.0,288867.0,	0.703318	0.81284	9.7159e-05	0.00182172	194942	223224	162253	281881	1.14508	1.73729	Protein O-linked-mannose beta-1,2-N-acetylglucosaminyltransferase 1 OS=Homo sapiens GN=POMGNT1 PE=1 SV=2
P48723	HSPA13	4.65484e+20	2388044.0,2569622.0,2492619.0,	4.28671e+20	4382093.0,4040173.0,4508563.0,	0.675519	0.792141	0.00246769	0.00980827	2.95445e+06	3.41198e+06	2.48343e+06	4.31028e+06	1.15486	1.73562	Heat shock 70 kDa protein 13 OS=Homo sapiens GN=HSPA13 PE=1 SV=1
Q5VUM1	SDHAF4	1685555583667124	86472.0,78591.0,70215.0,	1.1293e+16	115443.0,138826.0,153986.0,	0.838377	0.903239	0.0228026	0.0437692	97171.7	105606	78426	136085	1.0868	1.7352	Succinate dehydrogenase assembly factor 4, mitochondrial OS=Homo sapiens GN=SDHAF4 PE=3 SV=1
O43795-2	MYO1B	2.33448e+22	1.1976476E7,1.3259664E7,1.2142506E7,	2.22011e+23	2.2695098E7,2.1511346E7,2.0574161E7,	0.661446	0.78195	0.00054444	0.00428091	1.47911e+07	17303902	1.24595e+07	21593535	1.16989	1.73309	Isoform 2 of Unconventional myosin-Ib OS=Homo sapiens GN=MYO1B
O43795	MYO1B	2.33448e+22	1.1976476E7,1.3259664E7,1.2142506E7,	2.22011e+23	2.2695098E7,2.1511346E7,2.0574161E7,	0.661446	0.78195	0.00054444	0.00428091	1.47911e+07	17303902	1.24595e+07	21593535	1.16989	1.73309	Unconventional myosin-Ib OS=Homo sapiens GN=MYO1B PE=1 SV=3
E9PDF6	MYO1B	2.33448e+22	1.1976476E7,1.3259664E7,1.2142506E7,	2.22011e+23	2.2695098E7,2.1511346E7,2.0574161E7,	0.661446	0.78195	0.00054444	0.00428091	1.47911e+07	17303902	1.24595e+07	21593535	1.16989	1.73309	Unconventional myosin-Ib OS=Homo sapiens GN=MYO1B PE=1 SV=1
P07996-2	THBS1	28610777912853	14677.0,10949.0,13444.0,	224761918612353	22976.0,23022.0,21567.0,	0.834176	0.900523	0.00578651	0.0166441	16414	18005	13023.3	22521.7	1.09693	1.72933	Isoform 2 of Thrombospondin-1 OS=Homo sapiens GN=THBS1
P07996	THBS1	28610777912853	14677.0,10949.0,13444.0,	224761918612353	22976.0,23022.0,21567.0,	0.834176	0.900523	0.00578651	0.0166441	16414	18005	13023.3	22521.7	1.09693	1.72933	Thrombospondin-1 OS=Homo sapiens GN=THBS1 PE=1 SV=2
Q8IYB1	MB21D2	3.19724e+20	1640261.0,1908734.0,1794115.0,	3.00864e+20	3075589.0,3054077.0,3103702.0,	0.628633	0.762271	0.0027677	0.0105037	2.08948e+06	2.44381e+06	1.78104e+06	3.07779e+06	1.16958	1.72809	Protein MB21D2 OS=Homo sapiens GN=MB21D2 PE=1 SV=3
A0A0A0MRM8	MYO6	2.04067e+21	1.0469107E7,1.0608919E7,9721924.0,	1.77054e+22	1.8099426E7,1.7896153E7,1.7152453E7,	0.732103	0.832244	4.88272e-05	0.00143989	12412594	14147844	10266650	1.7716e+07	1.1398	1.72559	Unconventional myosin-VI OS=Homo sapiens GN=MYO6 PE=1 SV=1
Q70UQ0	IKBIP	2.53064e+19	1298277.0,1242943.0,1282640.0,	2.1914e+20	2240164.0,2178456.0,2179258.0,	0.742988	0.83879	5.96368e-06	0.000998518	1.54663e+06	1751676	1274620	2.19929e+06	1.13258	1.72545	Inhibitor of nuclear factor kappa-B kinase-interacting protein OS=Homo sapiens GN=IKBIP PE=1 SV=1
P48506	GCLC	4.09591e+20	2101298.0,2291762.0,2316084.0,	3.67778e+20	3759623.0,3702674.0,4112499.0,	0.670363	0.788582	0.00144118	0.00745403	2.64608e+06	3039635	2.23638e+06	3.85827e+06	1.14873	1.72523	Glutamate--cysteine ligase catalytic subunit OS=Homo sapiens GN=GCLC PE=1 SV=2
O76054	SEC14L2	1020183902853652	52337.0,54933.0,56122.0,	910227041059670	93047.0,84490.0,104179.0,	0.706176	0.814458	0.0172755	0.0355424	64899.3	73700.7	54464	93905.3	1.13562	1.72417	SEC14-like protein 2 OS=Homo sapiens GN=SEC14L2 PE=1 SV=1
B3KRD8	SEC14L2	1020183902853652	52337.0,54933.0,56122.0,	910227041059670	93047.0,84490.0,104179.0,	0.706176	0.814458	0.0172755	0.0355424	64899.3	73700.7	54464	93905.3	1.13562	1.72417	SEC14-like 2 (S. cerevisiae), isoform CRA_c OS=Homo sapiens GN=SEC14L2 PE=1 SV=1
O76054-5	SEC14L2	1020183902853652	52337.0,54933.0,56122.0,	910227041059670	93047.0,84490.0,104179.0,	0.706176	0.814458	0.0172755	0.0355424	64899.3	73700.7	54464	93905.3	1.13562	1.72417	Isoform 3 of SEC14-like protein 2 OS=Homo sapiens GN=SEC14L2
Q8WZ82	OVCA2	5.73491e+17	294214.0,271662.0,310276.0,	4.77686e+17	488314.0,470349.0,551668.0,	0.763937	0.853573	0.00563488	0.0163261	354372	395210	292051	503444	1.11524	1.72382	Esterase OVCA2 OS=Homo sapiens GN=OVCA2 PE=1 SV=1
[truncated: 13,985 more rows]

## Sheet: analyzed data
ACCESSION	GENE	TOTAL_INTENSITY_1	NORM_INTENSITY_1	TOTAL_INTENSITY_2	NORM_INTENSITY_2	PVALUE_1	QVALUE_1	NORM_PVALUE_1	NORM_QVALUE_1	AVERAGE_INTENSITY_1	AVERAGE_INTENSITY_2	NORM_AVERAGE_INTENSITY_1	NORM_AVERAGE_INTENSITY_2	RATIO_2_1	NORM_RATIO_2_1	DESCRIPTION	NORM_RATIO_INT	Norm_Ratio_Log2	Norm_Pval_minuslog10
[truncated: 7,185 more rows]
