# Supplementary material for: DCAF16-Based Covalent Handle for the Rational Design of Monovalent Degraders
Source: ACS Cent Sci. 2024 May 17;10(7):1318–31. doi: 10.1021/acscentsci.4c00286 (PMC11273451; doi:10.1021/acscentsci.4c00286)
Supplement: Supplementary file 6 — oc4c00286_si_006.xlsx [file oc4c00286_si_006.xlsx]

## Sheet: raw data
Protein Compare TMT Multiple | IP2 - Integrated Proteomics Pipeline Ver. 6.7.1
ACCESSION	GENE	TOTAL_INTENSITY_1	NORM_INTENSITY_1	TOTAL_INTENSITY_2	NORM_INTENSITY_2	PVALUE_1	QVALUE_1	NORM_PVALUE_1	NORM_QVALUE_1	AVERAGE_INTENSITY_1	AVERAGE_INTENSITY_2	NORM_AVERAGE_INTENSITY_1	NORM_AVERAGE_INTENSITY_2	RATIO_2_1	NORM_RATIO_2_1	DESCRIPTION
A0A024QZ33	CCDC55	4084213447258475	150300.0,165753.0,217418.0,	2.51704e+17	216389.0,192868.0,188531.0,	0.455789	0.999394	0.409863	0.785452	158669	232613	177824	199263	1.46603	1.12056	Coiled-coil domain containing 55, isoform CRA_a OS=Homo sapiens GN=CCDC55 PE=1 SV=1
A0A024QZP7	CDK1	2.65437e+19	9768711.0,3070885.0,2474338.0,	1.58902e+20	1366077.0,1127690.0,1919129.0,	0.567593	0.999394	0.259725	0.785452	2.38715e+06	1640748	5.10464e+06	1.47097e+06	0.687325	0.288162	Cyclin-dependent kinase 1 OS=Homo sapiens GN=CDK1 PE=1 SV=1
A0A024QZX5	SERPINB6	7.83372e+18	2882979.0,1798547.0,2448126.0,	2.05431e+20	1766083.0,2025149.0,1521684.0,	0.748406	0.999394	0.185303	0.785452	1768261	2.11083e+06	2.37655e+06	1770972	1.19373	0.745186	Serpin B6 OS=Homo sapiens GN=SERPINB6 PE=1 SV=1
A0A024R216	HDGFRP3	2.03425e+16	748631.0,356069.0,451619.0,	7.28653e+17	626421.0,563133.0,512809.0,	0.176466	0.999394	0.725245	0.899157	338587	665950	518773	567454	1.96685	1.09384	Hepatoma-derived growth factor, related protein 3, isoform CRA_a OS=Homo sapiens GN=HDGFRP3 PE=1 SV=1
A0A024R4E5	HDLBP	2.23742e+18	823413.0,1858911.0,988444.0,	6.01557e+17	517146.0,400553.0,859026.0,	0.506758	0.999394	0.178289	0.785452	1197081	647630	1.22359e+06	592242	0.541008	0.48402	High density lipoprotein binding protein (Vigilin), isoform CRA_a OS=Homo sapiens GN=HDLBP PE=1 SV=1
A0A024R4M0	RPS9	2.80611e+19	1032708.0,9289148.0,4084835.0,	1.84064e+20	1582397.0,1552967.0,4203328.0,	0.477726	0.999394	0.437573	0.785452	5615344	2605138	4.80223e+06	2.44623e+06	0.463932	0.509395	40S ribosomal protein S9 OS=Homo sapiens GN=RPS9 PE=1 SV=1
A0A024R4N9	TSEN34	4802308914238087	176725.0,239891.0,200268.0,	1.28587e+17	110544.0,88708.0,155098.0,	0.625739	0.999394	0.0312821	0.620456	183934	131487	205628	118117	0.714858	0.574419	tRNA-splicing endonuclease subunit Sen34 OS=Homo sapiens GN=TSEN34 PE=1 SV=1
A0A024R571	EHD1	5704363124255260	209920.0,281989.0,214713.0,	2.16755e+17	186343.0,182847.0,241849.0,	0.843452	0.999394	0.351715	0.785452	208029	231903	235541	203680	1.11476	0.864732	EH domain-containing protein 1 OS=Homo sapiens GN=EHD1 PE=1 SV=1
A0A024R644	CLN5	1610315538	0.0,12505.0,13070.0,	241042922924103	20722.0,20215.0,27165.0,	0.0898929	0.999394	0.0597996	0.650614	10547	25812	8525	22700.7	2.44733	2.66283	Ceroid-lipofuscinosis neuronal protein 5 OS=Homo sapiens GN=CLN5 PE=1 SV=1
A0A024R7W5	YTHDF3	4907183548400	18033.0,55783.0,40711.0,	348292269630076	29942.0,15695.0,33896.0,	0.65326	0.999394	0.413392	0.785452	40241.7	29200.3	38175.7	26511	0.725624	0.694448	YTH domain family, member 3, isoform CRA_a OS=Homo sapiens GN=YTHDF3 PE=1 SV=1
A0A024RA52	PSMA2	4.79537e+19	1.7648058E7,3914682.0,5486337.0,	5.90557e+20	5077010.0,5200316.0,4312167.0,	0.466829	0.999394	0.439627	0.785452	4014298	5.75014e+06	9016359	4.86316e+06	1.43241	0.539371	Proteasome subunit alpha type OS=Homo sapiens GN=PSMA2 PE=1 SV=1
A0A024RAC6	TCEB3	4.52421e+17	1665011.0,926451.0,598805.0,	9.19676e+17	790642.0,610459.0,828645.0,	0.61767	0.999394	0.41778	0.785452	650045	845843	1.06342e+06	743249	1.30121	0.698921	Transcription elongation factor B (SIII), polypeptide 3 (110kDa, elongin A), isoform CRA_a OS=Homo sapiens GN=TCEB3 PE=1 SV=1
A0A024RCQ8	PPT2	70793320	0.0,5496.0,2791.0,	87221265110310	7498.0,8749.0,11619.0,	0.0532003	0.999394	0.0340876	0.620456	3466.33	10561	2762.33	9288.67	3.04674	3.36262	HCG1999928, isoform CRA_a OS=Homo sapiens GN=PPT2 PE=1 SV=1
A0A024RCR6	BAT3	2854317063	0.0,22165.0,14351.0,	122801034210432	10556.0,7152.0,11757.0,	0.664313	0.999394	0.754541	0.914984	15202	11018	12172	9821.67	0.724773	0.806907	HLA-B associated transcript 3, isoform CRA_a OS=Homo sapiens GN=BAT3 PE=1 SV=1
A0A067XG54	ATP11C	71895787608	26424.0,7437.0,6399.0,	918794227123	7898.0,6516.0,8028.0,	0.436384	0.999394	0.457983	0.785452	5968	8577.33	13420	7480.67	1.43722	0.557427	Phospholipid-transporting ATPase OS=Homo sapiens GN=ATP11C PE=1 SV=1
A0A075B6H4	CSRP2BP	21961017	0.0,1705.0,855.0,	219224792020	1884.0,1714.0,2276.0,	0.205328	0.999394	0.143457	0.765537	1071	2230.33	853.333	1958	2.08248	2.29453	Cysteine-rich protein 2-binding protein OS=Homo sapiens GN=CSRP2BP PE=1 SV=1
A0A075B6Q2	FNBP1L	10886184836358	40040.0,48029.0,30583.0,	241981754714282	20803.0,12136.0,16096.0,	0.500204	0.999394	0.0270791	0.61611	33098	18675.7	39550.7	16345	0.564254	0.413267	Formin-binding protein 1-like (Fragment) OS=Homo sapiens GN=FNBP1L PE=1 SV=1
A0A075B774	ABCA8	1.50045e+18	5.5220245E7,505987.0,715036.0,	1.01397e+19	871712.0,712649.0,784471.0,	0.776735	0.999394	0.426458	0.785452	1000692	913457	1.8813756E7	789611	0.912825	0.0419699	ATP-binding cassette sub-family A member 8 (Fragment) OS=Homo sapiens GN=ABCA8 PE=1 SV=1
A0A075B784	USP36	115724021	0.0,8985.0,3382.0,	359723222659	3091.0,1605.0,2996.0,	0.562521	0.999394	0.614445	0.841198	5197.67	2859.33	4122.33	2564	0.550119	0.621978	Ubiquitin carboxyl-terminal hydrolase 36 OS=Homo sapiens GN=USP36 PE=1 SV=1
A0A075B785	KIAA1468	27624942138875	101648.0,38378.0,32700.0,	388845052129572	33428.0,34942.0,33329.0,	0.591784	0.999394	0.396122	0.785452	30352.7	39659	57575.3	33899.7	1.30661	0.588788	LisH domain and HEAT repeat-containing protein KIAA1468 OS=Homo sapiens GN=KIAA1468 PE=1 SV=6
A0A075B7B1	SYNM	2924719882	0.0,22712.0,16724.0,	254725802231125	21898.0,40130.0,35080.0,	0.176049	0.999394	0.094986	0.714838	16376.3	38206.3	13145.3	32369.3	2.33302	2.46242	Desmuslin, isoform CRA_a OS=Homo sapiens GN=SYNM PE=1 SV=1
A0A075B7F8	POM121C	3124218679	0.0,24261.0,15711.0,	223482435413103	19212.0,16844.0,14767.0,	0.76028	0.999394	0.663375	0.866349	16640.3	19935	13324	16941	1.19799	1.27147	Nuclear envelope pore membrane protein POM 121C OS=Homo sapiens GN=POM121C PE=1 SV=2
A0A087WSV0	BCL2L12	695171003148245	25577.0,132794.0,124697.0,	1.06535e+17	91587.0,95338.0,141985.0,	0.784237	0.999394	0.716527	0.894013	106648	123453	94356	109637	1.15757	1.16195	Bcl-2-like protein 12 OS=Homo sapiens GN=BCL2L12 PE=1 SV=1
A0A087WSV2		99668452	0.0,7739.0,7109.0,	551368745147	4739.0,4754.0,5801.0,	0.933476	0.999394	0.957905	0.984921	6139.33	5844.67	4949.33	5098	0.952003	1.03004	Uncharacterized protein (Fragment) OS=Homo sapiens PE=4 SV=1
A0A087WSV8	NUCB2	6.68032e+18	2458505.0,1465410.0,1973089.0,	3.9318e+20	3380163.0,3095124.0,2960517.0,	0.0677967	0.999394	0.0384505	0.620456	1433175	3677865	1965668	3145268	2.56624	1.6001	Nucleobindin 2, isoform CRA_b OS=Homo sapiens GN=NUCB2 PE=1 SV=1
A0A087WSW7	HELLS	2205513247	0.0,17126.0,11141.0,	531838693485	4571.0,2675.0,3927.0,	0.360229	0.999394	0.373839	0.785452	11767.3	4224	9422.33	3724.33	0.35896	0.395267	Helicase, lymphoid-specific, isoform CRA_d OS=Homo sapiens GN=HELLS PE=1 SV=1
A0A087WSW9	TXNRD1	8.43462e+18	3104126.0,1382967.0,1930577.0,	1.65855e+20	1425842.0,1532364.0,1310579.0,	0.718969	0.999394	0.292962	0.785452	1.38679e+06	1678984	2.13922e+06	1.42293e+06	1.2107	0.665161	Thioredoxin reductase 1, cytoplasmic OS=Homo sapiens GN=TXNRD1 PE=1 SV=1
A0A087WSY9	TXNRD1	8.43462e+18	3104126.0,1382967.0,1930577.0,	1.65855e+20	1425842.0,1532364.0,1310579.0,	0.718969	0.999394	0.292962	0.785452	1.38679e+06	1678984	2.13922e+06	1.42293e+06	1.2107	0.665161	Thioredoxin reductase 1, cytoplasmic OS=Homo sapiens GN=TXNRD1 PE=1 SV=2
A0A087WSZ7	PDE4D	96443432153	35477.0,3372.0,1811.0,	530564183630	4560.0,4438.0,4091.0,	0.111529	0.999394	0.490368	0.793145	2486.67	5117.67	13553.3	4363	2.05804	0.321913	Phosphodiesterase OS=Homo sapiens GN=PDE4D PE=1 SV=1
A0A087WT12	GPX4	2459430256235347	90497.0,334121.0,197963.0,	1.57924e+17	135766.0,147733.0,198209.0,	0.776765	0.999394	0.578671	0.830682	222687	182463	207527	160569	0.819369	0.773727	Glutathione peroxidase OS=Homo sapiens GN=GPX4 PE=1 SV=1
A0A087WT18	KIAA1191	2250	0.0,0.0,1892.0,	662296661561	5692.0,6685.0,1759.0,	0.149379	0.999394	0.0975078	0.716612	750	5949.67	630.667	4712	7.93289	7.47146	Putative monooxygenase p33MONOX OS=Homo sapiens GN=KIAA1191 PE=1 SV=1
A0A087WT20	DCAF13	5.78527e+16	2129089.0,551962.0,432142.0,	4.27989e+17	367940.0,396388.0,344093.0,	0.972051	0.999394	0.346112	0.785452	427456	435468	1037731	369474	1.01874	0.35604	DDB1- and CUL4-associated factor 13 OS=Homo sapiens GN=DCAF13 PE=1 SV=1
A0A087WT27	PGM3	2932515828	0.0,22772.0,13313.0,	132761550415785	11413.0,10722.0,17790.0,	0.983687	0.999394	0.868504	0.958011	15051	14855	12028.3	13308.3	0.986978	1.10642	Phosphoacetylglucosamine mutase OS=Homo sapiens GN=PGM3 PE=1 SV=1
A0A087WT30	C12orf45	1910421223	0.0,14835.0,17852.0,	150291628010583	12920.0,11259.0,11927.0,	0.946418	0.999394	0.855748	0.955212	13442.3	13964	10895.7	12035.3	1.03881	1.1046	Uncharacterized protein C12orf45 OS=Homo sapiens GN=C12orf45 PE=1 SV=1
A0A087WT44	HMOX2	1.50203e+18	5527823.0,1369864.0,820814.0,	8.05725e+17	692679.0,538205.0,991941.0,	0.789525	0.999394	0.342713	0.785452	963340	821331	2.57283e+06	740942	0.852587	0.287987	Heme oxygenase 2 OS=Homo sapiens GN=HMOX2 PE=1 SV=1
A0A087WT49	GFOD2	50124797	0.0,3892.0,4035.0,	320334481604	2753.0,2384.0,1807.0,	0.788411	0.999394	0.829255	0.945301	3269.67	2751.67	2642.33	2314.67	0.841574	0.875993	Glucose-fructose oxidoreductase domain-containing protein 2 OS=Homo sapiens GN=GFOD2 PE=1 SV=1
A0A087WT99	C11orf54	6793122537133316	249998.0,95157.0,112139.0,	9051412751768038	77814.0,88195.0,76683.0,	0.871734	0.999394	0.281627	0.785452	87548.7	95356.3	152431	80897.3	1.08918	0.530713	Ester hydrolase C11orf54 OS=Homo sapiens GN=C11orf54 PE=1 SV=1
A0A087WTA1	CNTNAP4	2681612314	0.0,20824.0,10358.0,	13630887414435	11717.0,6137.0,16269.0,	0.934426	0.999394	0.893048	0.965713	13043.3	12313	10394	11374.3	0.944007	1.09432	Contactin-associated protein-like 4 OS=Homo sapiens GN=CNTNAP4 PE=1 SV=1
A0A087WTA5	EIF2B4	3068415399	0.0,23827.0,12952.0,	776956428840	6677.0,3901.0,9961.0,	0.464796	0.999394	0.517758	0.805621	15361	7417	12259.7	6846.33	0.482846	0.558444	Translation initiation factor eIF-2B subunit delta OS=Homo sapiens GN=EIF2B4 PE=1 SV=1
A0A087WTA8	COL1A2	779611345	0.0,6054.0,9543.0,	215281963311770	18507.0,13578.0,13265.0,	0.0669298	0.999394	0.0493465	0.650614	6380.33	17643.7	5199	15116.7	2.76532	2.90761	Collagen alpha-2(I) chain OS=Homo sapiens GN=COL1A2 PE=1 SV=1
A0A087WTC0	CBWD1	9373160990	0.0,72788.0,51302.0,	355822672624181	30589.0,18484.0,27253.0,	0.495339	0.999394	0.53916	0.813348	51573.7	28829.7	41363.3	25442	0.559	0.615086	COBW domain-containing protein 1 OS=Homo sapiens GN=CBWD1 PE=1 SV=1
A0A087WTD9	GFOD2	50124797	0.0,3892.0,4035.0,	320334481604	2753.0,2384.0,1807.0,	0.788411	0.999394	0.829255	0.945301	3269.67	2751.67	2642.33	2314.67	0.841574	0.875993	Glucose-fructose oxidoreductase domain-containing protein 2 OS=Homo sapiens GN=GFOD2 PE=1 SV=1
A0A087WTE1	ITIH2	21718240978525	79897.0,63995.0,66051.0,	1.16038e+16	99757.0,125045.0,77873.0,	0.182661	0.999394	0.139798	0.758641	54368.3	121976	69981	100892	2.24351	1.4417	Inter-alpha-trypsin inhibitor heavy chain H2 OS=Homo sapiens GN=ITIH2 PE=1 SV=1
A0A087WTE7	LENG8	5911456966322030	217537.0,354862.0,270877.0,	4.17328e+17	358774.0,267487.0,364752.0,	0.484539	0.999394	0.390656	0.785452	261636	375902	281092	330338	1.43674	1.17519	Leukocyte receptor cluster member 8 OS=Homo sapiens GN=LENG8 PE=1 SV=1
A0A087WTG3	CUL3	108085133248419	397760.0,39862.0,40728.0,	352404605645667	30295.0,31853.0,51470.0,	0.720582	0.999394	0.414938	0.785452	36853	42321	159450	37872.7	1.14837	0.237521	Cullin-3 OS=Homo sapiens GN=CUL3 PE=1 SV=1
A0A087WTH0	ENOPH1	9.68405e+16	3563942.0,376069.0,226809.0,	2.6912e+17	231361.0,328335.0,327593.0,	0.666889	0.999394	0.420958	0.785452	283584	344834	1388940	295763	1.21599	0.212942	Enolase-phosphatase E1 OS=Homo sapiens GN=ENOPH1 PE=1 SV=2
A0A087WTI3	NDUFS7	7.38369e+16	2717340.0,679566.0,530684.0,	5.27566e+17	453547.0,383933.0,416959.0,	0.876541	0.999394	0.333805	0.785452	526607	484208	1.3092e+06	418146	0.919486	0.319392	NADH dehydrogenase [ubiquinone] iron-sulfur protein 7, mitochondrial OS=Homo sapiens GN=NDUFS7 PE=1 SV=1
A0A087WTM7	APOB	9.81662e+18	3612736.0,1184372.0,1092721.0,	6.08097e+20	5227812.0,4555768.0,5819416.0,	0.00123946	0.999394	0.0425488	0.626043	974125	5.94373e+06	1.96328e+06	5.201e+06	6.10161	2.64914	Apolipoprotein B-100 OS=Homo sapiens GN=APOB PE=1 SV=1
A0A087WTR6	PCDH15	29202941744125	107462.0,22844.0,37116.0,	506685163629172	43559.0,35713.0,32879.0,	0.277044	0.999394	0.554948	0.817876	25487.3	43825.3	55807.3	37383.7	1.71949	0.66987	Protocadherin-15 OS=Homo sapiens GN=PCDH15 PE=1 SV=1
A0A087WTU3	TEX264	28171353	0.0,2187.0,1138.0,	176222991900	1514.0,1590.0,2141.0,	0.541541	0.999394	0.420918	0.785452	1390	1987	1108.33	1748.33	1.4295	1.57744	Testis-expressed sequence 264 protein OS=Homo sapiens GN=TEX264 PE=1 SV=1
A0A087WTV7	POLR3G	51889012	0.0,4028.0,7580.0,	735975133409	6326.0,5196.0,3842.0,	0.674841	0.999394	0.632775	0.852675	4733.33	6093.67	3869.33	5121.33	1.28739	1.32357	DNA-directed RNA polymerase III subunit RPC7 OS=Homo sapiens GN=POLR3G PE=1 SV=1
A0A087WTW0	UHRF1	1.59245e+16	586040.0,402287.0,186737.0,	2.3924e+17	205672.0,216252.0,326582.0,	0.863469	0.999394	0.343952	0.785452	251988	280558	391688	249502	1.11338	0.636992	E3 ubiquitin-protein ligase UHRF1 OS=Homo sapiens GN=UHRF1 PE=1 SV=1
A0A087WTX2	SLC39A7	5010721421	0.0,38910.0,18016.0,	195471561734029	16803.0,10800.0,38353.0,	0.963711	0.999394	0.841254	0.947785	23842.7	23064.3	18975.3	21985.3	0.967355	1.15863	Zinc transporter SLC39A7 OS=Homo sapiens GN=SLC39A7 PE=1 SV=1
A0A087WTY9	MRFAP1	2899743603	0.0,22518.0,36677.0,	369944607123620	31803.0,31864.0,26621.0,	0.487605	0.999394	0.434798	0.785452	24200	35561.7	19731.7	30096	1.46949	1.52526	MORF4 family-associated protein 1 OS=Homo sapiens GN=MRFAP1 PE=1 SV=1
A0A087WTZ8	NSMCE2	3426740605	0.0,26610.0,34155.0,	348803685917226	29986.0,25493.0,19414.0,	0.761004	0.999394	0.699756	0.885857	24957.3	29655	20255	24964.3	1.18823	1.2325	E3 SUMO-protein ligase NSE2 OS=Homo sapiens GN=NSMCE2 PE=1 SV=1
A0A087WU06	TUBGCP3	1545413496868241	568743.0,104811.0,57401.0,	287103027235238	24681.0,20936.0,39715.0,	0.353064	0.999394	0.317804	0.785452	72887.7	31406.7	243652	28444	0.430891	0.11674	Gamma-tubulin complex component OS=Homo sapiens GN=TUBGCP3 PE=1 SV=1
A0A087WU13	CD9	3099149364116663	114050.0,115991.0,98132.0,	1.76557e+17	151786.0,156977.0,192704.0,	0.135536	0.999394	0.0308356	0.620456	89708.7	191500	109391	167156	2.13468	1.52806	Tetraspanin OS=Homo sapiens GN=CD9 PE=1 SV=1
A0A087WU14	SCAMP1	5070030585	0.0,39371.0,25725.0,	482814910433197	41505.0,33961.0,37414.0,	0.384203	0.999394	0.300313	0.785452	27095	43527.3	21698.7	37626.7	1.60647	1.73405	Secretory carrier-associated membrane protein 1 (Fragment) OS=Homo sapiens GN=SCAMP1 PE=1 SV=1
A0A087WUA8	PCDH15	29202941744125	107462.0,22844.0,37116.0,	506685163629172	43559.0,35713.0,32879.0,	0.277044	0.999394	0.554948	0.817876	25487.3	43825.3	55807.3	37383.7	1.71949	0.66987	Protocadherin-15 OS=Homo sapiens GN=PCDH15 PE=1 SV=1
A0A087WUB9	CTNNBL1	1772669732275572	65213.0,520091.0,231799.0,	1.85945e+17	159856.0,95665.0,383874.0,	0.68223	0.999394	0.731198	0.90302	315692	221619	272368	213132	0.702011	0.782515	Beta-catenin-like protein 1 OS=Homo sapiens GN=CTNNBL1 PE=1 SV=1
A0A087WUC6	SPCS2	271413814772612	99881.0,107280.0,61078.0,	628825820579614	54059.0,40256.0,89730.0,	0.923816	0.999394	0.243956	0.785452	71157.7	66900.3	89413	61348.3	0.94017	0.686123	Signal peptidase complex subunit 2 OS=Homo sapiens GN=SPCS2 PE=1 SV=1
A0A087WUD1	ZNF787	894710861	0.0,6947.0,9135.0,	11067157986670	9513.0,10925.0,7516.0,	0.346363	0.999394	0.285244	0.785452	6602.67	11178.3	5360.67	9318	1.693	1.73822	Zinc finger protein 787 OS=Homo sapiens GN=ZNF787 PE=1 SV=1
A0A087WUD3	OSTC	5461519195	0.0,42412.0,16146.0,	302883041430524	26038.0,21035.0,34402.0,	0.751433	0.999394	0.606457	0.839104	24603.3	30408.7	19519.3	27158.3	1.23596	1.39136	Oligosaccharyltransferase complex subunit OSTC OS=Homo sapiens GN=OSTC PE=1 SV=1
A0A087WUE4	LENG8	5911456966322030	217537.0,354862.0,270877.0,	4.17328e+17	358774.0,267487.0,364752.0,	0.484539	0.999394	0.390656	0.785452	261636	375902	281092	330338	1.43674	1.17519	Leukocyte receptor cluster member 8 OS=Homo sapiens GN=LENG8 PE=1 SV=1
A0A087WUF6	FGF2	2372018316	0.0,18420.0,15406.0,	293083458413764	25196.0,23919.0,15513.0,	0.281415	0.999394	0.208869	0.785452	14012	25885.3	11275.3	21542.7	1.84737	1.9106	Fibroblast growth factor OS=Homo sapiens GN=FGF2 PE=1 SV=1
A0A087WUL0	TKFC	9.18799e+16	338100.0,769186.0,841832.0,	5.69826e+17	489876.0,477114.0,551679.0,	0.824099	0.999394	0.458418	0.785452	666827	583048	649706	506223	0.874361	0.779157	Triokinase/FMN cyclase OS=Homo sapiens GN=TKFC PE=1 SV=1
A0A087WUL4	PEG10	12789771234	0.0,99318.0,59917.0,	570117220169242	49010.0,49933.0,78036.0,	0.995706	0.999394	0.860844	0.956918	66377	66151.3	53078.3	58993	0.9966	1.11143	Retrotransposon-derived protein PEG10 OS=Homo sapiens GN=PEG10 PE=1 SV=1
A0A087WUM0	SYNJ2BP-COX16	7155776229182	26313.0,44854.0,24546.0,	227321981026601	19541.0,13700.0,29979.0,	0.744641	0.999394	0.255779	0.785452	29219.7	23047.7	31904.3	21073.3	0.788772	0.660516	Protein SYNJ2BP-COX16 (Fragment) OS=Homo sapiens GN=SYNJ2BP-COX16 PE=4 SV=1
A0A087WUM5	GLIPR2	2720725496	0.0,21128.0,21446.0,	371154666629210	31907.0,32276.0,32921.0,	0.136452	0.999394	0.124318	0.750943	17567.7	37663.7	14191.3	32368	2.14392	2.28083	Golgi-associated plant pathogenesis-related protein 1 OS=Homo sapiens GN=GLIPR2 PE=1 SV=1
A0A087WUS0	RPS24	8.42144e+18	3099275.0,3099723.0,1453439.0,	7.1134e+18	611534.0,559674.0,1127795.0,	0.436071	0.999394	0.0708335	0.665443	1.93456e+06	840396	2.55081e+06	766334	0.434412	0.300428	40S ribosomal protein S24 OS=Homo sapiens GN=RPS24 PE=1 SV=1
A0A087WUT0	MYEF2	6.09014e+16	224125.0,1122215.0,384336.0,	4.50243e+17	387072.0,314073.0,701896.0,	0.794136	0.999394	0.743158	0.909225	636034	509036	576892	467680	0.800328	0.81069	Myelin expression factor 2 OS=Homo sapiens GN=MYEF2 PE=1 SV=1
A0A087WUT6	EIF5B	1.95356e+19	7189559.0,3778694.0,3076056.0,	3.25427e+20	2797680.0,2446693.0,3184213.0,	0.851174	0.999394	0.277049	0.785452	2906065	3.20568e+06	4.68144e+06	2.80953e+06	1.1031	0.600142	Eukaryotic translation initiation factor 5B OS=Homo sapiens GN=EIF5B PE=1 SV=1
A0A087WUU9	ZFP36L2	2250713882	0.0,17478.0,11677.0,	747273947429	6423.0,5113.0,8373.0,	0.548007	0.999394	0.611768	0.839104	12129.7	7431.67	9718.33	6636.33	0.612685	0.682867	Zinc finger protein 36, C3H1 type-like 2 OS=Homo sapiens GN=ZFP36L2 PE=1 SV=1
A0A087WUW6	IKBKG	42927626397145	157954.0,59221.0,81712.0,	691618519750035	59456.0,58924.0,56391.0,	0.788905	0.999394	0.300321	0.785452	59233.3	68131	99629	58257	1.15021	0.584739	NF-kappa-B essential modulator OS=Homo sapiens GN=IKBKG PE=1 SV=1
A0A087WUW9	ARL15	49442438	0.0,3839.0,2050.0,	253150813188	2175.0,3514.0,3593.0,	0.531405	0.999394	0.423443	0.785452	2460.67	3600	1963	3094	1.46302	1.57616	ADP-ribosylation factor-like protein 15 OS=Homo sapiens GN=ARL15 PE=1 SV=1
A0A087WV05		3.3885e+16	1247011.0,764033.0,713392.0,	9.6334e+17	828182.0,654655.0,744092.0,	0.518469	0.999394	0.435593	0.785452	621949	856689	908145	742310	1.37743	0.817391	Uncharacterized protein OS=Homo sapiens PE=4 SV=1
A0A087WV23	SH3BGRL3	1.09492e+16	402948.0,175871.0,261484.0,	2.27476e+17	195554.0,211914.0,179071.0,	0.661234	0.999394	0.329111	0.785452	182765	230923	280101	195513	1.2635	0.698009	SH3 domain-binding glutamic acid-rich-like protein 3 OS=Homo sapiens GN=SH3BGRL3 PE=1 SV=1
A0A087WV25	FGFR1OP	7951027821341	29257.0,7981.0,17951.0,	1280580569732	11008.0,5571.0,10968.0,	0.92898	0.999394	0.269454	0.785452	10804.7	10197.7	18396.3	9182.33	0.943821	0.499139	FGFR1 oncogene partner OS=Homo sapiens GN=FGFR1OP PE=1 SV=1
A0A087WV66	MKI67	1.44425e+19	5315131.0,6523835.0,7982594.0,	8.62404e+20	7414066.0,6591563.0,6098123.0,	0.609597	0.999394	0.920084	0.973705	6.01176e+06	7855009	6.60719e+06	6.70125e+06	1.30661	1.01424	Antigen KI-67 OS=Homo sapiens GN=MKI67 PE=1 SV=1
A0A087WV97	SMAP2	1079121289115081	39709.0,94189.0,96802.0,	586886161142291	50454.0,42612.0,47665.0,	0.589894	0.999394	0.247259	0.785452	79149.7	54196.7	76900	46910.3	0.684737	0.610017	Stromal membrane-associated protein 2 OS=Homo sapiens GN=SMAP2 PE=1 SV=1
A0A087WVD7	AK6	43819754267570	161231.0,75748.0,56837.0,	698536999967463	60052.0,48414.0,76035.0,	0.691245	0.999394	0.374743	0.785452	56497.7	69105	97938.7	61500.3	1.22315	0.627947	Adenylate kinase isoenzyme 6 OS=Homo sapiens GN=AK6 PE=1 SV=1
A0A087WVF5	GPSM1	38641730	0.0,3000.0,1455.0,	17667301473	1518.0,504.0,1660.0,	0.680854	0.999394	0.803613	0.93702	1864.67	1323	1485	1227.33	0.70951	0.826487	G-protein-signaling modulator 1 OS=Homo sapiens GN=GPSM1 PE=1 SV=1
A0A087WVF7	ITSN2	3881183432133572	142829.0,142446.0,112355.0,	1.65659e+17	142415.0,128729.0,152547.0,	0.411239	0.999394	0.521495	0.805621	106962	162378	132543	141230	1.51809	1.06554	Intersectin-2 OS=Homo sapiens GN=ITSN2 PE=1 SV=1
A0A087WVM4	MTHFD1L	2.70676e+18	996127.0,5041849.0,2001797.0,	1.83359e+20	1576334.0,1321999.0,3646558.0,	0.770409	0.999394	0.747191	0.911116	2966450	2.32681e+06	2.67992e+06	2.18163e+06	0.784374	0.814064	Monofunctional C1-tetrahydrofolate synthase, mitochondrial OS=Homo sapiens GN=MTHFD1L PE=1 SV=1
A0A087WVP0	RELA	549512769385924	202229.0,99161.0,72275.0,	411994659439919	35418.0,32225.0,44991.0,	0.485134	0.999394	0.157959	0.781038	73037.3	42570.7	124555	37544.7	0.582862	0.30143	Transcription factor p65 OS=Homo sapiens GN=RELA PE=1 SV=1
A0A087WVP4	SMTN	50614275	0.0,3930.0,3595.0,	636455254077	5471.0,3821.0,4595.0,	0.295397	0.999394	0.228036	0.785452	3112	5322	2508.33	4629	1.71015	1.84545	Smoothelin OS=Homo sapiens GN=SMTN PE=1 SV=1
A0A087WVQ2	PHF23	14391035	0.0,1117.0,870.0,	105817930	909.0,1240.0,0.0,	0.861506	0.999394	0.919583	0.973705	824.667	950.333	662.333	716.333	1.15238	1.08153	PHD finger protein 23 OS=Homo sapiens GN=PHF23 PE=1 SV=1
A0A087WVQ6	CLTC	2.41851e+20	8900675.0,1.2995737E7,7229897.0,	5.33311e+20	4584845.0,3711634.0,7393127.0,	0.619884	0.999394	0.104558	0.722068	8523960	5.75307e+06	9.70877e+06	5.22987e+06	0.674929	0.538675	Clathrin heavy chain OS=Homo sapiens GN=CLTC PE=1 SV=1
A0A087WVR3	UHRF1	1.59245e+16	586040.0,402287.0,186737.0,	2.3924e+17	205672.0,216252.0,326582.0,	0.863469	0.999394	0.343952	0.785452	251988	280558	391688	249502	1.11338	0.636992	E3 ubiquitin-protein ligase UHRF1 OS=Homo sapiens GN=UHRF1 PE=1 SV=1
A0A087WVT1	ZNF48	2133715191	0.0,16568.0,12777.0,	680274136632	5847.0,5126.0,7474.0,	0.49649	0.999394	0.544908	0.813348	12176	6949	9781.67	6149	0.570713	0.628625	Zinc finger protein 48 OS=Homo sapiens GN=ZNF48 PE=1 SV=1
A0A087WVV2	RRBP1	6.25685e+18	2302644.0,3690549.0,3571923.0,	6.39346e+20	5496427.0,4296635.0,4628449.0,	0.223913	0.999394	0.0494361	0.650614	3020479	5570793	3188372	4.80717e+06	1.84434	1.50772	Ribosome-binding protein 1 OS=Homo sapiens GN=RRBP1 PE=1 SV=1
A0A087WVZ9	POLR2E	1.48839e+16	547727.0,708336.0,494437.0,	6.09857e+17	524289.0,412334.0,625281.0,	0.784375	0.999394	0.518859	0.805621	504944	586940	583500	520635	1.16239	0.892262	DNA-directed RNA polymerases I, II, and III subunit RPABC1 OS=Homo sapiens GN=POLR2E PE=1 SV=1
A0A087WW00	UBE2D1	86893539	0.0,6747.0,2976.0,	307334043967	2641.0,2354.0,4471.0,	0.836024	0.999394	0.969996	0.988605	4076	3481.33	3241	3155.33	0.854105	0.973568	Ubiquitin-conjugating enzyme E2 D1 OS=Homo sapiens GN=UBE2D1 PE=1 SV=1
A0A087WW14	SCRN3	92771274110233	34115.0,55348.0,92723.0,	481577705938686	41400.0,53296.0,43601.0,	0.869482	0.999394	0.485096	0.791695	60811.3	54634	60728.7	46099	0.898418	0.759098	Secernin-3 OS=Homo sapiens GN=SCRN3 PE=1 SV=1
A0A087WW40	SH3GLB1	126305251	0.0,9808.0,4416.0,	307937773053	2647.0,2612.0,3440.0,	0.543805	0.999394	0.583225	0.833274	5960.33	3303	4741.33	2899.67	0.554164	0.611572	Endophilin-B1 OS=Homo sapiens GN=SH3GLB1 PE=1 SV=1
A0A087WW43	ITIH3	3213727962	0.0,24956.0,23519.0,	9192910063668464	79030.0,69602.0,77162.0,	0.00865177	0.999394	0.0110155	0.525973	20033	87009.7	16158.3	75264.7	4.34332	4.65795	Inter-alpha-trypsin inhibitor heavy chain H3 OS=Homo sapiens GN=ITIH3 PE=1 SV=1
A0A087WW77	LLGL1	3256105805103470	119828.0,82160.0,87032.0,	722297275867313	62092.0,50319.0,75864.0,	0.99839	0.999394	0.0860805	0.68682	70843.7	70766.7	96340	62758.3	0.998913	0.651426	Lethal(2) giant larvae protein homolog 1 OS=Homo sapiens GN=LLGL1 PE=1 SV=1
A0A087WWB5	TUBGCP3	1545413496868241	568743.0,104811.0,57401.0,	287103027235238	24681.0,20936.0,39715.0,	0.353064	0.999394	0.317804	0.785452	72887.7	31406.7	243652	28444	0.430891	0.11674	Gamma-tubulin complex component OS=Homo sapiens GN=TUBGCP3 PE=1 SV=1
A0A087WWF1	SELM	4870745016	0.0,37824.0,37865.0,	8973210142654338	77142.0,70150.0,61242.0,	0.0752582	0.999394	0.0587271	0.650614	31241	81832	25229.7	69511.3	2.61938	2.75514	Selenoprotein M OS=Homo sapiens GN=SELM PE=1 SV=1
A0A087WWF6	POLD2	4551747259	0.0,35345.0,39750.0,	192661741220405	16560.0,12040.0,22995.0,	0.522419	0.999394	0.60124	0.839104	30925.3	19027.7	25031.7	17198.3	0.615278	0.687063	DNA polymerase delta subunit 2 OS=Homo sapiens GN=POLD2 PE=1 SV=1
A0A087WWG3	CBWD3	9373160990	0.0,72788.0,51302.0,	355822672624181	30589.0,18484.0,27253.0,	0.495339	0.999394	0.53916	0.813348	51573.7	28829.7	41363.3	25442	0.559	0.615086	COBW domain-containing protein 3 OS=Homo sapiens GN=CBWD3 PE=4 SV=1
A0A087WWJ1	MSH6	15377608276064	56565.0,59082.0,63982.0,	1.65107e+17	141942.0,123447.0,117591.0,	0.0441676	0.999394	0.0074158	0.481236	51227.7	149308	59876.3	127660	2.9146	2.13206	DNA mismatch repair protein Msh6 OS=Homo sapiens GN=MSH6 PE=1 SV=1
A0A087WWM0	TRAPPC3	4.32908e+16	1593174.0,609280.0,504161.0,	3.74189e+17	321690.0,305899.0,409877.0,	0.747717	0.999394	0.249189	0.785452	475744	393378	902205	345822	0.826869	0.383308	Trafficking protein particle complex subunit 3 OS=Homo sapiens GN=TRAPPC3 PE=1 SV=1
A0A087WWM4	GMPR2	109394146263	0.0,84951.0,123031.0,	8871011882255581	76263.0,82181.0,62643.0,	0.961984	0.999394	0.915942	0.9721	85219	87704.3	69327.3	73695.7	1.02916	1.06301	GMP reductase OS=Homo sapiens GN=GMPR2 PE=1 SV=1
A0A087WWP4	RBM15	854516035788489	314476.0,124526.0,74433.0,	1.21123e+16	104126.0,57442.0,113949.0,	0.754348	0.999394	0.392231	0.785452	85797	101761	171145	91839	1.18606	0.536615	Putative RNA-binding protein 15 OS=Homo sapiens GN=RBM15 PE=1 SV=1
A0A087WWP5	TAF10	64117268557890	235940.0,56444.0,48695.0,	740208535149311	63635.0,59032.0,55577.0,	0.369335	0.999394	0.468524	0.787032	45662	69560.7	113693	59414.7	1.52338	0.522589	Transcription initiation factor TFIID subunit 10 (Fragment) OS=Homo sapiens GN=TAF10 PE=1 SV=1
A0A087WWP7	PTPRG	35774204	0.0,2777.0,3536.0,	834864473334	7176.0,4459.0,3757.0,	0.154457	0.999394	0.113412	0.743076	2593.67	6043	2104.33	5130.67	2.32991	2.43814	Receptor-type tyrosine-protein phosphatase gamma OS=Homo sapiens GN=PTPRG PE=1 SV=1
A0A087WWQ8	C7orf49	7236150148167670	266302.0,116600.0,141038.0,	388326412933079	33383.0,44354.0,37282.0,	0.340181	0.999394	0.0981545	0.716612	108351	45346.7	174647	38339.7	0.418515	0.219527	Modulator of retrovirus infection homolog OS=Homo sapiens GN=C7orf49 PE=1 SV=1
A0A087WWS1	THOC1	3.89157e+16	1432162.0,522998.0,341457.0,	3.9954e+17	343484.0,246773.0,379898.0,	0.968168	0.999394	0.31985	0.785452	372776	364469	765539	323385	0.977716	0.422428	THO complex subunit 1 OS=Homo sapiens GN=THOC1 PE=1 SV=1
A0A087WWU1	TMEM237	71844092	0.0,5578.0,3442.0,	644743593324	5542.0,3014.0,3746.0,	0.706205	0.999394	0.586854	0.833575	3758.67	4710	3006.67	4100.67	1.2531	1.36386	Transmembrane protein 237 OS=Homo sapiens GN=TMEM237 PE=1 SV=1
A0A087WWW9	BCL10	2081018667	0.0,16160.0,15702.0,	10404145207016	8944.0,10042.0,7907.0,	0.747042	0.999394	0.785375	0.931117	13159	10646.7	10620.7	8964.33	0.809079	0.844046	B-cell lymphoma/leukemia 10 OS=Homo sapiens GN=BCL10 PE=1 SV=1
A0A087WWY6	ILK	72393679	0.0,5621.0,3094.0,	161614442549	1389.0,998.0,2872.0,	0.487387	0.999394	0.560454	0.821635	3639.33	1869.67	2905	1753	0.513739	0.603442	Integrin-linked protein kinase (Fragment) OS=Homo sapiens GN=ILK PE=1 SV=1
A0A087WX08	ADD3	21207874848837	78020.0,61152.0,41079.0,	467565290739361	40195.0,36592.0,44362.0,	0.902777	0.999394	0.202394	0.785452	43235	46341.3	60083.7	40383	1.07185	0.672113	Gamma-adducin OS=Homo sapiens GN=ADD3 PE=1 SV=1
A0A087WX23	PEG10	12789771234	0.0,99318.0,59917.0,	570117220169242	49010.0,49933.0,78036.0,	0.995706	0.999394	0.860844	0.956918	66377	66151.3	53078.3	58993	0.9966	1.11143	Retrotransposon-derived protein PEG10 OS=Homo sapiens GN=PEG10 PE=1 SV=1
A0A087WXB0	SCAMP1	5070030585	0.0,39371.0,25725.0,	482814910433197	41505.0,33961.0,37414.0,	0.384203	0.999394	0.300313	0.785452	27095	43527.3	21698.7	37626.7	1.60647	1.73405	Secretory carrier-associated membrane protein 1 OS=Homo sapiens GN=SCAMP1 PE=1 SV=1
A0A087WXC5	NDUFA10	3.97052e+17	1461236.0,1536566.0,790562.0,	8.25175e+17	709399.0,623134.0,987087.0,	0.85181	0.999394	0.163528	0.78236	986073	867310	1262788	773207	0.879559	0.612301	NADH dehydrogenase [ubiquinone] 1 alpha subcomplex subunit 10, mitochondrial OS=Homo sapiens GN=NDUFA10 PE=1 SV=1
A0A087WXF0	MECP2	2.71668e+16	999771.0,644804.0,716623.0,	1.17141e+19	1007056.0,1023697.0,860089.0,	0.176431	0.999394	0.241947	0.785452	569813	1.13821e+06	787066	963614	1.99752	1.22431	Methyl-CpG-binding protein 2 OS=Homo sapiens GN=MECP2 PE=1 SV=1
A0A087WXF6	NDUFS7	7.38369e+16	2717340.0,679566.0,530684.0,	5.27566e+17	453547.0,383933.0,416959.0,	0.876541	0.999394	0.333805	0.785452	526607	484208	1.3092e+06	418146	0.919486	0.319392	NADH dehydrogenase [ubiquinone] iron-sulfur protein 7, mitochondrial OS=Homo sapiens GN=NDUFS7 PE=1 SV=1
A0A087WXK2	PEG10	12789771234	0.0,99318.0,59917.0,	570117220169242	49010.0,49933.0,78036.0,	0.995706	0.999394	0.860844	0.956918	66377	66151.3	53078.3	58993	0.9966	1.11143	Retrotransposon-derived protein PEG10 OS=Homo sapiens GN=PEG10 PE=1 SV=1
A0A087WXL6	VPS11	5963538411	0.0,46310.0,32310.0,	257094145921094	22102.0,28674.0,23774.0,	0.87345	0.999394	0.930603	0.975273	32682	29420.7	26206.7	24850	0.90021	0.948232	Vacuolar protein sorting 11 (Yeast), isoform CRA_a OS=Homo sapiens GN=VPS11 PE=1 SV=1
A0A087WXM6	RPL17	1.38422e+18	509416.0,1936359.0,961785.0,	4.49895e+17	386769.0,434956.0,809566.0,	0.479946	0.999394	0.292907	0.785452	1.21691e+06	599026	1.13585e+06	543764	0.49225	0.478727	60S ribosomal protein L17 (Fragment) OS=Homo sapiens GN=RPL17 PE=3 SV=1
A0A087WXM8	BCAM	4835140815	0.0,37547.0,34332.0,	748659234053925	64361.0,63866.0,60777.0,	0.0836892	0.999394	0.0818356	0.675807	29722	73710	23959.7	63001.3	2.47998	2.62947	Basal cell adhesion molecule OS=Homo sapiens GN=BCAM PE=1 SV=1
A0A087WXN4	INTS12	188713123276093	69446.0,101908.0,64005.0,	9730810545481888	83655.0,72934.0,92293.0,	0.573342	0.999394	0.754387	0.914984	69737.3	94883.7	78453	82960.7	1.36059	1.05746	Integrator complex subunit 12 OS=Homo sapiens GN=INTS12 PE=1 SV=1
A0A087WXP2	NFIB	11289617261673	41513.0,74684.0,51877.0,	1.02805e+17	88381.0,82554.0,154003.0,	0.12684	0.999394	0.136442	0.756672	52991	119602	56024.7	108313	2.25702	1.9333	Nuclear factor 1 B-type OS=Homo sapiens GN=NFIB PE=1 SV=1
A0A087WXP7	DPH5	1.49015e+16	548391.0,380516.0,479436.0,	2.70802e+17	232806.0,261443.0,243806.0,	0.73027	0.999394	0.0409857	0.626043	358289	288376	469448	246018	0.804869	0.524059	Diphthine methyl ester synthase OS=Homo sapiens GN=DPH5 PE=1 SV=1
A0A087WXS7	ASNA1	236913590184038	87184.0,105535.0,70689.0,	506074050956220	43506.0,28015.0,63362.0,	0.586925	0.999394	0.0405343	0.626043	74102.7	49112	87802.7	44961	0.662756	0.512069	ATPase ASNA1 OS=Homo sapiens GN=ASNA1 PE=1 SV=1
A0A087WXZ3	YTHDF2	1.31102e+16	482478.0,150743.0,106839.0,	783677006868114	67370.0,48458.0,76768.0,	0.53528	0.999394	0.263325	0.785452	111414	72183	246687	64198.7	0.647879	0.260244	YTH domain-containing family protein 2 OS=Homo sapiens GN=YTHDF2 PE=1 SV=1
A0A087WY00	MYO5A	17621971	0.0,1368.0,1657.0,	14411125	0.0,996.0,1267.0,	0.639917	0.999394	0.713149	0.892631	1244.33	855.333	1008.33	754.333	0.687383	0.748099	Unconventional myosin-Va OS=Homo sapiens GN=MYO5A PE=1 SV=1
A0A087WY31	YTHDF3	4907183548400	18033.0,55783.0,40711.0,	348292269630076	29942.0,15695.0,33896.0,	0.65326	0.999394	0.413392	0.785452	40241.7	29200.3	38175.7	26511	0.725624	0.694448	YTH domain-containing family protein 3 OS=Homo sapiens GN=YTHDF3 PE=1 SV=1
A0A087WY67	GSTT2	5291855622	0.0,41094.0,46787.0,	346582975125732	29795.0,20576.0,29001.0,	0.768181	0.999394	0.866589	0.957112	36180	30047	29293.7	26457.3	0.830486	0.903176	Glutathione S-transferase theta-2 OS=Homo sapiens GN=GSTT2 PE=3 SV=1
A0A087WY71	AP2M1	6.42732e+18	2365396.0,1477126.0,1144124.0,	1.4773e+20	1270035.0,1055082.0,1310881.0,	0.661748	0.999394	0.341664	0.785452	1.10886e+06	1.38863e+06	1.66222e+06	1.212e+06	1.2523	0.729147	AP-2 complex subunit mu OS=Homo sapiens GN=AP2M1 PE=1 SV=1
A0A087WY75	POM121C	3124218679	0.0,24261.0,15711.0,	223482435413103	19212.0,16844.0,14767.0,	0.76028	0.999394	0.663375	0.866349	16640.3	19935	13324	16941	1.19799	1.27147	Nuclear envelope pore membrane protein POM 121C OS=Homo sapiens GN=POM121C PE=1 SV=1
A0A087WY82	F11R	1336713055	0.0,10380.0,10981.0,	13834153939373	11893.0,10646.0,10564.0,	0.463796	0.999394	0.386719	0.785452	8807.33	12866.7	7120.33	11034.3	1.4609	1.54969	Junctional adhesion molecule A OS=Homo sapiens GN=F11R PE=1 SV=1
A0A087WY85	UBE2D3	88166648	0.0,6846.0,5592.0,	288345413493	2478.0,3140.0,3936.0,	0.62747	0.999394	0.695153	0.884375	5154.67	3639	4146	3184.67	0.705962	0.76813	Ubiquitin-conjugating enzyme E2 D3 OS=Homo sapiens GN=UBE2D3 PE=1 SV=1
A0A087WYD2	CBWD3	9373160990	0.0,72788.0,51302.0,	355822672624181	30589.0,18484.0,27253.0,	0.495339	0.999394	0.53916	0.813348	51573.7	28829.7	41363.3	25442	0.559	0.615086	COBW domain-containing protein 3 OS=Homo sapiens GN=CBWD3 PE=4 SV=1
A0A087WYF6	FAM21A	9528350609376520	350651.0,272267.0,316711.0,	4.39902e+17	378178.0,321420.0,335111.0,	0.323211	0.999394	0.331577	0.785452	245552	400655	313210	344903	1.63165	1.10119	WASH complex subunit FAM21A OS=Homo sapiens GN=FAM21A PE=1 SV=1
A0A087WYF7	APOOL	3542918474	0.0,27513.0,15539.0,	14503127428485	12468.0,8812.0,9563.0,	0.615717	0.999394	0.661418	0.864801	17967.7	11910	14350.7	10281	0.662857	0.716413	MICOS complex subunit OS=Homo sapiens GN=APOOL PE=1 SV=1
A0A087WYI0	CPSF3L	93674699	0.0,7274.0,3952.0,	585333135654	5031.0,2291.0,6372.0,	0.93608	0.999394	0.755249	0.914984	4688.67	4940	3742	4564.67	1.0536	1.21985	Integrator complex subunit 11 OS=Homo sapiens GN=CPSF3L PE=1 SV=1
A0A087WYK8	NRDC	1.66519e+19	6128290.0,1849475.0,2123384.0,	1.45695e+20	1252527.0,1444099.0,1378455.0,	0.909343	0.999394	0.283406	0.785452	1.69083e+06	1.58932e+06	3.36705e+06	1.35836e+06	0.939963	0.403427	Nardilysin OS=Homo sapiens GN=NRDC PE=1 SV=1
A0A087WYL5	SEZ6L2	2074221377	0.0,16107.0,17980.0,	574464972938319	49383.0,34393.0,43187.0,	0.0201748	0.999394	0.01448	0.529161	14039.7	48498	11362.3	42321	3.45436	3.72468	Seizure 6-like protein 2 OS=Homo sapiens GN=SEZ6L2 PE=1 SV=1
A0A087WYL7	MED6	10342601027465	38053.0,20198.0,23102.0,	182432442215986	15683.0,16891.0,18017.0,	0.88958	0.999394	0.203454	0.785452	18169.7	19550.3	27117.7	16863.7	1.07599	0.62187	Mediator of RNA polymerase II transcription subunit 6 OS=Homo sapiens GN=MED6 PE=1 SV=1
A0A087WYN9	DHX29	9824594091402896	361545.0,461350.0,338898.0,	2.99514e+17	257489.0,175376.0,312739.0,	0.765529	0.999394	0.064896	0.650614	335604	276854	387264	248535	0.824944	0.64177	ATP-dependent RNA helicase DHX29 OS=Homo sapiens GN=DHX29 PE=1 SV=1
A0A087WYP2	C11orf31	6622869153	0.0,51430.0,58168.0,	8100910043956986	69642.0,69467.0,64227.0,	0.272314	0.999394	0.230234	0.785452	45127	79478	36532.7	67778.7	1.76121	1.85529	Selenoprotein H OS=Homo sapiens GN=C11orf31 PE=1 SV=1
A0A087WYR0	SRP19	5798589136384977	213380.0,457502.0,323827.0,	4.25731e+17	365997.0,432614.0,504433.0,	0.423936	0.999394	0.290357	0.785452	326637	499595	331570	434348	1.52951	1.30998	Signal recognition particle 19 kDa protein OS=Homo sapiens GN=SRP19 PE=1 SV=1
A0A087WYS1	UGP2	1.93393e+19	7117318.0,1813264.0,1840863.0,	1.68662e+20	1449980.0,1379646.0,1436980.0,	0.920602	0.999394	0.34387	0.785452	1.57228e+06	1.65212e+06	3.59048e+06	1422202	1.05078	0.396103	UTP--glucose-1-phosphate uridylyltransferase OS=Homo sapiens GN=UGP2 PE=1 SV=1
A0A087WYT3	PTGES3	1.68149e+17	618792.0,683314.0,904390.0,	6.77122e+17	582118.0,649871.0,615967.0,	0.86732	0.999394	0.29946	0.785452	657301	721086	735499	615985	1.09704	0.837507	Prostaglandin E synthase 3 OS=Homo sapiens GN=PTGES3 PE=1 SV=1
A0A087WYT8	DDB2	4795354243	0.0,37238.0,45626.0,	394165873624022	33885.0,40622.0,27074.0,	0.757954	0.999394	0.704936	0.888329	34065.3	40724.7	27621.3	33860.3	1.19549	1.22588	DNA damage-binding protein 2 (Fragment) OS=Homo sapiens GN=DDB2 PE=1 SV=1
A0A087WYV5	SLIT2	5470404577308106	201308.0,314179.0,259167.0,	1.57043e+17	135009.0,128873.0,166095.0,	0.593362	0.999394	0.0587426	0.650614	239384	163582	258218	143326	0.683343	0.555057	Slit homolog 2 protein OS=Homo sapiens GN=SLIT2 PE=1 SV=1
A0A087WYV6	TSPAN6	3458634004	0.0,26857.0,28602.0,	601957904755218	51749.0,54671.0,62234.0,	0.0453818	0.999394	0.0436651	0.627134	22863.3	64820	18486.3	56218	2.83511	3.04106	Tetraspanin-6 OS=Homo sapiens GN=TSPAN6 PE=1 SV=1
A0A087WYV9	SYNJ2BP-COX16	7155776229182	26313.0,44854.0,24546.0,	227321981026601	19541.0,13700.0,29979.0,	0.744641	0.999394	0.255779	0.785452	29219.7	23047.7	31904.3	21073.3	0.788772	0.660516	Protein SYNJ2BP-COX16 OS=Homo sapiens GN=SYNJ2BP-COX16 PE=4 SV=1
A0A087WYX9	COL5A2	12438705499747	45745.0,67602.0,83902.0,	1.12271e+16	96518.0,94738.0,75114.0,	0.324176	0.999394	0.165205	0.78236	62681.3	105298	65749.7	88790	1.6799	1.35043	Collagen alpha-2(V) chain OS=Homo sapiens GN=COL5A2 PE=1 SV=1
A0A087WZ13	RAVER1	3.94487e+16	1451776.0,518014.0,333865.0,	3.82763e+17	329058.0,250991.0,391722.0,	0.986787	0.999394	0.327703	0.785452	367807	364408	767885	323924	0.990757	0.421839	Ribonucleoprotein PTB-binding 1 OS=Homo sapiens GN=RAVER1 PE=1 SV=1
A0A087WZ15	CAP2	96511406765441	35514.0,88580.0,55046.0,	435654089237875	37452.0,28282.0,42687.0,	0.614204	0.999394	0.26442	0.785452	60157.7	40777.3	59713.3	36140.3	0.677841	0.605231	Adenylyl cyclase-associated protein OS=Homo sapiens GN=CAP2 PE=1 SV=1
A0A087WZ37	PCDH15	29202941744125	107462.0,22844.0,37116.0,	506685163629172	43559.0,35713.0,32879.0,	0.277044	0.999394	0.554948	0.817876	25487.3	43825.3	55807.3	37383.7	1.71949	0.66987	Protocadherin-15 OS=Homo sapiens GN=PCDH15 PE=1 SV=1
A0A087WZC1	MRM1	209846398	0.0,16295.0,5381.0,	7644130185000	6571.0,9003.0,5635.0,	0.937499	0.999394	0.977322	0.989853	9127.33	8554	7225.33	7069.67	0.937185	0.978455	Mitochondrial rRNA methyltransferase 1 homolog (S. cerevisiae), isoform CRA_b OS=Homo sapiens GN=MRM1 PE=1 SV=1
A0A087WZC7	KRR1	1737396754363	0.0,1349206.0,634544.0,	3.99832e+17	343735.0,370874.0,783213.0,	0.627735	0.999394	0.726773	0.900498	830586	543655	661250	499274	0.654543	0.755046	KRR1 small subunit processome component homolog OS=Homo sapiens GN=KRR1 PE=1 SV=1
A0A087WZE6	GCNT7	10611521026555	0.0,824056.0,863502.0,	1.26834e+19	1090397.0,847243.0,954553.0,	0.356269	0.999394	0.287713	0.785452	695902	1113417	562519	964064	1.59996	1.71383	Beta-1,3-galactosyl-O-glycosyl-glycoprotein beta-1,6-N-acetylglucosaminyltransferase 7 OS=Homo sapiens GN=GCNT7 PE=4 SV=1
A0A087WZE9	HMGN3	971478223720058	35735.0,371370.0,605685.0,	1.11361e+19	957366.0,712056.0,594593.0,	0.155566	0.999394	0.113194	0.743076	399751	890228	337597	754672	2.22696	2.23542	High mobility group nucleosome-binding domain-containing protein 3 OS=Homo sapiens GN=HMGN3 PE=1 SV=1
A0A087WZF1	LPP	5591449483539754	205761.0,349052.0,454020.0,	4.09575e+17	352110.0,303827.0,292993.0,	0.844173	0.999394	0.810537	0.940719	331609	369608	336278	316310	1.11459	0.940621	Lipoma-preferred partner OS=Homo sapiens GN=LPP PE=1 SV=1
A0A087WZG3	CD9	3099149364116663	114050.0,115991.0,98132.0,	1.76557e+17	151786.0,156977.0,192704.0,	0.135536	0.999394	0.0308356	0.620456	89708.7	191500	109391	167156	2.13468	1.52806	Tetraspanin OS=Homo sapiens GN=CD9 PE=1 SV=1
A0A087WZG9	PEG10	12789771234	0.0,99318.0,59917.0,	570117220169242	49010.0,49933.0,78036.0,	0.995706	0.999394	0.860844	0.956918	66377	66151.3	53078.3	58993	0.9966	1.11143	Retrotransposon-derived protein PEG10 OS=Homo sapiens GN=PEG10 PE=1 SV=1
A0A087WZH7	MARCKS	28203019	0.0,2189.0,2539.0,	337841932939	2902.0,2899.0,3312.0,	0.246867	0.999394	0.204362	0.785452	1946.33	3503.33	1576	3037.67	1.79997	1.92745	Myristoylated alanine-rich C-kinase substrate OS=Homo sapiens GN=MARCKS PE=1 SV=1
A0A087WZL9	ZNF644	0	0.0,0.0,0.0,	79800	686.0,0.0,0.0,	0.42265	0.999394	0.42265	0.785452	0	266	0	228.667	Infinity	Infinity	Zinc finger protein 644 OS=Homo sapiens GN=ZNF644 PE=1 SV=1
A0A087WZM2	RNASET2	68726000674388	252905.0,46597.0,62572.0,	1.17174e+16	100733.0,103132.0,97860.0,	0.0619062	0.999394	0.790156	0.931591	47088.7	117705	120691	100575	2.49965	0.833324	Ribonuclease T2 OS=Homo sapiens GN=RNASET2 PE=1 SV=1
A0A087WZN1	IDH3B	1.59507e+16	586997.0,520328.0,481894.0,	6.75164e+17	580435.0,600920.0,534002.0,	0.354747	0.999394	0.323863	0.785452	419627	672599	529740	571786	1.60285	1.07937	Isocitrate dehydrogenase [NAD] subunit, mitochondrial OS=Homo sapiens GN=IDH3B PE=1 SV=1
A0A087WZN9	PCDH15	29202941744125	107462.0,22844.0,37116.0,	506685163629172	43559.0,35713.0,32879.0,	0.277044	0.999394	0.554948	0.817876	25487.3	43825.3	55807.3	37383.7	1.71949	0.66987	Protocadherin-15 OS=Homo sapiens GN=PCDH15 PE=1 SV=1
A0A087WZQ3	CBWD1	9373160990	0.0,72788.0,51302.0,	355822672624181	30589.0,18484.0,27253.0,	0.495339	0.999394	0.53916	0.813348	51573.7	28829.7	41363.3	25442	0.559	0.615086	COBW domain-containing protein 1 OS=Homo sapiens GN=CBWD1 PE=1 SV=1
A0A087WZQ5	MERTK	12220	0.0,948.0,0.0,	230622651560	1982.0,1566.0,1758.0,	0.0359539	0.999394	0.0315643	0.620456	407.333	2043.67	316	1768.67	5.01718	5.59705	Tyrosine-protein kinase Mer OS=Homo sapiens GN=MERTK PE=1 SV=1
A0A087WZR8	GCC2	1490918702	0.0,11576.0,15731.0,	126971535013115	10914.0,10616.0,14781.0,	0.703596	0.999394	0.594406	0.838386	11203.7	13720.7	9102.33	12103.7	1.22466	1.32973	GRIP and coiled-coil domain-containing protein 2 OS=Homo sapiens GN=GCC2 PE=1 SV=1
A0A087WZR9	PYCR2	2.63699e+19	9704749.0,1532757.0,1569944.0,	1.75591e+20	1509548.0,1013531.0,1508353.0,	0.811702	0.999394	0.394367	0.785452	1.36796e+06	1519872	4269150	1.34381e+06	1.11105	0.314772	Pyrroline-5-carboxylate reductase OS=Homo sapiens GN=PYCR2 PE=1 SV=1
A0A087WZT3	BOLA2	5.53416e+17	203663.0,1219073.0,1636729.0,	1.06479e+19	915402.0,1050698.0,890045.0,	0.943682	0.999394	0.888491	0.964944	1.17372e+06	1124544	1.01982e+06	952048	0.958105	0.933544	BolA-like protein 2 OS=Homo sapiens GN=BOLA2 PE=1 SV=2
A0A087WZW3	PCDH15	29202941744125	107462.0,22844.0,37116.0,	506685163629172	43559.0,35713.0,32879.0,	0.277044	0.999394	0.554948	0.817876	25487.3	43825.3	55807.3	37383.7	1.71949	0.66987	Protocadherin-15 OS=Homo sapiens GN=PCDH15 PE=1 SV=1
A0A087WZX2	NDUFB6	6634285171133895	244146.0,221454.0,112627.0,	1.26827e+17	109032.0,77906.0,139403.0,	0.820005	0.999394	0.163091	0.78236	141900	121052	192742	108780	0.853077	0.564382	NADH dehydrogenase [ubiquinone] 1 beta subcomplex subunit 6 OS=Homo sapiens GN=NDUFB6 PE=1 SV=1
A0A087WZY0	CLN5	1610315538	0.0,12505.0,13070.0,	241042922924103	20722.0,20215.0,27165.0,	0.0898929	0.999394	0.0597996	0.650614	10547	25812	8525	22700.7	2.44733	2.66283	Ceroid-lipofuscinosis neuronal protein 5 (Fragment) OS=Homo sapiens GN=CLN5 PE=1 SV=1
A0A087X020	SBDS	1.03115e+19	3794877.0,926471.0,941259.0,	7.20975e+17	619819.0,549902.0,768922.0,	0.856464	0.999394	0.32263	0.785452	805049	732759	1.88754e+06	646214	0.910204	0.342359	Ribosome maturation protein SBDS OS=Homo sapiens GN=SBDS PE=1 SV=1
A0A087X060	EAPP	7610	0.0,590.0,0.0,	116510760	1001.0,744.0,0.0,	0.344359	0.999394	0.352558	0.785452	253.667	747	196.667	581.667	2.94481	2.95763	E2F-associated phosphoprotein OS=Homo sapiens GN=EAPP PE=1 SV=1
A0A087X0G7	IKBKG	42927626397145	157954.0,59221.0,81712.0,	691618519750035	59456.0,58924.0,56391.0,	0.788905	0.999394	0.300321	0.785452	59233.3	68131	99629	58257	1.15021	0.584739	NF-kappa-B essential modulator OS=Homo sapiens GN=IKBKG PE=1 SV=1
A0A087X0H8	TSC22D1	11305720443123	41586.0,44422.0,36273.0,	463164946521009	39817.0,34211.0,23678.0,	0.806046	0.999394	0.221166	0.785452	33819	38930	40760.3	32568.7	1.15113	0.799028	TSC22 domain family protein 1 OS=Homo sapiens GN=TSC22D1 PE=1 SV=1
A0A087X0I4	COPE	2456310029561418	903976.0,77885.0,51662.0,	604816781460084	51995.0,46902.0,67719.0,	0.977417	0.999394	0.410296	0.785452	62092	62793	344508	55538.7	1.01129	0.161212	Coatomer subunit epsilon OS=Homo sapiens GN=COPE PE=1 SV=1
A0A087X0J3	CAP2	96511406765441	35514.0,88580.0,55046.0,	435654089237875	37452.0,28282.0,42687.0,	0.614204	0.999394	0.26442	0.785452	60157.7	40777.3	59713.3	36140.3	0.677841	0.605231	Adenylyl cyclase-associated protein OS=Homo sapiens GN=CAP2 PE=1 SV=1
A0A087X0K9	TJP1	2.25331e+17	829265.0,887209.0,755732.0,	1.02335e+18	879767.0,650060.0,875326.0,	0.578262	0.999394	0.809565	0.940719	687825	913300	824069	801718	1.32781	0.972877	Tight junction protein ZO-1 OS=Homo sapiens GN=TJP1 PE=1 SV=1
A0A087X0M4	SLC4A1AP	4.32679e+16	1592326.0,703143.0,711352.0,	9.17048e+18	788384.0,700861.0,695290.0,	0.473421	0.999394	0.451226	0.785452	598134	849097	1.00227e+06	728178	1.41958	0.726526	Kanadaptin OS=Homo sapiens GN=SLC4A1AP PE=1 SV=1
A0A087X0P0	CENPE	229817548190727	84571.0,136272.0,76316.0,	853187610085830	73348.0,52633.0,96736.0,	0.900389	0.999394	0.343013	0.785452	89502	82416	99053	74239	0.920829	0.749488	Centromere-associated protein E OS=Homo sapiens GN=CENPE PE=1 SV=1
A0A087X0Q1	YTHDF3	4907183548400	18033.0,55783.0,40711.0,	348292269630076	29942.0,15695.0,33896.0,	0.65326	0.999394	0.413392	0.785452	40241.7	29200.3	38175.7	26511	0.725624	0.694448	YTH domain-containing family protein 3 OS=Homo sapiens GN=YTHDF3 PE=1 SV=1
A0A087X0R6	SNX12	1376311200	0.0,10686.0,9421.0,	621390506822	5341.0,6259.0,7687.0,	0.843207	0.999394	0.943404	0.981856	8321	7361.67	6702.33	6429	0.884709	0.959218	Sorting nexin-12 OS=Homo sapiens GN=SNX12 PE=1 SV=1
A0A087X0R7	SENP3-EIF4A1	241720306897521	88951.0,157695.0,82030.0,	424854435765059	36524.0,30679.0,73325.0,	0.476943	0.999394	0.10431	0.722068	101002	50633.7	109559	46842.7	0.501314	0.427558	Protein SENP3-EIF4A1 (Fragment) OS=Homo sapiens GN=SENP3-EIF4A1 PE=4 SV=1
A0A087X0W8	RELA	549512769385924	202229.0,99161.0,72275.0,	411994659439919	35418.0,32225.0,44991.0,	0.485134	0.999394	0.157959	0.781038	73037.3	42570.7	124555	37544.7	0.582862	0.30143	Transcription factor p65 OS=Homo sapiens GN=RELA PE=1 SV=1
A0A087X0W9	OTUD6B	4492132641102863	165315.0,103004.0,86524.0,	840738740975985	72276.0,60455.0,85640.0,	0.954663	0.999394	0.191403	0.785452	79998.7	82489	118281	72790.3	1.03113	0.615402	OTU domain containing 6B, isoform CRA_b OS=Homo sapiens GN=OTUD6B PE=1 SV=1
A0A087X0X5	DDB2	4795354243	0.0,37238.0,45626.0,	394165873624022	33885.0,40622.0,27074.0,	0.757954	0.999394	0.704936	0.888329	34065.3	40724.7	27621.3	33860.3	1.19549	1.22588	DNA damage-binding protein 2 (Fragment) OS=Homo sapiens GN=DDB2 PE=1 SV=5
A0A087X111	GAGE13	15362738	0.0,1192.0,2303.0,	229623321008	1973.0,1612.0,1136.0,	0.649002	0.999394	0.611099	0.839104	1424.67	1878.67	1165	1573.67	1.31867	1.35079	G antigen 13 OS=Homo sapiens GN=GAGE13 PE=4 SV=1
A0A087X117	NOMO1	3.05681e+17	1124971.0,1143927.0,793322.0,	1.30573e+20	1122530.0,870541.0,1253111.0,	0.433667	0.999394	0.720857	0.895939	815589	1225415	1020740	1.08206e+06	1.50249	1.06007	Nodal modulator 1 OS=Homo sapiens GN=NOMO1 PE=1 SV=1
A0A087X140	CBWD1	9373160990	0.0,72788.0,51302.0,	355822672624181	30589.0,18484.0,27253.0,	0.495339	0.999394	0.53916	0.813348	51573.7	28829.7	41363.3	25442	0.559	0.615086	COBW domain-containing protein 1 OS=Homo sapiens GN=CBWD1 PE=1 SV=1
A0A087X151	ZMYM2	32685613745388	120269.0,43593.0,38178.0,	403913704324465	34723.0,25618.0,27572.0,	0.958825	0.999394	0.287132	0.785452	34931	33966.3	67346.7	29304.3	0.972384	0.435127	Zinc finger MYM-type protein 2 (Fragment) OS=Homo sapiens GN=ZMYM2 PE=1 SV=1
A0A087X176	QSOX2	180755818	0.0,14036.0,4893.0,	704678988485	6057.0,5462.0,9563.0,	0.979508	0.999394	0.880774	0.96242	7964.33	7809.67	6309.67	7027.33	0.98058	1.11374	Sulfhydryl oxidase OS=Homo sapiens GN=QSOX2 PE=1 SV=1
A0A087X1B1	IKBKG	42927626397145	157954.0,59221.0,81712.0,	691618519750035	59456.0,58924.0,56391.0,	0.788905	0.999394	0.300321	0.785452	59233.3	68131	99629	58257	1.15021	0.584739	NF-kappa-B essential modulator OS=Homo sapiens GN=IKBKG PE=1 SV=1
A0A087X1F4	MED20	49225730852641	181141.0,44503.0,44279.0,	399882972526647	34377.0,20559.0,30033.0,	0.751167	0.999394	0.308501	0.785452	38290.3	32120	89974.3	28323	0.838854	0.31479	Mediator of RNA polymerase II transcription subunit 20 OS=Homo sapiens GN=MED20 PE=1 SV=1
A0A087X1F5	SYNJ2BP-COX16	7155776229182	26313.0,44854.0,24546.0,	227321981026601	19541.0,13700.0,29979.0,	0.744641	0.999394	0.255779	0.785452	29219.7	23047.7	31904.3	21073.3	0.788772	0.660516	Protein SYNJ2BP-COX16 (Fragment) OS=Homo sapiens GN=SYNJ2BP-COX16 PE=4 SV=5
A0A087X1G7	SEP15	4399640068758811	161893.0,497056.0,638285.0,	9.49633e+17	816400.0,622735.0,722794.0,	0.258414	0.999394	0.167595	0.78236	467759	830437	432411	720643	1.77535	1.66657	15 kDa selenoprotein OS=Homo sapiens GN=SEP15 PE=1 SV=1
A0A087X1N2	CEBPZ	1.91578e+16	705021.0,613834.0,304813.0,	2.09854e+17	180409.0,166793.0,257869.0,	0.538751	0.999394	0.100198	0.717702	390660	226603	541223	201690	0.580053	0.372657	CCAAT/enhancer-binding protein zeta OS=Homo sapiens GN=CEBPZ PE=1 SV=1
A0A087X1N3	RPP40	8511161948145987	313225.0,125763.0,122799.0,	1.32979e+16	114322.0,120767.0,96617.0,	0.673055	0.999394	0.347284	0.785452	105482	131104	187262	110569	1.24291	0.590448	Ribonuclease P 40kDa subunit, isoform CRA_c OS=Homo sapiens GN=RPP40 PE=1 SV=1
A0A087X1N8	SERPINB6	7.83372e+18	2882979.0,1798547.0,2448126.0,	2.05431e+20	1766083.0,2025149.0,1521684.0,	0.748406	0.999394	0.185303	0.785452	1768261	2.11083e+06	2.37655e+06	1770972	1.19373	0.745186	Serpin B6 OS=Homo sapiens GN=SERPINB6 PE=1 SV=1
A0A087X1P0	PTPRG	35774204	0.0,2777.0,3536.0,	834864473334	7176.0,4459.0,3757.0,	0.154457	0.999394	0.113412	0.743076	2593.67	6043	2104.33	5130.67	2.32991	2.43814	Receptor-type tyrosine-protein phosphatase gamma OS=Homo sapiens GN=PTPRG PE=1 SV=1
A0A087X1P5	COPS7B	8080643887	0.0,62751.0,36916.0,	246661496126652	21205.0,10347.0,30038.0,	0.493176	0.999394	0.564404	0.823845	41564.3	22093	33222.3	20530	0.531537	0.617958	COP9 signalosome complex subunit 7b OS=Homo sapiens GN=COPS7B PE=1 SV=1
A0A087X1R1	SMTN	50614275	0.0,3930.0,3595.0,	636455254077	5471.0,3821.0,4595.0,	0.295397	0.999394	0.228036	0.785452	3112	5322	2508.33	4629	1.71015	1.84545	Smoothelin OS=Homo sapiens GN=SMTN PE=1 SV=1
A0A087X1T6	PCDH15	29202941744125	107462.0,22844.0,37116.0,	506685163629172	43559.0,35713.0,32879.0,	0.277044	0.999394	0.554948	0.817876	25487.3	43825.3	55807.3	37383.7	1.71949	0.66987	Protocadherin-15 OS=Homo sapiens GN=PCDH15 PE=1 SV=1
A0A087X1Z3	PSME2	2667425852255888	98151.0,330701.0,215241.0,	1.23985e+17	106586.0,95568.0,188332.0,	0.561198	0.999394	0.339227	0.785452	228136	143089	214698	130162	0.627209	0.606257	Proteasome activator complex subunit 2 OS=Homo sapiens GN=PSME2 PE=1 SV=1
A0A087X207	BCAS3	4294939414	0.0,33352.0,33153.0,	11987990815087	10305.0,6852.0,17004.0,	0.386406	0.999394	0.435825	0.785452	27454.3	12327.3	22168.3	11387	0.449012	0.513661	Breast carcinoma-amplified sequence 3 OS=Homo sapiens GN=BCAS3 PE=1 SV=2
A0A087X211	KIAA1524	2721712569	0.0,21135.0,10572.0,	475654655650	4088.0,3779.0,6367.0,	0.417454	0.999394	0.440947	0.785452	13262	5290.33	10569	4744.67	0.398909	0.448923	Protein CIP2A OS=Homo sapiens GN=KIAA1524 PE=1 SV=1
A0A087X222	HOXD9	3258821834	0.0,25306.0,18366.0,	137421705315785	11814.0,11794.0,17790.0,	0.811153	0.999394	0.930548	0.975273	18140.7	15526.7	14557.3	13799.3	0.855904	0.94793	Homeobox protein Hox-D9 OS=Homo sapiens GN=HOXD9 PE=1 SV=1
A0A087X239	RSBN1L	2334618673	0.0,18129.0,15707.0,	144311999615434	12406.0,13830.0,17395.0,	0.752484	0.999394	0.628189	0.850706	14006.3	16620.3	11278.7	14543.7	1.18663	1.28948	Round spermatid basic protein 1-like protein OS=Homo sapiens GN=RSBN1L PE=1 SV=1
A0A087X250	PCDH15	29202941744125	107462.0,22844.0,37116.0,	506685163629172	43559.0,35713.0,32879.0,	0.277044	0.999394	0.554948	0.817876	25487.3	43825.3	55807.3	37383.7	1.71949	0.66987	Protocadherin-15 OS=Homo sapiens GN=PCDH15 PE=1 SV=1
A0A087X253	AP2B1	9.40526e+18	3461325.0,4496785.0,3289577.0,	3.94502e+20	3391527.0,2563914.0,3437139.0,	0.874409	0.999394	0.265205	0.785452	3265140	3.56723e+06	3749229	3130860	1.09252	0.835068	AP-2 complex subunit beta OS=Homo sapiens GN=AP2B1 PE=1 SV=1
A0A087X256	KIAA1033	19473304428438	71654.0,25660.0,23921.0,	614846532533314	52857.0,45181.0,37547.0,	0.082696	0.999394	0.7927	0.933024	21143	53374.3	40411.7	45195	2.52444	1.11837	WASH complex subunit 7 OS=Homo sapiens GN=KIAA1033 PE=1 SV=1
A0A087X295	WDR6	5602258021243205	206166.0,200369.0,204575.0,	1.19984e+17	103149.0,114101.0,124948.0,	0.69792	0.999394	0.00294555	0.435484	168943	131939	203703	114066	0.780969	0.559961	WD repeat-containing protein 6 OS=Homo sapiens GN=WDR6 PE=1 SV=1
A0A087X2D5	MRPL45	3851272508357540	14168.0,988187.0,300748.0,	1.82395e+17	156803.0,178404.0,855272.0,	0.755581	0.999394	0.924085	0.974656	543478	399729	434368	396826	0.735502	0.913572	39S ribosomal protein L45, mitochondrial OS=Homo sapiens GN=MRPL45 PE=1 SV=1
A0A087X2D8	SPAG9	1686540225394122	62047.0,419518.0,331517.0,	2.41594e+17	207693.0,165401.0,235069.0,	0.660168	0.999394	0.59247	0.838128	312011	229772	271027	202721	0.736422	0.747973	C-Jun-amino-terminal kinase-interacting protein 4 OS=Homo sapiens GN=SPAG9 PE=1 SV=1
A0A087X2G6	NOP16	175238117517	0.0,136083.0,98850.0,	494946250851704	42549.0,43232.0,58273.0,	0.492119	0.999394	0.534209	0.813348	97585	54568.7	78311	48018	0.559191	0.613171	Nucleolar protein 16 OS=Homo sapiens GN=NOP16 PE=1 SV=1
A0A087X2H1	HECTD1	3.20517e+17	117950.0,1309818.0,1715311.0,	1.18048e+20	1014857.0,1272888.0,1299065.0,	0.841144	0.999394	0.788687	0.931591	1243032	1.39116e+06	1047693	1.1956e+06	1.11917	1.14118	E3 ubiquitin-protein ligase HECTD1 OS=Homo sapiens GN=HECTD1 PE=1 SV=1
A0A087X2I1	PSMC6	4.93395e+18	1815788.0,3518791.0,2671917.0,	1.64382e+20	1413185.0,1201636.0,2304959.0,	0.618026	0.999394	0.168808	0.78236	2.58567e+06	1808763	2668832	1.63993e+06	0.699533	0.614474	26S protease regulatory subunit 10B OS=Homo sapiens GN=PSMC6 PE=1 SV=1
A0A087X2I2	GPX4	2459430256235347	90497.0,334121.0,197963.0,	1.57924e+17	135766.0,147733.0,198209.0,	0.776765	0.999394	0.578671	0.830682	222687	182463	207527	160569	0.819369	0.773727	Glutathione peroxidase OS=Homo sapiens GN=GPX4 PE=1 SV=1
A0A087X2J1	BCAS3	4294939414	0.0,33352.0,33153.0,	11987990815087	10305.0,6852.0,17004.0,	0.386406	0.999394	0.435825	0.785452	27454.3	12327.3	22168.3	11387	0.449012	0.513661	Breast carcinoma-amplified sequence 3 OS=Homo sapiens GN=BCAS3 PE=1 SV=2
A0A096LNZ9	ISG15	4.98394e+16	1834193.0,296658.0,364060.0,	2.38139e+17	204726.0,188776.0,220322.0,	0.705805	0.999394	0.337748	0.785452	288222	235523	831637	204608	0.81716	0.24603	Ubiquitin-like protein ISG15 (Fragment) OS=Homo sapiens GN=ISG15 PE=1 SV=5
A0A096LP22	PTRH1	2076214314	0.0,16122.0,12039.0,	12557132189774	10794.0,9141.0,11015.0,	0.98198	0.999394	0.865916	0.957112	11692	11849.7	9387	10316.7	1.01349	1.09904	Probable peptidyl-tRNA hydrolase (Fragment) OS=Homo sapiens GN=PTRH1 PE=1 SV=1
A0A096LP25	AAK1	96249365595188	354186.0,72729.0,80068.0,	748548159953461	64351.0,56436.0,60254.0,	0.907344	0.999394	0.361564	0.785452	66155.7	69971.3	168994	60347	1.05768	0.357095	AP2-associated protein kinase 1 (Fragment) OS=Homo sapiens GN=AAK1 PE=1 SV=1
A0A096LP55	UQCRHL	2296136801116400	84498.0,106232.0,97909.0,	1.13931e+16	97945.0,95837.0,108968.0,	0.538538	0.999394	0.571363	0.82782	85165.7	116394	96213	100917	1.36668	1.04889	Cytochrome b-c1 complex subunit 6-like, mitochondrial OS=Homo sapiens GN=UQCRHL PE=3 SV=1
A0A096LP75	LOC102723897	142169107880	0.0,110402.0,90743.0,	564647384258455	48540.0,51070.0,65881.0,	0.681457	0.999394	0.76146	0.918014	83349.7	62920.3	67048.3	55163.7	0.754896	0.822745	Protein LOC102723897 OS=Homo sapiens GN=LOC102723897 PE=4 SV=1
A0A096LPA3	PTRH1	2076214314	0.0,16122.0,12039.0,	12557132189774	10794.0,9141.0,11015.0,	0.98198	0.999394	0.865916	0.957112	11692	11849.7	9387	10316.7	1.01349	1.09904	Probable peptidyl-tRNA hydrolase (Fragment) OS=Homo sapiens GN=PTRH1 PE=1 SV=1
A0A096LPI6		1.77802e+18	654344.0,1265698.0,1286920.0,	2.5279e+20	2173230.0,2223075.0,1881736.0,	0.110691	0.999394	0.0221073	0.581811	1.05919e+06	2.47056e+06	1.06899e+06	2.09268e+06	2.3325	1.95763	Uncharacterized protein (Fragment) OS=Homo sapiens PE=4 SV=2
A0A096LPJ4	ISG15	4.98394e+16	1834193.0,296658.0,364060.0,	2.38139e+17	204726.0,188776.0,220322.0,	0.705805	0.999394	0.337748	0.785452	288222	235523	831637	204608	0.81716	0.24603	Ubiquitin-like protein ISG15 OS=Homo sapiens GN=ISG15 PE=1 SV=1
A0A0A0MQR1	MAP4K5	87768032149691	322977.0,62374.0,41798.0,	435175939136627	37411.0,41077.0,41281.0,	0.991758	0.999394	0.375006	0.785452	46262.7	46511.7	142383	39923	1.00538	0.280392	Mitogen-activated protein kinase kinase kinase kinase OS=Homo sapiens GN=MAP4K5 PE=1 SV=1
A0A0A0MQR2	RTFDC1	1.54531e+16	568707.0,92478.0,113165.0,	1.00792e+16	86650.0,80990.0,71147.0,	0.928792	0.999394	0.369509	0.785452	89691.3	93672.3	258117	79595.7	1.04439	0.308371	Protein RTF2 homolog OS=Homo sapiens GN=RTFDC1 PE=1 SV=1
A0A0A0MQR4	CIC	75669099	0.0,5875.0,7653.0,	961878055498	8268.0,5398.0,6196.0,	0.548834	0.999394	0.465018	0.785452	5555	7640.33	4509.33	6620.67	1.3754	1.46821	Protein capicua homolog OS=Homo sapiens GN=CIC PE=1 SV=1
A0A0A0MQR7	POLR2E	1.48839e+16	547727.0,708336.0,494437.0,	6.09857e+17	524289.0,412334.0,625281.0,	0.784375	0.999394	0.518859	0.805621	504944	586940	583500	520635	1.16239	0.892262	DNA-directed RNA polymerases I, II, and III subunit RPABC1 OS=Homo sapiens GN=POLR2E PE=1 SV=1
A0A0A0MQS1	PYCRL	2083225059	0.0,16177.0,21078.0,	11203157748514	9631.0,10909.0,9595.0,	0.703134	0.999394	0.745435	0.910356	15297	11830.3	12418.3	10045	0.773376	0.808885	Pyrroline-5-carboxylate reductase OS=Homo sapiens GN=PYCRL PE=1 SV=1
A0A0A0MQU0	WDR18	1.19512e+19	4398323.0,1830456.0,1952825.0,	2.39037e+20	2055003.0,2038943.0,1852029.0,	0.446036	0.999394	0.467098	0.787032	1599402	2.3272e+06	2.7272e+06	1.98199e+06	1.45504	0.726749	WD repeat-containing protein 18 (Fragment) OS=Homo sapiens GN=WDR18 PE=1 SV=1
A0A0A0MQU1	INF2	3622925560	0.0,28133.0,21500.0,	103581151510872	8904.0,7963.0,12253.0,	0.462841	0.999394	0.506242	0.800355	20596.3	10915	16544.3	9706.67	0.529949	0.586706	Inverted formin-2 (Fragment) OS=Homo sapiens GN=INF2 PE=1 SV=1
A0A0A0MQU3	UBE2D2	88166648	0.0,6846.0,5592.0,	288345413493	2478.0,3140.0,3936.0,	0.62747	0.999394	0.695153	0.884375	5154.67	3639	4146	3184.67	0.705962	0.76813	Ubiquitin-conjugating enzyme E2 D2 OS=Homo sapiens GN=UBE2D2 PE=1 SV=1
A0A0A0MQU4	SCLY	1283813962	0.0,9968.0,11743.0,	4088107084604	3513.0,7405.0,5188.0,	0.654536	0.999394	0.666601	0.867834	8933.33	6466.67	7237	5368.67	0.723881	0.741836	Selenocysteine lyase OS=Homo sapiens GN=SCLY PE=1 SV=1
A0A0A0MQW0	MYEF2	6.09014e+16	224125.0,1122215.0,384336.0,	4.50243e+17	387072.0,314073.0,701896.0,	0.794136	0.999394	0.743158	0.909225	636034	509036	576892	467680	0.800328	0.81069	Myelin expression factor 2 OS=Homo sapiens GN=MYEF2 PE=1 SV=1
A0A0A0MQX8	MBNL1	149287153993	0.0,115931.0,129532.0,	1.47042e+17	126411.0,118684.0,141201.0,	0.454544	0.999394	0.371592	0.785452	101093	147974	81821	128765	1.46374	1.57374	Muscleblind-like protein 1 OS=Homo sapiens GN=MBNL1 PE=1 SV=1
A0A0A0MR06	RER1	22310675372	0.0,173256.0,63399.0,	505694848097811	43473.0,33530.0,110239.0,	0.660701	0.999394	0.788874	0.931591	99492.7	65620	78885	62414	0.659546	0.791202	Protein RER1 (Fragment) OS=Homo sapiens GN=RER1 PE=1 SV=1
A0A0A0MR20	CNTNAP4	2681612314	0.0,20824.0,10358.0,	13630887414435	11717.0,6137.0,16269.0,	0.934426	0.999394	0.893048	0.965713	13043.3	12313	10394	11374.3	0.944007	1.09432	Contactin-associated protein-like 4 OS=Homo sapiens GN=CNTNAP4 PE=1 SV=1
A0A0A0MR22	ATP9A	38692729	0.0,3004.0,2295.0,	511340653211	4395.0,2811.0,3619.0,	0.230553	0.999394	0.168674	0.78236	2199.33	4129.67	1766.33	3608.33	1.87769	2.04284	Phospholipid-transporting ATPase OS=Homo sapiens GN=ATP9A PE=1 SV=1
A0A0A0MR39	MYEF2	6.09014e+16	224125.0,1122215.0,384336.0,	4.50243e+17	387072.0,314073.0,701896.0,	0.794136	0.999394	0.743158	0.909225	636034	509036	576892	467680	0.800328	0.81069	Myelin expression factor 2 OS=Homo sapiens GN=MYEF2 PE=1 SV=1
A0A0A0MR59	PUM2	2.45593e+16	903829.0,263644.0,172735.0,	1.11833e+17	96143.0,87737.0,126997.0,	0.509373	0.999394	0.274175	0.785452	189804	117122	446736	103626	0.617069	0.231962	Pumilio homolog 2 OS=Homo sapiens GN=PUM2 PE=1 SV=1
A0A0A0MR66	RBM10	7.3048e+16	2688301.0,759083.0,652982.0,	1.21568e+19	1045111.0,868090.0,912354.0,	0.214666	0.999394	0.586785	0.833575	608944	1.09343e+06	1.36679e+06	941852	1.79562	0.689098	RNA binding motif protein 10, isoform CRA_d OS=Homo sapiens GN=RBM10 PE=1 SV=1
A0A0A0MRA5	HNRNPUL1	9.36251e+17	3445621.0,1034804.0,674038.0,	1.05791e+19	909476.0,870726.0,1098955.0,	0.428593	0.999394	0.475472	0.787032	742498	1097301	1.71815e+06	959719	1.47785	0.558576	Heterogeneous nuclear ribonucleoprotein U-like protein 1 OS=Homo sapiens GN=HNRNPUL1 PE=1 SV=1
A0A0A0MRB7	TCF3	61865902	0.0,4803.0,4964.0,	589734933857	5069.0,2415.0,4347.0,	0.870783	0.999394	0.730153	0.902692	4029.33	4415.67	3255.67	3943.67	1.09588	1.21132	Transcription factor E2-alpha OS=Homo sapiens GN=TCF3 PE=1 SV=1
A0A0A0MRC4	GPSM1	38641730	0.0,3000.0,1455.0,	17667301473	1518.0,504.0,1660.0,	0.680854	0.999394	0.803613	0.93702	1864.67	1323	1485	1227.33	0.70951	0.826487	G-protein-signaling modulator 1 (Fragment) OS=Homo sapiens GN=GPSM1 PE=1 SV=1
A0A0A0MRE1	EXOC7	8329940649484	30619.0,77195.0,41624.0,	194492147624483	16720.0,14853.0,27594.0,	0.42748	0.999394	0.157807	0.781038	49907.3	21802.7	49812.7	19722.3	0.436863	0.39593	Exocyst complex component 7 (Fragment) OS=Homo sapiens GN=EXOC7 PE=1 SV=1
A0A0A0MRE3	SYNE2	42092897213827	154901.0,22498.0,11630.0,	174511520914781	15002.0,10519.0,16659.0,	0.985893	0.999394	0.399192	0.785452	15669.3	15813.7	63009.7	14060	1.00921	0.22314	Nesprin-2 OS=Homo sapiens GN=SYNE2 PE=1 SV=1
A0A0A0MRE5	ASAP1	9722305	0.0,754.0,1938.0,	878792724	754.0,547.0,816.0,	0.702851	0.999394	0.767489	0.919813	1092.33	798	897.333	705.667	0.730546	0.786404	Arf-GAP with SH3 domain, ANK repeat and PH domain-containing protein 1 OS=Homo sapiens GN=ASAP1 PE=1 SV=1
A0A0A0MRE9	AKAP9	3811339304	0.0,29596.0,33060.0,	254652807023217	21892.0,19414.0,26166.0,	0.987897	0.999394	0.893439	0.965713	25805.7	25584	20885.3	22490.7	0.99141	1.07686	A-kinase anchor protein 9 OS=Homo sapiens GN=AKAP9 PE=1 SV=1
A0A0A0MRF6	AKAP9	3811339304	0.0,29596.0,33060.0,	254652807023217	21892.0,19414.0,26166.0,	0.987897	0.999394	0.893439	0.965713	25805.7	25584	20885.3	22490.7	0.99141	1.07686	A-kinase anchor protein 9 OS=Homo sapiens GN=AKAP9 PE=1 SV=1
A0A0A0MRG8	BAK1	102664931	0.0,7972.0,4147.0,	250930345375	2156.0,2098.0,6058.0,	0.683858	0.999394	0.833986	0.946652	5065.67	3639.33	4039.67	3437.33	0.718431	0.850895	Bcl-2 homologous antagonist/killer OS=Homo sapiens GN=BAK1 PE=1 SV=1
A0A0A0MRH2	RYR1	21088105652	7760923.0,0.0,4754.0,	480847154176	4133.0,3261.0,4706.0,	0.432537	0.999394	0.422896	0.785452	72177.7	4566.33	2588559	4033.33	0.0632652	0.00155814	Ryanodine receptor 1 OS=Homo sapiens GN=RYR1 PE=1 SV=1
A0A0A0MRI2	SNX6	22048295581	0.0,171218.0,80398.0,	516475478165801	44401.0,37888.0,74161.0,	0.531173	0.999394	0.590193	0.836834	105354	57409.7	83872	52150	0.54492	0.621781	Sorting nexin 6, isoform CRA_b OS=Homo sapiens GN=SNX6 PE=1 SV=1
A0A0A0MRJ3	NAV1	236286353962	0.0,183492.0,297740.0,	2.30875e+17	198483.0,206247.0,195354.0,	0.76102	0.999394	0.692693	0.884083	196749	234135	160411	200028	1.19002	1.24697	Neuron navigator 1 OS=Homo sapiens GN=NAV1 PE=1 SV=1
A0A0A0MRJ6	PCMT1	5.44271e+17	2003041.0,977215.0,677443.0,	5.78127e+17	497014.0,360759.0,713094.0,	0.749761	0.999394	0.220603	0.785452	706057	577475	1219233	523622	0.817887	0.429469	Protein-L-isoaspartate O-methyltransferase OS=Homo sapiens GN=PCMT1 PE=1 SV=1
A0A0A0MRJ7	F5	6.63312e+16	2441136.0,167990.0,144127.0,	8.1421e+18	699975.0,813284.0,748822.0,	0.0319518	0.999394	0.849812	0.951631	151335	884830	917751	754027	5.84684	0.821603	Coagulation factor V OS=Homo sapiens GN=F5 PE=1 SV=1
A0A0A0MRK6	MTX1	2442819329	0.0,18969.0,16257.0,	136941169913799	11772.0,8090.0,15552.0,	0.857176	0.999394	0.9928	0.996799	14585.7	13064	11742	11804.7	0.895674	1.00534	Metaxin 1, isoform CRA_b OS=Homo sapiens GN=MTX1 PE=1 SV=1
A0A0A0MRM8	MYO6	117710524741354	43315.0,81728.0,34782.0,	428556781772065	36840.0,46902.0,81220.0,	0.743146	0.999394	0.935003	0.978443	49259.3	60912.3	53275	54987.3	1.23656	1.03214	Unconventional myosin-VI OS=Homo sapiens GN=MYO6 PE=1 SV=1
A0A0A0MRM9	NOLC1	4.54613e+18	1673067.0,2077227.0,1929836.0,	5.47933e+20	4710573.0,3896805.0,4037203.0,	0.0397688	0.999394	0.00436969	0.464516	1671540	4.89851e+06	1.89338e+06	4.21486e+06	2.93054	2.22611	Nucleolar and coiled-body phosphoprotein 1 (Fragment) OS=Homo sapiens GN=NOLC1 PE=1 SV=1
A0A0A0MRN5	OGFR	5238905341323	19247.0,69155.0,34759.0,	174111768818794	14968.0,12233.0,21181.0,	0.421359	0.999394	0.230536	0.785452	43633	17964.3	41053.7	16127.3	0.411714	0.392835	Opioid growth factor receptor OS=Homo sapiens GN=OGFR PE=1 SV=1
A0A0A0MRP0	MAP7D3	5537561485	0.0,43002.0,51719.0,	393634449130475	33840.0,30771.0,34347.0,	0.96988	0.999394	0.937733	0.979837	38953.3	38109.7	31573.7	32986	0.978342	1.04473	MAP7 domain-containing protein 3 (Fragment) OS=Homo sapiens GN=MAP7D3 PE=1 SV=1
A0A0A0MRP2	FPGT	2619023941	0.0,20338.0,20138.0,	902969578109	7762.0,4811.0,9139.0,	0.409232	0.999394	0.452903	0.785452	16710.3	8031.67	13492	7237.33	0.480641	0.536417	Fucose-1-phosphate guanylyltransferase OS=Homo sapiens GN=FPGT PE=1 SV=1
A0A0A0MRP6	SMARCA1	5.26678e+16	1938270.0,608835.0,377418.0,	3.08092e+17	264864.0,229310.0,352689.0,	0.652137	0.999394	0.29014	0.785452	428456	317523	974841	282288	0.741087	0.289573	Probable global transcription activator SNF2L1 OS=Homo sapiens GN=SMARCA1 PE=1 SV=1
A0A0A0MRR1	ZNF691	8091692	0.0,628.0,1423.0,	126016960	1083.0,1173.0,0.0,	0.840247	0.999394	0.908514	0.970552	833.667	985.333	683.667	752	1.18193	1.09995	Zinc finger protein 691 (Fragment) OS=Homo sapiens GN=ZNF691 PE=1 SV=1
A0A0A0MRR7	SNRPC	1.81171e+18	666747.0,911538.0,1090911.0,	1.65951e+20	1426682.0,1505896.0,1208638.0,	0.197981	0.999394	0.0364319	0.620456	829612	1636391	889732	1.38041e+06	1.97248	1.55148	U1 small nuclear ribonucleoprotein C OS=Homo sapiens GN=SNRPC PE=1 SV=1
A0A0A0MRS4	TMEM38B	228709924	0.0,17759.0,8347.0,	7112115548242	6113.0,7990.0,9288.0,	0.796961	0.999394	0.877265	0.962187	10931.3	8969.33	8702	7797	0.820516	0.896001	Transmembrane protein 38B, isoform CRA_b OS=Homo sapiens GN=TMEM38B PE=1 SV=1
A0A0A0MRS6	USP48	6425035714	0.0,49894.0,30041.0,	203551644018988	17499.0,11370.0,21400.0,	0.511366	0.999394	0.568133	0.826127	33321.3	18594.3	26645	16756.3	0.558031	0.628873	Ubiquitin carboxyl-terminal hydrolase 48 OS=Homo sapiens GN=USP48 PE=1 SV=1
A0A0A0MRT2	WAC	133126705	0.0,10337.0,5639.0,	505869123009	4347.0,4779.0,3391.0,	0.710371	0.999394	0.737871	0.907533	6672.33	4993	5325.33	4172.33	0.748314	0.783488	WW domain-containing adapter protein with coiled-coil OS=Homo sapiens GN=WAC PE=1 SV=1
A0A0A0MRT6	ABI1	1.91515e+16	704801.0,420111.0,379696.0,	3.27985e+17	281968.0,259536.0,343754.0,	0.995195	0.999394	0.175211	0.78236	337177	336078	501536	295086	0.996739	0.588365	Abl interactor 1 OS=Homo sapiens GN=ABI1 PE=1 SV=1
A0A0A0MRU0	MPP2	1132411647184863	416750.0,90447.0,71383.0,	7932210578772280	68193.0,73166.0,81464.0,	0.686727	0.999394	0.400953	0.785452	70886	85796.3	192860	74274.3	1.21034	0.38512	MAGUK p55 subfamily member 2 OS=Homo sapiens GN=MPP2 PE=1 SV=1
A0A0A0MRU4	CBWD3	9373160990	0.0,72788.0,51302.0,	355822672624181	30589.0,18484.0,27253.0,	0.495339	0.999394	0.53916	0.813348	51573.7	28829.7	41363.3	25442	0.559	0.615086	COBW domain-containing protein 3 OS=Homo sapiens GN=CBWD3 PE=4 SV=1
A0A0A0MRV0	RRBP1	7.66127e+18	2819494.0,5433365.0,4904399.0,	8.45513e+20	7268837.0,5613771.0,6293942.0,	0.28553	0.999394	0.112455	0.741565	4301287	7.38539e+06	4.38575e+06	6.39218e+06	1.71702	1.45749	Ribosome-binding protein 1 OS=Homo sapiens GN=RRBP1 PE=1 SV=1
A0A0A0MRV3	WRAP73	23653850242359	87037.0,29898.0,35630.0,	194222883318390	16696.0,19941.0,20726.0,	0.711018	0.999394	0.222342	0.785452	27742	22215	50855	19121	0.800771	0.375991	WD repeat domain 8, isoform CRA_c OS=Homo sapiens GN=WRAP73 PE=1 SV=1
A0A0A0MRV8	DCTN3	268184659115833	9863.0,143400.0,97434.0,	7.87091e+16	67666.0,69307.0,116678.0,	0.920437	0.999394	0.98308	0.99279	100253	94146.3	83565.7	84550.3	0.939084	1.01178	Dynactin subunit 3 (Fragment) OS=Homo sapiens GN=DCTN3 PE=1 SV=5
A0A0A0MRW7	APTX	55352545	0.0,4298.0,2140.0,	221625892237	1905.0,1790.0,2521.0,	0.849023	0.999394	0.958252	0.984921	2693.33	2347.33	2146	2072	0.871535	0.965517	Aprataxin OS=Homo sapiens GN=APTX PE=1 SV=1
A0A0A0MRX8	NFIB	11289617261673	41513.0,74684.0,51877.0,	1.02805e+17	88381.0,82554.0,154003.0,	0.12684	0.999394	0.136442	0.756672	52991	119602	56024.7	108313	2.25702	1.9333	Nuclear factor 1 OS=Homo sapiens GN=NFIB PE=1 SV=1
A0A0A0MS48	DENND1A	214905159702	0.0,166888.0,134335.0,	1.77676e+17	152748.0,113286.0,137838.0,	0.694282	0.999394	0.57505	0.828134	124869	154589	100408	134624	1.23801	1.34077	DENN domain-containing protein 1A OS=Homo sapiens GN=DENND1A PE=1 SV=1
A0A0A0MS49	DENND1A	214905159702	0.0,166888.0,134335.0,	1.77676e+17	152748.0,113286.0,137838.0,	0.694282	0.999394	0.57505	0.828134	124869	154589	100408	134624	1.23801	1.34077	DENN domain-containing protein 1A OS=Homo sapiens GN=DENND1A PE=1 SV=1
A0A0A0MS51	GSN	9567653105783864	352085.0,507176.0,659354.0,	6.64215e+17	571020.0,570388.0,491757.0,	0.591014	0.999394	0.714509	0.893196	482178	641742	506205	544388	1.33092	1.07543	Gelsolin OS=Homo sapiens GN=GSN PE=1 SV=1
A0A0A0MS52	CAMK2G	112304286	0.0,8720.0,3605.0,	365424322891	3141.0,1682.0,3258.0,	0.574532	0.999394	0.634887	0.852675	5172	2992.33	4108.33	2693.67	0.578564	0.655659	Calcium/calmodulin-dependent protein kinase (CaM kinase) II gamma, isoform CRA_a OS=Homo sapiens GN=CAMK2G PE=1 SV=1
A0A0A0MS86	CEP290	3720831378	0.0,28894.0,26394.0,	202142549018501	17378.0,17629.0,20852.0,	0.911781	0.999394	0.985499	0.992938	22862	21401.7	18429.3	18619.7	0.936124	1.01033	Centrosomal protein of 290 kDa OS=Homo sapiens GN=CEP290 PE=1 SV=1
A0A0A0MSB8	EXOC7	8329940649484	30619.0,77195.0,41624.0,	194492147624483	16720.0,14853.0,27594.0,	0.42748	0.999394	0.157807	0.781038	49907.3	21802.7	49812.7	19722.3	0.436863	0.39593	Exocyst complex component 7 OS=Homo sapiens GN=EXOC7 PE=1 SV=1
A0A0A0MSC1	ADCY3	3155821012	0.0,24506.0,17674.0,	222582809121174	19135.0,19428.0,23864.0,	0.569396	0.999394	0.454421	0.785452	17523.3	23841	14060	20809	1.36053	1.48001	Adenylate cyclase type 3 OS=Homo sapiens GN=ADCY3 PE=1 SV=1
A0A0A0MSD6	TENM3	5.45141e+18	2006243.0,1100647.0,1054121.0,	1.04281e+19	896497.0,1085950.0,1067783.0,	0.599124	0.999394	0.354376	0.785452	908345	1.18678e+06	1.387e+06	1.01674e+06	1.30653	0.73305	Teneurin-3 OS=Homo sapiens GN=TENM3 PE=1 SV=1
A0A0A0MSF9	GPATCH11	44077181159927	162188.0,55766.0,50408.0,	453636379232298	38998.0,44121.0,36402.0,	0.943181	0.999394	0.305871	0.785452	45381.7	47151	89454	39840.3	1.03899	0.445372	G patch domain-containing protein 11 OS=Homo sapiens GN=GPATCH11 PE=1 SV=1
A0A0A0MSG2	FHL2	3101533459	0.0,24085.0,28144.0,	197013632619571	16936.0,25124.0,22057.0,	0.779691	0.999394	0.700899	0.885857	21491.3	25199.3	17409.7	21372.3	1.17253	1.22761	Four and a half LIM domains protein 2 OS=Homo sapiens GN=FHL2 PE=1 SV=1
A0A0A0MSI8	EXOC5	1001114622876256	368428.0,113554.0,64142.0,	408845408444508	35146.0,37406.0,50162.0,	0.513513	0.999394	0.272915	0.785452	77498.3	46492	182041	40904.7	0.59991	0.2247	Exocyst complex component 5 OS=Homo sapiens GN=EXOC5 PE=1 SV=1
A0A0A0MSK4	GPSM1	38641730	0.0,3000.0,1455.0,	17667301473	1518.0,504.0,1660.0,	0.680854	0.999394	0.803613	0.93702	1864.67	1323	1485	1227.33	0.70951	0.826487	G-protein-signaling modulator 1 OS=Homo sapiens GN=GPSM1 PE=1 SV=1
A0A0A0MSK5	TOR1AIP1	1.75152e+17	6445971.0,751316.0,512126.0,	5.6048e+17	481839.0,437405.0,556317.0,	0.933852	0.999394	0.396102	0.785452	583825	562168	2.5698e+06	491854	0.962904	0.191397	Torsin-1A-interacting protein 1 OS=Homo sapiens GN=TOR1AIP1 PE=1 SV=1
A0A0A0MSK6	ARHGAP5	4402417254	0.0,34187.0,14513.0,	593256909298	5099.0,3935.0,10479.0,	0.40379	0.999394	0.430685	0.785452	20426	6973.33	16233.3	6504.33	0.341395	0.400678	Rho GTPase-activating protein 5 OS=Homo sapiens GN=ARHGAP5 PE=1 SV=1
A0A0A0MSN7	PRMT3	9733279213	0.0,75584.0,66631.0,	376305080647565	32350.0,35138.0,53609.0,	0.696509	0.999394	0.799657	0.935963	58848.3	45333.7	47405	40365.7	0.770348	0.851507	Protein arginine N-methyltransferase 3 OS=Homo sapiens GN=PRMT3 PE=1 SV=1
A0A0A0MSQ0	PLS3	1.59281e+18	586187.0,1094911.0,1343233.0,	9.5665e+18	822430.0,750159.0,823097.0,	0.883483	0.999394	0.446539	0.785452	1.00758e+06	923855	1.00811e+06	798562	0.916904	0.792138	Plastin-3 OS=Homo sapiens GN=PLS3 PE=1 SV=1
A0A0A0MSU4	ABCA8	1.50045e+18	5.5220245E7,505987.0,715036.0,	1.01397e+19	871712.0,712649.0,784471.0,	0.776735	0.999394	0.426458	0.785452	1000692	913457	1.8813756E7	789611	0.912825	0.0419699	ATP-binding cassette sub-family A member 8 OS=Homo sapiens GN=ABCA8 PE=1 SV=1
A0A0A0MSV9	TAPBP	92873247	0.0,7211.0,2731.0,	370632683795	3186.0,2260.0,4277.0,	0.849006	0.999394	0.975979	0.989853	4178	3589.67	3314	3241	0.859183	0.977972	Tapasin OS=Homo sapiens GN=TAPBP PE=1 SV=1
A0A0A0MSW4	PITPNB	800954714232	0.0,621993.0,600786.0,	4.22326e+17	363071.0,406725.0,588389.0,	0.984138	0.999394	0.85008	0.951631	505062	510813	407593	452728	1.01139	1.11074	Phosphatidylinositol transfer protein beta isoform OS=Homo sapiens GN=PITPNB PE=1 SV=1
A0A0A0MSZ4	FDXR	1.53553e+16	565100.0,266797.0,91148.0,	9.19571e+16	79053.0,81559.0,268487.0,	0.95657	0.999394	0.363088	0.785452	155759	149367	307682	143033	0.958958	0.464873	NADPH:adrenodoxin oxidoreductase, mitochondrial OS=Homo sapiens GN=FDXR PE=1 SV=1
A0A0A0MT01	GSN	9567653105783864	352085.0,507176.0,659354.0,	6.64215e+17	571020.0,570388.0,491757.0,	0.591014	0.999394	0.714509	0.893196	482178	641742	506205	544388	1.33092	1.07543	Gelsolin OS=Homo sapiens GN=GSN PE=1 SV=1
A0A0A0MT11	CAMK2G	112304286	0.0,8720.0,3605.0,	365424322891	3141.0,1682.0,3258.0,	0.574532	0.999394	0.634887	0.852675	5172	2992.33	4108.33	2693.67	0.578564	0.655659	Calcium/calmodulin-dependent protein kinase type II subunit gamma OS=Homo sapiens GN=CAMK2G PE=1 SV=1
A0A0A0MT32	LIPA	3271827554	0.0,25407.0,23177.0,	317863053033472	27326.0,21115.0,37725.0,	0.363843	0.999394	0.270466	0.785452	20090.7	31929.3	16194.7	28722	1.58926	1.77355	Lysosomal acid lipase/cholesteryl ester hydrolase OS=Homo sapiens GN=LIPA PE=1 SV=1
A0A0A0MT33	SCAF8	8046186053139361	296111.0,144479.0,117222.0,	1.83217e+17	157509.0,143713.0,145582.0,	0.369608	0.999394	0.574826	0.828134	111153	173393	185937	148935	1.55994	0.800994	Protein SCAF8 OS=Homo sapiens GN=SCAF8 PE=1 SV=1
A0A0A0MT49	SMARCA4	154977429	0.0,12034.0,6249.0,	1161187089869	9982.0,6022.0,11123.0,	0.645026	0.999394	0.499154	0.79742	7642	10062.7	6094.33	9042.33	1.31676	1.48373	Transcription activator BRG1 OS=Homo sapiens GN=SMARCA4 PE=1 SV=1
A0A0A0MT58	TCEA2	1359810035	0.0,10558.0,8440.0,	10628130708503	9136.0,9039.0,9583.0,	0.562656	0.999394	0.460861	0.785452	7877.67	10733.7	6332.67	9252.67	1.36254	1.4611	Transcription elongation factor A protein 2 (Fragment) OS=Homo sapiens GN=TCEA2 PE=1 SV=1
A0A0A0MT64	FDXR	1.53553e+16	565100.0,266797.0,91148.0,	9.19571e+16	79053.0,81559.0,268487.0,	0.95657	0.999394	0.363088	0.785452	155759	149367	307682	143033	0.958958	0.464873	NADPH:adrenodoxin oxidoreductase, mitochondrial OS=Homo sapiens GN=FDXR PE=1 SV=1
A0A0A0MT83	IVD	3.16199e+19	1.1636867E7,2743777.0,2532600.0,	4.42762e+20	3806420.0,4540571.0,4046486.0,	0.126712	0.999394	0.665702	0.867571	2.28676e+06	4860950	5637748	4131159	2.1257	0.732768	Isovaleryl-CoA dehydrogenase, mitochondrial OS=Homo sapiens GN=IVD PE=1 SV=1
A0A0A0MT98	TAPBP	92873247	0.0,7211.0,2731.0,	370632683795	3186.0,2260.0,4277.0,	0.849006	0.999394	0.975979	0.989853	4178	3589.67	3314	3241	0.859183	0.977972	Tapasin OS=Homo sapiens GN=TAPBP PE=1 SV=1
A0A0A0MTB8	WDR36	1.84909e+16	680473.0,687756.0,449907.0,	4.54119e+17	390403.0,327253.0,457349.0,	0.901506	0.999394	0.0933536	0.71285	479668	444357	606045	391668	0.926384	0.646269	WD repeat-containing protein 36 OS=Homo sapiens GN=WDR36 PE=1 SV=1
A0A0A0MTC4	STAU2	1146371365206270	42175.0,288389.0,173506.0,	1.20523e+17	103613.0,92838.0,146864.0,	0.607849	0.999394	0.532883	0.813348	192927	128354	168023	114438	0.665298	0.681086	Double-stranded RNA-binding protein Staufen homolog 2 OS=Homo sapiens GN=STAU2 PE=1 SV=1
A0A0A0MTC5	STAU2	1146371365206270	42175.0,288389.0,173506.0,	1.20523e+17	103613.0,92838.0,146864.0,	0.607849	0.999394	0.532883	0.813348	192927	128354	168023	114438	0.665298	0.681086	Double-stranded RNA-binding protein Staufen homolog 2 OS=Homo sapiens GN=STAU2 PE=1 SV=1
A0A0A0MTC6	STAU2	1146371365206270	42175.0,288389.0,173506.0,	1.20523e+17	103613.0,92838.0,146864.0,	0.607849	0.999394	0.532883	0.813348	192927	128354	168023	114438	0.665298	0.681086	Double-stranded RNA-binding protein Staufen homolog 2 OS=Homo sapiens GN=STAU2 PE=1 SV=1
A0A0A0MTD1	STAU2	1146371365206270	42175.0,288389.0,173506.0,	1.20523e+17	103613.0,92838.0,146864.0,	0.607849	0.999394	0.532883	0.813348	192927	128354	168023	114438	0.665298	0.681086	Double-stranded RNA-binding protein Staufen homolog 2 OS=Homo sapiens GN=STAU2 PE=1 SV=1
A0A0A0MTG1	VARS2	4169822067	0.0,32381.0,18561.0,	263961735620332	22692.0,12004.0,22915.0,	0.993842	0.999394	0.841252	0.947785	21255	21361.3	16980.7	19203.7	1.005	1.13091	Valine--tRNA ligase, mitochondrial OS=Homo sapiens GN=VARS2 PE=1 SV=1
A0A0A0MTG4	TMF1	1.05469e+17	3881470.0,534453.0,646476.0,	9.09244e+17	781666.0,689621.0,676675.0,	0.277691	0.999394	0.469465	0.787032	520755	835574	1.68747e+06	715987	1.60454	0.424297	TATA element modulatory factor OS=Homo sapiens GN=TMF1 PE=1 SV=1
A0A0A0MTH3	ILK	72393679	0.0,5621.0,3094.0,	161614442549	1389.0,998.0,2872.0,	0.487387	0.999394	0.560454	0.821635	3639.33	1869.67	2905	1753	0.513739	0.603442	Integrin-linked protein kinase OS=Homo sapiens GN=ILK PE=1 SV=1
A0A0A0MTH9	BTAF1	52955134655	19468.0,4281.0,3915.0,	216822741812	1863.0,1572.0,2042.0,	0.437451	0.999394	0.28571	0.785452	3565.67	2084.67	9221.33	1825.67	0.58465	0.197983	TATA-binding protein-associated factor 172 OS=Homo sapiens GN=BTAF1 PE=1 SV=1
A0A0A0MTI5	DBI	8.90273e+18	3276401.0,2264352.0,3185794.0,	3.41729e+20	2937843.0,2900237.0,2226622.0,	0.519762	0.999394	0.611279	0.839104	2.26408e+06	3.19538e+06	2908849	2688234	1.41134	0.924157	Acyl-CoA-binding protein OS=Homo sapiens GN=DBI PE=1 SV=1
A0A0A0MTJ9	NCEH1	2182811246790945	803321.0,87337.0,76499.0,	9380410082878380	80642.0,69736.0,88337.0,	0.623104	0.999394	0.41895	0.785452	75080	91003.7	322386	79571.7	1.21209	0.246821	Neutral cholesterol ester hydrolase 1 OS=Homo sapiens GN=NCEH1 PE=1 SV=1
A0A0A0MTK7	ZMYND8	2686715363	0.0,20863.0,12921.0,	142721513514818	12269.0,10467.0,16699.0,	0.939706	0.999394	0.790952	0.931591	14076.7	14741.7	11261.3	13145	1.04724	1.16727	Protein kinase C-binding protein 1 OS=Homo sapiens GN=ZMYND8 PE=1 SV=2
A0A0A0MTN0	CUL2	3873333544264858	142535.0,259019.0,222789.0,	1.22516e+17	105327.0,88881.0,125296.0,	0.509178	0.999394	0.0873396	0.69187	200758	120731	208114	106501	0.601376	0.511744	Cullin-2 OS=Homo sapiens GN=CUL2 PE=1 SV=1
A0A0A0MTN9	FDXR	1.53553e+16	565100.0,266797.0,91148.0,	9.19571e+16	79053.0,81559.0,268487.0,	0.95657	0.999394	0.363088	0.785452	155759	149367	307682	143033	0.958958	0.464873	NADPH:adrenodoxin oxidoreductase, mitochondrial OS=Homo sapiens GN=FDXR PE=1 SV=1
A0A0A0MTQ5	C14orf2	204714291251342	75334.0,110980.0,43187.0,	824669765058297	70896.0,67538.0,65705.0,	0.770516	0.999394	0.708345	0.890321	65433.7	79471	76500.3	68046.3	1.21453	0.889491	6.8 kDa mitochondrial proteolipid OS=Homo sapiens GN=C14orf2 PE=1 SV=1
A0A0A0MTR2	OGFOD1	2371829847	0.0,18418.0,25105.0,	182793181017689	15714.0,22000.0,19935.0,	0.674383	0.999394	0.5985	0.839104	17855	22592.7	14507.7	19216.3	1.26534	1.32456	Prolyl 3-hydroxylase OGFOD1 OS=Homo sapiens GN=OGFOD1 PE=1 SV=1
A0A0A0MTS2	GPI	5.71187e+21	2.1021016E7,1.8579595E7,2.6202765E7,	2.04125e+23	1.754863E7,2.0698961E7,1.6317672E7,	0.785935	0.999394	0.239394	0.785452	1.854904E7	2.1605958333333332E7	2.1934458666666668E7	1.8188421E7	1.1648	0.829217	Glucose-6-phosphate isomerase (Fragment) OS=Homo sapiens GN=GPI PE=1 SV=1
A0A0A6YYA0	TMED7-TICAM2	3.29347e+16	1212049.0,544399.0,254212.0,	2.56232e+17	220282.0,177772.0,332432.0,	0.733415	0.999394	0.269779	0.785452	345394	269406	670220	243495	0.779994	0.363307	Protein TMED7-TICAM2 OS=Homo sapiens GN=TMED7-TICAM2 PE=3 SV=1
A0A0A6YYC7	ZFP91-CNTF	78617854467383	289303.0,60994.0,56679.0,	7609910291165732	65422.0,71176.0,74084.0,	0.306319	0.999394	0.484169	0.791104	51262.7	81580.7	135659	70227.3	1.59142	0.517677	HCG2042749, isoform CRA_d OS=Homo sapiens GN=ZFP91-CNTF PE=4 SV=1
A0A0A6YYG7	NCAPH2	4734945	0.0,3676.0,794.0,	160410161614	1378.0,702.0,1819.0,	0.771802	0.999394	0.883096	0.96242	1893	1411.33	1490	1299.67	0.745554	0.87226	Condensin-2 complex subunit H2 OS=Homo sapiens GN=NCAPH2 PE=1 SV=1
A0A0A6YYH1	C15orf38-AP3S2	1580720584	0.0,12275.0,17314.0,	11199112066415	9627.0,7750.0,7230.0,	0.728305	0.999394	0.778398	0.926102	12130.3	9606.67	9863	8202.33	0.791954	0.831627	Protein C15orf38-AP3S2 OS=Homo sapiens GN=C15orf38-AP3S2 PE=4 SV=1
A0A0A6YYH9	CBWD5	9373160990	0.0,72788.0,51302.0,	355822672624181	30589.0,18484.0,27253.0,	0.495339	0.999394	0.53916	0.813348	51573.7	28829.7	41363.3	25442	0.559	0.615086	COBW domain-containing protein 5 OS=Homo sapiens GN=CBWD5 PE=4 SV=1
A0A0A6YYI3	PPAN-P2RY11	1532621786442	0.0,1190180.0,661524.0,	3.28659e+17	282545.0,298571.0,640045.0,	0.534502	0.999394	0.611842	0.839104	773021	442744	617235	407054	0.572746	0.65948	Protein PPAN-P2RY11 OS=Homo sapiens GN=PPAN-P2RY11 PE=4 SV=1
A0A0A6YYL1	ST20-MTHFS	1250141554116481	46002.0,109926.0,97979.0,	827555267385159	71144.0,36430.0,95980.0,	0.796409	0.999394	0.556282	0.819304	86428.3	73529	84635.7	67851.3	0.850751	0.801687	5-formyltetrahydrofolate cyclo-ligase OS=Homo sapiens GN=ST20-MTHFS PE=3 SV=1
A0A0A6YYL4	CORO7-PAM16	174018533	0.0,13513.0,7177.0,	1007675527647	8662.0,5223.0,8618.0,	0.969325	0.999394	0.893703	0.965713	8644.67	8425	6896.67	7501	0.974589	1.08763	Coronin OS=Homo sapiens GN=CORO7-PAM16 PE=3 SV=1
A0A0A6YYL6	RPL17-C18orf32	1.38422e+18	509416.0,1936359.0,961785.0,	4.49895e+17	386769.0,434956.0,809566.0,	0.479946	0.999394	0.292907	0.785452	1.21691e+06	599026	1.13585e+06	543764	0.49225	0.478727	Protein RPL17-C18orf32 OS=Homo sapiens GN=RPL17-C18orf32 PE=3 SV=1
A0A0B4J1S3	BIRC5	4.05044e+16	1490643.0,281405.0,309509.0,	4.65977e+17	400599.0,411579.0,341551.0,	0.227224	0.999394	0.519011	0.805621	256943	454699	693852	384576	1.76965	0.554263	Baculoviral IAP repeat-containing protein 5 OS=Homo sapiens GN=BIRC5 PE=1 SV=1
A0A0B4J1S4	SEP15	4399640068758811	161893.0,497056.0,638285.0,	9.49633e+17	816400.0,622735.0,722794.0,	0.258414	0.999394	0.167595	0.78236	467759	830437	432411	720643	1.77535	1.66657	15 kDa selenoprotein OS=Homo sapiens GN=SEP15 PE=1 SV=1
A0A0B4J1V8	PPAN-P2RY11	1532621786442	0.0,1190180.0,661524.0,	3.28659e+17	282545.0,298571.0,640045.0,	0.534502	0.999394	0.611842	0.839104	773021	442744	617235	407054	0.572746	0.65948	HCG2039996 OS=Homo sapiens GN=PPAN-P2RY11 PE=3 SV=1
A0A0B4J1V9	HELLS	2205513247	0.0,17126.0,11141.0,	531838693485	4571.0,2675.0,3927.0,	0.360229	0.999394	0.373839	0.785452	11767.3	4224	9422.33	3724.33	0.35896	0.395267	Helicase, lymphoid-specific, isoform CRA_b OS=Homo sapiens GN=HELLS PE=1 SV=1
A0A0B4J1Z1	SRSF7	2.60431e+18	958441.0,1126013.0,1004191.0,	1.80702e+20	1553489.0,1718557.0,1383996.0,	0.17289	0.999394	0.0171651	0.534604	889955	1.83992e+06	1.02955e+06	1552014	2.06743	1.50747	Serine/arginine-rich-splicing factor 7 OS=Homo sapiens GN=SRSF7 PE=1 SV=1
A0A0B4J216	NADSYN1	1276513911	0.0,9912.0,11701.0,	7635101585583	6563.0,7025.0,6292.0,	0.832078	0.999394	0.888553	0.964944	8892	7792	7204.33	6626.67	0.876293	0.919817	Glutamine-dependent NAD(+) synthetase OS=Homo sapiens GN=NADSYN1 PE=1 SV=1
A0A0B4J220	C11orf98	4.0069e+16	1474596.0,759361.0,662476.0,	4.99802e+17	429677.0,476524.0,556881.0,	0.900896	0.999394	0.200983	0.785452	601829	560959	965478	487694	0.93209	0.505132	Chromosome 11 open reading frame 48, isoform CRA_c OS=Homo sapiens GN=C11orf98 PE=1 SV=1
A0A0B4J222	ARL15	49442438	0.0,3839.0,2050.0,	253150813188	2175.0,3514.0,3593.0,	0.531405	0.999394	0.423443	0.785452	2460.67	3600	1963	3094	1.46302	1.57616	ADP-ribosylation factor-like protein 15 OS=Homo sapiens GN=ARL15 PE=1 SV=1
A0A0B4J269		3.17108e+21	1.1670309E7,1.2960147E7,1.2503546E7,	3.94512e+20	3391598.0,3098085.0,4373855.0,	0.335023	0.999394	8.475268798725736E-5	0.297257	1.0623584666666666E7	4.10175e+06	1.2378000666666666E7	3.62118e+06	0.386099	0.29255	Uncharacterized protein OS=Homo sapiens PE=1 SV=1
A0A0B4J287	COMMD4	12345889340805	45414.0,45733.0,34323.0,	276113114423307	23736.0,21540.0,26268.0,	0.748248	0.999394	0.0293513	0.620456	33644	27354	41823.3	23848	0.813042	0.570208	COMM domain-containing protein 4 OS=Homo sapiens GN=COMMD4 PE=1 SV=1
A0A0B4J295		5.53416e+17	203663.0,1219073.0,1636729.0,	1.06479e+19	915402.0,1050698.0,890045.0,	0.943682	0.999394	0.888491	0.964944	1.17372e+06	1124544	1.01982e+06	952048	0.958105	0.933544	Uncharacterized protein OS=Homo sapiens PE=3 SV=1
A0A0B4J297	NAA38	3476136310138691	127925.0,105854.0,116662.0,	9431710559981874	81084.0,73036.0,92278.0,	0.982639	0.999394	0.0154478	0.529161	92825.7	93930	116814	82132.7	1.0119	0.703108	N-alpha-acetyltransferase 38, NatC auxiliary subunit OS=Homo sapiens GN=NAA38 PE=1 SV=1
A0A0B4J2A4	ACAA2	1.58519e+19	5833832.0,4504677.0,5917602.0,	9.89248e+21	8504552.0,9277951.0,7531929.0,	0.120511	0.999394	0.011674	0.525973	4331449	9996562	5.4187e+06	8438144	2.3079	1.55723	3-ketoacyl-CoA thiolase, mitochondrial OS=Homo sapiens GN=ACAA2 PE=1 SV=1
A0A0B4J2C2	DLGAP4	6297641886280	23148.0,59343.0,72575.0,	320684934522710	27567.0,34128.0,25595.0,	0.546834	0.999394	0.264007	0.785452	54442.3	34707.7	51688.7	29096.7	0.637512	0.562922	Discs, large (Drosophila) homolog-associated protein 4, isoform CRA_b OS=Homo sapiens GN=DLGAP4 PE=1 SV=1
A0A0B4J2C3	TPT1	8.53547e+18	3141223.0,5570346.0,7581993.0,	6.35066e+20	5459666.0,5845861.0,4846829.0,	0.773559	0.999394	0.974454	0.989718	5.42403e+06	6.36774e+06	5.43119e+06	5.38412e+06	1.17399	0.991334	Translationally-controlled tumor protein OS=Homo sapiens GN=TPT1 PE=1 SV=1
A0A0B4J2E3	CBWD3	9373160990	0.0,72788.0,51302.0,	355822672624181	30589.0,18484.0,27253.0,	0.495339	0.999394	0.53916	0.813348	51573.7	28829.7	41363.3	25442	0.559	0.615086	COBW domain-containing protein 3 OS=Homo sapiens GN=CBWD3 PE=4 SV=1
A0A0B4J2E5	LOC102724159	7.30848e+16	2689664.0,657320.0,449982.0,	4.48609e+17	385665.0,306725.0,463979.0,	0.843909	0.999394	0.343076	0.785452	484829	434588	1.26566e+06	385456	0.896374	0.304551	Protein LOC102724159 OS=Homo sapiens GN=LOC102724159 PE=1 SV=1
A0A0B4J2F8	POLR2J3	923226692166235	33968.0,176039.0,139829.0,	1.41103e+17	121304.0,115783.0,145159.0,	0.851034	0.999394	0.825594	0.944157	131283	145768	116612	127415	1.11033	1.09264	DNA-directed RNA polymerase II subunit RPB11-b2 OS=Homo sapiens GN=POLR2J3 PE=4 SV=1
A0A0C4DFL7	CYP51A1	1.03666e+16	381493.0,498279.0,265276.0,	3.04001e+17	261348.0,192269.0,303744.0,	0.85192	0.999394	0.185696	0.785452	322460	283832	381683	252454	0.880207	0.661423	Lanosterol 14-alpha demethylase OS=Homo sapiens GN=CYP51A1 PE=1 SV=1
A0A0C4DFM0	GSTZ1	9.12391e+18	3357810.0,1111668.0,1141419.0,	1.09961e+20	945333.0,1140277.0,1291457.0,	0.529574	0.999394	0.422547	0.785452	959906	1298043	1870299	1125689	1.35226	0.601876	Glutathione transferase zeta 1 (Maleylacetoacetate isomerase), isoform CRA_c OS=Homo sapiens GN=GSTZ1 PE=1 SV=1
A0A0C4DFM1	TM9SF4	1.82488e+16	671568.0,613807.0,398156.0,	4.22521e+17	363241.0,331195.0,484053.0,	0.948767	0.999394	0.171477	0.78236	427333	443619	561177	392830	1.03811	0.70001	Transmembrane 9 superfamily member 4 OS=Homo sapiens GN=TM9SF4 PE=1 SV=1
A0A0C4DFN1	MFN1	288304120138342	10599.0,236169.0,116368.0,	713946099983096	61376.0,42188.0,93655.0,	0.479497	0.999394	0.487853	0.792607	147583	71829.7	121045	65739.7	0.486706	0.5431	Mitofusin-1 OS=Homo sapiens GN=MFN1 PE=1 SV=1
A0A0C4DFN8	FDXR	1.53553e+16	565100.0,266797.0,91148.0,	9.19571e+16	79053.0,81559.0,268487.0,	0.95657	0.999394	0.363088	0.785452	155759	149367	307682	143033	0.958958	0.464873	NADPH:adrenodoxin oxidoreductase, mitochondrial OS=Homo sapiens GN=FDXR PE=1 SV=1
A0A0C4DFQ1	MTX1	2442819329	0.0,18969.0,16257.0,	136941169913799	11772.0,8090.0,15552.0,	0.857176	0.999394	0.9928	0.996799	14585.7	13064	11742	11804.7	0.895674	1.00534	Metaxin-1 OS=Homo sapiens GN=MTX1 PE=1 SV=1
A0A0C4DFR6	SEC13	6296169858102	23148.0,47909.0,48871.0,	620458205839722	53338.0,56751.0,44766.0,	0.424404	0.999394	0.301602	0.785452	40143	61275	39976	51618.3	1.52642	1.29123	Protein SEC13 homolog OS=Homo sapiens GN=SEC13 PE=1 SV=1
A0A0C4DFT3	DLG1	43248172571320	159133.0,63465.0,59991.0,	685297562366228	58914.0,52303.0,74643.0,	0.542721	0.999394	0.426541	0.785452	52456.3	70126.7	94196.3	61953.3	1.33686	0.657704	Disks large homolog 1 OS=Homo sapiens GN=DLG1 PE=1 SV=1
A0A0C4DFU2	SOD2	9.11233e+18	3353539.0,1954412.0,2622593.0,	4.83289e+20	4154843.0,4733562.0,3749020.0,	0.0885549	0.999394	0.0391921	0.620456	1.90856e+06	5.00107e+06	2.64351e+06	4212475	2.62034	1.59351	Superoxide dismutase OS=Homo sapiens GN=SOD2 PE=1 SV=1
A0A0C4DFX7	WDR76	82815782	0.0,6430.0,4863.0,	418430893273	3596.0,2136.0,3688.0,	0.680958	0.999394	0.781308	0.928186	4687.67	3515.33	3764.33	3140	0.749911	0.834145	WD repeat-containing protein 76 OS=Homo sapiens GN=WDR76 PE=1 SV=1
A0A0C4DFX9	NELFA	5917836336	0.0,45954.0,30562.0,	304443322534009	26171.0,22978.0,38329.0,	0.970443	0.999394	0.817944	0.94256	31838	32559.3	25505.3	29159.3	1.02266	1.14326	Negative elongation factor A OS=Homo sapiens GN=NELFA PE=1 SV=1
A0A0C4DFZ2	ARSA	22136012970232	81443.0,46692.0,59074.0,	9493813769969756	81616.0,95236.0,78618.0,	0.123214	0.999394	0.140982	0.760622	44191.3	100797	62403	85156.7	2.28093	1.36462	Arylsulfatase A OS=Homo sapiens GN=ARSA PE=1 SV=1
A0A0C4DG17	RPSA	8.25497e+18	3037988.0,5147063.0,6059433.0,	5.52291e+20	4748028.0,5388975.0,4472488.0,	0.68929	0.999394	0.906712	0.969829	4.63807e+06	5.76093e+06	4.74816e+06	4.86983e+06	1.2421	1.02562	40S ribosomal protein SA OS=Homo sapiens GN=RPSA PE=1 SV=1
A0A0C4DG40	SYNE1	3882128753	0.0,30146.0,24185.0,	115682437515489	9944.0,16857.0,17457.0,	0.69628	0.999394	0.754566	0.914984	22524.7	17144	18110.3	14752.7	0.761121	0.814599	Nesprin-1 OS=Homo sapiens GN=SYNE1 PE=1 SV=1
A0A0C4DG68	PUM2	2.45593e+16	903829.0,263644.0,172735.0,	1.11833e+17	96143.0,87737.0,126997.0,	0.509373	0.999394	0.274175	0.785452	189804	117122	446736	103626	0.617069	0.231962	Pumilio homolog 2 (Fragment) OS=Homo sapiens GN=PUM2 PE=1 SV=1
A0A0C4DG88	POU2F1	6751844317226	24841.0,14321.0,14488.0,	211981807419173	18223.0,12498.0,21608.0,	0.326701	0.999394	0.925052	0.974905	12114.7	19481.7	17883.3	17443	1.60811	0.975377	POU domain protein (Fragment) OS=Homo sapiens GN=POU2F1 PE=1 SV=1
A0A0C4DG89	DDX46	2.33722e+17	860142.0,1381839.0,717188.0,	8.23621e+17	708057.0,474157.0,1035356.0,	0.895311	0.999394	0.396828	0.785452	885144	809274	986390	739190	0.914286	0.749389	Probable ATP-dependent RNA helicase DDX46 OS=Homo sapiens GN=DDX46 PE=1 SV=1
A0A0C4DG90	LAMB4	238992546626912	879539.0,19775.0,22636.0,	262293354525927	22548.0,23200.0,29221.0,	0.335153	0.999394	0.427777	0.785452	25425.7	28567	307317	24989.7	1.12355	0.0813157	Laminin subunit beta-4 (Fragment) OS=Homo sapiens GN=LAMB4 PE=4 SV=1
A0A0C4DG98	THOC2	9902787672423064	364415.0,611675.0,355863.0,	3.55176e+17	305340.0,211057.0,378243.0,	0.770773	0.999394	0.223813	0.785452	406879	331978	443984	298213	0.815913	0.671675	THO complex subunit 2 OS=Homo sapiens GN=THOC2 PE=1 SV=1
A0A0C4DGA2	ECI2	2.59528e+16	955094.0,650310.0,490586.0,	8.33217e+17	716315.0,588355.0,788285.0,	0.321477	0.999394	0.995026	0.997702	482199	794432	698663	697652	1.64752	0.998552	Enoyl-CoA delta isomerase 2, mitochondrial OS=Homo sapiens GN=ECI2 PE=1 SV=1
A0A0C4DGA6	HLTF	2173611858	0.0,16879.0,9974.0,	669852215409	5757.0,3610.0,6096.0,	0.479318	0.999394	0.520696	0.805621	11198	5776	8951	5154.33	0.515806	0.575839	Helicase-like transcription factor OS=Homo sapiens GN=HLTF PE=1 SV=1
A0A0C4DGB2	GCLC	4860842803	0.0,37747.0,36004.0,	251143920219391	21590.0,27113.0,21855.0,	0.887138	0.999394	0.939293	0.980372	30470.3	27902.3	24583.7	23519.3	0.915721	0.956706	Glutamate--cysteine ligase catalytic subunit OS=Homo sapiens GN=GCLC PE=1 SV=1
A0A0C4DGB5	CAST	1.32849e+17	488881.0,692191.0,926075.0,	9.48225e+18	815182.0,721360.0,700883.0,	0.615975	0.999394	0.768192	0.919813	668532	871025	702382	745808	1.30289	1.06183	Calpastatin OS=Homo sapiens GN=CAST PE=1 SV=1
A0A0C4DGF4	TRPM5	735710629	0.0,5713.0,8940.0,	6862119276751	5899.0,8249.0,7608.0,	0.530858	0.999394	0.463753	0.785452	5995.33	8513.33	4884.33	7252	1.41999	1.48475	Transient receptor potential cation channel subfamily M member 5 (Fragment) OS=Homo sapiens GN=TRPM5 PE=4 SV=1
A0A0C4DGG1	PACSIN3	4076227696	0.0,31653.0,23296.0,	280683815228858	24129.0,26386.0,32524.0,	0.541554	0.999394	0.429282	0.785452	22819.3	31692.7	18316.3	27679.7	1.38885	1.5112	Protein kinase C and casein kinase substrate in neurons protein 3 (Fragment) OS=Homo sapiens GN=PACSIN3 PE=1 SV=1
A0A0C4DGG9	CHD4	1.24701e+17	458922.0,1119532.0,644888.0,	5.54426e+17	476634.0,345021.0,695522.0,	0.70059	0.999394	0.366004	0.785452	740266	556800	741114	505726	0.752163	0.682386	Chromodomain-helicase-DNA-binding protein 4 OS=Homo sapiens GN=CHD4 PE=1 SV=1
A0A0C4DGH0	CD276	7.06032e+16	2598358.0,148209.0,138194.0,	2.4965e+17	214624.0,180270.0,224109.0,	0.104942	0.999394	0.453515	0.785452	141916	236379	961587	206334	1.66563	0.214577	CD276 antigen OS=Homo sapiens GN=CD276 PE=1 SV=1
A0A0C4DGH2	RRAS2	6.27371e+17	2308868.0,787317.0,765896.0,	1.1965e+19	1028629.0,1200064.0,1102825.0,	0.169161	0.999394	0.76271	0.918074	662371	1.30337e+06	1.28736e+06	1110506	1.96773	0.862623	Ras-related protein R-Ras2 OS=Homo sapiens GN=RRAS2 PE=1 SV=1
A0A0C4DGH3	NUMBL	64989997071	23884.0,6988.0,5947.0,	313127483647	2691.0,1900.0,4110.0,	0.442668	0.999394	0.24728	0.785452	5573	3175.33	12273	2900.33	0.569771	0.236318	Numb-like protein OS=Homo sapiens GN=NUMBL PE=1 SV=1
A0A0C4DGK5	TTC7B	26510	0.0,2058.0,0.0,	1825	0.0,0.0,2056.0,	0.811635	0.999394	0.999484	0.999484	883.667	608.333	686	685.333	0.688419	0.999028	Tetratricopeptide repeat protein 7B (Fragment) OS=Homo sapiens GN=TTC7B PE=1 SV=1
A0A0C4DGQ5	CAPNS1	4336297508302265	159575.0,231033.0,254251.0,	1.93238e+17	166124.0,169474.0,195523.0,	0.98195	0.999394	0.313893	0.785452	201370	203918	214953	177040	1.01266	0.823623	Calpain small subunit 1 OS=Homo sapiens GN=CAPNS1 PE=1 SV=1
A0A0C4DGQ6	RPRD1A	5.94274e+16	2187054.0,301691.0,279681.0,	2.20377e+17	189458.0,187447.0,239029.0,	0.825834	0.999394	0.374078	0.785452	260138	234493	922809	205311	0.901418	0.222485	Regulation of nuclear pre-mRNA domain-containing protein 1A OS=Homo sapiens GN=RPRD1A PE=1 SV=1
A0A0C4DGQ8	DHRS7B	61711399641200	22707.0,88525.0,34655.0,	261762565336710	22503.0,17742.0,41374.0,	0.569334	0.999394	0.405347	0.785452	51937.7	29513	48629	27206.3	0.568239	0.559467	Dehydrogenase/reductase SDR family member 7B OS=Homo sapiens GN=DHRS7B PE=1 SV=1
A0A0C4DGS0	NDUFA6	5.70961e+17	2101268.0,960579.0,541456.0,	5.4476e+17	468329.0,414531.0,566257.0,	0.802758	0.999394	0.262677	0.785452	645916	548840	1201101	483039	0.849708	0.402164	NADH dehydrogenase [ubiquinone] 1 alpha subcomplex subunit 6 OS=Homo sapiens GN=NDUFA6 PE=1 SV=1
A0A0C4DGS1	DDOST	1.46126e+19	5377781.0,2157819.0,1114198.0,	1.84463e+20	1585828.0,833421.0,1640484.0,	0.922357	0.999394	0.355138	0.785452	1416464	1.50172e+06	2883266	1.35324e+06	1.06019	0.469344	Dolichyl-diphosphooligosaccharide--protein glycosyltransferase 48 kDa subunit OS=Homo sapiens GN=DDOST PE=1 SV=1
A0A0C4DGS5	GOLGA2	4.69641e+18	1728382.0,917273.0,975459.0,	1.16053e+19	997701.0,1008403.0,991989.0,	0.438173	0.999394	0.509968	0.802174	795943	1.16623e+06	1207038	999364	1.46521	0.827948	Golgi autoantigen, golgin subfamily a, 2, isoform CRA_a OS=Homo sapiens GN=GOLGA2 PE=1 SV=1
A0A0C4DGT4	LPCAT4	87254309	0.0,6775.0,3624.0,	131939562619	1133.0,2736.0,2951.0,	0.572628	0.999394	0.610099	0.839104	4344.67	2631.33	3466.33	2273.33	0.605647	0.655832	Lysophospholipid acyltransferase LPCAT4 OS=Homo sapiens GN=LPCAT4 PE=1 SV=1
A0A0C4DGU5	NOP16	175238117517	0.0,136083.0,98850.0,	494946250851704	42549.0,43232.0,58273.0,	0.492119	0.999394	0.534209	0.813348	97585	54568.7	78311	48018	0.559191	0.613171	Nucleolar protein 16 OS=Homo sapiens GN=NOP16 PE=1 SV=1
A0A0C4DGV4	LAMTOR5	22743917135913	83688.0,30418.0,30208.0,	312426072223902	26858.0,41997.0,26939.0,	0.475123	0.999394	0.462847	0.785452	25786	38622	48104.7	31931.3	1.49779	0.663789	Hepatitis B virus x interacting protein OS=Homo sapiens GN=LAMTOR5 PE=1 SV=1
A0A0C4DGV5	ZRANB2	2.16221e+18	795740.0,958429.0,876255.0,	1.21054e+19	1040698.0,945075.0,1079263.0,	0.389865	0.999394	0.0801267	0.671136	765844	1.17818e+06	876808	1.02168e+06	1.53841	1.16523	Zinc finger Ran-binding domain-containing protein 2 OS=Homo sapiens GN=ZRANB2 PE=1 SV=1
A0A0C4DGV7	RBP4	62995207447892	231818.0,40438.0,40284.0,	7908411452544904	67987.0,79209.0,50609.0,	0.157512	0.999394	0.610872	0.839104	35421.7	79504.3	104180	65935	2.24451	0.632895	Retinol-binding protein 4 OS=Homo sapiens GN=RBP4 PE=1 SV=1
A0A0C4DGW0	NDFIP2	20841580	0.0,1618.0,1329.0,	471553913124	4052.0,3727.0,3520.0,	0.0258307	0.999394	0.0225522	0.581811	1221.33	4410	982.333	3766.33	3.61081	3.83407	NEDD4 family-interacting protein 2 OS=Homo sapiens GN=NDFIP2 PE=1 SV=1
A0A0C4DGX2	MRPL22	8031417267184113	295559.0,324034.0,154868.0,	1.27662e+17	109749.0,108014.0,327164.0,	0.933524	0.999394	0.445831	0.785452	203137	191372	258154	181642	0.942085	0.703621	39S ribosomal protein L22, mitochondrial OS=Homo sapiens GN=MRPL22 PE=1 SV=1
A0A0C4DGZ0	POLR2A	5.41752e+18	1993766.0,1265122.0,890601.0,	1.10559e+20	950471.0,905961.0,1143298.0,	0.670169	0.999394	0.358182	0.785452	914032	1.1433e+06	1383163	999910	1.25083	0.722916	DNA-directed RNA polymerase subunit OS=Homo sapiens GN=POLR2A PE=1 SV=1
A0A0C4DGZ1	ZC3H8	7080	0.0,549.0,0.0,	0	0.0,0.0,0.0,	0.42265	0.999394	0.42265	0.785452	236	0	183	0	0	0	Zinc finger CCCH domain-containing protein 8 OS=Homo sapiens GN=ZC3H8 PE=1 SV=1
A0A0C4DGZ9	TPP1	6.73724e+16	2479448.0,290978.0,233607.0,	4.19349e+17	360511.0,377020.0,390614.0,	0.153636	0.999394	0.486697	0.792604	239933	437013	1.00134e+06	376048	1.8214	0.375543	Tripeptidyl-peptidase 1 OS=Homo sapiens GN=TPP1 PE=1 SV=1
A0A0C4DH46	ERGIC3	1802910042	0.0,14000.0,8446.0,	976584388089	8394.0,5836.0,9116.0,	0.920071	0.999394	0.948813	0.983052	9357	8764	7482	7782	0.936625	1.0401	Endoplasmic reticulum-Golgi intermediate compartment protein 3 OS=Homo sapiens GN=ERGIC3 PE=1 SV=1
A0A0C4DH75	MPP2	1132411647184863	416750.0,90447.0,71383.0,	7932210578772280	68193.0,73166.0,81464.0,	0.686727	0.999394	0.400953	0.785452	70886	85796.3	192860	74274.3	1.21034	0.38512	MAGUK p55 subfamily member 2 OS=Homo sapiens GN=MPP2 PE=1 SV=1
A0A0D9SEI0	C6orf203	2362290358261901	86927.0,225482.0,220302.0,	3.54291e+17	304583.0,365943.0,516365.0,	0.0840943	0.999394	0.0538078	0.650614	184874	447177	177570	395630	2.41883	2.22802	Uncharacterized protein C6orf203 OS=Homo sapiens GN=C6orf203 PE=1 SV=1
A0A0D9SEQ1	EHMT1	7663242372221060	282016.0,188215.0,185946.0,	2.00559e+17	172420.0,117018.0,151238.0,	0.89907	0.999394	0.13721	0.756672	157032	167980	218726	146892	1.06972	0.671581	Histone-lysine N-methyltransferase EHMT1 (Fragment) OS=Homo sapiens GN=EHMT1 PE=1 SV=3
A0A0D9SEU5	RANBP10	1380952	0.0,1071.0,800.0,	12161043679	1045.0,721.0,765.0,	0.680238	0.999394	0.571153	0.82782	777.333	979.333	623.667	843.667	1.25986	1.35275	Ran-binding protein 10 OS=Homo sapiens GN=RANBP10 PE=1 SV=1
A0A0D9SEY1	MAP4K4	5138334969	0.0,39902.0,29413.0,	262641678214476	22578.0,11607.0,16315.0,	0.594451	0.999394	0.656669	0.862274	28784	19174	23105	16833.3	0.666134	0.728558	Mitogen-activated protein kinase kinase kinase kinase 4 OS=Homo sapiens GN=MAP4K4 PE=1 SV=1
A0A0D9SEZ6	UBE2A	4177178538234387	153723.0,138646.0,197158.0,	1.23932e+17	106544.0,127997.0,135900.0,	0.958722	0.999394	0.137924	0.756672	139034	143191	163176	123480	1.0299	0.756733	Ubiquitin-conjugating enzyme E2 A OS=Homo sapiens GN=UBE2A PE=1 SV=1
A0A0D9SF28	NBEA	21970	0.0,1706.0,0.0,	0	0.0,0.0,0.0,	0.42265	0.999394	0.42265	0.785452	732.333	0	568.667	0	0	0	Neurobeachin OS=Homo sapiens GN=NBEA PE=1 SV=1
A0A0D9SF53	DDX3X	1.18112e+19	4346755.0,4888279.0,2585417.0,	1.8529e+20	1592929.0,1104484.0,2342291.0,	0.53678	0.999394	0.0631405	0.650614	3.16216e+06	1.84268e+06	3.94015e+06	1.6799e+06	0.58273	0.426355	ATP-dependent RNA helicase DDX3X OS=Homo sapiens GN=DDX3X PE=1 SV=1
A0A0D9SF58	CHTF18	55603020	0.0,4317.0,2540.0,	154427940	1327.0,1932.0,0.0,	0.490056	0.999394	0.451947	0.785452	2860	1446	2285.67	1086.33	0.505594	0.475281	Chromosome transmission fidelity protein 18 homolog OS=Homo sapiens GN=CHTF18 PE=1 SV=1
A0A0D9SF60	PKP4	7791501410923	28669.0,11658.0,9187.0,	5228115456316	4494.0,7984.0,7118.0,	0.813071	0.999394	0.242858	0.785452	8905.33	7696.33	16504.7	6532	0.864239	0.395767	Plakophilin-4 OS=Homo sapiens GN=PKP4 PE=1 SV=1
A0A0D9SF63	TBL1XR1	7491251422201186	275685.0,195241.0,169226.0,	2.50662e+17	215489.0,222473.0,224853.0,	0.300109	0.999394	0.835882	0.946652	153366	257278	213384	220938	1.67754	1.0354	F-box-like/WD repeat-containing protein TBL1XR1 OS=Homo sapiens GN=TBL1XR1 PE=1 SV=1
A0A0D9SF70	ARFGAP2	4624136735	0.0,35908.0,30899.0,	272452567419787	23422.0,17757.0,22301.0,	0.831896	0.999394	0.930779	0.975273	27658.7	24235.3	22269	21160	0.876229	0.9502	ADP-ribosylation factor GTPase-activating protein 2 OS=Homo sapiens GN=ARFGAP2 PE=1 SV=1
A0A0D9SFB0	FHL1	274348391568	0.0,213048.0,329370.0,	2.43228e+17	209101.0,231705.0,198252.0,	0.830997	0.999394	0.770684	0.921126	221972	251380	180806	213019	1.13249	1.17817	Four and a half LIM domains protein 1 (Fragment) OS=Homo sapiens GN=FHL1 PE=1 SV=1
A0A0D9SFB3	DDX3X	1.18112e+19	4346755.0,4888279.0,2585417.0,	1.8529e+20	1592929.0,1104484.0,2342291.0,	0.53678	0.999394	0.0631405	0.650614	3.16216e+06	1.84268e+06	3.94015e+06	1.6799e+06	0.58273	0.426355	ATP-dependent RNA helicase DDX3X OS=Homo sapiens GN=DDX3X PE=1 SV=1
A0A0D9SFF8	MPP2	1132411647184863	416750.0,90447.0,71383.0,	7932210578772280	68193.0,73166.0,81464.0,	0.686727	0.999394	0.400953	0.785452	70886	85796.3	192860	74274.3	1.21034	0.38512	MAGUK p55 subfamily member 2 OS=Homo sapiens GN=MPP2 PE=1 SV=1
A0A0D9SFI6	FHL1	274348391568	0.0,213048.0,329370.0,	2.43228e+17	209101.0,231705.0,198252.0,	0.830997	0.999394	0.770684	0.921126	221972	251380	180806	213019	1.13249	1.17817	Four and a half LIM domains protein 1 (Fragment) OS=Homo sapiens GN=FHL1 PE=1 SV=1
A0A0D9SFJ1	COQ6	16314948509	0.0,126695.0,40803.0,	845409072096359	72678.0,62744.0,108602.0,	0.719833	0.999394	0.574991	0.828134	70552.7	90539.7	55832.7	81341.3	1.28329	1.45688	Coenzyme Q6 homolog, monooxygenase (Yeast), isoform CRA_a OS=Homo sapiens GN=COQ6 PE=1 SV=1
A0A0D9SFK2	MYO18A	5238217878836	19247.0,63815.0,66313.0,	737358237168751	63389.0,56969.0,77486.0,	0.512825	0.999394	0.407918	0.785452	53845.7	74952.3	49791.7	65948	1.39198	1.32448	Unconventional myosin-XVIIIa OS=Homo sapiens GN=MYO18A PE=1 SV=1
A0A0D9SFZ9	FHL1	274348391568	0.0,213048.0,329370.0,	2.43228e+17	209101.0,231705.0,198252.0,	0.830997	0.999394	0.770684	0.921126	221972	251380	180806	213019	1.13249	1.17817	Four and a half LIM domains protein 1 (Fragment) OS=Homo sapiens GN=FHL1 PE=1 SV=1
A0A0D9SG12	DDX3X	1.18112e+19	4346755.0,4888279.0,2585417.0,	1.8529e+20	1592929.0,1104484.0,2342291.0,	0.53678	0.999394	0.0631405	0.650614	3.16216e+06	1.84268e+06	3.94015e+06	1.6799e+06	0.58273	0.426355	ATP-dependent RNA helicase DDX3X OS=Homo sapiens GN=DDX3X PE=1 SV=1
A0A0D9SG62	MAP4K4	5138334969	0.0,39902.0,29413.0,	262641678214476	22578.0,11607.0,16315.0,	0.594451	0.999394	0.656669	0.862274	28784	19174	23105	16833.3	0.666134	0.728558	Mitogen-activated protein kinase kinase kinase kinase 4 OS=Homo sapiens GN=MAP4K4 PE=1 SV=1
A0A0D9SG71	UBE2A	4177178538234387	153723.0,138646.0,197158.0,	1.23932e+17	106544.0,127997.0,135900.0,	0.958722	0.999394	0.137924	0.756672	139034	143191	163176	123480	1.0299	0.756733	Ubiquitin-conjugating enzyme E2 A OS=Homo sapiens GN=UBE2A PE=1 SV=1
A0A0D9SG77	UBE3A	160272140035	0.0,124457.0,117787.0,	789627749274733	67879.0,53592.0,84225.0,	0.692408	0.999394	0.79401	0.93357	100102	77062.3	80748	68565.3	0.769836	0.849127	Ubiquitin-protein ligase E3A OS=Homo sapiens GN=UBE3A PE=1 SV=1
A0A0D9SG79	UBAP1	5682447906	0.0,44127.0,40296.0,	164161943916497	14112.0,13444.0,18593.0,	0.426743	0.999394	0.461838	0.785452	34910	17450.7	28141	15383	0.499876	0.54664	Ubiquitin-associated protein 1 (Fragment) OS=Homo sapiens GN=UBAP1 PE=1 SV=1
A0A0D9SGE8	PHF6	3777800098785909	139001.0,621327.0,661076.0,	1.20509e+19	1036015.0,792618.0,780204.0,	0.206005	0.999394	0.127205	0.755087	529928	1.01444e+06	473801	869612	1.91431	1.83539	PHD finger protein 6 OS=Homo sapiens GN=PHF6 PE=1 SV=1
A0A0G2JH37	TAPBP	92873247	0.0,7211.0,2731.0,	370632683795	3186.0,2260.0,4277.0,	0.849006	0.999394	0.975979	0.989853	4178	3589.67	3314	3241	0.859183	0.977972	Tapasin OS=Homo sapiens GN=TAPBP PE=1 SV=1
A0A0G2JH68	DIAPH1	7059351114	0.0,54819.0,42994.0,	219902935325175	18904.0,20301.0,28373.0,	0.549042	0.999394	0.608593	0.839104	40569	25506	32604.3	22526	0.628707	0.69089	Protein diaphanous homolog 1 OS=Homo sapiens GN=DIAPH1 PE=1 SV=1
A0A0G2JH76	PPT2	70793320	0.0,5496.0,2791.0,	87221265110310	7498.0,8749.0,11619.0,	0.0532003	0.999394	0.0340876	0.620456	3466.33	10561	2762.33	9288.67	3.04674	3.36262	Lysosomal thioesterase PPT2 OS=Homo sapiens GN=PPT2 PE=1 SV=1
A0A0G2JHB6	PPT2	70793320	0.0,5496.0,2791.0,	87221265110310	7498.0,8749.0,11619.0,	0.0532003	0.999394	0.0340876	0.620456	3466.33	10561	2762.33	9288.67	3.04674	3.36262	Lysosomal thioesterase PPT2 (Fragment) OS=Homo sapiens GN=PPT2 PE=1 SV=1
A0A0G2JHC2	PPP1R18	76068865	0.0,5906.0,7456.0,	1166681867643	10028.0,5660.0,8614.0,	0.319337	0.999394	0.252422	0.785452	5490.33	9165	4454	8100.67	1.6693	1.81874	Phostensin OS=Homo sapiens GN=PPP1R18 PE=1 SV=1
A0A0G2JIA5	VARS2	4169822067	0.0,32381.0,18561.0,	263961735620332	22692.0,12004.0,22915.0,	0.993842	0.999394	0.841252	0.947785	21255	21361.3	16980.7	19203.7	1.005	1.13091	Valine--tRNA ligase, mitochondrial OS=Homo sapiens GN=VARS2 PE=1 SV=1
A0A0G2JIC6	MRPS18B	2190117142	0.0,17007.0,14419.0,	325062809717922	27945.0,19433.0,20199.0,	0.18399	0.999394	0.136274	0.756672	13014.3	26175	10475.3	22525.7	2.01124	2.15035	28S ribosomal protein S18b, mitochondrial OS=Homo sapiens GN=MRPS18B PE=1 SV=1
A0A0G2JIR1	EHMT2	135858424	0.0,10549.0,7085.0,	1229589888253	10570.0,6216.0,9301.0,	0.597897	0.999394	0.470368	0.787032	7336.33	9845.33	5878	8695.67	1.342	1.47936	Histone-lysine N-methyltransferase EHMT2 OS=Homo sapiens GN=EHMT2 PE=1 SV=1
A0A0G2JIS2	EHMT2	135858424	0.0,10549.0,7085.0,	1229589888253	10570.0,6216.0,9301.0,	0.597897	0.999394	0.470368	0.787032	7336.33	9845.33	5878	8695.67	1.342	1.47936	Histone-lysine N-methyltransferase EHMT2 OS=Homo sapiens GN=EHMT2 PE=1 SV=1
A0A0G2JIU6	PPT2	70793320	0.0,5496.0,2791.0,	87221265110310	7498.0,8749.0,11619.0,	0.0532003	0.999394	0.0340876	0.620456	3466.33	10561	2762.33	9288.67	3.04674	3.36262	Lysosomal thioesterase PPT2 (Fragment) OS=Homo sapiens GN=PPT2 PE=1 SV=1
A0A0G2JIW1	HSPA1B	1.54514e+22	5.6864769E7,2.8740434E7,3.4319696E7,	7.08691e+23	6.0926243E7,6.4455044E7,5.3153499E7,	0.0738668	0.999394	0.138593	0.756672	2.6451702E7	7.040716866666667E7	3.9974966333333336E7	5.9511595333333336E7	2.66173	1.48872	Heat shock 70 kDa protein 1B OS=Homo sapiens GN=HSPA1B PE=1 SV=1
A0A0G2JIZ4	TRIM27	2662632638	0.0,20676.0,27453.0,	207293406217186	17820.0,23558.0,19369.0,	0.732019	0.999394	0.663907	0.866463	19754.7	23992.3	16043	20249	1.21451	1.26217	Zinc finger protein RFP (Fragment) OS=Homo sapiens GN=TRIM27 PE=1 SV=1
A0A0G2JJL1	WDR46	168517051497917	62012.0,132415.0,82364.0,	570976500161246	49086.0,44957.0,69028.0,	0.614242	0.999394	0.20431	0.785452	90038.7	61114.7	92263.7	54357	0.67876	0.589148	WD repeat-containing protein 46 (Fragment) OS=Homo sapiens GN=WDR46 PE=1 SV=1
A0A0G2JK02	PPT2	70793320	0.0,5496.0,2791.0,	87221265110310	7498.0,8749.0,11619.0,	0.0532003	0.999394	0.0340876	0.620456	3466.33	10561	2762.33	9288.67	3.04674	3.36262	Lysosomal thioesterase PPT2 (Fragment) OS=Homo sapiens GN=PPT2 PE=1 SV=1
A0A0G2JK23	BAG6	2854317063	0.0,22165.0,14351.0,	122801034210432	10556.0,7152.0,11757.0,	0.664313	0.999394	0.754541	0.914984	15202	11018	12172	9821.67	0.724773	0.806907	Large proline-rich protein BAG6 OS=Homo sapiens GN=BAG6 PE=1 SV=1
A0A0G2JK44	BRD2	42185518847529	155232.0,42855.0,39979.0,	656828031068772	56465.0,55545.0,77509.0,	0.143535	0.999394	0.7135	0.892631	35645	71588	79355.3	63173	2.00836	0.796078	Bromodomain-containing protein 2 OS=Homo sapiens GN=BRD2 PE=1 SV=1
A0A0G2JK64	EHMT2	135858424	0.0,10549.0,7085.0,	1229589888253	10570.0,6216.0,9301.0,	0.597897	0.999394	0.470368	0.787032	7336.33	9845.33	5878	8695.67	1.342	1.47936	Histone-lysine N-methyltransferase EHMT2 OS=Homo sapiens GN=EHMT2 PE=1 SV=1
A0A0G2JKR3	PPT2	70793320	0.0,5496.0,2791.0,	87221265110310	7498.0,8749.0,11619.0,	0.0532003	0.999394	0.0340876	0.620456	3466.33	10561	2762.33	9288.67	3.04674	3.36262	Lysosomal thioesterase PPT2 (Fragment) OS=Homo sapiens GN=PPT2 PE=1 SV=1
A0A0G2JKZ1	TAPBP	92873247	0.0,7211.0,2731.0,	370632683795	3186.0,2260.0,4277.0,	0.849006	0.999394	0.975979	0.989853	4178	3589.67	3314	3241	0.859183	0.977972	Tapasin OS=Homo sapiens GN=TAPBP PE=1 SV=1
A0A0G2JL47	BAG6	2854317063	0.0,22165.0,14351.0,	122801034210432	10556.0,7152.0,11757.0,	0.664313	0.999394	0.754541	0.914984	15202	11018	12172	9821.67	0.724773	0.806907	Large proline-rich protein BAG6 OS=Homo sapiens GN=BAG6 PE=1 SV=1
A0A0G2JL52	VARS2	4169822067	0.0,32381.0,18561.0,	263961735620332	22692.0,12004.0,22915.0,	0.993842	0.999394	0.841252	0.947785	21255	21361.3	16980.7	19203.7	1.005	1.13091	Valine--tRNA ligase, mitochondrial OS=Homo sapiens GN=VARS2 PE=1 SV=1
A0A0G2JLA3		70793320	0.0,5496.0,2791.0,	87221265110310	7498.0,8749.0,11619.0,	0.0532003	0.999394	0.0340876	0.620456	3466.33	10561	2762.33	9288.67	3.04674	3.36262	Uncharacterized protein OS=Homo sapiens PE=1 SV=1
A0A0G2JLB3	GBA	1.39738e+16	514236.0,597076.0,613005.0,	1.00545e+19	864381.0,817305.0,894976.0,	0.173344	0.999394	0.00237517	0.435484	503868	993741	574772	858887	1.97222	1.49431	Glucosylceramidase OS=Homo sapiens GN=GBA PE=1 SV=1
A0A0G2JLK6	PPT2	70793320	0.0,5496.0,2791.0,	87221265110310	7498.0,8749.0,11619.0,	0.0532003	0.999394	0.0340876	0.620456	3466.33	10561	2762.33	9288.67	3.04674	3.36262	Lysosomal thioesterase PPT2 OS=Homo sapiens GN=PPT2 PE=1 SV=1
A0A0G2JLL3		70793320	0.0,5496.0,2791.0,	87221265110310	7498.0,8749.0,11619.0,	0.0532003	0.999394	0.0340876	0.620456	3466.33	10561	2762.33	9288.67	3.04674	3.36262	Uncharacterized protein OS=Homo sapiens PE=1 SV=1
A0A0G2JLQ8	NLRP2	7.96166e+16	2930057.0,482229.0,377349.0,	1.59626e+17	137229.0,130393.0,170332.0,	0.307491	0.999394	0.312283	0.785452	383066	166429	1.26321e+06	145985	0.434465	0.115566	NACHT, LRR and PYD domains-containing protein 2 (Fragment) OS=Homo sapiens GN=NLRP2 PE=1 SV=1
A0A0G2JLX3	NLRP2	7.96166e+16	2930057.0,482229.0,377349.0,	1.59626e+17	137229.0,130393.0,170332.0,	0.307491	0.999394	0.312283	0.785452	383066	166429	1.26321e+06	145985	0.434465	0.115566	NACHT, LRR and PYD domains-containing protein 2 OS=Homo sapiens GN=NLRP2 PE=1 SV=1
A0A0G2JMG8	NLRP2	7.96166e+16	2930057.0,482229.0,377349.0,	1.59626e+17	137229.0,130393.0,170332.0,	0.307491	0.999394	0.312283	0.785452	383066	166429	1.26321e+06	145985	0.434465	0.115566	NACHT, LRR and PYD domains-containing protein 2 OS=Homo sapiens GN=NLRP2 PE=1 SV=1
A0A0G2JMS2	GSTT1	5291855622	0.0,41094.0,46787.0,	346582975125732	29795.0,20576.0,29001.0,	0.768181	0.999394	0.866589	0.957112	36180	30047	29293.7	26457.3	0.830486	0.903176	Glutathione S-transferase theta 1, isoform CRA_g OS=Homo sapiens GN=GSTT1 PE=1 SV=1
A0A0G2JMX7	MAPT	2552408656333014	93919.0,317346.0,280117.0,	3.29075e+17	282903.0,260446.0,315945.0,	0.587501	0.999394	0.505829	0.800355	248074	328655	230461	286431	1.32483	1.24286	Microtubule-associated protein OS=Homo sapiens GN=MAPT PE=1 SV=1
A0A0G2JMZ8	OCLN	7029876270989	25835.0,76692.0,59710.0,	1.23513e+16	106182.0,85697.0,88499.0,	0.212748	0.999394	0.103193	0.722068	56817.7	108648	54079	93459.3	1.91223	1.7282	Occludin OS=Homo sapiens GN=OCLN PE=1 SV=1
A0A0G2JN29	NOMO1	3.05681e+17	1124971.0,1143927.0,793322.0,	1.30573e+20	1122530.0,870541.0,1253111.0,	0.433667	0.999394	0.720857	0.895939	815589	1225415	1020740	1.08206e+06	1.50249	1.06007	Nodal modulator 1 OS=Homo sapiens GN=NOMO1 PE=1 SV=1
A0A0G2JNC8	NLRP2	7.96166e+16	2930057.0,482229.0,377349.0,	1.59626e+17	137229.0,130393.0,170332.0,	0.307491	0.999394	0.312283	0.785452	383066	166429	1.26321e+06	145985	0.434465	0.115566	NACHT, LRR and PYD domains-containing protein 2 (Fragment) OS=Homo sapiens GN=NLRP2 PE=1 SV=1
A0A0G2JNK5	TSEN34	4802308914238087	176725.0,239891.0,200268.0,	1.28587e+17	110544.0,88708.0,155098.0,	0.625739	0.999394	0.0312821	0.620456	183934	131487	205628	118117	0.714858	0.574419	tRNA-splicing endonuclease subunit Sen34 (Fragment) OS=Homo sapiens GN=TSEN34 PE=1 SV=1
A0A0G2JNY4	HLA-A	665112117293242	244772.0,94097.0,78430.0,	1.33546e+17	114808.0,119744.0,133467.0,	0.177271	0.999394	0.786597	0.931117	73688.3	141700	139100	122673	1.92297	0.881907	HLA class I histocompatibility antigen, A-3 alpha chain OS=Homo sapiens GN=HLA-A PE=1 SV=1
A0A0G2JNZ2	SCRIB	1.44394e+16	531388.0,328444.0,246278.0,	2.91369e+17	250487.0,218015.0,298416.0,	0.734613	0.999394	0.312433	0.785452	243392	290455	368703	255639	1.19336	0.693347	Protein scribble homolog OS=Homo sapiens GN=SCRIB PE=1 SV=1
A0A0G2JNZ5	GBA	1.39738e+16	514236.0,597076.0,613005.0,	1.00545e+19	864381.0,817305.0,894976.0,	0.173344	0.999394	0.00237517	0.435484	503868	993741	574772	858887	1.97222	1.49431	Glucosylceramidase OS=Homo sapiens GN=GBA PE=1 SV=1
A0A0G2JP37	NLRP2	7.96166e+16	2930057.0,482229.0,377349.0,	1.59626e+17	137229.0,130393.0,170332.0,	0.307491	0.999394	0.312283	0.785452	383066	166429	1.26321e+06	145985	0.434465	0.115566	NACHT, LRR and PYD domains-containing protein 2 (Fragment) OS=Homo sapiens GN=NLRP2 PE=1 SV=1
A0A0G2JPA8	SERPINF2	2.75023e+16	1012138.0,230807.0,247858.0,	4.82004e+17	414378.0,507663.0,419123.0,	0.0839365	0.999394	0.86486	0.957112	206459	529291	496934	447055	2.56366	0.899625	Alpha-2-antiplasmin OS=Homo sapiens GN=SERPINF2 PE=1 SV=1
A0A0G2JPB6	NLRP2	7.96166e+16	2930057.0,482229.0,377349.0,	1.59626e+17	137229.0,130393.0,170332.0,	0.307491	0.999394	0.312283	0.785452	383066	166429	1.26321e+06	145985	0.434465	0.115566	NACHT, LRR and PYD domains-containing protein 2 OS=Homo sapiens GN=NLRP2 PE=1 SV=1
A0A0G2JPD5	MAPT	2552408656333014	93919.0,317346.0,280117.0,	3.29075e+17	282903.0,260446.0,315945.0,	0.587501	0.999394	0.505829	0.800355	248074	328655	230461	286431	1.32483	1.24286	Microtubule-associated protein OS=Homo sapiens GN=MAPT PE=1 SV=1
A0A0G2JPP5	SCRIB	1.44394e+16	531388.0,328444.0,246278.0,	2.91369e+17	250487.0,218015.0,298416.0,	0.734613	0.999394	0.312433	0.785452	243392	290455	368703	255639	1.19336	0.693347	Protein scribble homolog OS=Homo sapiens GN=SCRIB PE=1 SV=1
A0A0G2JPQ2	NLRP2	7.96166e+16	2930057.0,482229.0,377349.0,	1.59626e+17	137229.0,130393.0,170332.0,	0.307491	0.999394	0.312283	0.785452	383066	166429	1.26321e+06	145985	0.434465	0.115566	NACHT, LRR and PYD domains-containing protein 2 OS=Homo sapiens GN=NLRP2 PE=1 SV=1
A0A0G2JQ41	ABR	9564008421383	35183.0,31127.0,17986.0,	11577182756373	9952.0,12639.0,7182.0,	0.526085	0.999394	0.0622391	0.650614	20807.7	12075	28098.7	9924.33	0.580315	0.353196	Active breakpoint cluster region-related protein (Fragment) OS=Homo sapiens GN=ABR PE=1 SV=1
A0A0G2JQD2	GSTT1	5291855622	0.0,41094.0,46787.0,	346582975125732	29795.0,20576.0,29001.0,	0.768181	0.999394	0.866589	0.957112	36180	30047	29293.7	26457.3	0.830486	0.903176	Glutathione S-transferase theta-1 (Fragment) OS=Homo sapiens GN=GSTT1 PE=1 SV=1
A0A0G2JQD8	GSTT1	5291855622	0.0,41094.0,46787.0,	346582975125732	29795.0,20576.0,29001.0,	0.768181	0.999394	0.866589	0.957112	36180	30047	29293.7	26457.3	0.830486	0.903176	Glutathione S-transferase theta 1, isoform CRA_e OS=Homo sapiens GN=GSTT1 PE=1 SV=1
A0A0G2JQM0	GSTT1	5291855622	0.0,41094.0,46787.0,	346582975125732	29795.0,20576.0,29001.0,	0.768181	0.999394	0.866589	0.957112	36180	30047	29293.7	26457.3	0.830486	0.903176	Glutathione S-transferase theta 1, isoform CRA_f OS=Homo sapiens GN=GSTT1 PE=1 SV=1
A0A0G2JR38	PANK4	2092357741143137	76990.0,277810.0,120401.0,	5750176504101420	49433.0,52913.0,114307.0,	0.479861	0.999394	0.291478	0.785452	167657	78475	158400	72217.7	0.46807	0.455919	Pantothenate kinase 4 OS=Homo sapiens GN=PANK4 PE=1 SV=1
A0A0G2JR65	MUC2	168029079	0.0,13047.0,7636.0,	742859906870	6385.0,4142.0,7743.0,	0.738411	0.999394	0.854416	0.95439	8627	6762.67	6894.33	6090	0.783896	0.883334	Mucin-2 OS=Homo sapiens GN=MUC2 PE=1 SV=1
A0A0G2JRG0	GSTT1	5291855622	0.0,41094.0,46787.0,	346582975125732	29795.0,20576.0,29001.0,	0.768181	0.999394	0.866589	0.957112	36180	30047	29293.7	26457.3	0.830486	0.903176	Glutathione S-transferase theta-1 OS=Homo sapiens GN=GSTT1 PE=1 SV=1
A0A0G2JRJ5	GSTT1	5291855622	0.0,41094.0,46787.0,	346582975125732	29795.0,20576.0,29001.0,	0.768181	0.999394	0.866589	0.957112	36180	30047	29293.7	26457.3	0.830486	0.903176	Glutathione S-transferase theta 1, isoform CRA_d OS=Homo sapiens GN=GSTT1 PE=1 SV=1
A0A0G2JRN4	GSTT1	5291855622	0.0,41094.0,46787.0,	346582975125732	29795.0,20576.0,29001.0,	0.768181	0.999394	0.866589	0.957112	36180	30047	29293.7	26457.3	0.830486	0.903176	Glutathione S-transferase theta 1, isoform CRA_a OS=Homo sapiens GN=GSTT1 PE=1 SV=1
A0A0G2JRQ5	GSTT1	5291855622	0.0,41094.0,46787.0,	346582975125732	29795.0,20576.0,29001.0,	0.768181	0.999394	0.866589	0.957112	36180	30047	29293.7	26457.3	0.830486	0.903176	Glutathione S-transferase theta-1 OS=Homo sapiens GN=GSTT1 PE=1 SV=1
A0A0J9YVP6	PUF60	1.69236e+19	6228283.0,2782706.0,2223857.0,	3.24144e+20	2786661.0,1648791.0,3352301.0,	0.549383	0.999394	0.464864	0.785452	2.13213e+06	2.86656e+06	3.74495e+06	2.59592e+06	1.34446	0.693178	Poly(U)-binding-splicing factor PUF60 (Fragment) OS=Homo sapiens GN=PUF60 PE=1 SV=1
A0A0J9YWB6	CTDP1	90988278455487	334828.0,64285.0,46672.0,	310033154333645	26652.0,21814.0,37919.0,	0.510892	0.999394	0.327527	0.785452	49123	32063.7	148595	28795	0.652722	0.193782	RNA polymerase II subunit A C-terminal domain phosphatase (Fragment) OS=Homo sapiens GN=CTDP1 PE=1 SV=1
A0A0J9YWD2	CLN8	91153855	0.0,7078.0,3242.0,	237739033552	2043.0,2699.0,4003.0,	0.732193	0.999394	0.825097	0.944157	4323.33	3277.33	3440	2915	0.758057	0.847384	Protein CLN8 (Fragment) OS=Homo sapiens GN=CLN8 PE=1 SV=1
A0A0J9YWD5	PHRF1	8175244985200313	300859.0,190246.0,168494.0,	1.65095e+17	141931.0,136397.0,149610.0,	0.868648	0.999394	0.19927	0.785452	151158	165017	219866	142646	1.09169	0.648785	PHD and RING finger domain-containing protein 1 OS=Homo sapiens GN=PHRF1 PE=1 SV=1
A0A0J9YWI0	DECR2	8595652728381	31613.0,43895.0,23872.0,	347203543731258	29848.0,24509.0,35229.0,	0.776643	0.999394	0.654347	0.862274	28589	33805	33126.7	29862	1.18245	0.901449	Peroxisomal 2,4-dienoyl-CoA reductase (Fragment) OS=Homo sapiens GN=DECR2 PE=1 SV=1
A0A0J9YX19	CLN8	91153855	0.0,7078.0,3242.0,	237739033552	2043.0,2699.0,4003.0,	0.732193	0.999394	0.825097	0.944157	4323.33	3277.33	3440	2915	0.758057	0.847384	Protein CLN8 (Fragment) OS=Homo sapiens GN=CLN8 PE=1 SV=1
A0A0J9YX62	DNAJB6	3014409015270514	110922.0,317627.0,227546.0,	2.20636e+17	189680.0,176683.0,265378.0,	0.942826	0.999394	0.910238	0.970671	227514	237184	218698	210580	1.0425	0.96288	DnaJ homolog subfamily B member 6 OS=Homo sapiens GN=DNAJB6 PE=1 SV=1
A0A0J9YX66	CELF2	4.19914e+16	1545367.0,340107.0,250294.0,	2.6642e+17	229039.0,223514.0,289380.0,	0.862544	0.999394	0.381615	0.785452	259172	282115	711923	247311	1.08852	0.347385	CUGBP Elav-like family member 2 OS=Homo sapiens GN=CELF2 PE=1 SV=1
A0A0J9YXA0	MED16	20642075311056	75959.0,16116.0,9299.0,	9275886411137	7973.0,6130.0,12551.0,	0.803946	0.999394	0.360443	0.785452	11291	9758.67	33791.3	8884.67	0.864287	0.262927	Mediator of RNA polymerase II transcription subunit 16 (Fragment) OS=Homo sapiens GN=MED16 PE=1 SV=1
A0A0J9YXA3	PLPP2	10391582916823	38237.0,12292.0,14150.0,	182832090613989	15717.0,14459.0,15766.0,	0.333083	0.999394	0.532846	0.813348	11230.3	17726	21559.7	15314	1.5784	0.710308	Phospholipid phosphatase 2 (Fragment) OS=Homo sapiens GN=PLPP2 PE=1 SV=1
A0A0J9YXE6	MED16	20642075311056	75959.0,16116.0,9299.0,	9275886411137	7973.0,6130.0,12551.0,	0.803946	0.999394	0.360443	0.785452	11291	9758.67	33791.3	8884.67	0.864287	0.262927	Mediator of RNA polymerase II transcription subunit 16 (Fragment) OS=Homo sapiens GN=MED16 PE=1 SV=1
A0A0J9YXF2	PON2	2.57199e+16	946517.0,724440.0,398546.0,	4.30941e+17	370475.0,257808.0,532688.0,	0.861333	0.999394	0.189125	0.785452	477468	425443	689834	386990	0.891041	0.56099	Paraoxonase 2, isoform CRA_a OS=Homo sapiens GN=PON2 PE=1 SV=1
A0A0J9YXJ0	CELF2	4.19914e+16	1545367.0,340107.0,250294.0,	2.6642e+17	229039.0,223514.0,289380.0,	0.862544	0.999394	0.381615	0.785452	259172	282115	711923	247311	1.08852	0.347385	CUGBP Elav-like family member 2 OS=Homo sapiens GN=CELF2 PE=1 SV=1
A0A0J9YXJ8	PUF60	1.69236e+19	6228283.0,2764834.0,2211808.0,	3.2211e+20	2769172.0,1635804.0,3334857.0,	0.549907	0.999394	0.464121	0.785452	2.11968e+06	2848362	3734975	2.57994e+06	1.34377	0.690753	Poly(U)-binding-splicing factor PUF60 (Fragment) OS=Homo sapiens GN=PUF60 PE=1 SV=1
A0A0J9YXQ8	HERC2	214213229736680	78830.0,102737.0,30853.0,	203802507924384	17520.0,17345.0,27482.0,	0.477287	0.999394	0.138345	0.756672	57039.7	23281	70806.7	20782.3	0.408155	0.293508	E3 ubiquitin-protein ligase HERC2 (Fragment) OS=Homo sapiens GN=HERC2 PE=1 SV=1
A0A0J9YXX5	PUF60	1.69236e+19	6228283.0,2764834.0,2211808.0,	3.2211e+20	2769172.0,1635804.0,3334857.0,	0.549907	0.999394	0.464121	0.785452	2.11968e+06	2848362	3734975	2.57994e+06	1.34377	0.690753	Poly(U)-binding-splicing factor PUF60 (Fragment) OS=Homo sapiens GN=PUF60 PE=1 SV=1
A0A0J9YXY6	CLN8	91153855	0.0,7078.0,3242.0,	237739033552	2043.0,2699.0,4003.0,	0.732193	0.999394	0.825097	0.944157	4323.33	3277.33	3440	2915	0.758057	0.847384	Protein CLN8 (Fragment) OS=Homo sapiens GN=CLN8 PE=1 SV=1
A0A0J9YY65	SERPINF2	2.75023e+16	1012138.0,230807.0,247858.0,	4.82004e+17	414378.0,507663.0,419123.0,	0.0839365	0.999394	0.86486	0.957112	206459	529291	496934	447055	2.56366	0.899625	Alpha-2-antiplasmin (Fragment) OS=Homo sapiens GN=SERPINF2 PE=1 SV=1
A0A0J9YYB5	PHRF1	8175244985200313	300859.0,190246.0,168494.0,	1.65095e+17	141931.0,136397.0,149610.0,	0.868648	0.999394	0.19927	0.785452	151158	165017	219866	142646	1.09169	0.648785	PHD and RING finger domain-containing protein 1 OS=Homo sapiens GN=PHRF1 PE=1 SV=1
A0A0J9YYC6	MED16	20642075311056	75959.0,16116.0,9299.0,	9275886411137	7973.0,6130.0,12551.0,	0.803946	0.999394	0.360443	0.785452	11291	9758.67	33791.3	8884.67	0.864287	0.262927	Mediator of RNA polymerase II transcription subunit 16 (Fragment) OS=Homo sapiens GN=MED16 PE=1 SV=1
A0A0J9YYG4	PON2	2.57199e+16	946517.0,724440.0,398546.0,	4.30941e+17	370475.0,257808.0,532688.0,	0.861333	0.999394	0.189125	0.785452	477468	425443	689834	386990	0.891041	0.56099	Serum paraoxonase/arylesterase 2 OS=Homo sapiens GN=PON2 PE=1 SV=1
A0A0J9YYL3	PUF60	1.69236e+19	6228283.0,2782706.0,2223857.0,	3.24144e+20	2786661.0,1648791.0,3352301.0,	0.549383	0.999394	0.464864	0.785452	2.13213e+06	2.86656e+06	3.74495e+06	2.59592e+06	1.34446	0.693178	Poly(U)-binding-splicing factor PUF60 (Fragment) OS=Homo sapiens GN=PUF60 PE=1 SV=1
A0A0R4J2E5	UBE2A	4177178538234387	153723.0,138646.0,197158.0,	1.23932e+17	106544.0,127997.0,135900.0,	0.958722	0.999394	0.137924	0.756672	139034	143191	163176	123480	1.0299	0.756733	Ubiquitin-conjugating enzyme E2 A OS=Homo sapiens GN=UBE2A PE=1 SV=1
A0A0R4J2E8	MATR3	2.25754e+20	8308266.0,8635191.0,4661743.0,	5.42078e+20	4660221.0,3249334.0,6558749.0,	0.929238	0.999394	0.215151	0.785452	5629174	5312706	7.20173e+06	4822768	0.943781	0.669668	Matrin-3 OS=Homo sapiens GN=MATR3 PE=1 SV=1
A0A0R4J2F2	CLDND1	21944889546662	80744.0,37970.0,39250.0,	557367121550162	47916.0,49255.0,56536.0,	0.217538	0.999394	0.92947	0.975273	32583.7	59037.7	52654.7	51235.7	1.81188	0.973051	Claudin domain-containing protein 1 OS=Homo sapiens GN=CLDND1 PE=1 SV=1
A0A0R4J2G3	NCEH1	2182811246790945	803321.0,87337.0,76499.0,	9380410082878380	80642.0,69736.0,88337.0,	0.623104	0.999394	0.41895	0.785452	75080	91003.7	322386	79571.7	1.21209	0.246821	Arylacetamide deacetylase-like 1 OS=Homo sapiens GN=NCEH1 PE=1 SV=1
A0A0U1RQC9	TP53	24649289522	0.0,191416.0,75302.0,	5140780245143285	44194.0,55500.0,161492.0,	0.811265	0.999394	0.979554	0.990951	112005	91645.7	88906	87062	0.818231	0.979259	Cellular tumor antigen p53 OS=Homo sapiens GN=TP53 PE=1 SV=1
A0A0U1RQE4	SH3D19	134899299	0.0,10475.0,7821.0,	925896504015	7959.0,6674.0,4525.0,	0.992492	0.999394	0.937343	0.979837	7596	7641	6098.67	6386	1.00592	1.04711	SH3 domain-containing protein 19 OS=Homo sapiens GN=SH3D19 PE=1 SV=1
A0A0U1RQI6	CLASP2	2425216417	0.0,18832.0,13807.0,	648064857700	5569.0,4484.0,8677.0,	0.449323	0.999394	0.499209	0.79742	13556.3	6888.33	10879.7	6243.33	0.508127	0.573853	CLIP-associating protein 2 OS=Homo sapiens GN=CLASP2 PE=1 SV=1
A0A0U1RQK7	EIF4G3	7667308131308666	282162.0,239281.0,259637.0,	2.51583e+17	216284.0,181603.0,228695.0,	0.788963	0.999394	0.0525695	0.650614	208155	239023	260360	208861	1.1483	0.8022	Eukaryotic translation initiation factor 4 gamma 3 OS=Homo sapiens GN=EIF4G3 PE=1 SV=1
A0A0U1RQM0		858198020254521	31576.0,153771.0,214088.0,	4.68553e+17	402809.0,330973.0,266568.0,	0.0919796	0.999394	0.0442441	0.630605	151133	394537	133145	333450	2.61053	2.50441	Uncharacterized protein OS=Homo sapiens PE=4 SV=1
A0A0U1RQM3	MTHFS	1250141554116481	46002.0,109926.0,97979.0,	827555267385159	71144.0,36430.0,95980.0,	0.796409	0.999394	0.556282	0.819304	86428.3	73529	84635.7	67851.3	0.850751	0.801687	5-formyltetrahydrofolate cyclo-ligase OS=Homo sapiens GN=MTHFS PE=1 SV=1
A0A0U1RQN2	SH3D19	134899299	0.0,10475.0,7821.0,	925896504015	7959.0,6674.0,4525.0,	0.992492	0.999394	0.937343	0.979837	7596	7641	6098.67	6386	1.00592	1.04711	SH3 domain-containing protein 19 (Fragment) OS=Homo sapiens GN=SH3D19 PE=1 SV=1
A0A0U1RQQ9	SCYL2	8484643192	0.0,65888.0,36331.0,	268752018220265	23104.0,13958.0,22840.0,	0.495862	0.999394	0.537533	0.813348	42679.3	22440.7	34073	19967.3	0.525797	0.586016	SCY1-like protein 2 OS=Homo sapiens GN=SCYL2 PE=1 SV=1
A0A0U1RQS5	ERVK3-1	26828385584664	98703.0,65116.0,71214.0,	805929378447970	69283.0,64862.0,54064.0,	0.614916	0.999394	0.268313	0.785452	57067	74115.3	78344.3	62736.3	1.29874	0.800777	Protein ERVK3-1 (Fragment) OS=Homo sapiens GN=ERVK3-1 PE=1 SV=1
A0A0U1RQV1	ERVK3-1	26828385584664	98703.0,65116.0,71214.0,	805929378447970	69283.0,64862.0,54064.0,	0.614916	0.999394	0.268313	0.785452	57067	74115.3	78344.3	62736.3	1.29874	0.800777	Protein ERVK3-1 (Fragment) OS=Homo sapiens GN=ERVK3-1 PE=1 SV=1
A0A0U1RQV4	ROCK1	889323269212659	32716.0,251038.0,178878.0,	1.5062e+17	129486.0,91612.0,160585.0,	0.732991	0.999394	0.721421	0.896144	178939	141854	154211	127228	0.792749	0.825025	Rho-associated protein kinase 1 OS=Homo sapiens GN=ROCK1 PE=1 SV=1
A0A0U1RR32	hCG_2039566	1.0434e+21	3839949.0,1.7597334E7,2.1360515E7,	2.4782e+23	2.1305128E7,2.0946284E7,1.7413697E7,	0.471796	0.999394	0.402752	0.785452	1.6052908333333334E7	2.3505783E7	1.4265932666666666E7	1.9888369666666668E7	1.46427	1.39412	Histone H2A OS=Homo sapiens GN=hCG_2039566 PE=3 SV=1
A0A0U1RR39	CBL	3998628685	0.0,31051.0,24128.0,	228892005812742	19676.0,13872.0,14360.0,	0.754756	0.999394	0.822609	0.944157	22890.3	18563	18393	15969.3	0.810954	0.868229	E3 ubiquitin-protein ligase CBL OS=Homo sapiens GN=CBL PE=1 SV=1
A0A0U1RR64	METTL15	7813793926769	28742.0,29462.0,22517.0,	270992591823718	23297.0,17925.0,26731.0,	0.766313	0.999394	0.277907	0.785452	21829.7	25578.3	26907	22651	1.17172	0.841826	Probable methyltransferase-like protein 15 OS=Homo sapiens GN=METTL15 PE=1 SV=1
A0A0U1RR68	LINC01420	1807952	0.0,1403.0,800.0,	0	0.0,0.0,0.0,	0.220094	0.999394	0.212472	0.785452	919.667	0	734.333	0	0	0	Protein LINC01420 (Fragment) OS=Homo sapiens GN=LINC01420 PE=1 SV=1
A0A0U1RR71	PLEKHG3	3178515250	0.0,24683.0,12827.0,	9464678910172	8136.0,4695.0,11464.0,	0.532823	0.999394	0.604596	0.839104	15678.3	8808.33	12503.3	8098.33	0.561816	0.647694	Pleckstrin homology domain-containing family G member 3 (Fragment) OS=Homo sapiens GN=PLEKHG3 PE=1 SV=1
A0A0U1RR76	METTL15	7813793926769	28742.0,29462.0,22517.0,	270992591823718	23297.0,17925.0,26731.0,	0.766313	0.999394	0.277907	0.785452	21829.7	25578.3	26907	22651	1.17172	0.841826	Probable methyltransferase-like protein 15 OS=Homo sapiens GN=METTL15 PE=1 SV=1
A0A0U1RRD2	METTL15	7813793926769	28742.0,29462.0,22517.0,	270992591823718	23297.0,17925.0,26731.0,	0.766313	0.999394	0.277907	0.785452	21829.7	25578.3	26907	22651	1.17172	0.841826	Probable methyltransferase-like protein 15 OS=Homo sapiens GN=METTL15 PE=1 SV=1
A0A0U1RRE5	LINC01420	1807952	0.0,1403.0,800.0,	0	0.0,0.0,0.0,	0.220094	0.999394	0.212472	0.785452	919.667	0	734.333	0	0	0	HCG1997177 OS=Homo sapiens GN=LINC01420 PE=1 SV=1
A0A0U1RRF2	METTL15	7813793926769	28742.0,29462.0,22517.0,	270992591823718	23297.0,17925.0,26731.0,	0.766313	0.999394	0.277907	0.785452	21829.7	25578.3	26907	22651	1.17172	0.841826	Probable methyltransferase-like protein 15 OS=Homo sapiens GN=METTL15 PE=1 SV=1
A0A0U1RRH6	PHF14	32521270	0.0,2525.0,1068.0,	156620322496	1346.0,1405.0,2813.0,	0.6409	0.999394	0.500619	0.798616	1507.33	2031.33	1197.67	1854.67	1.34763	1.54857	PHD finger protein 14 OS=Homo sapiens GN=PHF14 PE=1 SV=1
A0A0U1RRH7		1.0434e+21	3839949.0,1.7597334E7,2.1360515E7,	2.4782e+23	2.1305128E7,2.0946284E7,1.7413697E7,	0.471796	0.999394	0.402752	0.785452	1.6052908333333334E7	2.3505783E7	1.4265932666666666E7	1.9888369666666668E7	1.46427	1.39412	Histone H2A OS=Homo sapiens PE=3 SV=1
A0A0U1RRK1	MICU1	7259131508	0.0,56371.0,26503.0,	380613959439364	32720.0,27384.0,44365.0,	0.856613	0.999394	0.707882	0.890195	34699.7	39006.3	27624.7	34823	1.12411	1.26058	Calcium uptake protein 1, mitochondrial OS=Homo sapiens GN=MICU1 PE=1 SV=1
A0A0U1RRL8	SPATA20	176732642262	65029.0,2534.0,1902.0,	303441312342	2608.0,2857.0,2639.0,	0.341653	0.999394	0.431653	0.785452	2431	3169	23155	2701.33	1.30358	0.116663	Spermatogenesis-associated protein 20 OS=Homo sapiens GN=SPATA20 PE=1 SV=1
A0A0U1RRM1	GATAD2B	146179701	0.0,11350.0,8159.0,	679184497288	5837.0,5842.0,8213.0,	0.902563	0.999394	0.973704	0.989718	8106	7509.33	6503	6630.67	0.926392	1.01963	Transcriptional repressor p66-beta OS=Homo sapiens GN=GATAD2B PE=1 SV=1
A0A0U1RVH4	CNOT8	2759314612	0.0,21427.0,12291.0,	301633873365	2592.0,2342.0,3792.0,	0.30773	0.999394	0.311446	0.785452	14068.3	3256	11239.3	2908.67	0.231442	0.258794	CCR4-NOT transcription complex subunit 8 (Fragment) OS=Homo sapiens GN=CNOT8 PE=1 SV=1
A0A0X1KG71	NELFB	2253812177	0.0,17501.0,10242.0,	625142187550	5373.0,2916.0,8508.0,	0.483733	0.999394	0.553617	0.817876	11571.7	6006.33	9247.67	5599	0.519055	0.60545	Negative elongation factor B OS=Homo sapiens GN=NELFB PE=1 SV=1
A0A140LJL2	CBARP	127089338	0.0,9868.0,7854.0,	245361872316254	21093.0,12948.0,18318.0,	0.0605275	0.999394	0.0424389	0.626043	7348.67	19837.7	5907.33	17453	2.69949	2.95446	Voltage-dependent calcium channel beta subunit-associated regulatory protein OS=Homo sapiens GN=CBARP PE=1 SV=1
A0A140T8X7	PPT2	70793320	0.0,5496.0,2791.0,	87221265110310	7498.0,8749.0,11619.0,	0.0532003	0.999394	0.0340876	0.620456	3466.33	10561	2762.33	9288.67	3.04674	3.36262	Lysosomal thioesterase PPT2 OS=Homo sapiens GN=PPT2 PE=1 SV=1
A0A140T8Y0	VARS2	4169822067	0.0,32381.0,18561.0,	263961735620332	22692.0,12004.0,22915.0,	0.993842	0.999394	0.841252	0.947785	21255	21361.3	16980.7	19203.7	1.005	1.13091	Valine--tRNA ligase, mitochondrial OS=Homo sapiens GN=VARS2 PE=1 SV=1
A0A140T8Z0	DIAPH1	7059351114	0.0,54819.0,42994.0,	219902935325175	18904.0,20301.0,28373.0,	0.549042	0.999394	0.608593	0.839104	40569	25506	32604.3	22526	0.628707	0.69089	Protein diaphanous homolog 1 OS=Homo sapiens GN=DIAPH1 PE=1 SV=1
A0A140T913	HLA-A	665112117293242	244772.0,94097.0,78430.0,	1.33546e+17	114808.0,119744.0,133467.0,	0.177271	0.999394	0.786597	0.931117	73688.3	141700	139100	122673	1.92297	0.881907	HLA class I histocompatibility antigen, A-3 alpha chain OS=Homo sapiens GN=HLA-A PE=1 SV=1
A0A140T921	HLA-C	37137978354821	136645.0,61953.0,46109.0,	1.11076e+16	95488.0,91591.0,110272.0,	0.0766615	0.999394	0.596435	0.839104	46105.7	113784	81569	99117	2.4679	1.21513	HLA class I histocompatibility antigen, Cw-6 alpha chain OS=Homo sapiens GN=HLA-C PE=1 SV=1
A0A140T933	HLA-A	665112117293242	244772.0,94097.0,78430.0,	1.33546e+17	114808.0,119744.0,133467.0,	0.177271	0.999394	0.786597	0.931117	73688.3	141700	139100	122673	1.92297	0.881907	HLA class I histocompatibility antigen, A-3 alpha chain (Fragment) OS=Homo sapiens GN=HLA-A PE=1 SV=1
A0A140T953	HLA-B	82409612475280	303250.0,74644.0,63321.0,	1.18931e+17	102244.0,93992.0,123479.0,	0.136982	0.999394	0.656742	0.862274	59881.3	121464	147072	106572	2.02841	0.724624	HLA class I histocompatibility antigen, B-46 alpha chain (Fragment) OS=Homo sapiens GN=HLA-B PE=1 SV=1
A0A140T955	HLA-A	665112117293242	244772.0,94097.0,78430.0,	1.33546e+17	114808.0,119744.0,133467.0,	0.177271	0.999394	0.786597	0.931117	73688.3	141700	139100	122673	1.92297	0.881907	HLA class I histocompatibility antigen, A-3 alpha chain OS=Homo sapiens GN=HLA-A PE=1 SV=1
A0A140T9D4	HLA-B	702311053482273	258460.0,85834.0,69202.0,	1.41147e+17	121342.0,107463.0,140977.0,	0.130321	0.999394	0.833224	0.946642	66610	140537	137832	123261	2.10985	0.894282	HLA class I histocompatibility antigen, B-46 alpha chain (Fragment) OS=Homo sapiens GN=HLA-B PE=1 SV=1
A0A140T9E9	BRD2	42185518847529	155232.0,42855.0,39979.0,	656828031068772	56465.0,55545.0,77509.0,	0.143535	0.999394	0.7135	0.892631	35645	71588	79355.3	63173	2.00836	0.796078	Bromodomain-containing protein 2 (Fragment) OS=Homo sapiens GN=BRD2 PE=1 SV=1
A0A140T9H5	HLA-C	37137978354821	136645.0,61953.0,46109.0,	1.11076e+16	95488.0,91591.0,110272.0,	0.0766615	0.999394	0.596435	0.839104	46105.7	113784	81569	99117	2.4679	1.21513	HLA class I histocompatibility antigen, Cw-6 alpha chain OS=Homo sapiens GN=HLA-C PE=1 SV=1
A0A140T9I0	HLA-A	665112117293242	244772.0,94097.0,78430.0,	1.33546e+17	114808.0,119744.0,133467.0,	0.177271	0.999394	0.786597	0.931117	73688.3	141700	139100	122673	1.92297	0.881907	HLA class I histocompatibility antigen, A-3 alpha chain (Fragment) OS=Homo sapiens GN=HLA-A PE=1 SV=1
A0A140T9L0	WDR46	168517051497917	62012.0,132415.0,82364.0,	570976500161246	49086.0,44957.0,69028.0,	0.614242	0.999394	0.20431	0.785452	90038.7	61114.7	92263.7	54357	0.67876	0.589148	WD repeat-containing protein 46 (Fragment) OS=Homo sapiens GN=WDR46 PE=1 SV=1
A0A140T9U8	HLA-C	37137978354821	136645.0,61953.0,46109.0,	1.11076e+16	95488.0,91591.0,110272.0,	0.0766615	0.999394	0.596435	0.839104	46105.7	113784	81569	99117	2.4679	1.21513	HLA class I histocompatibility antigen, Cw-6 alpha chain OS=Homo sapiens GN=HLA-C PE=1 SV=1
A0A140T9X5	HLA-A	665112117293242	244772.0,94097.0,78430.0,	1.33546e+17	114808.0,119744.0,133467.0,	0.177271	0.999394	0.786597	0.931117	73688.3	141700	139100	122673	1.92297	0.881907	HLA class I histocompatibility antigen, A-3 alpha chain (Fragment) OS=Homo sapiens GN=HLA-A PE=1 SV=1
A0A140T9Y1	PPT2	70793320	0.0,5496.0,2791.0,	87221265110310	7498.0,8749.0,11619.0,	0.0532003	0.999394	0.0340876	0.620456	3466.33	10561	2762.33	9288.67	3.04674	3.36262	Lysosomal thioesterase PPT2 (Fragment) OS=Homo sapiens GN=PPT2 PE=1 SV=1
A0A140TA13	HLA-B	82409612475280	303250.0,74644.0,63321.0,	1.18931e+17	102244.0,93992.0,123479.0,	0.136982	0.999394	0.656742	0.862274	59881.3	121464	147072	106572	2.02841	0.724624	HLA class I histocompatibility antigen, B-46 alpha chain OS=Homo sapiens GN=HLA-B PE=1 SV=1
A0A140TA21	HLA-B	702311053482273	258460.0,85834.0,69202.0,	1.41147e+17	121342.0,107463.0,140977.0,	0.130321	0.999394	0.833224	0.946642	66610	140537	137832	123261	2.10985	0.894282	HLA class I histocompatibility antigen, B-46 alpha chain OS=Homo sapiens GN=HLA-B PE=1 SV=1
A0A140TA35	VARS2	4169822067	0.0,32381.0,18561.0,	263961735620332	22692.0,12004.0,22915.0,	0.993842	0.999394	0.841252	0.947785	21255	21361.3	16980.7	19203.7	1.005	1.13091	Valine--tRNA ligase, mitochondrial OS=Homo sapiens GN=VARS2 PE=1 SV=1
A0A140TA36	VARS2	4169822067	0.0,32381.0,18561.0,	263961735620332	22692.0,12004.0,22915.0,	0.993842	0.999394	0.841252	0.947785	21255	21361.3	16980.7	19203.7	1.005	1.13091	Valine--tRNA ligase, mitochondrial OS=Homo sapiens GN=VARS2 PE=1 SV=1
A0A140TA40	VARS2	4169822067	0.0,32381.0,18561.0,	263961735620332	22692.0,12004.0,22915.0,	0.993842	0.999394	0.841252	0.947785	21255	21361.3	16980.7	19203.7	1.005	1.13091	Valine--tRNA ligase, mitochondrial OS=Homo sapiens GN=VARS2 PE=1 SV=1
A0A140TA45	VARS2	4169822067	0.0,32381.0,18561.0,	263961735620332	22692.0,12004.0,22915.0,	0.993842	0.999394	0.841252	0.947785	21255	21361.3	16980.7	19203.7	1.005	1.13091	Valine--tRNA ligase, mitochondrial OS=Homo sapiens GN=VARS2 PE=1 SV=1
A0A140TA73	SNTB2	14662774697	0.0,113865.0,62830.0,	573246503867669	49279.0,44982.0,76267.0,	0.828571	0.999394	0.956992	0.984921	73774.7	63343.7	58898.3	56842.7	0.85861	0.965098	Beta-2-syntrophin (Fragment) OS=Homo sapiens GN=SNTB2 PE=1 SV=1
A0A140TA86	C19orf70	5989281935168532	220409.0,218941.0,141763.0,	1.38099e+17	118723.0,108335.0,141327.0,	0.894043	0.999394	0.0981361	0.716612	152152	140043	193704	122795	0.920415	0.63393	MICOS complex subunit MIC13 OS=Homo sapiens GN=C19orf70 PE=1 SV=1
A0AVT1	UBA6	7.83661e+17	2884052.0,1036949.0,624146.0,	4.86479e+17	418218.0,357776.0,604549.0,	0.629007	0.999394	0.267531	0.785452	718560	513389	1515049	460181	0.714469	0.30374	Ubiquitin-like modifier-activating enzyme 6 OS=Homo sapiens GN=UBA6 PE=1 SV=1
A0FGR8-2	ESYT2	8867473603274995	326324.0,367782.0,231314.0,	2.15902e+17	185607.0,143632.0,254946.0,	0.814805	0.999394	0.0963061	0.716612	252488	216593	308473	194728	0.857835	0.631265	Isoform 2 of Extended synaptotagmin-2 OS=Homo sapiens GN=ESYT2
A0MZ66	SHTN1	3.32599e+17	1224009.0,723132.0,957603.0,	6.11536e+17	525734.0,559909.0,573910.0,	0.883078	0.999394	0.101665	0.722068	700960	643428	968248	553184	0.917924	0.571325	Shootin-1 OS=Homo sapiens GN=SHTN1 PE=1 SV=4
A0MZ66-3	SHTN1	3.32599e+17	1224009.0,723132.0,957603.0,	6.11536e+17	525734.0,559909.0,573910.0,	0.883078	0.999394	0.101665	0.722068	700960	643428	968248	553184	0.917924	0.571325	Isoform 3 of Shootin-1 OS=Homo sapiens GN=SHTN1
A0MZ66-4	SHTN1	3.32599e+17	1224009.0,723132.0,957603.0,	6.11536e+17	525734.0,559909.0,573910.0,	0.883078	0.999394	0.101665	0.722068	700960	643428	968248	553184	0.917924	0.571325	Isoform 4 of Shootin-1 OS=Homo sapiens GN=SHTN1
A1L020	MEX3A	2401212979	0.0,18646.0,10917.0,	409651575185	3521.0,3566.0,5843.0,	0.391877	0.999394	0.413408	0.785452	12330.3	4812.67	9854.33	4310	0.390311	0.437371	RNA-binding protein MEX3A OS=Homo sapiens GN=MEX3A PE=1 SV=1
A1L0T0	ILVBL	3505417657	0.0,27221.0,14852.0,	159041510014606	13672.0,10443.0,16461.0,	0.836875	0.999394	0.95581	0.984921	17570.3	15203.3	14024.3	13525.3	0.865284	0.964419	Acetolactate synthase-like protein OS=Homo sapiens GN=ILVBL PE=1 SV=2
A1L390	PLEKHG3	3178515250	0.0,24683.0,12827.0,	9464678910172	8136.0,4695.0,11464.0,	0.532823	0.999394	0.604596	0.839104	15678.3	8808.33	12503.3	8098.33	0.561816	0.647694	Pleckstrin homology domain-containing family G member 3 OS=Homo sapiens GN=PLEKHG3 PE=1 SV=1
A1L390-3	PLEKHG3	3178515250	0.0,24683.0,12827.0,	9464678910172	8136.0,4695.0,11464.0,	0.532823	0.999394	0.604596	0.839104	15678.3	8808.33	12503.3	8098.33	0.561816	0.647694	Isoform 3 of Pleckstrin homology domain-containing family G member 3 OS=Homo sapiens GN=PLEKHG3
A1X283	SH3PXD2B	6052256048	0.0,46998.0,47144.0,	296252941023776	25467.0,20339.0,26796.0,	0.622299	0.999394	0.693108	0.884083	38856.7	27603.7	31380.7	24200.7	0.710397	0.771197	SH3 and PX domain-containing protein 2B OS=Homo sapiens GN=SH3PXD2B PE=1 SV=3
A2A274	ACO2	4.41566e+21	1.6250665E7,1.071246E7,1.0738681E7,	2.07087e+23	1.7803269E7,2.1340755E7,1.7678755E7,	0.096185	0.999394	0.052998	0.650614	9.00091e+06	2.2416530333333332E7	1.2567268666666666E7	1.8940926333333332E7	2.49047	1.50716	Aconitate hydratase, mitochondrial OS=Homo sapiens GN=ACO2 PE=1 SV=1
A2A2G4	ALG6	304089221	0.0,23613.0,7756.0,	12907719812441	11095.0,4978.0,14021.0,	0.819548	0.999394	0.958593	0.984921	13209.7	10848.7	10456.3	10031.3	0.821267	0.959355	Dolichyl pyrophosphate Man9GlcNAc2 alpha-1,3-glucosyltransferase OS=Homo sapiens GN=ALG6 PE=1 SV=1
A2A3D8	PCDH15	29202941744125	107462.0,22844.0,37116.0,	506685163629172	43559.0,35713.0,32879.0,	0.277044	0.999394	0.554948	0.817876	25487.3	43825.3	55807.3	37383.7	1.71949	0.66987	Protocadherin-15 OS=Homo sapiens GN=PCDH15 PE=1 SV=3
A2A3E3	PCDH15	29202941744125	107462.0,22844.0,37116.0,	506685163629172	43559.0,35713.0,32879.0,	0.277044	0.999394	0.554948	0.817876	25487.3	43825.3	55807.3	37383.7	1.71949	0.66987	Protocadherin-15 OS=Homo sapiens GN=PCDH15 PE=1 SV=2
A2A3E6	PCDH15	29202941744125	107462.0,22844.0,37116.0,	506685163629172	43559.0,35713.0,32879.0,	0.277044	0.999394	0.554948	0.817876	25487.3	43825.3	55807.3	37383.7	1.71949	0.66987	Protocadherin-15 OS=Homo sapiens GN=PCDH15 PE=1 SV=1
A2A3E7	PCDH15	29202941744125	107462.0,22844.0,37116.0,	506685163629172	43559.0,35713.0,32879.0,	0.277044	0.999394	0.554948	0.817876	25487.3	43825.3	55807.3	37383.7	1.71949	0.66987	Protocadherin-15 OS=Homo sapiens GN=PCDH15 PE=1 SV=1
A2A3E8	PCDH15	29202941744125	107462.0,22844.0,37116.0,	506685163629172	43559.0,35713.0,32879.0,	0.277044	0.999394	0.554948	0.817876	25487.3	43825.3	55807.3	37383.7	1.71949	0.66987	Protocadherin-15 OS=Homo sapiens GN=PCDH15 PE=1 SV=1
A2A3N6	PIPSL	1.44678e+16	532419.0,625538.0,722176.0,	8.20384e+17	705281.0,586941.0,615216.0,	0.588662	0.999394	0.897041	0.966767	559512	738289	626711	635813	1.31952	1.01452	Putative PIP5K1A and PSMD4-like protein OS=Homo sapiens GN=PIPSL PE=5 SV=1
A2AB90	TAPBP	92873247	0.0,7211.0,2731.0,	370632683795	3186.0,2260.0,4277.0,	0.849006	0.999394	0.975979	0.989853	4178	3589.67	3314	3241	0.859183	0.977972	Tapasin OS=Homo sapiens GN=TAPBP PE=1 SV=1
A2ABF8	EHMT2	135858424	0.0,10549.0,7085.0,	1229589888253	10570.0,6216.0,9301.0,	0.597897	0.999394	0.470368	0.787032	7336.33	9845.33	5878	8695.67	1.342	1.47936	Histone-lysine N-methyltransferase EHMT2 OS=Homo sapiens GN=EHMT2 PE=1 SV=1
A2ABF9	EHMT2	135858424	0.0,10549.0,7085.0,	1229589888253	10570.0,6216.0,9301.0,	0.597897	0.999394	0.470368	0.787032	7336.33	9845.33	5878	8695.67	1.342	1.47936	Histone-lysine N-methyltransferase EHMT2 OS=Homo sapiens GN=EHMT2 PE=1 SV=1
A2AE48	TRIM26	27461519	0.0,2132.0,1277.0,	85820971533	737.0,1450.0,1727.0,	0.937772	0.999394	0.822711	0.944157	1421.67	1496	1136.33	1304.67	1.05229	1.14814	Tripartite motif-containing protein 26 (Fragment) OS=Homo sapiens GN=TRIM26 PE=1 SV=1
A2AE50	TRIM26	27461519	0.0,2132.0,1277.0,	85820971533	737.0,1450.0,1727.0,	0.937772	0.999394	0.822711	0.944157	1421.67	1496	1136.33	1304.67	1.05229	1.14814	Tripartite motif-containing protein 26 (Fragment) OS=Homo sapiens GN=TRIM26 PE=1 SV=1
A2AEA2	HLA-C	37137978354821	136645.0,61953.0,46109.0,	1.11076e+16	95488.0,91591.0,110272.0,	0.0766615	0.999394	0.596435	0.839104	46105.7	113784	81569	99117	2.4679	1.21513	HLA class I histocompatibility antigen, Cw-6 alpha chain OS=Homo sapiens GN=HLA-C PE=1 SV=2
A2IDA3	MPG	1553720051	0.0,12065.0,16866.0,	699441825142	6012.0,2892.0,5795.0,	0.401221	0.999394	0.445425	0.785452	11862.7	5439.33	9643.67	4899.67	0.458525	0.508071	DNA-3-methyladenine glycosylase (Fragment) OS=Homo sapiens GN=MPG PE=1 SV=1
A2RRP1	NBAS	117267008	0.0,9106.0,5894.0,	348930913754	2999.0,2137.0,4231.0,	0.497618	0.999394	0.557378	0.820353	6244.67	3444.67	5000	3122.33	0.551617	0.624467	Neuroblastoma-amplified sequence OS=Homo sapiens GN=NBAS PE=1 SV=2
A2RRP1-2	NBAS	117267008	0.0,9106.0,5894.0,	348930913754	2999.0,2137.0,4231.0,	0.497618	0.999394	0.557378	0.820353	6244.67	3444.67	5000	3122.33	0.551617	0.624467	Isoform 2 of Neuroblastoma-amplified sequence OS=Homo sapiens GN=NBAS
A2RU67	FAM234B	336813337790634	123949.0,103574.0,76236.0,	2.31475e+17	198997.0,229856.0,241814.0,	0.0258509	0.999394	0.00295059	0.435484	75793	259454	101253	223556	3.42319	2.20789	Protein FAM234B OS=Homo sapiens GN=FAM234B PE=1 SV=1
A3KFJ0	AURKA	7.18763e+16	2645208.0,237595.0,167804.0,	1.79038e+17	153918.0,130284.0,157079.0,	0.764136	0.999394	0.397363	0.785452	192441	168926	1016869	147094	0.877807	0.144654	Aurora kinase A OS=Homo sapiens GN=AURKA PE=1 SV=1
A3KMH1	VWA8	5676596241265	20866.0,51222.0,34709.0,	322292998031920	27706.0,20734.0,35975.0,	0.833479	0.999394	0.503467	0.800247	35931.3	31376.3	35599	28138.3	0.87323	0.790425	von Willebrand factor A domain-containing protein 8 OS=Homo sapiens GN=VWA8 PE=1 SV=2
A3KMH1-2	VWA8	5676596241265	20866.0,51222.0,34709.0,	322292998031920	27706.0,20734.0,35975.0,	0.833479	0.999394	0.503467	0.800247	35931.3	31376.3	35599	28138.3	0.87323	0.790425	Isoform 2 of von Willebrand factor A domain-containing protein 8 OS=Homo sapiens GN=VWA8
A3KMH1-3	VWA8	5676596241265	20866.0,51222.0,34709.0,	322292998031920	27706.0,20734.0,35975.0,	0.833479	0.999394	0.503467	0.800247	35931.3	31376.3	35599	28138.3	0.87323	0.790425	Isoform 3 of von Willebrand factor A domain-containing protein 8 OS=Homo sapiens GN=VWA8
A3KN83	SBNO1	4186251032623	15383.0,48543.0,27440.0,	147021273021874	12638.0,8803.0,24652.0,	0.481442	0.999394	0.259245	0.785452	31850.3	16435.3	30455.3	15364.3	0.516018	0.504487	Protein strawberry notch homolog 1 OS=Homo sapiens GN=SBNO1 PE=1 SV=1
A3KN83-2	SBNO1	4186251032623	15383.0,48543.0,27440.0,	147021273021874	12638.0,8803.0,24652.0,	0.481442	0.999394	0.259245	0.785452	31850.3	16435.3	30455.3	15364.3	0.516018	0.504487	Isoform 2 of Protein strawberry notch homolog 1 OS=Homo sapiens GN=SBNO1
A3KN83-3	SBNO1	4186251032623	15383.0,48543.0,27440.0,	147021273021874	12638.0,8803.0,24652.0,	0.481442	0.999394	0.259245	0.785452	31850.3	16435.3	30455.3	15364.3	0.516018	0.504487	Isoform 3 of Protein strawberry notch homolog 1 OS=Homo sapiens GN=SBNO1
A4D0S4	LAMB4	238992546626912	879539.0,19775.0,22636.0,	262293354525927	22548.0,23200.0,29221.0,	0.335153	0.999394	0.427777	0.785452	25425.7	28567	307317	24989.7	1.12355	0.0813157	Laminin subunit beta-4 OS=Homo sapiens GN=LAMB4 PE=2 SV=1
A4D0S4-3	LAMB4	238992546626912	879539.0,19775.0,22636.0,	262293354525927	22548.0,23200.0,29221.0,	0.335153	0.999394	0.427777	0.785452	25425.7	28567	307317	24989.7	1.12355	0.0813157	Isoform 3 of Laminin subunit beta-4 OS=Homo sapiens GN=LAMB4
A4D1E9	GTPBP10	13423836873	0.0,104244.0,31014.0,	144081756750510	12386.0,12149.0,56927.0,	0.542621	0.999394	0.638674	0.855228	57037	27495	45086	27154	0.482056	0.602271	GTP-binding protein 10 OS=Homo sapiens GN=GTPBP10 PE=1 SV=1
A4D1U4	LCHN	1.72364e+16	634325.0,278123.0,227943.0,	4.86415e+17	418171.0,341969.0,430193.0,	0.133054	0.999394	0.909526	0.970671	215455	454179	380130	396778	2.108	1.04379	Protein LCHN OS=Homo sapiens GN=LCHN PE=2 SV=1
A4D2B0	MBLAC1	6091550418272	22412.0,12039.0,15369.0,	13637161558094	11722.0,11171.0,9121.0,	0.858876	0.999394	0.185824	0.785452	11461.7	12628.7	16606.7	10671.3	1.10182	0.642593	Metallo-beta-lactamase domain-containing protein 1 OS=Homo sapiens GN=MBLAC1 PE=1 SV=1
A5D8V6	VPS37C	23463516	0.0,1821.0,2957.0,	478648363363	4114.0,3344.0,3790.0,	0.134213	0.999394	0.121391	0.750383	1954	4328.33	1592.67	3749.33	2.21511	2.35412	Vacuolar protein sorting-associated protein 37C OS=Homo sapiens GN=VPS37C PE=1 SV=2
A5YKK6	CNOT1	290864131124	0.0,225873.0,110295.0,	425164409960594	36548.0,30498.0,68291.0,	0.389852	0.999394	0.413106	0.785452	140663	49069.7	112056	45112.3	0.348846	0.402587	CCR4-NOT transcription complex subunit 1 OS=Homo sapiens GN=CNOT1 PE=1 SV=2
A6NCE7	MAP1LC3B2	1.37132e+19	5046782.0,892134.0,1055744.0,	1.66128e+20	1428202.0,1484051.0,1365674.0,	0.143513	0.999394	0.573651	0.828134	847016	1.67289e+06	2.33155e+06	1.42598e+06	1.97504	0.611599	Microtubule-associated proteins 1A/1B light chain 3 beta 2 OS=Homo sapiens GN=MAP1LC3B2 PE=2 SV=1
A6NDB9	PALM3	9777459067618	35955.0,57922.0,56876.0,	8233310237859966	70780.0,70807.0,67584.0,	0.290702	0.999394	0.109558	0.733845	47728.3	81559	50251	69723.7	1.70882	1.38751	Paralemmin-3 OS=Homo sapiens GN=PALM3 PE=1 SV=2
A6NDG6	PGP	9645408943525232	354958.0,317570.0,441804.0,	2.90347e+17	249610.0,304699.0,248487.0,	0.989167	0.999394	0.0874638	0.692365	314606	317123	371444	267599	1.008	0.720428	Glycerol-3-phosphate phosphatase OS=Homo sapiens GN=PGP PE=1 SV=1
A6NED2	RCCD1	935110801	0.0,7261.0,9085.0,	26603790916	2286.0,2621.0,1032.0,	0.334376	0.999394	0.337111	0.785452	6717.33	2455.33	5448.67	1979.67	0.365522	0.36333	RCC1 domain-containing protein 1 OS=Homo sapiens GN=RCCD1 PE=1 SV=1
A6NEM2	HCFC1	1.23622e+19	4549574.0,2195398.0,2002839.0,	2.85161e+20	2451515.0,2000266.0,2636661.0,	0.387884	0.999394	0.572245	0.828134	1.77725e+06	2694370	2915937	2362814	1.51603	0.81031	Host cell factor 1 OS=Homo sapiens GN=HCFC1 PE=1 SV=2
A6NEM5	PIGK	3412515451	0.0,26500.0,12996.0,	233471823021338	20071.0,12608.0,24049.0,	0.697768	0.999394	0.545311	0.813348	16525.3	20971.7	13165.3	18909.3	1.26906	1.4363	GPI-anchor transamidase OS=Homo sapiens GN=PIGK PE=1 SV=1
A6NEP9	TSPAN14	2.41824e+16	889955.0,309545.0,114507.0,	1.58085e+17	135905.0,88063.0,214012.0,	0.826271	0.999394	0.336063	0.785452	186306	158431	438002	145993	0.850382	0.333316	Tetraspanin (Fragment) OS=Homo sapiens GN=TSPAN14 PE=1 SV=2
A6NF29	MAPK8	6358540198334386	233988.0,419499.0,281272.0,	2.54204e+17	218537.0,197786.0,259829.0,	0.835584	0.999394	0.257683	0.785452	293647	256903	311586	225384	0.874868	0.723344	Mitogen-activated protein kinase OS=Homo sapiens GN=MAPK8 PE=1 SV=1
A6NFM0	POLR2J2	923226692166235	33968.0,176039.0,139829.0,	1.41103e+17	121304.0,115783.0,145159.0,	0.851034	0.999394	0.825594	0.944157	131283	145768	116612	127415	1.11033	1.09264	DNA-directed RNA polymerase II subunit RPB11-b1 OS=Homo sapiens GN=POLR2J2 PE=1 SV=1
A6NFQ9	SEPT8	1.12514e+17	4140745.0,608113.0,703094.0,	6.73736e+17	579209.0,584186.0,604976.0,	0.698786	0.999394	0.401457	0.785452	577151	685048	1.81732e+06	589457	1.18695	0.324356	Septin-8 OS=Homo sapiens GN=SEPT8 PE=1 SV=1
A6NFV8	DTNBP1	96971347102	35661.0,5540.0,5973.0,	368260093167	3165.0,4156.0,3569.0,	0.751068	0.999394	0.348865	0.785452	5068.33	4286	15724.7	3630	0.845643	0.230848	Dysbindin OS=Homo sapiens GN=DTNBP1 PE=1 SV=3
A6NFX8	NUDT5	2.42333e+19	8918429.0,2141666.0,2999084.0,	2.58564e+20	2222873.0,2413451.0,1991749.0,	0.729237	0.999394	0.364888	0.785452	2.18853e+06	2.6141e+06	4686393	2.20936e+06	1.19445	0.471441	ADP-sugar pyrophosphatase OS=Homo sapiens GN=NUDT5 PE=1 SV=1
A6NG10	WBP2	21893970442045	80560.0,30832.0,35366.0,	456685187737469	39260.0,35880.0,42230.0,	0.317417	0.999394	0.600863	0.839104	27979.3	45004.7	48919.3	39123.3	1.6085	0.799752	WW domain-binding protein 2 OS=Homo sapiens GN=WBP2 PE=1 SV=2
A6NG75	RBM38	5576147109137998	205210.0,114239.0,116078.0,	1.14594e+16	98516.0,97580.0,82842.0,	0.814858	0.999394	0.221823	0.785452	96894.3	109727	145176	92979.3	1.13244	0.640461	RNA-binding protein 38 OS=Homo sapiens GN=RBM38 PE=1 SV=1
A6NGP5	HN1L	5.40449e+16	1988945.0,661271.0,771364.0,	9.86194e+18	847827.0,710982.0,738861.0,	0.424811	0.999394	0.471704	0.787032	607535	889909	1.14053e+06	765890	1.46479	0.671523	Hematological and neurological-expressed 1-like protein OS=Homo sapiens GN=HN1L PE=1 SV=2
A6NH27	ZWINT	2127116300116176	78278.0,90314.0,97723.0,	723508673349662	62199.0,59988.0,55972.0,	0.845135	0.999394	0.0261796	0.615631	78201	69581.7	88771.7	59386.3	0.88978	0.668978	ZW10 interactor OS=Homo sapiens GN=ZWINT PE=1 SV=1
A6NHB5	ZMYM3	2050305373301146	75444.0,237142.0,253313.0,	2.20319e+17	189408.0,199810.0,220098.0,	0.784525	0.999394	0.823768	0.944157	202856	234832	188633	203105	1.15763	1.07672	Zinc finger MYM-type protein 3 OS=Homo sapiens GN=ZMYM3 PE=1 SV=1
A6NHC7	FPGT-TNNI3K	2619023941	0.0,20338.0,20138.0,	902969578109	7762.0,4811.0,9139.0,	0.409232	0.999394	0.452903	0.785452	16710.3	8031.67	13492	7237.33	0.480641	0.536417	Protein FPGT-TNNI3K OS=Homo sapiens GN=FPGT-TNNI3K PE=4 SV=1
A6NHN7	ZMYM3	2050305373301146	75444.0,237142.0,253313.0,	2.20319e+17	189408.0,199810.0,220098.0,	0.784525	0.999394	0.823768	0.944157	202856	234832	188633	203105	1.15763	1.07672	Zinc finger MYM-type protein 3 OS=Homo sapiens GN=ZMYM3 PE=1 SV=1
A6NHR9	SMCHD1	3.37657e+16	1242629.0,558260.0,292766.0,	2.4595e+17	211439.0,169151.0,316228.0,	0.634959	0.999394	0.239782	0.785452	366902	257033	697885	232273	0.700549	0.332824	Structural maintenance of chromosomes flexible hinge domain-containing protein 1 OS=Homo sapiens GN=SMCHD1 PE=1 SV=2
A6NHR9-2	SMCHD1	3.37657e+16	1242629.0,558260.0,292766.0,	2.4595e+17	211439.0,169151.0,316228.0,	0.634959	0.999394	0.239782	0.785452	366902	257033	697885	232273	0.700549	0.332824	Isoform 2 of Structural maintenance of chromosomes flexible hinge domain-containing protein 1 OS=Homo sapiens GN=SMCHD1
A6NHT5	HMX3	1501658045317848	55240.0,511015.0,267361.0,	1.27875e+17	109934.0,106561.0,228375.0,	0.47801	0.999394	0.432296	0.785452	325798	161525	277872	148290	0.495783	0.533663	Homeobox protein HMX3 OS=Homo sapiens GN=HMX3 PE=3 SV=1
A6NHX0	GATSL2	3245339793	0.0,25201.0,33472.0,	235531602012370	20248.0,11080.0,13941.0,	0.64043	0.999394	0.70523	0.888329	24082	17314.3	19557.7	15089.7	0.718974	0.771547	GATS-like protein 2 OS=Homo sapiens GN=GATSL2 PE=1 SV=3
A6NIH7	UNC119B	1.26195e+16	464407.0,388208.0,385611.0,	2.8364e+17	243844.0,184443.0,275204.0,	0.742654	0.999394	0.00863623	0.523752	323651	264832	412742	234497	0.818264	0.568144	Protein unc-119 homolog B OS=Homo sapiens GN=UNC119B PE=1 SV=1
A6NJ78	METTL15	7813793926769	28742.0,29462.0,22517.0,	270992591823718	23297.0,17925.0,26731.0,	0.766313	0.999394	0.277907	0.785452	21829.7	25578.3	26907	22651	1.17172	0.841826	Probable methyltransferase-like protein 15 OS=Homo sapiens GN=METTL15 PE=1 SV=1
A6NJ78-2	METTL15	7813793926769	28742.0,29462.0,22517.0,	270992591823718	23297.0,17925.0,26731.0,	0.766313	0.999394	0.277907	0.785452	21829.7	25578.3	26907	22651	1.17172	0.841826	Isoform 2 of Probable methyltransferase-like protein 15 OS=Homo sapiens GN=METTL15
A6NJ78-3	METTL15	7813793926769	28742.0,29462.0,22517.0,	270992591823718	23297.0,17925.0,26731.0,	0.766313	0.999394	0.277907	0.785452	21829.7	25578.3	26907	22651	1.17172	0.841826	Isoform 3 of Probable methyltransferase-like protein 15 OS=Homo sapiens GN=METTL15
A6NJ78-4	METTL15	7813793926769	28742.0,29462.0,22517.0,	270992591823718	23297.0,17925.0,26731.0,	0.766313	0.999394	0.277907	0.785452	21829.7	25578.3	26907	22651	1.17172	0.841826	Isoform 4 of Probable methyltransferase-like protein 15 OS=Homo sapiens GN=METTL15
A6NKB8	RNPEP	2.34151e+18	861725.0,862332.0,1122387.0,	8.59643e+18	739026.0,874435.0,653052.0,	0.873396	0.999394	0.1542	0.77277	822735	901127	948815	755504	1.09528	0.796261	Aminopeptidase B OS=Homo sapiens GN=RNPEP PE=1 SV=1
A6NKD9	CCDC85C	13382208	0.0,1039.0,1857.0,	12065860	1036.0,405.0,0.0,	0.480569	0.999394	0.486189	0.792557	1182	597.333	965.333	480.333	0.505358	0.497583	Coiled-coil domain-containing protein 85C OS=Homo sapiens GN=CCDC85C PE=1 SV=1
A6NL54	ZMYM3	2050305373301146	75444.0,237142.0,253313.0,	2.20319e+17	189408.0,199810.0,220098.0,	0.784525	0.999394	0.823768	0.944157	202856	234832	188633	203105	1.15763	1.07672	Zinc finger MYM-type protein 3 OS=Homo sapiens GN=ZMYM3 PE=1 SV=1
A6NL93	HMGN1	8.59214e+17	316203.0,1094573.0,1556896.0,	3.26509e+20	2806996.0,2122737.0,1954888.0,	0.0963627	0.999394	0.0483063	0.650614	1.08966e+06	2689574	989224	2.29487e+06	2.46826	2.31987	Non-histone chromosomal protein HMG-14 OS=Homo sapiens GN=HMGN1 PE=1 SV=1
A6NLN1	PTBP1	1.52829e+20	5624457.0,1.2046187E7,6090556.0,	6.65136e+20	5718158.0,3475181.0,7680534.0,	0.772602	0.999394	0.404308	0.785452	7.6352e+06	6163514	7920400	5.62462e+06	0.80725	0.710144	Polypyrimidine tract binding protein 1, isoform CRA_b OS=Homo sapiens GN=PTBP1 PE=1 SV=4
A6NMH6	SEPT8	1.12514e+17	4140745.0,608113.0,703094.0,	6.73736e+17	579209.0,584186.0,604976.0,	0.698786	0.999394	0.401457	0.785452	577151	685048	1.81732e+06	589457	1.18695	0.324356	Septin-8 OS=Homo sapiens GN=SEPT8 PE=1 SV=1
A6NMH8	CD81	4374221122184759	160973.0,171715.0,155412.0,	3.50757e+17	301545.0,343397.0,383865.0,	0.040344	0.999394	0.014139	0.529161	136752	395947	162700	342936	2.89537	2.10778	Tetraspanin OS=Homo sapiens GN=CD81 PE=1 SV=1
A6NMQ3	ENSA	7.27286e+16	267624.0,671259.0,889375.0,	9.076e+17	780260.0,647821.0,715842.0,	0.633131	0.999394	0.624678	0.847589	642995	826462	609419	714641	1.28533	1.17266	Alpha-endosulfine OS=Homo sapiens GN=ENSA PE=1 SV=2
A6NMU3	STAM	8151247325237630	299975.0,192064.0,199884.0,	2.21129e+17	190104.0,199286.0,195809.0,	0.515567	0.999394	0.413578	0.785452	164369	227667	230641	195066	1.3851	0.845757	Signal transducing adapter molecule 1 (Fragment) OS=Homo sapiens GN=STAM PE=1 SV=2
A6NNI4	CD9	3099149364116663	114050.0,115991.0,98132.0,	1.76557e+17	151786.0,156977.0,192704.0,	0.135536	0.999394	0.0308356	0.620456	89708.7	191500	109391	167156	2.13468	1.52806	Tetraspanin OS=Homo sapiens GN=CD9 PE=1 SV=1
A6NNK5	TP53BP1	1.08738e+16	400150.0,639765.0,779070.0,	1.0323e+19	887458.0,778260.0,792542.0,	0.337403	0.999394	0.186563	0.785452	586976	953586	606328	819420	1.62458	1.35145	Tumor suppressor p53-binding protein 1 OS=Homo sapiens GN=TP53BP1 PE=1 SV=2
A6NNN6	PCM1	4773134263115679	175657.0,104263.0,97304.0,	551505437541272	47411.0,37605.0,46515.0,	0.482239	0.999394	0.0799196	0.671136	84905	50265.7	125741	43843.7	0.592022	0.348681	Pericentriolar material 1 protein OS=Homo sapiens GN=PCM1 PE=1 SV=5
A6PVH9	CPNE1	2564321634	0.0,19913.0,18196.0,	172982233010810	14871.0,15444.0,12182.0,	0.911432	0.999394	0.840774	0.947785	15759	16812.7	12703	14165.7	1.06686	1.11514	Copine-1 OS=Homo sapiens GN=CPNE1 PE=1 SV=1
A6PVJ2	ERGIC3	1802910042	0.0,14000.0,8446.0,	976584388089	8394.0,5836.0,9116.0,	0.920071	0.999394	0.948813	0.983052	9357	8764	7482	7782	0.936625	1.0401	ERGIC and golgi 3 (Fragment) OS=Homo sapiens GN=ERGIC3 PE=1 SV=2
A6PVM9	AIF1L	1300118140	0.0,10096.0,15258.0,	145781808813096	12532.0,12510.0,14760.0,	0.465222	0.999394	0.395141	0.785452	10380.3	15254	8451.33	13267.3	1.46951	1.56985	Allograft inflammatory factor 1-like OS=Homo sapiens GN=AIF1L PE=1 SV=1
A6PVN5	PPP2R4	1.63239e+17	600723.0,726863.0,1004925.0,	7.57502e+17	651222.0,676193.0,647458.0,	0.896522	0.999394	0.423331	0.785452	715670	769879	777504	658291	1.07575	0.846673	Serine/threonine-protein phosphatase 2A activator OS=Homo sapiens GN=PPP2R4 PE=1 SV=1
A6PW57	PIP5K1A	79115259	0.0,6143.0,4423.0,	307231763399	2640.0,2196.0,3830.0,	0.663719	0.999394	0.766302	0.919513	4390	3215.67	3522	2888.67	0.732498	0.820178	Phosphatidylinositol 4-phosphate 5-kinase type-1 alpha OS=Homo sapiens GN=PIP5K1A PE=1 SV=2
A6PWM2	CRELD2	2066620237	0.0,16048.0,17022.0,	320044531622924	27512.0,31342.0,25836.0,	0.103876	0.999394	0.0790522	0.671136	13634.3	33414.7	11023.3	28230	2.45077	2.56093	Cysteine-rich with EGF-like domain protein 2 (Fragment) OS=Homo sapiens GN=CRELD2 PE=1 SV=1
A8CG34	POM121C	3124218679	0.0,24261.0,15711.0,	223482435413103	19212.0,16844.0,14767.0,	0.76028	0.999394	0.663375	0.866349	16640.3	19935	13324	16941	1.19799	1.27147	Nuclear envelope pore membrane protein POM 121C OS=Homo sapiens GN=POM121C PE=1 SV=2
A8CG34-2	POM121C	3124218679	0.0,24261.0,15711.0,	223482435413103	19212.0,16844.0,14767.0,	0.76028	0.999394	0.663375	0.866349	16640.3	19935	13324	16941	1.19799	1.27147	Isoform 2 of Nuclear envelope pore membrane protein POM 121C OS=Homo sapiens GN=POM121C
A8DPD7	ZYG11B	7403969239	0.0,57496.0,58241.0,	253403063521462	21784.0,21188.0,24189.0,	0.456077	0.999394	0.489689	0.793145	47759.3	25812.3	38579	22387	0.540467	0.58029	Protein zyg-11 homolog B OS=Homo sapiens GN=ZYG11B PE=1 SV=1
A8K878	MANF	3.77562e+18	1389505.0,1551590.0,1977374.0,	3.21881e+20	2767208.0,3098894.0,2418308.0,	0.139142	0.999394	0.0134078	0.529161	1.46218e+06	3281658	1.63949e+06	2761470	2.24436	1.68435	Mesencephalic astrocyte-derived neurotrophic factor OS=Homo sapiens GN=MANF PE=1 SV=1
A8MRA7	ATPAF1	4795251124203797	176467.0,195012.0,171425.0,	2.13879e+17	183870.0,123290.0,188400.0,	0.705183	0.999394	0.538218	0.813348	153239	186433	180968	165187	1.21662	0.912795	ATP synthase mitochondrial F1 complex assembly factor 1 OS=Homo sapiens GN=ATPAF1 PE=1 SV=2
A8MT02	SNRPB	7.96104e+18	2929830.0,2807598.0,3060825.0,	4.24298e+20	3647684.0,3898309.0,3392697.0,	0.26906	0.999394	0.0230297	0.581811	2.44461e+06	4.2965e+06	2932751	3646230	1.75754	1.24328	Small nuclear ribonucleoprotein-associated proteins B and B' OS=Homo sapiens GN=SNRPB PE=1 SV=3
A8MT37	GSK3A	3362418778	0.0,26111.0,15795.0,	9668763712125	8311.0,5282.0,13665.0,	0.51451	0.999394	0.593308	0.838284	17467.3	9810	13968.7	9086	0.56162	0.650456	Glycogen synthase kinase-3 alpha OS=Homo sapiens GN=GSK3A PE=1 SV=2
A8MUF7	HBE1	13468519346465	49536.0,66158.0,39084.0,	758198346052825	65181.0,57724.0,59537.0,	0.395168	0.999394	0.363332	0.785452	44334.7	70701.3	51592.7	60814	1.59472	1.17873	Hemoglobin subunit epsilon (Fragment) OS=Homo sapiens GN=HBE1 PE=1 SV=1
A8MUM1	TSSC1	4276658943	0.0,33210.0,49580.0,	347915032321423	29909.0,34805.0,24145.0,	0.939554	0.999394	0.903568	0.968405	33903	35512.3	27596.7	29619.7	1.04747	1.07331	Protein TSSC1 OS=Homo sapiens GN=TSSC1 PE=1 SV=2
A8MV53	PPAN	1532621786442	0.0,1190180.0,661524.0,	3.28659e+17	282545.0,298571.0,640045.0,	0.534502	0.999394	0.611842	0.839104	773021	442744	617235	407054	0.572746	0.65948	HCG2033702, isoform CRA_a OS=Homo sapiens GN=PPAN PE=4 SV=1
A8MWD9	SNRPGP15	5.38552e+18	1981988.0,1249354.0,1568095.0,	2.24708e+20	1931814.0,1949526.0,1677200.0,	0.223626	0.999394	0.359826	0.785452	1.17563e+06	2.18463e+06	1.59981e+06	1.85285e+06	1.85827	1.15817	Putative small nuclear ribonucleoprotein G-like protein 15 OS=Homo sapiens GN=SNRPGP15 PE=5 SV=2
A8MXE8	RAI1	68024220241271	250329.0,32772.0,34714.0,	327593827821899	28162.0,26473.0,24681.0,	0.948834	0.999394	0.385642	0.785452	30091.7	30978.7	105938	26438.7	1.02948	0.249567	Retinoic acid-induced protein 1 (Fragment) OS=Homo sapiens GN=RAI1 PE=1 SV=1
A8MXF6	RABL2B	3822122421	0.0,29681.0,18859.0,	8807929410329	7571.0,6428.0,11641.0,	0.435063	0.999394	0.472868	0.787032	20214	9476.67	16180	8546.67	0.468817	0.528224	Rab-like protein 2B OS=Homo sapiens GN=RABL2B PE=1 SV=1
A8MXP9	MATR3	2.25754e+20	8308266.0,8635191.0,4661743.0,	5.42078e+20	4660221.0,3249334.0,6558749.0,	0.929238	0.999394	0.215151	0.785452	5629174	5312706	7.20173e+06	4822768	0.943781	0.669668	Matrin-3 OS=Homo sapiens GN=MATR3 PE=1 SV=1
A8MXU7	BAD	36014747	0.0,2796.0,3993.0,	450141392656	3869.0,2862.0,2993.0,	0.574381	0.999394	0.498957	0.79742	2782.67	3765.33	2263	3241.33	1.35314	1.43232	Bcl2-associated agonist of cell death OS=Homo sapiens GN=BAD PE=1 SV=1
A8MXV4	NUDT19	7.92541e+16	2916734.0,115655.0,135001.0,	2.12251e+17	182468.0,179968.0,157315.0,	0.167486	0.999394	0.442998	0.785452	129563	204015	1.0558e+06	173250	1.57464	0.164094	Nucleoside diphosphate-linked moiety X motif 19 OS=Homo sapiens GN=NUDT19 PE=1 SV=1
A8MYQ9	RAB34	3551920415	0.0,27581.0,17171.0,	258412846824425	22214.0,19688.0,27527.0,	0.537802	0.999394	0.416414	0.785452	18644.7	26244.7	14917.3	23143	1.40762	1.55142	Ras-related protein Rab-34, isoform NARR OS=Homo sapiens GN=RAB34 PE=1 SV=2
A8MYR4	GTF2A2	8932307417764	32864.0,17918.0,14942.0,	137701994010997	11838.0,13791.0,12394.0,	0.900206	0.999394	0.236868	0.785452	13910.3	14902.3	21908	12674.3	1.07131	0.578525	Transcription initiation factor IIA subunit 2 OS=Homo sapiens GN=GTF2A2 PE=1 SV=1
A8MYT4	PIK3C3	6055834710	0.0,47027.0,29196.0,	182331508720003	15674.0,10433.0,22544.0,	0.509345	0.999394	0.575777	0.828969	31756	17774.3	25407.7	16217	0.559716	0.638272	Phosphatidylinositol 3-kinase OS=Homo sapiens GN=PIK3C3 PE=1 SV=2
A8MZB2	NAA20	4496620002	0.0,34918.0,16824.0,	157342225018511	13526.0,15388.0,20862.0,	0.849058	0.999394	0.954692	0.984921	21656	18831.7	17247.3	16592	0.869582	0.962004	N-acetyltransferase 5 (ARD1 homolog, S. cerevisiae), isoform CRA_a OS=Homo sapiens GN=NAA20 PE=1 SV=1
A8MZF9	DRG2	4671268279217470	171903.0,208335.0,182926.0,	1.06033e+16	91155.0,68378.0,127290.0,	0.550213	0.999394	0.0154655	0.529161	163473	105946	187721	95607.7	0.648093	0.509306	Developmentally-regulated GTP-binding protein 2 OS=Homo sapiens GN=DRG2 PE=1 SV=1
A9C4B9	TSEN34	4802308914238087	176725.0,239891.0,200268.0,	1.28587e+17	110544.0,88708.0,155098.0,	0.625739	0.999394	0.0312821	0.620456	183934	131487	205628	118117	0.714858	0.574419	tRNA-splicing endonuclease subunit Sen34 (Fragment) OS=Homo sapiens GN=TSEN34 PE=1 SV=2
A9Z1W1	PCDH15	29202941744125	107462.0,22844.0,37116.0,	506685163629172	43559.0,35713.0,32879.0,	0.277044	0.999394	0.554948	0.817876	25487.3	43825.3	55807.3	37383.7	1.71949	0.66987	Protocadherin-15 OS=Homo sapiens GN=PCDH15 PE=1 SV=2
A9Z1X7	SRRM1	6.32102e+18	2326272.0,1539335.0,2145988.0,	6.47187e+20	5563867.0,4391748.0,3966456.0,	0.0356912	0.999394	0.0167314	0.534604	1.53223e+06	5.44697e+06	2003865	4.64069e+06	3.55494	2.31587	Serine/arginine repetitive matrix protein 1 OS=Homo sapiens GN=SRRM1 PE=1 SV=1
B0QY34	CSNK1E	4879933162	0.0,37895.0,27894.0,	154951864514379	13321.0,12895.0,16206.0,	0.519863	0.999394	0.563531	0.823607	27320.3	16173	21929.7	14140.7	0.591977	0.644819	Casein kinase I isoform epsilon OS=Homo sapiens GN=CSNK1E PE=1 SV=1
B0QY35	CSNK1E	4879933162	0.0,37895.0,27894.0,	154951864514379	13321.0,12895.0,16206.0,	0.519863	0.999394	0.563531	0.823607	27320.3	16173	21929.7	14140.7	0.591977	0.644819	Casein kinase I isoform epsilon OS=Homo sapiens GN=CSNK1E PE=1 SV=1
B0QY36	CSNK1E	4879933162	0.0,37895.0,27894.0,	154951864514379	13321.0,12895.0,16206.0,	0.519863	0.999394	0.563531	0.823607	27320.3	16173	21929.7	14140.7	0.591977	0.644819	Casein kinase I isoform epsilon (Fragment) OS=Homo sapiens GN=CSNK1E PE=1 SV=1
B0QY89	EIF3L	4.75024e+18	1748184.0,3097822.0,1578290.0,	1.02502e+19	881207.0,658644.0,1411838.0,	0.514816	0.999394	0.12247	0.750383	1.97098e+06	1.07666e+06	2141432	983896	0.546256	0.459457	Eukaryotic translation initiation factor 3 subunit L OS=Homo sapiens GN=EIF3L PE=1 SV=1
B0QYK0	EWSR1	2.08592e+18	767657.0,1937851.0,2253199.0,	3.83724e+20	3298876.0,2938368.0,2981589.0,	0.152748	0.999394	0.080175	0.671136	1731647	3577026	1.6529e+06	3.07294e+06	2.06568	1.85912	RNA-binding protein EWS OS=Homo sapiens GN=EWSR1 PE=1 SV=1
B0QYW5	SLC25A17	19878872975	0.0,154372.0,61384.0,	472193248369909	40594.0,22466.0,78792.0,	0.557742	0.999394	0.648068	0.862274	90587.7	49870.3	71918.7	47284	0.55052	0.657465	Peroxisomal membrane protein PMP34 OS=Homo sapiens GN=SLC25A17 PE=1 SV=1
B0QZ18	CPNE1	2564321634	0.0,19913.0,18196.0,	172982233010810	14871.0,15444.0,12182.0,	0.911432	0.999394	0.840774	0.947785	15759	16812.7	12703	14165.7	1.06686	1.11514	Copine-1 OS=Homo sapiens GN=CPNE1 PE=1 SV=1
B0QZ40	COMMD6	244110068176048	89834.0,78185.0,63968.0,	451015079543513	38773.0,35131.0,49042.0,	0.697664	0.999394	0.0219572	0.581811	59723.3	46469.7	77329	40982	0.778082	0.529969	COMM domain-containing protein 6 OS=Homo sapiens GN=COMMD6 PE=1 SV=1
B0QZ65	GAPVD1	6697396035754	24620.0,57434.0,30074.0,	161181281920191	13856.0,8865.0,22756.0,	0.436656	0.999394	0.148053	0.76791	36794.3	16376	37376	15159	0.445069	0.405581	GTPase-activating protein and VPS9 domain-containing protein 1 OS=Homo sapiens GN=GAPVD1 PE=1 SV=1
B0QZ88	SMYD3	836419072184572	307815.0,148107.0,71139.0,	544329154689674	46795.0,63316.0,101069.0,	0.793436	0.999394	0.267394	0.785452	94552.3	78550.7	175687	70393.3	0.830764	0.400675	Histone-lysine N-methyltransferase SMYD3 OS=Homo sapiens GN=SMYD3 PE=1 SV=1
B0S8I6	FAM50A	1446411685	0.0,11232.0,9829.0,	852673225087	7329.0,5064.0,5733.0,	0.735871	0.999394	0.809592	0.940719	8716.33	6978.33	7020.33	6042	0.800604	0.860643	Protein FAM50A (Fragment) OS=Homo sapiens GN=FAM50A PE=1 SV=1
B0V3J0	TSEN34	4802308914238087	176725.0,239891.0,200268.0,	1.28587e+17	110544.0,88708.0,155098.0,	0.625739	0.999394	0.0312821	0.620456	183934	131487	205628	118117	0.714858	0.574419	tRNA-splicing endonuclease subunit Sen34 (Fragment) OS=Homo sapiens GN=TSEN34 PE=1 SV=1
B0YIW2	APOC3	24601749	0.0,1909.0,1471.0,	11861111527354	10196.0,7712.0,8288.0,	0.0115292	0.999394	0.00169942	0.435484	1403	10122.3	1126.67	8732	7.21478	7.7503	Apolipoprotein C-III OS=Homo sapiens GN=APOC3 PE=1 SV=1
B0YIW6	ARCN1	5615814261458139	206643.0,632326.0,385366.0,	2.40161e+17	206464.0,156665.0,291317.0,	0.513521	0.999394	0.25991	0.785452	426005	241719	408112	218149	0.567408	0.534532	Archain 1, isoform CRA_a OS=Homo sapiens GN=ARCN1 PE=1 SV=1
B1AHD1	SNU13	8409403975338124	309471.0,313712.0,284417.0,	3.85914e+17	331767.0,361983.0,354869.0,	0.333597	0.999394	0.0219578	0.581811	250169	408049	302533	349540	1.63109	1.15538	NHP2-like protein 1 OS=Homo sapiens GN=SNU13 PE=1 SV=1
B1AHE4	ATXN10	396513811089973	145921.0,107251.0,75681.0,	494944780453584	42549.0,33062.0,60392.0,	0.56183	0.999394	0.0716604	0.669288	77349.3	50294	109618	45334.3	0.650219	0.413568	Ataxin-10 (Fragment) OS=Homo sapiens GN=ATXN10 PE=1 SV=1
B1AHR1	SEPT3	1268130349124872	46665.0,101224.0,105037.0,	8457811592966126	72710.0,80179.0,74527.0,	0.945253	0.999394	0.697035	0.885763	85496.3	88877.7	84308.7	75805.3	1.03955	0.89914	Neuronal-specific septin-3 OS=Homo sapiens GN=SEPT3 PE=1 SV=1
B1AJQ6	STX12	3852154808104676	141761.0,120214.0,88047.0,	2.02735e+17	174288.0,176425.0,175369.0,	0.10328	0.999394	0.0637855	0.650614	87778.7	204473	116674	175361	2.32942	1.503	Syntaxin-12 (Fragment) OS=Homo sapiens GN=STX12 PE=1 SV=2
B1AJY5	PSMD10	4163245063189387	153208.0,190308.0,159305.0,	1.09948e+16	94522.0,89514.0,110029.0,	0.688537	0.999394	0.0121595	0.525973	146204	112332	167607	98021.7	0.76832	0.58483	26S proteasome non-ATPase regulatory subunit 10 OS=Homo sapiens GN=PSMD10 PE=1 SV=1
B1AJY7	PSMD10	4163245063189387	153208.0,190308.0,159305.0,	1.09948e+16	94522.0,89514.0,110029.0,	0.688537	0.999394	0.0121595	0.525973	146204	112332	167607	98021.7	0.76832	0.58483	26S proteasome non-ATPase regulatory subunit 10 OS=Homo sapiens GN=PSMD10 PE=1 SV=1
B1AK87	CAPZB	3.35517e+18	1234754.0,5806008.0,6358462.0,	4.77037e+20	4101086.0,3269385.0,4574408.0,	0.858796	0.999394	0.79625	0.934652	5023063	4518686	4466408	3.98163e+06	0.899588	0.891461	Capping protein (Actin filament) muscle Z-line, beta, isoform CRA_a OS=Homo sapiens GN=CAPZB PE=1 SV=1
B1AK88	CAPZB	3.35517e+18	1234754.0,5806008.0,6358462.0,	4.77037e+20	4101086.0,3269385.0,4574408.0,	0.858796	0.999394	0.79625	0.934652	5023063	4518686	4466408	3.98163e+06	0.899588	0.891461	Capping protein (Actin filament) muscle Z-line, beta, isoform CRA_d OS=Homo sapiens GN=CAPZB PE=1 SV=1
B1AKC9	EPHB2	2259916058	0.0,17548.0,13506.0,	224482579419931	19298.0,17838.0,22462.0,	0.277942	0.999394	0.20975	0.785452	12885.7	22724.3	10351.3	19866	1.76354	1.91917	Ephrin type-B receptor 2 OS=Homo sapiens GN=EPHB2 PE=1 SV=1
B1AKJ5	NRDC	1.66519e+19	6128290.0,1849475.0,2123384.0,	1.45695e+20	1252527.0,1444099.0,1378455.0,	0.909343	0.999394	0.283406	0.785452	1.69083e+06	1.58932e+06	3.36705e+06	1.35836e+06	0.939963	0.403427	Nardilysin OS=Homo sapiens GN=NRDC PE=1 SV=1
B1AKL4	EIF4ENIF1	4298245107	0.0,33378.0,37941.0,	328104354923422	28206.0,30119.0,26398.0,	0.823288	0.999394	0.745041	0.910356	29363	33260.3	23773	28241	1.13273	1.18794	Eukaryotic translation initiation factor 4E transporter OS=Homo sapiens GN=EIF4ENIF1 PE=1 SV=1
B1AKN5	NFIA	8261528	0.0,641.0,1285.0,	17557720	1508.0,533.0,0.0,	0.935907	0.999394	0.95028	0.983052	784.667	842.333	642	680.333	1.07349	1.05971	Nuclear factor 1 OS=Homo sapiens GN=NFIA PE=1 SV=1
B1AKN7	NFIA	8261528	0.0,641.0,1285.0,	17557720	1508.0,533.0,0.0,	0.935907	0.999394	0.95028	0.983052	784.667	842.333	642	680.333	1.07349	1.05971	Nuclear factor 1 OS=Homo sapiens GN=NFIA PE=1 SV=1
B1AKN8	NFIA	8261528	0.0,641.0,1285.0,	17557720	1508.0,533.0,0.0,	0.935907	0.999394	0.95028	0.983052	784.667	842.333	642	680.333	1.07349	1.05971	Nuclear factor 1 OS=Homo sapiens GN=NFIA PE=1 SV=1
B1AKR6	DYNLRB1	7.73651e+18	2847213.0,1044984.0,1401893.0,	1.22496e+19	1053094.0,975762.0,933516.0,	0.826949	0.999394	0.293573	0.785452	1029875	1.15467e+06	1.7647e+06	987457	1.12118	0.559562	Dynein light chain roadblock-type 1 OS=Homo sapiens GN=DYNLRB1 PE=1 SV=1
B1AKV2	UQCC1	12499870886	0.0,97068.0,59626.0,	565584275951540	48622.0,29573.0,58088.0,	0.719345	0.999394	0.836065	0.946652	65294.7	50285.7	52231.3	45427.7	0.770134	0.86974	Ubiquinol-cytochrome-c reductase complex assembly factor 1 OS=Homo sapiens GN=UQCC1 PE=1 SV=1
B1AKV3	UQCC1	12499870886	0.0,97068.0,59626.0,	565584275951540	48622.0,29573.0,58088.0,	0.719345	0.999394	0.836065	0.946652	65294.7	50285.7	52231.3	45427.7	0.770134	0.86974	Ubiquinol-cytochrome-c reductase complex assembly factor 1 (Fragment) OS=Homo sapiens GN=UQCC1 PE=1 SV=1
B1AKV4	UQCC1	12499870886	0.0,97068.0,59626.0,	565584275951540	48622.0,29573.0,58088.0,	0.719345	0.999394	0.836065	0.946652	65294.7	50285.7	52231.3	45427.7	0.770134	0.86974	Ubiquinol-cytochrome-c reductase complex assembly factor 1 OS=Homo sapiens GN=UQCC1 PE=1 SV=1
B1AKV6	UQCC1	12499870886	0.0,97068.0,59626.0,	565584275951540	48622.0,29573.0,58088.0,	0.719345	0.999394	0.836065	0.946652	65294.7	50285.7	52231.3	45427.7	0.770134	0.86974	Ubiquinol-cytochrome-c reductase complex assembly factor 1 (Fragment) OS=Homo sapiens GN=UQCC1 PE=1 SV=1
B1ALD5	SLC9A1	2382418952	0.0,18500.0,15941.0,	183512029317019	15776.0,14035.0,19181.0,	0.615387	0.999394	0.493629	0.794547	14258.7	18554.3	11480.3	16330.7	1.30127	1.42249	Sodium/hydrogen exchanger 1 (Fragment) OS=Homo sapiens GN=SLC9A1 PE=1 SV=2
B1ALH6	PHYH	9262754382	0.0,71931.0,45744.0,	456073800458207	39208.0,26285.0,65603.0,	0.955123	0.999394	0.86359	0.956918	49003	47272.7	39225	43698.7	0.964689	1.11405	Phytanoyl-CoA dioxygenase, peroxisomal OS=Homo sapiens GN=PHYH PE=1 SV=1
B1ALM5	TMEM9	274011106887769	100838.0,86251.0,73827.0,	1.13064e+17	97200.0,103880.0,131425.0,	0.205482	0.999394	0.14758	0.76791	67192.3	126622	86972	110835	1.88448	1.27438	Transmembrane protein 9 OS=Homo sapiens GN=TMEM9 PE=1 SV=1
B1ALY0	PALM2-AKAP2	28361320716452	104371.0,10255.0,13838.0,	198112797714646	17030.0,19349.0,16506.0,	0.152308	0.999394	0.499267	0.79742	10831.7	20811.3	42821.3	17628.3	1.92134	0.411672	Protein PALM2-AKAP2 (Fragment) OS=Homo sapiens GN=PALM2-AKAP2 PE=1 SV=1
B1AMS2	SEPT6	3.26714e+19	1.202385E7,1265940.0,1488964.0,	1.61138e+20	1385296.0,1378063.0,1403903.0,	0.517271	0.999394	0.423977	0.785452	1242341	1616487	4.92625e+06	1.38909e+06	1.30116	0.281977	Septin 6, isoform CRA_b OS=Homo sapiens GN=SEPT6 PE=1 SV=1
B1AMU7	EXOSC1	3144319554207625	115706.0,248155.0,174646.0,	2.29611e+17	197396.0,114154.0,215567.0,	0.861425	0.999394	0.942597	0.981856	176774	195308	179502	175706	1.10484	0.978849	Exosome complex component CSL4 (Fragment) OS=Homo sapiens GN=EXOSC1 PE=1 SV=2
B1ANG9	GUK1	913611615391413	336226.0,90199.0,76891.0,	1.22768e+16	105543.0,108021.0,87912.0,	0.309035	0.999394	0.508825	0.801997	72234	118984	167772	100492	1.64721	0.59898	Guanylate kinase OS=Homo sapiens GN=GUK1 PE=1 SV=2
B1ANH0	GUK1	913611615391413	336226.0,90199.0,76891.0,	1.22768e+16	105543.0,108021.0,87912.0,	0.309035	0.999394	0.508825	0.801997	72234	118984	167772	100492	1.64721	0.59898	Guanylate kinase (Fragment) OS=Homo sapiens GN=GUK1 PE=1 SV=1
B1ANH2	GUK1	913611615391413	336226.0,90199.0,76891.0,	1.22768e+16	105543.0,108021.0,87912.0,	0.309035	0.999394	0.508825	0.801997	72234	118984	167772	100492	1.64721	0.59898	Guanylate kinase (Fragment) OS=Homo sapiens GN=GUK1 PE=1 SV=1
B1ANH5	GUK1	913611615391413	336226.0,90199.0,76891.0,	1.22768e+16	105543.0,108021.0,87912.0,	0.309035	0.999394	0.508825	0.801997	72234	118984	167772	100492	1.64721	0.59898	Guanylate kinase OS=Homo sapiens GN=GUK1 PE=1 SV=1
B1ANM7	FAF1	12587578829	0.0,97750.0,66308.0,	394652927332212	33928.0,20246.0,36305.0,	0.445861	0.999394	0.485515	0.791726	68234.7	33650	54686	30159.7	0.493151	0.551506	FAS-associated factor 1 OS=Homo sapiens GN=FAF1 PE=1 SV=1
B1APR7	EYA3	2803612780	0.0,21771.0,10750.0,	678153345316	5829.0,3689.0,5991.0,	0.437668	0.999394	0.462574	0.785452	13605.3	5810.33	10840.3	5169.67	0.427063	0.476892	Eyes absent homolog OS=Homo sapiens GN=EYA3 PE=1 SV=1
B1B1F5	C16orf35	642714877484938	236528.0,115533.0,71446.0,	298093159640292	25626.0,21853.0,45412.0,	0.378768	0.999394	0.152444	0.769908	80046.3	33899	141169	30963.7	0.423492	0.219338	Chromosome 16 open reading frame 35 (Fragment) OS=Homo sapiens GN=C16orf35 PE=1 SV=1
B1PBA3	SMPD4	234620457493519	86338.0,158865.0,78664.0,	526754879757647	45284.0,33749.0,64972.0,	0.505097	0.999394	0.131777	0.756672	100146	53039.7	107956	48001.7	0.529622	0.444642	SKNY protein OS=Homo sapiens GN=SMPD4 PE=1 SV=1
B1PS43	MYH11	5.31083e+18	1954497.0,2672594.0,2789351.0,	3.07733e+20	2645574.0,2013913.0,2710980.0,	0.683135	0.999394	0.966539	0.987737	2.27024e+06	2.79816e+06	2.47215e+06	2.45682e+06	1.23254	0.993801	Myosin heavy chain 11 smooth muscle isoform OS=Homo sapiens GN=MYH11 PE=1 SV=1
B2R4S9	HIST1H2BG	3.28078e+24	1.20740288E8,1.24198512E8,1.67447683E8,	1.78822e+26	1.53733914E8,1.59510191E8,1.23146964E8,	0.503273	0.999394	0.69375	0.884083	1.2075994766666667E8	1.7290368266666666E8	1.37462161E8	1.4546368966666666E8	1.4318	1.05821	Histone H2B OS=Homo sapiens GN=HIST1H2BG PE=2 SV=1
B2R5W2	HNRNPC	1.98281e+22	7.2972009E7,3.1502236E7,2.3278656E7,	5.79218e+23	4.9795365E7,5.2780912E7,4.3107809E7,	0.09713	0.999394	0.737037	0.907203	2.3407763666666668E7	5.7494045333333336E7	4.2584300333333336E7	4.8561362E7	2.4562	1.14036	Heterogeneous nuclear ribonucleoproteins C1/C2 OS=Homo sapiens GN=HNRNPC PE=1 SV=1
B2WTI3	JMJD6	7.03639e+17	2589526.0,712813.0,1013681.0,	6.70846e+17	576725.0,656967.0,620787.0,	0.9854	0.999394	0.293876	0.785452	731119	723837	1.43867e+06	618160	0.990039	0.429673	Bifunctional arginine demethylase and lysyl-hydroxylase JMJD6 OS=Homo sapiens GN=JMJD6 PE=1 SV=1
B2WTI4	JMJD6	7.03639e+17	2589526.0,712813.0,1013681.0,	6.70846e+17	576725.0,656967.0,620787.0,	0.9854	0.999394	0.293876	0.785452	731119	723837	1.43867e+06	618160	0.990039	0.429673	Bifunctional arginine demethylase and lysyl-hydroxylase JMJD6 OS=Homo sapiens GN=JMJD6 PE=1 SV=1
B3KNS4	ERVK3-1	26828385584664	98703.0,65116.0,71214.0,	805929378447970	69283.0,64862.0,54064.0,	0.614916	0.999394	0.268313	0.785452	57067	74115.3	78344.3	62736.3	1.29874	0.800777	HCG2043597, isoform CRA_a OS=Homo sapiens GN=ERVK3-1 PE=1 SV=1
B3KQ30	ISCU	5453344554396727	200683.0,267569.0,333712.0,	4.65497e+17	400187.0,419947.0,347586.0,	0.239026	0.999394	0.0659998	0.650614	248911	460357	267321	389240	1.84948	1.45608	Iron-sulfur cluster assembly enzyme ISCU, mitochondrial OS=Homo sapiens GN=ISCU PE=1 SV=1
B3KQH5	INTS6	148614471763296	54688.0,112381.0,53242.0,	362463893734483	31160.0,26930.0,38864.0,	0.506588	0.999394	0.165533	0.78236	69833	36555.3	73437	32318	0.523468	0.440078	Integrator complex subunit 6 OS=Homo sapiens GN=INTS6 PE=1 SV=1
B3KR49	MAPK3	2735337949249240	100654.0,262440.0,209651.0,	1.37564e+17	118263.0,70522.0,155688.0,	0.554332	0.999394	0.25104	0.785452	196641	125888	190915	114824	0.640191	0.601442	Mitogen-activated protein kinase 3 OS=Homo sapiens GN=MAPK3 PE=1 SV=1
B3KR61	NDUFAF5	1.26474e+16	465438.0,319962.0,287288.0,	4.93657e+17	424395.0,514619.0,412366.0,	0.168266	0.999394	0.233501	0.785452	255402	534529	357563	450460	2.0929	1.25981	HCG1811060, isoform CRA_c OS=Homo sapiens GN=NDUFAF5 PE=1 SV=1
B3KS98	EIF3H	5.02572e+18	1849574.0,1219435.0,860241.0,	7.43037e+17	638785.0,358752.0,795021.0,	0.664042	0.999394	0.117597	0.743944	881079	655711	1309750	597519	0.744214	0.456209	Eukaryotic translation initiation factor 3 subunit H OS=Homo sapiens GN=EIF3H PE=1 SV=1
B3KT28	FAF1	12587578829	0.0,97750.0,66308.0,	394652927332212	33928.0,20246.0,36305.0,	0.445861	0.999394	0.485515	0.791726	68234.7	33650	54686	30159.7	0.493151	0.551506	FAS-associated factor 1 OS=Homo sapiens GN=FAF1 PE=1 SV=1
B3KTM8	MORF4L1	148711195466914	54725.0,86938.0,56285.0,	570113072153376	49012.0,21247.0,60157.0,	0.726932	0.999394	0.223514	0.785452	60118.3	47036	65982.7	43472	0.78239	0.65884	Mortality factor 4-like protein 1 OS=Homo sapiens GN=MORF4L1 PE=1 SV=1
B3KVZ3	CENPH	76416297	0.0,5933.0,5296.0,	583269345836	5013.0,4795.0,6577.0,	0.578469	0.999394	0.461296	0.785452	4646	6200.67	3743	5461.67	1.33462	1.45917	Centromere protein H OS=Homo sapiens GN=CENPH PE=1 SV=1
B3KY49	FAM11A	23766280645161	87442.0,48773.0,37987.0,	638537067645662	54894.0,48882.0,51464.0,	0.326249	0.999394	0.715491	0.893727	36781	60063.7	58067.3	51746.7	1.63301	0.891149	Family with sequence similarity 11, member A, isoform CRA_a OS=Homo sapiens GN=FAM11A PE=2 SV=1
B4DDF4	CNN2	1.66114e+18	611320.0,3012482.0,2918132.0,	1.49848e+20	1288241.0,1260473.0,1756749.0,	0.568923	0.999394	0.443883	0.785452	2.455e+06	1626541	2.18064e+06	1.43515e+06	0.662541	0.658133	Calponin OS=Homo sapiens GN=CNN2 PE=1 SV=1
B4DF77	PACS1	35671737	0.0,2770.0,1461.0,	23079642123	1983.0,666.0,2392.0,	0.980384	0.999394	0.793492	0.93357	1768	1798	1410.33	1680.33	1.01697	1.19144	Phosphofurin acidic cluster sorting protein 1 OS=Homo sapiens GN=PACS1 PE=1 SV=1
B4DFA5	ORAOV1	3563629365	0.0,27673.0,24700.0,	627694225911	5395.0,6516.0,6662.0,	0.318164	0.999394	0.327573	0.785452	21667	7203	17457.7	6191	0.332441	0.354629	Oral cancer-overexpressed protein 1 OS=Homo sapiens GN=ORAOV1 PE=1 SV=1
B4DGD8	GAPVD1	6697396035754	24620.0,57434.0,30074.0,	161181281920191	13856.0,8865.0,22756.0,	0.436656	0.999394	0.148053	0.76791	36794.3	16376	37376	15159	0.445069	0.405581	GTPase-activating protein and VPS9 domain-containing protein 1 OS=Homo sapiens GN=GAPVD1 PE=1 SV=1
B4DGG1		6803152017923	25025.0,24475.0,15075.0,	332444606232978	28578.0,31857.0,37167.0,	0.131274	0.999394	0.0580003	0.650614	16707.7	37428	21525	32534	2.24017	1.51145	Uncharacterized protein OS=Homo sapiens PE=2 SV=1
B4DGM3	SMARCE1	8320972682905580	306194.0,755345.0,761732.0,	1.24083e+19	1066734.0,1125265.0,1079198.0,	0.166264	0.999394	0.0833302	0.680783	628861	1.27511e+06	607757	1090399	2.02765	1.79414	SWI/SNF-related matrix-associated actin-dependent regulator of chromatin subfamily E member 1 OS=Homo sapiens GN=SMARCE1 PE=1 SV=1
B4DGU4	CTNNB1	2695215563	0.0,20930.0,13091.0,	157371230515225	13529.0,8510.0,17159.0,	0.977432	0.999394	0.81267	0.941239	14171.7	14422.3	11340.3	13066	1.01769	1.15217	Catenin beta-1 OS=Homo sapiens GN=CTNNB1 PE=1 SV=1
B4DGY6	NDFIP2	20841580	0.0,1618.0,1329.0,	471553913124	4052.0,3727.0,3520.0,	0.0258307	0.999394	0.0225522	0.581811	1221.33	4410	982.333	3766.33	3.61081	3.83407	NEDD4 family-interacting protein 2 OS=Homo sapiens GN=NDFIP2 PE=1 SV=1
B4DHE8	MSI2	46283242720989	170321.0,25181.0,17654.0,	223342886219579	19200.0,19961.0,22066.0,	0.659598	0.999394	0.415279	0.785452	19348	23591.7	71052	20409	1.21933	0.28724	RNA-binding protein Musashi homolog 2 OS=Homo sapiens GN=MSI2 PE=1 SV=1
B4DHR0	RABEP2	29891322	0.0,2321.0,1112.0,	149132871557	1281.0,2273.0,1754.0,	0.558398	0.999394	0.460355	0.785452	1437	2111.67	1144.33	1769.33	1.4695	1.54617	Rab GTPase-binding effector protein 2 OS=Homo sapiens GN=RABEP2 PE=1 SV=1
B4DJ07	EXOC7	8329940649484	30619.0,77195.0,41624.0,	194492147624483	16720.0,14853.0,27594.0,	0.42748	0.999394	0.157807	0.781038	49907.3	21802.7	49812.7	19722.3	0.436863	0.39593	Exocyst complex component 7 OS=Homo sapiens GN=EXOC7 PE=1 SV=1
B4DJL6	VWA9	3822259600174147	140658.0,201595.0,146485.0,	1.26698e+17	108921.0,100637.0,128222.0,	0.840913	0.999394	0.106887	0.723129	145856	128657	162913	112593	0.882078	0.691127	cDNA FLJ55475 OS=Homo sapiens GN=VWA9 PE=1 SV=1
B4DJV2	CS	3.1196e+19	1.1480818E7,6243493.0,5725639.0,	1.16799e+22	1.0041235E7,1.2166047E7,9633340.0,	0.10282	0.999394	0.26536	0.785452	5.0529e+06	1.2605789666666666E7	7816650	1.0613540666666666E7	2.49476	1.35781	Citrate synthase OS=Homo sapiens GN=CS PE=1 SV=1
B4DJV5	PWP1	3949374862166455	145331.0,291103.0,140012.0,	1.15665e+17	99434.0,149977.0,119180.0,	0.777464	0.999394	0.294589	0.785452	181755	146086	192149	122864	0.803751	0.63942	Periodic tryptophan protein 1 homolog OS=Homo sapiens GN=PWP1 PE=1 SV=1
B4DK25	ATE1	3432351382	0.0,26654.0,43220.0,	253753521322316	21814.0,24354.0,25151.0,	0.957152	0.999394	0.973003	0.989499	28568.3	27634.7	23291.3	23773	0.967318	1.02068	Arginyl-tRNA--protein transferase 1 OS=Homo sapiens GN=ATE1 PE=1 SV=1
B4DKA4	ELP3	8.01623e+16	2950152.0,234446.0,223584.0,	1.36127e+17	117025.0,121349.0,140010.0,	0.412728	0.999394	0.381403	0.785452	215957	145269	1.13606e+06	126128	0.672677	0.111022	Elongator complex protein 3 OS=Homo sapiens GN=ELP3 PE=1 SV=1
B4DKB2	ECE1	5323179572135869	195897.0,139447.0,114284.0,	2.50559e+17	215403.0,200615.0,224064.0,	0.0988628	0.999394	0.109883	0.733845	106921	246475	149876	213361	2.3052	1.42358	Endothelin-converting enzyme 1 OS=Homo sapiens GN=ECE1 PE=1 SV=1
B4DL54	CHURC1-FNTB	99034105020	0.0,76905.0,88339.0,	440055355335857	37829.0,37038.0,40412.0,	0.562027	0.999394	0.609267	0.839104	68018	44471.7	55081.3	38426.3	0.653822	0.697629	Protein CHURC1-FNTB OS=Homo sapiens GN=CHURC1-FNTB PE=2 SV=1
B4DLN1		7.62093e+18	2804669.0,2194213.0,2412254.0,	5.58144e+20	4798368.0,3956915.0,3547780.0,	0.0814841	0.999394	0.030257	0.620456	1923169	4816765	2.47038e+06	4101021	2.5046	1.66008	Uncharacterized protein OS=Homo sapiens PE=2 SV=1
B4DNC9	ISCU	5453344554396727	200683.0,267569.0,333712.0,	4.65497e+17	400187.0,419947.0,347586.0,	0.239026	0.999394	0.0659998	0.650614	248911	460357	267321	389240	1.84948	1.45608	Iron-sulfur cluster assembly enzyme ISCU, mitochondrial OS=Homo sapiens GN=ISCU PE=1 SV=1
B4DP31	PRPSAP1	3.04278e+16	1119784.0,609152.0,566596.0,	4.55051e+17	391205.0,380664.0,325737.0,	0.814249	0.999394	0.152031	0.769695	496145	431482	765177	365869	0.86967	0.478149	Phosphoribosyl pyrophosphate synthase-associated protein 1 OS=Homo sapiens GN=PRPSAP1 PE=1 SV=1
B4DQI4	ABHD14B	1.76128e+16	648162.0,586521.0,678885.0,	4.56504e+17	392452.0,403886.0,381216.0,	0.820711	0.999394	0.00897444	0.523752	526657	459567	637856	392518	0.872612	0.615371	Protein ABHD14B OS=Homo sapiens GN=ABHD14B PE=1 SV=1
B4DR12	MGRN1	20849090043426	76696.0,70590.0,36528.0,	598288224642848	51434.0,56884.0,48292.0,	0.608274	0.999394	0.545766	0.813348	45470	61640.7	61271.3	52203.3	1.35563	0.852003	E3 ubiquitin-protein ligase MGRN1 OS=Homo sapiens GN=MGRN1 PE=1 SV=1
B4DR61	SEC61A1	6.89711e+16	253825.0,840302.0,430096.0,	3.94441e+17	339097.0,242445.0,542378.0,	0.727796	0.999394	0.543225	0.813348	533430	408738	508074	374640	0.766244	0.737372	Protein transport protein Sec61 subunit alpha isoform 1 OS=Homo sapiens GN=SEC61A1 PE=1 SV=1
B4DRN8	ZDHHC20	16718413161777	61496.0,65332.0,51964.0,	1.23776e+16	106409.0,91481.0,98561.0,	0.0996559	0.999394	0.00265973	0.435484	49193	114499	59597.3	98817	2.32754	1.65808	Palmitoyltransferase OS=Homo sapiens GN=ZDHHC20 PE=1 SV=1
B4DSN5	PTPN1	1624278470115746	59766.0,216249.0,97358.0,	709605945689272	61003.0,41121.0,100614.0,	0.541433	0.999394	0.353537	0.785452	131947	73229.3	124458	67579.3	0.554992	0.542991	Tyrosine-protein phosphatase non-receptor type OS=Homo sapiens GN=PTPN1 PE=1 SV=1
B4DSP0	PEG10	12789771234	0.0,99318.0,59917.0,	570117220169242	49010.0,49933.0,78036.0,	0.995706	0.999394	0.860844	0.956918	66377	66151.3	53078.3	58993	0.9966	1.11143	HCG1642748, isoform CRA_b OS=Homo sapiens GN=PEG10 PE=1 SV=1
B4DTR1	ERBB2	1.24612e+16	458594.0,185464.0,161231.0,	2.09722e+17	180297.0,185195.0,186423.0,	0.446169	0.999394	0.469157	0.787032	147655	214297	268430	183972	1.45134	0.685363	Receptor protein-tyrosine kinase OS=Homo sapiens GN=ERBB2 PE=1 SV=1
B4DUA7	IXL	420486677662220	1547466.0,51856.0,52337.0,	386066961631751	33189.0,48149.0,35785.0,	0.504063	0.999394	0.4127	0.785452	57014.7	46657.7	550553	39041	0.818345	0.0709123	Intersex-like (Drosophila) OS=Homo sapiens GN=IXL PE=1 SV=1
B4DUC8	MTAP	4772426490491270	175619.0,331192.0,413233.0,	3.42207e+17	294192.0,321056.0,247270.0,	0.851614	0.999394	0.813689	0.941405	307511	341935	306681	287506	1.11195	0.937475	S-methyl-5'-thioadenosine phosphorylase OS=Homo sapiens GN=MTAP PE=1 SV=1
B4DUD2	TMBIM1	21801617	0.0,1692.0,1360.0,	711528534593	6116.0,1973.0,5176.0,	0.0819359	0.999394	0.0976684	0.716612	1265.67	4853.67	1017.33	4421.67	3.83487	4.34633	Protein lifeguard 3 OS=Homo sapiens GN=TMBIM1 PE=1 SV=1
B4DUT8	CNN2	1.66114e+18	611320.0,3012482.0,2918132.0,	1.49848e+20	1288241.0,1260473.0,1756749.0,	0.568923	0.999394	0.443883	0.785452	2.455e+06	1626541	2.18064e+06	1.43515e+06	0.662541	0.658133	Calponin OS=Homo sapiens GN=CNN2 PE=1 SV=1
B4DVT3	VWA9	3822259600174147	140658.0,201595.0,146485.0,	1.26698e+17	108921.0,100637.0,128222.0,	0.840913	0.999394	0.106887	0.723129	145856	128657	162913	112593	0.882078	0.691127	cDNA FLJ50705 OS=Homo sapiens GN=VWA9 PE=1 SV=1
B4DWA1	BAIAP2	47465224	0.0,3685.0,4394.0,	304827251292	2620.0,1884.0,1456.0,	0.627524	0.999394	0.65986	0.863267	3323.33	2355	2693	1986.67	0.708626	0.737715	Brain-specific angiogenesis inhibitor 1-associated protein 2 OS=Homo sapiens GN=BAIAP2 PE=1 SV=1
B4DXW1	ACTR3	1.08376e+19	3988491.0,2604720.0,3624662.0,	2.63552e+20	2265747.0,2461970.0,2085327.0,	0.951485	0.999394	0.102997	0.722068	2590548	2.68179e+06	3.40596e+06	2.27101e+06	1.03522	0.666777	Actin-related protein 3 OS=Homo sapiens GN=ACTR3 PE=1 SV=1
B4DXZ6	FXR1	1.08402e+18	398936.0,1764278.0,968994.0,	6.76132e+17	581265.0,472825.0,1034053.0,	0.615261	0.999394	0.484374	0.791207	1144904	759082	1.04407e+06	696048	0.663009	0.666668	Fragile X mental retardation syndrome-related protein 1 OS=Homo sapiens GN=FXR1 PE=1 SV=1
B4DY09	ILF2	2.79163e+21	1.0273848E7,1.2834813E7,9095024.0,	1.18843e+23	1.0216892E7,7924038.0,1.2550293E7,	0.67853	0.999394	0.786024	0.931117	9.20641e+06	1.1492154333333334E7	1.0734561666666666E7	1.0230407666666666E7	1.24828	0.953035	Interleukin enhancer-binding factor 2 OS=Homo sapiens GN=ILF2 PE=1 SV=1
B4DZ60	AMD1	5912968441	0.0,45917.0,57570.0,	158381732611840	13615.0,11983.0,13344.0,	0.327549	0.999394	0.345452	0.785452	42523.3	15001.3	34495.7	12980.7	0.352779	0.376298	S-adenosylmethionine decarboxylase proenzyme OS=Homo sapiens GN=AMD1 PE=1 SV=1
B4DZ84	MPP2	1132411647184863	416750.0,90447.0,71383.0,	7932210578772280	68193.0,73166.0,81464.0,	0.686727	0.999394	0.400953	0.785452	70886	85796.3	192860	74274.3	1.21034	0.38512	MAGUK p55 subfamily member 2 OS=Homo sapiens GN=MPP2 PE=1 SV=1
B4DZG1	MTF2	46962046	0.0,3646.0,1721.0,	331124231092	2846.0,1675.0,1230.0,	0.986375	0.999394	0.919426	0.973705	2247.33	2275.33	1789	1917	1.01246	1.07155	Metal response element binding transcription factor 2, isoform CRA_c OS=Homo sapiens GN=MTF2 PE=1 SV=1
B4DZS0	DFFB	84122101835	0.0,65326.0,85659.0,	404724323336965	34793.0,29900.0,41661.0,	0.560243	0.999394	0.624017	0.847589	61985.7	40223.3	50328.3	35451.3	0.648913	0.704401	DNA fragmentation factor subunit beta OS=Homo sapiens GN=DFFB PE=1 SV=1
B4E0K5	MAPK14	1906149773133685	70145.0,116307.0,112449.0,	626456158250566	53854.0,42591.0,56991.0,	0.514082	0.999394	0.0715107	0.669288	95121.3	58264.3	99633.7	51145.3	0.612526	0.513334	Mitogen-activated protein kinase OS=Homo sapiens GN=MAPK14 PE=1 SV=1
B4E0K6	VARS2	4169822067	0.0,32381.0,18561.0,	263961735620332	22692.0,12004.0,22915.0,	0.993842	0.999394	0.841252	0.947785	21255	21361.3	16980.7	19203.7	1.005	1.13091	Valine--tRNA ligase, mitochondrial OS=Homo sapiens GN=VARS2 PE=1 SV=1
B4E0P2	GATB	686211248246852	252537.0,87349.0,39410.0,	444085777665623	38177.0,39960.0,73962.0,	0.987806	0.999394	0.361345	0.785452	55398.7	55935.7	126432	50699.7	1.00969	0.401003	Glutamyl-tRNA(Gln) amidotransferase subunit B, mitochondrial OS=Homo sapiens GN=GATB PE=1 SV=1
B4E0Y9	STK26	1.16428e+16	428452.0,583336.0,373149.0,	2.76957e+17	238099.0,189041.0,333205.0,	0.631753	0.999394	0.0597345	0.650614	402142	281974	461646	253448	0.701181	0.549011	Serine/threonine-protein kinase 26 OS=Homo sapiens GN=STK26 PE=1 SV=1
B4E107	ATE1	3432351382	0.0,26654.0,43220.0,	253753521322316	21814.0,24354.0,25151.0,	0.957152	0.999394	0.973003	0.989499	28568.3	27634.7	23291.3	23773	0.967318	1.02068	Arginyl-tRNA--protein transferase 1 OS=Homo sapiens GN=ATE1 PE=1 SV=1
B4E2Q0	ATP2C1	1.69102e+16	622328.0,138650.0,113933.0,	1.24263e+17	106829.0,104520.0,125515.0,	0.740705	0.999394	0.39176	0.785452	110300	128916	291637	112288	1.16877	0.385027	Calcium-transporting ATPase OS=Homo sapiens GN=ATP2C1 PE=1 SV=1
B4E321	OS9	4925838477	0.0,38250.0,32364.0,	715167369238267	61480.0,50966.0,43128.0,	0.170306	0.999394	0.125458	0.750943	29245	61158.3	23538	51858	2.09124	2.20316	Protein OS-9 OS=Homo sapiens GN=OS9 PE=1 SV=1
B5A958	FGFR1	82747330	0.0,6425.0,6165.0,	126041513311153	10835.0,10466.0,12570.0,	0.0799498	0.999394	0.066655	0.650614	5201.33	12963.3	4196.67	11290.3	2.49231	2.69031	Fibroblast growth factor receptor 1 OS=Homo sapiens GN=FGFR1 PE=1 SV=1
B5MBZ0	EML4	5381442872339590	198030.0,343917.0,285647.0,	2.6796e+17	230361.0,175507.0,259536.0,	0.936259	0.999394	0.345891	0.785452	262614	250666	275865	221801	0.954504	0.804022	Echinoderm microtubule-associated protein-like 4 OS=Homo sapiens GN=EML4 PE=1 SV=3
B5MBZ8	PPP1R7	5370176437156095	197628.0,137015.0,131301.0,	1.0014e+16	86089.0,77551.0,103411.0,	0.854027	0.999394	0.075408	0.671136	112634	101340	155315	89017	0.899728	0.57314	Protein phosphatase 1 regulatory subunit 7 OS=Homo sapiens GN=PPP1R7 PE=1 SV=1
B5MC59	RPA3	3.51827e+16	1294780.0,532887.0,446249.0,	3.71697e+17	319547.0,221823.0,408511.0,	0.770084	0.999394	0.240476	0.785452	417302	351624	757972	316627	0.842614	0.417729	Replication protein A 14 kDa subunit OS=Homo sapiens GN=RPA3 PE=1 SV=1
B5MC64	METTL15	7813793926769	28742.0,29462.0,22517.0,	270992591823718	23297.0,17925.0,26731.0,	0.766313	0.999394	0.277907	0.785452	21829.7	25578.3	26907	22651	1.17172	0.841826	Probable methyltransferase-like protein 15 OS=Homo sapiens GN=METTL15 PE=1 SV=1
B5MC98	PREB	288798992357687	1062816.0,69831.0,48524.0,	469895290562268	40396.0,36591.0,70180.0,	0.814925	0.999394	0.411252	0.785452	58829.7	54054	393724	49055.7	0.918822	0.124594	Prolactin regulatory element-binding protein OS=Homo sapiens GN=PREB PE=1 SV=1
B5MCC8	WNT10B	63953933	0.0,4966.0,3308.0,	685481793620	5892.0,5656.0,4080.0,	0.300347	0.999394	0.229395	0.785452	3442.67	6217.67	2758	5209.33	1.80606	1.88881	Protein Wnt OS=Homo sapiens GN=WNT10B PE=1 SV=1
B5MCF9	PES1	8.16611e+16	300526.0,882939.0,437090.0,	2.72265e+17	234062.0,185855.0,383333.0,	0.50763	0.999394	0.257585	0.785452	554928	293703	540185	267750	0.529264	0.495664	Pescadillo homolog OS=Homo sapiens GN=PES1 PE=1 SV=1
B5MCL5	SMARCB1	1.15827e+16	426245.0,538392.0,354329.0,	3.34512e+17	287580.0,235285.0,455514.0,	0.944056	0.999394	0.257096	0.785452	375372	359618	439655	326126	0.95803	0.741777	SWI/SNF-related matrix-associated actin-dependent regulator of chromatin subfamily B member 1 OS=Homo sapiens GN=SMARCB1 PE=1 SV=1
B5MCT7	PPM1F	173237733	0.0,13452.0,6504.0,	435650816503	3744.0,3514.0,7329.0,	0.606825	0.999394	0.697012	0.885763	8352	5313.33	6652	4862.33	0.636175	0.730958	Protein phosphatase 1F OS=Homo sapiens GN=PPM1F PE=1 SV=1
B5MCT9	STXBP4	3336825964	0.0,25911.0,21839.0,	109341162510055	9399.0,8039.0,11332.0,	0.471612	0.999394	0.514641	0.805621	19777.3	10871.3	15916.7	9590	0.549687	0.602513	Syntaxin-binding protein 4 OS=Homo sapiens GN=STXBP4 PE=1 SV=1
B5MCV2	D2HGDH	7771682808	0.0,60350.0,69655.0,	9890314077071548	85026.0,97361.0,80638.0,	0.213627	0.999394	0.174093	0.78236	53508	103740	43335	87675	1.93878	2.02319	D-2-hydroxyglutarate dehydrogenase, mitochondrial OS=Homo sapiens GN=D2HGDH PE=1 SV=1
B5MCW3	BRD8	1966725319	0.0,15272.0,21296.0,	228422624713229	19636.0,18152.0,14908.0,	0.550584	0.999394	0.487847	0.792607	14995.3	20772.7	12189.3	17565.3	1.38528	1.44104	Bromodomain-containing protein 8 OS=Homo sapiens GN=BRD8 PE=1 SV=1
B5MD00	TOMM7	3119515931	0.0,24224.0,13399.0,	221181753613512	19014.0,12128.0,15228.0,	0.846991	0.999394	0.722822	0.897287	15708.7	17722	12541	15456.7	1.12817	1.23249	Mitochondrial import receptor subunit TOM7 homolog OS=Homo sapiens GN=TOMM7 PE=1 SV=1
B5MD17	CBX1	1.62753e+19	5989693.0,1933721.0,2730030.0,	3.81284e+20	3277897.0,3020469.0,2627777.0,	0.24842	0.999394	0.689671	0.884083	1.96613e+06	3503820	3551148	2975381	1.78209	0.837865	Chromobox protein homolog 1 (Fragment) OS=Homo sapiens GN=CBX1 PE=1 SV=1
B5MD87	PYCRL	2083225059	0.0,16177.0,21078.0,	11203157748514	9631.0,10909.0,9595.0,	0.703134	0.999394	0.745435	0.910356	15297	11830.3	12418.3	10045	0.773376	0.808885	Pyrroline-5-carboxylate reductase 3 OS=Homo sapiens GN=PYCRL PE=1 SV=2
B5MDF5	RAN	2.4673e+19	9080202.0,4871591.0,6257949.0,	4.96503e+20	4268423.0,4385897.0,4821786.0,	0.833905	0.999394	0.209803	0.785452	4.65321e+06	5.19484e+06	6.73658e+06	4.49204e+06	1.1164	0.666812	GTP-binding nuclear protein Ran OS=Homo sapiens GN=RAN PE=1 SV=1
B5MDG7	HMG20B	2125013704	0.0,16502.0,11527.0,	273562498017277	23518.0,17277.0,19472.0,	0.196747	0.999394	0.14752	0.76791	11651.3	23204.3	9343	20089	1.99156	2.15017	SWI/SNF-related matrix-associated actin-dependent regulator of chromatin subfamily E member 1-related (Fragment) OS=Homo sapiens GN=HMG20B PE=1 SV=2
B5MDQ0	ERCC6L	27391083	0.0,2127.0,910.0,	8241354782	708.0,936.0,881.0,	0.755889	0.999394	0.808372	0.940719	1274	986.667	1012.33	841.667	0.774464	0.831413	DNA excision repair protein ERCC-6-like OS=Homo sapiens GN=ERCC6L PE=1 SV=1
B5ME19	EIF3CL	6.25412e+16	230161.0,924161.0,512829.0,	2.52234e+17	216841.0,157017.0,379748.0,	0.436397	0.999394	0.26647	0.785452	601996	272066	555717	251202	0.45194	0.452032	Eukaryotic translation initiation factor 3 subunit C-like protein OS=Homo sapiens GN=EIF3CL PE=3 SV=1
B5ME97	SEPT10	2.07283e+16	762839.0,194529.0,218785.0,	1.9154e+17	164663.0,153098.0,157376.0,	0.937905	0.999394	0.334909	0.785452	177110	184178	392051	158379	1.03991	0.403976	Septin 10, isoform CRA_c OS=Homo sapiens GN=SEPT10 PE=1 SV=2
B5MEG5	USP19	171102109924	0.0,132870.0,92463.0,	434863827946570	37384.0,26473.0,52487.0,	0.416266	0.999394	0.45433	0.785452	93675.3	42778.3	75111	38781.3	0.456666	0.51632	Ubiquitin carboxyl-terminal hydrolase 19 OS=Homo sapiens GN=USP19 PE=1 SV=1
B6VEX4	ABI1	1.91515e+16	704801.0,420111.0,379696.0,	3.27985e+17	281968.0,259536.0,343754.0,	0.995195	0.999394	0.175211	0.78236	337177	336078	501536	295086	0.996739	0.588365	Abl interactor 1 OS=Homo sapiens GN=ABI1 PE=1 SV=1
B7WP74	CWC22	181468795	0.0,14091.0,7398.0,	394017684976	3387.0,1222.0,5608.0,	0.410182	0.999394	0.457776	0.785452	8980.33	3561.33	7163	3405.67	0.39657	0.475453	Pre-mRNA-splicing factor CWC22 homolog (Fragment) OS=Homo sapiens GN=CWC22 PE=1 SV=1
B7WPG3	HNRNPLL	6.88836e+16	2535056.0,438123.0,257343.0,	2.80228e+17	240909.0,202145.0,303392.0,	0.841733	0.999394	0.374819	0.785452	313002	280563	1.07684e+06	248815	0.896362	0.23106	Heterogeneous nuclear ribonucleoprotein L-like OS=Homo sapiens GN=HNRNPLL PE=1 SV=1
B7WPL0	RIC8B	117808403	0.0,9147.0,7068.0,	748864745032	6437.0,4477.0,5671.0,	0.921135	0.999394	0.968883	0.988605	6727.67	6331.33	5405	5528.33	0.941089	1.02282	Synembryn-B OS=Homo sapiens GN=RIC8B PE=1 SV=1
B7Z1T6	C5orf45	59715130	0.0,4636.0,4315.0,	703752604065	6049.0,3638.0,4581.0,	0.460038	0.999394	0.365717	0.785452	3700.33	5454	2983.67	4756	1.47392	1.59401	UPF0544 protein C5orf45 OS=Homo sapiens GN=C5orf45 PE=1 SV=1
B7Z2A9	ATP6V0A1	1.54075e+16	567012.0,405401.0,326345.0,	5.61028e+17	482312.0,533610.0,523603.0,	0.190935	0.999394	0.374966	0.785452	308476	599039	432919	513175	1.94193	1.18538	V-type proton ATPase subunit a OS=Homo sapiens GN=ATP6V0A1 PE=1 SV=1
B7Z2R7	ACBD5	7273408818100	26755.0,26471.0,15225.0,	238811754416690	20530.0,12134.0,18810.0,	0.875654	0.999394	0.292882	0.785452	17638.3	19371.7	22817	17158	1.09827	0.751983	Acyl-CoA-binding domain-containing protein 5 OS=Homo sapiens GN=ACBD5 PE=1 SV=1
B7Z2U2	TOM1L2	14194272438399	52222.0,33177.0,32299.0,	264973161525235	22779.0,21865.0,28441.0,	0.985614	0.999394	0.139527	0.758641	27514	27782.3	39232.7	24361.7	1.00975	0.620954	TOM1-like protein 2 OS=Homo sapiens GN=TOM1L2 PE=1 SV=1
B7Z385	CAP2	96511406765441	35514.0,88580.0,55046.0,	435654089237875	37452.0,28282.0,42687.0,	0.614204	0.999394	0.26442	0.785452	60157.7	40777.3	59713.3	36140.3	0.677841	0.605231	Adenylyl cyclase-associated protein OS=Homo sapiens GN=CAP2 PE=1 SV=1
B7Z3Z9	ACSL1	7464493821094	27454.0,34896.0,17742.0,	153371565517182	13184.0,10827.0,19364.0,	0.675361	0.999394	0.11643	0.743811	22259.3	16058	26697.3	14458.3	0.721405	0.541565	Long-chain-fatty-acid--CoA ligase 1 OS=Homo sapiens GN=ACSL1 PE=1 SV=1
B7Z4B8	HNRNPUL1	9.36251e+17	3445621.0,1034804.0,674038.0,	1.05791e+19	909476.0,870726.0,1098955.0,	0.428593	0.999394	0.475472	0.787032	742498	1097301	1.71815e+06	959719	1.47785	0.558576	Heterogeneous nuclear ribonucleoprotein U-like protein 1 OS=Homo sapiens GN=HNRNPUL1 PE=1 SV=1
B7Z4G6	TMEM185A	23766280645161	87442.0,48773.0,37987.0,	638537067645662	54894.0,48882.0,51464.0,	0.326249	0.999394	0.715491	0.893727	36781	60063.7	58067.3	51746.7	1.63301	0.891149	Transmembrane protein 185A OS=Homo sapiens GN=TMEM185A PE=2 SV=1
B7Z4W5	CCBL1	1029315331	0.0,7992.0,12895.0,	8587158395642	7381.0,10954.0,6358.0,	0.80049	0.999394	0.775777	0.925107	8541.33	10022.7	6962.33	8231	1.17343	1.18222	Cysteine conjugate-beta lyase cytoplasmic (Glutamine transaminase K, kyneurenine aminotransferase), isoform CRA_b OS=Homo sapiens GN=CCBL1 PE=1 SV=1
B7Z596	TPM1	2.29814e+18	845750.0,3055718.0,4051257.0,	6.51035e+20	5596949.0,4593266.0,4746264.0,	0.183383	0.999394	0.122169	0.750383	2.92472e+06	5787544	2.65091e+06	4.97883e+06	1.97884	1.87816	Tropomyosin alpha-1 chain OS=Homo sapiens GN=TPM1 PE=1 SV=1
B7Z641	ATP6V0A1	1.54075e+16	567012.0,405401.0,326345.0,	5.61028e+17	482312.0,533610.0,523603.0,	0.190935	0.999394	0.374966	0.785452	308476	599039	432919	513175	1.94193	1.18538	V-type proton ATPase subunit a OS=Homo sapiens GN=ATP6V0A1 PE=1 SV=1
B7Z683	ABR	9564008421383	35183.0,31127.0,17986.0,	11577182756373	9952.0,12639.0,7182.0,	0.526085	0.999394	0.0622391	0.650614	20807.7	12075	28098.7	9924.33	0.580315	0.353196	Active breakpoint cluster region-related protein OS=Homo sapiens GN=ABR PE=1 SV=1
B7Z6D5	DDX27	6.86617e+16	252684.0,1322213.0,718119.0,	3.87207e+17	332874.0,272079.0,547996.0,	0.470616	0.999394	0.344379	0.785452	854414	422272	764339	384316	0.494224	0.502809	Probable ATP-dependent RNA helicase DDX27 OS=Homo sapiens GN=DDX27 PE=1 SV=1
B7Z6Q0	NPRL3	642714877484938	236528.0,115533.0,71446.0,	298093159640292	25626.0,21853.0,45412.0,	0.378768	0.999394	0.152444	0.769908	80046.3	33899	141169	30963.7	0.423492	0.219338	Nitrogen permease regulator 3-like protein OS=Homo sapiens GN=NPRL3 PE=1 SV=1
B7Z6Z4	MYL6	9.66934e+18	3558529.0,3154789.0,3725702.0,	3.71588e+20	3194537.0,3290332.0,3135349.0,	0.600017	0.999394	0.244668	0.785452	2.8628e+06	3751680	3.47967e+06	3.20674e+06	1.31049	0.921563	Myosin light polypeptide 6 OS=Homo sapiens GN=MYL6 PE=1 SV=1
B7Z7F3	RANBP3	9837856769961524	362023.0,665334.0,808794.0,	6.90523e+17	593639.0,495831.0,564035.0,	0.93862	0.999394	0.692386	0.884083	609376	635956	612050	551168	1.04362	0.900528	Ran-binding protein 3 OS=Homo sapiens GN=RANBP3 PE=1 SV=1
B7Z7P8	ETF1	4.22772e+18	1555892.0,1627019.0,1036187.0,	6.17646e+17	530986.0,375298.0,814706.0,	0.493034	0.999394	0.0260551	0.615285	1.12309e+06	627709	1406366	573663	0.558911	0.407905	Eukaryotic peptide chain release factor subunit 1 OS=Homo sapiens GN=ETF1 PE=1 SV=1
B7Z879	VPS11	5963538411	0.0,46310.0,32310.0,	257094145921094	22102.0,28674.0,23774.0,	0.87345	0.999394	0.930603	0.975273	32682	29420.7	26206.7	24850	0.90021	0.948232	Vacuolar protein sorting-associated protein 11 homolog OS=Homo sapiens GN=VPS11 PE=1 SV=1
B7Z9C2	NAP1L1	9.95779e+19	3664659.0,6917148.0,8820030.0,	7.47273e+20	6424300.0,6651399.0,5835562.0,	0.809753	0.999394	0.923944	0.974656	6.49748e+06	7422417	6467279	6.30375e+06	1.14235	0.974715	Nucleosome assembly protein 1-like 1 OS=Homo sapiens GN=NAP1L1 PE=1 SV=1
B7ZAQ6	GPR89A	68104827	0.0,5288.0,4060.0,	304637503064	2618.0,2593.0,3453.0,	0.797826	0.999394	0.900453	0.967439	3879	3286.67	3116	2888	0.847297	0.926829	Golgi pH regulator A OS=Homo sapiens GN=GPR89A PE=1 SV=2
B7ZAQ6-2	GPR89A	68104827	0.0,5288.0,4060.0,	304637503064	2618.0,2593.0,3453.0,	0.797826	0.999394	0.900453	0.967439	3879	3286.67	3116	2888	0.847297	0.926829	Isoform 2 of Golgi pH regulator A OS=Homo sapiens GN=GPR89A
B7ZAQ6-3	GPR89A	68104827	0.0,5288.0,4060.0,	304637503064	2618.0,2593.0,3453.0,	0.797826	0.999394	0.900453	0.967439	3879	3286.67	3116	2888	0.847297	0.926829	Isoform 3 of Golgi pH regulator A OS=Homo sapiens GN=GPR89A
B7ZBC8	KATNA1	18921617	0.0,1469.0,1360.0,	6241284	0.0,431.0,1447.0,	0.49399	0.999394	0.64568	0.860676	1169.67	636	943	626	0.543745	0.663839	Katanin p60 ATPase-containing subunit A1 (Fragment) OS=Homo sapiens GN=KATNA1 PE=1 SV=1
B7ZBC9	KATNA1	18921617	0.0,1469.0,1360.0,	6241284	0.0,431.0,1447.0,	0.49399	0.999394	0.64568	0.860676	1169.67	636	943	626	0.543745	0.663839	Katanin p60 ATPase-containing subunit A1 (Fragment) OS=Homo sapiens GN=KATNA1 PE=1 SV=1
B7ZBD4	RABL2A	3822122421	0.0,29681.0,18859.0,	8807929410329	7571.0,6428.0,11641.0,	0.435063	0.999394	0.472868	0.787032	20214	9476.67	16180	8546.67	0.468817	0.528224	Rab-like protein 2A (Fragment) OS=Homo sapiens GN=RABL2A PE=1 SV=1
B7ZBD5	RABL2A	3822122421	0.0,29681.0,18859.0,	8807929410329	7571.0,6428.0,11641.0,	0.435063	0.999394	0.472868	0.787032	20214	9476.67	16180	8546.67	0.468817	0.528224	Rab-like protein 2A OS=Homo sapiens GN=RABL2A PE=4 SV=1
B7ZBT8	PCDH15	29202941744125	107462.0,22844.0,37116.0,	506685163629172	43559.0,35713.0,32879.0,	0.277044	0.999394	0.554948	0.817876	25487.3	43825.3	55807.3	37383.7	1.71949	0.66987	Protocadherin-15 OS=Homo sapiens GN=PCDH15 PE=4 SV=1
B7ZC38	SH3GLB2	72585148	0.0,5636.0,4330.0,	345038464552	2965.0,2660.0,5130.0,	0.939468	0.999394	0.897783	0.96677	4135.33	3949.33	3322	3585	0.955022	1.07917	Endophilin-B2 OS=Homo sapiens GN=SH3GLB2 PE=1 SV=1
B7ZC39	SH3GLB2	72585148	0.0,5636.0,4330.0,	345038464552	2965.0,2660.0,5130.0,	0.939468	0.999394	0.897783	0.96677	4135.33	3949.33	3322	3585	0.955022	1.07917	Endophilin-B2 OS=Homo sapiens GN=SH3GLB2 PE=1 SV=1
B7ZKJ8	ITIH4	50199226075508	184711.0,71645.0,63514.0,	1.34823e+16	115907.0,137627.0,90013.0,	0.14358	0.999394	0.863484	0.956918	57595.7	137892	106623	114516	2.39414	1.07402	ITIH4 protein OS=Homo sapiens GN=ITIH4 PE=1 SV=1
B7ZKQ9	SCARB1	8939423779303752	328975.0,329090.0,255501.0,	4.7945e+17	412180.0,429869.0,539591.0,	0.137775	0.999394	0.0382715	0.620456	245490	526578	304522	460547	2.14501	1.51236	SCARB1 protein OS=Homo sapiens GN=SCARB1 PE=1 SV=1
B7ZL14	FNBP1	1750510437	0.0,13593.0,8779.0,	8479108208072	7289.0,7483.0,9097.0,	0.973745	0.999394	0.912167	0.970671	9314	9123.67	7457.33	7956.33	0.979565	1.06691	FNBP1 protein OS=Homo sapiens GN=FNBP1 PE=1 SV=1
B7ZL25	VARS2	4169822067	0.0,32381.0,18561.0,	263961735620332	22692.0,12004.0,22915.0,	0.993842	0.999394	0.841252	0.947785	21255	21361.3	16980.7	19203.7	1.005	1.13091	VARS2 protein OS=Homo sapiens GN=VARS2 PE=1 SV=1
B7ZLQ5	SMARCA1	5.26678e+16	1938270.0,608835.0,377418.0,	3.08092e+17	264864.0,229310.0,352689.0,	0.652137	0.999394	0.29014	0.785452	428456	317523	974841	282288	0.741087	0.289573	Probable global transcription activator SNF2L1 OS=Homo sapiens GN=SMARCA1 PE=1 SV=1
B7ZM65	PHRF1	8175244985200313	300859.0,190246.0,168494.0,	1.65095e+17	141931.0,136397.0,149610.0,	0.868648	0.999394	0.19927	0.785452	151158	165017	219866	142646	1.09169	0.648785	PHD and RING finger domain-containing protein 1 OS=Homo sapiens GN=PHRF1 PE=1 SV=1
B7ZM99	MTHFD1L	2.70676e+18	996127.0,5041849.0,2001797.0,	1.83359e+20	1576334.0,1321999.0,3646558.0,	0.770409	0.999394	0.747191	0.911116	2966450	2.32681e+06	2.67992e+06	2.18163e+06	0.784374	0.814064	MTHFD1L protein OS=Homo sapiens GN=MTHFD1L PE=1 SV=1
B8ZWD1	DBI	8.90273e+18	3276401.0,2264352.0,3185794.0,	3.41729e+20	2937843.0,2900237.0,2226622.0,	0.519762	0.999394	0.611279	0.839104	2.26408e+06	3.19538e+06	2908849	2688234	1.41134	0.924157	Acyl-CoA-binding protein OS=Homo sapiens GN=DBI PE=1 SV=1
B8ZZ47	IMP4	25247484633193	92889.0,58123.0,27920.0,	142811672716986	12277.0,11569.0,19144.0,	0.424538	0.999394	0.134948	0.756672	36854.3	15998	59644	14330	0.434087	0.240259	U3 small nucleolar ribonucleoprotein protein IMP4 OS=Homo sapiens GN=IMP4 PE=1 SV=1
B8ZZ50	EIF4E2	20894053031870	76880.0,31473.0,26807.0,	248082437225225	21327.0,16856.0,28430.0,	0.9983	0.999394	0.286991	0.785452	24829.7	24801.7	45053.3	22204.3	0.998872	0.492846	Eukaryotic translation initiation factor 4E type 2 OS=Homo sapiens GN=EIF4E2 PE=1 SV=1
B8ZZA1	PTMA	7.38149e+17	271636.0,3822505.0,5202460.0,	5.43988e+20	4676658.0,3671410.0,4406754.0,	0.599238	0.999394	0.516875	0.805621	3.70485e+06	4.88603e+06	3098867	4.25161e+06	1.31882	1.37199	Prothymosin alpha OS=Homo sapiens GN=PTMA PE=1 SV=1
B8ZZC8	METTL5	1040615378	0.0,8080.0,12935.0,	850784776619	7313.0,5863.0,7460.0,	0.887827	0.999394	0.976446	0.989853	8594.67	7867.67	7005	6878.67	0.915413	0.981965	Methyltransferase-like protein 5 OS=Homo sapiens GN=METTL5 PE=1 SV=1
B8ZZD4	TAX1BP1	1728520066	0.0,13422.0,16877.0,	214372957714034	18428.0,20455.0,15816.0,	0.303935	0.999394	0.251312	0.785452	12450.3	21682.7	10099.7	18233	1.74153	1.80531	Tax1-binding protein 1 OS=Homo sapiens GN=TAX1BP1 PE=1 SV=1
B8ZZE3	METTL5	1040615378	0.0,8080.0,12935.0,	850784776619	7313.0,5863.0,7460.0,	0.887827	0.999394	0.976446	0.989853	8594.67	7867.67	7005	6878.67	0.915413	0.981965	Methyltransferase like 5, isoform CRA_b OS=Homo sapiens GN=METTL5 PE=1 SV=1
B8ZZF0	PPM1B	5548233737204783	204179.0,181512.0,172255.0,	1.35864e+17	116802.0,103545.0,114967.0,	0.819282	0.999394	0.00752251	0.481236	148023	129193	185982	111771	0.872794	0.600979	Protein phosphatase 1B (Fragment) OS=Homo sapiens GN=PPM1B PE=1 SV=2
B8ZZF2	WDSUB1	101254429458343	372624.0,34397.0,49076.0,	282434547728102	24280.0,31453.0,31673.0,	0.830403	0.999394	0.3814	0.785452	37587.3	33940.7	152032	29135.3	0.902982	0.191639	WD repeat, SAM and U-box domain-containing protein 1 OS=Homo sapiens GN=WDSUB1 PE=1 SV=2
B8ZZF3		0	0.0,0.0,0.0,	170719170	1467.0,1325.0,0.0,	0.184871	0.999394	0.184557	0.785452	0	1208	0	930.667	Infinity	Infinity	Uncharacterized protein OS=Homo sapiens PE=4 SV=2
B8ZZG1	MPP6	1.54692e+16	569295.0,131878.0,102085.0,	1.11107e+17	95517.0,97102.0,120609.0,	0.744113	0.999394	0.392489	0.785452	102219	119505	267753	104409	1.16911	0.389947	MAGUK p55 subfamily member 6 OS=Homo sapiens GN=MPP6 PE=1 SV=1
B8ZZN6	SUMO1	1.32972e+19	4893686.0,1936278.0,1604944.0,	2.15929e+20	1856340.0,2061395.0,1770118.0,	0.437401	0.999394	0.473677	0.787032	1.51145e+06	2.23676e+06	2811636	1895951	1.47987	0.674323	Small ubiquitin-related modifier 1 OS=Homo sapiens GN=SUMO1 PE=1 SV=1
B8ZZU8	TCEB2	6.21932e+18	2288848.0,1483381.0,1758525.0,	1.92585e+20	1655653.0,1698119.0,1505235.0,	0.503096	0.999394	0.445667	0.785452	1.35432e+06	1.90553e+06	1.84358e+06	1619669	1.407	0.878543	Transcription elongation factor B (SIII), polypeptide 2 (18kDa, elongin B), isoform CRA_b OS=Homo sapiens GN=TCEB2 PE=1 SV=1
B8ZZW2	GCC2	1490918702	0.0,11576.0,15731.0,	126971535013115	10914.0,10616.0,14781.0,	0.703596	0.999394	0.594406	0.838386	11203.7	13720.7	9102.33	12103.7	1.22466	1.32973	GRIP and coiled-coil domain-containing protein 2 (Fragment) OS=Homo sapiens GN=GCC2 PE=1 SV=1
B8ZZW7	PTMA	7.38149e+17	271636.0,3822505.0,5202460.0,	5.43988e+20	4676658.0,3671410.0,4406754.0,	0.599238	0.999394	0.516875	0.805621	3.70485e+06	4.88603e+06	3098867	4.25161e+06	1.31882	1.37199	Prothymosin alpha OS=Homo sapiens GN=PTMA PE=1 SV=1
B9A008	IMP4	25247484633193	92889.0,58123.0,27920.0,	142811672716986	12277.0,11569.0,19144.0,	0.424538	0.999394	0.134948	0.756672	36854.3	15998	59644	14330	0.434087	0.240259	U3 small nucleolar ribonucleoprotein protein IMP4 (Fragment) OS=Homo sapiens GN=IMP4 PE=1 SV=1
B9A018	USP39	5.77222e+18	2124301.0,1435098.0,1378479.0,	2.05857e+20	1769751.0,1109306.0,1936024.0,	0.393001	0.999394	0.912089	0.970671	1181506	1.7934e+06	1.64596e+06	1605027	1.5179	0.975132	U4/U6.U5 tri-snRNP-associated protein 2 OS=Homo sapiens GN=USP39 PE=1 SV=1
B9A044	EIF4E2	20894053031870	76880.0,31473.0,26807.0,	248082437225225	21327.0,16856.0,28430.0,	0.9983	0.999394	0.286991	0.785452	24829.7	24801.7	45053.3	22204.3	0.998872	0.492846	Eukaryotic translation initiation factor 4E type 2 OS=Homo sapiens GN=EIF4E2 PE=1 SV=1
B9ZVN9	POLR1A	1.22068e+16	449209.0,646608.0,388041.0,	4.57462e+17	393271.0,264655.0,563334.0,	0.966657	0.999394	0.494591	0.794743	435395	446650	494619	407087	1.02585	0.82303	DNA-directed RNA polymerase subunit OS=Homo sapiens GN=POLR1A PE=1 SV=1
C1KBH7	FGFR1	82747330	0.0,6425.0,6165.0,	126041513311153	10835.0,10466.0,12570.0,	0.0799498	0.999394	0.066655	0.650614	5201.33	12963.3	4196.67	11290.3	2.49231	2.69031	Fibroblast growth factor receptor 1 OS=Homo sapiens GN=FGFR1 PE=1 SV=1
C4AMC7	WASH3P	142169107880	0.0,110402.0,90743.0,	564647384258455	48540.0,51070.0,65881.0,	0.681457	0.999394	0.76146	0.918014	83349.7	62920.3	67048.3	55163.7	0.754896	0.822745	Putative WAS protein family homolog 3 OS=Homo sapiens GN=WASH3P PE=1 SV=2
C9IY65	FBXO9	12223610641585	44972.0,28038.0,34979.0,	138051430711437	11868.0,9895.0,12890.0,	0.408322	0.999394	0.0346449	0.620456	26304.3	13183	35996.3	11551	0.501172	0.320894	F-box only protein 9 (Fragment) OS=Homo sapiens GN=FBXO9 PE=1 SV=1
C9IYE8	RPE	1889122859	0.0,14670.0,19228.0,	190432165714191	16371.0,14978.0,15994.0,	0.604528	0.999394	0.52081	0.805621	13916.7	18297	11299.3	15781	1.31475	1.39663	Ribulose-phosphate 3-epimerase OS=Homo sapiens GN=RPE PE=1 SV=1
C9IYF5	EXTL2	2340010624	0.0,18171.0,8935.0,	126831762212177	10903.0,12187.0,13724.0,	0.721447	0.999394	0.601662	0.839104	11341.3	14160.7	9035.33	12271.3	1.24859	1.35815	Exostosin-like 2 (Fragment) OS=Homo sapiens GN=EXTL2 PE=1 SV=1
C9IYN3	HNRNPLL	6.88836e+16	2535056.0,438123.0,257343.0,	2.80228e+17	240909.0,202145.0,303392.0,	0.841733	0.999394	0.374819	0.785452	313002	280563	1.07684e+06	248815	0.896362	0.23106	Heterogeneous nuclear ribonucleoprotein L-like OS=Homo sapiens GN=HNRNPLL PE=1 SV=2
C9IYN7	ELP6	45897777775772	168885.0,60398.0,63735.0,	308453896630087	26517.0,26949.0,33910.0,	0.505183	0.999394	0.193682	0.785452	52712.7	33299.3	97672.7	29125.3	0.631714	0.298193	Elongator complex protein 6 OS=Homo sapiens GN=ELP6 PE=1 SV=1
C9IYS7	CPSF3L	93674699	0.0,7274.0,3952.0,	585333135654	5031.0,2291.0,6372.0,	0.93608	0.999394	0.755249	0.914984	4688.67	4940	3742	4564.67	1.0536	1.21985	Cleavage and polyadenylation specific factor 3-like, isoform CRA_i OS=Homo sapiens GN=CPSF3L PE=1 SV=1
C9IYT2	TMBIM1	21801617	0.0,1692.0,1360.0,	711528534593	6116.0,1973.0,5176.0,	0.0819359	0.999394	0.0976684	0.716612	1265.67	4853.67	1017.33	4421.67	3.83487	4.34633	Protein lifeguard 3 (Fragment) OS=Homo sapiens GN=TMBIM1 PE=1 SV=1
C9IZ08	GAPVD1	6697396035754	24620.0,57434.0,30074.0,	161181281920191	13856.0,8865.0,22756.0,	0.436656	0.999394	0.148053	0.76791	36794.3	16376	37376	15159	0.445069	0.405581	GTPase-activating protein and VPS9 domain-containing protein 1 (Fragment) OS=Homo sapiens GN=GAPVD1 PE=1 SV=1
C9IZ27	TMBIM1	21801617	0.0,1692.0,1360.0,	711528534593	6116.0,1973.0,5176.0,	0.0819359	0.999394	0.0976684	0.716612	1265.67	4853.67	1017.33	4421.67	3.83487	4.34633	Protein lifeguard 3 (Fragment) OS=Homo sapiens GN=TMBIM1 PE=1 SV=7
C9IZ93	UBE2F	67857360	0.0,5269.0,6190.0,	562824594819	4838.0,1700.0,5431.0,	0.882839	0.999394	0.94413	0.981856	4715	4302	3819.67	3989.67	0.912407	1.04451	NEDD8-conjugating enzyme UBE2F OS=Homo sapiens GN=UBE2F PE=1 SV=1
C9IZF6	PNPLA4	12295968710	0.0,95485.0,57796.0,	716135521562695	61565.0,38188.0,70661.0,	0.985853	0.999394	0.860791	0.956918	63889.7	63174.3	51093.7	56804.7	0.988804	1.11178	Patatin-like phospholipase domain-containing protein 4 (Fragment) OS=Homo sapiens GN=PNPLA4 PE=1 SV=1
C9IZU8	RPE	1889122859	0.0,14670.0,19228.0,	190432165714191	16371.0,14978.0,15994.0,	0.604528	0.999394	0.52081	0.805621	13916.7	18297	11299.3	15781	1.31475	1.39663	Ribulose-phosphate 3-epimerase OS=Homo sapiens GN=RPE PE=1 SV=1
C9J066	NIN	74656082	0.0,5797.0,5115.0,	10927106125419	9393.0,7339.0,6107.0,	0.203012	0.999394	0.149242	0.76791	4515.67	8986	3637.33	7613	1.98996	2.09302	Ninein OS=Homo sapiens GN=NIN PE=1 SV=1
C9J0I9	ZC3HC1	9119221991062280	33526.0,716149.0,893552.0,	1.26606e+19	1088431.0,1205954.0,1029178.0,	0.197897	0.999394	0.161729	0.78236	661797	1.3076e+06	547742	1.10785e+06	1.97584	2.02258	Nuclear-interacting partner of ALK OS=Homo sapiens GN=ZC3HC1 PE=1 SV=1
C9J0U9	TSSC1	4276658943	0.0,33210.0,49580.0,	347915032321423	29909.0,34805.0,24145.0,	0.939554	0.999394	0.903568	0.968405	33903	35512.3	27596.7	29619.7	1.04747	1.07331	Protein TSSC1 (Fragment) OS=Homo sapiens GN=TSSC1 PE=1 SV=1
C9J167	PMS2	7272807315607	26755.0,21800.0,13128.0,	586655435307	5043.0,3833.0,5981.0,	0.363278	0.999394	0.056194	0.650614	14802.3	5572	20561	4952.33	0.376427	0.240861	Mismatch repair endonuclease PMS2 OS=Homo sapiens GN=PMS2 PE=1 SV=2
C9J177	PPP1R7	5370176437156095	197628.0,137015.0,131301.0,	1.0014e+16	86089.0,77551.0,103411.0,	0.854027	0.999394	0.075408	0.671136	112634	101340	155315	89017	0.899728	0.57314	Protein phosphatase 1 regulatory subunit 7 (Fragment) OS=Homo sapiens GN=PPP1R7 PE=1 SV=1
C9J2C0	TUBA8	2.23257e+21	8216374.0,2.1500492E7,1.6927515E7,	5.19785e+20	4468577.0,4044907.0,7568638.0,	0.343057	0.999394	0.111076	0.736373	1.6011247333333334E7	5920497	1.5548127E7	5.36071e+06	0.369771	0.344782	Tubulin alpha-8 chain (Fragment) OS=Homo sapiens GN=TUBA8 PE=1 SV=1
C9J2C4	DNAJB6	3014409015270514	110922.0,317627.0,227546.0,	2.20636e+17	189680.0,176683.0,265378.0,	0.942826	0.999394	0.910238	0.970671	227514	237184	218698	210580	1.0425	0.96288	DnaJ homolog subfamily B member 6 (Fragment) OS=Homo sapiens GN=DNAJB6 PE=1 SV=1
C9J2D6	ELP6	45897777775772	168885.0,60398.0,63735.0,	308453896630087	26517.0,26949.0,33910.0,	0.505183	0.999394	0.193682	0.785452	52712.7	33299.3	97672.7	29125.3	0.631714	0.298193	Elongator complex protein 6 (Fragment) OS=Homo sapiens GN=ELP6 PE=1 SV=1
C9J2P0	UBE2E1	1450985	0.0,1126.0,828.0,	126700	1089.0,0.0,0.0,	0.552358	0.999394	0.591803	0.837846	811.667	422.333	651.333	363	0.520329	0.557318	Ubiquitin-conjugating enzyme E2 E1 (Fragment) OS=Homo sapiens GN=UBE2E1 PE=1 SV=1
C9J2Y9	POLR2B	6.8284e+16	2512975.0,749476.0,553920.0,	5.87553e+17	505114.0,477402.0,576932.0,	0.913685	0.999394	0.350589	0.785452	563977	596567	1.27212e+06	519816	1.05778	0.408621	DNA-directed RNA polymerase subunit beta OS=Homo sapiens GN=POLR2B PE=1 SV=2
C9J2Z4	EHD1	5704363124255260	209920.0,281989.0,214713.0,	2.16755e+17	186343.0,182847.0,241849.0,	0.843452	0.999394	0.351715	0.785452	208029	231903	235541	203680	1.11476	0.864732	EH domain-containing protein 1 (Fragment) OS=Homo sapiens GN=EHD1 PE=1 SV=1
C9J313	P3H2	6262202074199588	230456.0,156924.0,167886.0,	2.01892e+17	173566.0,162184.0,208504.0,	0.387646	0.999394	0.899026	0.96677	135975	207127	185089	181418	1.52328	0.980168	Prolyl 3-hydroxylase 2 (Fragment) OS=Homo sapiens GN=P3H2 PE=1 SV=1
C9J363	PDCD10	320310638668362	117878.0,82615.0,57503.0,	511686301738884	43988.0,43585.0,43824.0,	0.811493	0.999394	0.137529	0.756672	59317	51023	85998.7	43799	0.860175	0.509299	Programmed cell death 10, isoform CRA_b OS=Homo sapiens GN=PDCD10 PE=1 SV=1
C9J381	IMPDH1	1.14557e+16	421571.0,511923.0,668313.0,	4.15364e+17	357085.0,407536.0,357866.0,	0.865825	0.999394	0.150994	0.769695	488394	440706	533936	374162	0.902356	0.700763	Inosine-5'-monophosphate dehydrogenase OS=Homo sapiens GN=IMPDH1 PE=1 SV=1
C9J3C8	TMEM248	1754610543	0.0,13625.0,8868.0,	209603039320540	18019.0,21021.0,23150.0,	0.0845046	0.999394	0.0659631	0.650614	9363	23964.3	7497.67	20730	2.55947	2.76486	Transmembrane protein 248 (Fragment) OS=Homo sapiens GN=TMEM248 PE=1 SV=1
C9J3D7	CROT	111187949	0.0,8633.0,6686.0,	132471976310118	11388.0,13668.0,11403.0,	0.141274	0.999394	0.104776	0.722068	6355.67	14376	5106.33	12153	2.26192	2.37999	Peroxisomal carnitine O-octanoyltransferase OS=Homo sapiens GN=CROT PE=1 SV=1
C9J3F6	TBC1D5	7490	0.0,581.0,0.0,	7260	0.0,502.0,0.0,	0.983466	0.999394	0.923103	0.974571	249.667	242	193.667	167.333	0.969292	0.864028	TBC1 domain family member 5 OS=Homo sapiens GN=TBC1D5 PE=1 SV=1
C9J3G2	CBWD2	9373160990	0.0,72788.0,51302.0,	355822672624181	30589.0,18484.0,27253.0,	0.495339	0.999394	0.53916	0.813348	51573.7	28829.7	41363.3	25442	0.559	0.615086	COBW domain-containing protein 2 OS=Homo sapiens GN=CBWD2 PE=1 SV=2
C9J494	MKRN2	92372745223768	339943.0,21318.0,19992.0,	19076136108622	16399.0,9413.0,9717.0,	0.385504	0.999394	0.392078	0.785452	20152.3	13769.3	127084	11843	0.683262	0.0931901	Probable E3 ubiquitin-protein ligase makorin-2 OS=Homo sapiens GN=MKRN2 PE=1 SV=1
C9J4F3	PCDH15	29202941744125	107462.0,22844.0,37116.0,	506685163629172	43559.0,35713.0,32879.0,	0.277044	0.999394	0.554948	0.817876	25487.3	43825.3	55807.3	37383.7	1.71949	0.66987	Protocadherin-15 OS=Homo sapiens GN=PCDH15 PE=1 SV=2
C9J4K0	C2orf49	116317578877635	428048.0,58854.0,65303.0,	9953211335460570	85567.0,78399.0,68266.0,	0.25569	0.999394	0.474244	0.787032	55018	91152	184068	77410.7	1.65677	0.420554	Ashwin OS=Homo sapiens GN=C2orf49 PE=1 SV=1
C9J4M6	POLR2B	6.8284e+16	2512975.0,749476.0,553920.0,	5.87553e+17	505114.0,477402.0,576932.0,	0.913685	0.999394	0.350589	0.785452	563977	596567	1.27212e+06	519816	1.05778	0.408621	DNA-directed RNA polymerase subunit beta OS=Homo sapiens GN=POLR2B PE=1 SV=2
C9J4X5	ING2	5801834717910	21345.0,14247.0,15065.0,	12318153388737	10589.0,10608.0,9847.0,	0.982653	0.999394	0.09846	0.716612	12279	12131	16885.7	10348	0.987947	0.612827	Inhibitor of growth protein 2 (Fragment) OS=Homo sapiens GN=ING2 PE=1 SV=1
C9J519	KIAA0319L	7852845396	0.0,60982.0,38185.0,	467514235340986	40191.0,29293.0,46194.0,	0.936378	0.999394	0.790395	0.931591	41308	43363.3	33055.7	38559.3	1.04976	1.1665	Dyslexia-associated protein KIAA0319-like protein OS=Homo sapiens GN=KIAA0319L PE=1 SV=1
C9J555	STARD3	63123307	0.0,4901.0,2781.0,	569595834354	4896.0,6627.0,4907.0,	0.238908	0.999394	0.165389	0.78236	3206.33	6544	2560.67	5476.67	2.04096	2.13877	StAR-related lipid transfer protein 3 (Fragment) OS=Homo sapiens GN=STARD3 PE=1 SV=1
C9J5C3	PDCD10	320310638668362	117878.0,82615.0,57503.0,	511686301738884	43988.0,43585.0,43824.0,	0.811493	0.999394	0.137529	0.756672	59317	51023	85998.7	43799	0.860175	0.509299	Programmed cell death protein 10 (Fragment) OS=Homo sapiens GN=PDCD10 PE=1 SV=1
C9J5M0	MYADM	2299226734157067	84608.0,176070.0,132116.0,	1.7501e+17	150452.0,148183.0,172061.0,	0.51972	0.999394	0.432107	0.785452	128700	180644	130931	156899	1.40361	1.19833	Myeloid-associated differentiation marker (Fragment) OS=Homo sapiens GN=MYADM PE=1 SV=1
C9J5V9	YBX1	5.76818e+17	212275.0,1385285.0,1529821.0,	1.51682e+19	1304004.0,1147829.0,1038750.0,	0.817722	0.999394	0.800665	0.935963	1.20278e+06	1.36601e+06	1.04246e+06	1.16353e+06	1.13572	1.11614	Nuclease-sensitive element-binding protein 1 (Fragment) OS=Homo sapiens GN=YBX1 PE=1 SV=1
C9J6A7	RPE	1889122859	0.0,14670.0,19228.0,	190432165714191	16371.0,14978.0,15994.0,	0.604528	0.999394	0.52081	0.805621	13916.7	18297	11299.3	15781	1.31475	1.39663	Ribulose-phosphate 3-epimerase (Fragment) OS=Homo sapiens GN=RPE PE=1 SV=1
C9J6P4	ZC3HAV1	1.12363e+16	413510.0,228280.0,130124.0,	1.16245e+17	99933.0,101476.0,127833.0,	0.766485	0.999394	0.216592	0.785452	153301	125464	257305	109747	0.818418	0.426527	Zinc finger CCCH-type antiviral protein 1 OS=Homo sapiens GN=ZC3HAV1 PE=1 SV=1
C9J715	NISCH	13735005732766	50529.0,38872.0,27561.0,	289052528225303	24849.0,17486.0,28518.0,	0.922539	0.999394	0.131683	0.756672	28065.3	26496.7	38987.3	23617.7	0.944107	0.605778	Nischarin OS=Homo sapiens GN=NISCH PE=1 SV=1
C9J7E5	TNPO3	47010120856222	17297.0,78594.0,47291.0,	263972525829549	22692.0,17469.0,33303.0,	0.472844	0.999394	0.318443	0.785452	52633.3	27068	47727.3	24488	0.514275	0.513081	Transportin-3 OS=Homo sapiens GN=TNPO3 PE=1 SV=1
C9J7I2	C16orf62	3858117135	0.0,29960.0,14413.0,	628148989225	5399.0,3387.0,10397.0,	0.402272	0.999394	0.435966	0.785452	18572	6801.33	14791	6394.33	0.366214	0.432312	UPF0505 protein C16orf62 OS=Homo sapiens GN=C16orf62 PE=1 SV=2
C9J7X6	KIAA1147	1.72364e+16	634325.0,278123.0,227943.0,	4.86415e+17	418171.0,341969.0,430193.0,	0.133054	0.999394	0.909526	0.970671	215455	454179	380130	396778	2.108	1.04379	Protein LCHN OS=Homo sapiens GN=KIAA1147 PE=1 SV=1
C9J7Z1	PTRH1	2076214314	0.0,16122.0,12039.0,	12557132189774	10794.0,9141.0,11015.0,	0.98198	0.999394	0.865916	0.957112	11692	11849.7	9387	10316.7	1.01349	1.09904	Probable peptidyl-tRNA hydrolase OS=Homo sapiens GN=PTRH1 PE=1 SV=1
C9J7Z4	TSEN2	63126961	0.0,4901.0,5855.0,	189126063297	1625.0,1802.0,3715.0,	0.498709	0.999394	0.584692	0.83357	4424.33	2598	3585.33	2380.67	0.587207	0.664001	tRNA-splicing endonuclease subunit Sen2 (Fragment) OS=Homo sapiens GN=TSEN2 PE=1 SV=1
C9J826	JUP	3377220556	0.0,26226.0,17290.0,	555279957365215	47736.0,68868.0,73502.0,	0.0329205	0.999394	0.0115218	0.525973	18109.3	73438.3	14505.3	63368.7	4.05528	4.36865	Junction plakoglobin (Fragment) OS=Homo sapiens GN=JUP PE=1 SV=7
C9J840	MAP4K4	5138334969	0.0,39902.0,29413.0,	262641678214476	22578.0,11607.0,16315.0,	0.594451	0.999394	0.656669	0.862274	28784	19174	23105	16833.3	0.666134	0.728558	Mitogen-activated protein kinase kinase kinase kinase 4 OS=Homo sapiens GN=MAP4K4 PE=1 SV=3
C9J8K7	CYP20A1	344715441581370	126857.0,119913.0,68445.0,	7666910178170924	65912.0,70395.0,79936.0,	0.945953	0.999394	0.211111	0.785452	79744	83124.7	105072	72081	1.04239	0.686017	Cytochrome P450 20A1 (Fragment) OS=Homo sapiens GN=CYP20A1 PE=1 SV=1
C9J8Q5	ALDH5A1	86029479195532	316574.0,73610.0,80357.0,	1.12964e+16	97114.0,97510.0,90863.0,	0.264994	0.999394	0.520818	0.805621	66308.3	111523	156847	95162.3	1.68188	0.606721	Succinate-semialdehyde dehydrogenase, mitochondrial OS=Homo sapiens GN=ALDH5A1 PE=1 SV=1
C9J8Q9	UBE2H	2322109814104595	85455.0,85278.0,87981.0,	828758182160669	71247.0,56590.0,68378.0,	0.942625	0.999394	0.0390687	0.620456	72243.7	75121.7	86238	65405	1.03984	0.758424	Ubiquitin-conjugating enzyme E2 H (Fragment) OS=Homo sapiens GN=UBE2H PE=1 SV=1
C9J8S0	RPE	1889122859	0.0,14670.0,19228.0,	190432165714191	16371.0,14978.0,15994.0,	0.604528	0.999394	0.52081	0.805621	13916.7	18297	11299.3	15781	1.31475	1.39663	Ribulose-phosphate 3-epimerase OS=Homo sapiens GN=RPE PE=1 SV=1
C9J8T0	EEFSEC	56426933173	20756.0,2091.0,2669.0,	108616711656	933.0,1155.0,1866.0,	0.492744	0.999394	0.361573	0.785452	2143.33	1471	8505.33	1318	0.686314	0.154962	Selenocysteine-specific elongation factor OS=Homo sapiens GN=EEFSEC PE=1 SV=1
C9J8U1	SPECC1L	9159503326443704	337071.0,390863.0,373227.0,	4.442e+17	381876.0,272600.0,330758.0,	0.748009	0.999394	0.355158	0.785452	318730	377269	367054	328411	1.18366	0.894723	Cytospin-A (Fragment) OS=Homo sapiens GN=SPECC1L PE=4 SV=7
C9J8U3	APTX	55352545	0.0,4298.0,2140.0,	221625892237	1905.0,1790.0,2521.0,	0.849023	0.999394	0.958252	0.984921	2693.33	2347.33	2146	2072	0.871535	0.965517	Aprataxin (Fragment) OS=Homo sapiens GN=APTX PE=1 SV=1
C9J8X5	HMG20B	2125013704	0.0,16502.0,11527.0,	273562498017277	23518.0,17277.0,19472.0,	0.196747	0.999394	0.14752	0.76791	11651.3	23204.3	9343	20089	1.99156	2.15017	SWI/SNF-related matrix-associated actin-dependent regulator of chromatin subfamily E member 1-related (Fragment) OS=Homo sapiens GN=HMG20B PE=1 SV=1
C9J931	RHEB	2.37991e+17	875857.0,1036770.0,688188.0,	5.46756e+17	470044.0,514100.0,704609.0,	0.84119	0.999394	0.076653	0.671136	725670	638410	866938	562918	0.879753	0.649317	GTP-binding protein Rheb OS=Homo sapiens GN=RHEB PE=1 SV=1
C9J9H9	UBE2D4	86893539	0.0,6747.0,2976.0,	307334043967	2641.0,2354.0,4471.0,	0.836024	0.999394	0.969996	0.988605	4076	3481.33	3241	3155.33	0.854105	0.973568	Ubiquitin-conjugating enzyme E2 D4 OS=Homo sapiens GN=UBE2D4 PE=3 SV=1
C9J9J4	MPP1	76064963	0.0,5906.0,4174.0,	558230356178	4798.0,2099.0,6963.0,	0.781838	0.999394	0.606309	0.839104	4189.67	4931.67	3360	4620	1.1771	1.375	55 kDa erythrocyte membrane protein (Fragment) OS=Homo sapiens GN=MPP1 PE=1 SV=1
C9J9K3	RPSA	8.25497e+18	3037988.0,5147063.0,6059433.0,	5.52291e+20	4748028.0,5388975.0,4472488.0,	0.68929	0.999394	0.906712	0.969829	4.63807e+06	5.76093e+06	4.74816e+06	4.86983e+06	1.2421	1.02562	40S ribosomal protein SA (Fragment) OS=Homo sapiens GN=RPSA PE=1 SV=7
C9J9N8	ELP6	45897777775772	168885.0,60398.0,63735.0,	308453896630087	26517.0,26949.0,33910.0,	0.505183	0.999394	0.193682	0.785452	52712.7	33299.3	97672.7	29125.3	0.631714	0.298193	Elongator complex protein 6 (Fragment) OS=Homo sapiens GN=ELP6 PE=1 SV=1
C9J9P8	UBE2F	67857360	0.0,5269.0,6190.0,	562824594819	4838.0,1700.0,5431.0,	0.882839	0.999394	0.94413	0.981856	4715	4302	3819.67	3989.67	0.912407	1.04451	NEDD8-conjugating enzyme UBE2F (Fragment) OS=Homo sapiens GN=UBE2F PE=1 SV=1
C9J9T0	RPE	1889122859	0.0,14670.0,19228.0,	190432165714191	16371.0,14978.0,15994.0,	0.604528	0.999394	0.52081	0.805621	13916.7	18297	11299.3	15781	1.31475	1.39663	Ribulose-5-phosphate-3-epimerase, isoform CRA_a OS=Homo sapiens GN=RPE PE=1 SV=1
C9JA08	NMD3	41762391	0.0,3242.0,2011.0,	136312821456	1171.0,886.0,1641.0,	0.567016	0.999394	0.641946	0.857533	2189	1367	1751	1232.67	0.624486	0.703979	60S ribosomal export protein NMD3 OS=Homo sapiens GN=NMD3 PE=1 SV=1
C9JA28	SSR3	2813414099	0.0,21847.0,11859.0,	132931135913804	11428.0,7856.0,15558.0,	0.89128	0.999394	0.95912	0.984921	14077.7	12818.7	11235.3	11614	0.910568	1.0337	Translocon-associated protein subunit gamma OS=Homo sapiens GN=SSR3 PE=1 SV=1
C9JA33	PALM2	28361320716452	104371.0,10255.0,13838.0,	198112797714646	17030.0,19349.0,16506.0,	0.152308	0.999394	0.499267	0.79742	10831.7	20811.3	42821.3	17628.3	1.92134	0.411672	Paralemmin-2 OS=Homo sapiens GN=PALM2 PE=1 SV=1
C9JA82	ELP6	45897777775772	168885.0,60398.0,63735.0,	308453896630087	26517.0,26949.0,33910.0,	0.505183	0.999394	0.193682	0.785452	52712.7	33299.3	97672.7	29125.3	0.631714	0.298193	Elongator complex protein 6 (Fragment) OS=Homo sapiens GN=ELP6 PE=1 SV=1
C9JAB2	SRSF7	2.60431e+18	958441.0,1126013.0,1004191.0,	1.80702e+20	1553489.0,1718557.0,1383996.0,	0.17289	0.999394	0.0171651	0.534604	889955	1.83992e+06	1.02955e+06	1552014	2.06743	1.50747	Serine/arginine-rich-splicing factor 7 OS=Homo sapiens GN=SRSF7 PE=1 SV=1
C9JAT7	UBXN7	31278321562829	115081.0,64621.0,52849.0,	456116096541134	39211.0,42165.0,46360.0,	0.985921	0.999394	0.207482	0.785452	49723.7	49236.7	77517	42578.7	0.990206	0.549282	UBX domain-containing protein 7 OS=Homo sapiens GN=UBXN7 PE=1 SV=1
C9JAX1	FXN	4.54746e+16	1673550.0,475418.0,536540.0,	1.27983e+19	1100265.0,994008.0,847774.0,	0.0631186	0.999394	0.84803	0.950855	431848	1.1564e+06	895169	980682	2.6778	1.09553	Frataxin, mitochondrial OS=Homo sapiens GN=FXN PE=1 SV=1
C9JAZ1	MTX2	1.11997e+16	412148.0,576820.0,282456.0,	2.59457e+17	223054.0,175596.0,319221.0,	0.689695	0.999394	0.149866	0.769005	363259	265524	423808	239290	0.73095	0.56462	Metaxin-2 (Fragment) OS=Homo sapiens GN=MTX2 PE=1 SV=1
C9JB06	DHRSX	16583576118531	61018.0,27770.0,15587.0,	216552714621958	18616.0,18775.0,24748.0,	0.667926	0.999394	0.408959	0.785452	18650	23586.3	34791.7	20713	1.26468	0.595344	Dehydrogenase/reductase SDR family member on chromosome X (Fragment) OS=Homo sapiens GN=DHRSX PE=1 SV=1
C9JB30	MAPRE3	1.59914e+17	58847.0,1124876.0,918789.0,	6.31349e+17	542770.0,457120.0,789775.0,	0.714966	0.999394	0.784782	0.930932	847468	664335	700837	596555	0.783905	0.851203	Microtubule-associated protein RP/EB family member 3 (Fragment) OS=Homo sapiens GN=MAPRE3 PE=1 SV=1
C9JBI3	PSPH	2.97801e+18	1095972.0,1019377.0,1084177.0,	7.55415e+18	649427.0,720109.0,777238.0,	0.920947	0.999394	0.00252388	0.435484	877120	828731	1.06651e+06	715591	0.944833	0.670966	Phosphoserine phosphatase (Fragment) OS=Homo sapiens GN=PSPH PE=1 SV=1
C9JBY0	BRD9	2270369625184738	83541.0,287039.0,155395.0,	3.54978e+17	305175.0,229873.0,345219.0,	0.30253	0.999394	0.178362	0.785452	185544	331212	175325	293422	1.78508	1.67359	Bromodomain-containing protein 9 (Fragment) OS=Homo sapiens GN=BRD9 PE=1 SV=1
C9JBY7	MRPS33	28214303882643	10378.0,111078.0,69516.0,	707298187991126	60805.0,56630.0,102705.0,	0.899818	0.999394	0.785976	0.931117	75321	81244.7	63657.3	73380	1.07865	1.15273	28S ribosomal protein S33, mitochondrial OS=Homo sapiens GN=MRPS33 PE=1 SV=1
C9JC07	MYADM	2299226734157067	84608.0,176070.0,132116.0,	1.7501e+17	150452.0,148183.0,172061.0,	0.51972	0.999394	0.432107	0.785452	128700	180644	130931	156899	1.40361	1.19833	Myeloid-associated differentiation marker (Fragment) OS=Homo sapiens GN=MYADM PE=1 SV=1
C9JC24	WDR48	1207711483	0.0,9378.0,9658.0,	16136152077364	13871.0,10517.0,8299.0,	0.359598	0.999394	0.292113	0.785452	7853.33	12902.3	6345.33	10895.7	1.64291	1.71711	WD repeat-containing protein 48 (Fragment) OS=Homo sapiens GN=WDR48 PE=1 SV=1
C9JCC6	DRAP1	7527253411	0.0,58452.0,44926.0,	444864759136987	38243.0,32914.0,41686.0,	0.996005	0.999394	0.875402	0.960838	42894.3	43021.3	34459.3	37614.3	1.00296	1.09156	Dr1-associated corepressor OS=Homo sapiens GN=DRAP1 PE=1 SV=1
C9JCW7	TMUB1	5862821965	0.0,45527.0,18475.0,	229161657229709	19700.0,11461.0,33484.0,	0.846816	0.999394	0.989312	0.995167	26864.3	23065.7	21334	21548.3	0.858598	1.01005	Transmembrane and ubiquitin-like domain-containing protein 1 (Fragment) OS=Homo sapiens GN=TMUB1 PE=1 SV=7
C9JD65	ATG9A	132996206	0.0,10327.0,5220.0,	804088199033	6912.0,6099.0,10180.0,	0.635544	0.999394	0.494207	0.794547	6501.67	8630.67	5182.33	7730.33	1.32745	1.49167	Autophagy-related protein 9A (Fragment) OS=Homo sapiens GN=ATG9A PE=1 SV=1
C9JD73	PPP1R7	5370176437156095	197628.0,137015.0,131301.0,	1.0014e+16	86089.0,77551.0,103411.0,	0.854027	0.999394	0.075408	0.671136	112634	101340	155315	89017	0.899728	0.57314	Protein phosphatase 1 regulatory subunit 7 (Fragment) OS=Homo sapiens GN=PPP1R7 PE=1 SV=1
C9JDR0	NSDHL	4222344802166154	155379.0,267760.0,139761.0,	1.70533e+17	146605.0,125654.0,204205.0,	0.956402	0.999394	0.577863	0.830682	171726	177798	187633	158821	1.03536	0.846445	Sterol-4-alpha-carboxylate 3-dehydrogenase, decarboxylating (Fragment) OS=Homo sapiens GN=NSDHL PE=1 SV=1
C9JDZ9	FBXO9	12223610641585	44972.0,28038.0,34979.0,	138051430711437	11868.0,9895.0,12890.0,	0.408322	0.999394	0.0346449	0.620456	26304.3	13183	35996.3	11551	0.501172	0.320894	F-box only protein 9 (Fragment) OS=Homo sapiens GN=FBXO9 PE=1 SV=1
C9JE12	TMUB1	5862821965	0.0,45527.0,18475.0,	229161657229709	19700.0,11461.0,33484.0,	0.846816	0.999394	0.989312	0.995167	26864.3	23065.7	21334	21548.3	0.858598	1.01005	Transmembrane and ubiquitin-like domain-containing protein 1 (Fragment) OS=Homo sapiens GN=TMUB1 PE=1 SV=1
C9JE82	CACNA2D2	67062355	0.0,5207.0,1980.0,	566072152143	4865.0,4990.0,2415.0,	0.469683	0.999394	0.398017	0.785452	3020.33	5006	2395.67	4090	1.65743	1.70725	Voltage-dependent calcium channel subunit alpha-2/delta-2 OS=Homo sapiens GN=CACNA2D2 PE=1 SV=1
C9JEG3	EXTL2	2340010624	0.0,18171.0,8935.0,	126831762212177	10903.0,12187.0,13724.0,	0.721447	0.999394	0.601662	0.839104	11341.3	14160.7	9035.33	12271.3	1.24859	1.35815	Exostosin-like 2 (Fragment) OS=Homo sapiens GN=EXTL2 PE=1 SV=1
C9JEH3	AAMP	1.17226e+16	431396.0,436031.0,502007.0,	4.74526e+17	407948.0,410384.0,389182.0,	0.719962	0.999394	0.132405	0.756672	390004	471061	456478	402505	1.20784	0.881761	Angio-associated migratory cell protein OS=Homo sapiens GN=AAMP PE=1 SV=1
C9JEL3	EIF4E2	20894053031870	76880.0,31473.0,26807.0,	248082437225225	21327.0,16856.0,28430.0,	0.9983	0.999394	0.286991	0.785452	24829.7	24801.7	45053.3	22204.3	0.998872	0.492846	Eukaryotic translation initiation factor 4E type 2 (Fragment) OS=Homo sapiens GN=EIF4E2 PE=1 SV=1
C9JEN3	TMBIM1	21801617	0.0,1692.0,1360.0,	711528534593	6116.0,1973.0,5176.0,	0.0819359	0.999394	0.0976684	0.716612	1265.67	4853.67	1017.33	4421.67	3.83487	4.34633	Protein lifeguard 3 (Fragment) OS=Homo sapiens GN=TMBIM1 PE=1 SV=1
C9JEV6	NAGK	3210108194146898	118135.0,84019.0,123563.0,	7782911288766262	66908.0,78075.0,74680.0,	0.992949	0.999394	0.095146	0.714838	86100.7	85659.3	108572	73221	0.994874	0.674398	N-acetyl-D-glucosamine kinase OS=Homo sapiens GN=NAGK PE=1 SV=3
C9JEX8	ELP6	45897777775772	168885.0,60398.0,63735.0,	308453896630087	26517.0,26949.0,33910.0,	0.505183	0.999394	0.193682	0.785452	52712.7	33299.3	97672.7	29125.3	0.631714	0.298193	Elongator complex protein 6 (Fragment) OS=Homo sapiens GN=ELP6 PE=1 SV=7
C9JF17	APOD	1.76534e+16	649672.0,327335.0,255130.0,	6.09808e+17	524252.0,570837.0,626910.0,	0.0528706	0.999394	0.309083	0.785452	247491	663791	410712	574000	2.68208	1.39757	Apolipoprotein D (Fragment) OS=Homo sapiens GN=APOD PE=1 SV=1
C9JF50	MTFR1L	22891762312791	84239.0,13684.0,10758.0,	674672665479	5798.0,5025.0,6174.0,	0.433471	0.999394	0.331177	0.785452	10901	6497	36227	5665.67	0.596	0.156393	Mitochondrial fission regulator 1-like (Fragment) OS=Homo sapiens GN=MTFR1L PE=1 SV=1
C9JF62	UBE2F	67857360	0.0,5269.0,6190.0,	562824594819	4838.0,1700.0,5431.0,	0.882839	0.999394	0.94413	0.981856	4715	4302	3819.67	3989.67	0.912407	1.04451	NEDD8-conjugating enzyme UBE2F (Fragment) OS=Homo sapiens GN=UBE2F PE=1 SV=1
C9JFA7	GPD1L	7656609931473216	281759.0,473651.0,398052.0,	3.73492e+17	321090.0,382324.0,405878.0,	0.761756	0.999394	0.826653	0.944157	363601	428797	384487	369764	1.17931	0.961707	Glycerol-3-phosphate dehydrogenase 1-like protein (Fragment) OS=Homo sapiens GN=GPD1L PE=1 SV=1
C9JFD2	UBE2F	67857360	0.0,5269.0,6190.0,	562824594819	4838.0,1700.0,5431.0,	0.882839	0.999394	0.94413	0.981856	4715	4302	3819.67	3989.67	0.912407	1.04451	NEDD8-conjugating enzyme UBE2F (Fragment) OS=Homo sapiens GN=UBE2F PE=1 SV=1
C9JFE4	GPS1	3373389468224382	124133.0,302446.0,188739.0,	1.82754e+17	157110.0,101425.0,194311.0,	0.764163	0.999394	0.424204	0.785452	205741	167269	205106	150949	0.813009	0.735954	COP9 signalosome complex subunit 1 OS=Homo sapiens GN=GPS1 PE=1 SV=2
C9JFV4	PELP1	2.68871e+17	989501.0,1036719.0,652545.0,	6.34032e+17	545072.0,386374.0,618679.0,	0.761077	0.999394	0.0692699	0.658475	712555	580536	892922	516708	0.814725	0.578672	Proline-, glutamic acid- and leucine-rich protein 1 OS=Homo sapiens GN=PELP1 PE=1 SV=2
C9JFZ0	RABL2B	3822122421	0.0,29681.0,18859.0,	8807929410329	7571.0,6428.0,11641.0,	0.435063	0.999394	0.472868	0.787032	20214	9476.67	16180	8546.67	0.468817	0.528224	Rab-like protein 2B (Fragment) OS=Homo sapiens GN=RABL2B PE=4 SV=1
C9JG86	SETD2	1.44183e+16	530616.0,230689.0,206033.0,	1.94892e+17	167548.0,134707.0,156540.0,	0.925525	0.999394	0.24502	0.785452	185473	176184	322446	152932	0.949914	0.474286	Histone-lysine N-methyltransferase SETD2 (Fragment) OS=Homo sapiens GN=SETD2 PE=1 SV=1
C9JG87	MRPL39	2705585924321213	99549.0,455007.0,270190.0,	3.72777e+17	320472.0,348869.0,436969.0,	0.559138	0.999394	0.46295	0.785452	303281	421631	274915	368770	1.39023	1.34139	39S ribosomal protein L39, mitochondrial (Fragment) OS=Homo sapiens GN=MRPL39 PE=1 SV=1
C9JG97	AAMP	1.17226e+16	431396.0,436031.0,502007.0,	4.74526e+17	407948.0,410384.0,389182.0,	0.719962	0.999394	0.132405	0.756672	390004	471061	456478	402505	1.20784	0.881761	Angio-associated migratory cell protein OS=Homo sapiens GN=AAMP PE=1 SV=1
C9JH25	PRRT4	1274161802755	0.0,989472.0,675249.0,	1.53806e+20	1322269.0,1210913.0,1144083.0,	0.17712	0.999394	0.144438	0.76791	692305	1434644	554907	1225755	2.07227	2.20894	Proline-rich transmembrane protein 4 OS=Homo sapiens GN=PRRT4 PE=2 SV=1
C9JHF5	MFF	61154771	0.0,4748.0,4012.0,	478445704189	4112.0,3159.0,4720.0,	0.680725	0.999394	0.547411	0.813609	3628.67	4514.33	2920	3997	1.24407	1.36884	Mitochondrial fission factor (Fragment) OS=Homo sapiens GN=MFF PE=1 SV=1
C9JHN8	GET4	492295329146782	18106.0,229342.0,123467.0,	740505935497158	63660.0,41051.0,109504.0,	0.494329	0.999394	0.487986	0.792607	147534	76854	123638	71405	0.520923	0.577531	Golgi to ER traffic protein 4 homolog (Fragment) OS=Homo sapiens GN=GET4 PE=1 SV=1
C9JIF9	APEH	7.38067e+16	2716234.0,549329.0,758131.0,	6.73186e+17	578732.0,678730.0,543823.0,	0.634163	0.999394	0.395418	0.785452	560830	712348	1.34123e+06	600428	1.27017	0.447669	Acylamino-acid-releasing enzyme OS=Homo sapiens GN=APEH PE=1 SV=1
C9JIR6	PPM1B	5548233737204783	204179.0,181512.0,172255.0,	1.35864e+17	116802.0,103545.0,114967.0,	0.819282	0.999394	0.00752251	0.481236	148023	129193	185982	111771	0.872794	0.600979	Protein phosphatase 1B (Fragment) OS=Homo sapiens GN=PPM1B PE=1 SV=1
C9JIX7	SSX2IP	75843005	0.0,5889.0,2527.0,	325251695404	2795.0,3575.0,6090.0,	0.679616	0.999394	0.540673	0.813348	3529.67	4608.33	2805.33	4153.33	1.3056	1.48051	Afadin- and alpha-actinin-binding protein (Fragment) OS=Homo sapiens GN=SSX2IP PE=1 SV=1
C9JJ19	MRPS34	6317849732502529	232480.0,659873.0,422708.0,	5.80073e+17	498688.0,465713.0,627142.0,	0.602697	0.999394	0.544937	0.813348	452859	603285	438354	530514	1.33217	1.21024	28S ribosomal protein S34, mitochondrial OS=Homo sapiens GN=MRPS34 PE=1 SV=2
C9JJT5	ATP5J2-PTCD1	10570346608	0.0,82084.0,39202.0,	541035572647242	46511.0,38540.0,53244.0,	0.963414	0.999394	0.834601	0.946652	50770.3	52357	40428.7	46098.3	1.03125	1.14024	Protein ATP5J2-PTCD1 OS=Homo sapiens GN=ATP5J2-PTCD1 PE=4 SV=2
C9JJV1	TSSC4	86575012	0.0,6721.0,4214.0,	818366394779	7033.0,4590.0,5385.0,	0.523696	0.999394	0.415785	0.785452	4556.33	6533.67	3645	5669.33	1.43397	1.55537	Protein TSSC4 (Fragment) OS=Homo sapiens GN=TSSC4 PE=1 SV=7
C9JK18	JUP	3377220556	0.0,26226.0,17290.0,	555279957365215	47736.0,68868.0,73502.0,	0.0329205	0.999394	0.0115218	0.525973	18109.3	73438.3	14505.3	63368.7	4.05528	4.36865	Junction plakoglobin (Fragment) OS=Homo sapiens GN=JUP PE=1 SV=7
C9JKP5	TMEM248	1754610543	0.0,13625.0,8868.0,	209603039320540	18019.0,21021.0,23150.0,	0.0845046	0.999394	0.0659631	0.650614	9363	23964.3	7497.67	20730	2.55947	2.76486	Transmembrane protein 248 (Fragment) OS=Homo sapiens GN=TMEM248 PE=1 SV=1
C9JKY1	JUP	3377220556	0.0,26226.0,17290.0,	555279957365215	47736.0,68868.0,73502.0,	0.0329205	0.999394	0.0115218	0.525973	18109.3	73438.3	14505.3	63368.7	4.05528	4.36865	Junction plakoglobin (Fragment) OS=Homo sapiens GN=JUP PE=1 SV=7
C9JL75	TMEM94	83957857	0.0,6519.0,6609.0,	6421108598204	5520.0,7510.0,9246.0,	0.384347	0.999394	0.302122	0.785452	5417.33	8494.67	4376	7425.33	1.56805	1.69683	Transmembrane protein 94 OS=Homo sapiens GN=TMEM94 PE=1 SV=2
C9JLH5	ELP6	45897777775772	168885.0,60398.0,63735.0,	308453896630087	26517.0,26949.0,33910.0,	0.505183	0.999394	0.193682	0.785452	52712.7	33299.3	97672.7	29125.3	0.631714	0.298193	Elongator complex protein 6 (Fragment) OS=Homo sapiens GN=ELP6 PE=1 SV=1
C9JLM5	SERPINB5	5.65572e+16	2081432.0,146301.0,167118.0,	1.75353e+16	150751.0,91343.0,55800.0,	0.649864	0.999394	0.38973	0.785452	147876	118977	798284	99298	0.804572	0.124389	Serpin B5 (Fragment) OS=Homo sapiens GN=SERPINB5 PE=1 SV=1
C9JLU1	POLR2H	3.36713e+17	123913.0,1040404.0,1088501.0,	8.1385e+18	699660.0,752387.0,774770.0,	0.974678	0.999394	0.980502	0.991641	879057	863039	750939	742272	0.981778	0.988458	DNA-directed RNA polymerases I, II, and III subunit RPABC3 (Fragment) OS=Homo sapiens GN=POLR2H PE=1 SV=7
C9JLW8	FAM195B	2.77331e+18	1020639.0,1094980.0,1438805.0,	1.99359e+20	1713889.0,1452057.0,1405889.0,	0.299157	0.999394	0.107942	0.727199	1.04942e+06	1.78014e+06	1184808	1523945	1.69631	1.28624	Mapk-regulated corepressor-interacting protein 1 OS=Homo sapiens GN=FAM195B PE=1 SV=1
C9JME2	FARP1	2640717323	0.0,20505.0,14570.0,	204242706619206	17557.0,18719.0,21646.0,	0.430993	0.999394	0.337067	0.785452	14576.7	22232	11691.7	19307.3	1.52518	1.65138	FERM, RhoGEF and pleckstrin domain-containing protein 1 OS=Homo sapiens GN=FARP1 PE=1 SV=2
C9JMH6	SERPINF2	2.75023e+16	1012138.0,230807.0,247858.0,	4.82004e+17	414378.0,507663.0,419123.0,	0.0839365	0.999394	0.86486	0.957112	206459	529291	496934	447055	2.56366	0.899625	Alpha-2-antiplasmin (Fragment) OS=Homo sapiens GN=SERPINF2 PE=1 SV=1
C9JMN4	FAM3C	96896550	0.0,7523.0,5508.0,	309046266070	2656.0,3199.0,6840.0,	0.806046	0.999394	0.96822	0.988579	5413	4595.33	4343.67	4231.67	0.848944	0.974215	Protein FAM3C (Fragment) OS=Homo sapiens GN=FAM3C PE=1 SV=1
C9JMY0	LENG8	5911456966322030	217537.0,354862.0,270877.0,	4.17328e+17	358774.0,267487.0,364752.0,	0.484539	0.999394	0.390656	0.785452	261636	375902	281092	330338	1.43674	1.17519	Leukocyte receptor cluster member 8 OS=Homo sapiens GN=LENG8 PE=1 SV=2
C9JNA8	IP6K1	3024918086	0.0,23490.0,15212.0,	117371007912295	10089.0,6970.0,13856.0,	0.6439	0.999394	0.747259	0.911116	16111.7	11370.3	12900.7	10305	0.70572	0.798796	Inositol hexakisphosphate kinase 1 OS=Homo sapiens GN=IP6K1 PE=1 SV=1
C9JNE2	OARD1	15359219447290	56491.0,71594.0,39778.0,	399134083435826	34313.0,28242.0,40378.0,	0.785161	0.999394	0.129955	0.756672	47006.3	38857.7	55954.3	34311	0.826647	0.613196	O-acetyl-ADP-ribose deacetylase 1 (Fragment) OS=Homo sapiens GN=OARD1 PE=1 SV=1
C9JNK6	MTX2	1.11997e+16	412148.0,576820.0,282456.0,	2.59457e+17	223054.0,175596.0,319221.0,	0.689695	0.999394	0.149866	0.769005	363259	265524	423808	239290	0.73095	0.56462	Metaxin-2 OS=Homo sapiens GN=MTX2 PE=1 SV=1
C9JNR4	RHOA	7258577214364141	267110.0,448243.0,306300.0,	6.54098e+18	562327.0,730250.0,475471.0,	0.189016	0.999394	0.0604246	0.650614	316204	710597	340551	589349	2.24727	1.73058	Transforming protein RhoA (Fragment) OS=Homo sapiens GN=RHOA PE=1 SV=1
C9JNV2	BUD31	835137383177460	30729.0,106687.0,149273.0,	1.32963e+16	114308.0,113810.0,81392.0,	0.783563	0.999394	0.85071	0.952051	105226	123243	95563	103170	1.17123	1.0796	Protein BUD31 homolog OS=Homo sapiens GN=BUD31 PE=1 SV=1
C9JNW5	RPL24	2.64326e+20	9727822.0,1.0045774E7,5389703.0,	2.38756e+20	2052579.0,2046848.0,4116125.0,	0.435938	0.999394	0.0463448	0.641594	6.53596e+06	2999682	8.38777e+06	2.73852e+06	0.45895	0.326489	60S ribosomal protein L24 OS=Homo sapiens GN=RPL24 PE=1 SV=1
C9JP00	MBNL1	149287153993	0.0,115931.0,129532.0,	1.47042e+17	126411.0,118684.0,141201.0,	0.454544	0.999394	0.371592	0.785452	101093	147974	81821	128765	1.46374	1.57374	Muscleblind-like protein 1 OS=Homo sapiens GN=MBNL1 PE=1 SV=1
C9JP16	CRTAP	7692443116255154	283083.0,344109.0,214625.0,	3.00753e+17	258557.0,189209.0,349437.0,	0.684098	0.999394	0.815745	0.941847	235321	294787	280606	265734	1.2527	0.947003	Cartilage-associated protein OS=Homo sapiens GN=CRTAP PE=1 SV=1
C9JP19	SMTN	50614275	0.0,3930.0,3595.0,	636455254077	5471.0,3821.0,4595.0,	0.295397	0.999394	0.228036	0.785452	3112	5322	2508.33	4629	1.71015	1.84545	Smoothelin (Fragment) OS=Homo sapiens GN=SMTN PE=1 SV=1
C9JP35	FAM3C	96896550	0.0,7523.0,5508.0,	309046266070	2656.0,3199.0,6840.0,	0.806046	0.999394	0.96822	0.988579	5413	4595.33	4343.67	4231.67	0.848944	0.974215	Protein FAM3C (Fragment) OS=Homo sapiens GN=FAM3C PE=1 SV=1
C9JPA8	GET4	492295329146782	18106.0,229342.0,123467.0,	740505935497158	63660.0,41051.0,109504.0,	0.494329	0.999394	0.487986	0.792607	147534	76854	123638	71405	0.520923	0.577531	Golgi to ER traffic protein 4 homolog (Fragment) OS=Homo sapiens GN=GET4 PE=1 SV=2
C9JPI2	JUP	3377220556	0.0,26226.0,17290.0,	555279957365215	47736.0,68868.0,73502.0,	0.0329205	0.999394	0.0115218	0.525973	18109.3	73438.3	14505.3	63368.7	4.05528	4.36865	Junction plakoglobin (Fragment) OS=Homo sapiens GN=JUP PE=1 SV=1
C9JPS2	REV1	201649784	0.0,15658.0,8229.0,	182412320028979	15681.0,16046.0,32661.0,	0.131867	0.999394	0.137127	0.756672	9982.67	23473.3	7962.33	21462.7	2.35141	2.69552	DNA repair protein REV1 (Fragment) OS=Homo sapiens GN=REV1 PE=1 SV=1
C9JQ41	CCDC58	1.39321e+18	512729.0,968753.0,1269595.0,	1.9575e+20	1682859.0,1900179.0,1335156.0,	0.182375	0.999394	0.0629927	0.650614	923586	1963161	917026	1639398	2.12559	1.78773	Coiled-coil domain-containing protein 58 OS=Homo sapiens GN=CCDC58 PE=1 SV=1
C9JQ42	GYG1	3178698414608365	116957.0,542364.0,511734.0,	1.55579e+17	133751.0,124113.0,235806.0,	0.362729	0.999394	0.236953	0.785452	436652	181416	390352	164557	0.41547	0.42156	Glycogenin-1 (Fragment) OS=Homo sapiens GN=GYG1 PE=1 SV=7
C9JQA7	HMG20B	2125013704	0.0,16502.0,11527.0,	273562498017277	23518.0,17277.0,19472.0,	0.196747	0.999394	0.14752	0.76791	11651.3	23204.3	9343	20089	1.99156	2.15017	SWI/SNF-related matrix-associated actin-dependent regulator of chromatin subfamily E member 1-related (Fragment) OS=Homo sapiens GN=HMG20B PE=1 SV=1
C9JQS9	PCCB	5941547215132	21860.0,12014.0,12727.0,	227372851714853	19546.0,19722.0,16739.0,	0.141769	0.999394	0.430304	0.785452	10399.3	22035.7	15533.7	18669	2.11895	1.20184	Propionyl-CoA carboxylase beta chain, mitochondrial OS=Homo sapiens GN=PCCB PE=1 SV=1
C9JQV0	C7orf50	1351491531402520	49719.0,381705.0,338584.0,	5.05288e+17	434393.0,363780.0,383879.0,	0.40877	0.999394	0.317219	0.785452	298467	457286	256669	394017	1.53212	1.53512	Uncharacterized protein C7orf50 (Fragment) OS=Homo sapiens GN=C7orf50 PE=1 SV=1
C9JQZ8	SMTN	50614275	0.0,3930.0,3595.0,	636455254077	5471.0,3821.0,4595.0,	0.295397	0.999394	0.228036	0.785452	3112	5322	2508.33	4629	1.71015	1.84545	Smoothelin (Fragment) OS=Homo sapiens GN=SMTN PE=1 SV=1
C9JRZ6	CHCHD3	2031798008475933	74745.0,619703.0,400335.0,	4.59451e+17	394986.0,385856.0,389417.0,	0.913465	0.999394	0.888337	0.964944	425324	454285	364928	390086	1.06809	1.06894	MICOS complex subunit OS=Homo sapiens GN=CHCHD3 PE=1 SV=1
C9JSK0	UNC119	1.05792e+16	389330.0,179772.0,164679.0,	1.19182e+17	102460.0,89227.0,117941.0,	0.719739	0.999394	0.189023	0.785452	145951	117612	244594	103209	0.805832	0.421962	Protein unc-119 homolog A (Fragment) OS=Homo sapiens GN=UNC119 PE=1 SV=1
C9JSK8	UBE2F	67857360	0.0,5269.0,6190.0,	562824594819	4838.0,1700.0,5431.0,	0.882839	0.999394	0.94413	0.981856	4715	4302	3819.67	3989.67	0.912407	1.04451	NEDD8-conjugating enzyme UBE2F (Fragment) OS=Homo sapiens GN=UBE2F PE=1 SV=1
C9JSL4	P3H2	6262202074199588	230456.0,156924.0,167886.0,	2.01892e+17	173566.0,162184.0,208504.0,	0.387646	0.999394	0.899026	0.96677	135975	207127	185089	181418	1.52328	0.980168	Prolyl 3-hydroxylase 2 (Fragment) OS=Homo sapiens GN=P3H2 PE=1 SV=1
C9JT30	SIGLEC8	8564338838799	31502.0,33693.0,32636.0,	396394610738850	34077.0,31889.0,43786.0,	0.412607	0.999394	0.390842	0.785452	27681	41532	32610.3	36584	1.50038	1.12185	Sialic acid-binding Ig-like lectin 8 OS=Homo sapiens GN=SIGLEC8 PE=1 SV=1
C9JTD3	STARD7	15501219	0.0,1203.0,1025.0,	60300	518.0,0.0,0.0,	0.262811	0.999394	0.266778	0.785452	923	201	742.667	172.667	0.217768	0.232496	StAR-related lipid transfer protein 7, mitochondrial (Fragment) OS=Homo sapiens GN=STARD7 PE=1 SV=1
C9JTX4	JUP	3377220556	0.0,26226.0,17290.0,	555279957365215	47736.0,68868.0,73502.0,	0.0329205	0.999394	0.0115218	0.525973	18109.3	73438.3	14505.3	63368.7	4.05528	4.36865	Junction plakoglobin (Fragment) OS=Homo sapiens GN=JUP PE=1 SV=1
C9JU19	MFF	61154771	0.0,4748.0,4012.0,	478445704189	4112.0,3159.0,4720.0,	0.680725	0.999394	0.547411	0.813609	3628.67	4514.33	2920	3997	1.24407	1.36884	Mitochondrial fission factor (Fragment) OS=Homo sapiens GN=MFF PE=1 SV=1
C9JU26	ATP5J2	10570346608	0.0,82084.0,39202.0,	541035572647242	46511.0,38540.0,53244.0,	0.963414	0.999394	0.834601	0.946652	50770.3	52357	40428.7	46098.3	1.03125	1.14024	ATP synthase subunit f, mitochondrial OS=Homo sapiens GN=ATP5J2 PE=1 SV=1
C9JU35	TIMMDC1	2322411139	0.0,18035.0,9369.0,	809069566584	6954.0,4811.0,7420.0,	0.59177	0.999394	0.652846	0.862274	11454.3	7210	9134.67	6395	0.629456	0.70008	Complex I assembly factor TIMMDC1, mitochondrial OS=Homo sapiens GN=TIMMDC1 PE=1 SV=1
C9JVC9	CACNA2D2	67062355	0.0,5207.0,1980.0,	566072152143	4865.0,4990.0,2415.0,	0.469683	0.999394	0.398017	0.785452	3020.33	5006	2395.67	4090	1.65743	1.70725	Voltage-dependent calcium channel subunit alpha-2/delta-2 OS=Homo sapiens GN=CACNA2D2 PE=1 SV=1
C9JVG0	TF	737278842221	0.0,572546.0,708447.0,	1.12035e+19	963166.0,1467665.0,762114.0,	0.209798	0.999394	0.102476	0.722068	526500	1306181	426998	1064315	2.48088	2.49255	Serotransferrin (Fragment) OS=Homo sapiens GN=TF PE=1 SV=1
C9JVN9	L2HGDH	99186996	0.0,7702.0,5884.0,	664352765927	5711.0,3649.0,6680.0,	0.925914	0.999394	0.767373	0.919813	5638	5948.67	4528.67	5346.67	1.0551	1.18063	L-2-hydroxyglutarate dehydrogenase, mitochondrial OS=Homo sapiens GN=L2HGDH PE=1 SV=1
C9JVX5	PRRT4	1274161802755	0.0,989472.0,675249.0,	1.53806e+20	1322269.0,1210913.0,1144083.0,	0.17712	0.999394	0.144438	0.76791	692305	1434644	554907	1225755	2.07227	2.20894	Proline-rich transmembrane protein 4 (Fragment) OS=Homo sapiens GN=PRRT4 PE=4 SV=7
C9JW19	TMBIM1	21801617	0.0,1692.0,1360.0,	711528534593	6116.0,1973.0,5176.0,	0.0819359	0.999394	0.0976684	0.716612	1265.67	4853.67	1017.33	4421.67	3.83487	4.34633	Protein lifeguard 3 (Fragment) OS=Homo sapiens GN=TMBIM1 PE=1 SV=1
C9JWV9	TMBIM1	21801617	0.0,1692.0,1360.0,	711528534593	6116.0,1973.0,5176.0,	0.0819359	0.999394	0.0976684	0.716612	1265.67	4853.67	1017.33	4421.67	3.83487	4.34633	Protein lifeguard 3 (Fragment) OS=Homo sapiens GN=TMBIM1 PE=1 SV=1
C9JX21	RHOA	7258577214364141	267110.0,448243.0,306300.0,	6.54098e+18	562327.0,730250.0,475471.0,	0.189016	0.999394	0.0604246	0.650614	316204	710597	340551	589349	2.24727	1.73058	Transforming protein RhoA OS=Homo sapiens GN=RHOA PE=1 SV=1
C9JX71	APOD	1.76534e+16	649672.0,327335.0,255130.0,	6.09808e+17	524252.0,570837.0,626910.0,	0.0528706	0.999394	0.309083	0.785452	247491	663791	410712	574000	2.68208	1.39757	Apolipoprotein D (Fragment) OS=Homo sapiens GN=APOD PE=1 SV=1
C9JXC3	OARD1	15359219447290	56491.0,71594.0,39778.0,	399134083435826	34313.0,28242.0,40378.0,	0.785161	0.999394	0.129955	0.756672	47006.3	38857.7	55954.3	34311	0.826647	0.613196	O-acetyl-ADP-ribose deacetylase 1 OS=Homo sapiens GN=OARD1 PE=1 SV=1
C9JY26	RAB34	3551920415	0.0,27581.0,17171.0,	258412846824425	22214.0,19688.0,27527.0,	0.537802	0.999394	0.416414	0.785452	18644.7	26244.7	14917.3	23143	1.40762	1.55142	Ras-related protein Rab-34, isoform NARR (Fragment) OS=Homo sapiens GN=RAB34 PE=1 SV=8
C9JY79	SPTBN4	7834841240397476	288309.0,653279.0,334342.0,	2.68311e+17	230667.0,173126.0,392299.0,	0.652409	0.999394	0.308452	0.785452	415517	288898	425310	265364	0.695275	0.623931	Non-erythrocytic beta-spectrin 4 OS=Homo sapiens GN=SPTBN4 PE=1 SV=2
C9JYJ8	REPIN1	9653665922568	35514.0,28468.0,18983.0,	134021069312581	11521.0,7395.0,14179.0,	0.52924	0.999394	0.057888	0.650614	20064	12225.3	27655	11031.7	0.609317	0.398903	Replication initiator 1 (Fragment) OS=Homo sapiens GN=REPIN1 PE=1 SV=7
C9JYQ9	RPL22L1	6.52051e+17	239950.0,3930533.0,2460985.0,	1.6941e+20	1456417.0,1789323.0,2227616.0,	0.732925	0.999394	0.755869	0.914984	2664543	2085881	2.21049e+06	1824452	0.782829	0.825361	60S ribosomal protein L22-like 1 OS=Homo sapiens GN=RPL22L1 PE=1 SV=1
C9JZ40	APTX	55352545	0.0,4298.0,2140.0,	221625892237	1905.0,1790.0,2521.0,	0.849023	0.999394	0.958252	0.984921	2693.33	2347.33	2146	2072	0.871535	0.965517	Aprataxin (Fragment) OS=Homo sapiens GN=APTX PE=1 SV=1
C9JZE3	REPIN1	9653665922568	35514.0,28468.0,18983.0,	134021069312581	11521.0,7395.0,14179.0,	0.52924	0.999394	0.057888	0.650614	20064	12225.3	27655	11031.7	0.609317	0.398903	Replication initiator 1 (Fragment) OS=Homo sapiens GN=REPIN1 PE=1 SV=1
C9JZG7	MRPL2	7235326753	0.0,56187.0,22503.0,	458415720551261	39409.0,39565.0,57774.0,	0.476422	0.999394	0.360538	0.785452	33035.3	51435.7	26230	45582.7	1.55699	1.73781	39S ribosomal protein L2, mitochondrial OS=Homo sapiens GN=MRPL2 PE=1 SV=1
C9JZG9	UBE2H	2322109814104595	85455.0,85278.0,87981.0,	828758182160669	71247.0,56590.0,68378.0,	0.942625	0.999394	0.0390687	0.620456	72243.7	75121.7	86238	65405	1.03984	0.758424	Ubiquitin-conjugating enzyme E2 H (Fragment) OS=Homo sapiens GN=UBE2H PE=1 SV=1
C9JZI1	RFC4	7.03711e+17	2589819.0,928861.0,554583.0,	3.61315e+17	310620.0,252070.0,485029.0,	0.512908	0.999394	0.247226	0.785452	641932	385373	1.35775e+06	349240	0.600333	0.257219	Replication factor C subunit 4 OS=Homo sapiens GN=RFC4 PE=1 SV=1
C9JZL8	MYADM	2299226734157067	84608.0,176070.0,132116.0,	1.7501e+17	150452.0,148183.0,172061.0,	0.51972	0.999394	0.432107	0.785452	128700	180644	130931	156899	1.40361	1.19833	Myeloid-associated differentiation marker (Fragment) OS=Homo sapiens GN=MYADM PE=1 SV=1
C9JZY6	UBE2H	2322109814104595	85455.0,85278.0,87981.0,	828758182160669	71247.0,56590.0,68378.0,	0.942625	0.999394	0.0390687	0.620456	72243.7	75121.7	86238	65405	1.03984	0.758424	Ubiquitin-conjugating enzyme E2 H (Fragment) OS=Homo sapiens GN=UBE2H PE=1 SV=1
C9K025	RPL35A	4.02417e+16	148091.0,1321407.0,538339.0,	2.59026e+17	222683.0,282836.0,563746.0,	0.512003	0.999394	0.464572	0.785452	781873	389384	669279	356422	0.498014	0.532546	60S ribosomal protein L35a (Fragment) OS=Homo sapiens GN=RPL35A PE=1 SV=1
C9K049	HMG20B	2125013704	0.0,16502.0,11527.0,	273562498017277	23518.0,17277.0,19472.0,	0.196747	0.999394	0.14752	0.76791	11651.3	23204.3	9343	20089	1.99156	2.15017	SWI/SNF-related matrix-associated actin-dependent regulator of chromatin subfamily E member 1-related (Fragment) OS=Homo sapiens GN=HMG20B PE=1 SV=1
C9K0P5	GPD1L	7656609931473216	281759.0,473651.0,398052.0,	3.73492e+17	321090.0,382324.0,405878.0,	0.761756	0.999394	0.826653	0.944157	363601	428797	384487	369764	1.17931	0.961707	Glycerol-3-phosphate dehydrogenase 1-like protein (Fragment) OS=Homo sapiens GN=GPD1L PE=1 SV=7
C9K0W8	STX16	17794190725897	65471.0,32543.0,21783.0,	264433458426220	22733.0,23919.0,29551.0,	0.667457	0.999394	0.384123	0.785452	23194.3	29082.3	39932.3	25401	1.25386	0.636101	Syntaxin-16 OS=Homo sapiens GN=STX16 PE=1 SV=2
contaminant_GR78_MAIZE		3.69164e+18	1358593.0,3371202.0,4190721.0,	5.91117e+20	5081836.0,5777142.0,4609753.0,	0.208782	0.999394	0.107336	0.72442	3.12004e+06	6.11801e+06	2.97351e+06	5.15624e+06	1.96087	1.73406	owl|P24067| IMMUNOGLOBULIN BINDING PROTEIN HOMOLOG B70 (HEAT SHOCK PROTEIN...
contaminant_GR78_MESAU		1.69768e+22	6.2478764E7,2.4548426E7,2.8631879E7,	5.7247e+23	4.9215219E7,4.8449156E7,3.6440908E7,	0.113144	0.999394	0.668222	0.869138	2.2449234666666668E7	5.3209699E7	3.8553023E7	4.4701761E7	2.37022	1.15949	owl|P07823| 78 KD GLUCOSE REGULATED PROTEIN PRECURSOR (GRP 78) (IMMUNOGLOBULIN...
contaminant_GR78_YEAST		1.08248e+19	3983781.0,1259811.0,1499004.0,	2.59785e+20	2233369.0,2241415.0,1821265.0,	0.139951	0.999394	0.880819	0.96242	1170865	2.48484e+06	2247532	2098683	2.12222	0.933772	owl|P16474| 78 KD GLUCOSE REGULATED PROTEIN HOMOLOG PRECURSOR (GRP 78) (IMMUNOGLOBULIN...
contaminant_INT-STD1		1.04513e+22	3.8463127E7,2.0537369E7,2.2115249E7,	4.18092e+23	3.5943384E7,4.9659816E7,2.9107405E7,	0.160505	0.999394	0.250101	0.785452	1.7927608E7	4.6478348666666664E7	2.7038581666666668E7	3.8236868333333336E7	2.59256	1.41416	BSA
contaminant_KERATIN03		6.48312e+16	238587.0,921294.0,307087.0,	5.01395e+17	431041.0,131398.0,123842.0,	0.553072	0.999394	0.360979	0.785452	519313	267091	488989	228760	0.514317	0.467823	no description
contaminant_KERATIN22		4107866244177621	151146.0,672691.0,149403.0,	1673668380844420	143879.0,57958.0,50061.0,	0.441798	0.999394	0.300254	0.785452	349324	98531.3	324413	83966	0.282063	0.258824	no description
contaminant_TFE2_HUMAN		61865902	0.0,4803.0,4964.0,	589734933857	5069.0,2415.0,4347.0,	0.870783	0.999394	0.730153	0.902692	4029.33	4415.67	3255.67	3943.67	1.09588	1.21132	owl|P15923| TRANSCRIPTION FACTOR E2-ALPHA (IMMUNOGLOBULIN ENHANCER BINDING...
contaminant_UBIQUITIN02		2.2186e+21	8164950.0,2.3117936E7,1.0093642E7,	1.24126e+23	1.067107E7,1.0094051E7,1.7818147E7,	0.977437	0.999394	0.871906	0.959287	1.3996983E7	1.427209E7	1.3792176E7	1.2861089333333334E7	1.01965	0.932492	no description
contaminant_UBIQUITIN04		4177178538234387	153723.0,138646.0,197158.0,	1.23932e+17	106544.0,127997.0,135900.0,	0.958722	0.999394	0.137924	0.756672	139034	143191	163176	123480	1.0299	0.756733	no description
contaminant_UBIQUITIN05		2322109814104595	85455.0,85278.0,87981.0,	828758182160669	71247.0,56590.0,68378.0,	0.942625	0.999394	0.0390687	0.620456	72243.7	75121.7	86238	65405	1.03984	0.758424	no description
contaminant_UBIQUITIN06		5875528641535846	216213.0,410524.0,450734.0,	5.59256e+17	480791.0,518177.0,455428.0,	0.362951	0.999394	0.220332	0.785452	356787	570846	359157	484799	1.59996	1.34982	no description
contaminant_UBIQUITIN09		9.73837e+18	3583917.0,5729323.0,7990842.0,	6.92299e+20	5951681.0,6608932.0,4794328.0,	0.723743	0.999394	0.991046	0.9961	5658304	6.91076e+06	5.76803e+06	5.78498e+06	1.22135	1.00294	no description
contaminant_UBIQUITIN10		1766112413130269	64993.0,87296.0,109577.0,	8348710759259656	71773.0,74414.0,67236.0,	0.964388	0.999394	0.335812	0.785452	81482.7	83578.3	87288.7	71141	1.02572	0.815008	no description
contaminant_UBIQUITIN11		1.62313e+16	597339.0,268947.0,173555.0,	2.12397e+17	182596.0,140491.0,178100.0,	0.988619	0.999394	0.296232	0.785452	189630	191183	346614	167062	1.00819	0.481984	no description
D3DQV9	EIF4G2	1.22491e+17	450791.0,814218.0,410552.0,	2.50904e+17	215698.0,160663.0,301134.0,	0.467953	0.999394	0.111251	0.736658	516274	250129	558520	225832	0.484489	0.404339	Eukaryotic translation initiation factor 4 gamma 2 (Fragment) OS=Homo sapiens GN=EIF4G2 PE=1 SV=1
D3DRR9	C10orf47	22862252	0.0,1775.0,1894.0,	158021990	1358.0,1520.0,0.0,	0.813051	0.999394	0.753027	0.914984	1512.67	1259.67	1223	959.333	0.832746	0.78441	Chromosome 10 open reading frame 47, isoform CRA_b OS=Homo sapiens GN=C10orf47 PE=1 SV=1
D3DTX6	PPP1R9B	6157704074874	22633.0,59823.0,62977.0,	1010029566769832	86828.0,66163.0,78703.0,	0.26667	0.999394	0.143237	0.765453	50843	88833.7	48477.7	77231.3	1.74722	1.59313	Neurabin-2 OS=Homo sapiens GN=PPP1R9B PE=1 SV=1
D3DTZ5	SUPT4H1	1138175244155267	41881.0,136088.0,130605.0,	1.95742e+17	168279.0,146476.0,118563.0,	0.411262	0.999394	0.309926	0.785452	110550	170906	102858	144439	1.54597	1.40426	Suppressor of Ty 4 homolog 1 (S. cerevisiae), isoform CRA_b OS=Homo sapiens GN=SUPT4H1 PE=1 SV=1
D3DX48	MPP2	1132411647184863	416750.0,90447.0,71383.0,	7932210578772280	68193.0,73166.0,81464.0,	0.686727	0.999394	0.400953	0.785452	70886	85796.3	192860	74274.3	1.21034	0.38512	MAGUK p55 subfamily member 2 OS=Homo sapiens GN=MPP2 PE=1 SV=1
D3DX49	MPP2	1132411647184863	416750.0,90447.0,71383.0,	7932210578772280	68193.0,73166.0,81464.0,	0.686727	0.999394	0.400953	0.785452	70886	85796.3	192860	74274.3	1.21034	0.38512	MAGUK p55 subfamily member 2 OS=Homo sapiens GN=MPP2 PE=1 SV=1
D3YTA9	PPP3R1	48789350089341	179521.0,72608.0,75150.0,	555487223648284	47753.0,49960.0,54419.0,	0.90687	0.999394	0.238993	0.785452	62573	58689.3	109093	50710.7	0.937934	0.464839	Calcineurin subunit B type 1 OS=Homo sapiens GN=PPP3R1 PE=1 SV=1
D3YTB1	RPL32	3.77903e+18	1390759.0,2410566.0,1155626.0,	7.23132e+17	621673.0,653324.0,884782.0,	0.5198	0.999394	0.130886	0.756672	1.50526e+06	817589	1652317	719926	0.543157	0.435707	60S ribosomal protein L32 (Fragment) OS=Homo sapiens GN=RPL32 PE=1 SV=1
D3YTB5	IRAK1	78575040	0.0,6101.0,4239.0,	321745823329	2765.0,3169.0,3752.0,	0.823118	0.999394	0.915497	0.9721	4299	3709.33	3446.67	3228.67	0.862836	0.93675	Interleukin-1 receptor-associated kinase 1 OS=Homo sapiens GN=IRAK1 PE=1 SV=1
D3YTC1	MRPL35	25759912451143	94766.0,76976.0,43019.0,	540408410963573	46458.0,58173.0,71651.0,	0.625106	0.999394	0.503748	0.800247	50947.3	67240.7	71587	58760.7	1.31981	0.820829	39S ribosomal protein L35, mitochondrial OS=Homo sapiens GN=MRPL35 PE=1 SV=1
D3YTF8	TXNRD2	7783168493195502	286432.0,130844.0,164445.0,	2.54276e+17	218598.0,250920.0,229538.0,	0.120362	0.999394	0.49687	0.796951	123926	273577	193907	233019	2.20758	1.2017	Thioredoxin reductase 2, mitochondrial OS=Homo sapiens GN=TXNRD2 PE=1 SV=3
D3YTH5	TSSC1	4276658943	0.0,33210.0,49580.0,	347915032321423	29909.0,34805.0,24145.0,	0.939554	0.999394	0.903568	0.968405	33903	35512.3	27596.7	29619.7	1.04747	1.07331	Protein TSSC1 OS=Homo sapiens GN=TSSC1 PE=1 SV=1
D6R952	MSMO1	280178458	0.0,21757.0,7114.0,	8326102789828	7157.0,7108.0,11076.0,	0.777509	0.999394	0.872613	0.959524	12158.3	9477.33	9623.67	8447	0.779493	0.877732	Methylsterol monooxygenase 1 OS=Homo sapiens GN=MSMO1 PE=1 SV=1
D6R9G1	CDK7	8035789138237	29552.0,44955.0,32163.0,	255711357228960	21983.0,9386.0,32640.0,	0.629284	0.999394	0.167121	0.78236	32310.3	22701	35556.7	21336.3	0.702593	0.600066	Cyclin-dependent kinase 7 OS=Homo sapiens GN=CDK7 PE=1 SV=1
D6R9H7	ATP5G1	1185644918357	0.0,920732.0,772488.0,	4.54258e+17	390523.0,503618.0,749058.0,	0.835932	0.999394	0.960335	0.984921	701334	615672	564407	547733	0.877859	0.970458	ATP synthase F(0) complex subunit C1, mitochondrial OS=Homo sapiens GN=ATP5G1 PE=3 SV=1
D6R9S8	CLDND1	21944889546662	80744.0,37970.0,39250.0,	557367121550162	47916.0,49255.0,56536.0,	0.217538	0.999394	0.92947	0.975273	32583.7	59037.7	52654.7	51235.7	1.81188	0.973051	Claudin domain-containing protein 1 (Fragment) OS=Homo sapiens GN=CLDND1 PE=1 SV=1
D6R9T3	HMCES	27441507	0.0,2130.0,1267.0,	130900	1125.0,0.0,0.0,	0.355563	0.999394	0.365746	0.785452	1417	436.333	1132.33	375	0.307928	0.331175	Embryonic stem cell-specific 5-hydroxymethylcytosine-binding protein (Fragment) OS=Homo sapiens GN=HMCES PE=1 SV=1
D6R9U2	MGAT1	95556840	0.0,7420.0,5753.0,	441048464339	3791.0,3351.0,4890.0,	0.774014	0.999394	0.882507	0.96242	5465	4531.67	4391	4010.67	0.829216	0.913383	Alpha-1,3-mannosyl-glycoprotein 2-beta-N-acetylglucosaminyltransferase (Fragment) OS=Homo sapiens GN=MGAT1 PE=1 SV=1
D6R9U7	POLR3G	51889012	0.0,4028.0,7580.0,	735975133409	6326.0,5196.0,3842.0,	0.674841	0.999394	0.632775	0.852675	4733.33	6093.67	3869.33	5121.33	1.28739	1.32357	DNA-directed RNA polymerase III subunit RPC7 (Fragment) OS=Homo sapiens GN=POLR3G PE=1 SV=7
D6R9U8	BDH2	3100643199	0.0,24078.0,36337.0,	242523091017327	20849.0,21378.0,19528.0,	0.969383	0.999394	0.970442	0.988605	24735	24163	20138.3	20585	0.976875	1.02218	3-hydroxybutyrate dehydrogenase type 2 (Fragment) OS=Homo sapiens GN=BDH2 PE=1 SV=1
D6R9Z7	COX7C	11099735444	0.0,86196.0,29814.0,	384774173332128	33078.0,28864.0,36210.0,	0.761914	0.999394	0.836011	0.946652	48813.7	37446	38670	32717.3	0.767121	0.846065	Cytochrome c oxidase subunit 7C, mitochondrial OS=Homo sapiens GN=COX7C PE=1 SV=1
D6RA48	MGAT1	95556840	0.0,7420.0,5753.0,	441048464339	3791.0,3351.0,4890.0,	0.774014	0.999394	0.882507	0.96242	5465	4531.67	4391	4010.67	0.829216	0.913383	Alpha-1,3-mannosyl-glycoprotein 2-beta-N-acetylglucosaminyltransferase (Fragment) OS=Homo sapiens GN=MGAT1 PE=1 SV=1
D6RA57	TMA16	7801246607228876	287095.0,191506.0,192522.0,	2.49211e+17	214246.0,239484.0,207379.0,	0.346383	0.999394	0.927694	0.975273	161095	259822	223708	220370	1.61285	0.985079	Translation machinery-associated protein 16 OS=Homo sapiens GN=TMA16 PE=1 SV=1
D6RA67	UFSP2	3429216651	0.0,26630.0,14006.0,	156412074916105	13446.0,14350.0,18151.0,	0.963352	0.999394	0.840797	0.947785	16981	17498.3	13545.3	15315.7	1.03047	1.1307	Ufm1-specific protease 2 (Fragment) OS=Homo sapiens GN=UFSP2 PE=1 SV=1
D6RA76	CLDND1	21944889546662	80744.0,37970.0,39250.0,	557367121550162	47916.0,49255.0,56536.0,	0.217538	0.999394	0.92947	0.975273	32583.7	59037.7	52654.7	51235.7	1.81188	0.973051	Claudin domain-containing protein 1 (Fragment) OS=Homo sapiens GN=CLDND1 PE=1 SV=1
D6RAA6	TMEM33	6099283576145155	224457.0,220214.0,122098.0,	1.04675e+16	89986.0,54388.0,122337.0,	0.613053	0.999394	0.075869	0.671136	144943	97286.3	188923	88903.7	0.671203	0.470581	Transmembrane protein 33 (Fragment) OS=Homo sapiens GN=TMEM33 PE=1 SV=1
D6RAD4	CDK7	8035789138237	29552.0,44955.0,32163.0,	255711357228960	21983.0,9386.0,32640.0,	0.629284	0.999394	0.167121	0.78236	32310.3	22701	35556.7	21336.3	0.702593	0.600066	Cyclin-dependent kinase 7 OS=Homo sapiens GN=CDK7 PE=1 SV=1
D6RAH7	UBE2D3	88166648	0.0,6846.0,5592.0,	288345413493	2478.0,3140.0,3936.0,	0.62747	0.999394	0.695153	0.884375	5154.67	3639	4146	3184.67	0.705962	0.76813	Ubiquitin-conjugating enzyme E2 D3 OS=Homo sapiens GN=UBE2D3 PE=1 SV=1
D6RAI0	HMCES	27441507	0.0,2130.0,1267.0,	130900	1125.0,0.0,0.0,	0.355563	0.999394	0.365746	0.785452	1417	436.333	1132.33	375	0.307928	0.331175	Embryonic stem cell-specific 5-hydroxymethylcytosine-binding protein (Fragment) OS=Homo sapiens GN=HMCES PE=1 SV=1
D6RAK2	MGAT1	95556840	0.0,7420.0,5753.0,	441048464339	3791.0,3351.0,4890.0,	0.774014	0.999394	0.882507	0.96242	5465	4531.67	4391	4010.67	0.829216	0.913383	Alpha-1,3-mannosyl-glycoprotein 2-beta-N-acetylglucosaminyltransferase (Fragment) OS=Homo sapiens GN=MGAT1 PE=1 SV=7
D6RAN4	RPL9	1.74473e+20	6421013.0,1.0516495E7,4856121.0,	2.47733e+20	2129751.0,1750886.0,3946077.0,	0.444868	0.999394	0.0949706	0.714838	6.49662e+06	2.83668e+06	7264543	2.6089e+06	0.436639	0.359129	60S ribosomal protein L9 (Fragment) OS=Homo sapiens GN=RPL9 PE=1 SV=7
D6RAN8	MRPL27	7477224054	0.0,58064.0,20232.0,	203995123150130	17536.0,35432.0,56499.0,	0.774484	0.999394	0.641248	0.856805	32942	40586.7	26098.7	36489	1.23206	1.39812	39S ribosomal protein L27, mitochondrial OS=Homo sapiens GN=MRPL27 PE=1 SV=1
D6RAP6	ANAPC4	8083786724465	29736.0,29405.0,20578.0,	167841519015118	14428.0,10505.0,17039.0,	0.670521	0.999394	0.0315172	0.620456	21046.7	15697.3	26573	13990.7	0.745835	0.526499	Anaphase-promoting complex subunit 4 (Fragment) OS=Homo sapiens GN=ANAPC4 PE=1 SV=1
D6RAR6	FASTKD3	5058822787	0.0,39285.0,19167.0,	13236914811072	11379.0,6327.0,12478.0,	0.459194	0.999394	0.494687	0.794743	24458.3	11152	19484	10061.3	0.455959	0.51639	FAST kinase domain-containing protein 3 OS=Homo sapiens GN=FASTKD3 PE=1 SV=1
D6RAT0	RPS3A	4.63635e+18	1706264.0,3779426.0,1576763.0,	9.30015e+19	799524.0,786354.0,1464862.0,	0.502481	0.999394	0.194673	0.785452	2.26258e+06	1.12223e+06	2354151	1.01691e+06	0.495997	0.431966	40S ribosomal protein S3a OS=Homo sapiens GN=RPS3A PE=1 SV=1
D6RAW1	GTF2H2C	78844445250835	290149.0,34520.0,42760.0,	392434902327414	33737.0,33906.0,30897.0,	0.797032	0.999394	0.397111	0.785452	34390.3	38560	122476	32846.7	1.12125	0.268188	General transcription factor IIH subunit 2 OS=Homo sapiens GN=GTF2H2C PE=4 SV=1
D6RAX1	DTNBP1	96971347102	35661.0,5540.0,5973.0,	368260093167	3165.0,4156.0,3569.0,	0.751068	0.999394	0.348865	0.785452	5068.33	4286	15724.7	3630	0.845643	0.230848	Dysbindin OS=Homo sapiens GN=DTNBP1 PE=1 SV=1
D6RAX2	CTBP1	1.32801e+17	488733.0,914055.0,778881.0,	8.05515e+17	692498.0,621110.0,1029242.0,	0.684093	0.999394	0.777463	0.925284	705429	872248	727223	780950	1.23648	1.07388	C-terminal-binding protein 1 (Fragment) OS=Homo sapiens GN=CTBP1 PE=1 SV=7
D6RAX7	COPS4	1.71328e+16	630495.0,591019.0,505324.0,	4.7799e+17	410924.0,421317.0,534118.0,	0.815256	0.999394	0.0905729	0.702598	459650	520351	575613	455453	1.13206	0.791249	COP9 constitutive photomorphogenic-like protein subunit 4 isoform 2 OS=Homo sapiens GN=COPS4 PE=1 SV=1
D6RAZ3	HMCES	27441507	0.0,2130.0,1267.0,	130900	1125.0,0.0,0.0,	0.355563	0.999394	0.365746	0.785452	1417	436.333	1132.33	375	0.307928	0.331175	Embryonic stem cell-specific 5-hydroxymethylcytosine-binding protein (Fragment) OS=Homo sapiens GN=HMCES PE=1 SV=1
D6RAZ6	TMEM192	3544139759158639	130427.0,108532.0,133441.0,	1.74915e+17	150374.0,173994.0,168659.0,	0.201411	0.999394	0.0196295	0.571242	100647	192042	124133	164342	1.90807	1.32392	Transmembrane protein 192 (Fragment) OS=Homo sapiens GN=TMEM192 PE=1 SV=1
D6RAZ7	CLDND1	21944889546662	80744.0,37970.0,39250.0,	557367121550162	47916.0,49255.0,56536.0,	0.217538	0.999394	0.92947	0.975273	32583.7	59037.7	52654.7	51235.7	1.81188	0.973051	Claudin domain-containing protein 1 OS=Homo sapiens GN=CLDND1 PE=1 SV=1
D6RB01	FAM169A	18796070138880	69151.0,47137.0,32702.0,	439273785530487	37762.0,26180.0,34360.0,	0.85518	0.999394	0.24749	0.785452	33820	37423	49663.3	32767.3	1.10653	0.659789	Soluble lamin-associated protein of 75 kDa OS=Homo sapiens GN=FAM169A PE=1 SV=1
D6RB53	UFSP2	3429216651	0.0,26630.0,14006.0,	156412074916105	13446.0,14350.0,18151.0,	0.963352	0.999394	0.840797	0.947785	16981	17498.3	13545.3	15315.7	1.03047	1.1307	Ufm1-specific protease 2 OS=Homo sapiens GN=UFSP2 PE=1 SV=1
D6RB55	APBB2	29295650344846	107794.0,43877.0,37721.0,	605705560351373	52071.0,38455.0,57899.0,	0.323532	0.999394	0.608573	0.839104	34759.3	55848.7	63130.7	49475	1.60672	0.783692	Amyloid beta A4 precursor protein-binding family B member 2 (Fragment) OS=Homo sapiens GN=APBB2 PE=1 SV=1
D6RB69	MGAT1	95556840	0.0,7420.0,5753.0,	441048464339	3791.0,3351.0,4890.0,	0.774014	0.999394	0.882507	0.96242	5465	4531.67	4391	4010.67	0.829216	0.913383	Alpha-1,3-mannosyl-glycoprotein 2-beta-N-acetylglucosaminyltransferase (Fragment) OS=Homo sapiens GN=MGAT1 PE=1 SV=1
D6RB73	SLC35B1	331911686958190	122147.0,90756.0,48947.0,	510275741650636	43868.0,39711.0,57070.0,	0.86273	0.999394	0.191643	0.785452	59459.3	53026.3	87283.3	46883	0.891808	0.537136	Solute carrier family 35 member B1 (Fragment) OS=Homo sapiens GN=SLC35B1 PE=1 SV=1
D6RB92	PSMG4	4486262545	0.0,34838.0,52610.0,	347754731229070	29896.0,32722.0,32764.0,	0.953681	0.999394	0.879965	0.96242	35802.3	37052.3	29149.3	31794	1.03491	1.09073	Proteasome assembly chaperone 4 OS=Homo sapiens GN=PSMG4 PE=1 SV=1
D6RBF6	BDH2	3100643199	0.0,24078.0,36337.0,	242523091017327	20849.0,21378.0,19528.0,	0.969383	0.999394	0.970442	0.988605	24735	24163	20138.3	20585	0.976875	1.02218	3-hydroxybutyrate dehydrogenase type 2 OS=Homo sapiens GN=BDH2 PE=1 SV=1
D6RBS3	MGAT1	95556840	0.0,7420.0,5753.0,	441048464339	3791.0,3351.0,4890.0,	0.774014	0.999394	0.882507	0.96242	5465	4531.67	4391	4010.67	0.829216	0.913383	Alpha-1,3-mannosyl-glycoprotein 2-beta-N-acetylglucosaminyltransferase (Fragment) OS=Homo sapiens GN=MGAT1 PE=1 SV=1
D6RBT3	NDUFS6	6423744066950	23627.0,29072.0,56313.0,	569616495530276	48967.0,44924.0,34122.0,	0.522494	0.999394	0.609804	0.839104	35010.7	50730.7	36337.3	42671	1.44901	1.1743	NADH dehydrogenase [ubiquinone] iron-sulfur protein 6, mitochondrial OS=Homo sapiens GN=NDUFS6 PE=1 SV=1
D6RBV0	LEMD2	1.80523e+16	664356.0,209504.0,157583.0,	1.59501e+17	137123.0,99159.0,169223.0,	0.929752	0.999394	0.323843	0.785452	158392	151004	343814	135168	0.95336	0.393143	LEM domain-containing protein 2 OS=Homo sapiens GN=LEMD2 PE=1 SV=1
D6RBW1	EIF4E	3.13744e+16	1154637.0,346131.0,269267.0,	2.33104e+17	200399.0,146511.0,229773.0,	0.726065	0.999394	0.294915	0.785452	265736	216268	590012	192228	0.813848	0.325803	Eukaryotic translation initiation factor 4E OS=Homo sapiens GN=EIF4E PE=1 SV=1
D6RC11	CLDND1	21944889546662	80744.0,37970.0,39250.0,	557367121550162	47916.0,49255.0,56536.0,	0.217538	0.999394	0.92947	0.975273	32583.7	59037.7	52654.7	51235.7	1.81188	0.973051	Claudin domain-containing protein 1 OS=Homo sapiens GN=CLDND1 PE=1 SV=1
D6RC71	STX18	1.59073e+16	585415.0,269840.0,146534.0,	1.30677e+17	112343.0,90794.0,170864.0,	0.708277	0.999394	0.248222	0.785452	179196	137850	333930	124667	0.76927	0.373333	Syntaxin-18 (Fragment) OS=Homo sapiens GN=STX18 PE=1 SV=1
D6RCE6	CLDND1	21944889546662	80744.0,37970.0,39250.0,	557367121550162	47916.0,49255.0,56536.0,	0.217538	0.999394	0.92947	0.975273	32583.7	59037.7	52654.7	51235.7	1.81188	0.973051	Claudin domain-containing protein 1 (Fragment) OS=Homo sapiens GN=CLDND1 PE=1 SV=1
D6RCM2	MRPS18C	9507270015216252	349880.0,209683.0,181901.0,	2.07654e+17	178518.0,230775.0,217768.0,	0.443752	0.999394	0.545345	0.813348	165258	244846	247155	209020	1.4816	0.845707	28S ribosomal protein S18c, mitochondrial OS=Homo sapiens GN=MRPS18C PE=1 SV=1
D6RCQ8	PGM3	2932515828	0.0,22772.0,13313.0,	132761550415785	11413.0,10722.0,17790.0,	0.983687	0.999394	0.868504	0.958011	15051	14855	12028.3	13308.3	0.986978	1.10642	Phosphoacetylglucosamine mutase (Fragment) OS=Homo sapiens GN=PGM3 PE=1 SV=7
D6RCR8	CLDND1	21944889546662	80744.0,37970.0,39250.0,	557367121550162	47916.0,49255.0,56536.0,	0.217538	0.999394	0.92947	0.975273	32583.7	59037.7	52654.7	51235.7	1.81188	0.973051	Claudin domain-containing protein 1 (Fragment) OS=Homo sapiens GN=CLDND1 PE=1 SV=7
D6RCT8	DTNBP1	96971347102	35661.0,5540.0,5973.0,	368260093167	3165.0,4156.0,3569.0,	0.751068	0.999394	0.348865	0.785452	5068.33	4286	15724.7	3630	0.845643	0.230848	Dysbindin OS=Homo sapiens GN=DTNBP1 PE=1 SV=1
D6RD15	MGAT1	95556840	0.0,7420.0,5753.0,	441048464339	3791.0,3351.0,4890.0,	0.774014	0.999394	0.882507	0.96242	5465	4531.67	4391	4010.67	0.829216	0.913383	Alpha-1,3-mannosyl-glycoprotein 2-beta-N-acetylglucosaminyltransferase (Fragment) OS=Homo sapiens GN=MGAT1 PE=1 SV=1
D6RD44	TCEAL4	170933209051	0.0,132738.0,175845.0,	1.6488e+17	141744.0,117915.0,133269.0,	0.74333	0.999394	0.649385	0.862274	126661	151205	102861	130976	1.19377	1.27333	Transcription elongation factor A protein-like 4 (Fragment) OS=Homo sapiens GN=TCEAL4 PE=1 SV=1
D6RD46	LIMCH1	78599506	0.0,6103.0,7996.0,	474739942120	4081.0,2762.0,2389.0,	0.541045	0.999394	0.573342	0.828134	5788.33	3620.33	4699.67	3077.33	0.625453	0.654798	LIM and calponin homology domains-containing protein 1 OS=Homo sapiens GN=LIMCH1 PE=1 SV=1
D6RD48	CLDND1	21944889546662	80744.0,37970.0,39250.0,	557367121550162	47916.0,49255.0,56536.0,	0.217538	0.999394	0.92947	0.975273	32583.7	59037.7	52654.7	51235.7	1.81188	0.973051	Claudin domain-containing protein 1 (Fragment) OS=Homo sapiens GN=CLDND1 PE=1 SV=1
D6RD69	SAR1B	7699529097340156	283341.0,410878.0,286126.0,	1.81629e+17	156145.0,119090.0,215659.0,	0.543526	0.999394	0.0390508	0.620456	292317	181720	326782	163631	0.621654	0.500736	GTP-binding protein SAR1b (Fragment) OS=Homo sapiens GN=SAR1B PE=1 SV=1
D6RDH4	AK6	43819754267570	161231.0,75748.0,56837.0,	698536999967463	60052.0,48414.0,76035.0,	0.691245	0.999394	0.374743	0.785452	56497.7	69105	97938.7	61500.3	1.22315	0.627947	Adenylate kinase isoenzyme 6 OS=Homo sapiens GN=AK6 PE=1 SV=1
D6RDI6	CLDND1	21944889546662	80744.0,37970.0,39250.0,	557367121550162	47916.0,49255.0,56536.0,	0.217538	0.999394	0.92947	0.975273	32583.7	59037.7	52654.7	51235.7	1.81188	0.973051	Claudin domain-containing protein 1 (Fragment) OS=Homo sapiens GN=CLDND1 PE=1 SV=1
D6RDP6	CLDND1	21944889546662	80744.0,37970.0,39250.0,	557367121550162	47916.0,49255.0,56536.0,	0.217538	0.999394	0.92947	0.975273	32583.7	59037.7	52654.7	51235.7	1.81188	0.973051	Claudin domain-containing protein 1 (Fragment) OS=Homo sapiens GN=CLDND1 PE=1 SV=1
D6RDP9	MSMO1	280178458	0.0,21757.0,7114.0,	8326102789828	7157.0,7108.0,11076.0,	0.777509	0.999394	0.872613	0.959524	12158.3	9477.33	9623.67	8447	0.779493	0.877732	Methylsterol monooxygenase 1 (Fragment) OS=Homo sapiens GN=MSMO1 PE=1 SV=1
D6RDU9	GATB	686211248246852	252537.0,87349.0,39410.0,	444085777665623	38177.0,39960.0,73962.0,	0.987806	0.999394	0.361345	0.785452	55398.7	55935.7	126432	50699.7	1.00969	0.401003	Glutamyl-tRNA(Gln) amidotransferase subunit B, mitochondrial OS=Homo sapiens GN=GATB PE=1 SV=1
D6RDX1	LMAN2	9774155202112860	359705.0,120523.0,94931.0,	1.14226e+16	98199.0,89670.0,102166.0,	0.708832	0.999394	0.3767	0.785452	92611.7	111509	191720	96678.3	1.20405	0.504269	Vesicular integral-membrane protein VIP36 (Fragment) OS=Homo sapiens GN=LMAN2 PE=1 SV=1
D6RDY1	CLDND1	21944889546662	80744.0,37970.0,39250.0,	557367121550162	47916.0,49255.0,56536.0,	0.217538	0.999394	0.92947	0.975273	32583.7	59037.7	52654.7	51235.7	1.81188	0.973051	Claudin domain-containing protein 1 (Fragment) OS=Homo sapiens GN=CLDND1 PE=1 SV=1
D6RE58	SLC35B1	331911686958190	122147.0,90756.0,48947.0,	510275741650636	43868.0,39711.0,57070.0,	0.86273	0.999394	0.191643	0.785452	59459.3	53026.3	87283.3	46883	0.891808	0.537136	Solute carrier family 35 member B1 (Fragment) OS=Homo sapiens GN=SLC35B1 PE=1 SV=1
D6REA0	GATB	686211248246852	252537.0,87349.0,39410.0,	444085777665623	38177.0,39960.0,73962.0,	0.987806	0.999394	0.361345	0.785452	55398.7	55935.7	126432	50699.7	1.00969	0.401003	Glutamyl-tRNA(Gln) amidotransferase subunit B, mitochondrial OS=Homo sapiens GN=GATB PE=1 SV=1
D6REA2	MSMO1	280178458	0.0,21757.0,7114.0,	8326102789828	7157.0,7108.0,11076.0,	0.777509	0.999394	0.872613	0.959524	12158.3	9477.33	9623.67	8447	0.779493	0.877732	Methylsterol monooxygenase 1 (Fragment) OS=Homo sapiens GN=MSMO1 PE=1 SV=1
D6REQ6	RNASET2	68726000674388	252905.0,46597.0,62572.0,	1.17174e+16	100733.0,103132.0,97860.0,	0.0619062	0.999394	0.790156	0.931591	47088.7	117705	120691	100575	2.49965	0.833324	Ribonuclease T2 OS=Homo sapiens GN=RNASET2 PE=1 SV=1
D6RER5	SEPT11	3.23807e+19	1.1916865E7,1387698.0,1740062.0,	1.76477e+20	1517171.0,1532102.0,1519428.0,	0.568966	0.999394	0.418273	0.785452	1.39314e+06	1.77603e+06	5014875	1.5229e+06	1.27484	0.303677	Septin-11 OS=Homo sapiens GN=SEPT11 PE=1 SV=1
D6REX3	SEC31A	1.64778e+16	606392.0,611481.0,375489.0,	2.58767e+17	222459.0,199991.0,277623.0,	0.56604	0.999394	0.0522073	0.650614	416763	264750	531121	233358	0.635253	0.439368	Protein transport protein Sec31A OS=Homo sapiens GN=SEC31A PE=1 SV=1
D6REX7	SPRY1	78614476	0.0,6104.0,3765.0,	830881646267	7142.0,5646.0,7063.0,	0.263848	0.999394	0.196204	0.785452	4112.33	7579.67	3289.67	6617	1.84315	2.01145	Protein sprouty homolog 1 (Fragment) OS=Homo sapiens GN=SPRY1 PE=1 SV=1
D6RF48	STX18	1.59073e+16	585415.0,269840.0,146534.0,	1.30677e+17	112343.0,90794.0,170864.0,	0.708277	0.999394	0.248222	0.785452	179196	137850	333930	124667	0.76927	0.373333	Syntaxin-18 OS=Homo sapiens GN=STX18 PE=1 SV=1
D6RF69	MGAT1	95556840	0.0,7420.0,5753.0,	441048464339	3791.0,3351.0,4890.0,	0.774014	0.999394	0.882507	0.96242	5465	4531.67	4391	4010.67	0.829216	0.913383	Alpha-1,3-mannosyl-glycoprotein 2-beta-N-acetylglucosaminyltransferase (Fragment) OS=Homo sapiens GN=MGAT1 PE=1 SV=1
D6RF77	PGM3	2932515828	0.0,22772.0,13313.0,	132761550415785	11413.0,10722.0,17790.0,	0.983687	0.999394	0.868504	0.958011	15051	14855	12028.3	13308.3	0.986978	1.10642	Phosphoacetylglucosamine mutase (Fragment) OS=Homo sapiens GN=PGM3 PE=1 SV=7
D6RFG2	BDH2	3100643199	0.0,24078.0,36337.0,	242523091017327	20849.0,21378.0,19528.0,	0.969383	0.999394	0.970442	0.988605	24735	24163	20138.3	20585	0.976875	1.02218	3-hydroxybutyrate dehydrogenase type 2 OS=Homo sapiens GN=BDH2 PE=1 SV=1
D6RFG8	DCK	1214129255157456	44678.0,100373.0,132445.0,	7694011554366136	66144.0,79912.0,74539.0,	0.861489	0.999394	0.537791	0.813348	95975	86206.3	92498.7	73531.7	0.898217	0.794948	Deoxycytidine kinase OS=Homo sapiens GN=DCK PE=1 SV=1
D6RFM0	UBE2D2	88166648	0.0,6846.0,5592.0,	288345413493	2478.0,3140.0,3936.0,	0.62747	0.999394	0.695153	0.884375	5154.67	3639	4146	3184.67	0.705962	0.76813	Ubiquitin-conjugating enzyme E2 D2 (Fragment) OS=Homo sapiens GN=UBE2D2 PE=3 SV=1
D6RFN0	COPS4	1.71328e+16	630495.0,591019.0,505324.0,	4.7799e+17	410924.0,421317.0,534118.0,	0.815256	0.999394	0.0905729	0.702598	459650	520351	575613	455453	1.13206	0.791249	COP9 signalosome complex subunit 4 OS=Homo sapiens GN=COPS4 PE=1 SV=1
D6RFX6	CLDND1	21944889546662	80744.0,37970.0,39250.0,	557367121550162	47916.0,49255.0,56536.0,	0.217538	0.999394	0.92947	0.975273	32583.7	59037.7	52654.7	51235.7	1.81188	0.973051	Claudin domain-containing protein 1 (Fragment) OS=Homo sapiens GN=CLDND1 PE=1 SV=7
D6RG19	RPL37	643652004404491	23663.0,506323.0,340240.0,	2.86595e+17	246384.0,311107.0,328241.0,	0.96422	0.999394	0.974413	0.989718	352379	342548	290075	295244	0.972099	1.01782	Ribosomal protein L37 OS=Homo sapiens GN=RPL37 PE=1 SV=1
D6RGC9	GTF2H2C	78844445250835	290149.0,34520.0,42760.0,	392434902327414	33737.0,33906.0,30897.0,	0.797032	0.999394	0.397111	0.785452	34390.3	38560	122476	32846.7	1.12125	0.268188	General transcription factor IIH subunit 2 OS=Homo sapiens GN=GTF2H2C PE=1 SV=1
D6RGI3	SEPT11	3.23807e+19	1.1916865E7,1387698.0,1740062.0,	1.76477e+20	1517171.0,1532102.0,1519428.0,	0.568966	0.999394	0.418273	0.785452	1.39314e+06	1.77603e+06	5014875	1.5229e+06	1.27484	0.303677	Septin 11, isoform CRA_b OS=Homo sapiens GN=SEPT11 PE=1 SV=1
D6RGK7	HMCES	27441507	0.0,2130.0,1267.0,	130900	1125.0,0.0,0.0,	0.355563	0.999394	0.365746	0.785452	1417	436.333	1132.33	375	0.307928	0.331175	Embryonic stem cell-specific 5-hydroxymethylcytosine-binding protein (Fragment) OS=Homo sapiens GN=HMCES PE=1 SV=1
D6RGV5	COX7A2	5.60244e+17	206166.0,3448644.0,1992370.0,	2.09088e+20	1797529.0,1536099.0,2278433.0,	0.911783	0.999394	0.991304	0.9961	2.27169e+06	2111126	1.88239e+06	1870687	0.92932	0.993781	Cytochrome c oxidase subunit 7A2, mitochondrial (Fragment) OS=Homo sapiens GN=COX7A2 PE=1 SV=1
D6RGX2	UFSP2	3429216651	0.0,26630.0,14006.0,	156412074916105	13446.0,14350.0,18151.0,	0.963352	0.999394	0.840797	0.947785	16981	17498.3	13545.3	15315.7	1.03047	1.1307	Ufm1-specific protease 2 OS=Homo sapiens GN=UFSP2 PE=1 SV=1
D6RGY4	GATB	686211248246852	252537.0,87349.0,39410.0,	444085777665623	38177.0,39960.0,73962.0,	0.987806	0.999394	0.361345	0.785452	55398.7	55935.7	126432	50699.7	1.00969	0.401003	Glutamyl-tRNA(Gln) amidotransferase subunit B, mitochondrial OS=Homo sapiens GN=GATB PE=1 SV=1
D6RHD2	SPRY1	78614476	0.0,6104.0,3765.0,	830881646267	7142.0,5646.0,7063.0,	0.263848	0.999394	0.196204	0.785452	4112.33	7579.67	3289.67	6617	1.84315	2.01145	Protein sprouty homolog 1 (Fragment) OS=Homo sapiens GN=SPRY1 PE=1 SV=1
D6RHE0	PDE4D	96443432153	35477.0,3372.0,1811.0,	530564183630	4560.0,4438.0,4091.0,	0.111529	0.999394	0.490368	0.793145	2486.67	5117.67	13553.3	4363	2.05804	0.321913	Phosphodiesterase (Fragment) OS=Homo sapiens GN=PDE4D PE=1 SV=1
D6RHG0	SLC35B1	331911686958190	122147.0,90756.0,48947.0,	510275741650636	43868.0,39711.0,57070.0,	0.86273	0.999394	0.191643	0.785452	59459.3	53026.3	87283.3	46883	0.891808	0.537136	Solute carrier family 35 member B1 (Fragment) OS=Homo sapiens GN=SLC35B1 PE=1 SV=7
D6RHI0	CCNB1	85016608387994	31282.0,128972.0,74016.0,	787176260267842	67672.0,43296.0,76462.0,	0.780035	0.999394	0.645112	0.860533	84975.7	69720.3	78090	62476.7	0.820474	0.80006	G2/mitotic-specific cyclin-B1 (Fragment) OS=Homo sapiens GN=CCNB1 PE=1 SV=1
D6RHI9	RNASET2	68726000674388	252905.0,46597.0,62572.0,	1.17174e+16	100733.0,103132.0,97860.0,	0.0619062	0.999394	0.790156	0.931591	47088.7	117705	120691	100575	2.49965	0.833324	Ribonuclease T2 (Fragment) OS=Homo sapiens GN=RNASET2 PE=1 SV=7
D6RHU3	CASP6	1651823177	0.0,12827.0,19495.0,	8495140606190	7303.0,9724.0,6976.0,	0.657327	0.999394	0.677196	0.87426	13231.7	9581.67	10774	8001	0.724147	0.742621	Caspase-6 (Fragment) OS=Homo sapiens GN=CASP6 PE=1 SV=1
D6RHU6	CLDND1	21944889546662	80744.0,37970.0,39250.0,	557367121550162	47916.0,49255.0,56536.0,	0.217538	0.999394	0.92947	0.975273	32583.7	59037.7	52654.7	51235.7	1.81188	0.973051	Claudin domain-containing protein 1 (Fragment) OS=Homo sapiens GN=CLDND1 PE=1 SV=1
D6RHZ8	MGAT1	95556840	0.0,7420.0,5753.0,	441048464339	3791.0,3351.0,4890.0,	0.774014	0.999394	0.882507	0.96242	5465	4531.67	4391	4010.67	0.829216	0.913383	Alpha-1,3-mannosyl-glycoprotein 2-beta-N-acetylglucosaminyltransferase (Fragment) OS=Homo sapiens GN=MGAT1 PE=1 SV=7
D6RIB3	NAF1	1807153051117796	66501.0,118854.0,99085.0,	1.30024e+16	111781.0,92003.0,110864.0,	0.587451	0.999394	0.590762	0.837265	90884.7	120470	94813.3	104883	1.32553	1.1062	H/ACA ribonucleoprotein complex non-core subunit NAF1 OS=Homo sapiens GN=NAF1 PE=1 SV=1
D6RIC3	NOP16	175238117517	0.0,136083.0,98850.0,	494946250851704	42549.0,43232.0,58273.0,	0.492119	0.999394	0.534209	0.813348	97585	54568.7	78311	48018	0.559191	0.613171	Nucleolar protein 16 OS=Homo sapiens GN=NOP16 PE=1 SV=1
D6RID8	GTF2H2C	78844445250835	290149.0,34520.0,42760.0,	392434902327414	33737.0,33906.0,30897.0,	0.797032	0.999394	0.397111	0.785452	34390.3	38560	122476	32846.7	1.12125	0.268188	General transcription factor IIH subunit 2-like protein (Fragment) OS=Homo sapiens GN=GTF2H2C PE=1 SV=1
D6RIE3	COX7A2	5.60244e+17	206166.0,3448644.0,1992370.0,	2.09088e+20	1797529.0,1536099.0,2278433.0,	0.911783	0.999394	0.991304	0.9961	2.27169e+06	2111126	1.88239e+06	1870687	0.92932	0.993781	Cytochrome c oxidase subunit 7A2, mitochondrial OS=Homo sapiens GN=COX7A2 PE=1 SV=1
D6RIR6	BDH2	3100643199	0.0,24078.0,36337.0,	242523091017327	20849.0,21378.0,19528.0,	0.969383	0.999394	0.970442	0.988605	24735	24163	20138.3	20585	0.976875	1.02218	3-hydroxybutyrate dehydrogenase type 2 (Fragment) OS=Homo sapiens GN=BDH2 PE=1 SV=1
D6RIS6	PGM3	2932515828	0.0,22772.0,13313.0,	132761550415785	11413.0,10722.0,17790.0,	0.983687	0.999394	0.868504	0.958011	15051	14855	12028.3	13308.3	0.986978	1.10642	Phosphoacetylglucosamine mutase (Fragment) OS=Homo sapiens GN=PGM3 PE=1 SV=7
D6RIT7	GTF2H2C	78844445250835	290149.0,34520.0,42760.0,	392434902327414	33737.0,33906.0,30897.0,	0.797032	0.999394	0.397111	0.785452	34390.3	38560	122476	32846.7	1.12125	0.268188	General transcription factor IIH subunit 2-like protein OS=Homo sapiens GN=GTF2H2C PE=1 SV=1
D6RIU2	CLDND1	21944889546662	80744.0,37970.0,39250.0,	557367121550162	47916.0,49255.0,56536.0,	0.217538	0.999394	0.92947	0.975273	32583.7	59037.7	52654.7	51235.7	1.81188	0.973051	Claudin domain-containing protein 1 (Fragment) OS=Homo sapiens GN=CLDND1 PE=1 SV=1
D6RIY6	EXOSC9	8.75154e+16	3220760.0,319677.0,353321.0,	4.18478e+17	359762.0,373084.0,331592.0,	0.450082	0.999394	0.430074	0.785452	306405	417370	1.29792e+06	354813	1.36215	0.27337	Exosome complex component RRP45 OS=Homo sapiens GN=EXOSC9 PE=1 SV=1
D6RJ07	ZNF346	141818102836	0.0,110129.0,86500.0,	668718044562694	57488.0,55637.0,70659.0,	0.811205	0.999394	0.910404	0.970671	81551.3	70003.3	65543	61261.3	0.858396	0.934674	Zinc finger protein 346 OS=Homo sapiens GN=ZNF346 PE=1 SV=1
D6RJ98	PIK3R4	106795508	0.0,8292.0,4633.0,	278225301903	2391.0,1749.0,2144.0,	0.434522	0.999394	0.453741	0.785452	5395.67	2405	4308.33	2094.67	0.445728	0.48619	Phosphoinositide 3-kinase regulatory subunit 4 (Fragment) OS=Homo sapiens GN=PIK3R4 PE=1 SV=1
D6RJD3	GTF2H2C	78844445250835	290149.0,34520.0,42760.0,	392434902327414	33737.0,33906.0,30897.0,	0.797032	0.999394	0.397111	0.785452	34390.3	38560	122476	32846.7	1.12125	0.268188	General transcription factor IIH subunit 2-like protein OS=Homo sapiens GN=GTF2H2C PE=1 SV=1
D6W592	HNRPLL	6.88836e+16	2535056.0,438123.0,257343.0,	2.80228e+17	240909.0,202145.0,303392.0,	0.841733	0.999394	0.374819	0.785452	313002	280563	1.07684e+06	248815	0.896362	0.23106	Heterogeneous nuclear ribonucleoprotein L-like OS=Homo sapiens GN=HNRPLL PE=1 SV=1
D6W5Y5	CIRBP	1.26261e+19	4646703.0,1440190.0,1297474.0,	2.1921e+20	1884549.0,1838177.0,1755042.0,	0.211362	0.999394	0.619925	0.846929	1174432	2.13566e+06	2.46146e+06	1.82592e+06	1.81846	0.741806	Cold inducible RNA binding protein, isoform CRA_c OS=Homo sapiens GN=CIRBP PE=1 SV=1
E1CEI4	GCLC	4860842803	0.0,37747.0,36004.0,	251143920219391	21590.0,27113.0,21855.0,	0.887138	0.999394	0.939293	0.980372	30470.3	27902.3	24583.7	23519.3	0.915721	0.956706	Glutamate--cysteine ligase catalytic subunit OS=Homo sapiens GN=GCLC PE=1 SV=1
E2QRJ6	POLR2J3	923226692166235	33968.0,176039.0,139829.0,	1.41103e+17	121304.0,115783.0,145159.0,	0.851034	0.999394	0.825594	0.944157	131283	145768	116612	127415	1.11033	1.09264	DNA-directed RNA polymerase II subunit RPB11-b2 OS=Homo sapiens GN=POLR2J3 PE=4 SV=1
E3W994	CLASP2	2425216417	0.0,18832.0,13807.0,	648064857700	5569.0,4484.0,8677.0,	0.449323	0.999394	0.499209	0.79742	13556.3	6888.33	10879.7	6243.33	0.508127	0.573853	CLIP-associating protein 2 OS=Homo sapiens GN=CLASP2 PE=1 SV=2
E5KLJ5	OPA1	3049435177210547	112210.0,337940.0,177101.0,	1.55918e+17	134038.0,107524.0,206794.0,	0.721158	0.999394	0.480659	0.789345	216258	164956	209084	149452	0.762775	0.714795	Dynamin-like 120 kDa protein, mitochondrial OS=Homo sapiens GN=OPA1 PE=1 SV=1
E5KLJ6	OPA1	3049435177210547	112210.0,337940.0,177101.0,	1.55918e+17	134038.0,107524.0,206794.0,	0.721158	0.999394	0.480659	0.789345	216258	164956	209084	149452	0.762775	0.714795	Dynamin-like 120 kDa protein, mitochondrial OS=Homo sapiens GN=OPA1 PE=1 SV=1
E5KLJ9	OPA1	3049435177210547	112210.0,337940.0,177101.0,	1.55918e+17	134038.0,107524.0,206794.0,	0.721158	0.999394	0.480659	0.789345	216258	164956	209084	149452	0.762775	0.714795	Dynamin-like 120 kDa protein, mitochondrial OS=Homo sapiens GN=OPA1 PE=1 SV=1
E5KLK1	OPA1	3049435177210547	112210.0,337940.0,177101.0,	1.55918e+17	134038.0,107524.0,206794.0,	0.721158	0.999394	0.480659	0.789345	216258	164956	209084	149452	0.762775	0.714795	Dynamin-like 120 kDa protein, mitochondrial OS=Homo sapiens GN=OPA1 PE=1 SV=1
E5KP25	MUTYH	40642404522147	149564.0,18672.0,18629.0,	135924293218246	11685.0,29693.0,20564.0,	0.507305	0.999394	0.441001	0.785452	16752	24923.3	62288.3	20647.3	1.48778	0.33148	A/G-specific adenine DNA glycosylase OS=Homo sapiens GN=MUTYH PE=1 SV=1
E5RFJ1	NSMCE2	3426740605	0.0,26610.0,34155.0,	348803685917226	29986.0,25493.0,19414.0,	0.761004	0.999394	0.699756	0.885857	24957.3	29655	20255	24964.3	1.18823	1.2325	E3 SUMO-protein ligase NSE2 OS=Homo sapiens GN=NSMCE2 PE=1 SV=1
E5RFJ4	CNOT8	2759314612	0.0,21427.0,12291.0,	301633873365	2592.0,2342.0,3792.0,	0.30773	0.999394	0.311446	0.785452	14068.3	3256	11239.3	2908.67	0.231442	0.258794	CCR4-NOT transcription complex subunit 8 (Fragment) OS=Homo sapiens GN=CNOT8 PE=1 SV=1
E5RFZ8	SLC39A14	2972449789266170	109376.0,349289.0,223890.0,	3.94825e+17	339430.0,270866.0,438036.0,	0.361682	0.999394	0.230799	0.785452	239644	391702	227518	349444	1.63452	1.53589	Zinc transporter ZIP14 (Fragment) OS=Homo sapiens GN=SLC39A14 PE=1 SV=1
E5RG17	TATDN1	3036186051202090	111732.0,144478.0,169989.0,	2.04002e+17	175379.0,171974.0,163916.0,	0.403789	0.999394	0.23163	0.785452	130392	199363	142066	170423	1.52894	1.1996	Putative deoxyribonuclease TATDN1 (Fragment) OS=Homo sapiens GN=TATDN1 PE=1 SV=1
E5RG91	VPS37A	77514833	0.0,6019.0,4065.0,	366729593631	3152.0,2046.0,4092.0,	0.764734	0.999394	0.898235	0.96677	4194.67	3419	3361.33	3096.67	0.815083	0.921261	Vacuolar protein sorting-associated protein 37A OS=Homo sapiens GN=VPS37A PE=1 SV=1
E5RGA7	SLC39A14	2972449789266170	109376.0,349289.0,223890.0,	3.94825e+17	339430.0,270866.0,438036.0,	0.361682	0.999394	0.230799	0.785452	239644	391702	227518	349444	1.63452	1.53589	Zinc transporter ZIP14 (Fragment) OS=Homo sapiens GN=SLC39A14 PE=1 SV=1
E5RGE4	CNOT8	2759314612	0.0,21427.0,12291.0,	301633873365	2592.0,2342.0,3792.0,	0.30773	0.999394	0.311446	0.785452	14068.3	3256	11239.3	2908.67	0.231442	0.258794	CCR4-NOT transcription complex subunit 8 (Fragment) OS=Homo sapiens GN=CNOT8 PE=1 SV=7
E5RGK9	ITGB2	1528128209892	56234.0,9955.0,8320.0,	9082114616996	7807.0,7926.0,7885.0,	0.784244	0.999394	0.393038	0.785452	8080	9179.67	24836.3	7872.67	1.1361	0.316982	Integrin beta-2 OS=Homo sapiens GN=ITGB2 PE=4 SV=1
E5RGN3	ATOX1	5.21412e+17	191887.0,900587.0,1343576.0,	8.86162e+18	761833.0,890019.0,791731.0,	0.945962	0.999394	0.994726	0.997702	920732	958485	812017	814528	1.041	1.00309	Copper transport protein ATOX1 OS=Homo sapiens GN=ATOX1 PE=1 SV=1
E5RGR0	LYPLA1	2.12441e+18	781828.0,839576.0,994398.0,	9.83784e+17	845756.0,583811.0,1009239.0,	0.732367	0.999394	0.700414	0.885857	761520	907781	871934	812935	1.19206	0.932336	Acyl-protein thioesterase 1 (Fragment) OS=Homo sapiens GN=LYPLA1 PE=1 SV=1
E5RGS2	REEP4	5242047610107	19284.0,15901.0,8501.0,	10200580412482	8768.0,4014.0,14068.0,	0.89678	0.999394	0.263278	0.785452	10369	9495.33	14562	8950	0.915742	0.614613	Receptor expression-enhancing protein OS=Homo sapiens GN=REEP4 PE=1 SV=1
E5RGS4	PFDN1	1.30541e+18	480417.0,1156332.0,1224190.0,	1.03498e+19	889770.0,894911.0,976274.0,	0.887634	0.999394	0.901593	0.967659	985812	1.06503e+06	953646	920318	1.08036	0.965052	Prefoldin subunit 1 OS=Homo sapiens GN=PFDN1 PE=1 SV=1
E5RGS9	CHRAC1	16067496752	0.0,124774.0,81384.0,	895359500781972	76973.0,65710.0,92388.0,	0.954265	0.999394	0.818877	0.943247	85808.7	88838	68719.3	78357	1.0353	1.14025	Chromatin accessibility complex protein 1 OS=Homo sapiens GN=CHRAC1 PE=1 SV=1
E5RGX5	STMN2	177909237554	0.0,138157.0,199820.0,	2.03138e+17	174637.0,150877.0,162014.0,	0.563815	0.999394	0.488119	0.792708	138488	188344	112659	162509	1.36001	1.44249	Stathmin OS=Homo sapiens GN=STMN2 PE=1 SV=1
E5RGZ2	HMBOX1	3.00251e+16	1104991.0,81738.0,96179.0,	1.69339e+17	145581.0,152490.0,135983.0,	0.0917679	0.999394	0.491402	0.793445	83207.3	170156	427636	144685	2.04496	0.338336	Homeobox-containing protein 1 OS=Homo sapiens GN=HMBOX1 PE=1 SV=1
E5RH41	GTF2E2	2364916740	0.0,18365.0,14081.0,	156061315812967	13416.0,9100.0,14614.0,	0.955172	0.999394	0.809345	0.940719	13463	13910.3	10815.3	12376.7	1.03323	1.14436	Transcription initiation factor IIE subunit beta (Fragment) OS=Homo sapiens GN=GTF2E2 PE=1 SV=1
E5RH51	SMIM12	1823301197154858	67090.0,233899.0,130260.0,	9442110546082106	81173.0,72940.0,92538.0,	0.56784	0.999394	0.332802	0.785452	152626	93995.7	143750	82217	0.615856	0.571946	Small integral membrane protein 12 OS=Homo sapiens GN=SMIM12 PE=1 SV=1
E5RHB8	VPS37A	77514833	0.0,6019.0,4065.0,	366729593631	3152.0,2046.0,4092.0,	0.764734	0.999394	0.898235	0.96677	4194.67	3419	3361.33	3096.67	0.815083	0.921261	Vacuolar protein sorting-associated protein 37A OS=Homo sapiens GN=VPS37A PE=1 SV=1
E5RHG5	SLC36A1	7193125625041	26460.0,24272.0,21063.0,	333304946727261	28653.0,34213.0,30725.0,	0.204411	0.999394	0.0323077	0.620456	19005.3	36686	23931.7	31197	1.9303	1.30359	Proton-coupled amino acid transporter 1 (Fragment) OS=Homo sapiens GN=SLC36A1 PE=1 SV=1
E5RHG8	TCEB1	5.08333e+18	1870772.0,2004931.0,2126111.0,	2.31144e+20	1987140.0,2004678.0,2188664.0,	0.516701	0.999394	0.576511	0.829386	1720070	2.38393e+06	2.0006e+06	2.06016e+06	1.38595	1.02977	Transcription elongation factor B polypeptide 1 (Fragment) OS=Homo sapiens GN=TCEB1 PE=1 SV=1
E5RHL9	CNOT8	2759314612	0.0,21427.0,12291.0,	301633873365	2592.0,2342.0,3792.0,	0.30773	0.999394	0.311446	0.785452	14068.3	3256	11239.3	2908.67	0.231442	0.258794	CCR4-NOT transcription complex subunit 8 OS=Homo sapiens GN=CNOT8 PE=1 SV=1
E5RHP3	CNOT8	2759314612	0.0,21427.0,12291.0,	301633873365	2592.0,2342.0,3792.0,	0.30773	0.999394	0.311446	0.785452	14068.3	3256	11239.3	2908.67	0.231442	0.258794	CCR4-NOT transcription complex subunit 8 (Fragment) OS=Homo sapiens GN=CNOT8 PE=1 SV=1
E5RHT9	ENY2	6343959503	0.0,49264.0,50051.0,	714049089247279	61386.0,62864.0,53286.0,	0.30906	0.999394	0.253846	0.785452	40980.7	69858.3	33105	59178.7	1.70467	1.78761	Transcription and mRNA export factor ENY2 OS=Homo sapiens GN=ENY2 PE=1 SV=1
E5RHV0	C5orf45	59715130	0.0,4636.0,4315.0,	703752604065	6049.0,3638.0,4581.0,	0.460038	0.999394	0.365717	0.785452	3700.33	5454	2983.67	4756	1.47392	1.59401	UPF0544 protein C5orf45 OS=Homo sapiens GN=C5orf45 PE=1 SV=1
E5RHW4	ERLIN2	2.92416e+16	107608.0,1265188.0,667402.0,	6.75651e+17	580851.0,426957.0,857103.0,	0.816723	0.999394	0.882098	0.96242	808523	684480	680066	621637	0.84658	0.914083	Erlin-2 (Fragment) OS=Homo sapiens GN=ERLIN2 PE=1 SV=1
E5RHW7	ATAD2	142273330831298	523587.0,25865.0,26326.0,	169641589113573	14583.0,10990.0,15297.0,	0.213835	0.999394	0.394771	0.785452	26277.7	15476	191926	13623.3	0.588941	0.0709822	ATPase family AAA domain-containing protein 2 OS=Homo sapiens GN=ATAD2 PE=1 SV=1
E5RHW9	NSMCE2	3426740605	0.0,26610.0,34155.0,	348803685917226	29986.0,25493.0,19414.0,	0.761004	0.999394	0.699756	0.885857	24957.3	29655	20255	24964.3	1.18823	1.2325	E3 SUMO-protein ligase NSE2 (Fragment) OS=Homo sapiens GN=NSMCE2 PE=1 SV=1
E5RHX8	ENY2	6343959503	0.0,49264.0,50051.0,	714049089247279	61386.0,62864.0,53286.0,	0.30906	0.999394	0.253846	0.785452	40980.7	69858.3	33105	59178.7	1.70467	1.78761	Transcription and mRNA export factor ENY2 OS=Homo sapiens GN=ENY2 PE=1 SV=1
E5RHY8	C5orf45	59715130	0.0,4636.0,4315.0,	703752604065	6049.0,3638.0,4581.0,	0.460038	0.999394	0.365717	0.785452	3700.33	5454	2983.67	4756	1.47392	1.59401	UPF0544 protein C5orf45 OS=Homo sapiens GN=C5orf45 PE=1 SV=1
E5RI00	ENY2	6343959503	0.0,49264.0,50051.0,	714049089247279	61386.0,62864.0,53286.0,	0.30906	0.999394	0.253846	0.785452	40980.7	69858.3	33105	59178.7	1.70467	1.78761	Transcription and mRNA export factor ENY2 OS=Homo sapiens GN=ENY2 PE=1 SV=1
E5RI52	C5orf45	59715130	0.0,4636.0,4315.0,	703752604065	6049.0,3638.0,4581.0,	0.460038	0.999394	0.365717	0.785452	3700.33	5454	2983.67	4756	1.47392	1.59401	UPF0544 protein C5orf45 OS=Homo sapiens GN=C5orf45 PE=1 SV=1
E5RI56		3.12231e+18	1149075.0,973439.0,1243322.0,	1.42312e+19	1223453.0,1245975.0,1021274.0,	0.4407	0.999394	0.716232	0.894013	920950	1.37692e+06	1.12195e+06	1.16357e+06	1.4951	1.0371	Uncharacterized protein (Fragment) OS=Homo sapiens PE=1 SV=1
E5RI87	RNF130	3484429678	0.0,27058.0,24963.0,	666618448754082	57308.0,58434.0,60954.0,	0.0303268	0.999394	0.0392585	0.620456	21507.3	68410	17340.3	58898.7	3.18078	3.39663	E3 ubiquitin-protein ligase RNF130 OS=Homo sapiens GN=RNF130 PE=1 SV=1
E5RI90	C1orf198	35344896	0.0,2744.0,4118.0,	358729252500	3083.0,2023.0,2817.0,	0.907583	0.999394	0.801184	0.935963	2810	3004	2287.33	2641	1.06904	1.15462	Uncharacterized protein C1orf198 (Fragment) OS=Homo sapiens GN=C1orf198 PE=1 SV=1
E5RI99	RPL30	2.17615e+16	80081.0,1185969.0,811683.0,	5.02985e+17	432412.0,412838.0,722242.0,	0.629975	0.999394	0.659291	0.863267	831443	580234	692578	522497	0.697864	0.754424	60S ribosomal protein L30 (Fragment) OS=Homo sapiens GN=RPL30 PE=1 SV=1
E5RIF2	ARFGEF1	2431921403	0.0,18885.0,18003.0,	80491245811355	6919.0,8616.0,12797.0,	0.609863	0.999394	0.693899	0.884083	15240.7	10620.7	12296	9444	0.696864	0.768055	Brefeldin A-inhibited guanine nucleotide-exchange protein 1 (Fragment) OS=Homo sapiens GN=ARFGEF1 PE=1 SV=2
E5RIK9	MTERF3	1.69793e+16	624867.0,198285.0,126108.0,	9397510301492112	80790.0,71248.0,103815.0,	0.585953	0.999394	0.275552	0.785452	140745	96366.7	316420	85284.3	0.68469	0.269529	Transcription termination factor 3, mitochondrial OS=Homo sapiens GN=MTERF3 PE=1 SV=1
E5RIL2	CNOT8	2759314612	0.0,21427.0,12291.0,	301633873365	2592.0,2342.0,3792.0,	0.30773	0.999394	0.311446	0.785452	14068.3	3256	11239.3	2908.67	0.231442	0.258794	CCR4-NOT transcription complex subunit 8 (Fragment) OS=Homo sapiens GN=CNOT8 PE=1 SV=1
E5RIM1	NSMCE2	3426740605	0.0,26610.0,34155.0,	348803685917226	29986.0,25493.0,19414.0,	0.761004	0.999394	0.699756	0.885857	24957.3	29655	20255	24964.3	1.18823	1.2325	E3 SUMO-protein ligase NSE2 (Fragment) OS=Homo sapiens GN=NSMCE2 PE=1 SV=1
E5RIM7	ATOX1	5.21412e+17	191887.0,900587.0,1343576.0,	8.86162e+18	761833.0,890019.0,791731.0,	0.945962	0.999394	0.994726	0.997702	920732	958485	812017	814528	1.041	1.00309	Copper transport protein ATOX1 OS=Homo sapiens GN=ATOX1 PE=1 SV=1
E5RIP2	ATAD2	142273330831298	523587.0,25865.0,26326.0,	169641589113573	14583.0,10990.0,15297.0,	0.213835	0.999394	0.394771	0.785452	26277.7	15476	191926	13623.3	0.588941	0.0709822	ATPase family AAA domain-containing protein 2 OS=Homo sapiens GN=ATAD2 PE=1 SV=2
E5RIP4	SLC39A14	2972449789266170	109376.0,349289.0,223890.0,	3.94825e+17	339430.0,270866.0,438036.0,	0.361682	0.999394	0.230799	0.785452	239644	391702	227518	349444	1.63452	1.53589	Zinc transporter ZIP14 (Fragment) OS=Homo sapiens GN=SLC39A14 PE=1 SV=2
E5RIP7	IMPA1	5.99502e+16	2206302.0,168889.0,200773.0,	1.79569e+17	154374.0,134567.0,152935.0,	0.974427	0.999394	0.401833	0.785452	172040	169943	858655	147292	0.987807	0.171538	Inositol monophosphatase 1 (Fragment) OS=Homo sapiens GN=IMPA1 PE=1 SV=7
E5RIW3	TBCA	2.05016e+18	754483.0,4444074.0,6454783.0,	5.55572e+20	4776254.0,5111763.0,4386890.0,	0.68282	0.999394	0.653816	0.862274	4.47228e+06	5.61293e+06	3.88445e+06	4.7583e+06	1.25505	1.22496	Tubulin-specific chaperone A OS=Homo sapiens GN=TBCA PE=1 SV=1
E5RIW4	GTF2E2	2364916740	0.0,18365.0,14081.0,	156061315812967	13416.0,9100.0,14614.0,	0.955172	0.999394	0.809345	0.940719	13463	13910.3	10815.3	12376.7	1.03323	1.14436	Transcription initiation factor IIE subunit beta (Fragment) OS=Homo sapiens GN=GTF2E2 PE=1 SV=1
E5RIY4	MTERF3	1.69793e+16	624867.0,198285.0,126108.0,	9397510301492112	80790.0,71248.0,103815.0,	0.585953	0.999394	0.275552	0.785452	140745	96366.7	316420	85284.3	0.68469	0.269529	Transcription termination factor 3, mitochondrial OS=Homo sapiens GN=MTERF3 PE=1 SV=1
E5RJ10	VPS37A	77514833	0.0,6019.0,4065.0,	366729593631	3152.0,2046.0,4092.0,	0.764734	0.999394	0.898235	0.96677	4194.67	3419	3361.33	3096.67	0.815083	0.921261	Vacuolar protein sorting-associated protein 37A OS=Homo sapiens GN=VPS37A PE=1 SV=1
E5RJ40	SLC39A14	2972449789266170	109376.0,349289.0,223890.0,	3.94825e+17	339430.0,270866.0,438036.0,	0.361682	0.999394	0.230799	0.785452	239644	391702	227518	349444	1.63452	1.53589	Zinc transporter ZIP14 (Fragment) OS=Homo sapiens GN=SLC39A14 PE=1 SV=1
E5RJ84	ENY2	6343959503	0.0,49264.0,50051.0,	714049089247279	61386.0,62864.0,53286.0,	0.30906	0.999394	0.253846	0.785452	40980.7	69858.3	33105	59178.7	1.70467	1.78761	Transcription and mRNA export factor ENY2 OS=Homo sapiens GN=ENY2 PE=1 SV=1
E5RJC5	CNOT8	2759314612	0.0,21427.0,12291.0,	301633873365	2592.0,2342.0,3792.0,	0.30773	0.999394	0.311446	0.785452	14068.3	3256	11239.3	2908.67	0.231442	0.258794	CCR4-NOT transcription complex subunit 8 (Fragment) OS=Homo sapiens GN=CNOT8 PE=1 SV=7
E5RJD8	TBCA	2.05016e+18	754483.0,4444074.0,6454783.0,	5.55572e+20	4776254.0,5111763.0,4386890.0,	0.68282	0.999394	0.653816	0.862274	4.47228e+06	5.61293e+06	3.88445e+06	4.7583e+06	1.25505	1.22496	Tubulin-specific chaperone A OS=Homo sapiens GN=TBCA PE=1 SV=1
E5RJG5	SLC39A14	2972449789266170	109376.0,349289.0,223890.0,	3.94825e+17	339430.0,270866.0,438036.0,	0.361682	0.999394	0.230799	0.785452	239644	391702	227518	349444	1.63452	1.53589	Zinc transporter ZIP14 (Fragment) OS=Homo sapiens GN=SLC39A14 PE=1 SV=1
E5RJI7	MRPL13	295523043491070	108750.0,178945.0,76603.0,	9.02332e+16	77571.0,130811.0,168614.0,	0.665428	0.999394	0.921163	0.973918	108153	142992	121433	125665	1.32212	1.03486	39S ribosomal protein L13, mitochondrial (Fragment) OS=Homo sapiens GN=MRPL13 PE=1 SV=7
E5RJL4	NCAPH2	4734945	0.0,3676.0,794.0,	160410161614	1378.0,702.0,1819.0,	0.771802	0.999394	0.883096	0.96242	1893	1411.33	1490	1299.67	0.745554	0.87226	Condensin-2 complex subunit H2 OS=Homo sapiens GN=NCAPH2 PE=1 SV=1
E5RJN3	NCAPH2	4734945	0.0,3676.0,794.0,	160410161614	1378.0,702.0,1819.0,	0.771802	0.999394	0.883096	0.96242	1893	1411.33	1490	1299.67	0.745554	0.87226	Condensin-2 complex subunit H2 (Fragment) OS=Homo sapiens GN=NCAPH2 PE=1 SV=1
E5RJN7	STAU2	1146371365206270	42175.0,288389.0,173506.0,	1.20523e+17	103613.0,92838.0,146864.0,	0.607849	0.999394	0.532883	0.813348	192927	128354	168023	114438	0.665298	0.681086	Double-stranded RNA-binding protein Staufen homolog 2 (Fragment) OS=Homo sapiens GN=STAU2 PE=1 SV=1
E5RJX6	VPS37A	77514833	0.0,6019.0,4065.0,	366729593631	3152.0,2046.0,4092.0,	0.764734	0.999394	0.898235	0.96677	4194.67	3419	3361.33	3096.67	0.815083	0.921261	Vacuolar protein sorting-associated protein 37A (Fragment) OS=Homo sapiens GN=VPS37A PE=1 SV=1
E5RK24	GTF2E2	2364916740	0.0,18365.0,14081.0,	156061315812967	13416.0,9100.0,14614.0,	0.955172	0.999394	0.809345	0.940719	13463	13910.3	10815.3	12376.7	1.03323	1.14436	Transcription initiation factor IIE subunit beta OS=Homo sapiens GN=GTF2E2 PE=1 SV=1
E5RK69	ANXA6	2.92255e+19	1.0755625E7,5639740.0,6734020.0,	1.80852e+23	1.5547861E7,1.8489359E7,1.1414201E7,	0.0932766	0.999394	0.0485165	0.650614	5186765	1.8315059666666668E7	7709795	1.5150473666666666E7	3.53111	1.96509	Annexin OS=Homo sapiens GN=ANXA6 PE=1 SV=1
E7EM53	PCDH15	29202941744125	107462.0,22844.0,37116.0,	506685163629172	43559.0,35713.0,32879.0,	0.277044	0.999394	0.554948	0.817876	25487.3	43825.3	55807.3	37383.7	1.71949	0.66987	Protocadherin-15 OS=Homo sapiens GN=PCDH15 PE=1 SV=2
E7EM64	COPS6	1.43759e+16	529032.0,685431.0,548984.0,	4.14785e+17	356590.0,255319.0,472009.0,	0.699906	0.999394	0.0496641	0.650614	516556	400910	587816	361306	0.776122	0.614659	COP9 signalosome complex subunit 6 OS=Homo sapiens GN=COPS6 PE=1 SV=1
E7EMB3	CALM2	7.51539e+18	2765802.0,6602100.0,7535511.0,	1.29973e+22	1.1173768E7,9253685.0,1.0834564E7,	0.155106	0.999394	0.0658993	0.650614	5.84509e+06	1.1996557E7	5634471	1.0420672333333334E7	2.05242	1.84945	Calmodulin OS=Homo sapiens GN=CALM2 PE=1 SV=1
E7EMG0	PCDH15	29202941744125	107462.0,22844.0,37116.0,	506685163629172	43559.0,35713.0,32879.0,	0.277044	0.999394	0.554948	0.817876	25487.3	43825.3	55807.3	37383.7	1.71949	0.66987	Protocadherin-15 OS=Homo sapiens GN=PCDH15 PE=1 SV=1
E7EMK3	FLOT2	8081576836503591	297397.0,447944.0,423596.0,	7.44424e+17	639975.0,661825.0,665945.0,	0.141768	0.999394	0.0264658	0.61611	362836	764064	389646	655915	2.10581	1.68336	Flotillin-2 OS=Homo sapiens GN=FLOT2 PE=1 SV=1
E7EMM4	ASAH1	5.3212e+17	1958290.0,753218.0,871630.0,	1.60978e+20	1383930.0,1196562.0,1215387.0,	0.11689	0.999394	0.871166	0.959287	686456	1.47273e+06	1.19438e+06	1265293	2.14541	1.05937	Acid ceramidase OS=Homo sapiens GN=ASAH1 PE=1 SV=1
E7EMN2	METTL5	1040615378	0.0,8080.0,12935.0,	850784776619	7313.0,5863.0,7460.0,	0.887827	0.999394	0.976446	0.989853	8594.67	7867.67	7005	6878.67	0.915413	0.981965	Methyltransferase-like protein 5 OS=Homo sapiens GN=METTL5 PE=1 SV=2
E7EMP6	HMCES	27441507	0.0,2130.0,1267.0,	130900	1125.0,0.0,0.0,	0.355563	0.999394	0.365746	0.785452	1417	436.333	1132.33	375	0.307928	0.331175	Embryonic stem cell-specific 5-hydroxymethylcytosine-binding protein OS=Homo sapiens GN=HMCES PE=1 SV=1
E7EMS2	NPC2	2.71063e+16	997564.0,221786.0,254235.0,	5.31175e+17	456649.0,503308.0,386730.0,	0.0849946	0.999394	0.883312	0.96242	204983	534002	491195	448896	2.6051	0.913885	Epididymal secretory protein E1 OS=Homo sapiens GN=NPC2 PE=1 SV=1
E7EMS6	COMT	4128166916102048	151920.0,129621.0,85838.0,	849968535388479	73070.0,59032.0,99721.0,	0.929132	0.999394	0.132657	0.756672	91030.7	86276	122460	77274.3	0.947769	0.631019	Catechol O-methyltransferase (Fragment) OS=Homo sapiens GN=COMT PE=1 SV=1
E7EMW7	UBR5	4427132062	0.0,34377.0,26968.0,	202431920221595	17402.0,13279.0,24337.0,	0.736752	0.999394	0.86228	0.956918	25444.3	20346.7	20448.3	18339.3	0.799654	0.896862	E3 ubiquitin-protein ligase UBR5 OS=Homo sapiens GN=UBR5 PE=1 SV=1
E7EN20	TRIM33	2826118041	0.0,21946.0,15175.0,	125141438311101	10758.0,9947.0,12511.0,	0.77018	0.999394	0.860041	0.956918	15434	12666	12373.7	11072	0.820656	0.894803	E3 ubiquitin-protein ligase TRIM33 OS=Homo sapiens GN=TRIM33 PE=1 SV=2
E7EN32	MEN1	58864363	0.0,4570.0,3669.0,	64610103006	555.0,698.0,3387.0,	0.409414	0.999394	0.518896	0.805621	3416.33	1554	2746.33	1546.67	0.454874	0.563175	Menin OS=Homo sapiens GN=MEN1 PE=1 SV=1
E7EN73	KIAA0319L	7852845396	0.0,60982.0,38185.0,	467514235340986	40191.0,29293.0,46194.0,	0.936378	0.999394	0.790395	0.931591	41308	43363.3	33055.7	38559.3	1.04976	1.1665	Dyslexia-associated protein KIAA0319-like protein (Fragment) OS=Homo sapiens GN=KIAA0319L PE=1 SV=1
E7EN86	ZNF143	11132108	0.0,864.0,1773.0,	148913711144	1280.0,948.0,1289.0,	0.711602	0.999394	0.627589	0.850202	1073.67	1334.67	879	1172.33	1.24309	1.33371	Zinc finger protein 143 OS=Homo sapiens GN=ZNF143 PE=1 SV=1
E7ENJ6	AP1M1	7715439615267812	283930.0,341390.0,225273.0,	1.59407e+17	137041.0,100558.0,200133.0,	0.599876	0.999394	0.0371599	0.620456	238381	160790	283531	145911	0.674509	0.51462	AP-1 complex subunit mu-1 OS=Homo sapiens GN=AP1M1 PE=1 SV=1
E7ENN3	SYNE1	3882128753	0.0,30146.0,24185.0,	115682437515489	9944.0,16857.0,17457.0,	0.69628	0.999394	0.754566	0.914984	22524.7	17144	18110.3	14752.7	0.761121	0.814599	Nesprin-1 OS=Homo sapiens GN=SYNE1 PE=1 SV=2
E7ENQ1	MAP4K4	5138334969	0.0,39902.0,29413.0,	262641678214476	22578.0,11607.0,16315.0,	0.594451	0.999394	0.656669	0.862274	28784	19174	23105	16833.3	0.666134	0.728558	Mitogen-activated protein kinase kinase kinase kinase 4 OS=Homo sapiens GN=MAP4K4 PE=1 SV=1
E7ENR5	IMP4	25247484633193	92889.0,58123.0,27920.0,	142811672716986	12277.0,11569.0,19144.0,	0.424538	0.999394	0.134948	0.756672	36854.3	15998	59644	14330	0.434087	0.240259	U3 small nucleolar ribonucleoprotein protein IMP4 (Fragment) OS=Homo sapiens GN=IMP4 PE=1 SV=1
E7ENT5	SLC39A10	2951126758113209	108603.0,98436.0,95227.0,	1.54942e+16	133203.0,117618.0,112513.0,	0.265023	0.999394	0.0612342	0.650614	80972.7	141609	100755	121111	1.74885	1.20203	Zinc transporter ZIP10 (Fragment) OS=Homo sapiens GN=SLC39A10 PE=1 SV=1
E7ENV7	CPNE8	2.04958e+16	754263.0,617018.0,546093.0,	1.03933e+19	893512.0,945764.0,948200.0,	0.115004	0.999394	0.0332322	0.620456	488085	1.08268e+06	639125	929159	2.21823	1.4538	Copine-8 OS=Homo sapiens GN=CPNE8 PE=1 SV=2
E7ENY0	ADD1	4919205104114069	181029.0,159275.0,95947.0,	1.31379e+17	112944.0,71199.0,112997.0,	0.957659	0.999394	0.206228	0.785452	108031	111527	145417	99046.7	1.03237	0.681122	Alpha-adducin OS=Homo sapiens GN=ADD1 PE=1 SV=1
E7EP32	GNB2	1.10702e+18	407398.0,1258721.0,1091188.0,	2.01985e+20	1736463.0,2016916.0,2067067.0,	0.106828	0.999394	0.0446807	0.633872	976400	2.25667e+06	919102	1.94015e+06	2.31122	2.11092	Guanine nucleotide-binding protein G(I)/G(S)/G(T) subunit beta-2 OS=Homo sapiens GN=GNB2 PE=1 SV=1
E7EPD8	TDP1	44583276	0.0,3461.0,2755.0,	352447161814	3029.0,3261.0,2044.0,	0.654004	0.999394	0.581398	0.831831	2578	3351.33	2072	2778	1.29997	1.34073	Tyrosyl-DNA phosphodiesterase 1 OS=Homo sapiens GN=TDP1 PE=1 SV=1
E7EPF8	CTBP1	1.32801e+17	488733.0,914055.0,778881.0,	8.05515e+17	692498.0,621110.0,1029242.0,	0.684093	0.999394	0.777463	0.925284	705429	872248	727223	780950	1.23648	1.07388	C-terminal-binding protein 1 (Fragment) OS=Homo sapiens GN=CTBP1 PE=1 SV=1
E7EPG2	SEPT5	1155911588	0.0,8976.0,9747.0,	899285516604	7730.0,5914.0,7443.0,	0.939621	0.999394	0.826089	0.944157	7715.67	8049	6241	7029	1.0432	1.12626	Septin-5 (Fragment) OS=Homo sapiens GN=SEPT5 PE=1 SV=1
E7EPM6	ACSL1	7464493821094	27454.0,34896.0,17742.0,	153371565517182	13184.0,10827.0,19364.0,	0.675361	0.999394	0.11643	0.743811	22259.3	16058	26697.3	14458.3	0.721405	0.541565	Long-chain-fatty-acid--CoA ligase 1 OS=Homo sapiens GN=ACSL1 PE=1 SV=1
E7EPN9	PRRC2C	2.82301e+18	1038925.0,1098842.0,1211061.0,	1.47302e+19	1266341.0,1057363.0,1078588.0,	0.532869	0.999394	0.841946	0.947785	961001	1.3196e+06	1116276	1.1341e+06	1.37315	1.01596	Protein PRRC2C OS=Homo sapiens GN=PRRC2C PE=1 SV=1
E7EPP6	CHEK1	2598128916101087	95612.0,100111.0,85030.0,	404583747031430	34780.0,25915.0,35423.0,	0.395904	0.999394	6.540232012211131E-4	0.305674	77533.7	36452.7	93584.3	32039.3	0.470153	0.342358	Serine/threonine-protein kinase Chk1 OS=Homo sapiens GN=CHEK1 PE=1 SV=1
E7EPP7	STXBP4	3336825964	0.0,25911.0,21839.0,	109341162510055	9399.0,8039.0,11332.0,	0.471612	0.999394	0.514641	0.805621	19777.3	10871.3	15916.7	9590	0.549687	0.602513	Syntaxin-binding protein 4 OS=Homo sapiens GN=STXBP4 PE=1 SV=1
E7EPT4	NDUFV2	4.411e+16	162296.0,775659.0,1321280.0,	1.13998e+19	980039.0,887737.0,705036.0,	0.773791	0.999394	0.78748	0.931353	858010	1.01635e+06	753078	857604	1.18455	1.1388	NADH dehydrogenase [ubiquinone] flavoprotein 2, mitochondrial OS=Homo sapiens GN=NDUFV2 PE=1 SV=1
E7EPU7	ATP5G1	1185644918357	0.0,920732.0,772488.0,	4.54258e+17	390523.0,503618.0,749058.0,	0.835932	0.999394	0.960335	0.984921	701334	615672	564407	547733	0.877859	0.970458	ATP synthase F(0) complex subunit C1, mitochondrial OS=Homo sapiens GN=ATP5G1 PE=3 SV=1
E7EPW2	MRPS25	3.3651e+16	123839.0,780026.0,437133.0,	4.23437e+17	364023.0,292426.0,576165.0,	0.863011	0.999394	0.873843	0.960217	509168	452485	446999	410871	0.888675	0.919177	28S ribosomal protein S25, mitochondrial OS=Homo sapiens GN=MRPS25 PE=1 SV=1
E7EPX0	STAU2	1146371365206270	42175.0,288389.0,173506.0,	1.20523e+17	103613.0,92838.0,146864.0,	0.607849	0.999394	0.532883	0.813348	192927	128354	168023	114438	0.665298	0.681086	Double-stranded RNA-binding protein Staufen homolog 2 OS=Homo sapiens GN=STAU2 PE=1 SV=1
E7EQ64	PRSS1	1.15412e+16	424735.0,153513.0,123226.0,	1.27147e+17	109308.0,113767.0,191187.0,	0.594841	0.999394	0.425598	0.785452	118573	153756	233825	138087	1.29672	0.590559	Trypsin-1 OS=Homo sapiens GN=PRSS1 PE=1 SV=1
E7EQ69	NAA50	3.85453e+18	1418545.0,2686621.0,3163117.0,	1.82122e+20	1565703.0,1309225.0,2072543.0,	0.680855	0.999394	0.27434	0.785452	2419523	1.85101e+06	2422761	1649157	0.765033	0.680693	N-alpha-acetyltransferase 50 OS=Homo sapiens GN=NAA50 PE=1 SV=1
E7EQ97	ATP5G1	1185644918357	0.0,920732.0,772488.0,	4.54258e+17	390523.0,503618.0,749058.0,	0.835932	0.999394	0.960335	0.984921	701334	615672	564407	547733	0.877859	0.970458	ATP synthase F(0) complex subunit C1, mitochondrial OS=Homo sapiens GN=ATP5G1 PE=3 SV=1
E7EQA9	TANK	16951148815339	62380.0,8921.0,12902.0,	356544293497	3064.0,3063.0,3941.0,	0.296751	0.999394	0.287206	0.785452	9507.33	3830.33	28067.7	3356	0.402882	0.119568	TRAF family member-associated NF-kappa-B activator OS=Homo sapiens GN=TANK PE=1 SV=1
E7EQB2	LTF	737278842221	0.0,572546.0,708447.0,	1.12035e+19	963166.0,1467665.0,762114.0,	0.209798	0.999394	0.102476	0.722068	526500	1306181	426998	1064315	2.48088	2.49255	Lactotransferrin (Fragment) OS=Homo sapiens GN=LTF PE=1 SV=1
E7EQB3	TSEN34	4802308914238087	176725.0,239891.0,200268.0,	1.28587e+17	110544.0,88708.0,155098.0,	0.625739	0.999394	0.0312821	0.620456	183934	131487	205628	118117	0.714858	0.574419	tRNA-splicing endonuclease subunit Sen34 OS=Homo sapiens GN=TSEN34 PE=1 SV=2
E7EQD7	DLG1	43248172571320	159133.0,63465.0,59991.0,	685297562366228	58914.0,52303.0,74643.0,	0.542721	0.999394	0.426541	0.785452	52456.3	70126.7	94196.3	61953.3	1.33686	0.657704	Disks large homolog 1 OS=Homo sapiens GN=DLG1 PE=1 SV=1
E7EQI7	KIAA0196	217176004	0.0,16864.0,5050.0,	476038927362	4092.0,2691.0,8297.0,	0.609548	0.999394	0.700887	0.885857	9240.33	5338	7304.67	5026.67	0.577685	0.688145	WASH complex subunit strumpellin OS=Homo sapiens GN=KIAA0196 PE=1 SV=1
E7EQL1		961011350	0.0,7462.0,9547.0,	133321744410211	11461.0,12064.0,11508.0,	0.195197	0.999394	0.17336	0.78236	6986.67	13662.3	5669.67	11677.7	1.95549	2.05967	Uncharacterized protein OS=Homo sapiens PE=4 SV=2
E7EQR4	EZR	3.28456e+21	1.2087953E7,7965122.0,1.0450356E7,	9.01716e+21	7752044.0,8391719.0,7273253.0,	0.733811	0.999394	0.181037	0.785452	7.66967e+06	9201165	1.0167810333333334E7	7805672	1.19968	0.767685	Ezrin OS=Homo sapiens GN=EZR PE=1 SV=3
E7EQT4	ACIN1	5.03584e+18	1853287.0,3407015.0,4233346.0,	7.85855e+20	6755986.0,5764196.0,5460728.0,	0.121698	0.999394	0.0356625	0.620456	3156800	7.01258e+06	3.16455e+06	5.99364e+06	2.22142	1.89399	Apoptotic chromatin condensation inducer in the nucleus OS=Homo sapiens GN=ACIN1 PE=1 SV=2
E7EQV9	RPL15	1.81303e+18	667225.0,2110211.0,1388328.0,	5.96496e+17	512804.0,558917.0,1014457.0,	0.470426	0.999394	0.232516	0.785452	1461994	768231	1388588	695393	0.525468	0.500791	Ribosomal protein L15 (Fragment) OS=Homo sapiens GN=RPL15 PE=1 SV=1
E7EQY1	FAM136A	7.59994e+18	2796941.0,2903758.0,3592552.0,	5.3863e+20	4630601.0,4808600.0,4299000.0,	0.177221	0.999394	0.011779	0.525973	2.69539e+06	5384356	3.09775e+06	4.5794e+06	1.99762	1.4783	Protein FAM136A OS=Homo sapiens GN=FAM136A PE=1 SV=1
E7EQY4	MTA3	97016380378412	35698.0,127203.0,65956.0,	430433203257272	37003.0,22154.0,64549.0,	0.515513	0.999394	0.327228	0.785452	81061.7	44115.7	76285.7	41235.3	0.544224	0.540538	Metastasis-associated protein MTA3 OS=Homo sapiens GN=MTA3 PE=1 SV=1
E7EQZ4	SMN1	1259193224120488	46334.0,150051.0,101349.0,	1.04675e+17	89989.0,71190.0,113392.0,	0.971552	0.999394	0.828627	0.945301	104990	102738	99244.7	91523.7	0.978547	0.922202	Survival motor neuron protein OS=Homo sapiens GN=SMN1 PE=1 SV=1
E7ER44	LTF	737278842221	0.0,572546.0,708447.0,	1.12035e+19	963166.0,1467665.0,762114.0,	0.209798	0.999394	0.102476	0.722068	526500	1306181	426998	1064315	2.48088	2.49255	Lactotransferrin OS=Homo sapiens GN=LTF PE=1 SV=1
E7ERI8	CLASP2	2425216417	0.0,18832.0,13807.0,	648064857700	5569.0,4484.0,8677.0,	0.449323	0.999394	0.499209	0.79742	13556.3	6888.33	10879.7	6243.33	0.508127	0.573853	CLIP-associating protein 2 OS=Homo sapiens GN=CLASP2 PE=1 SV=1
E7ERK9	EIF2B4	3068415399	0.0,23827.0,12952.0,	776956428840	6677.0,3901.0,9961.0,	0.464796	0.999394	0.517758	0.805621	15361	7417	12259.7	6846.33	0.482846	0.558444	Translation initiation factor eIF-2B subunit delta OS=Homo sapiens GN=EIF2B4 PE=1 SV=1
E7ERQ4	MFSD8	65885709	0.0,5116.0,4802.0,	8990139696336	7728.0,9661.0,7141.0,	0.136709	0.999394	0.0809732	0.675807	4099	9765	3306	8176.67	2.38229	2.47328	Major facilitator superfamily domain-containing protein 8 OS=Homo sapiens GN=MFSD8 PE=1 SV=1
E7ERS3	ZC3H18	4.17475e+16	1536387.0,404743.0,369271.0,	4.3916e+17	377541.0,337270.0,393624.0,	0.605045	0.999394	0.405587	0.785452	333984	425351	770134	369478	1.27357	0.479759	Zinc finger CCCH domain-containing protein 18 OS=Homo sapiens GN=ZC3H18 PE=1 SV=1
E7ESC6	XPO7	7680436795	0.0,59641.0,30948.0,	171911345720557	14777.0,9306.0,23167.0,	0.447561	0.999394	0.492447	0.793956	37866.3	17068.3	30196.3	15750	0.450752	0.521587	Exportin-7 OS=Homo sapiens GN=XPO7 PE=1 SV=1
E7ESG2	CLSPN	1.14381e+16	420944.0,80647.0,95797.0,	8144410348462085	70017.0,71573.0,69973.0,	0.876832	0.999394	0.366232	0.785452	76392.3	82337.7	199129	70521	1.07783	0.354147	Claspin OS=Homo sapiens GN=CLSPN PE=1 SV=1
E7ESK6	SDC2	6569151176	0.0,51013.0,43047.0,	979928804776649	84243.0,60896.0,86389.0,	0.12473	0.999394	0.0826542	0.679218	38955.7	87562.7	31353.3	77176	2.24775	2.46149	Syndecan OS=Homo sapiens GN=SDC2 PE=1 SV=1
E7ESL0	MRPL22	8031417267184113	295559.0,324034.0,154868.0,	1.27662e+17	109749.0,108014.0,327164.0,	0.933524	0.999394	0.445831	0.785452	203137	191372	258154	181642	0.942085	0.703621	39S ribosomal protein L22, mitochondrial OS=Homo sapiens GN=MRPL22 PE=1 SV=1
E7EST3	TTC9C	1941114902	0.0,15073.0,12535.0,	908186998871	7806.0,6016.0,9998.0,	0.705741	0.999394	0.81471	0.941741	11437.7	8883.67	9202.67	7940	0.776703	0.862793	Tetratricopeptide repeat protein 9C OS=Homo sapiens GN=TTC9C PE=1 SV=2
E7EST9	USP19	171102109924	0.0,132870.0,92463.0,	434863827946570	37384.0,26473.0,52487.0,	0.416266	0.999394	0.45433	0.785452	93675.3	42778.3	75111	38781.3	0.456666	0.51632	Ubiquitin carboxyl-terminal hydrolase 19 OS=Homo sapiens GN=USP19 PE=1 SV=1
E7ESU7	CTBP1	1.32801e+17	488733.0,914055.0,778881.0,	8.05515e+17	692498.0,621110.0,1029242.0,	0.684093	0.999394	0.777463	0.925284	705429	872248	727223	780950	1.23648	1.07388	C-terminal-binding protein 1 (Fragment) OS=Homo sapiens GN=CTBP1 PE=1 SV=1
E7ESY4	MTA1	6.12041e+17	2252450.0,997831.0,549113.0,	5.30117e+17	455736.0,288621.0,735121.0,	0.744766	0.999394	0.265571	0.785452	666314	533223	1.26646e+06	493159	0.800258	0.389398	Metastasis-associated protein MTA1 OS=Homo sapiens GN=MTA1 PE=1 SV=1
E7ESZ6	RPE	1889122859	0.0,14670.0,19228.0,	190432165714191	16371.0,14978.0,15994.0,	0.604528	0.999394	0.52081	0.805621	13916.7	18297	11299.3	15781	1.31475	1.39663	Ribulose-phosphate 3-epimerase (Fragment) OS=Homo sapiens GN=RPE PE=1 SV=1
E7ESZ7	NDUFA10	3.97052e+17	1461236.0,1536566.0,790562.0,	8.25175e+17	709399.0,623134.0,987087.0,	0.85181	0.999394	0.163528	0.78236	986073	867310	1262788	773207	0.879559	0.612301	NADH dehydrogenase [ubiquinone] 1 alpha subcomplex subunit 10, mitochondrial OS=Homo sapiens GN=NDUFA10 PE=1 SV=1
E7ET07	ING3	91986798	0.0,7142.0,5718.0,	7984131396392	6863.0,9087.0,7203.0,	0.330038	0.999394	0.25245	0.785452	5332	9171.67	4286.67	7717.67	1.72012	1.80039	Inhibitor of growth protein OS=Homo sapiens GN=ING3 PE=1 SV=1
E7ET15	U2SURP	4.68271e+17	1723342.0,1081180.0,664475.0,	6.62364e+17	569429.0,443563.0,714483.0,	0.826178	0.999394	0.194619	0.785452	743015	645875	1.15633e+06	575825	0.869262	0.497975	U2 snRNP-associated SURP motif-containing protein OS=Homo sapiens GN=U2SURP PE=1 SV=1
E7ET33	ITIH3	3213727962	0.0,24956.0,23519.0,	9192910063668464	79030.0,69602.0,77162.0,	0.00865177	0.999394	0.0110155	0.525973	20033	87009.7	16158.3	75264.7	4.34332	4.65795	Inter-alpha-trypsin inhibitor heavy chain H3 OS=Homo sapiens GN=ITIH3 PE=1 SV=1
E7ETA6	PCM1	4773134263115679	175657.0,104263.0,97304.0,	551505437541272	47411.0,37605.0,46515.0,	0.482239	0.999394	0.0799196	0.671136	84905	50265.7	125741	43843.7	0.592022	0.348681	Pericentriolar material 1 protein OS=Homo sapiens GN=PCM1 PE=1 SV=1
E7ETB3	DNPEP	8141253765310690	299607.0,197064.0,261337.0,	2.49093e+17	214143.0,222226.0,203583.0,	0.602048	0.999394	0.31804	0.785452	190865	250344	252669	213317	1.31162	0.844255	Aspartyl aminopeptidase OS=Homo sapiens GN=DNPEP PE=1 SV=2
E7ETC2	PPP3CA	7796072062	0.0,60541.0,60616.0,	500445570139120	43022.0,38525.0,44091.0,	0.952058	0.999394	0.947868	0.983052	50007.3	48288.3	40385.7	41879.3	0.965625	1.03699	Serine/threonine-protein phosphatase OS=Homo sapiens GN=PPP3CA PE=1 SV=1
E7ETD6	BPTF	35302794	0.0,2741.0,2350.0,	192521921931	1654.0,1516.0,2176.0,	0.939716	0.999394	0.931018	0.975273	2108	2016	1697	1782	0.956357	1.05009	Nucleosome-remodeling factor subunit BPTF (Fragment) OS=Homo sapiens GN=BPTF PE=1 SV=3
E7ETK0	RPS24	8.42144e+18	3099275.0,3099723.0,1453439.0,	7.1134e+18	611534.0,559674.0,1127795.0,	0.436071	0.999394	0.0708335	0.665443	1.93456e+06	840396	2.55081e+06	766334	0.434412	0.300428	40S ribosomal protein S24 OS=Homo sapiens GN=RPS24 PE=1 SV=1
E7ETT1	PCCB	5941547215132	21860.0,12014.0,12727.0,	227372851714853	19546.0,19722.0,16739.0,	0.141769	0.999394	0.430304	0.785452	10399.3	22035.7	15533.7	18669	2.11895	1.20184	Propionyl-CoA carboxylase beta chain, mitochondrial OS=Homo sapiens GN=PCCB PE=1 SV=1
E7ETU7	MRPL3	3.47309e+16	1278145.0,678575.0,348546.0,	3.73979e+17	321508.0,405730.0,621095.0,	0.823011	0.999394	0.363421	0.785452	440970	503891	768422	449444	1.14269	0.584893	39S ribosomal protein L3, mitochondrial OS=Homo sapiens GN=MRPL3 PE=1 SV=1
E7ETY2	TCOF1	3.1303e+19	1.1520231E7,3698857.0,3732410.0,	1.0546e+21	9066402.0,6765337.0,7532786.0,	0.0365236	0.999394	0.633305	0.852675	3.17113e+06	9.00373e+06	6317166	7788175	2.83928	1.23286	Treacle protein OS=Homo sapiens GN=TCOF1 PE=1 SV=1
E7ETZ0	CALM1	7.51539e+18	2765802.0,6602100.0,7535511.0,	1.29973e+22	1.1173768E7,9253685.0,1.0834564E7,	0.155106	0.999394	0.0658993	0.650614	5.84509e+06	1.1996557E7	5634471	1.0420672333333334E7	2.05242	1.84945	Calmodulin OS=Homo sapiens GN=CALM1 PE=1 SV=1
E7ETZ4	BZW2	250816666287924	92300.0,129423.0,73958.0,	459134871651417	39471.0,33693.0,57950.0,	0.516655	0.999394	0.0605687	0.650614	85698	48682	98560.3	43704.7	0.568065	0.443431	Basic leucine zipper and W2 domain-containing protein 2 (Fragment) OS=Homo sapiens GN=BZW2 PE=1 SV=1
E7EU09	FGFR1	82747330	0.0,6425.0,6165.0,	126041513311153	10835.0,10466.0,12570.0,	0.0799498	0.999394	0.066655	0.650614	5201.33	12963.3	4196.67	11290.3	2.49231	2.69031	Fibroblast growth factor receptor OS=Homo sapiens GN=FGFR1 PE=1 SV=1
E7EU96	CSNK2A1	2.80534e+19	1.0324311E7,3170871.0,3598657.0,	4.84433e+20	4164666.0,4612736.0,4125501.0,	0.246764	0.999394	0.608016	0.839104	2880642	5.058e+06	5.69795e+06	4.30097e+06	1.75586	0.754828	Casein kinase II subunit alpha OS=Homo sapiens GN=CSNK2A1 PE=1 SV=1
E7EUC7	UGP2	1.93393e+19	7117318.0,1813264.0,1840863.0,	1.68662e+20	1449980.0,1379646.0,1436980.0,	0.920602	0.999394	0.34387	0.785452	1.57228e+06	1.65212e+06	3.59048e+06	1422202	1.05078	0.396103	UTP--glucose-1-phosphate uridylyltransferase OS=Homo sapiens GN=UGP2 PE=1 SV=1
E7EUN9	DUS2	3096126427	0.0,24043.0,22229.0,	101331466710806	8711.0,10144.0,12179.0,	0.531543	0.999394	0.5796	0.831031	19129.3	11868.7	15424	10344.7	0.620443	0.670686	tRNA-dihydrouridine(20) synthase [NAD(P)+]-like OS=Homo sapiens GN=DUS2 PE=1 SV=1
E7EUU4	EIF4G1	1.84493e+18	678962.0,2382375.0,1277078.0,	8.00197e+17	687918.0,467029.0,1000732.0,	0.485646	0.999394	0.279471	0.785452	1.53485e+06	787794	1.44614e+06	718560	0.513273	0.496882	Eukaryotic translation initiation factor 4 gamma 1 OS=Homo sapiens GN=EIF4G1 PE=1 SV=1
E7EUU8	COMT	4128166916102048	151920.0,129621.0,85838.0,	849968535388479	73070.0,59032.0,99721.0,	0.929132	0.999394	0.132657	0.756672	91030.7	86276	122460	77274.3	0.947769	0.631019	Catechol O-methyltransferase OS=Homo sapiens GN=COMT PE=1 SV=1
E7EUV9	SLBP	11473908836653	42212.0,30354.0,30830.0,	557625254944055	47938.0,36344.0,49653.0,	0.169177	0.999394	0.149081	0.76791	25629.3	50788.7	34465.3	44645	1.98166	1.29536	Histone RNA hairpin-binding protein OS=Homo sapiens GN=SLBP PE=1 SV=1
E7EUY3	PCCB	5941547215132	21860.0,12014.0,12727.0,	227372851714853	19546.0,19722.0,16739.0,	0.141769	0.999394	0.430304	0.785452	10399.3	22035.7	15533.7	18669	2.11895	1.20184	Propionyl-CoA carboxylase beta chain, mitochondrial OS=Homo sapiens GN=PCCB PE=1 SV=1
E7EUY4	APTX	55352545	0.0,4298.0,2140.0,	221625892237	1905.0,1790.0,2521.0,	0.849023	0.999394	0.958252	0.984921	2693.33	2347.33	2146	2072	0.871535	0.965517	Aprataxin OS=Homo sapiens GN=APTX PE=1 SV=1
E7EUZ7	CBWD5	9373160990	0.0,72788.0,51302.0,	355822672624181	30589.0,18484.0,27253.0,	0.495339	0.999394	0.53916	0.813348	51573.7	28829.7	41363.3	25442	0.559	0.615086	COBW domain-containing protein 5 OS=Homo sapiens GN=CBWD5 PE=4 SV=1
E7EV10	MTA3	97016380378412	35698.0,127203.0,65956.0,	430433203257272	37003.0,22154.0,64549.0,	0.515513	0.999394	0.327228	0.785452	81061.7	44115.7	76285.7	41235.3	0.544224	0.540538	Metastasis-associated protein MTA3 OS=Homo sapiens GN=MTA3 PE=1 SV=1
E7EV45	SLC39A10	2951126758113209	108603.0,98436.0,95227.0,	1.54942e+16	133203.0,117618.0,112513.0,	0.265023	0.999394	0.0612342	0.650614	80972.7	141609	100755	121111	1.74885	1.20203	Zinc transporter ZIP10 (Fragment) OS=Homo sapiens GN=SLC39A10 PE=1 SV=1
E7EV59	ATP6V1C1	646412465293976	237890.0,96800.0,79048.0,	781909856372399	67219.0,68169.0,81598.0,	0.843917	0.999394	0.321506	0.785452	75030.7	83050.7	137913	72328.7	1.10689	0.524453	V-type proton ATPase subunit C 1 OS=Homo sapiens GN=ATP6V1C1 PE=1 SV=1
E7EV99	ADD1	4919205104114069	181029.0,159275.0,95947.0,	1.31379e+17	112944.0,71199.0,112997.0,	0.957659	0.999394	0.206228	0.785452	108031	111527	145417	99046.7	1.03237	0.681122	Alpha-adducin OS=Homo sapiens GN=ADD1 PE=1 SV=1
E7EVA0	MAP4	2.9624e+21	1.0902311E7,1.20117E7,1.5304452E7,	1.73873e+23	1.4947807E7,1.3465696E7,1.4305598E7,	0.455721	0.999394	0.376203	0.785452	1.1319472666666666E7	1.6516443666666666E7	1.2739487666666666E7	1.4239700333333334E7	1.45912	1.11776	Microtubule-associated protein OS=Homo sapiens GN=MAP4 PE=1 SV=1
E7EVB7	APTX	55352545	0.0,4298.0,2140.0,	221625892237	1905.0,1790.0,2521.0,	0.849023	0.999394	0.958252	0.984921	2693.33	2347.33	2146	2072	0.871535	0.965517	Aprataxin OS=Homo sapiens GN=APTX PE=1 SV=1
E7EVC7	ATG16L1	50825378069625	187029.0,41762.0,58565.0,	577586996042108	49653.0,48386.0,47458.0,	0.564278	0.999394	0.411024	0.785452	42829	56608.7	95785.3	48499	1.32174	0.50633	Autophagy-related protein 16-1 OS=Homo sapiens GN=ATG16L1 PE=1 SV=1
E7EVH7		2.97671e+18	1095493.0,792503.0,858274.0,	5.96551e+17	512849.0,547891.0,555353.0,	0.868712	0.999394	0.0522015	0.650614	690214	627155	915423	538698	0.908638	0.588468	Uncharacterized protein OS=Homo sapiens PE=4 SV=1
E7EVH9	PUDP	6481453714975	23847.0,11288.0,12596.0,	8911128986522	7660.0,8920.0,7350.0,	0.912735	0.999394	0.183209	0.785452	10053.3	9443.67	15910.3	7976.67	0.939357	0.501351	Pseudouridine-5'-phosphatase (Fragment) OS=Homo sapiens GN=PUDP PE=1 SV=1
E7EVJ4	STAU2	1146371365206270	42175.0,288389.0,173506.0,	1.20523e+17	103613.0,92838.0,146864.0,	0.607849	0.999394	0.532883	0.813348	192927	128354	168023	114438	0.665298	0.681086	Double-stranded RNA-binding protein Staufen homolog 2 OS=Homo sapiens GN=STAU2 PE=1 SV=1
E7EVJ5	CYFIP2	7042692624386226	259159.0,537866.0,324877.0,	1.85688e+17	159633.0,113057.0,229542.0,	0.464842	0.999394	0.119452	0.747711	361964	184273	373967	167411	0.509092	0.447661	Cytoplasmic FMR1-interacting protein 2 OS=Homo sapiens GN=CYFIP2 PE=1 SV=1
E7EVK2	MTG1	1941412379	0.0,15076.0,10412.0,	959271808856	8246.0,4965.0,9981.0,	0.752821	0.999394	0.883029	0.96242	10597.7	8542.67	8496	7730.67	0.806089	0.909918	Mitochondrial ribosome-associated GTPase 1 OS=Homo sapiens GN=MTG1 PE=1 SV=1
E7EVL6	REPIN1	9653665922568	35514.0,28468.0,18983.0,	134021069312581	11521.0,7395.0,14179.0,	0.52924	0.999394	0.057888	0.650614	20064	12225.3	27655	11031.7	0.609317	0.398903	Replication initiator 1 (Fragment) OS=Homo sapiens GN=REPIN1 PE=1 SV=1
E7EVQ6	SQLE	474202868494	17444.0,15753.0,7144.0,	6909946910287	5939.0,6549.0,11594.0,	0.895415	0.999394	0.230904	0.785452	9751.33	8888.33	13447	8027.33	0.911499	0.596961	Squalene monooxygenase OS=Homo sapiens GN=SQLE PE=1 SV=1
E7EVX8	PRPF31	3.23081e+17	1189010.0,823434.0,526572.0,	5.46046e+17	469431.0,295576.0,648044.0,	0.867305	0.999394	0.180659	0.785452	572890	516130	846339	471017	0.900923	0.556535	U4/U6 small nuclear ribonucleoprotein Prp31 OS=Homo sapiens GN=PRPF31 PE=1 SV=1
E7EVZ5	PCYOX1L	5.97532e+16	2199052.0,136815.0,120884.0,	1.37895e+17	118548.0,107605.0,114605.0,	0.901296	0.999394	0.414239	0.785452	126548	131720	818917	113586	1.04087	0.138703	Prenylcysteine oxidase-like OS=Homo sapiens GN=PCYOX1L PE=1 SV=1
E7EW05	SDAD1	16473014815446	60613.0,23411.0,12991.0,	7991778110273	6869.0,5381.0,11577.0,	0.481373	0.999394	0.2321	0.785452	15747	8681.67	32338.3	7942.33	0.551322	0.245601	Protein SDA1 homolog OS=Homo sapiens GN=SDAD1 PE=1 SV=1
E7EW39	SLC36A1	7193125625041	26460.0,24272.0,21063.0,	333304946727261	28653.0,34213.0,30725.0,	0.204411	0.999394	0.0323077	0.620456	19005.3	36686	23931.7	31197	1.9303	1.30359	Proton-coupled amino acid transporter 1 OS=Homo sapiens GN=SLC36A1 PE=1 SV=1
E7EW49	CLASP2	2425216417	0.0,18832.0,13807.0,	648064857700	5569.0,4484.0,8677.0,	0.449323	0.999394	0.499209	0.79742	13556.3	6888.33	10879.7	6243.33	0.508127	0.573853	CLIP-associating protein 2 OS=Homo sapiens GN=CLASP2 PE=1 SV=1
E7EW69	SEPT10	2.07283e+16	762839.0,194529.0,218785.0,	1.9154e+17	164663.0,153098.0,157376.0,	0.937905	0.999394	0.334909	0.785452	177110	184178	392051	158379	1.03991	0.403976	Septin-10 OS=Homo sapiens GN=SEPT10 PE=1 SV=1
E7EWK3	DHX36	1.24464e+16	458042.0,348676.0,332781.0,	2.70011e+17	232125.0,160343.0,254334.0,	0.783693	0.999394	0.0320637	0.620456	285691	242504	379833	215601	0.848833	0.56762	ATP-dependent RNA helicase DHX36 (Fragment) OS=Homo sapiens GN=DHX36 PE=1 SV=1
E7EWP0	NDUFB5	9469640911370506	348481.0,497711.0,311656.0,	3.43001e+17	294878.0,256417.0,390828.0,	0.949045	0.999394	0.365586	0.785452	340295	353501	385949	314041	1.03881	0.813685	NADH dehydrogenase [ubiquinone] 1 beta subcomplex subunit 5, mitochondrial OS=Homo sapiens GN=NDUFB5 PE=1 SV=1
E7EWR4	CSTF2	7.40732e+18	2726056.0,1646017.0,2042103.0,	2.75768e+20	2370768.0,2260399.0,2016709.0,	0.296405	0.999394	0.832957	0.946642	1.54048e+06	2.60507e+06	2.13806e+06	2.21596e+06	1.69108	1.03643	Cleavage stimulation factor subunit 2 OS=Homo sapiens GN=CSTF2 PE=1 SV=1
E7EWW0	C16orf62	3858117135	0.0,29960.0,14413.0,	628148989225	5399.0,3387.0,10397.0,	0.402272	0.999394	0.435966	0.785452	18572	6801.33	14791	6394.33	0.366214	0.432312	UPF0505 protein C16orf62 OS=Homo sapiens GN=C16orf62 PE=1 SV=2
E7EWW3	RABL2A	3822122421	0.0,29681.0,18859.0,	8807929410329	7571.0,6428.0,11641.0,	0.435063	0.999394	0.472868	0.787032	20214	9476.67	16180	8546.67	0.468817	0.528224	Rab-like protein 2A OS=Homo sapiens GN=RABL2A PE=4 SV=1
E7EX04	SEPT10	2.07283e+16	762839.0,194529.0,218785.0,	1.9154e+17	164663.0,153098.0,157376.0,	0.937905	0.999394	0.334909	0.785452	177110	184178	392051	158379	1.03991	0.403976	Septin-10 OS=Homo sapiens GN=SEPT10 PE=1 SV=1
E7EX17	EIF4B	1.76468e+19	6494441.0,2750394.0,3598871.0,	3.72934e+20	3206106.0,2767272.0,2764514.0,	0.632584	0.999394	0.350378	0.785452	2665554	3.3944e+06	4.28124e+06	2.91263e+06	1.27343	0.680325	Eukaryotic translation initiation factor 4B OS=Homo sapiens GN=EIF4B PE=1 SV=1
E7EX32	SEPT5	1155911588	0.0,8976.0,9747.0,	899285516604	7730.0,5914.0,7443.0,	0.939621	0.999394	0.826089	0.944157	7715.67	8049	6241	7029	1.0432	1.12626	Septin-5 OS=Homo sapiens GN=SEPT5 PE=1 SV=1
E7EX40	RAB11FIP1	6187556503	0.0,48050.0,47528.0,	576107123544078	49527.0,49269.0,49679.0,	0.464164	0.999394	0.38367	0.785452	39459.3	57641	31859.3	49491.7	1.46077	1.55344	Rab11 family-interacting protein 1 OS=Homo sapiens GN=RAB11FIP1 PE=1 SV=1
E7EX44	CALD1	6.97644e+18	2567475.0,3176688.0,4092530.0,	7.18452e+20	6176518.0,5244061.0,4992342.0,	0.141068	0.999394	0.0199454	0.572192	3.0086e+06	6398699	3.2789e+06	5.47097e+06	2.1268	1.66854	Caldesmon OS=Homo sapiens GN=CALD1 PE=1 SV=1
E7EX48	NEK4	21451716	0.0,1665.0,1443.0,	0	0.0,0.0,0.0,	0.188497	0.999394	0.185578	0.785452	1287	0	1036	0	0	0	Serine/threonine-protein kinase Nek4 (Fragment) OS=Homo sapiens GN=NEK4 PE=1 SV=1
E7EX59	PCCB	5941547215132	21860.0,12014.0,12727.0,	227372851714853	19546.0,19722.0,16739.0,	0.141769	0.999394	0.430304	0.785452	10399.3	22035.7	15533.7	18669	2.11895	1.20184	Propionyl-CoA carboxylase beta chain, mitochondrial OS=Homo sapiens GN=PCCB PE=1 SV=1
E7EX83	MAP4K4	5138334969	0.0,39902.0,29413.0,	262641678214476	22578.0,11607.0,16315.0,	0.594451	0.999394	0.656669	0.862274	28784	19174	23105	16833.3	0.666134	0.728558	Mitogen-activated protein kinase kinase kinase kinase 4 OS=Homo sapiens GN=MAP4K4 PE=1 SV=1
E7EX90	DCTN1	2.0313e+16	747529.0,773866.0,588186.0,	7.76337e+17	667413.0,611374.0,715594.0,	0.576772	0.999394	0.598062	0.839104	572031	765069	703194	664794	1.33746	0.945392	Dynactin subunit 1 OS=Homo sapiens GN=DCTN1 PE=1 SV=1
E7EXA6	CHTF18	55603020	0.0,4317.0,2540.0,	154427940	1327.0,1932.0,0.0,	0.490056	0.999394	0.451947	0.785452	2860	1446	2285.67	1086.33	0.505594	0.475281	Chromosome transmission fidelity protein 18 homolog OS=Homo sapiens GN=CHTF18 PE=1 SV=2
E9PAR2	CREM	3026108474933	11114.0,47434.0,63030.0,	587597926339106	50514.0,54820.0,44075.0,	0.633529	0.999394	0.610304	0.839104	45439.7	59042.7	40526	49803	1.29936	1.22891	cAMP-responsive element modulator OS=Homo sapiens GN=CREM PE=1 SV=1
E9PAU2	RAVER1	3.94487e+16	1451776.0,518014.0,333865.0,	3.82763e+17	329058.0,250991.0,391722.0,	0.986787	0.999394	0.327703	0.785452	367807	364408	767885	323924	0.990757	0.421839	Ribonucleoprotein PTB-binding 1 OS=Homo sapiens GN=RAVER1 PE=1 SV=1
E9PAV3	NACA	1.20265e+19	4425996.0,5962658.0,7697629.0,	6.84505e+20	5884688.0,5850322.0,5427501.0,	0.750845	0.999394	0.776761	0.925284	5.64989e+06	6.70643e+06	6028761	5720837	1.187	0.948924	Nascent polypeptide-associated complex subunit alpha, muscle-specific form OS=Homo sapiens GN=NACA PE=1 SV=1
E9PAV3-2	NACA	1.20265e+19	4425996.0,5962658.0,7697629.0,	6.84505e+20	5884688.0,5850322.0,5427501.0,	0.750845	0.999394	0.776761	0.925284	5.64989e+06	6.70643e+06	6028761	5720837	1.187	0.948924	Isoform 2 of Nascent polypeptide-associated complex subunit alpha, muscle-specific form OS=Homo sapiens GN=NACA
E9PB61	ALYREF	2.30584e+19	8486033.0,3404538.0,3302895.0,	5.82088e+20	5004201.0,4785865.0,5135877.0,	0.143288	0.999394	0.963208	0.986785	2847092	5.76577e+06	5.06449e+06	4.97531e+06	2.02514	0.982392	THO complex subunit 4 OS=Homo sapiens GN=ALYREF PE=1 SV=1
E9PB90	HK2	1.30102e+17	478798.0,1182195.0,715471.0,	9.70878e+18	834658.0,1171457.0,1080451.0,	0.467321	0.999394	0.381228	0.785452	795310	1.20775e+06	792155	1.02886e+06	1.51859	1.29881	Hexokinase-2 OS=Homo sapiens GN=HK2 PE=1 SV=1
E9PBI9	SDC2	6569151176	0.0,51013.0,43047.0,	979928804776649	84243.0,60896.0,86389.0,	0.12473	0.999394	0.0826542	0.679218	38955.7	87562.7	31353.3	77176	2.24775	2.46149	Syndecan OS=Homo sapiens GN=SDC2 PE=1 SV=1
E9PBK7	MAPK3	2735337949249240	100654.0,262440.0,209651.0,	1.37564e+17	118263.0,70522.0,155688.0,	0.554332	0.999394	0.25104	0.785452	196641	125888	190915	114824	0.640191	0.601442	Mitogen-activated protein kinase OS=Homo sapiens GN=MAPK3 PE=1 SV=1
E9PBW4	HBG2	13468519346465	49536.0,66158.0,39084.0,	758198346052825	65181.0,57724.0,59537.0,	0.395168	0.999394	0.363332	0.785452	44334.7	70701.3	51592.7	60814	1.59472	1.17873	Hemoglobin subunit gamma-2 OS=Homo sapiens GN=HBG2 PE=1 SV=1
E9PC15	AGK	2564512908234038	94361.0,398307.0,196863.0,	1.67409e+17	143921.0,109270.0,208684.0,	0.643527	0.999394	0.490796	0.79338	249837	170185	229844	153958	0.681184	0.669839	Acylglycerol kinase, mitochondrial OS=Homo sapiens GN=AGK PE=1 SV=1
E9PC62	CELF2	4.19914e+16	1545367.0,340107.0,250294.0,	2.6642e+17	229039.0,223514.0,289380.0,	0.862544	0.999394	0.381615	0.785452	259172	282115	711923	247311	1.08852	0.347385	CUGBP Elav-like family member 2 OS=Homo sapiens GN=CELF2 PE=1 SV=1
E9PC69	MARK2	3480269506128928	128071.0,209287.0,108449.0,	743157931182184	63887.0,54853.0,92626.0,	0.546046	0.999394	0.113901	0.743241	133971	78603.3	148602	70455.3	0.586718	0.47412	Serine/threonine-protein kinase MARK2 OS=Homo sapiens GN=MARK2 PE=1 SV=3
E9PC90	CCNB1	85016608387994	31282.0,128972.0,74016.0,	787176260267842	67672.0,43296.0,76462.0,	0.780035	0.999394	0.645112	0.860533	84975.7	69720.3	78090	62476.7	0.820474	0.80006	G2/mitotic-specific cyclin-B1 (Fragment) OS=Homo sapiens GN=CCNB1 PE=1 SV=1
E9PCR7	OGDH	8.11333e+18	2985881.0,2698610.0,2036050.0,	3.43733e+20	2955063.0,3691000.0,3384259.0,	0.199183	0.999394	0.099593	0.716612	1992241	3925547	2.57351e+06	3.34344e+06	1.97042	1.29917	2-oxoglutarate dehydrogenase, mitochondrial OS=Homo sapiens GN=OGDH PE=1 SV=1
E9PCS8	MTA3	97016380378412	35698.0,127203.0,65956.0,	430433203257272	37003.0,22154.0,64549.0,	0.515513	0.999394	0.327228	0.785452	81061.7	44115.7	76285.7	41235.3	0.544224	0.540538	Metastasis-associated protein MTA3 OS=Homo sapiens GN=MTA3 PE=1 SV=1
E9PD53	SMC4	3561496506262454	131052.0,385565.0,220762.0,	1.33354e+17	114639.0,75357.0,155657.0,	0.465496	0.999394	0.215909	0.785452	254174	126808	245793	115218	0.498904	0.468759	Structural maintenance of chromosomes protein OS=Homo sapiens GN=SMC4 PE=1 SV=1
E9PD68	CRMP1	8.26762e+18	3042668.0,1502675.0,1783398.0,	1.42072e+20	1221388.0,1375772.0,1329732.0,	0.844316	0.999394	0.232144	0.785452	1.37929e+06	1.5299e+06	2.10958e+06	1308964	1.10919	0.620485	Dihydropyrimidinase-related protein 1 OS=Homo sapiens GN=CRMP1 PE=1 SV=1
E9PDF2	OGDH	8.11333e+18	2985881.0,2698610.0,2036050.0,	3.43733e+20	2955063.0,3691000.0,3384259.0,	0.199183	0.999394	0.099593	0.716612	1992241	3925547	2.57351e+06	3.34344e+06	1.97042	1.29917	2-oxoglutarate dehydrogenase, mitochondrial OS=Homo sapiens GN=OGDH PE=1 SV=1
E9PDI2	CAP2	96511406765441	35514.0,88580.0,55046.0,	435654089237875	37452.0,28282.0,42687.0,	0.614204	0.999394	0.26442	0.785452	60157.7	40777.3	59713.3	36140.3	0.677841	0.605231	Adenylyl cyclase-associated protein OS=Homo sapiens GN=CAP2 PE=1 SV=1
E9PDN6	CNTNAP4	2681612314	0.0,20824.0,10358.0,	13630887414435	11717.0,6137.0,16269.0,	0.934426	0.999394	0.893048	0.965713	13043.3	12313	10394	11374.3	0.944007	1.09432	Contactin-associated protein-like 4 OS=Homo sapiens GN=CNTNAP4 PE=1 SV=1
E9PDR0	PCCB	5941547215132	21860.0,12014.0,12727.0,	227372851714853	19546.0,19722.0,16739.0,	0.141769	0.999394	0.430304	0.785452	10399.3	22035.7	15533.7	18669	2.11895	1.20184	Propionyl-CoA carboxylase beta chain, mitochondrial OS=Homo sapiens GN=PCCB PE=1 SV=1
E9PDU5	WDR6	5602258021243205	206166.0,200369.0,204575.0,	1.19984e+17	103149.0,114101.0,124948.0,	0.69792	0.999394	0.00294555	0.435484	168943	131939	203703	114066	0.780969	0.559961	WD repeat-containing protein 6 OS=Homo sapiens GN=WDR6 PE=1 SV=1
E9PE17	MRPS17	133302316123700	4894.0,234768.0,104052.0,	1.18986e+17	102292.0,74389.0,182822.0,	0.900978	0.999394	0.947973	0.983052	142050	129584	114571	119834	0.912242	1.04594	28S ribosomal protein S17, mitochondrial (Fragment) OS=Homo sapiens GN=MRPS17 PE=3 SV=1
E9PE82	ACADS	80483323024331	296185.0,25805.0,20466.0,	308804325821015	26547.0,29918.0,23685.0,	0.372152	0.999394	0.438157	0.785452	21869.7	31717.7	114152	26716.7	1.4503	0.234045	Short-chain-specific acyl-CoA dehydrogenase, mitochondrial OS=Homo sapiens GN=ACADS PE=1 SV=1
E9PEC3	PCCB	5941547215132	21860.0,12014.0,12727.0,	227372851714853	19546.0,19722.0,16739.0,	0.141769	0.999394	0.430304	0.785452	10399.3	22035.7	15533.7	18669	2.11895	1.20184	Propionyl-CoA carboxylase beta chain, mitochondrial OS=Homo sapiens GN=PCCB PE=1 SV=1
E9PEI0	CDCA2	655728385541	0.0,509215.0,324302.0,	3.67266e+17	315738.0,308986.0,426982.0,	0.816216	0.999394	0.677768	0.874422	347090	397618	277839	350569	1.14558	1.26177	Cell division cycle-associated protein 2 OS=Homo sapiens GN=CDCA2 PE=1 SV=1
E9PEJ6	ATP11A	2.27712e+16	838025.0,186486.0,155786.0,	2.15675e+17	185413.0,184917.0,200353.0,	0.396805	0.999394	0.457469	0.785452	149374	220268	393432	190228	1.47461	0.483508	Phospholipid-transporting ATPase OS=Homo sapiens GN=ATP11A PE=1 SV=1
E9PEL3	RPL37A	3.69157e+16	1358559.0,536550.0,331042.0,	1.78728e+17	153651.0,173666.0,211661.0,	0.468609	0.999394	0.214786	0.785452	373799	205874	742050	179659	0.550762	0.242112	60S ribosomal protein L37a OS=Homo sapiens GN=RPL37A PE=1 SV=1
E9PEM5	LRBA	5877726584	0.0,45643.0,22359.0,	180631786920812	15528.0,12358.0,23454.0,	0.631261	0.999394	0.718317	0.894865	28453.7	18914.7	22667.3	17113.3	0.664753	0.754978	Lipopolysaccharide-responsive and beige-like anchor protein OS=Homo sapiens GN=LRBA PE=1 SV=1
E9PER7	GTF2E1	5136293244095	18879.0,48870.0,37090.0,	240882808124413	20708.0,19421.0,27515.0,	0.633114	0.999394	0.288921	0.785452	35846.7	25527.3	34946.3	22548	0.712126	0.645218	General transcription factor IIE subunit 1 (Fragment) OS=Homo sapiens GN=GTF2E1 PE=1 SV=1
E9PEW8	HBD	13468519346465	49536.0,66158.0,39084.0,	758198346052825	65181.0,57724.0,59537.0,	0.395168	0.999394	0.363332	0.785452	44334.7	70701.3	51592.7	60814	1.59472	1.17873	Hemoglobin subunit delta (Fragment) OS=Homo sapiens GN=HBD PE=1 SV=1
E9PF05	SUMF1	10431512	0.0,809.0,1271.0,	15592436752	1340.0,1684.0,847.0,	0.331019	0.999394	0.26025	0.785452	851.667	1582.33	693.333	1290.33	1.85793	1.86106	Sulfatase-modifying factor 1 OS=Homo sapiens GN=SUMF1 PE=1 SV=1
E9PF10	NUP155	6.34582e+17	2335398.0,1199829.0,593886.0,	4.50398e+17	387196.0,314703.0,545007.0,	0.546707	0.999394	0.198703	0.785452	771516	462997	1376371	415635	0.600113	0.301979	Nuclear pore complex protein Nup155 OS=Homo sapiens GN=NUP155 PE=1 SV=1
E9PF19	TBL2	2.70274e+16	994657.0,286895.0,150728.0,	1.05786e+17	90943.0,74917.0,148160.0,	0.520044	0.999394	0.289833	0.785452	191887	115187	477427	104673	0.600287	0.219245	Transducin beta-like protein 2 OS=Homo sapiens GN=TBL2 PE=1 SV=1
E9PFD2	UMPS	7909449045	0.0,61420.0,41253.0,	178821607123990	15372.0,11114.0,27037.0,	0.417028	0.999394	0.46336	0.785452	42713	19314.3	34224.3	17841	0.452189	0.521296	Uridine 5'-monophosphate synthase OS=Homo sapiens GN=UMPS PE=1 SV=1
E9PFH4	TNPO3	47010120856222	17297.0,78594.0,47291.0,	263972525829549	22692.0,17469.0,33303.0,	0.472844	0.999394	0.318443	0.785452	52633.3	27068	47727.3	24488	0.514275	0.513081	Transportin-3 OS=Homo sapiens GN=TNPO3 PE=1 SV=1
E9PFJ4	MLIP	934161777204510	34373.0,125627.0,172023.0,	1.48688e+17	127826.0,107462.0,113433.0,	0.861758	0.999394	0.903698	0.968452	122407	134904	110674	116240	1.10209	1.05029	Muscular LMNA-interacting protein (Fragment) OS=Homo sapiens GN=MLIP PE=1 SV=1
E9PFK5	NOP14	3.16663e+16	1165382.0,219362.0,117923.0,	1.1869e+16	102036.0,88733.0,111010.0,	0.667792	0.999394	0.352944	0.785452	151446	115161	500889	100593	0.760411	0.200829	Nucleolar protein 14 OS=Homo sapiens GN=NOP14 PE=1 SV=1
E9PFR3	PPP2R5D	10153362919491	37354.0,26115.0,16395.0,	140541242713092	12082.0,8595.0,14755.0,	0.65853	0.999394	0.124872	0.750943	18045	13191	26621.3	11810.7	0.731006	0.443654	Serine/threonine-protein phosphatase 2A 56 kDa regulatory subunit delta isoform OS=Homo sapiens GN=PPP2R5D PE=1 SV=1
E9PFT6	HBD	13468519346465	49536.0,66158.0,39084.0,	758198346052825	65181.0,57724.0,59537.0,	0.395168	0.999394	0.363332	0.785452	44334.7	70701.3	51592.7	60814	1.59472	1.17873	Hemoglobin subunit delta OS=Homo sapiens GN=HBD PE=1 SV=1
E9PFW3	AP2M1	6.42732e+18	2365396.0,1477126.0,1144124.0,	1.4773e+20	1270035.0,1055082.0,1310881.0,	0.661748	0.999394	0.341664	0.785452	1.10886e+06	1.38863e+06	1.66222e+06	1.212e+06	1.2523	0.729147	AP-2 complex subunit mu OS=Homo sapiens GN=AP2M1 PE=1 SV=1
E9PG35	MCCC1	3421170617107682	125900.0,132494.0,90577.0,	1.16297e+17	99979.0,122383.0,185662.0,	0.354211	0.999394	0.543457	0.813348	93906.7	152658	116324	136008	1.62564	1.16922	Methylcrotonoyl-CoA carboxylase subunit alpha, mitochondrial (Fragment) OS=Homo sapiens GN=MCCC1 PE=1 SV=1
E9PG46	AAK1	122956028	0.0,9547.0,5070.0,	456630503758	3924.0,2108.0,4234.0,	0.581895	0.999394	0.655285	0.862274	6107.67	3791.33	4872.33	3422	0.62075	0.702333	AP2-associated protein kinase 1 OS=Homo sapiens GN=AAK1 PE=1 SV=1
E9PG73	PPIG	1688323576	0.0,13110.0,19831.0,	423524809742424	36408.0,33265.0,47813.0,	0.0402402	0.999394	0.0207543	0.581811	13486.3	44291	10980.3	39162	3.28414	3.56656	Peptidyl-prolyl cis-trans isomerase G OS=Homo sapiens GN=PPIG PE=1 SV=1
E9PGC0	RASA1	4491221306	0.0,34877.0,17921.0,	9374790913768	8058.0,5470.0,15517.0,	0.462097	0.999394	0.519344	0.805621	22072.7	10350.3	17599.3	9681.67	0.468921	0.550116	Ras GTPase-activating protein 1 OS=Homo sapiens GN=RASA1 PE=1 SV=1
E9PGC8	MAP1A	1025813673	0.0,7966.0,11501.0,	691760426075	5946.0,4178.0,6846.0,	0.729815	0.999394	0.831817	0.946642	7977	6344.67	6489	5656.67	0.79537	0.871732	Microtubule-associated protein 1A OS=Homo sapiens GN=MAP1A PE=1 SV=1
E9PGM9	RBM6	8386410999312061	308623.0,319165.0,262491.0,	4.39306e+17	377667.0,346267.0,367977.0,	0.277527	0.999394	0.0411165	0.626043	243815	422149	296760	363970	1.73143	1.22648	RNA-binding protein 6 OS=Homo sapiens GN=RBM6 PE=1 SV=1
E9PGT1	TSN	1.10781e+19	4077000.0,2246869.0,2855149.0,	2.29838e+20	1975907.0,2186383.0,2111631.0,	0.796558	0.999394	0.212479	0.785452	2.13281e+06	2444370	3.05967e+06	2091307	1.14608	0.683507	Translin OS=Homo sapiens GN=TSN PE=1 SV=1
E9PGT3	RPS6KA1	1541813146581342	567419.0,102091.0,68422.0,	354934191138853	30513.0,28987.0,43790.0,	0.382329	0.999394	0.319337	0.785452	76075	38752.3	245977	34430	0.509396	0.139972	Ribosomal protein S6 kinase OS=Homo sapiens GN=RPS6KA1 PE=1 SV=1
E9PGT6	COPS8	2.38311e+16	87698.0,860925.0,656140.0,	5.43716e+17	467431.0,251319.0,596034.0,	0.691093	0.999394	0.729406	0.902444	630353	478641	534921	438261	0.759323	0.819301	COP9 signalosome complex subunit 8 OS=Homo sapiens GN=COPS8 PE=1 SV=1
E9PGZ1	CALD1	6.97644e+18	2567475.0,3176688.0,4092530.0,	7.18452e+20	6176518.0,5244061.0,4992342.0,	0.141068	0.999394	0.0199454	0.572192	3.0086e+06	6398699	3.2789e+06	5.47097e+06	2.1268	1.66854	Caldesmon OS=Homo sapiens GN=CALD1 PE=1 SV=1
E9PGZ4	SACM1L	257446117227	0.0,199923.0,98606.0,	1128199106392458	96989.0,62982.0,104206.0,	0.759683	0.999394	0.862845	0.956918	124891	98780	99509.7	88059	0.79093	0.884929	Phosphatidylinositide phosphatase SAC1 OS=Homo sapiens GN=SACM1L PE=1 SV=1
E9PH62	STAU2	1146371365206270	42175.0,288389.0,173506.0,	1.20523e+17	103613.0,92838.0,146864.0,	0.607849	0.999394	0.532883	0.813348	192927	128354	168023	114438	0.665298	0.681086	Double-stranded RNA-binding protein Staufen homolog 2 OS=Homo sapiens GN=STAU2 PE=1 SV=1
E9PH64	NDUFB9	3618115821	0.0,28097.0,13308.0,	180511463117721	15518.0,10119.0,19972.0,	0.964139	0.999394	0.882881	0.96242	17334	16801	13801.7	15203	0.969251	1.10153	NADH dehydrogenase [ubiquinone] 1 beta subcomplex subunit 9 OS=Homo sapiens GN=NDUFB9 PE=1 SV=1
E9PH82	FAM98A	2.84826e+16	1048204.0,472423.0,339525.0,	2.79064e+17	239909.0,190883.0,321258.0,	0.732016	0.999394	0.229117	0.785452	346824	280030	620051	250683	0.807413	0.404295	Protein FAM98A OS=Homo sapiens GN=FAM98A PE=1 SV=1
E9PHA2	NCAPH	3961323292	0.0,30762.0,19591.0,	91741273810185	7886.0,8810.0,11478.0,	0.466162	0.999394	0.49793	0.79742	20968.3	10699	16784.3	9391.33	0.510246	0.55953	Condensin complex subunit 2 OS=Homo sapiens GN=NCAPH PE=1 SV=1
E9PHF7	MCCC1	3421170617107682	125900.0,132494.0,90577.0,	1.16297e+17	99979.0,122383.0,185662.0,	0.354211	0.999394	0.543457	0.813348	93906.7	152658	116324	136008	1.62564	1.16922	Methylcrotonoyl-CoA carboxylase subunit alpha, mitochondrial OS=Homo sapiens GN=MCCC1 PE=1 SV=1
E9PHG5	CYP20A1	344715441581370	126857.0,119913.0,68445.0,	7666910178170924	65912.0,70395.0,79936.0,	0.945953	0.999394	0.211111	0.785452	79744	83124.7	105072	72081	1.04239	0.686017	Cytochrome P450 20A1 OS=Homo sapiens GN=CYP20A1 PE=1 SV=1
E9PHH9	POLR3C	13006187042692	47843.0,48045.0,35910.0,	275002366824680	23640.0,16369.0,27815.0,	0.632213	0.999394	0.0160639	0.529161	35287.3	25282.7	43932.7	22608	0.71648	0.514606	DNA-directed RNA polymerase III subunit RPC3 OS=Homo sapiens GN=POLR3C PE=1 SV=1
E9PHK0	CLEC3B	10575161	0.0,820.0,4341.0,	9350157633590	8037.0,10901.0,4045.0,	0.154436	0.999394	0.0771161	0.671136	2072.67	9567.67	1720.33	7661	4.61611	4.45321	Tetranectin OS=Homo sapiens GN=CLEC3B PE=1 SV=1
E9PHK5	POMC	27015359743981	99403.0,41621.0,36995.0,	370514958423584	31852.0,34294.0,26580.0,	0.861006	0.999394	0.291766	0.785452	33426.3	36739.7	59339.7	30908.7	1.09912	0.520877	Pro-opiomelanocortin (Fragment) OS=Homo sapiens GN=POMC PE=1 SV=1
E9PHT6	PANK4	2092357741143137	76990.0,277810.0,120401.0,	5750176504101420	49433.0,52913.0,114307.0,	0.479861	0.999394	0.291478	0.785452	167657	78475	158400	72217.7	0.46807	0.455919	Pantothenate kinase 4 (Fragment) OS=Homo sapiens GN=PANK4 PE=1 SV=2
E9PHV4	POLR2D	7484609505642188	275428.0,473318.0,540183.0,	6.99015e+17	600942.0,611036.0,669660.0,	0.274689	0.999394	0.122507	0.750383	419726	725546	429643	627213	1.72862	1.45985	DNA-directed RNA polymerase II subunit RPB4 OS=Homo sapiens GN=POLR2D PE=1 SV=1
E9PHX8	MERTK	12220	0.0,948.0,0.0,	230622651560	1982.0,1566.0,1758.0,	0.0359539	0.999394	0.0315643	0.620456	407.333	2043.67	316	1768.67	5.01718	5.59705	Tyrosine-protein kinase Mer OS=Homo sapiens GN=MERTK PE=1 SV=1
E9PHY5	EPB41L2	1.17434e+19	4321846.0,1200892.0,1049777.0,	1.5135e+20	1301146.0,1089714.0,1318386.0,	0.413123	0.999394	0.465375	0.785452	970622	1.4196e+06	2.19084e+06	1.23642e+06	1.46257	0.564357	Band 4.1-like protein 2 OS=Homo sapiens GN=EPB41L2 PE=1 SV=1
E9PI11	MUTYH	40642404522147	149564.0,18672.0,18629.0,	135924293218246	11685.0,29693.0,20564.0,	0.507305	0.999394	0.441001	0.785452	16752	24923.3	62288.3	20647.3	1.48778	0.33148	Adenine DNA glycosylase OS=Homo sapiens GN=MUTYH PE=4 SV=1
E9PI14	MRPL16	1.62644e+16	598553.0,296314.0,142765.0,	1.11856e+17	96162.0,96251.0,160478.0,	0.639112	0.999394	0.228259	0.785452	189185	131135	345877	117630	0.693156	0.340093	39S ribosomal protein L16, mitochondrial (Fragment) OS=Homo sapiens GN=MRPL16 PE=1 SV=1
E9PI38	RELA	549512769385924	202229.0,99161.0,72275.0,	411994659439919	35418.0,32225.0,44991.0,	0.485134	0.999394	0.157959	0.781038	73037.3	42570.7	124555	37544.7	0.582862	0.30143	Transcription factor p65 (Fragment) OS=Homo sapiens GN=RELA PE=1 SV=1
E9PI62		1941412379	0.0,15076.0,10412.0,	959271808856	8246.0,4965.0,9981.0,	0.752821	0.999394	0.883029	0.96242	10597.7	8542.67	8496	7730.67	0.806089	0.909918	Mitochondrial GTPase 1 OS=Homo sapiens PE=3 SV=1
E9PI68	SPCS2	271413814772612	99881.0,107280.0,61078.0,	628825820579614	54059.0,40256.0,89730.0,	0.923816	0.999394	0.243956	0.785452	71157.7	66900.3	89413	61348.3	0.94017	0.686123	Signal peptidase complex subunit 2 OS=Homo sapiens GN=SPCS2 PE=1 SV=1
E9PIA0	MKNK1	21287294371921	78315.0,56645.0,60497.0,	282623191522963	24296.0,22073.0,25881.0,	0.460021	0.999394	0.0229291	0.581811	48997.3	27713.3	65152.3	24083.3	0.565609	0.369647	MAP kinase-interacting serine/threonine-protein kinase 1 (Fragment) OS=Homo sapiens GN=MKNK1 PE=1 SV=1
E9PID4	MAP3K11	29612750	0.0,2299.0,2313.0,	200316110	1721.0,1114.0,0.0,	0.576262	0.999394	0.559592	0.821336	1903.67	1204.67	1537.33	945	0.632814	0.614701	Mitogen-activated protein kinase kinase kinase 11 OS=Homo sapiens GN=MAP3K11 PE=1 SV=1
E9PIF1	CD81	4374221122184759	160973.0,171715.0,155412.0,	3.50757e+17	301545.0,343397.0,383865.0,	0.040344	0.999394	0.014139	0.529161	136752	395947	162700	342936	2.89537	2.10778	Tetraspanin OS=Homo sapiens GN=CD81 PE=1 SV=1
E9PIF2	DDX10	18336983792	0.0,142395.0,70481.0,	226072763828646	19431.0,19113.0,32283.0,	0.358007	0.999394	0.368374	0.785452	89053.7	26297	70958.7	23609	0.295294	0.332715	Probable ATP-dependent RNA helicase DDX10 OS=Homo sapiens GN=DDX10 PE=1 SV=1
E9PIF4	NEU1	9891297559150564	364012.0,231074.0,126649.0,	1.41429e+17	121586.0,77303.0,187318.0,	0.892097	0.999394	0.241653	0.785452	152671	139799	240578	128736	0.915684	0.535109	Sialidase-1 OS=Homo sapiens GN=NEU1 PE=1 SV=1
E9PIG4	PRCP	2.15547e+16	793237.0,507443.0,602333.0,	1.05162e+19	904074.0,1049585.0,986746.0,	0.0811327	0.999394	0.0358781	0.620456	463691	1.14822e+06	634338	980135	2.47625	1.54513	Lysosomal Pro-X carboxypeptidase (Fragment) OS=Homo sapiens GN=PRCP PE=1 SV=7
E9PIH9	MTMR1	8782544913071	32312.0,19762.0,10994.0,	452156608458	3886.0,3914.0,9532.0,	0.432817	0.999394	0.122756	0.750383	13132.7	6213	21022.7	5777.33	0.473095	0.274814	Myotubularin-related protein 1 (Fragment) OS=Homo sapiens GN=MTMR1 PE=1 SV=1
E9PIM6	THY1	2630618374	0.0,20428.0,15455.0,	362095000322397	31128.0,34584.0,25243.0,	0.128472	0.999394	0.0790569	0.671136	14893.3	36203	11961	30318.3	2.43082	2.53477	Thy-1 membrane glycoprotein (Fragment) OS=Homo sapiens GN=THY1 PE=1 SV=7
E9PIQ4	AAMDC	21177120577225	77910.0,55295.0,64958.0,	579627108749200	49829.0,49166.0,55451.0,	0.742657	0.999394	0.147062	0.76791	50182.3	59416.3	66054.3	51482	1.18401	0.779389	Mth938 domain-containing protein OS=Homo sapiens GN=AAMDC PE=1 SV=1
E9PIQ6	POLA2	1742713096	0.0,13533.0,11015.0,	778141079237	6689.0,2840.0,10410.0,	0.616364	0.999394	0.764817	0.919074	10174.3	7041.67	8182.67	6646.33	0.692101	0.812245	DNA polymerase alpha subunit B (Fragment) OS=Homo sapiens GN=POLA2 PE=1 SV=1
E9PIR7	TXNRD1	8.43462e+18	3104126.0,1382967.0,1930577.0,	1.65855e+20	1425842.0,1532364.0,1310579.0,	0.718969	0.999394	0.292962	0.785452	1.38679e+06	1678984	2.13922e+06	1.42293e+06	1.2107	0.665161	Thioredoxin reductase 1, cytoplasmic OS=Homo sapiens GN=TXNRD1 PE=1 SV=1
E9PIR9	AIM1L	1.44184e+18	5.3063258E7,458850.0,646163.0,	7.9526e+17	683685.0,605493.0,654919.0,	0.561106	0.999394	0.424758	0.785452	933630	750594	1.8056090333333332E7	648032	0.803953	0.03589	Absent in melanoma 1-like protein OS=Homo sapiens GN=AIM1L PE=1 SV=1
E9PIW5	MUTYH	40642404522147	149564.0,18672.0,18629.0,	135924293218246	11685.0,29693.0,20564.0,	0.507305	0.999394	0.441001	0.785452	16752	24923.3	62288.3	20647.3	1.48778	0.33148	Adenine DNA glycosylase OS=Homo sapiens GN=MUTYH PE=4 SV=1
E9PJ24	PHRF1	8175244985200313	300859.0,190246.0,168494.0,	1.65095e+17	141931.0,136397.0,149610.0,	0.868648	0.999394	0.19927	0.785452	151158	165017	219866	142646	1.09169	0.648785	PHD and RING finger domain-containing protein 1 OS=Homo sapiens GN=PHRF1 PE=1 SV=1
E9PJ36	VPS51	2504712707	0.0,19450.0,10688.0,	671759716887	5774.0,4129.0,7762.0,	0.490256	0.999394	0.538627	0.813348	12584.7	6525	10046	5888.33	0.518488	0.586137	Vacuolar protein sorting-associated protein 51 homolog (Fragment) OS=Homo sapiens GN=VPS51 PE=1 SV=1
E9PJ81	UBXN1	4433303758342591	163144.0,235887.0,288173.0,	2.52374e+17	216964.0,192773.0,215812.0,	0.845944	0.999394	0.631016	0.852675	216927	240859	229068	208516	1.11032	0.910281	UBX domain-containing protein 1 (Fragment) OS=Homo sapiens GN=UBXN1 PE=1 SV=1
E9PJD7	CYHR1	2818219799	0.0,21885.0,16654.0,	126031070613911	10834.0,7404.0,15678.0,	0.710257	0.999394	0.842818	0.947854	15993.7	12406.7	12846.3	11305.3	0.775724	0.880044	Cysteine and histidine-rich protein 1 OS=Homo sapiens GN=CYHR1 PE=1 SV=1
E9PJH1	MKNK1	21287294371921	78315.0,56645.0,60497.0,	282623191522963	24296.0,22073.0,25881.0,	0.460021	0.999394	0.0229291	0.581811	48997.3	27713.3	65152.3	24083.3	0.565609	0.369647	MAP kinase-interacting serine/threonine-protein kinase 1 (Fragment) OS=Homo sapiens GN=MKNK1 PE=1 SV=1
E9PJK1	CD81	4374221122184759	160973.0,171715.0,155412.0,	3.50757e+17	301545.0,343397.0,383865.0,	0.040344	0.999394	0.014139	0.529161	136752	395947	162700	342936	2.89537	2.10778	Tetraspanin OS=Homo sapiens GN=CD81 PE=1 SV=1
E9PJM3	FBXO3	59556233	0.0,4624.0,5242.0,	454560154158	3907.0,4160.0,4686.0,	0.723418	0.999394	0.620719	0.846929	4062.67	4906	3288.67	4251	1.20758	1.29262	F-box only protein 3 OS=Homo sapiens GN=FBXO3 PE=1 SV=1
E9PJN0	ACOT8	45983063	0.0,3570.0,2576.0,	385527342504	3314.0,1890.0,2822.0,	0.763287	0.999394	0.626929	0.849718	2553.67	3031	2048.67	2675.33	1.18692	1.30589	Acyl-coenzyme A thioesterase 8 OS=Homo sapiens GN=ACOT8 PE=1 SV=1
E9PJN3	PPM1A	1415313050	0.0,10990.0,10977.0,	530638685764	4561.0,2675.0,6496.0,	0.463809	0.999394	0.537246	0.813348	9067.67	4979.33	7322.33	4577.33	0.549131	0.625119	Protein phosphatase 1A (Fragment) OS=Homo sapiens GN=PPM1A PE=1 SV=1
E9PJQ5	RAB30	2310210762	0.0,17940.0,9052.0,	7691102028033	6611.0,7056.0,9053.0,	0.730881	0.999394	0.810135	0.940719	11288	8642	8997.33	7573.33	0.765592	0.841731	Ras-related protein Rab-30 (Fragment) OS=Homo sapiens GN=RAB30 PE=1 SV=1
E9PJU8	C11orf54	6793122537133316	249998.0,95157.0,112139.0,	9051412751768038	77814.0,88195.0,76683.0,	0.871734	0.999394	0.281627	0.785452	87548.7	95356.3	152431	80897.3	1.08918	0.530713	Ester hydrolase C11orf54 (Fragment) OS=Homo sapiens GN=C11orf54 PE=1 SV=1
E9PJV3	RPUSD4	4874222352	0.0,37851.0,18801.0,	787765747761	6771.0,4546.0,8747.0,	0.366878	0.999394	0.380431	0.785452	23698	7404	18884	6688	0.312431	0.354162	RNA pseudouridylate synthase domain-containing protein 4 (Fragment) OS=Homo sapiens GN=RPUSD4 PE=1 SV=2
E9PK10	FPGT	2619023941	0.0,20338.0,20138.0,	902969578109	7762.0,4811.0,9139.0,	0.409232	0.999394	0.452903	0.785452	16710.3	8031.67	13492	7237.33	0.480641	0.536417	Fucose-1-phosphate guanylyltransferase OS=Homo sapiens GN=FPGT PE=4 SV=1
E9PK25	CFL1	1.70533e+21	6276009.0,2.4967062E7,3.4102904E7,	2.8321e+23	2.434756E7,2.4157459E7,2.1818507E7,	0.82293	0.999394	0.858545	0.956918	2.4287851333333332E7	2.7535779E7	2.1781991666666668E7	2.3441175333333332E7	1.13373	1.07617	Cofilin-1 OS=Homo sapiens GN=CFL1 PE=1 SV=1
E9PK41	SSSCA1	8.58112e+16	3158049.0,190532.0,219723.0,	2.51105e+17	215875.0,208448.0,208169.0,	0.509757	0.999394	0.424901	0.785452	197459	245729	1.18943e+06	210831	1.24446	0.177253	Sjoegren syndrome/scleroderma autoantigen 1 OS=Homo sapiens GN=SSSCA1 PE=1 SV=1
E9PKB5	PPM1A	1415313050	0.0,10990.0,10977.0,	530638685764	4561.0,2675.0,6496.0,	0.463809	0.999394	0.537246	0.813348	9067.67	4979.33	7322.33	4577.33	0.549131	0.625119	Protein phosphatase 1A (Fragment) OS=Homo sapiens GN=PPM1A PE=1 SV=1
E9PKB7	TEAD1	19242427719885	70807.0,18852.0,16726.0,	176211711416132	15148.0,11836.0,18181.0,	0.837552	0.999394	0.367671	0.785452	15362	16955.7	35461.7	15055	1.10374	0.424543	Transcriptional enhancer factor TEF-1 OS=Homo sapiens GN=TEAD1 PE=1 SV=1
E9PKE1	FPGT-TNNI3K	2619023941	0.0,20338.0,20138.0,	902969578109	7762.0,4811.0,9139.0,	0.409232	0.999394	0.452903	0.785452	16710.3	8031.67	13492	7237.33	0.480641	0.536417	Protein FPGT-TNNI3K (Fragment) OS=Homo sapiens GN=FPGT-TNNI3K PE=4 SV=1
E9PKF6	PPP6R3	1554311112166487	57190.0,241598.0,140041.0,	839767026997863	72192.0,48599.0,110296.0,	0.48679	0.999394	0.32352	0.785452	159718	84036	146276	77029	0.526153	0.526599	Serine/threonine-protein phosphatase 6 regulatory subunit 3 OS=Homo sapiens GN=PPP6R3 PE=1 SV=1
E9PKG1	PRMT1	2.46899e+19	9086423.0,5103738.0,4545040.0,	4.73611e+20	4071626.0,4745437.0,5081273.0,	0.584741	0.999394	0.376764	0.785452	4074128	5.36855e+06	6245067	4.63278e+06	1.31772	0.74183	Protein arginine N-methyltransferase 1 OS=Homo sapiens GN=PRMT1 PE=1 SV=1
E9PKH5	RELA	549512769385924	202229.0,99161.0,72275.0,	411994659439919	35418.0,32225.0,44991.0,	0.485134	0.999394	0.157959	0.781038	73037.3	42570.7	124555	37544.7	0.582862	0.30143	Transcription factor p65 (Fragment) OS=Homo sapiens GN=RELA PE=1 SV=1
E9PKH6	NDUFS8	4111331281176698	151294.0,257262.0,148632.0,	1.61293e+17	138663.0,117942.0,140510.0,	0.863406	0.999394	0.272287	0.785452	170697	152162	185729	132372	0.891419	0.712713	NADH dehydrogenase [ubiquinone] iron-sulfur protein 8, mitochondrial (Fragment) OS=Homo sapiens GN=NDUFS8 PE=1 SV=1
E9PKL9	TSTA3	66667404	0.0,5176.0,6227.0,	590882905004	5079.0,5733.0,5639.0,	0.555756	0.999394	0.474532	0.787032	4690	6400.67	3801	5483.67	1.36475	1.44269	GDP-L-fucose synthase (Fragment) OS=Homo sapiens GN=TSTA3 PE=1 SV=1
E9PKM9	MUTYH	40642404522147	149564.0,18672.0,18629.0,	135924293218246	11685.0,29693.0,20564.0,	0.507305	0.999394	0.441001	0.785452	16752	24923.3	62288.3	20647.3	1.48778	0.33148	Adenine DNA glycosylase OS=Homo sapiens GN=MUTYH PE=4 SV=1
E9PKP0	RNASEH2C	31047640354345	114234.0,59332.0,45713.0,	450935400129589	38766.0,37349.0,33349.0,	0.945669	0.999394	0.222035	0.785452	44617.3	42894.3	73093	36488	0.961383	0.4992	Ribonuclease H2 subunit C OS=Homo sapiens GN=RNASEH2C PE=1 SV=1
E9PKP7	UBTF	9851697023478026	362538.0,541280.0,402093.0,	4.40187e+17	378422.0,384824.0,473026.0,	0.742742	0.999394	0.732724	0.90324	394967	472096	435304	412091	1.19528	0.946674	Nucleolar transcription factor 1 OS=Homo sapiens GN=UBTF PE=1 SV=1
E9PKS9	TRAPPC4	677190650143839	24915.0,148051.0,120990.0,	635078976566695	54595.0,62083.0,75169.0,	0.572027	0.999394	0.459297	0.785452	111722	73322.3	97985.3	63949	0.656293	0.652638	Trafficking protein particle complex subunit 4 OS=Homo sapiens GN=TRAPPC4 PE=1 SV=1
E9PKT4	TMEM123	4080525180378635	150153.0,407838.0,318494.0,	1.24177e+19	1067547.0,998064.0,1100002.0,	0.0116537	0.999394	0.00437061	0.464516	302632	1.22026e+06	292162	1.0552e+06	4.03217	3.61171	Porimin OS=Homo sapiens GN=TMEM123 PE=1 SV=1
E9PKT9	MOCS2	5114668740506	18806.0,36254.0,34071.0,	284604414719238	24466.0,30533.0,21682.0,	0.937536	0.999394	0.545939	0.813348	29234.7	30615	29710.3	25560.3	1.04722	0.860318	Molybdopterin synthase sulfur carrier subunit OS=Homo sapiens GN=MOCS2 PE=1 SV=2
E9PKV2	MRPL17	1.31451e+16	483767.0,115662.0,101593.0,	1.03756e+17	89199.0,99695.0,116414.0,	0.644872	0.999394	0.402333	0.785452	94288.3	117063	233674	101769	1.24154	0.435518	39S ribosomal protein L17, mitochondrial (Fragment) OS=Homo sapiens GN=MRPL17 PE=1 SV=1
E9PKV4	RELA	549512769385924	202229.0,99161.0,72275.0,	411994659439919	35418.0,32225.0,44991.0,	0.485134	0.999394	0.157959	0.781038	73037.3	42570.7	124555	37544.7	0.582862	0.30143	Transcription factor p65 OS=Homo sapiens GN=RELA PE=1 SV=1
E9PKV8	TTC9C	1941114902	0.0,15073.0,12535.0,	908186998871	7806.0,6016.0,9998.0,	0.705741	0.999394	0.81471	0.941741	11437.7	8883.67	9202.67	7940	0.776703	0.862793	Tetratricopeptide repeat protein 9C (Fragment) OS=Homo sapiens GN=TTC9C PE=1 SV=1
E9PKX7	VPS51	2504712707	0.0,19450.0,10688.0,	671759716887	5774.0,4129.0,7762.0,	0.490256	0.999394	0.538627	0.813348	12584.7	6525	10046	5888.33	0.518488	0.586137	Vacuolar protein sorting-associated protein 51 homolog (Fragment) OS=Homo sapiens GN=VPS51 PE=1 SV=1
E9PL56	RAB29	13463646720194	49536.0,28319.0,16986.0,	132631735418220	11402.0,12002.0,20535.0,	0.792819	0.999394	0.211094	0.785452	19335.7	16279	31613.7	14646.3	0.841916	0.463291	Ras-related protein Rab-7L1 OS=Homo sapiens GN=RAB29 PE=1 SV=1
E9PL59	SMPD1	1579514734	0.0,12265.0,12393.0,	162062380012464	13931.0,16460.0,14047.0,	0.305838	0.999394	0.247244	0.785452	10176.3	17490	8219.33	14812.7	1.71869	1.80217	Sphingomyelin phosphodiesterase (Fragment) OS=Homo sapiens GN=SMPD1 PE=1 SV=7
E9PL75	PPM1A	1415313050	0.0,10990.0,10977.0,	530638685764	4561.0,2675.0,6496.0,	0.463809	0.999394	0.537246	0.813348	9067.67	4979.33	7322.33	4577.33	0.549131	0.625119	Protein phosphatase 1A (Fragment) OS=Homo sapiens GN=PPM1A PE=1 SV=7
E9PLD2	MTFR1L	22891762312791	84239.0,13684.0,10758.0,	674672665479	5798.0,5025.0,6174.0,	0.433471	0.999394	0.331177	0.785452	10901	6497	36227	5665.67	0.596	0.156393	Mitochondrial fission regulator 1-like OS=Homo sapiens GN=MTFR1L PE=1 SV=1
E9PLK3	NPEPPS	3.0783e+20	1.1328826E7,7055542.0,9439839.0,	7.58466e+21	6520523.0,7722124.0,6611768.0,	0.742832	0.999394	0.193859	0.785452	6.87192e+06	8.20532e+06	9.27474e+06	6.95147e+06	1.19404	0.749506	Puromycin-sensitive aminopeptidase OS=Homo sapiens GN=NPEPPS PE=1 SV=1
E9PLL0	MVB12A	23043768936180	84792.0,29268.0,30433.0,	224212843119853	19275.0,19664.0,22375.0,	0.890562	0.999394	0.269097	0.785452	25391	23568.3	48164.3	20438	0.928216	0.424339	Multivesicular body subunit 12A (Fragment) OS=Homo sapiens GN=MVB12A PE=1 SV=1
E9PLL6	RPL27A	9.82685e+18	3616494.0,4257559.0,1856448.0,	8.98747e+19	772648.0,778867.0,1517814.0,	0.446699	0.999394	0.0776691	0.671136	2.59594e+06	1123854	3.2435e+06	1.02311e+06	0.432928	0.315434	60S ribosomal protein L27a OS=Homo sapiens GN=RPL27A PE=1 SV=1
E9PLM3	RAB30	2310210762	0.0,17940.0,9052.0,	7691102028033	6611.0,7056.0,9053.0,	0.730881	0.999394	0.810135	0.940719	11288	8642	8997.33	7573.33	0.765592	0.841731	Ras-related protein Rab-30 OS=Homo sapiens GN=RAB30 PE=1 SV=1
E9PLT4	MUTYH	40642404522147	149564.0,18672.0,18629.0,	135924293218246	11685.0,29693.0,20564.0,	0.507305	0.999394	0.441001	0.785452	16752	24923.3	62288.3	20647.3	1.48778	0.33148	Adenine DNA glycosylase OS=Homo sapiens GN=MUTYH PE=4 SV=1
E9PLU1	MTFR1L	22891762312791	84239.0,13684.0,10758.0,	674672665479	5798.0,5025.0,6174.0,	0.433471	0.999394	0.331177	0.785452	10901	6497	36227	5665.67	0.596	0.156393	Mitochondrial fission regulator 1-like (Fragment) OS=Homo sapiens GN=MTFR1L PE=1 SV=1
E9PLU5	PHF21A	452138747627	16634.0,10774.0,6415.0,	576460435871	4955.0,4179.0,6617.0,	0.748524	0.999394	0.173054	0.78236	7317.67	5892.67	11274.3	5250.33	0.805266	0.465689	PHD finger protein 21A (Fragment) OS=Homo sapiens GN=PHF21A PE=1 SV=1
E9PLX2	RNF141	153159383	0.0,11893.0,7892.0,	950674206195	8172.0,5131.0,6982.0,	0.91798	0.999394	0.966891	0.987737	8232.67	7707	6595	6761.67	0.936149	1.02527	RING finger protein 141 (Fragment) OS=Homo sapiens GN=RNF141 PE=1 SV=1
E9PLX3	LAMTOR5	22743917135913	83688.0,30418.0,30208.0,	312426072223902	26858.0,41997.0,26939.0,	0.475123	0.999394	0.462847	0.785452	25786	38622	48104.7	31931.3	1.49779	0.663789	Ragulator complex protein LAMTOR5 OS=Homo sapiens GN=LAMTOR5 PE=1 SV=1
E9PM31	CD81	4374221122184759	160973.0,171715.0,155412.0,	3.50757e+17	301545.0,343397.0,383865.0,	0.040344	0.999394	0.014139	0.529161	136752	395947	162700	342936	2.89537	2.10778	CD81 antigen (Fragment) OS=Homo sapiens GN=CD81 PE=1 SV=7
E9PM53	MUTYH	40642404522147	149564.0,18672.0,18629.0,	135924293218246	11685.0,29693.0,20564.0,	0.507305	0.999394	0.441001	0.785452	16752	24923.3	62288.3	20647.3	1.48778	0.33148	Adenine DNA glycosylase OS=Homo sapiens GN=MUTYH PE=1 SV=2
E9PM92	C11orf58	9081280843369500	334202.0,218092.0,310810.0,	3.30191e+17	283864.0,237525.0,262321.0,	0.533594	0.999394	0.543058	0.813348	219808	302121	287701	261237	1.37448	0.908013	Small acidic protein OS=Homo sapiens GN=C11orf58 PE=1 SV=2
E9PMB6	VPS51	2504712707	0.0,19450.0,10688.0,	671759716887	5774.0,4129.0,7762.0,	0.490256	0.999394	0.538627	0.813348	12584.7	6525	10046	5888.33	0.518488	0.586137	Vacuolar protein sorting-associated protein 51 homolog (Fragment) OS=Homo sapiens GN=VPS51 PE=1 SV=1
E9PMC9	EMSY	10201272	0.0,792.0,1069.0,	1520854927	1306.0,590.0,1044.0,	0.501006	0.999394	0.408279	0.785452	764	1100.33	620.333	980	1.44023	1.5798	BRCA2-interacting transcriptional repressor EMSY OS=Homo sapiens GN=EMSY PE=1 SV=1
E9PMG4	WRAP53	8341509615874	30693.0,11722.0,13352.0,	104901325310232	9017.0,9165.0,11531.0,	0.896994	0.999394	0.287909	0.785452	10601.3	11325	18589	9904.33	1.06826	0.532806	Telomerase Cajal body protein 1 OS=Homo sapiens GN=WRAP53 PE=1 SV=1
E9PMH1	MUTYH	40642404522147	149564.0,18672.0,18629.0,	135924293218246	11685.0,29693.0,20564.0,	0.507305	0.999394	0.441001	0.785452	16752	24923.3	62288.3	20647.3	1.48778	0.33148	Adenine DNA glycosylase OS=Homo sapiens GN=MUTYH PE=1 SV=1
E9PMJ1	RAB30	2310210762	0.0,17940.0,9052.0,	7691102028033	6611.0,7056.0,9053.0,	0.730881	0.999394	0.810135	0.940719	11288	8642	8997.33	7573.33	0.765592	0.841731	Ras-related protein Rab-30 (Fragment) OS=Homo sapiens GN=RAB30 PE=1 SV=1
E9PMJ2	FAM118B	2574285381186962	94729.0,221617.0,157265.0,	1.00232e+17	86169.0,80737.0,128231.0,	0.620881	0.999394	0.241274	0.785452	158306	110247	157870	98379	0.696416	0.623163	Protein FAM118B (Fragment) OS=Homo sapiens GN=FAM118B PE=1 SV=7
E9PMK0	FPGT	2619023941	0.0,20338.0,20138.0,	902969578109	7762.0,4811.0,9139.0,	0.409232	0.999394	0.452903	0.785452	16710.3	8031.67	13492	7237.33	0.480641	0.536417	Fucose-1-phosphate guanylyltransferase OS=Homo sapiens GN=FPGT PE=4 SV=2
E9PML7	DERA	1848205749262825	68010.0,159777.0,221078.0,	1.41408e+17	121568.0,140181.0,118175.0,	0.938543	0.999394	0.658339	0.862787	156807	149647	149622	126641	0.954339	0.84641	Deoxyribose-phosphate aldolase (Fragment) OS=Homo sapiens GN=DERA PE=1 SV=1
E9PMM4	FPGT	2619023941	0.0,20338.0,20138.0,	902969578109	7762.0,4811.0,9139.0,	0.409232	0.999394	0.452903	0.785452	16710.3	8031.67	13492	7237.33	0.480641	0.536417	Fucose-1-phosphate guanylyltransferase OS=Homo sapiens GN=FPGT PE=4 SV=1
E9PN17	ATP5L	671338993137456	24694.0,263247.0,115619.0,	2.13644e+17	183667.0,121997.0,166533.0,	0.857384	0.999394	0.777167	0.925284	159040	179266	134520	157399	1.12717	1.17008	ATP synthase subunit g, mitochondrial OS=Homo sapiens GN=ATP5L PE=1 SV=1
E9PN51	NDUFS8	4111331281176698	151294.0,257262.0,148632.0,	1.61293e+17	138663.0,117942.0,140510.0,	0.863406	0.999394	0.272287	0.785452	170697	152162	185729	132372	0.891419	0.712713	NADH dehydrogenase [ubiquinone] iron-sulfur protein 8, mitochondrial (Fragment) OS=Homo sapiens GN=NDUFS8 PE=1 SV=1
E9PN67	NIN	74656082	0.0,5797.0,5115.0,	10927106125419	9393.0,7339.0,6107.0,	0.203012	0.999394	0.149242	0.76791	4515.67	8986	3637.33	7613	1.98996	2.09302	Ninein OS=Homo sapiens GN=NIN PE=1 SV=1
E9PN70	TRAPPC4	677190650143839	24915.0,148051.0,120990.0,	635078976566695	54595.0,62083.0,75169.0,	0.572027	0.999394	0.459297	0.785452	111722	73322.3	97985.3	63949	0.656293	0.652638	Trafficking protein particle complex subunit 4 OS=Homo sapiens GN=TRAPPC4 PE=1 SV=1
E9PN81	RNASEH2C	31047640354345	114234.0,59332.0,45713.0,	450935400129589	38766.0,37349.0,33349.0,	0.945669	0.999394	0.222035	0.785452	44617.3	42894.3	73093	36488	0.961383	0.4992	Ribonuclease H2 subunit C OS=Homo sapiens GN=RNASEH2C PE=1 SV=1
E9PNB9	RAB30	2310210762	0.0,17940.0,9052.0,	7691102028033	6611.0,7056.0,9053.0,	0.730881	0.999394	0.810135	0.940719	11288	8642	8997.33	7573.33	0.765592	0.841731	Ras-related protein Rab-30 OS=Homo sapiens GN=RAB30 PE=1 SV=1
E9PNC7	DRAP1	7527253411	0.0,58452.0,44926.0,	444864759136987	38243.0,32914.0,41686.0,	0.996005	0.999394	0.875402	0.960838	42894.3	43021.3	34459.3	37614.3	1.00296	1.09156	Dr1-associated corepressor (Fragment) OS=Homo sapiens GN=DRAP1 PE=1 SV=7
E9PNF5	NADSYN1	1276513911	0.0,9912.0,11701.0,	7635101585583	6563.0,7025.0,6292.0,	0.832078	0.999394	0.888553	0.964944	8892	7792	7204.33	6626.67	0.876293	0.919817	Glutamine-dependent NAD(+) synthetase (Fragment) OS=Homo sapiens GN=NADSYN1 PE=1 SV=1
E9PNJ1	PRCP	2.15547e+16	793237.0,507443.0,602333.0,	1.05162e+19	904074.0,1049585.0,986746.0,	0.0811327	0.999394	0.0358781	0.620456	463691	1.14822e+06	634338	980135	2.47625	1.54513	Lysosomal Pro-X carboxypeptidase (Fragment) OS=Homo sapiens GN=PRCP PE=1 SV=7
E9PNJ4	STIM1	30623609425541	112688.0,28029.0,21484.0,	170341543118847	14644.0,10672.0,21241.0,	0.692493	0.999394	0.319377	0.785452	21565.7	17104	54067	15519	0.793113	0.287033	Stromal interaction molecule 1 OS=Homo sapiens GN=STIM1 PE=1 SV=1
E9PNM1	FDFT1	7935243338131172	292025.0,188966.0,110334.0,	1.21701e+17	104624.0,83768.0,191150.0,	0.898187	0.999394	0.329806	0.785452	127482	137474	197108	126514	1.07838	0.64185	Squalene synthase OS=Homo sapiens GN=FDFT1 PE=1 SV=1
E9PNP3	AAMDC	21177120577225	77910.0,55295.0,64958.0,	579627108749200	49829.0,49166.0,55451.0,	0.742657	0.999394	0.147062	0.76791	50182.3	59416.3	66054.3	51482	1.18401	0.779389	Mth938 domain-containing protein OS=Homo sapiens GN=AAMDC PE=1 SV=1
E9PNQ8	THY1	2630618374	0.0,20428.0,15455.0,	362095000322397	31128.0,34584.0,25243.0,	0.128472	0.999394	0.0790569	0.671136	14893.3	36203	11961	30318.3	2.43082	2.53477	Thy-1 membrane glycoprotein (Fragment) OS=Homo sapiens GN=THY1 PE=1 SV=1
E9PNS3	TOLLIP	8683299334014	31944.0,25620.0,28610.0,	367594158225120	31601.0,28759.0,28311.0,	0.398669	0.999394	0.716756	0.894013	22625	34487	28724.7	29557	1.52429	1.02898	Toll-interacting protein OS=Homo sapiens GN=TOLLIP PE=1 SV=1
E9PNW1	USH1C	7416070122	0.0,57590.0,58984.0,	1.64101e+17	141077.0,119617.0,117736.0,	0.0379525	0.999394	0.0330931	0.620456	48094	147170	38858	126143	3.06005	3.24626	Harmonin (Fragment) OS=Homo sapiens GN=USH1C PE=1 SV=7
E9PNW4	CD59	181497917061444	667926.0,61480.0,51684.0,	8334511663985225	71651.0,80672.0,96054.0,	0.132244	0.999394	0.475501	0.787032	52921	95069.7	260363	82792.3	1.79645	0.317988	CD59 glycoprotein OS=Homo sapiens GN=CD59 PE=1 SV=1
E9PNW8	FAR1	6604541027161168	243042.0,420144.0,135568.0,	1.18981e+17	102287.0,89939.0,136062.0,	0.55044	0.999394	0.196566	0.785452	236266	123248	266251	109429	0.521647	0.411	Fatty acyl-CoA reductase 1 (Fragment) OS=Homo sapiens GN=FAR1 PE=1 SV=1
E9PNW9	PHF21A	452138747627	16634.0,10774.0,6415.0,	576460435871	4955.0,4179.0,6617.0,	0.748524	0.999394	0.173054	0.78236	7317.67	5892.67	11274.3	5250.33	0.805266	0.465689	PHD finger protein 21A (Fragment) OS=Homo sapiens GN=PHF21A PE=1 SV=1
E9PNY0	MUTYH	40642404522147	149564.0,18672.0,18629.0,	135924293218246	11685.0,29693.0,20564.0,	0.507305	0.999394	0.441001	0.785452	16752	24923.3	62288.3	20647.3	1.48778	0.33148	Adenine DNA glycosylase OS=Homo sapiens GN=MUTYH PE=1 SV=1
E9PNY6	PUS3	878768929789649	3234046.0,69345.0,75409.0,	379403602537603	32617.0,24916.0,42381.0,	3.763346638307388E-7	0.00140712	0.408643	0.785452	88940.7	37189.3	1.12627e+06	33304.7	0.418136	0.0295709	tRNA pseudouridine(38/39) synthase (Fragment) OS=Homo sapiens GN=PUS3 PE=1 SV=1
E9PP34	MUTYH	40642404522147	149564.0,18672.0,18629.0,	135924293218246	11685.0,29693.0,20564.0,	0.507305	0.999394	0.441001	0.785452	16752	24923.3	62288.3	20647.3	1.48778	0.33148	Adenine DNA glycosylase (Fragment) OS=Homo sapiens GN=MUTYH PE=1 SV=1
E9PPA5	CHEK1	2598128916101087	95612.0,100111.0,85030.0,	404583747031430	34780.0,25915.0,35423.0,	0.395904	0.999394	6.540232012211131E-4	0.305674	77533.7	36452.7	93584.3	32039.3	0.470153	0.342358	Serine/threonine-protein kinase Chk1 (Fragment) OS=Homo sapiens GN=CHEK1 PE=1 SV=2
E9PPF9	MTFR1L	22891762312791	84239.0,13684.0,10758.0,	674672665479	5798.0,5025.0,6174.0,	0.433471	0.999394	0.331177	0.785452	10901	6497	36227	5665.67	0.596	0.156393	Mitochondrial fission regulator 1-like (Fragment) OS=Homo sapiens GN=MTFR1L PE=1 SV=1
E9PPP8	MTMR1	8782544913071	32312.0,19762.0,10994.0,	452156608458	3886.0,3914.0,9532.0,	0.432817	0.999394	0.122756	0.750383	13132.7	6213	21022.7	5777.33	0.473095	0.274814	Myotubularin-related protein 1 OS=Homo sapiens GN=MTMR1 PE=1 SV=1
E9PPQ0	MTFR1L	22891762312791	84239.0,13684.0,10758.0,	674672665479	5798.0,5025.0,6174.0,	0.433471	0.999394	0.331177	0.785452	10901	6497	36227	5665.67	0.596	0.156393	Mitochondrial fission regulator 1-like (Fragment) OS=Homo sapiens GN=MTFR1L PE=1 SV=1
E9PPR2	ATG13	2574727361	0.0,19994.0,23014.0,	141681864010398	12179.0,12892.0,11718.0,	0.749664	0.999394	0.801164	0.935963	17702.7	14402	14336	12263	0.81355	0.855399	Autophagy-related protein 13 (Fragment) OS=Homo sapiens GN=ATG13 PE=1 SV=1
E9PPW7	NDUFS8	4111331281176698	151294.0,257262.0,148632.0,	1.61293e+17	138663.0,117942.0,140510.0,	0.863406	0.999394	0.272287	0.785452	170697	152162	185729	132372	0.891419	0.712713	NADH dehydrogenase [ubiquinone] iron-sulfur protein 8, mitochondrial (Fragment) OS=Homo sapiens GN=NDUFS8 PE=1 SV=1
E9PPW9	RAB30	2310210762	0.0,17940.0,9052.0,	7691102028033	6611.0,7056.0,9053.0,	0.730881	0.999394	0.810135	0.940719	11288	8642	8997.33	7573.33	0.765592	0.841731	Ras-related protein Rab-30 (Fragment) OS=Homo sapiens GN=RAB30 PE=1 SV=1
E9PQ07	RAB30	2310210762	0.0,17940.0,9052.0,	7691102028033	6611.0,7056.0,9053.0,	0.730881	0.999394	0.810135	0.940719	11288	8642	8997.33	7573.33	0.765592	0.841731	Ras-related protein Rab-30 (Fragment) OS=Homo sapiens GN=RAB30 PE=1 SV=2
E9PQ31	GPAA1	13931204	0.0,1081.0,1012.0,	130811641020	1124.0,805.0,1149.0,	0.566819	0.999394	0.451064	0.785452	865.667	1164	697.667	1026	1.34463	1.47062	Glycosylphosphatidylinositol anchor attachment 1 protein (Fragment) OS=Homo sapiens GN=GPAA1 PE=1 SV=2
E9PQ42	CYHR1	2818219799	0.0,21885.0,16654.0,	126031070613911	10834.0,7404.0,15678.0,	0.710257	0.999394	0.842818	0.947854	15993.7	12406.7	12846.3	11305.3	0.775724	0.880044	Cysteine and histidine-rich protein 1 (Fragment) OS=Homo sapiens GN=CYHR1 PE=1 SV=1
E9PQA6	MVB12A	23043768936180	84792.0,29268.0,30433.0,	224212843119853	19275.0,19664.0,22375.0,	0.890562	0.999394	0.269097	0.785452	25391	23568.3	48164.3	20438	0.928216	0.424339	Multivesicular body subunit 12A OS=Homo sapiens GN=MVB12A PE=1 SV=1
E9PQE8	TRAPPC4	677190650143839	24915.0,148051.0,120990.0,	635078976566695	54595.0,62083.0,75169.0,	0.572027	0.999394	0.459297	0.785452	111722	73322.3	97985.3	63949	0.656293	0.652638	Trafficking protein particle complex subunit 4 OS=Homo sapiens GN=TRAPPC4 PE=1 SV=1
E9PQF7	TRPM5	735710629	0.0,5713.0,8940.0,	6862119276751	5899.0,8249.0,7608.0,	0.530858	0.999394	0.463753	0.785452	5995.33	8513.33	4884.33	7252	1.41999	1.48475	Transient receptor potential cation channel subfamily M member 5 OS=Homo sapiens GN=TRPM5 PE=4 SV=1
E9PQH6	RHOC	7926550444335750	291693.0,427454.0,282418.0,	6.18434e+18	531666.0,693922.0,444109.0,	0.191946	0.999394	0.073188	0.671034	298040	671925	333855	556566	2.25448	1.66709	Rho-related GTP-binding protein RhoC (Fragment) OS=Homo sapiens GN=RHOC PE=1 SV=1
E9PQL1	FAM76A	3365646507	0.0,26135.0,39118.0,	483455719530931	41561.0,39557.0,34860.0,	0.318867	0.999394	0.27785	0.785452	26721	45490.3	21751	38659.3	1.70242	1.77736	Protein FAM76A OS=Homo sapiens GN=FAM76A PE=1 SV=1
E9PQM0	PTPMT1	12113058420977	44567.0,23750.0,17645.0,	171002284312779	14700.0,15799.0,14402.0,	0.998681	0.999394	0.234822	0.785452	17590.7	17574	28654	14967	0.999053	0.522335	Phosphatidylglycerophosphatase and protein-tyrosine phosphatase 1 OS=Homo sapiens GN=PTPMT1 PE=1 SV=1
E9PQM3	PHF21A	452138747627	16634.0,10774.0,6415.0,	576460435871	4955.0,4179.0,6617.0,	0.748524	0.999394	0.173054	0.78236	7317.67	5892.67	11274.3	5250.33	0.805266	0.465689	PHD finger protein 21A (Fragment) OS=Homo sapiens GN=PHF21A PE=1 SV=1
E9PQM8	SETDB1	13140168697	0.0,102041.0,57785.0,	315442840538542	27118.0,19646.0,43439.0,	0.466459	0.999394	0.517455	0.805621	66699.3	32830.3	53275.3	30067.7	0.492214	0.564383	Histone-lysine N-methyltransferase SETDB1 (Fragment) OS=Homo sapiens GN=SETDB1 PE=1 SV=1
E9PQS1	C11orf54	6793122537133316	249998.0,95157.0,112139.0,	9051412751768038	77814.0,88195.0,76683.0,	0.871734	0.999394	0.281627	0.785452	87548.7	95356.3	152431	80897.3	1.08918	0.530713	Ester hydrolase C11orf54 (Fragment) OS=Homo sapiens GN=C11orf54 PE=1 SV=1
E9PQS6	RELA	549512769385924	202229.0,99161.0,72275.0,	411994659439919	35418.0,32225.0,44991.0,	0.485134	0.999394	0.157959	0.781038	73037.3	42570.7	124555	37544.7	0.582862	0.30143	Transcription factor p65 (Fragment) OS=Homo sapiens GN=RELA PE=1 SV=1
E9PQT3	SMPD1	1579514734	0.0,12265.0,12393.0,	162062380012464	13931.0,16460.0,14047.0,	0.305838	0.999394	0.247244	0.785452	10176.3	17490	8219.33	14812.7	1.71869	1.80217	Sphingomyelin phosphodiesterase OS=Homo sapiens GN=SMPD1 PE=1 SV=1
E9PQV2	RNF141	153159383	0.0,11893.0,7892.0,	950674206195	8172.0,5131.0,6982.0,	0.91798	0.999394	0.966891	0.987737	8232.67	7707	6595	6761.67	0.936149	1.02527	RING finger protein 141 OS=Homo sapiens GN=RNF141 PE=1 SV=1
E9PQX9	DRAP1	7527253411	0.0,58452.0,44926.0,	444864759136987	38243.0,32914.0,41686.0,	0.996005	0.999394	0.875402	0.960838	42894.3	43021.3	34459.3	37614.3	1.00296	1.09156	Dr1-associated corepressor OS=Homo sapiens GN=DRAP1 PE=1 SV=1
E9PQY3	ACP2	1912171728157524	70366.0,133356.0,132502.0,	2.06029e+17	177121.0,208201.0,209514.0,	0.148424	0.999394	0.0352807	0.620456	110388	230984	112075	198279	2.09247	1.76917	Lysosomal acid phosphatase OS=Homo sapiens GN=ACP2 PE=1 SV=1
E9PR02	PHF21A	452138747627	16634.0,10774.0,6415.0,	576460435871	4955.0,4179.0,6617.0,	0.748524	0.999394	0.173054	0.78236	7317.67	5892.67	11274.3	5250.33	0.805266	0.465689	PHD finger protein 21A (Fragment) OS=Homo sapiens GN=PHF21A PE=1 SV=1
E9PR17	CD59	181497917061444	667926.0,61480.0,51684.0,	8334511663985225	71651.0,80672.0,96054.0,	0.132244	0.999394	0.475501	0.787032	52921	95069.7	260363	82792.3	1.79645	0.317988	CD59 glycoprotein OS=Homo sapiens GN=CD59 PE=1 SV=1
E9PR30	FAU	7003288852255656	257727.0,224312.0,215047.0,	3.44017e+17	295751.0,243271.0,235715.0,	0.324576	0.999394	0.329025	0.785452	183837	301630	232362	258246	1.64075	1.11139	40S ribosomal protein S30 OS=Homo sapiens GN=FAU PE=1 SV=1
E9PR38	PUM1	64705450	0.0,5024.0,4584.0,	609654074485	5240.0,3739.0,5054.0,	0.572519	0.999394	0.459297	0.785452	3973.33	5329.33	3202.67	4677.67	1.34128	1.46055	Pumilio homolog 1 OS=Homo sapiens GN=PUM1 PE=1 SV=1
E9PR47	AAMDC	21177120577225	77910.0,55295.0,64958.0,	579627108749200	49829.0,49166.0,55451.0,	0.742657	0.999394	0.147062	0.76791	50182.3	59416.3	66054.3	51482	1.18401	0.779389	Mth938 domain-containing protein OS=Homo sapiens GN=AAMDC PE=1 SV=1
E9PRD4	ACOT8	45983063	0.0,3570.0,2576.0,	385527342504	3314.0,1890.0,2822.0,	0.763287	0.999394	0.626929	0.849718	2553.67	3031	2048.67	2675.33	1.18692	1.30589	Acyl-coenzyme A thioesterase 8 OS=Homo sapiens GN=ACOT8 PE=1 SV=1
E9PRF4	SETDB1	13140168697	0.0,102041.0,57785.0,	315442840538542	27118.0,19646.0,43439.0,	0.466459	0.999394	0.517455	0.805621	66699.3	32830.3	53275.3	30067.7	0.492214	0.564383	Histone-lysine N-methyltransferase SETDB1 (Fragment) OS=Homo sapiens GN=SETDB1 PE=1 SV=1
E9PRF7	RAB30	2310210762	0.0,17940.0,9052.0,	7691102028033	6611.0,7056.0,9053.0,	0.730881	0.999394	0.810135	0.940719	11288	8642	8997.33	7573.33	0.765592	0.841731	Ras-related protein Rab-30 (Fragment) OS=Homo sapiens GN=RAB30 PE=1 SV=1
E9PRI9	PUS3	878768929789649	3234046.0,69345.0,75409.0,	379403602537603	32617.0,24916.0,42381.0,	3.763346638307388E-7	0.00140712	0.408643	0.785452	88940.7	37189.3	1.12627e+06	33304.7	0.418136	0.0295709	tRNA pseudouridine(38/39) synthase (Fragment) OS=Homo sapiens GN=PUS3 PE=1 SV=1
E9PRJ8	CD81	4374221122184759	160973.0,171715.0,155412.0,	3.50757e+17	301545.0,343397.0,383865.0,	0.040344	0.999394	0.014139	0.529161	136752	395947	162700	342936	2.89537	2.10778	Tetraspanin (Fragment) OS=Homo sapiens GN=CD81 PE=1 SV=1
E9PRK5	MTFR1L	22891762312791	84239.0,13684.0,10758.0,	674672665479	5798.0,5025.0,6174.0,	0.433471	0.999394	0.331177	0.785452	10901	6497	36227	5665.67	0.596	0.156393	Mitochondrial fission regulator 1-like OS=Homo sapiens GN=MTFR1L PE=1 SV=1
E9PRL6	KAT5	148026839	0.0,11494.0,5752.0,	527288035225	4532.0,6088.0,5888.0,	0.874692	0.999394	0.947957	0.983052	7213.67	6433.33	5748.67	5502.67	0.891826	0.957207	Histone acetyltransferase KAT5 (Fragment) OS=Homo sapiens GN=KAT5 PE=1 SV=1
E9PRM3	KAT5	148026839	0.0,11494.0,5752.0,	527288035225	4532.0,6088.0,5888.0,	0.874692	0.999394	0.947957	0.983052	7213.67	6433.33	5748.67	5502.67	0.891826	0.957207	Histone acetyltransferase KAT5 (Fragment) OS=Homo sapiens GN=KAT5 PE=1 SV=1
E9PRQ7	UBXN1	4433303758342591	163144.0,235887.0,288173.0,	2.52374e+17	216964.0,192773.0,215812.0,	0.845944	0.999394	0.631016	0.852675	216927	240859	229068	208516	1.11032	0.910281	UBX domain-containing protein 1 OS=Homo sapiens GN=UBXN1 PE=1 SV=1
E9PRR7	FRG1	9557377463	0.0,74217.0,65156.0,	686017647260435	58974.0,52889.0,68112.0,	0.74876	0.999394	0.623412	0.847589	57678.7	68502.7	46457.7	59991.7	1.18766	1.29132	Protein FRG1 (Fragment) OS=Homo sapiens GN=FRG1 PE=1 SV=1
E9PRV0	VPS51	2504712707	0.0,19450.0,10688.0,	671759716887	5774.0,4129.0,7762.0,	0.490256	0.999394	0.538627	0.813348	12584.7	6525	10046	5888.33	0.518488	0.586137	Vacuolar protein sorting-associated protein 51 homolog (Fragment) OS=Homo sapiens GN=VPS51 PE=1 SV=1
E9PRW0	TRPM5	735710629	0.0,5713.0,8940.0,	6862119276751	5899.0,8249.0,7608.0,	0.530858	0.999394	0.463753	0.785452	5995.33	8513.33	4884.33	7252	1.41999	1.48475	Transient receptor potential cation channel subfamily M member 5 OS=Homo sapiens GN=TRPM5 PE=4 SV=1
E9PRX0	RAB30	2310210762	0.0,17940.0,9052.0,	7691102028033	6611.0,7056.0,9053.0,	0.730881	0.999394	0.810135	0.940719	11288	8642	8997.33	7573.33	0.765592	0.841731	Ras-related protein Rab-30 (Fragment) OS=Homo sapiens GN=RAB30 PE=1 SV=1
E9PRY8	EEF1D	1.73264e+21	6376516.0,9906555.0,1.2732341E7,	1.21024e+22	1.040445E7,9585665.0,1.0173228E7,	0.674789	0.999394	0.855061	0.95473	9.35557e+06	1.1662678666666666E7	9671804	1.0054447666666666E7	1.2466	1.03956	Elongation factor 1-delta OS=Homo sapiens GN=EEF1D PE=1 SV=1
E9PRZ9	C11orf58	9081280843369500	334202.0,218092.0,310810.0,	3.30191e+17	283864.0,237525.0,262321.0,	0.533594	0.999394	0.543058	0.813348	219808	302121	287701	261237	1.37448	0.908013	Small acidic protein (Fragment) OS=Homo sapiens GN=C11orf58 PE=1 SV=1
E9PS06	RAB30	2310210762	0.0,17940.0,9052.0,	7691102028033	6611.0,7056.0,9053.0,	0.730881	0.999394	0.810135	0.940719	11288	8642	8997.33	7573.33	0.765592	0.841731	Ras-related protein Rab-30 (Fragment) OS=Homo sapiens GN=RAB30 PE=1 SV=1
E9PS51	PHF21A	452138747627	16634.0,10774.0,6415.0,	576460435871	4955.0,4179.0,6617.0,	0.748524	0.999394	0.173054	0.78236	7317.67	5892.67	11274.3	5250.33	0.805266	0.465689	PHD finger protein 21A OS=Homo sapiens GN=PHF21A PE=1 SV=1
E9PSB3	EIF3M	63650111664	0.0,49428.0,93927.0,	779038646415254	66973.0,59802.0,17192.0,	0.972857	0.999394	0.995181	0.997702	58438	59873.7	47785	47989	1.02457	1.00427	Eukaryotic translation initiation factor 3 subunit M OS=Homo sapiens GN=EIF3M PE=4 SV=1
E9PSI1		1.80733e+16	665129.0,262297.0,374724.0,	3.39802e+17	292126.0,285550.0,296486.0,	0.641717	0.999394	0.35654	0.785452	267110	338575	434050	291387	1.26755	0.671322	Uncharacterized protein OS=Homo sapiens PE=3 SV=1
F1DAL9	NR2F1	11122684115360	40924.0,20843.0,12919.0,	132501462313470	11390.0,10113.0,15181.0,	0.937779	0.999394	0.266009	0.785452	14437.7	13781	24895.3	12228	0.954517	0.491176	COUP transcription factor 1 OS=Homo sapiens GN=NR2F1 PE=1 SV=1
F1T0I1	SEC16A	2999425957	0.0,23290.0,21832.0,	195182483215526	16778.0,17174.0,17497.0,	0.904241	0.999394	0.805815	0.938761	18650.3	19958.7	15040.7	17149.7	1.07015	1.14022	Protein transport protein Sec16A OS=Homo sapiens GN=SEC16A PE=1 SV=1
F2Z2B0	TIMM10B	638611952281710	235020.0,92816.0,68731.0,	9885812697473572	84986.0,87819.0,82921.0,	0.468631	0.999394	0.461069	0.785452	69206	99801.7	132189	85242	1.4421	0.644849	Mitochondrial import inner membrane translocase subunit Tim10 B OS=Homo sapiens GN=TIMM10B PE=1 SV=1
F2Z2B6	JADE3	52132377720721	191850.0,18464.0,17429.0,	207572471916853	17844.0,17096.0,18994.0,	0.551519	0.999394	0.422865	0.785452	16570.3	20776.3	75914.3	17978	1.25383	0.23682	Protein Jade-3 (Fragment) OS=Homo sapiens GN=JADE3 PE=1 SV=1
F2Z2E5	RABL2A	3822122421	0.0,29681.0,18859.0,	8807929410329	7571.0,6428.0,11641.0,	0.435063	0.999394	0.472868	0.787032	20214	9476.67	16180	8546.67	0.468817	0.528224	Rab-like protein 2A OS=Homo sapiens GN=RABL2A PE=4 SV=1
F2Z2T3	RABL2B	3822122421	0.0,29681.0,18859.0,	8807929410329	7571.0,6428.0,11641.0,	0.435063	0.999394	0.472868	0.787032	20214	9476.67	16180	8546.67	0.468817	0.528224	Rab-like protein 2B OS=Homo sapiens GN=RABL2B PE=1 SV=1
F2Z2T4	CBWD1	9373160990	0.0,72788.0,51302.0,	355822672624181	30589.0,18484.0,27253.0,	0.495339	0.999394	0.53916	0.813348	51573.7	28829.7	41363.3	25442	0.559	0.615086	COBW domain-containing protein 1 OS=Homo sapiens GN=CBWD1 PE=1 SV=1
F2Z2U4	TRRAP	8746361495200110	321873.0,280722.0,168322.0,	1.51042e+17	129848.0,95023.0,139261.0,	0.65659	0.999394	0.0878754	0.693285	190117	137332	256972	121377	0.722357	0.472336	Transformation/transcription domain-associated protein OS=Homo sapiens GN=TRRAP PE=1 SV=3
F2Z2V0	CPNE1	2564321634	0.0,19913.0,18196.0,	172982233010810	14871.0,15444.0,12182.0,	0.911432	0.999394	0.840774	0.947785	15759	16812.7	12703	14165.7	1.06686	1.11514	Copine-1 (Fragment) OS=Homo sapiens GN=CPNE1 PE=1 SV=1
F2Z2Y4	PDXK	1.26002e+16	463710.0,149432.0,240543.0,	1.66209e+17	142889.0,162921.0,142674.0,	0.895641	0.999394	0.28459	0.785452	163665	176119	284562	149495	1.0761	0.525351	Pyridoxal kinase OS=Homo sapiens GN=PDXK PE=1 SV=1
F2Z2Y8	TOLLIP	8683299334014	31944.0,25620.0,28610.0,	367594158225120	31601.0,28759.0,28311.0,	0.398669	0.999394	0.716756	0.894013	22625	34487	28724.7	29557	1.52429	1.02898	Toll-interacting protein OS=Homo sapiens GN=TOLLIP PE=1 SV=1
F2Z329	TMEM237	71844092	0.0,5578.0,3442.0,	644743593324	5542.0,3014.0,3746.0,	0.706205	0.999394	0.586854	0.833575	3758.67	4710	3006.67	4100.67	1.2531	1.36386	Transmembrane protein 237 OS=Homo sapiens GN=TMEM237 PE=1 SV=1
F2Z363	UBE2F	67857360	0.0,5269.0,6190.0,	562824594819	4838.0,1700.0,5431.0,	0.882839	0.999394	0.94413	0.981856	4715	4302	3819.67	3989.67	0.912407	1.04451	NEDD8-conjugating enzyme UBE2F OS=Homo sapiens GN=UBE2F PE=1 SV=1
F2Z388	RPL35	2.22645e+18	819365.0,3892724.0,2008946.0,	8.37926e+19	720357.0,966666.0,1833594.0,	0.497937	0.999394	0.358346	0.785452	2.47443e+06	1287484	2240345	1173539	0.520314	0.523821	60S ribosomal protein L35 OS=Homo sapiens GN=RPL35 PE=1 SV=1
F2Z3A9	RABL2B	3822122421	0.0,29681.0,18859.0,	8807929410329	7571.0,6428.0,11641.0,	0.435063	0.999394	0.472868	0.787032	20214	9476.67	16180	8546.67	0.468817	0.528224	Rab-like protein 2B OS=Homo sapiens GN=RABL2B PE=4 SV=1
F2Z3J7	RABL2B	3822122421	0.0,29681.0,18859.0,	8807929410329	7571.0,6428.0,11641.0,	0.435063	0.999394	0.472868	0.787032	20214	9476.67	16180	8546.67	0.468817	0.528224	Rab-like protein 2B OS=Homo sapiens GN=RABL2B PE=1 SV=1
F2Z3N8	JADE3	52132377720721	191850.0,18464.0,17429.0,	207572471916853	17844.0,17096.0,18994.0,	0.551519	0.999394	0.422865	0.785452	16570.3	20776.3	75914.3	17978	1.25383	0.23682	Protein Jade-3 (Fragment) OS=Homo sapiens GN=JADE3 PE=1 SV=1
F5GWA4	KCTD10	20466744262079	75297.0,52371.0,52218.0,	664947437851298	57163.0,51442.0,57815.0,	0.441328	0.999394	0.622225	0.847215	43855.7	64056.7	59962	55473.3	1.46062	0.925141	BTB/POZ domain-containing adapter for CUL3-mediated RhoA degradation protein 3 OS=Homo sapiens GN=KCTD10 PE=1 SV=1
F5GWC3	TM7SF3	20291493813129	74672.0,11600.0,11042.0,	195242818615836	16784.0,19494.0,17848.0,	0.11078	0.999394	0.565852	0.824521	10032	21182	32438	18042	2.11144	0.5562	Transmembrane 7 superfamily member 3 (Fragment) OS=Homo sapiens GN=TM7SF3 PE=1 SV=1
F5GWD3	GTF2H3	140159038582740	515785.0,70190.0,69598.0,	695487120463843	59790.0,49247.0,71955.0,	0.833307	0.999394	0.398674	0.785452	62380	68198.3	218524	60330.7	1.09327	0.276082	General transcription factor IIH subunit 3 (Fragment) OS=Homo sapiens GN=GTF2H3 PE=1 SV=1
F5GWD4	ZNF720	9022281249214784	332031.0,218409.0,180669.0,	3.49297e+17	300291.0,314322.0,291769.0,	0.144247	0.999394	0.327123	0.785452	168352	354210	243703	302127	2.10398	1.23974	Putative protein ZNF720 OS=Homo sapiens GN=ZNF720 PE=4 SV=1
F5GWE5	PITPNA	1.02607e+17	3776182.0,343943.0,385362.0,	3.29721e+17	283461.0,196840.0,303115.0,	0.763864	0.999394	0.389194	0.785452	334547	294421	1501829	261139	0.880059	0.17388	Phosphatidylinositol transfer protein alpha isoform OS=Homo sapiens GN=PITPNA PE=1 SV=1
F5GWN1	SS18	6475572904	0.0,50285.0,61323.0,	598046655638698	51413.0,46032.0,43614.0,	0.738825	0.999394	0.655719	0.862274	45886.3	55019.3	37202.7	47019.7	1.19904	1.26388	Protein SSXT OS=Homo sapiens GN=SS18 PE=1 SV=2
F5GWS9	ORAOV1	3563629365	0.0,27673.0,24700.0,	627694225911	5395.0,6516.0,6662.0,	0.318164	0.999394	0.327573	0.785452	21667	7203	17457.7	6191	0.332441	0.354629	Oral cancer overexpressed 1 OS=Homo sapiens GN=ORAOV1 PE=1 SV=1
F5GWT4	WNK1	1151514509	0.0,8942.0,12204.0,	692674424639	5954.0,5146.0,5228.0,	0.652175	0.999394	0.703066	0.88737	8674.67	6335.67	7048.67	5442.67	0.730364	0.772155	Serine/threonine-protein kinase WNK1 OS=Homo sapiens GN=WNK1 PE=1 SV=1
F5GWX5	CHD4	1.24701e+17	458922.0,1119532.0,644888.0,	5.54426e+17	476634.0,345021.0,695522.0,	0.70059	0.999394	0.366004	0.785452	740266	556800	741114	505726	0.752163	0.682386	Chromodomain-helicase-DNA-binding protein 4 OS=Homo sapiens GN=CHD4 PE=1 SV=1
F5GX09	FAM76B	63169698	0.0,4903.0,8157.0,	192051556812099	16509.0,10767.0,13634.0,	0.0478848	0.999394	0.0382091	0.620456	5338	15624	4353.33	13636.7	2.92694	3.13247	Protein FAM76B OS=Homo sapiens GN=FAM76B PE=1 SV=1
F5GX23	PSMD9	122150157539	0.0,94856.0,132515.0,	1.21624e+16	104558.0,100791.0,87618.0,	0.70482	0.999394	0.635952	0.852675	93229.7	115032	75790.3	97655.7	1.23386	1.2885	26S proteasome non-ATPase regulatory subunit 9 OS=Homo sapiens GN=PSMD9 PE=1 SV=1
F5GX35	GTF2H3	140159038582740	515785.0,70190.0,69598.0,	695487120463843	59790.0,49247.0,71955.0,	0.833307	0.999394	0.398674	0.785452	62380	68198.3	218524	60330.7	1.09327	0.276082	General transcription factor IIH subunit 3 OS=Homo sapiens GN=GTF2H3 PE=1 SV=1
F5GX47	FGFR1OP2	17411678	0.0,1352.0,1411.0,	194418431741	1671.0,1274.0,1962.0,	0.342579	0.999394	0.258453	0.785452	1139.67	1842.67	921	1635.67	1.61685	1.77597	FGFR1 oncogene partner 2 (Fragment) OS=Homo sapiens GN=FGFR1OP2 PE=1 SV=1
F5GX58	CDCA3	12913468432818	47511.0,26933.0,27604.0,	595266145336627	51174.0,42502.0,41280.0,	0.0985562	0.999394	0.242261	0.785452	22931	52535.3	34016	44985.3	2.29102	1.32248	Cell division cycle-associated protein 3 OS=Homo sapiens GN=CDCA3 PE=1 SV=1
F5GX71	MPI	3924274679272929	144412.0,213305.0,229576.0,	1.57358e+17	135279.0,173959.0,149286.0,	0.974531	0.999394	0.237265	0.785452	183844	180445	195764	152841	0.981513	0.780741	Mannose-6-phosphate isomerase OS=Homo sapiens GN=MPI PE=1 SV=1
F5GXC5	ITFG1	170810537769540	62858.0,81831.0,58493.0,	1.21827e+17	104734.0,107573.0,122052.0,	0.1348	0.999394	0.00984596	0.525973	58875	128551	67727.3	111453	2.18346	1.64561	T-cell immunomodulatory protein OS=Homo sapiens GN=ITFG1 PE=1 SV=1
F5GXE4	ATE1	3432351382	0.0,26654.0,43220.0,	253753521322316	21814.0,24354.0,25151.0,	0.957152	0.999394	0.973003	0.989499	28568.3	27634.7	23291.3	23773	0.967318	1.02068	Arginyl-tRNA--protein transferase 1 OS=Homo sapiens GN=ATE1 PE=1 SV=1
[truncated: 9,614 more rows]

## Sheet: analyzed data
ACCESSION	GENE	TOTAL_INTENSITY_1	NORM_INTENSITY_1	TOTAL_INTENSITY_2	NORM_INTENSITY_2	PVALUE_1	QVALUE_1	NORM_PVALUE_1	NORM_QVALUE_1	AVERAGE_INTENSITY_1	AVERAGE_INTENSITY_2	NORM_AVERAGE_INTENSITY_1	NORM_AVERAGE_INTENSITY_2	RATIO_2_1	NORM_RATIO_2_1	log2	DESCRIPTION
[truncated: 4,835 more rows]
