# Supplementary material for: DCAF16-Based Covalent Handle for the Rational Design of Monovalent Degraders
Source: ACS Cent Sci. 2024 May 17;10(7):1318–31. doi: 10.1021/acscentsci.4c00286 (PMC11273451; doi:10.1021/acscentsci.4c00286)
Supplement: Supplementary file 7 — oc4c00286_si_007.xlsx [file oc4c00286_si_007.xlsx]

## Sheet: Raw data
Protein Compare TMT Multiple | IP2 - Integrated Proteomics Pipeline Ver. 6.7.1
ACCESSION	GENE	TOTAL_INTENSITY_1	NORM_INTENSITY_1	TOTAL_INTENSITY_2	NORM_INTENSITY_2	PVALUE_1	QVALUE_1	NORM_PVALUE_1	NORM_QVALUE_1	AVERAGE_INTENSITY_1	AVERAGE_INTENSITY_2	NORM_AVERAGE_INTENSITY_1	NORM_AVERAGE_INTENSITY_2	RATIO_2_1	NORM_RATIO_2_1	DESCRIPTION
A0A024QZ33	CCDC55	239233518132945	31068.0,30865.0,32678.0,	242042592727367	22583.0,24572.0,28650.0,	0.292009	0.532298	0.0609803	0.168541	30683	25832.7	31537	25268.3	0.841921	0.801228	Coiled-coil domain containing 55, isoform CRA_a OS=Homo sapiens GN=CCDC55 PE=1 SV=1
A0A024QZP7	CDK1	5.75189e+20	7469860.0,8532904.0,7800869.0,	1.97173e+20	1839745.0,1873222.0,1239388.0,	0.0288016	0.313132	1.9947808292137517E-4	0.0393256	7.78072e+06	1710684	7.93454e+06	1650785	0.219862	0.20805	Cyclin-dependent kinase 1 OS=Homo sapiens GN=CDK1 PE=1 SV=1
A0A024QZX5	SERPINB6	7.66651e+22	9956328.0,1.0053465E7,1.0361124E7,	1.05973e+23	9887978.0,9569988.0,1.0678957E7,	0.735613	0.837696	0.841036	0.888551	9.85702e+06	1.0298409E7	1.0123639E7	1.0045641E7	1.04478	0.992295	Serpin B6 OS=Homo sapiens GN=SERPINB6 PE=1 SV=1
A0A024R216	HDGFRP3	1.69032e+17	219517.0,183016.0,192319.0,	3.12558e+17	291635.0,264881.0,332485.0,	0.00247989	0.187373	0.0204256	0.104913	190508	303209	198284	296334	1.59158	1.49449	Hepatoma-derived growth factor, related protein 3, isoform CRA_a OS=Homo sapiens GN=HDGFRP3 PE=1 SV=1
A0A024R4E5	HDLBP	2.91754e+20	3788931.0,5676760.0,5493397.0,	4.01138e+20	3742864.0,3229876.0,2728879.0,	0.261	0.508025	0.081785	0.194356	4.97538e+06	3.34197e+06	4.98636e+06	3233873	0.671702	0.648543	High density lipoprotein binding protein (Vigilin), isoform CRA_a OS=Homo sapiens GN=HDLBP PE=1 SV=1
A0A024R4M0	RPS9	1.44873e+23	1.881442E7,1.8278187E7,1.7067553E7,	1.28086e+23	1.1951237E7,1.1324349E7,1.2875142E7,	0.104444	0.397601	0.00101779	0.0532668	1.7509168333333332E7	1.2351769666666666E7	1.8053386666666668E7	1.2050242666666666E7	0.705446	0.667478	40S ribosomal protein S9 OS=Homo sapiens GN=RPS9 PE=1 SV=1
A0A024R4N9	TSEN34	1.16699e+17	151553.0,160889.0,188566.0,	1.18847e+16	110890.0,104539.0,86964.0,	0.110882	0.398728	0.0111588	0.0879333	163396	104073	167003	100798	0.636939	0.603569	tRNA-splicing endonuclease subunit Sen34 OS=Homo sapiens GN=TSEN34 PE=1 SV=1
A0A024R4Q5	TFPT	0	0.0,0.0,0.0,	13210	0.0,1252.0,0.0,	0.42265	0.629207	0.42265	0.537947	0	440.333	0	417.333	Infinity	Infinity	TCF3 (E2A) fusion partner (In childhood Leukemia), isoform CRA_c OS=Homo sapiens GN=TFPT PE=1 SV=1
A0A024R571	EHD1	6000610936384595	77928.0,95949.0,83911.0,	555265128740095	51809.0,48608.0,41975.0,	0.118287	0.401013	0.00711386	0.0766478	84654.7	48969.3	85929.3	47464	0.57846	0.552361	EH domain-containing protein 1 OS=Homo sapiens GN=EHD1 PE=1 SV=1
A0A024R644	CLN5	6.18382e+17	803077.0,644793.0,573570.0,	5.49255e+17	512489.0,553113.0,380100.0,	0.164589	0.428659	0.0928233	0.209103	643854	498640	673813	481901	0.77446	0.715184	Ceroid-lipofuscinosis neuronal protein 5 OS=Homo sapiens GN=CLN5 PE=1 SV=1
A0A024R7E8	ELOF1	1.11856e+17	145263.0,262274.0,326840.0,	2.16115e+17	201647.0,241305.0,261935.0,	0.93358	0.963278	0.874207	0.906444	246768	240307	244792	234962	0.973818	0.959844	Elongation factor 1 homolog (S. cerevisiae), isoform CRA_a OS=Homo sapiens GN=ELOF1 PE=1 SV=1
A0A024RA52	PSMA2	8.71758e+22	1.1321301E7,1.0842478E7,1.0781202E7,	1.20008e+23	1.1197504E7,1.072888E7,1.3365967E7,	0.322662	0.556645	0.438343	0.553078	1.0648324E7	1.2029377E7	1.0981660333333334E7	1.1764117E7	1.1297	1.07125	Proteasome subunit alpha type OS=Homo sapiens GN=PSMA2 PE=1 SV=1
A0A024RAC6	TCEB3	1.20512e+17	156504.0,140875.0,165999.0,	1.61197e+17	150404.0,148735.0,165248.0,	0.594566	0.747478	0.972188	0.981269	149479	158659	154459	154796	1.06141	1.00218	Transcription elongation factor B (SIII), polypeptide 3 (110kDa, elongin A), isoform CRA_a OS=Homo sapiens GN=TCEB3 PE=1 SV=1
A0A024RBT2	DIABLO	1.45858e+20	1894229.0,1741538.0,1690040.0,	1.97235e+20	1840319.0,1617712.0,1564299.0,	0.968397	0.9858	0.392395	0.515277	1.71581e+06	1.72448e+06	1775269	1674110	1.00505	0.943018	Diablo homolog, mitochondrial OS=Homo sapiens GN=DIABLO PE=1 SV=1
A0A024RCR6	BAT3	5.71041e+17	741593.0,643761.0,525633.0,	7.45279e+17	695385.0,511537.0,498818.0,	0.82378	0.89437	0.485214	0.592101	611577	587163	636996	568580	0.96008	0.892596	HLA-B associated transcript 3, isoform CRA_a OS=Homo sapiens GN=BAT3 PE=1 SV=1
A0A075B6F9	NOSIP	1.06748e+17	138630.0,161192.0,150026.0,	1063969495084598	99273.0,89990.0,88564.0,	0.136907	0.411427	0.00438294	0.0688772	147242	95314.7	149949	92609	0.647332	0.617602	Nitric oxide synthase-interacting protein OS=Homo sapiens GN=NOSIP PE=1 SV=1
A0A075B6Q2	FNBP1L	563746744663521	73211.0,59172.0,63006.0,	723184685742606	67476.0,44408.0,44603.0,	0.461613	0.655778	0.23124	0.361624	62447	53927	65129.7	52162.3	0.863564	0.8009	Formin-binding protein 1-like (Fragment) OS=Homo sapiens GN=FNBP1L PE=1 SV=1
A0A075B712	TRAJ54	8.38762e+16	108928.0,140662.0,112685.0,	718497149953288	67039.0,67765.0,55787.0,	0.128668	0.409236	0.0186167	0.103427	119269	65545.3	120758	63530.3	0.549559	0.526095	Protein TRAJ54 (Fragment) OS=Homo sapiens GN=TRAJ54 PE=4 SV=1
A0A075B746	MRPS21	419846156459923	54523.0,54012.0,59438.0,	594285901343098	55450.0,55931.0,45119.0,	0.94168	0.968403	0.404067	0.523895	54490.3	53846.3	55991	52166.7	0.988181	0.931697	28S ribosomal protein S21, mitochondrial OS=Homo sapiens GN=MRPS21 PE=1 SV=1
A0A075B749	PDE4DIP	266124753203	3455.0,2171.0,3177.0,	291423421148	2718.0,2219.0,1201.0,	0.344622	0.573501	0.209584	0.341522	2779.67	2134.67	2934.33	2046	0.767958	0.697262	Myomegalin OS=Homo sapiens GN=PDE4DIP PE=1 SV=2
A0A075B784	USP36	12351751	0.0,1083.0,1736.0,	1317	0.0,0.0,1378.0,	0.460489	0.655506	0.521335	0.622573	995.333	439	939.667	459.333	0.441058	0.488826	Ubiquitin carboxyl-terminal hydrolase 36 OS=Homo sapiens GN=USP36 PE=1 SV=1
A0A075B7D2	BRE	4658107439571	6049.0,9425.0,9493.0,	867563385424	8094.0,6007.0,5678.0,	0.523605	0.700153	0.283473	0.40717	8324	6812.33	8322.33	6593	0.818397	0.792206	BRCA1-A complex subunit BRE (Fragment) OS=Homo sapiens GN=BRE PE=1 SV=1
A0A075B7D3	HEATR9	491089625104	6376.0,7862.0,5062.0,	823158285110	7680.0,5523.0,5349.0,	0.970455	0.98669	0.832275	0.881312	6325.33	6389.67	6433.33	6184	1.01017	0.961244	Protein HEATR9 OS=Homo sapiens GN=HEATR9 PE=4 SV=1
A0A075B7F8	POM121C	1.54546e+17	200703.0,158264.0,166139.0,	1.60527e+17	149778.0,161316.0,184972.0,	0.861176	0.917639	0.593635	0.68167	167478	169141	175035	165355	1.00993	0.944697	Nuclear envelope pore membrane protein POM 121C OS=Homo sapiens GN=POM121C PE=1 SV=2
A0A087WSV2		107881791212389	14010.0,15715.0,12288.0,	193441518813023	18049.0,14394.0,13633.0,	0.491826	0.678784	0.470409	0.580202	13696.3	15851.7	14004.3	15358.7	1.15737	1.09671	Uncharacterized protein (Fragment) OS=Homo sapiens PE=4 SV=1
A0A087WSV8	NUCB2	4.18089e+20	5429623.0,3403969.0,3950273.0,	5.15114e+20	4806332.0,5066209.0,5991960.0,	0.00508203	0.196274	0.233809	0.363629	4.01441e+06	5.40669e+06	4.26129e+06	5288167	1.34682	1.24098	Nucleobindin 2, isoform CRA_b OS=Homo sapiens GN=NUCB2 PE=1 SV=1
A0A087WT04	PMF1-BGLAP	183561045615902	23838.0,9173.0,15773.0,	79531148510310	7420.0,10885.0,10793.0,	0.153785	0.418822	0.258443	0.383073	14904.7	9916	16261.3	9699.33	0.665295	0.596466	Protein PMF1-BGLAP OS=Homo sapiens GN=PMF1-BGLAP PE=4 SV=1
A0A087WT18	KIAA1191	440951966774	5725.0,4558.0,6719.0,	705164066490	6579.0,6071.0,6794.0,	0.224109	0.482148	0.322194	0.446918	5459.67	6649	5667.33	6481.33	1.21784	1.14363	Putative monooxygenase p33MONOX OS=Homo sapiens GN=KIAA1191 PE=1 SV=1
A0A087WT20	DCAF13	3.48531e+16	45262.0,99412.0,140027.0,	4.57511e+16	42688.0,105012.0,166590.0,	0.857105	0.915438	0.838226	0.886064	96444	105226	94900.3	104763	1.09105	1.10393	DDB1- and CUL4-associated factor 13 OS=Homo sapiens GN=DCAF13 PE=1 SV=1
A0A087WT35	PIP4K2B	158862775530052	20630.0,24350.0,29809.0,	184261927010584	17192.0,18263.0,11080.0,	0.190936	0.455271	0.0554791	0.159888	24564.3	16093.3	24929.7	15511.7	0.65515	0.622217	Phosphatidylinositol 5-phosphate 4-kinase type-2 beta (Fragment) OS=Homo sapiens GN=PIP4K2B PE=1 SV=1
A0A087WT44	HMOX2	3.89572e+17	505929.0,267676.0,282344.0,	3.91867e+17	365636.0,272970.0,256818.0,	0.756824	0.851957	0.574148	0.663998	326439	308398	351983	298475	0.944733	0.84798	Heme oxygenase 2 OS=Homo sapiens GN=HMOX2 PE=1 SV=1
A0A087WT45	GRIPAP1	8.75979e+19	1137608.0,1103109.0,1238660.0,	1.20319e+20	1122644.0,1085495.0,1063710.0,	0.969017	0.986173	0.225288	0.355736	1127358	1.12152e+06	1.15979e+06	1.09062e+06	0.994825	0.940355	GRIP1-associated protein 1 OS=Homo sapiens GN=GRIPAP1 PE=1 SV=1
A0A087WT53	MAGI1	37675145	0.0,3304.0,5102.0,	513057625236	4786.0,5460.0,5481.0,	0.257099	0.508025	0.242256	0.369569	2970.67	5376	2802	5242.33	1.80969	1.87093	Membrane-associated guanylate kinase, WW and PDZ domain-containing protein 1 OS=Homo sapiens GN=MAGI1 PE=1 SV=1
A0A087WT59	TTR	123111484011733	15988.0,13019.0,11638.0,	769863377028	7182.0,6006.0,7357.0,	0.0143729	0.267848	0.0254257	0.113751	12961.3	7021	13548.3	6848.33	0.541688	0.505474	Transthyretin OS=Homo sapiens GN=TTR PE=1 SV=1
A0A087WT95	ACOT2	2.33499e+20	3032389.0,2997225.0,2959936.0,	5.61391e+20	5238127.0,5206134.0,5770952.0,	0.0130471	0.261143	0.00525538	0.0701761	2.91177e+06	5539785	2.99652e+06	5405071	1.90255	1.80378	Acyl-coenzyme A thioesterase 2, mitochondrial OS=Homo sapiens GN=ACOT2 PE=1 SV=1
A0A087WT99	C11orf54	2.02948e+17	263563.0,324129.0,350534.0,	3.21489e+17	299968.0,341768.0,400311.0,	0.481413	0.67097	0.424119	0.539288	308595	354823	312742	347349	1.1498	1.11066	Ester hydrolase C11orf54 OS=Homo sapiens GN=C11orf54 PE=1 SV=1
A0A087WTA5	EIF2B4	1.92823e+17	250410.0,320486.0,299531.0,	2.43359e+17	227062.0,183895.0,161321.0,	0.212346	0.474953	0.0249656	0.113207	286699	197163	290142	190759	0.687702	0.657468	Translation initiation factor eIF-2B subunit delta OS=Homo sapiens GN=EIF2B4 PE=1 SV=1
A0A087WTG3	CUL3	2.3929e+17	310759.0,350121.0,286841.0,	2.4812e+17	231510.0,177245.0,160624.0,	0.124359	0.405688	0.0116905	0.0895982	309181	196188	315907	189793	0.63454	0.600788	Cullin-3 OS=Homo sapiens GN=CUL3 PE=1 SV=1
A0A087WTH8	AATF	178192964818800	23141.0,26011.0,18648.0,	210401916917027	19631.0,18167.0,17825.0,	0.515838	0.695071	0.192996	0.327194	22089	19078.7	22600	18541	0.863718	0.820398	Protein AATF (Fragment) OS=Homo sapiens GN=AATF PE=1 SV=1
A0A087WTI3	NDUFS7	2.12387e+17	275822.0,260125.0,201113.0,	1.87502e+17	174950.0,190790.0,127422.0,	0.159956	0.423345	0.0536156	0.156959	237210	170174	245687	164387	0.717396	0.669093	NADH dehydrogenase [ubiquinone] iron-sulfur protein 7, mitochondrial OS=Homo sapiens GN=NDUFS7 PE=1 SV=1
A0A087WTJ9	UBR1	5129105458693	6660.0,9251.0,8622.0,	429633914267	4008.0,3213.0,4467.0,	0.116702	0.399472	0.0178123	0.102751	8122.33	3984.67	8177.67	3896	0.490582	0.47642	E3 ubiquitin-protein ligase UBR1 OS=Homo sapiens GN=UBR1 PE=1 SV=1
A0A087WTK8	PALM	200572056716455	26047.0,18044.0,16322.0,	243752902128295	22743.0,27505.0,29622.0,	0.0136766	0.266662	0.157481	0.289165	19026.3	27230.3	20137.7	26623.3	1.43119	1.32207	Paralemmin-1 OS=Homo sapiens GN=PALM PE=1 SV=1
A0A087WTL4	BCL2L13	4.02528e+17	522752.0,338799.0,304819.0,	4.25102e+17	396644.0,347138.0,328481.0,	0.947643	0.972361	0.694658	0.766884	365334	368380	388790	357421	1.00834	0.919316	Bcl-2-like protein 13 OS=Homo sapiens GN=BCL2L13 PE=1 SV=1
A0A087WTT2	TMEM230	753267916656929	97824.0,69455.0,56468.0,	661975248025336	61765.0,49739.0,26524.0,	0.197501	0.461466	0.150654	0.282225	70473.7	48004.3	74582.3	46009.3	0.681167	0.616893	Transmembrane protein 230 OS=Homo sapiens GN=TMEM230 PE=1 SV=1
A0A087WTU1	LRRC41	155553728732205	20200.0,32713.0,31944.0,	469075295081	4376.0,7135.0,5319.0,	0.0725412	0.36979	0.0265957	0.11428	28349	5766.67	28285.7	5610	0.203417	0.198334	Leucine-rich repeat-containing protein 41 OS=Homo sapiens GN=LRRC41 PE=1 SV=1
A0A087WTU3	TEX264	6975102905139	9058.0,9027.0,5097.0,	740261376021	6906.0,5816.0,6303.0,	0.599497	0.751077	0.403704	0.523541	7468	6520	7727.33	6341.67	0.873058	0.82068	Testis-expressed sequence 264 protein OS=Homo sapiens GN=TEX264 PE=1 SV=1
A0A087WTW9	RGS6	8.72561e+16	113317.0,130447.0,135751.0,	8443110371949334	78779.0,98302.0,51647.0,	0.143196	0.414174	0.0462552	0.145486	124266	79161.3	126505	76242.7	0.637033	0.602685	Regulator of G-protein-signaling 6 OS=Homo sapiens GN=RGS6 PE=1 SV=1
A0A087WTZ0	MTMR14	175003585630332	22725.0,31457.0,30085.0,	199181786910707	18584.0,16935.0,11207.0,	0.151156	0.416339	0.0250028	0.113207	27896	16164.7	28089	15575.3	0.579462	0.554499	Myotubularin-related protein 14 OS=Homo sapiens GN=MTMR14 PE=1 SV=1
A0A087WU31	CLCN3	55671343410709	7229.0,11786.0,10622.0,	7694109938547	7179.0,10418.0,8947.0,	0.76598	0.856299	0.571605	0.663358	9903.33	9078	9879	8848	0.916661	0.895637	Chloride channel protein OS=Homo sapiens GN=CLCN3 PE=1 SV=1
A0A087WU64	POLA1	6.64271e+16	86267.0,89992.0,101744.0,	520704552136629	48584.0,43143.0,38346.0,	0.0491121	0.349211	0.00181406	0.0552802	90524.7	44740	92667.7	43357.7	0.49423	0.467883	DNA polymerase OS=Homo sapiens GN=POLA1 PE=1 SV=1
A0A087WUA5	EHD4	1.21818e+17	158202.0,233292.0,219854.0,	1.29179e+16	120532.0,97416.0,80885.0,	0.131834	0.410705	0.028579	0.117862	203124	103075	203783	99611	0.507451	0.48881	EH domain-containing protein 4 OS=Homo sapiens GN=EHD4 PE=1 SV=1
A0A087WUB9	CTNNBL1	8.58921e+16	111545.0,122044.0,107799.0,	1040117011449919	97048.0,66452.0,52259.0,	0.172986	0.437435	0.0751022	0.185947	111226	74681.3	113796	71919.7	0.67144	0.632005	Beta-catenin-like protein 1 OS=Homo sapiens GN=CTNNBL1 PE=1 SV=1
A0A087WUC6	SPCS2	1.22615e+16	159237.0,117683.0,87912.0,	976947403347343	91152.0,70165.0,49562.0,	0.102745	0.397601	0.115261	0.239534	115127	73023.3	121611	70293	0.634283	0.578017	Signal peptidase complex subunit 2 OS=Homo sapiens GN=SPCS2 PE=1 SV=1
A0A087WUD1	ZNF787	459677303660290	59696.0,64077.0,59802.0,	534575445954565	49878.0,51614.0,57124.0,	0.548028	0.715731	0.0410506	0.139299	59764.3	54160.3	61191.7	52872	0.906232	0.864039	Zinc finger protein 787 OS=Homo sapiens GN=ZNF787 PE=1 SV=1
A0A087WUK5	ZNF574	80331251912511	10432.0,10983.0,12409.0,	117391240610618	10953.0,11758.0,11115.0,	0.748518	0.84587	0.99924	0.99924	11021	11587.7	11274.7	11275.3	1.05142	1.00006	Zinc finger protein 574 OS=Homo sapiens GN=ZNF574 PE=1 SV=2
A0A087WUL0	TKFC	9.57419e+22	1.2433788E7,1.349206E7,1.3134228E7,	9.96547e+21	9298418.0,9556486.0,5321824.0,	0.139304	0.412418	0.0621251	0.169669	1.273125E7	8.37733e+06	1.3020025333333334E7	8.05891e+06	0.658013	0.618963	Triokinase/FMN cyclase OS=Homo sapiens GN=TKFC PE=1 SV=1
A0A087WUL2	PSMB3	2.74018e+20	3558615.0,3886161.0,3588185.0,	5.04959e+20	4711593.0,4488173.0,5486488.0,	0.0908355	0.395056	0.044446	0.144387	3595691	5.00859e+06	3.67765e+06	4895418	1.39294	1.33113	Proteasome subunit beta type-3 (Fragment) OS=Homo sapiens GN=PSMB3 PE=1 SV=1
A0A087WUL7	NRBF2	70581418812821	9166.0,12447.0,12717.0,	8944878610976	8345.0,8327.0,11490.0,	0.505436	0.688815	0.256249	0.381035	11355.7	9568.67	11443.3	9387.33	0.842634	0.820332	Nuclear receptor-binding factor 2 OS=Homo sapiens GN=NRBF2 PE=1 SV=1
A0A087WUM0	SYNJ2BP-COX16	901889595865862	117124.0,84187.0,65329.0,	717036436852106	66903.0,61005.0,54549.0,	0.135326	0.410801	0.200153	0.333849	84002.7	62725.7	88880	60819	0.74671	0.684282	Protein SYNJ2BP-COX16 (Fragment) OS=Homo sapiens GN=SYNJ2BP-COX16 PE=4 SV=1
A0A087WUP2	VCX3A	2.09284e+17	271791.0,168696.0,189857.0,	2.73596e+17	255281.0,245043.0,304890.0,	0.00438562	0.196274	0.201661	0.334139	197657	274458	210115	268405	1.38856	1.27742	Variable charge X-linked protein 3 OS=Homo sapiens GN=VCX3A PE=4 SV=1
A0A087WUQ6	GPX1	2.5034e+20	3251102.0,2957639.0,2948631.0,	4.39445e+20	4100303.0,3836761.0,4406521.0,	0.0245179	0.301141	0.00915363	0.0830456	2949065	4.21725e+06	3.05246e+06	4.11453e+06	1.43003	1.34794	Glutathione peroxidase OS=Homo sapiens GN=GPX1 PE=1 SV=1
A0A087WUR6	CAMK1D	319184984432641	41451.0,43730.0,32377.0,	306282240718564	28577.0,21236.0,19434.0,	0.120542	0.403155	0.0241966	0.112044	38134.3	23866.3	39186	23082.3	0.625849	0.589045	Calcium/calmodulin-dependent protein kinase type 1D OS=Homo sapiens GN=CAMK1D PE=1 SV=1
A0A087WUS0	RPS24	9.10131e+22	1.1819684E7,1.1183756E7,1.0743374E7,	8.05419e+20	7515077.0,6891963.0,8138767.0,	0.0875373	0.389659	0.0015536	0.0540521	1.0893169666666666E7	7.70003e+06	1.1248938E7	7515269	0.706868	0.668087	40S ribosomal protein S24 OS=Homo sapiens GN=RPS24 PE=1 SV=1
A0A087WUT0	MYEF2	1.61776e+17	210094.0,271636.0,283331.0,	3.05354e+17	284914.0,264865.0,244445.0,	0.71415	0.823053	0.728962	0.793568	252343	272770	255020	264741	1.08095	1.03812	Myelin expression factor 2 OS=Homo sapiens GN=MYEF2 PE=1 SV=1
A0A087WUT6	EIF5B	3.32344e+20	4316066.0,4412532.0,5145010.0,	3.11497e+20	2906454.0,2933910.0,2840700.0,	0.117166	0.399962	0.0211254	0.106288	4.51327e+06	2.97467e+06	4624536	2893688	0.659094	0.625725	Eukaryotic translation initiation factor 5B OS=Homo sapiens GN=EIF5B PE=1 SV=1
A0A087WUU7	MASTL	71141547714703	9237.0,13578.0,14583.0,	365726643121	3411.0,2524.0,3266.0,	0.0719638	0.36979	0.0264122	0.11428	12431.3	3147.33	12466	3067	0.253177	0.246029	Serine/threonine-protein kinase greatwall (Fragment) OS=Homo sapiens GN=MASTL PE=1 SV=1
A0A087WUU9	ZFP36L2	269544979946825	35004.0,43690.0,46446.0,	854789248078	7974.0,8457.0,8456.0,	0.0447913	0.349211	0.0103514	0.0862177	41192.7	8516.33	41713.3	8295.67	0.206744	0.198873	Zinc finger protein 36, C3H1 type-like 2 OS=Homo sapiens GN=ZFP36L2 PE=1 SV=1
A0A087WUW6	IKBKG	1.63228e+17	211978.0,258351.0,285726.0,	2.12168e+17	197963.0,211005.0,240070.0,	0.590122	0.743884	0.241325	0.369314	248586	221374	252018	216346	0.890535	0.858453	NF-kappa-B essential modulator OS=Homo sapiens GN=IKBKG PE=1 SV=1
A0A087WV05		803059404577495	104289.0,82508.0,76868.0,	780927219357210	72864.0,68422.0,59892.0,	0.142766	0.414174	0.114657	0.238917	83948.3	69165	87888.3	67059.3	0.8239	0.763006	Uncharacterized protein OS=Homo sapiens PE=4 SV=1
A0A087WV23	SH3BGRL3	1.01132e+20	1313367.0,1281253.0,1339255.0,	1.51129e+20	1410128.0,1306598.0,1498954.0,	0.342782	0.572563	0.22789	0.358728	1273959	1440567	1.31129e+06	1.40523e+06	1.13078	1.07164	SH3 domain-binding glutamic acid-rich-like protein 3 OS=Homo sapiens GN=SH3BGRL3 PE=1 SV=1
A0A087WV45	TTR	123111484011733	15988.0,13019.0,11638.0,	769863377028	7182.0,6006.0,7357.0,	0.0143729	0.267848	0.0254257	0.113751	12961.3	7021	13548.3	6848.33	0.541688	0.505474	Transthyretin OS=Homo sapiens GN=TTR PE=1 SV=1
A0A087WV66	MKI67	2.53721e+17	329499.0,346966.0,346449.0,	1.36101e+17	126988.0,144476.0,171700.0,	0.0443515	0.349211	0.00133127	0.0540521	332824	150852	340971	147721	0.453248	0.433237	Antigen KI-67 OS=Homo sapiens GN=MKI67 PE=1 SV=1
A0A087WV97	SMAP2	195812930327232	25429.0,25708.0,27011.0,	281013003819627	26220.0,28469.0,20547.0,	0.905617	0.945312	0.723027	0.788728	25372	25922	26049.3	25078.7	1.02168	0.962737	Stromal membrane-associated protein 2 OS=Homo sapiens GN=SMAP2 PE=1 SV=1
A0A087WVA8	TEX2	527225322959119	68469.0,46700.0,58641.0,	662935541064747	61855.0,52516.0,67783.0,	0.16251	0.427006	0.738291	0.802227	55023.3	62150	57936.7	60718	1.12952	1.04801	Testis-expressed sequence 2 protein OS=Homo sapiens GN=TEX2 PE=1 SV=1
A0A087WVC1	DDX50	1.42061e+17	184490.0,304343.0,253374.0,	1.74342e+17	162671.0,176903.0,116301.0,	0.262066	0.509249	0.0923272	0.208227	248131	157362	247402	151958	0.634189	0.614215	ATP-dependent RNA helicase DDX50 OS=Homo sapiens GN=DDX50 PE=1 SV=1
A0A087WVD1	LENG9	719967844065284	93499.0,68818.0,64755.0,	429683600827292	40090.0,34126.0,28571.0,	0.00387417	0.196274	0.0317553	0.123476	71906.7	35422.7	75690.7	34262.3	0.49262	0.452663	Leukocyte receptor cluster member 9 OS=Homo sapiens GN=LENG9 PE=1 SV=1
A0A087WVD7	AK6	4.36145e+17	566409.0,634158.0,615643.0,	3.43145e+17	320173.0,334839.0,202355.0,	0.0500822	0.349211	0.00718593	0.0766478	593207	296577	605403	285789	0.499954	0.472064	Adenylate kinase isoenzyme 6 OS=Homo sapiens GN=AK6 PE=1 SV=1
A0A087WVF1	C18orf25	3.84548e+17	499400.0,547532.0,702470.0,	3.52443e+17	328847.0,420925.0,434329.0,	0.219252	0.480628	0.0714247	0.181401	572275	403813	583134	394700	0.705628	0.67686	Uncharacterized protein C18orf25 OS=Homo sapiens GN=C18orf25 PE=1 SV=1
A0A087WVF7	ITSN2	116181970015764	15087.0,17283.0,15636.0,	157251779616254	14672.0,16865.0,17015.0,	0.741798	0.841781	0.865173	0.899876	15694	16591.7	16002	16184	1.0572	1.01137	Intersectin-2 OS=Homo sapiens GN=ITSN2 PE=1 SV=1
A0A087WVF8	PDE4DIP	266124753203	3455.0,2171.0,3177.0,	291423421148	2718.0,2219.0,1201.0,	0.344622	0.573501	0.209584	0.341522	2779.67	2134.67	2934.33	2046	0.767958	0.697262	Myomegalin OS=Homo sapiens GN=PDE4DIP PE=1 SV=1
A0A087WVI0	COG1	7379138289893	9582.0,12131.0,9812.0,	11346116139461	10585.0,11005.0,9904.0,	0.842124	0.908453	0.991422	0.994319	10366.7	10806.7	10508.3	10498	1.04244	0.999017	Conserved oligomeric Golgi complex subunit 1 OS=Homo sapiens GN=COG1 PE=1 SV=1
A0A087WVI1	PDLIM2	473637121073505	61508.0,62474.0,72909.0,	729407124073019	68057.0,67518.0,76442.0,	0.421985	0.629207	0.342643	0.466872	64026	72399.7	65630.3	70672.3	1.13079	1.07682	PDZ and LIM domain protein 2 OS=Homo sapiens GN=PDLIM2 PE=1 SV=1
A0A087WVM2	CD177	458076226261	5947.0,6687.0,6210.0,	5844108235774	5452.0,10257.0,6044.0,	0.532787	0.707774	0.588379	0.67764	6154.33	7480.33	6281.33	7251	1.21546	1.15437	CD177 antigen OS=Homo sapiens GN=CD177 PE=1 SV=1
A0A087WVM3	CYR61	5444966511549	7070.0,8479.0,11455.0,	192892251931862	17997.0,21342.0,33356.0,	0.035715	0.328219	0.0730848	0.183254	8886	24556.7	9001.33	24231.7	2.76352	2.69201	Protein CYR61 OS=Homo sapiens GN=CYR61 PE=1 SV=1
A0A087WVM4	MTHFD1L	5.13591e+17	666985.0,755691.0,763094.0,	7.33267e+17	684182.0,727874.0,770451.0,	0.794503	0.875454	0.979495	0.985992	714749	745730	728590	727502	1.04335	0.998507	Monofunctional C1-tetrahydrofolate synthase, mitochondrial OS=Homo sapiens GN=MTHFD1L PE=1 SV=1
A0A087WVM7	EMG1	7.04711e+17	915190.0,829498.0,691555.0,	9.69608e+18	904703.0,944982.0,1098624.0,	0.102187	0.397601	0.124927	0.250005	782457	1.00536e+06	812081	982770	1.28487	1.21019	Ribosomal RNA small subunit methyltransferase NEP1 (Fragment) OS=Homo sapiens GN=EMG1 PE=1 SV=1
A0A087WVP1	FAT1	530844314797	6893.0,3887.0,4758.0,	1149	0.0,0.0,1202.0,	0.00122257	0.165886	0.019666	0.104362	4845.33	383	5179.33	400.667	0.0790451	0.0773587	Protocadherin Fat 1 OS=Homo sapiens GN=FAT1 PE=1 SV=1
A0A087WVP4	SMTN	85301259110323	11076.0,11044.0,10238.0,	189421529819857	17673.0,14497.0,20786.0,	0.0151724	0.267848	0.0603282	0.167492	10481.3	18032.3	10786	17652	1.72042	1.63657	Smoothelin OS=Homo sapiens GN=SMTN PE=1 SV=1
A0A087WVQ2	PHF23	401966194683	5219.0,5807.0,4645.0,	298116144035	2781.0,1529.0,4224.0,	0.101319	0.397601	0.0756357	0.186258	5107	2876.67	5223.67	2844.67	0.563279	0.544573	PHD finger protein 23 OS=Homo sapiens GN=PHF23 PE=1 SV=1
A0A087WVQ6	CLTC	1.37132e+23	1.7808999E7,2.1487254E7,2.2288768E7,	2.15898e+23	2.0144685E7,1.4710754E7,1.3163845E7,	0.438563	0.641544	0.15957	0.290916	2.0224970333333332E7	1.6561805666666666E7	2.0528340333333332E7	1.6006428E7	0.818879	0.779723	Clathrin heavy chain OS=Homo sapiens GN=CLTC PE=1 SV=1
A0A087WVT6	SSBP3	105211680	1366.0,1024.0,0.0,	0	0.0,0.0,0.0,	0.184616	0.447689	0.191737	0.325579	740	0	796.667	0	0	0	Single-stranded DNA-binding protein 3 OS=Homo sapiens GN=SSBP3 PE=1 SV=1
A0A087WVU5	BCL9	121519351520	1577.0,1697.0,1507.0,	112315740	1047.0,1491.0,0.0,	0.296301	0.536385	0.23147	0.361672	1556.67	899	1593.67	846	0.577516	0.530851	B-cell CLL/lymphoma 9 protein OS=Homo sapiens GN=BCL9 PE=1 SV=1
A0A087WVY0	METTL5	507128425779711	65858.0,73922.0,79066.0,	699737185160706	65289.0,68098.0,63553.0,	0.743695	0.843196	0.189783	0.32331	71560	67510	72948.7	65646.7	0.943404	0.899902	Methyltransferase-like protein 5 OS=Homo sapiens GN=METTL5 PE=1 SV=1
A0A087WVZ6	ZMYND8	209372844128323	27189.0,24950.0,28092.0,	398152747625915	37148.0,26040.0,27129.0,	0.377895	0.599219	0.444558	0.557261	25900.3	31068.7	26743.7	30105.7	1.19955	1.12571	Protein kinase C-binding protein 1 OS=Homo sapiens GN=ZMYND8 PE=1 SV=2
A0A087WVZ9	POLR2E	2.55656e+17	332015.0,419285.0,379276.0,	2.85202e+17	266111.0,252631.0,210452.0,	0.192122	0.455851	0.0157027	0.0978427	371975	250927	376859	243065	0.674579	0.644976	DNA-directed RNA polymerases I, II, and III subunit RPABC1 OS=Homo sapiens GN=POLR2E PE=1 SV=1
A0A087WW14	SCRN3	2.40807e+17	312728.0,350149.0,362023.0,	3.64409e+17	340016.0,350445.0,381898.0,	0.581416	0.73689	0.463232	0.574255	334962	366319	341633	357453	1.09361	1.04631	Secernin-3 OS=Homo sapiens GN=SCRN3 PE=1 SV=1
A0A087WW48	PHF2	1.33702e+17	173634.0,145947.0,160688.0,	1.44119e+17	134471.0,121667.0,145500.0,	0.237137	0.493516	0.0693439	0.1792	154017	137158	160090	133879	0.890536	0.836277	Lysine-specific demethylase PHF2 OS=Homo sapiens GN=PHF2 PE=1 SV=1
A0A087WW55	PRSS1	3.77592e+17	490369.0,234798.0,402901.0,	3.00135e+17	280044.0,284723.0,348396.0,	0.452363	0.649648	0.443724	0.557173	350468	311113	376023	304388	0.887709	0.809493	Trypsin-1 OS=Homo sapiens GN=PRSS1 PE=1 SV=1
A0A087WW77	LLGL1	6376117397086	8280.0,10299.0,7028.0,	822983824779	7678.0,7944.0,5003.0,	0.573154	0.732384	0.282343	0.405948	8400.33	7130	8535.67	6875	0.848776	0.805444	Lethal(2) giant larvae protein homolog 1 OS=Homo sapiens GN=LLGL1 PE=1 SV=1
A0A087WW95	TBX3	285504503342689	37077.0,39509.0,42343.0,	136241335410280	12711.0,12656.0,10761.0,	0.0316723	0.314422	8.559585508720383E-4	0.0532668	38757.3	12419.3	39643	12042.7	0.320438	0.303778	T-box transcription factor TBX3 OS=Homo sapiens GN=TBX3 PE=1 SV=1
A0A087WWA3	KIF1B	1.14281e+17	148412.0,179557.0,184853.0,	1038709826360005	96916.0,93129.0,62817.0,	0.0801065	0.382316	0.00527083	0.0701761	168435	87379.3	170941	84287.3	0.518773	0.493079	Kinesin-like protein KIF1B OS=Homo sapiens GN=KIF1B PE=1 SV=1
A0A087WWA7	DVL1	358424794894	4653.0,2174.0,4854.0,	279616503081	2608.0,1563.0,3225.0,	0.250008	0.501998	0.240188	0.368735	3652.33	2509	3893.67	2465.33	0.686958	0.633165	Segment polarity protein dishevelled homolog DVL-1 OS=Homo sapiens GN=DVL1 PE=1 SV=1
A0A087WWF1	SELM	1.98646e+17	257977.0,182159.0,155410.0,	3.12445e+17	291531.0,348598.0,347614.0,	0.00268321	0.191652	0.0304765	0.121169	187650	337431	198515	329248	1.79819	1.65855	Selenoprotein M OS=Homo sapiens GN=SELM PE=1 SV=1
A0A087WWF5	CSNK1G2	427546660045014	55523.0,58431.0,44650.0,	510365654943085	47619.0,53595.0,45105.0,	0.894488	0.93789	0.459199	0.570457	51456	50223.3	52868	48773	0.976044	0.922543	Casein kinase I isoform gamma-2 (Fragment) OS=Homo sapiens GN=CSNK1G2 PE=1 SV=1
A0A087WWF6	POLD2	9.46422e+16	122908.0,161501.0,168835.0,	841148347847461	78482.0,79117.0,49685.0,	0.0904741	0.395056	0.012106	0.0903226	149645	71684.3	151081	69094.7	0.47903	0.457334	DNA polymerase delta subunit 2 OS=Homo sapiens GN=POLD2 PE=1 SV=1
A0A087WWG3	CBWD3	2.11128e+17	274186.0,272896.0,240766.0,	3.49209e+17	325833.0,287614.0,265550.0,	0.308184	0.546617	0.229903	0.360244	254969	302109	262616	292999	1.18489	1.11569	COBW domain-containing protein 3 OS=Homo sapiens GN=CBWD3 PE=4 SV=1
A0A087WWH3	GLTSCR1	10160	0.0,891.0,0.0,	0	0.0,0.0,0.0,	0.42265	0.629207	0.42265	0.537947	338.667	0	297	0	0	0	Glioma tumor suppressor candidate region gene 1 protein OS=Homo sapiens GN=GLTSCR1 PE=1 SV=1
A0A087WWM0	TRAPPC3	6.30783e+18	819185.0,1023214.0,892824.0,	6.79585e+17	634095.0,622633.0,529172.0,	0.198816	0.462424	0.0172041	0.102014	899049	613997	911741	595300	0.682941	0.652927	Trafficking protein particle complex subunit 3 OS=Homo sapiens GN=TRAPPC3 PE=1 SV=1
A0A087WWM4	GMPR2	2.41763e+17	313968.0,401940.0,370856.0,	4.35327e+17	406184.0,362054.0,431231.0,	0.500072	0.685579	0.318556	0.443478	357928	409750	362255	399823	1.14478	1.10371	GMP reductase OS=Homo sapiens GN=GMPR2 PE=1 SV=1
A0A087WWP4	RBM15	9.02821e+16	117243.0,125987.0,121935.0,	1069759554065502	99812.0,90546.0,68569.0,	0.213547	0.476369	0.0535278	0.156959	118940	89339	121722	86309	0.751127	0.709069	Putative RNA-binding protein 15 OS=Homo sapiens GN=RBM15 PE=1 SV=1
A0A087WWP8	RSBN1	68641868116935	8913.0,16388.0,16797.0,	130521708811234	12178.0,16194.0,11760.0,	0.933808	0.963278	0.836706	0.884858	14160	13791.3	14032.7	13377.3	0.973964	0.953299	Round spermatid basic protein 1 OS=Homo sapiens GN=RSBN1 PE=1 SV=1
A0A087WWR2	MAZ	6518110889984490	84648.0,95541.0,83806.0,	1.03402e+16	96479.0,103936.0,99848.0,	0.318705	0.553017	0.0647197	0.173612	86190	102814	87998.3	100088	1.19288	1.13738	Myc-associated zinc finger protein OS=Homo sapiens GN=MAZ PE=1 SV=1
A0A087WWS1	THOC1	4.62912e+17	601168.0,583557.0,629602.0,	6.06943e+17	566311.0,506737.0,333832.0,	0.40434	0.623051	0.187051	0.320185	587597	486829	604776	468960	0.828508	0.775428	THO complex subunit 1 OS=Homo sapiens GN=THOC1 PE=1 SV=1
A0A087WWS7	STXBP2	1.92611e+17	250138.0,250702.0,197721.0,	1.82687e+17	170456.0,171312.0,140563.0,	0.173964	0.437435	0.0342803	0.127394	225899	165903	232854	160777	0.73441	0.690464	Syntaxin-binding protein 2 OS=Homo sapiens GN=STXBP2 PE=1 SV=1
A0A087WWS8	AATF	178192964818800	23141.0,26011.0,18648.0,	210401916917027	19631.0,18167.0,17825.0,	0.515838	0.695071	0.192996	0.327194	22089	19078.7	22600	18541	0.863718	0.820398	Protein AATF (Fragment) OS=Homo sapiens GN=AATF PE=1 SV=1
A0A087WWW0	STX4	14071209857	1827.0,1060.0,850.0,	172614990	1610.0,1420.0,0.0,	0.895259	0.938362	0.713846	0.782537	1157.67	1075	1245.67	1010	0.928592	0.810811	Syntaxin-4 (Fragment) OS=Homo sapiens GN=STX4 PE=1 SV=1
A0A087WWW9	BCL10	1.22355e+17	158898.0,154283.0,191764.0,	1.46432e+17	136629.0,145022.0,171048.0,	0.70134	0.813432	0.330571	0.455477	163845	154278	168315	150900	0.941608	0.896531	B-cell lymphoma/leukemia 10 OS=Homo sapiens GN=BCL10 PE=1 SV=1
A0A087WWX2	DNAJB14	167081617214171	21698.0,14188.0,14055.0,	13636115119558	12722.0,10908.0,10006.0,	0.0516791	0.349211	0.155173	0.286778	15683.7	11568.3	16647	11212	0.737604	0.673515	DnaJ homolog subfamily B member 14 OS=Homo sapiens GN=DNAJB14 PE=1 SV=1
A0A087WWY4	PALM	200572056716455	26047.0,18044.0,16322.0,	243752902128295	22743.0,27505.0,29622.0,	0.0136766	0.266662	0.157481	0.289165	19026.3	27230.3	20137.7	26623.3	1.43119	1.32207	Paralemmin-1 OS=Homo sapiens GN=PALM PE=1 SV=1
A0A087WX08	ADD3	1.87352e+17	243306.0,243809.0,257488.0,	3.45297e+17	322180.0,292199.0,259207.0,	0.212721	0.475343	0.134429	0.261355	241613	300400	248201	291195	1.24331	1.17322	Gamma-adducin OS=Homo sapiens GN=ADD3 PE=1 SV=1
A0A087WX59	ADRM1	5.78536e+17	751317.0,876063.0,989737.0,	8.63661e+17	805839.0,845953.0,818845.0,	0.939568	0.967083	0.553399	0.648354	858301	846136	872372	823546	0.985827	0.94403	Proteasomal ubiquitin receptor ADRM1 OS=Homo sapiens GN=ADRM1 PE=1 SV=1
A0A087WX83	PDE4DIP	266124753203	3455.0,2171.0,3177.0,	291423421148	2718.0,2219.0,1201.0,	0.344622	0.573501	0.209584	0.341522	2779.67	2134.67	2934.33	2046	0.767958	0.697262	Myomegalin OS=Homo sapiens GN=PDE4DIP PE=1 SV=1
A0A087WX97	BCL2L13	4.02528e+17	522752.0,338799.0,304819.0,	4.25102e+17	396644.0,347138.0,328481.0,	0.947643	0.972361	0.694658	0.766884	365334	368380	388790	357421	1.00834	0.919316	Bcl-2-like protein 13 OS=Homo sapiens GN=BCL2L13 PE=1 SV=1
A0A087WXB0	SCAMP1	1.72725e+17	224314.0,156701.0,128731.0,	1.51103e+16	140988.0,99864.0,81774.0,	0.143552	0.414174	0.148948	0.279884	160372	111528	169915	107542	0.695433	0.632915	Secretory carrier-associated membrane protein 1 OS=Homo sapiens GN=SCAMP1 PE=1 SV=1
A0A087WXB4	ZNF800	9030813222895008	117280.0,116008.0,94241.0,	712887245470733	66515.0,68669.0,74049.0,	0.12202	0.404664	0.0261198	0.11428	105848	71491.7	109176	69744.3	0.675416	0.638823	Zinc finger protein 800 OS=Homo sapiens GN=ZNF800 PE=1 SV=1
A0A087WXC5	NDUFA10	2.90015e+17	376633.0,323922.0,282410.0,	3.23433e+17	301781.0,401072.0,285486.0,	0.658761	0.785383	0.970457	0.980711	314646	339769	327655	329446	1.07985	1.00547	NADH dehydrogenase [ubiquinone] 1 alpha subcomplex subunit 10, mitochondrial OS=Homo sapiens GN=NDUFA10 PE=1 SV=1
A0A087WXD2	MAGI1	37675145	0.0,3304.0,5102.0,	513057625236	4786.0,5460.0,5481.0,	0.257099	0.508025	0.242256	0.369569	2970.67	5376	2802	5242.33	1.80969	1.87093	Membrane-associated guanylate kinase, WW and PDZ domain-containing protein 1 OS=Homo sapiens GN=MAGI1 PE=1 SV=1
A0A087WXD7	CSNK1G2	427546660045014	55523.0,58431.0,44650.0,	510365654943085	47619.0,53595.0,45105.0,	0.894488	0.93789	0.459199	0.570457	51456	50223.3	52868	48773	0.976044	0.922543	Casein kinase I isoform gamma-2 (Fragment) OS=Homo sapiens GN=CSNK1G2 PE=1 SV=1
A0A087WXF0	MECP2	1.53972e+16	199958.0,135327.0,83816.0,	1.82503e+17	170284.0,186423.0,206788.0,	0.112591	0.399472	0.286025	0.408873	130908	192243	139700	187832	1.46853	1.34453	Methyl-CpG-binding protein 2 OS=Homo sapiens GN=MECP2 PE=1 SV=1
A0A087WXF6	NDUFS7	2.12387e+17	275822.0,260125.0,201113.0,	1.87502e+17	174950.0,190790.0,127422.0,	0.159956	0.423345	0.0536156	0.156959	237210	170174	245687	164387	0.717396	0.669093	NADH dehydrogenase [ubiquinone] iron-sulfur protein 7, mitochondrial OS=Homo sapiens GN=NDUFS7 PE=1 SV=1
A0A087WXI5	CDH1	4.25054e+20	5520073.0,4782261.0,4732837.0,	5.78164e+20	5394631.0,5612064.0,5896809.0,	0.10377	0.397601	0.118567	0.24383	4.82427e+06	5.77854e+06	5.01172e+06	5.6345e+06	1.19781	1.12426	Cadherin-1 OS=Homo sapiens GN=CDH1 PE=1 SV=1
A0A087WXI7	ITGBL1	288275079552473	37437.0,44564.0,52048.0,	464115646039017	43304.0,53511.0,40846.0,	0.741652	0.841781	0.8439	0.890368	44031.7	47296	44683	45887	1.07414	1.02695	Integrin beta-like protein 1 OS=Homo sapiens GN=ITGBL1 PE=1 SV=1
A0A087WXM6	RPL17	6.74737e+20	8762662.0,8016486.0,7806437.0,	4.30129e+20	4013377.0,3856234.0,4259893.0,	0.0305684	0.313132	0.00172935	0.0552802	7.91821e+06	4.14636e+06	8195195	4043168	0.523649	0.493358	60S ribosomal protein L17 (Fragment) OS=Homo sapiens GN=RPL17 PE=3 SV=1
A0A087WXM8	BCAM	1.88921e+17	245346.0,253963.0,237289.0,	3.58006e+17	334040.0,327759.0,368154.0,	0.058499	0.35563	0.00878195	0.0816547	239206	351831	245533	343318	1.47083	1.39826	Basal cell adhesion molecule OS=Homo sapiens GN=BCAM PE=1 SV=1
A0A087WXP7	DPH5	6.24489e+18	811008.0,985891.0,888422.0,	4.62365e+17	431412.0,448075.0,266959.0,	0.059222	0.356608	0.0027797	0.0627549	881292	396712	895107	382149	0.450148	0.426931	Diphthine methyl ester synthase OS=Homo sapiens GN=DPH5 PE=1 SV=1
A0A087WXR2	STARD10	4.35343e+17	565368.0,642833.0,634783.0,	6.09981e+17	569149.0,685053.0,415931.0,	0.851117	0.912503	0.543124	0.640232	602668	576695	614328	556711	0.956903	0.906211	PCTP-like protein OS=Homo sapiens GN=STARD10 PE=1 SV=1
A0A087WXR7	RNASEH2B	7923510739190144	102900.0,94218.0,89414.0,	586834667230685	54754.0,44234.0,32123.0,	0.0152453	0.268322	0.00487023	0.0701761	92256.7	45346.7	95510.7	43703.7	0.491527	0.457579	Ribonuclease H2 subunit B OS=Homo sapiens GN=RNASEH2B PE=1 SV=2
A0A087WXS7	ASNA1	1.13564e+20	1474830.0,1827463.0,1502974.0,	1.35979e+19	1268767.0,1096301.0,792541.0,	0.222909	0.482148	0.0396853	0.137559	1577939	1.09118e+06	1.60176e+06	1.05254e+06	0.691523	0.657114	ATPase ASNA1 OS=Homo sapiens GN=ASNA1 PE=1 SV=1
A0A087WXT2	NKRF	222983900834370	28957.0,34222.0,34091.0,	295102089417543	27534.0,19802.0,18364.0,	0.212936	0.475494	0.0446808	0.144387	31892	22649	32423.3	21900	0.710178	0.675439	NF-kappa-B-repressing factor OS=Homo sapiens GN=NKRF PE=1 SV=1
A0A087WXZ3	YTHDF2	2.08426e+17	270676.0,239297.0,249722.0,	908167814966314	84733.0,74064.0,69421.0,	0.00675898	0.207297	5.054013076740865E-4	0.0491461	244314	78426.3	253232	76072.7	0.321006	0.300407	YTH domain-containing family protein 2 OS=Homo sapiens GN=YTHDF2 PE=1 SV=1
A0A087WY35	ITGBL1	288275079552473	37437.0,44564.0,52048.0,	464115646039017	43304.0,53511.0,40846.0,	0.741652	0.841781	0.8439	0.890368	44031.7	47296	44683	45887	1.07414	1.02695	Integrin beta-like protein 1 OS=Homo sapiens GN=ITGBL1 PE=1 SV=1
A0A087WY67	GSTT2	2.92909e+17	380391.0,393121.0,417429.0,	4.32751e+17	403783.0,453682.0,364796.0,	0.622743	0.763398	0.735976	0.800383	387275	419964	396980	407420	1.08441	1.0263	Glutathione S-transferase theta-2 OS=Homo sapiens GN=GSTT2 PE=3 SV=1
A0A087WY71	AP2M1	8.29626e+19	1077416.0,1315878.0,1254032.0,	1.03628e+19	966914.0,1010456.0,682624.0,	0.311907	0.5488	0.0655094	0.174846	1197908	918154	1.21578e+06	886665	0.766465	0.7293	AP-2 complex subunit mu OS=Homo sapiens GN=AP2M1 PE=1 SV=1
A0A087WY75	POM121C	1.54546e+17	200703.0,158264.0,166139.0,	1.60527e+17	149778.0,161316.0,184972.0,	0.861176	0.917639	0.593635	0.68167	167478	169141	175035	165355	1.00993	0.944697	Nuclear envelope pore membrane protein POM 121C OS=Homo sapiens GN=POM121C PE=1 SV=1
A0A087WY85	UBE2D3	460518902177818	59804.0,78101.0,77187.0,	525116036442343	48994.0,57210.0,44327.0,	0.271646	0.515113	0.0472185	0.146346	70963.3	51739.3	71697.3	50177	0.7291	0.699845	Ubiquitin-conjugating enzyme E2 D3 OS=Homo sapiens GN=UBE2D3 PE=1 SV=1
A0A087WYC2	INTS7	374560234560	4863.0,5284.0,4523.0,	504534294588	4707.0,3249.0,4803.0,	0.637201	0.772599	0.336872	0.460948	4776	4354	4890	4253	0.911642	0.869734	Integrator complex subunit 7 OS=Homo sapiens GN=INTS7 PE=1 SV=1
A0A087WYH0	SPATA33	98851706213151	12836.0,14968.0,13044.0,	125081107010017	11670.0,10491.0,10486.0,	0.410083	0.625526	0.0359175	0.130817	13366	11198.3	13616	10882.3	0.837822	0.799231	Spermatogenesis-associated protein 33 OS=Homo sapiens GN=SPATA33 PE=1 SV=1
A0A087WYK8	NRDC	2.10905e+20	2738965.0,2764061.0,2959188.0,	2.8444e+20	2654001.0,2744817.0,3073168.0,	0.698959	0.812281	0.983458	0.9882	2747618	2891993	2820738	2.824e+06	1.05255	1.00115	Nardilysin OS=Homo sapiens GN=NRDC PE=1 SV=1
A0A087WYL5	SEZ6L2	606088806379065	78709.0,77260.0,78425.0,	917609789286967	85616.0,92778.0,91044.0,	0.171089	0.435048	0.0282947	0.117206	75912	92206.3	78131.3	89812.7	1.21465	1.14951	Seizure 6-like protein 2 OS=Homo sapiens GN=SEZ6L2 PE=1 SV=1
A0A087WYN9	DHX29	5.2034e+17	675749.0,741315.0,663926.0,	4.75382e+17	443556.0,412540.0,346943.0,	0.0890368	0.393224	0.00159305	0.0540521	678213	414022	693663	401013	0.610461	0.578109	ATP-dependent RNA helicase DHX29 OS=Homo sapiens GN=DHX29 PE=1 SV=1
A0A087WYP2	C11orf31	331503076527717	43051.0,26991.0,27493.0,	469623745934793	43818.0,35502.0,36424.0,	0.115592	0.399472	0.380154	0.503464	30544	39738	32511.7	38581.3	1.30101	1.18669	Selenoprotein H OS=Homo sapiens GN=C11orf31 PE=1 SV=1
A0A087WYP9	DTNBP1	539051145680	6999.0,4486.0,5634.0,	567041494007	5290.0,3932.0,4194.0,	0.274865	0.51615	0.231651	0.361672	5394.67	4608.67	5706.33	4472	0.854301	0.783691	Dysbindin OS=Homo sapiens GN=DTNBP1 PE=1 SV=1
A0A087WYQ5	RBBP9	3.94772e+17	512680.0,646559.0,592887.0,	4.15399e+17	387593.0,444474.0,273880.0,	0.185794	0.448681	0.0301084	0.120727	576480	381992	584042	368649	0.662629	0.631203	Putative hydrolase RBBP9 OS=Homo sapiens GN=RBBP9 PE=1 SV=1
A0A087WYS1	UGP2	9.56848e+19	1242633.0,1261272.0,1235702.0,	1.25803e+20	1173814.0,1170914.0,1079951.0,	0.822813	0.893736	0.0687948	0.178879	1.21341e+06	1175014	1.24654e+06	1.14156e+06	0.968356	0.915786	UTP--glucose-1-phosphate uridylyltransferase OS=Homo sapiens GN=UGP2 PE=1 SV=1
A0A087WYU2	C16orf13	7258213310499930	94259.0,116777.0,99122.0,	834177414553572	77831.0,70271.0,56083.0,	0.207746	0.468836	0.0196504	0.104362	101872	70378	103386	68061.7	0.690847	0.658326	UPF0585 protein C16orf13 OS=Homo sapiens GN=C16orf13 PE=1 SV=1
A0A087WYV4	DHRS11	873528007761920	113442.0,70255.0,61419.0,	1.67502e+16	156290.0,98618.0,95411.0,	0.192952	0.456798	0.243649	0.369917	76449.7	120897	81705.3	116773	1.5814	1.4292	Dehydrogenase/reductase SDR family member 11 OS=Homo sapiens GN=DHRS11 PE=1 SV=1
A0A087WYV6	TSPAN6	350763158031320	45552.0,27706.0,31066.0,	425223685940558	39675.0,34934.0,42460.0,	0.0272904	0.308604	0.530161	0.630234	32658.7	39979.7	34774.7	39023	1.22417	1.12217	Tetraspanin-6 OS=Homo sapiens GN=TSPAN6 PE=1 SV=1
A0A087WYV9	SYNJ2BP-COX16	901889595865862	117124.0,84187.0,65329.0,	717036436852106	66903.0,61005.0,54549.0,	0.135326	0.410801	0.200153	0.333849	84002.7	62725.7	88880	60819	0.74671	0.684282	Protein SYNJ2BP-COX16 OS=Homo sapiens GN=SYNJ2BP-COX16 PE=4 SV=1
A0A087WYW3	NKTR	349146045251181	45339.0,53035.0,50765.0,	551566288757085	51461.0,59602.0,59760.0,	0.329738	0.560728	0.114952	0.239148	48849	58376	49713	56941	1.19503	1.14539	NK-tumor recognition protein OS=Homo sapiens GN=NKTR PE=1 SV=1
A0A087WYX5	GOSR1	1.39701e+17	181425.0,123001.0,117932.0,	1.33295e+16	124370.0,104597.0,96099.0,	0.21997	0.480628	0.248448	0.3736	132931	111818	140786	108355	0.841169	0.769646	Golgi SNAP receptor complex member 1 OS=Homo sapiens GN=GOSR1 PE=1 SV=1
A0A087WZ09	GATA4	249642242494	3241.0,3705.0,2473.0,	478932675395	4468.0,3096.0,5648.0,	0.174948	0.438524	0.223973	0.354571	3071.33	4483.67	3139.67	4404	1.45984	1.4027	Transcription factor GATA-4 OS=Homo sapiens GN=GATA4 PE=1 SV=1
A0A087WZ13	RAVER1	730262146930	9482.0,5451.0,6873.0,	1271566719263	11863.0,6322.0,9697.0,	0.256645	0.508025	0.372916	0.495678	6815.33	9549.67	7268.67	9294	1.4012	1.27864	Ribonucleoprotein PTB-binding 1 OS=Homo sapiens GN=RAVER1 PE=1 SV=1
A0A087WZD5	TCEAL6	252833944372	3283.0,2977.0,4336.0,	304138354254	2837.0,3634.0,4453.0,	0.689046	0.804692	0.869161	0.903058	3431.33	3710	3532	3641.33	1.08121	1.03096	Transcription elongation factor A protein-like 6 OS=Homo sapiens GN=TCEAL6 PE=1 SV=1
A0A087WZD8	GTF3C2	92918761781	1206.0,1645.0,1766.0,	147011821123	1371.0,1120.0,1175.0,	0.470887	0.662357	0.195056	0.329251	1528.67	1258.33	1539	1222	0.823157	0.794022	General transcription factor 3C polypeptide 2 OS=Homo sapiens GN=GTF3C2 PE=1 SV=1
A0A087WZE9	HMGN3	5.06093e+17	657251.0,340936.0,260089.0,	7.87113e+17	734426.0,573239.0,555264.0,	0.0702355	0.369724	0.234188	0.363874	385635	640776	419425	620976	1.66161	1.48054	High mobility group nucleosome-binding domain-containing protein 3 OS=Homo sapiens GN=HMGN3 PE=1 SV=1
A0A087WZF1	LPP	1.3959e+20	1812808.0,1830639.0,2070404.0,	2.03962e+20	1903078.0,1865376.0,1994559.0,	0.67042	0.794147	0.869939	0.903705	1.85659e+06	1971008	1904617	1.921e+06	1.06163	1.0086	Lipoma-preferred partner OS=Homo sapiens GN=LPP PE=1 SV=1
A0A087WZG4		113001693911414	14675.0,14861.0,11321.0,	802242495035	7485.0,4027.0,5271.0,	0.0360243	0.328219	0.00663319	0.0755148	13217.7	5768.67	13619	5594.33	0.436436	0.410774	Uncharacterized protein (Fragment) OS=Homo sapiens PE=4 SV=2
A0A087WZK0	DHPS	1.72129e+20	2235400.0,2135012.0,2158505.0,	2.5234e+20	2354485.0,2293608.0,2568212.0,	0.228326	0.48717	0.0970954	0.215114	2110297	2465519	2.17631e+06	2405435	1.16833	1.10528	Deoxyhypusine synthase OS=Homo sapiens GN=DHPS PE=1 SV=1
A0A087WZL0	PHLDB1	288582972927902	37477.0,26081.0,27676.0,	317292853324122	29605.0,27042.0,25252.0,	0.783559	0.866504	0.481657	0.589826	28829.7	28128	30411.3	27299.7	0.975662	0.897681	Pleckstrin homology-like domain family B member 1 (Fragment) OS=Homo sapiens GN=PHLDB1 PE=1 SV=1
A0A087WZM2	RNASET2	1.68491e+20	2188146.0,1564182.0,1685404.0,	2.31825e+20	2163077.0,2166181.0,2478400.0,	1.4740362121918864E-4	0.0678584	0.124007	0.24859	1.7223e+06	2323727	1.81258e+06	2.26922e+06	1.3492	1.25193	Ribonuclease T2 OS=Homo sapiens GN=RNASET2 PE=1 SV=1
A0A087WZN1	IDH3B	5.59843e+20	7270554.0,6795666.0,6653330.0,	1.08436e+23	1.0117774E7,9772690.0,1.1740247E7,	0.012014	0.260681	0.0193606	0.104187	6.6839e+06	1.0789694E7	6.90652e+06	1.0543570333333334E7	1.61428	1.52661	Isocitrate dehydrogenase [NAD] subunit, mitochondrial OS=Homo sapiens GN=IDH3B PE=1 SV=1
A0A087WZP7	SBF2	125921554312117	16352.0,13636.0,12019.0,	116481344912680	10868.0,12746.0,13274.0,	0.540201	0.713205	0.322099	0.446918	13417.3	12592.3	14002.3	12296	0.938512	0.878139	Myotubularin-related protein 13 OS=Homo sapiens GN=SBF2 PE=1 SV=1
A0A087WZQ7	NAPB	7.80182e+17	1013202.0,733184.0,713755.0,	6.25386e+17	583522.0,559891.0,516383.0,	0.0166574	0.278799	0.10477	0.224694	778481	569795	820047	553265	0.731931	0.674675	Beta-soluble NSF attachment protein OS=Homo sapiens GN=NAPB PE=1 SV=1
A0A087WZT3	BOLA2	7.509e+19	975176.0,1007052.0,1256814.0,	1.05174e+20	981337.0,1051639.0,1201257.0,	0.790511	0.872044	0.989148	0.992636	1.05527e+06	1.10292e+06	1.07968e+06	1.07808e+06	1.04516	0.998515	BolA-like protein 2 OS=Homo sapiens GN=BOLA2 PE=1 SV=2
A0A087WZU5	TSPAN6	350763158031320	45552.0,27706.0,31066.0,	425223685940558	39675.0,34934.0,42460.0,	0.0272904	0.308604	0.530161	0.630234	32658.7	39979.7	34774.7	39023	1.22417	1.12217	Tetraspanin-6 OS=Homo sapiens GN=TSPAN6 PE=1 SV=1
A0A087WZX0	BCL9L	681487915983062	88499.0,69446.0,82388.0,	522655266353203	48764.0,49910.0,55695.0,	0.0323042	0.315975	0.0246735	0.112819	76789.7	52710.3	80111	51456.3	0.686425	0.642313	B-cell CLL/lymphoma 9-like protein OS=Homo sapiens GN=BCL9L PE=1 SV=1
A0A087WZZ5	SF3B2	3.55741e+20	4619909.0,5514573.0,6222506.0,	6.88114e+20	6420530.0,5971827.0,5879070.0,	0.436644	0.640261	0.301622	0.424871	5.37206e+06	6265920	5.45233e+06	6.09048e+06	1.16639	1.11704	Splicing factor 3B subunit 2 OS=Homo sapiens GN=SF3B2 PE=1 SV=1
A0A087X011	KIF3A	9.42802e+16	122438.0,150665.0,156088.0,	1.11222e+16	103775.0,108142.0,95336.0,	0.269421	0.515113	0.0469956	0.146346	141124	105464	143064	102418	0.747315	0.715889	Kinesin-like protein OS=Homo sapiens GN=KIF3A PE=1 SV=1
A0A087X020	SBDS	2.16915e+20	2817029.0,4132951.0,3949496.0,	2.87258e+20	2680292.0,2767848.0,2379032.0,	0.342509	0.572481	0.121418	0.246577	3.62053e+06	2.68847e+06	3.63316e+06	2.60906e+06	0.742562	0.718124	Ribosome maturation protein SBDS OS=Homo sapiens GN=SBDS PE=1 SV=1
A0A087X055	RREB1	774773436308	10060.0,6441.0,6256.0,	543144893930	5066.0,4253.0,4113.0,	0.0147926	0.267848	0.121819	0.246833	7132.67	4616.67	7585.67	4477.33	0.647257	0.590236	Ras-responsive element-binding protein 1 OS=Homo sapiens GN=RREB1 PE=1 SV=1
A0A087X097	CDH23	1.92985e+17	250623.0,307890.0,303471.0,	3.26646e+17	304780.0,318837.0,323443.0,	0.47868	0.668548	0.259465	0.383799	283290	324004	287328	315687	1.14372	1.0987	Cadherin-23 OS=Homo sapiens GN=CDH23 PE=1 SV=1
A0A087X0D5	CTSH	3.30444e+20	4291397.0,3773846.0,3825857.0,	6.57806e+20	6137748.0,6046428.0,7454761.0,	0.0018086	0.17684	0.019863	0.104362	3.82098e+06	6692825	3963700	6.54631e+06	1.7516	1.65157	Pro-cathepsin H OS=Homo sapiens GN=CTSH PE=1 SV=1
A0A087X0G7	IKBKG	1.63228e+17	211978.0,258351.0,285726.0,	2.12168e+17	197963.0,211005.0,240070.0,	0.590122	0.743884	0.241325	0.369314	248586	221374	252018	216346	0.890535	0.858453	NF-kappa-B essential modulator OS=Homo sapiens GN=IKBKG PE=1 SV=1
A0A087X0H8	TSC22D1	8939911150886808	116100.0,97830.0,86105.0,	553976093663906	51688.0,57753.0,66902.0,	0.0348116	0.328219	0.0250109	0.113207	95905	60079.7	100012	58781	0.62645	0.587741	TSC22 domain family protein 1 OS=Homo sapiens GN=TSC22D1 PE=1 SV=1
A0A087X0K1	CAB39	2.35105e+17	305325.0,332167.0,289896.0,	2.32953e+17	217358.0,159360.0,132511.0,	0.0775077	0.376222	0.0164922	0.100672	301990	175891	309129	169743	0.582439	0.5491	Calcium-binding protein 39 OS=Homo sapiens GN=CAB39 PE=1 SV=1
A0A087X0K9	TJP1	9.97219e+19	1295053.0,1258176.0,1349229.0,	1.24457e+20	1161256.0,1153346.0,1098874.0,	0.576011	0.734828	0.00953703	0.0835912	1263846	1.17038e+06	1.30082e+06	1.13783e+06	0.926047	0.874699	Tight junction protein ZO-1 OS=Homo sapiens GN=TJP1 PE=1 SV=1
A0A087X0M4	SLC4A1AP	1.85944e+17	241477.0,279086.0,331753.0,	2.52801e+17	235875.0,221668.0,228578.0,	0.445308	0.644702	0.165738	0.297281	279504	235010	284105	228707	0.84081	0.805008	Kanadaptin OS=Homo sapiens GN=SLC4A1AP PE=1 SV=1
A0A087X0Q9	SELO	140653202933377	18265.0,28099.0,33106.0,	238422209317851	22245.0,20938.0,18688.0,	0.493659	0.680589	0.309253	0.433266	26490.3	21262	26490	20623.7	0.802632	0.778545	Selenoprotein O OS=Homo sapiens GN=SELO PE=1 SV=1
A0A087X0R0	KDM6A	483897353368164	62840.0,64513.0,67612.0,	448783866139310	41873.0,36640.0,41152.0,	0.0910843	0.395056	3.541908245100115E-4	0.0491461	63362	40949.7	64988.3	39888.3	0.646281	0.613777	Lysine-specific demethylase 6A OS=Homo sapiens GN=KDM6A PE=1 SV=1
A0A087X0R6	SNX12	534989057885802	69476.0,79467.0,85108.0,	806286854570471	75229.0,64964.0,73775.0,	0.802526	0.87989	0.30373	0.427222	76626	73214.7	78017	71322.7	0.955481	0.914194	Sorting nexin-12 OS=Homo sapiens GN=SNX12 PE=1 SV=1
A0A087X0S7	LRRC41	155553728732205	20200.0,32713.0,31944.0,	469075295081	4376.0,7135.0,5319.0,	0.0725412	0.36979	0.0265957	0.11428	28349	5766.67	28285.7	5610	0.203417	0.198334	Leucine-rich repeat-containing protein 41 OS=Homo sapiens GN=LRRC41 PE=1 SV=1
A0A087X0V4	ZBTB8OS	3.90704e+17	507395.0,522144.0,494642.0,	5.44133e+17	507709.0,479009.0,565966.0,	0.614306	0.758035	0.751817	0.813817	494840	530050	508060	517561	1.07115	1.0187	Protein archease (Fragment) OS=Homo sapiens GN=ZBTB8OS PE=1 SV=1
A0A087X0W7	ACOT2	2.33499e+20	3032389.0,2997225.0,2959936.0,	5.61391e+20	5238127.0,5206134.0,5770952.0,	0.0130471	0.261143	0.00525538	0.0701761	2.91177e+06	5539785	2.99652e+06	5405071	1.90255	1.80378	Acyl-coenzyme A thioesterase 2, mitochondrial OS=Homo sapiens GN=ACOT2 PE=1 SV=1
A0A087X0W8	RELA	2.74382e+17	356329.0,531137.0,649499.0,	4.37506e+17	408218.0,439264.0,396453.0,	0.553162	0.718296	0.369953	0.492581	511524	426558	512322	414645	0.833897	0.809345	Transcription factor p65 OS=Homo sapiens GN=RELA PE=1 SV=1
A0A087X0W9	OTUD6B	106312125121192	13806.0,18644.0,21020.0,	204691966821215	19098.0,18640.0,22210.0,	0.517017	0.695615	0.433968	0.549893	17691.3	20450.7	17823.3	19982.7	1.15597	1.12115	OTU domain containing 6B, isoform CRA_b OS=Homo sapiens GN=OTUD6B PE=1 SV=1
A0A087X0X3	HNRNPM	9.66544e+22	1.2552258E7,1.8339706E7,1.8600493E7,	2.12465e+23	1.9824309E7,2.0140005E7,1.7009971E7,	0.47395	0.665927	0.342457	0.466872	1.6440411333333334E7	1.9581433333333332E7	1.6497485666666666E7	1.8991428333333332E7	1.19105	1.15117	Heterogeneous nuclear ribonucleoprotein M OS=Homo sapiens GN=HNRNPM PE=1 SV=1
A0A087X111	GAGE13	2.09359e+20	2718885.0,1928281.0,2551087.0,	2.55428e+20	2383283.0,2450308.0,2841069.0,	0.140375	0.412418	0.606996	0.693124	2287791	2617811	2.39942e+06	2558220	1.14425	1.06618	G antigen 13 OS=Homo sapiens GN=GAGE13 PE=4 SV=1
A0A087X117	NOMO1	1.74694e+20	2268708.0,2073601.0,1646422.0,	1.78366e+20	1664261.0,1685624.0,1489909.0,	0.373158	0.597064	0.163065	0.294097	1923432	1.66178e+06	1.99624e+06	1.61326e+06	0.863967	0.80815	Nodal modulator 1 OS=Homo sapiens GN=NOMO1 PE=1 SV=1
A0A087X140	CBWD1	2.11128e+17	274186.0,272896.0,240766.0,	3.49209e+17	325833.0,287614.0,265550.0,	0.308184	0.546617	0.229903	0.360244	254969	302109	262616	292999	1.18489	1.11569	COBW domain-containing protein 1 OS=Homo sapiens GN=CBWD1 PE=1 SV=1
A0A087X148	WWC1	183334782925	2380.0,3051.0,2901.0,	236322742880	2204.0,2155.0,3015.0,	0.680062	0.79912	0.411718	0.532042	2745.33	2505.67	2777.33	2458	0.9127	0.885022	Protein KIBRA OS=Homo sapiens GN=WWC1 PE=1 SV=1
A0A087X151	ZMYM2	471681745015	6124.0,7171.0,4974.0,	534124894076	4983.0,2359.0,4267.0,	0.226451	0.484854	0.0952922	0.212426	5968.33	3968.67	6089.67	3869.67	0.664954	0.635448	Zinc finger MYM-type protein 2 (Fragment) OS=Homo sapiens GN=ZMYM2 PE=1 SV=1
A0A087X170	TRPV3	130851208012514	16993.0,10598.0,12412.0,	130571316812151	12183.0,12480.0,12720.0,	0.621146	0.762686	0.691713	0.764212	12559.7	12792	13334.3	12461	1.0185	0.934505	Transient receptor potential cation channel subfamily V member 3 OS=Homo sapiens GN=TRPV3 PE=3 SV=1
A0A087X1A8	ATXN3	268384295036509	34853.0,37681.0,36213.0,	302793061318365	28251.0,29014.0,19225.0,	0.21978	0.480628	0.0676247	0.177848	35432.3	26419	36249	25496.7	0.745618	0.703376	Ataxin-3 OS=Homo sapiens GN=ATXN3 PE=1 SV=1
A0A087X1B1	IKBKG	1.63228e+17	211978.0,258351.0,285726.0,	2.12168e+17	197963.0,211005.0,240070.0,	0.590122	0.743884	0.241325	0.369314	248586	221374	252018	216346	0.890535	0.858453	NF-kappa-B essential modulator OS=Homo sapiens GN=IKBKG PE=1 SV=1
A0A087X1B2	USP39	4.13396e+17	536865.0,572987.0,535616.0,	6.57849e+17	613811.0,594985.0,398834.0,	0.866834	0.920557	0.872407	0.905141	535491	555531	548489	535877	1.03742	0.977005	U4/U6.U5 tri-snRNP-associated protein 2 OS=Homo sapiens GN=USP39 PE=1 SV=1
A0A087X1E4	ARFIP2	1.05385e+17	136859.0,153435.0,138442.0,	1.91013e+17	178226.0,154056.0,162489.0,	0.282802	0.52368	0.0724719	0.182375	139948	169591	142912	164924	1.21181	1.15402	Arfaptin-2 OS=Homo sapiens GN=ARFIP2 PE=1 SV=1
A0A087X1F5	SYNJ2BP-COX16	901889595865862	117124.0,84187.0,65329.0,	717036436852106	66903.0,61005.0,54549.0,	0.135326	0.410801	0.200153	0.333849	84002.7	62725.7	88880	60819	0.74671	0.684282	Protein SYNJ2BP-COX16 (Fragment) OS=Homo sapiens GN=SYNJ2BP-COX16 PE=4 SV=5
A0A087X1F8	DCAF13	3.48531e+16	45262.0,99412.0,140027.0,	4.57511e+16	42688.0,105012.0,166590.0,	0.857105	0.915438	0.838226	0.886064	96444	105226	94900.3	104763	1.09105	1.10393	DDB1- and CUL4-associated factor 13 (Fragment) OS=Homo sapiens GN=DCAF13 PE=1 SV=1
A0A087X1G7	SEP15	1.20057e+17	155914.0,152969.0,144548.0,	1.2382e+16	115532.0,148850.0,83700.0,	0.393259	0.613167	0.199752	0.333702	146713	120275	151144	116027	0.819796	0.767663	15 kDa selenoprotein OS=Homo sapiens GN=SEP15 PE=1 SV=1
A0A087X1H5	ACAP2	443084976948648	57540.0,43663.0,48253.0,	430243436630074	40142.0,32570.0,31483.0,	0.0737581	0.371304	0.044566	0.144387	47575	35821.3	49818.7	34731.7	0.752944	0.697162	Arf-GAP with coiled-coil, ANK repeat and PH domain-containing protein 2 OS=Homo sapiens GN=ACAP2 PE=1 SV=1
A0A087X1M6	FNDC3A	139371953010019	18099.0,17134.0,9937.0,	9634125836857	8988.0,11925.0,7177.0,	0.224836	0.482148	0.144624	0.274722	14495.3	9691.33	15056.7	9363.33	0.668583	0.621873	Fibronectin type-III domain-containing protein 3A OS=Homo sapiens GN=FNDC3A PE=1 SV=1
A0A087X1N2	CEBPZ	1.21795e+17	158172.0,124587.0,114004.0,	9908410427387276	92451.0,98826.0,91369.0,	0.047305	0.349211	0.0996368	0.217856	126245	96878	132254	94215.3	0.767381	0.71238	CCAAT/enhancer-binding protein zeta OS=Homo sapiens GN=CEBPZ PE=1 SV=1
A0A087X1N3	RPP40	7.15126e+19	928715.0,1339318.0,1401181.0,	1.46989e+20	1371496.0,1430012.0,1639150.0,	0.362459	0.587052	0.222673	0.353782	1218097	1514808	1.22307e+06	1.48022e+06	1.24359	1.21025	Ribonuclease P 40kDa subunit, isoform CRA_c OS=Homo sapiens GN=RPP40 PE=1 SV=1
A0A087X1N8	SERPINB6	7.66651e+22	9956328.0,1.0053465E7,1.0361124E7,	1.05973e+23	9887978.0,9569988.0,1.0678957E7,	0.735613	0.837696	0.841036	0.888551	9.85702e+06	1.0298409E7	1.0123639E7	1.0045641E7	1.04478	0.992295	Serpin B6 OS=Homo sapiens GN=SERPINB6 PE=1 SV=1
A0A087X1P5	COPS7B	167821682445	2179.0,1902.0,2425.0,	113218571676	1056.0,1760.0,1754.0,	0.158076	0.423345	0.0923022	0.208227	2097	1555	2168.67	1523.33	0.741536	0.702429	COP9 signalosome complex subunit 7b OS=Homo sapiens GN=COPS7B PE=1 SV=1
A0A087X1R1	SMTN	85301259110323	11076.0,11044.0,10238.0,	189421529819857	17673.0,14497.0,20786.0,	0.0151724	0.267848	0.0603282	0.167492	10481.3	18032.3	10786	17652	1.72042	1.63657	Smoothelin OS=Homo sapiens GN=SMTN PE=1 SV=1
A0A087X1S4	VCX	2.09284e+17	271791.0,168696.0,189857.0,	2.73596e+17	255281.0,245043.0,304890.0,	0.00438562	0.196274	0.201661	0.334139	197657	274458	210115	268405	1.38856	1.27742	Variable charge X-linked protein 1 OS=Homo sapiens GN=VCX PE=4 SV=1
A0A087X1V3	TRIM24	73301383810177	9519.0,12140.0,10094.0,	866665185615	8085.0,6177.0,5878.0,	0.195009	0.459338	0.0220528	0.108026	10448.3	6933	10584.3	6713.33	0.663551	0.634271	Transcription intermediary factor 1-alpha OS=Homo sapiens GN=TRIM24 PE=1 SV=1
A0A087X1Z3	PSME2	1.1681e+18	1516979.0,846313.0,845579.0,	9.11397e+17	850390.0,567729.0,639125.0,	0.105481	0.397601	0.221987	0.3532	995067	706969	1.06962e+06	685748	0.710474	0.641111	Proteasome activator complex subunit 2 OS=Homo sapiens GN=PSME2 PE=1 SV=1
A0A087X208	AGRN	189561882988	2460.0,5429.0,2963.0,	300529492977	2803.0,2794.0,3116.0,	0.635376	0.77131	0.518998	0.620765	3690.33	2977	3617.33	2904.33	0.806702	0.802893	Agrin OS=Homo sapiens GN=AGRN PE=1 SV=1
A0A087X239	RSBN1L	134181837419265	17425.0,16120.0,19109.0,	112801243513816	10524.0,11785.0,14463.0,	0.117277	0.399962	0.0248196	0.113207	17019	12510.3	17551.3	12257.3	0.73508	0.69837	Round spermatid basic protein 1-like protein OS=Homo sapiens GN=RSBN1L PE=1 SV=1
A0A087X240	EFNA5	1.04414e+17	135599.0,169574.0,150917.0,	1.05789e+17	98707.0,116566.0,122673.0,	0.30869	0.546961	0.0360962	0.130817	149948	115319	152030	112649	0.76906	0.740963	Ephrin-A5 OS=Homo sapiens GN=EFNA5 PE=1 SV=1
A0A087X256	KIAA1033	161735941730	2099.0,3153.0,1716.0,	248523701538	2318.0,2246.0,1610.0,	0.813783	0.887978	0.622976	0.70564	2313.67	2131	2322.67	2058	0.921049	0.886051	WASH complex subunit 7 OS=Homo sapiens GN=KIAA1033 PE=1 SV=1
A0A087X295	WDR6	5.19909e+17	675190.0,805506.0,835891.0,	5.9673e+17	556785.0,534383.0,454746.0,	0.193529	0.457886	0.0169157	0.101381	760245	531646	772196	515305	0.699309	0.667324	WD repeat-containing protein 6 OS=Homo sapiens GN=WDR6 PE=1 SV=1
A0A087X2B0	ZNF79	165121581473	2144.0,1893.0,1461.0,	452526203436	4222.0,2483.0,3597.0,	0.071039	0.36979	0.0725562	0.18247	1760.67	3527	1832.67	3434	2.00322	1.87377	Zinc finger protein 79 OS=Homo sapiens GN=ZNF79 PE=1 SV=1
A0A087X2D0	SRSF3	2.3887e+20	3102149.0,4919231.0,5238409.0,	5.06176e+20	4722939.0,4966478.0,4582858.0,	0.696712	0.810791	0.664168	0.740768	4.42559e+06	4.89316e+06	4.41993e+06	4757425	1.10565	1.07636	Serine/arginine-rich-splicing factor 3 OS=Homo sapiens GN=SRSF3 PE=1 SV=1
A0A087X2D5	MRPL45	1.01449e+20	1317494.0,1535206.0,1546245.0,	1.94696e+20	1816635.0,1844529.0,1734286.0,	0.196277	0.461266	0.0311933	0.122294	1.44106e+06	1.84991e+06	1466315	1.79848e+06	1.28371	1.22653	39S ribosomal protein L45, mitochondrial OS=Homo sapiens GN=MRPL45 PE=1 SV=1
A0A087X2H1	HECTD1	228644578937106	29690.0,40171.0,36804.0,	634058005277	5914.0,5496.0,5523.0,	0.0475606	0.349211	0.0103898	0.0864138	35253	5805.67	35555	5644.33	0.164686	0.158749	E3 ubiquitin-protein ligase HECTD1 OS=Homo sapiens GN=HECTD1 PE=1 SV=1
A0A087X2I1	PSMC6	5.8168e+20	7554144.0,8626727.0,8429269.0,	7.32091e+20	6830869.0,6539600.0,6576948.0,	0.413388	0.627529	0.0343538	0.127479	8049180	6.83439e+06	8203380	6649139	0.849079	0.810537	26S protease regulatory subunit 10B OS=Homo sapiens GN=PSMC6 PE=1 SV=1
A0A088AWL3	NCOR1	258274890244449	33540.0,42903.0,44088.0,	434243380737444	40517.0,32040.0,39199.0,	0.85783	0.915913	0.531083	0.63031	39726	38225	40177	37252	0.962216	0.927197	Nuclear receptor corepressor 1 OS=Homo sapiens GN=NCOR1 PE=1 SV=1
A0A088AWN2	WDR20	215542894525445	27991.0,25394.0,25239.0,	219701844620845	20499.0,17482.0,21822.0,	0.134513	0.410801	0.0200017	0.104362	25314.7	20420.3	26208	19934.3	0.80666	0.76062	WD repeat-containing protein 20 OS=Homo sapiens GN=WDR20 PE=1 SV=1
A0A088AWN8	NARF	263723733532864	34248.0,32755.0,32598.0,	349883209921873	32646.0,30422.0,22898.0,	0.645842	0.779191	0.261326	0.385271	32190.3	29653.3	33200.3	28655.3	0.921188	0.863104	Nuclear prelamin A recognition factor OS=Homo sapiens GN=NARF PE=1 SV=1
A0A088AWP5	PRUNE2	4.20776e+20	5464499.0,4843676.0,5017527.0,	5.39058e+20	5029721.0,4890653.0,5619414.0,	0.43106	0.636181	0.818124	0.869304	4929027	5306153	5.10857e+06	5.17993e+06	1.07651	1.01397	Protein prune homolog 2 OS=Homo sapiens GN=PRUNE2 PE=1 SV=1
A0A096LNZ9	ISG15	3.63659e+20	4722755.0,5082266.0,4586228.0,	2.95077e+20	2753256.0,2637439.0,1559885.0,	0.0470825	0.349211	0.0134153	0.0927789	4.68432e+06	2.40785e+06	4797083	2316860	0.514023	0.482973	Ubiquitin-like protein ISG15 (Fragment) OS=Homo sapiens GN=ISG15 PE=1 SV=5
A0A096LP25	AAK1	3.87471e+17	503189.0,480238.0,487890.0,	4.98754e+17	465363.0,437821.0,477007.0,	0.949076	0.972725	0.103001	0.222249	475578	472118	490439	460064	0.992725	0.938065	AP2-associated protein kinase 1 (Fragment) OS=Homo sapiens GN=AAK1 PE=1 SV=1
A0A096LP39	TRIM39-RPP21	109362424821548	14201.0,21273.0,21373.0,	141241518516789	13177.0,14391.0,17575.0,	0.476406	0.666648	0.242657	0.369569	18910.7	15366	18949	15047.7	0.812557	0.794114	E3 ubiquitin-protein ligase TRIM39 OS=Homo sapiens GN=TRIM39-RPP21 PE=1 SV=1
A0A096LP69	CD99	2.63133e+17	341724.0,202273.0,191522.0,	2.87696e+17	268437.0,286664.0,291954.0,	0.0827553	0.382747	0.523577	0.624514	228923	289678	245173	282352	1.26539	1.15164	CD99 antigen OS=Homo sapiens GN=CD99 PE=1 SV=1
A0A096LPC5	FAM21C	1.35715e+20	1762486.0,1710400.0,1924528.0,	1.70914e+20	1594730.0,1655993.0,1860163.0,	0.983614	0.993097	0.408255	0.528151	1.74896e+06	1744410	1799138	1.70363e+06	0.997397	0.946914	WASH complex subunit FAM21C OS=Homo sapiens GN=FAM21C PE=1 SV=1
A0A096LPI6		5.87898e+21	7634881.0,8778030.0,8794983.0,	1.40081e+23	1.3070451E7,1.4136283E7,1.552211E7,	0.0302494	0.313132	0.00498819	0.0701761	8.2503e+06	1.4583370666666666E7	8.40263e+06	1.4242948E7	1.76762	1.69506	Uncharacterized protein (Fragment) OS=Homo sapiens PE=4 SV=2
A0A096LPJ4	ISG15	3.63659e+20	4722755.0,5082266.0,4586228.0,	2.95077e+20	2753256.0,2637439.0,1559885.0,	0.0470825	0.349211	0.0134153	0.0927789	4.68432e+06	2.40785e+06	4797083	2316860	0.514023	0.482973	Ubiquitin-like protein ISG15 OS=Homo sapiens GN=ISG15 PE=1 SV=1
A0A0A0MQR2	RTFDC1	265613632438652	34493.0,31867.0,38339.0,	226412231920575	21125.0,21152.0,21539.0,	0.0794166	0.381085	0.0180811	0.102751	33845.7	21845	34899.7	21272	0.64543	0.609519	Protein RTF2 homolog OS=Homo sapiens GN=RTFDC1 PE=1 SV=1
A0A0A0MQR4	CIC	1.278e+17	165970.0,104039.0,133913.0,	1.18401e+16	110474.0,98063.0,101252.0,	0.0635434	0.360692	0.217907	0.349363	127131	106196	134641	103263	0.83533	0.766953	Protein capicua homolog OS=Homo sapiens GN=CIC PE=1 SV=1
A0A0A0MQR5	MOK	4.6269e+17	600885.0,543761.0,632813.0,	5.88112e+17	548746.0,500873.0,410637.0,	0.429658	0.634964	0.104696	0.224659	573479	502942	592486	486752	0.877001	0.821541	MAPK/MAK/MRK overlapping kinase OS=Homo sapiens GN=MOK PE=3 SV=2
A0A0A0MQR7	POLR2E	2.55656e+17	332015.0,419285.0,379276.0,	2.85202e+17	266111.0,252631.0,210452.0,	0.192122	0.455851	0.0157027	0.0978427	371975	250927	376859	243065	0.674579	0.644976	DNA-directed RNA polymerases I, II, and III subunit RPABC1 OS=Homo sapiens GN=POLR2E PE=1 SV=1
A0A0A0MQR8	MARK3	2.94395e+17	382322.0,395956.0,409064.0,	3.21367e+17	299853.0,301127.0,217983.0,	0.163425	0.427006	0.0384348	0.135908	386037	282437	395781	272988	0.731632	0.689745	MAP/microtubule affinity-regulating kinase 3 OS=Homo sapiens GN=MARK3 PE=1 SV=1
A0A0A0MQS1	PYCRL	6.45451e+18	838225.0,895063.0,930602.0,	8.68732e+17	810575.0,841255.0,959275.0,	0.859372	0.916972	0.758893	0.819122	867949	890886	887963	870368	1.02643	0.980185	Pyrroline-5-carboxylate reductase OS=Homo sapiens GN=PYCRL PE=1 SV=1
A0A0A0MQS2	CLASRP	436586030057676	56697.0,52903.0,57209.0,	595836233158069	55594.0,59075.0,60792.0,	0.358077	0.583086	0.232234	0.361953	53878	59994.3	55603	58487	1.11352	1.05187	CLK4-associating serine/arginine-rich protein OS=Homo sapiens GN=CLASRP PE=1 SV=1
A0A0A0MQS6	CDH23	1.92985e+17	250623.0,307890.0,303471.0,	3.26646e+17	304780.0,318837.0,323443.0,	0.47868	0.668548	0.259465	0.383799	283290	324004	287328	315687	1.14372	1.0987	Cadherin-23 OS=Homo sapiens GN=CDH23 PE=1 SV=2
A0A0A0MQU0	WDR18	8.29637e+19	1077425.0,1489467.0,1362869.0,	2.00503e+20	1870815.0,1753062.0,2173292.0,	0.107902	0.397601	0.0235405	0.11052	1.30044e+06	1.97688e+06	1.30992e+06	1.93239e+06	1.52016	1.4752	WD repeat-containing protein 18 (Fragment) OS=Homo sapiens GN=WDR18 PE=1 SV=1
A0A0A0MQU1	INF2	201352547823947	26147.0,22350.0,23752.0,	394494139533176	36807.0,39232.0,34729.0,	0.0110818	0.258845	0.00185519	0.0552802	23186.7	38006.7	24083	36922.7	1.63916	1.53314	Inverted formin-2 (Fragment) OS=Homo sapiens GN=INF2 PE=1 SV=1
A0A0A0MQU3	UBE2D2	460518902177818	59804.0,78101.0,77187.0,	525116036442343	48994.0,57210.0,44327.0,	0.271646	0.515113	0.0472185	0.146346	70963.3	51739.3	71697.3	50177	0.7291	0.699845	Ubiquitin-conjugating enzyme E2 D2 OS=Homo sapiens GN=UBE2D2 PE=1 SV=1
A0A0A0MQU4	SCLY	2.4703e+17	320811.0,324940.0,358499.0,	3.72078e+17	347172.0,342284.0,397345.0,	0.377573	0.599219	0.273981	0.397697	326274	370925	334750	362267	1.13685	1.0822	Selenocysteine lyase OS=Homo sapiens GN=SCLY PE=1 SV=1
A0A0A0MQV8	GAPVD1	9401140329954	12208.0,12310.0,9873.0,	882777225774	8236.0,7318.0,6044.0,	0.111647	0.399146	0.0152919	0.0963505	11129	7441	11463.7	7199.33	0.668614	0.628013	GTPase-activating protein and VPS9 domain-containing protein 1 OS=Homo sapiens GN=GAPVD1 PE=1 SV=1
A0A0A0MQW0	MYEF2	1.61776e+17	210094.0,271636.0,283331.0,	3.05354e+17	284914.0,264865.0,244445.0,	0.71415	0.823053	0.728962	0.793568	252343	272770	255020	264741	1.08095	1.03812	Myelin expression factor 2 OS=Homo sapiens GN=MYEF2 PE=1 SV=1
A0A0A0MQX8	MBNL1	6.32365e+19	821233.0,999244.0,1070332.0,	1.18192e+20	1102799.0,1041940.0,1209057.0,	0.345864	0.573829	0.167996	0.299198	950124	1.14539e+06	963603	1117932	1.20552	1.16016	Muscleblind-like protein 1 OS=Homo sapiens GN=MBNL1 PE=1 SV=1
A0A0A0MQZ6	NSA2	1.60458e+17	208383.0,158363.0,140701.0,	1.45076e+17	135364.0,123158.0,123679.0,	0.101215	0.397601	0.171453	0.30318	160937	131054	169149	127400	0.814317	0.753184	Ribosome biogenesis protein NSA2 homolog OS=Homo sapiens GN=NSA2 PE=1 SV=1
A0A0A0MR39	MYEF2	1.61776e+17	210094.0,271636.0,283331.0,	3.05354e+17	284914.0,264865.0,244445.0,	0.71415	0.823053	0.728962	0.793568	252343	272770	255020	264741	1.08095	1.03812	Myelin expression factor 2 OS=Homo sapiens GN=MYEF2 PE=1 SV=1
A0A0A0MR47	ZNF274	191619122100	2488.0,1677.0,2083.0,	118617051556	1106.0,1615.0,1628.0,	0.0696631	0.369054	0.100909	0.219479	1976	1482.33	2082.67	1449.67	0.750169	0.696063	Neurotrophin receptor-interacting factor homolog OS=Homo sapiens GN=ZNF274 PE=1 SV=1
A0A0A0MR59	PUM2	556165656145198	72226.0,49622.0,44831.0,	344533158623375	32146.0,29936.0,24471.0,	0.0102469	0.258148	0.0782542	0.190318	52458.3	29804.7	55559.7	28851	0.568159	0.51928	Pumilio homolog 2 OS=Homo sapiens GN=PUM2 PE=1 SV=1
A0A0A0MR66	RBM10	1.10476e+20	1434720.0,1518341.0,1567108.0,	1.8719e+20	1746596.0,1681224.0,1699290.0,	0.26749	0.514206	0.019133	0.103935	1.47176e+06	1.75632e+06	1506723	1.70904e+06	1.19335	1.13427	RNA binding motif protein 10, isoform CRA_d OS=Homo sapiens GN=RBM10 PE=1 SV=1
A0A0A0MR69	CCDC88C	256957606940	3335.0,5053.0,6883.0,	317027715040	2956.0,2625.0,5275.0,	0.404426	0.623051	0.329979	0.454822	5089.67	3660.33	5090.33	3618.67	0.71917	0.71089	Protein Daple OS=Homo sapiens GN=CCDC88C PE=1 SV=1
A0A0A0MR88	FAM21C	1.35715e+20	1762486.0,1710400.0,1924528.0,	1.70914e+20	1594730.0,1655993.0,1860163.0,	0.983614	0.993097	0.408255	0.528151	1.74896e+06	1744410	1799138	1.70363e+06	0.997397	0.946914	WASH complex subunit FAM21C OS=Homo sapiens GN=FAM21C PE=1 SV=1
A0A0A0MRA9	RGS6	8.72561e+16	113317.0,130447.0,135751.0,	8443110371949334	78779.0,98302.0,51647.0,	0.143196	0.414174	0.0462552	0.145486	124266	79161.3	126505	76242.7	0.637033	0.602685	Regulator of G-protein-signaling 6 OS=Homo sapiens GN=RGS6 PE=1 SV=1
A0A0A0MRC4	GPSM1	100341510916171	13030.0,13255.0,16040.0,	792790569173	7396.0,8583.0,9603.0,	0.110766	0.398728	0.0122026	0.0904636	13771.3	8718.67	14108.3	8527.33	0.633103	0.604418	G-protein-signaling modulator 1 (Fragment) OS=Homo sapiens GN=GPSM1 PE=1 SV=1
A0A0A0MRE3	SYNE2	7.15555e+17	929275.0,488339.0,235076.0,	6.57151e+17	613163.0,174484.0,282322.0,	0.547844	0.715731	0.473966	0.582425	503053	370309	550897	356656	0.736124	0.647411	Nesprin-2 OS=Homo sapiens GN=SYNE2 PE=1 SV=1
A0A0A0MRE9	AKAP9	1.00143e+17	130053.0,132588.0,103964.0,	1103588976596895	102970.0,85075.0,101438.0,	0.352264	0.579035	0.0881993	0.202998	118694	99006	122202	96494.3	0.834128	0.789632	A-kinase anchor protein 9 OS=Homo sapiens GN=AKAP9 PE=1 SV=1
A0A0A0MRF6	AKAP9	1.00143e+17	130053.0,132588.0,103964.0,	1103588976596895	102970.0,85075.0,101438.0,	0.352264	0.579035	0.0881993	0.202998	118694	99006	122202	96494.3	0.834128	0.789632	A-kinase anchor protein 9 OS=Homo sapiens GN=AKAP9 PE=1 SV=1
A0A0A0MRG2	APP	1.7184e+17	223164.0,280121.0,272053.0,	3.0258e+17	282326.0,280623.0,313992.0,	0.415895	0.627904	0.194166	0.328176	255131	299532	258446	292314	1.17403	1.13104	Amyloid beta A4 protein OS=Homo sapiens GN=APP PE=1 SV=1
A0A0A0MRG8	BAK1	731767542152402	95032.0,66170.0,51978.0,	460234272038711	42941.0,40488.0,40526.0,	0.0690876	0.369054	0.142823	0.272409	66999.7	42484.7	71060	41318.3	0.634103	0.581457	Bcl-2 homologous antagonist/killer OS=Homo sapiens GN=BAK1 PE=1 SV=1
A0A0A0MRI2	SNX6	3.37709e+17	438573.0,465844.0,417414.0,	4.12209e+17	384615.0,253590.0,239862.0,	0.183528	0.447096	0.0743399	0.185199	429832	302964	440610	292689	0.704842	0.664281	Sorting nexin 6, isoform CRA_b OS=Homo sapiens GN=SNX6 PE=1 SV=1
A0A0A0MRJ6	PCMT1	3.89693e+20	5060856.0,5458265.0,5315160.0,	3.81267e+20	3557463.0,3852171.0,2335206.0,	0.116199	0.399472	0.0416347	0.140051	5.15892e+06	3369237	5.27809e+06	3248280	0.65309	0.615427	Protein-L-isoaspartate O-methyltransferase OS=Homo sapiens GN=PCMT1 PE=1 SV=1
A0A0A0MRJ7	F5	6.2994e+17	818083.0,666455.0,626473.0,	1.12755e+20	1052068.0,1065279.0,1159035.0,	0.00809566	0.228737	0.00867526	0.0814414	673719	1.11955e+06	703670	1.09213e+06	1.66174	1.55204	Coagulation factor V OS=Homo sapiens GN=F5 PE=1 SV=1
A0A0A0MRJ8	ARHGAP30	0	0.0,0.0,0.0,	174510631388	1628.0,1007.0,1453.0,	0.0192571	0.29088	0.0179126	0.102751	0	1398.67	0	1362.67	Infinity	Infinity	Rho GTPase-activating protein 30 OS=Homo sapiens GN=ARHGAP30 PE=1 SV=1
A0A0A0MRJ9	ARHGAP30	0	0.0,0.0,0.0,	174510631388	1628.0,1007.0,1453.0,	0.0192571	0.29088	0.0179126	0.102751	0	1398.67	0	1362.67	Infinity	Infinity	Rho GTPase-activating protein 30 OS=Homo sapiens GN=ARHGAP30 PE=1 SV=1
A0A0A0MRK1	GPATCH4	496425389255613	64467.0,47280.0,55162.0,	476715262035010	44479.0,49870.0,36651.0,	0.265402	0.512829	0.133728	0.260339	53049	45100.3	55636.3	43666.7	0.850164	0.784859	G patch domain-containing protein 4 OS=Homo sapiens GN=GPATCH4 PE=1 SV=1
A0A0A0MRK6	MTX1	603248094054	7833.0,4219.0,4021.0,	378451082025	3530.0,4841.0,2119.0,	0.29075	0.53178	0.284869	0.407928	4965	3639	5357.67	3496.67	0.732931	0.652647	Metaxin 1, isoform CRA_b OS=Homo sapiens GN=MTX1 PE=1 SV=1
A0A0A0MRL6	ABLIM1	9.99482e+16	129799.0,133913.0,131300.0,	1.46205e+17	136417.0,124611.0,136398.0,	0.674395	0.796671	0.860372	0.898713	128318	135991	131671	132475	1.05979	1.00611	Actin-binding LIM protein 1 OS=Homo sapiens GN=ABLIM1 PE=1 SV=1
A0A0A0MRL7	CASP7	150242500818467	19511.0,21940.0,18317.0,	158671322812167	14804.0,12537.0,12737.0,	0.179389	0.441575	0.00979235	0.0842186	19499.7	13754	19922.7	13359.3	0.705345	0.670559	Caspase-7 OS=Homo sapiens GN=CASP7 PE=1 SV=1
A0A0A0MRL8	PDE4DIP	266124753203	3455.0,2171.0,3177.0,	291423421148	2718.0,2219.0,1201.0,	0.344622	0.573501	0.209584	0.341522	2779.67	2134.67	2934.33	2046	0.767958	0.697262	Myomegalin OS=Homo sapiens GN=PDE4DIP PE=1 SV=1
A0A0A0MRL9	PDE4DIP	266124753203	3455.0,2171.0,3177.0,	291423421148	2718.0,2219.0,1201.0,	0.344622	0.573501	0.209584	0.341522	2779.67	2134.67	2934.33	2046	0.767958	0.697262	Myomegalin OS=Homo sapiens GN=PDE4DIP PE=1 SV=1
A0A0A0MRM0	PDE4DIP	266124753203	3455.0,2171.0,3177.0,	291423421148	2718.0,2219.0,1201.0,	0.344622	0.573501	0.209584	0.341522	2779.67	2134.67	2934.33	2046	0.767958	0.697262	Myomegalin OS=Homo sapiens GN=PDE4DIP PE=1 SV=1
A0A0A0MRM1	PDE4DIP	266124753203	3455.0,2171.0,3177.0,	291423421148	2718.0,2219.0,1201.0,	0.344622	0.573501	0.209584	0.341522	2779.67	2134.67	2934.33	2046	0.767958	0.697262	Myomegalin OS=Homo sapiens GN=PDE4DIP PE=1 SV=1
A0A0A0MRM8	MYO6	5.50308e+22	7146702.0,1.2644924E7,1.3084218E7,	9.36594e+21	8738998.0,1.041546E7,6215008.0,	0.523479	0.700153	0.341629	0.466036	1.1035562E7	8763989	1.0958614666666666E7	8.45649e+06	0.794159	0.771675	Unconventional myosin-VI OS=Homo sapiens GN=MYO6 PE=1 SV=1
A0A0A0MRM9	NOLC1	6.45343e+20	8380923.0,5203513.0,4744775.0,	7.12474e+20	6647822.0,6972401.0,7933711.0,	0.0719756	0.36979	0.45176	0.563565	5722635	7353227	6109737	7.18464e+06	1.28494	1.17593	Nucleolar and coiled-body phosphoprotein 1 (Fragment) OS=Homo sapiens GN=NOLC1 PE=1 SV=1
A0A0A0MRR5	UPRT	6075410998487860	78900.0,96493.0,87149.0,	648545786243221	60513.0,54840.0,45248.0,	0.149559	0.416339	0.00767859	0.0788052	86199.3	55312.3	87514	53533.7	0.641679	0.611715	Uncharacterized protein OS=Homo sapiens GN=UPRT PE=1 SV=1
A0A0A0MRR7	SNRPC	2.23738e+17	290560.0,267833.0,273327.0,	3.33959e+17	311602.0,290218.0,325402.0,	0.167215	0.431632	0.0698494	0.180087	268191	317000	277240	309074	1.18199	1.11482	U1 small nuclear ribonucleoprotein C OS=Homo sapiens GN=SNRPC PE=1 SV=1
A0A0A0MRT2	WAC	402053816121	5220.0,4720.0,6071.0,	402339403277	3753.0,3734.0,3430.0,	0.13359	0.410801	0.0422213	0.140766	5174	3746.67	5337	3639	0.724133	0.681844	WW domain-containing adapter protein with coiled-coil OS=Homo sapiens GN=WAC PE=1 SV=1
A0A0A0MRT6	ABI1	1.30184e+17	169065.0,160010.0,149958.0,	1.71809e+17	160306.0,152103.0,163044.0,	0.653693	0.784445	0.863576	0.899497	154583	162679	159678	158484	1.05238	0.992527	Abl interactor 1 OS=Homo sapiens GN=ABI1 PE=1 SV=1
A0A0A0MRU4	CBWD3	2.11128e+17	274186.0,272896.0,240766.0,	3.49209e+17	325833.0,287614.0,265550.0,	0.308184	0.546617	0.229903	0.360244	254969	302109	262616	292999	1.18489	1.11569	COBW domain-containing protein 3 OS=Homo sapiens GN=CBWD3 PE=4 SV=1
A0A0A0MRV0	RRBP1	1.96887e+23	2.5569234E7,2.1325261E7,2.3890905E7,	3.30824e+23	3.0867907E7,3.1407051E7,3.2706411E7,	0.0127708	0.260681	0.011906	0.0898646	2.2693688666666668E7	3.2487138666666668E7	2.3595133333333332E7	3.1660456333333332E7	1.43155	1.34182	Ribosome-binding protein 1 OS=Homo sapiens GN=RRBP1 PE=1 SV=1
A0A0A0MRV8	DCTN3	1.89817e+17	246510.0,378353.0,321167.0,	4.02984e+17	376009.0,335419.0,330836.0,	0.612706	0.756658	0.497926	0.602894	314951	357634	315343	347421	1.13552	1.10172	Dynactin subunit 3 (Fragment) OS=Homo sapiens GN=DCTN3 PE=1 SV=5
A0A0A0MRW6	NOL6	1.79149e+17	232656.0,164850.0,184941.0,	1.21045e+16	112941.0,105414.0,102978.0,	0.0030992	0.191652	0.046704	0.14611	184499	110212	194149	107111	0.597358	0.551695	Nucleolar protein 6 OS=Homo sapiens GN=NOL6 PE=1 SV=1
A0A0A0MRZ6	LYST	194663396834185	25280.0,29801.0,33908.0,	266553418923348	24870.0,32403.0,24443.0,	0.855662	0.915252	0.536601	0.634922	29206.3	28064	29663	27238.7	0.960887	0.918271	Lysosomal-trafficking regulator OS=Homo sapiens GN=LYST PE=1 SV=1
A0A0A0MS24	PPP1R12B	6.28971e+16	81682.0,99160.0,118221.0,	1045717765557548	97571.0,73599.0,60246.0,	0.460135	0.655506	0.211791	0.343889	98369	79924.7	99687.7	77138.7	0.812499	0.773804	Protein phosphatase 1 regulatory subunit OS=Homo sapiens GN=PPP1R12B PE=1 SV=1
A0A0A0MS38	ATXN3	268384295036509	34853.0,37681.0,36213.0,	302793061318365	28251.0,29014.0,19225.0,	0.21978	0.480628	0.0676247	0.177848	35432.3	26419	36249	25496.7	0.745618	0.703376	Ataxin-3 OS=Homo sapiens GN=ATXN3 PE=1 SV=1
A0A0A0MS41	SFXN3	2.37655e+17	308637.0,285703.0,248283.0,	4.17651e+17	389693.0,375449.0,406520.0,	0.0324681	0.316517	0.0117586	0.0895982	271203	400699	280874	390554	1.47749	1.39049	Sideroflexin OS=Homo sapiens GN=SFXN3 PE=1 SV=1
A0A0A0MS45	COG4	7310139179689	9493.0,12210.0,9610.0,	731832625800	6828.0,3091.0,6072.0,	0.113385	0.399472	0.0265904	0.11428	10305.3	5460	10437.7	5330.33	0.529823	0.510682	Conserved oligomeric Golgi complex subunit 4 OS=Homo sapiens GN=COG4 PE=1 SV=1
A0A0A0MS51	GSN	7.74975e+19	1006437.0,1040098.0,1062952.0,	1.51958e+20	1417858.0,1394449.0,1554389.0,	0.057165	0.353398	0.00846539	0.0802034	1.0107e+06	1.49188e+06	1.0365e+06	1.45557e+06	1.47608	1.40431	Gelsolin OS=Homo sapiens GN=GSN PE=1 SV=1
A0A0A0MS52	CAMK2G	163772813520752	21268.0,24684.0,20584.0,	17473148559507	16303.0,14079.0,9952.0,	0.142752	0.414174	0.0225798	0.109149	21754.7	13945	22178.7	13444.7	0.641012	0.606198	Calcium/calmodulin-dependent protein kinase (CaM kinase) II gamma, isoform CRA_a OS=Homo sapiens GN=CAMK2G PE=1 SV=1
A0A0A0MS69	PDE1C	487162796016	6325.0,5508.0,5967.0,	876665037885	8179.0,6163.0,8254.0,	0.074199	0.372243	0.13347	0.260093	5722	7718	5933.33	7532	1.34883	1.26944	Phosphodiesterase OS=Homo sapiens GN=PDE1C PE=1 SV=1
A0A0A0MS87	NDRG2	3.30247e+17	428882.0,457306.0,411217.0,	3.80273e+17	354818.0,381479.0,295056.0,	0.377585	0.599219	0.0538356	0.15717	422018	354871	432468	343784	0.840891	0.794935	Protein NDRG2 OS=Homo sapiens GN=NDRG2 PE=1 SV=1
A0A0A0MS99	ABCC1	1.87092e+17	242971.0,202440.0,145338.0,	1.26647e+17	118166.0,177692.0,123614.0,	0.249844	0.501998	0.179583	0.31207	188120	144070	196916	139824	0.765843	0.710068	Multidrug resistance-associated protein 1 OS=Homo sapiens GN=ABCC1 PE=1 SV=1
A0A0A0MSA0	LAMA3	318115058543654	41311.0,44379.0,43300.0,	362073494425488	33783.0,33119.0,26682.0,	0.21646	0.478566	0.0228829	0.109149	42016.7	32213	42996.7	31194.7	0.766672	0.725514	Laminin subunit alpha-3 OS=Homo sapiens GN=LAMA3 PE=1 SV=1
A0A0A0MSE2	HADH	9.73621e+22	1.264418E7,1.2528477E7,1.2336348E7,	2.31059e+23	2.1559277E7,2.0943473E7,2.3952916E7,	0.0119544	0.260681	0.00844433	0.0802034	1.2151044E7	2.2694438333333332E7	1.2503001666666666E7	2.2151888666666668E7	1.86769	1.77173	Hydroxyacyl-coenzyme A dehydrogenase, mitochondrial OS=Homo sapiens GN=HADH PE=1 SV=1
A0A0A0MSE9	PLEKHB2	520748743581312	67627.0,76710.0,80654.0,	468664182244250	43729.0,39637.0,46325.0,	0.112757	0.399472	0.00545969	0.0701761	73607	44312.7	74997	43230.3	0.602017	0.576428	Pleckstrin homology domain-containing family B member 2 OS=Homo sapiens GN=PLEKHB2 PE=1 SV=1
A0A0A0MSF9	GPATCH11	236153528430890	30668.0,30956.0,30640.0,	324052542233361	30235.0,24094.0,34925.0,	0.917849	0.953984	0.779396	0.836378	29929.7	30396	30754.7	29751.3	1.01558	0.967376	G patch domain-containing protein 11 OS=Homo sapiens GN=GPATCH11 PE=1 SV=1
A0A0A0MSH6	LDAH	8342612623990756	108343.0,110755.0,90022.0,	1111779684765257	103735.0,91789.0,68317.0,	0.65786	0.785327	0.29829	0.421245	100140	91093.7	103040	87947	0.90966	0.853523	Lipid droplet-associated hydrolase OS=Homo sapiens GN=LDAH PE=1 SV=1
A0A0A0MSI3	PTER	186953066928899	24278.0,26907.0,28665.0,	317473215038271	29622.0,30470.0,40065.0,	0.155334	0.420654	0.170568	0.302311	26087.7	34056	26616.7	33385.7	1.30544	1.25431	Phosphotriesterase-related protein OS=Homo sapiens GN=PTER PE=1 SV=1
A0A0A0MSI4	PLEKHB2	520748743581312	67627.0,76710.0,80654.0,	468664182244250	43729.0,39637.0,46325.0,	0.112757	0.399472	0.00545969	0.0701761	73607	44312.7	74997	43230.3	0.602017	0.576428	Pleckstrin homology domain-containing family B member 2 OS=Homo sapiens GN=PLEKHB2 PE=1 SV=1
A0A0A0MSK4	GPSM1	100341510916171	13030.0,13255.0,16040.0,	792790569173	7396.0,8583.0,9603.0,	0.110766	0.398728	0.0122026	0.0904636	13771.3	8718.67	14108.3	8527.33	0.633103	0.604418	G-protein-signaling modulator 1 OS=Homo sapiens GN=GPSM1 PE=1 SV=1
A0A0A0MSK5	TOR1AIP1	3.80769e+17	494493.0,327067.0,304759.0,	3.756e+17	350456.0,351688.0,346941.0,	0.844891	0.909925	0.709139	0.778379	353604	359359	375440	349695	1.01627	0.931428	Torsin-1A-interacting protein 1 OS=Homo sapiens GN=TOR1AIP1 PE=1 SV=1
A0A0A0MSK8	ASPH	309933143195	4024.0,2907.0,3169.0,	233529981419	2178.0,2841.0,1485.0,	0.170927	0.435048	0.0825964	0.195335	3202.67	2250.67	3366.67	2168	0.702748	0.64396	Aspartyl/asparaginyl beta-hydroxylase OS=Homo sapiens GN=ASPH PE=1 SV=1
A0A0A0MSN0	SPC24	405626561553055	52677.0,57567.0,52626.0,	459113865153816	42837.0,36632.0,56340.0,	0.466298	0.658107	0.257617	0.382292	53077.3	46126	54290	45269.7	0.869034	0.833849	Kinetochore protein Spc24 OS=Homo sapiens GN=SPC24 PE=1 SV=1
A0A0A0MSN7	PRMT3	7.98681e+19	1037228.0,1146228.0,1312907.0,	1.03768e+20	968217.0,951808.0,1070866.0,	0.554261	0.719016	0.158362	0.290052	1.14292e+06	1.02161e+06	1.16545e+06	996964	0.893858	0.855429	Protein arginine N-methyltransferase 3 OS=Homo sapiens GN=PRMT3 PE=1 SV=1
A0A0A0MST9	MARK3	2.94395e+17	382322.0,395956.0,409064.0,	3.21367e+17	299853.0,301127.0,217983.0,	0.163425	0.427006	0.0384348	0.135908	386037	282437	395781	272988	0.731632	0.689745	MAP/microtubule affinity-regulating kinase 3 OS=Homo sapiens GN=MARK3 PE=1 SV=1
A0A0A0MSU2	ELMSAN1	5635984212040	7318.0,8634.0,11942.0,	945672546005	8823.0,6875.0,6286.0,	0.506386	0.688815	0.296194	0.419758	9172.33	7571.67	9298	7328	0.82549	0.788126	ELM2 and SANT domain-containing protein 1 (Fragment) OS=Homo sapiens GN=ELMSAN1 PE=1 SV=5
A0A0A0MSW4	PITPNB	8.18819e+19	1063382.0,1138501.0,1086983.0,	5.82679e+17	543674.0,533531.0,296716.0,	0.0295659	0.313132	0.0111253	0.0879333	1.07078e+06	476345	1.09629e+06	457974	0.44486	0.417749	Phosphatidylinositol transfer protein beta isoform OS=Homo sapiens GN=PITPNB PE=1 SV=1
A0A0A0MSY7	TK2	9.22252e+16	119769.0,140128.0,138179.0,	1.88242e+17	175641.0,179118.0,171365.0,	0.115272	0.399472	0.0144752	0.0952956	130418	180307	132692	175375	1.38254	1.32167	Thymidine kinase 2, mitochondrial OS=Homo sapiens GN=TK2 PE=1 SV=1
A0A0A0MSZ9	CSTF1	1.25008e+17	162345.0,183144.0,162713.0,	1.79629e+17	167605.0,143217.0,149311.0,	0.781095	0.86481	0.186254	0.319241	165932	157787	169401	153378	0.950912	0.905414	Cleavage stimulation factor subunit 1 (Fragment) OS=Homo sapiens GN=CSTF1 PE=1 SV=1
A0A0A0MT01	GSN	7.74975e+19	1006437.0,1040098.0,1062952.0,	1.51958e+20	1417858.0,1394449.0,1554389.0,	0.057165	0.353398	0.00846539	0.0802034	1.0107e+06	1.49188e+06	1.0365e+06	1.45557e+06	1.47608	1.40431	Gelsolin OS=Homo sapiens GN=GSN PE=1 SV=1
A0A0A0MT09	PPP1R8	4.86698e+17	632061.0,700569.0,742354.0,	5.74233e+17	535791.0,510266.0,563293.0,	0.317034	0.552284	0.0245553	0.112735	677873	550226	691661	536450	0.811695	0.775596	Nuclear inhibitor of protein phosphatase 1 (Fragment) OS=Homo sapiens GN=PPP1R8 PE=1 SV=1
A0A0A0MT11	CAMK2G	163772813520752	21268.0,24684.0,20584.0,	17473148559507	16303.0,14079.0,9952.0,	0.142752	0.414174	0.0225798	0.109149	21754.7	13945	22178.7	13444.7	0.641012	0.606198	Calcium/calmodulin-dependent protein kinase type II subunit gamma OS=Homo sapiens GN=CAMK2G PE=1 SV=1
A0A0A0MT23	MARK3	2.94395e+17	382322.0,395956.0,409064.0,	3.21367e+17	299853.0,301127.0,217983.0,	0.163425	0.427006	0.0384348	0.135908	386037	282437	395781	272988	0.731632	0.689745	MAP/microtubule affinity-regulating kinase 3 OS=Homo sapiens GN=MARK3 PE=1 SV=1
A0A0A0MT30	AKR1C1	344587243767925	44749.0,63551.0,67375.0,	633007766473703	59062.0,73607.0,77159.0,	0.38664	0.606004	0.274216	0.397741	58273.3	71555.7	58558.3	69942.7	1.22793	1.19441	Aldo-keto reductase family 1 member C1 OS=Homo sapiens GN=AKR1C1 PE=1 SV=1
A0A0A0MT32	LIPA	7.72196e+18	1002832.0,1058974.0,991823.0,	8.55412e+17	798149.0,883304.0,653066.0,	0.297154	0.537121	0.0596355	0.166523	993043	803736	1.01788e+06	778173	0.809366	0.764506	Lysosomal acid lipase/cholesteryl ester hydrolase OS=Homo sapiens GN=LIPA PE=1 SV=1
A0A0A0MT35	FAM213B	3.37853e+17	438761.0,465235.0,369808.0,	2.24773e+17	209727.0,206610.0,148689.0,	0.0487291	0.349211	0.00361584	0.0675028	413650	194933	424601	188342	0.47125	0.443574	Prostamide/prostaglandin F synthase OS=Homo sapiens GN=FAM213B PE=1 SV=1
A0A0A0MT50	VCX3B	2.09284e+17	271791.0,168696.0,189857.0,	2.73596e+17	255281.0,245043.0,304890.0,	0.00438562	0.196274	0.201661	0.334139	197657	274458	210115	268405	1.38856	1.27742	Variable charge X-linked protein 3B OS=Homo sapiens GN=VCX3B PE=4 SV=1
A0A0A0MT60	FKBP15	8325211664980100	108115.0,102339.0,79452.0,	736686691560953	68735.0,63418.0,63809.0,	0.145252	0.414174	0.0650402	0.174049	93333.7	67178.7	96635.3	65320.7	0.719769	0.67595	FK506-binding protein 15 (Fragment) OS=Homo sapiens GN=FKBP15 PE=1 SV=1
A0A0A0MT83	IVD	1.7626e+23	2.2890496E7,2.3222358E7,2.3404611E7,	3.74707e+23	3.496254E7,3.5178711E7,4.2535529E7,	0.0147234	0.267848	0.0282775	0.117206	2.2563440333333332E7	3.8405956666666664E7	2.3172488333333332E7	3.7558926666666664E7	1.70213	1.62084	Isovaleryl-CoA dehydrogenase, mitochondrial OS=Homo sapiens GN=IVD PE=1 SV=1
A0A0A0MTB0	SERINC5	370407151451458	48103.0,62742.0,51042.0,	387185528843372	36126.0,52400.0,45406.0,	0.548261	0.715731	0.224976	0.35558	53337.3	45792.7	53962.3	44644	0.858548	0.827318	Serine incorporator 5 OS=Homo sapiens GN=SERINC5 PE=1 SV=1
A0A0A0MTB7	CLCN3	55671343410709	7229.0,11786.0,10622.0,	7694109938547	7179.0,10418.0,8947.0,	0.76598	0.856299	0.571605	0.663358	9903.33	9078	9879	8848	0.916661	0.895637	Chloride channel protein OS=Homo sapiens GN=CLCN3 PE=1 SV=1
A0A0A0MTB8	WDR36	1.20298e+17	156227.0,150688.0,126943.0,	1.37359e+17	128164.0,127860.0,130090.0,	0.677452	0.798989	0.217834	0.349363	140011	132176	144619	128705	0.944042	0.889955	WD repeat-containing protein 36 OS=Homo sapiens GN=WDR36 PE=1 SV=1
A0A0A0MTC1	RNF213	335654920452440	43588.0,43168.0,52015.0,	419623609637414	39151.0,34209.0,39167.0,	0.377773	0.599219	0.0733157	0.18347	45069.7	38490.7	46257	37509	0.854026	0.810883	E3 ubiquitin-protein ligase RNF213 OS=Homo sapiens GN=RNF213 PE=1 SV=1
A0A0A0MTC5	STAU2	4.41204e+17	572977.0,602658.0,582260.0,	4.1865e+17	390621.0,345239.0,320854.0,	0.0822874	0.382747	0.00283299	0.0627549	571710	363134	585965	352238	0.635172	0.601125	Double-stranded RNA-binding protein Staufen homolog 2 OS=Homo sapiens GN=STAU2 PE=1 SV=1
A0A0A0MTD1	STAU2	4.41204e+17	572977.0,602658.0,582260.0,	4.1865e+17	390621.0,345239.0,320854.0,	0.0822874	0.382747	0.00283299	0.0627549	571710	363134	585965	352238	0.635172	0.601125	Double-stranded RNA-binding protein Staufen homolog 2 OS=Homo sapiens GN=STAU2 PE=1 SV=1
A0A0A0MTG1	VARS2	2.16662e+17	281368.0,471727.0,470205.0,	4.33874e+17	404829.0,397976.0,280972.0,	0.771249	0.859078	0.57391	0.663998	409460	374057	407767	361259	0.913537	0.885945	Valine--tRNA ligase, mitochondrial OS=Homo sapiens GN=VARS2 PE=1 SV=1
A0A0A0MTG4	TMF1	5.8512e+17	759874.0,690297.0,793025.0,	7.16274e+17	668321.0,715583.0,734443.0,	0.995261	0.997664	0.322862	0.447178	723809	724281	747732	706116	1.00065	0.944343	TATA element modulatory factor OS=Homo sapiens GN=TMF1 PE=1 SV=1
A0A0A0MTH3	ILK	556737878148586	72301.0,69118.0,48193.0,	690904216937303	64465.0,39966.0,39052.0,	0.441197	0.643331	0.243903	0.369917	61013.3	49520.7	63204	47827.7	0.811637	0.756719	Integrin-linked protein kinase OS=Homo sapiens GN=ILK PE=1 SV=1
A0A0A0MTH9	BTAF1	293984044423643	38178.0,35482.0,23450.0,	291771240814084	27223.0,11759.0,14742.0,	0.158044	0.423345	0.0920498	0.208003	31161.7	18556.3	32370	17908	0.595486	0.553228	TATA-binding protein-associated factor 172 OS=Homo sapiens GN=BTAF1 PE=1 SV=1
A0A0A0MTI5	DBI	1.64918e+23	2.141753E7,1.9151057E7,1.946238E7,	2.58781e+23	2.4145918E7,2.3197969E7,2.6381328E7,	0.0549823	0.349211	0.0207377	0.105445	1.9313723333333332E7	2.5184591E7	2.0010322333333332E7	2.4575071666666668E7	1.30397	1.22812	Acyl-CoA-binding protein OS=Homo sapiens GN=DBI PE=1 SV=1
A0A0A0MTI6	ELOVL5	9.47461e+18	1230446.0,1017277.0,685236.0,	7.18526e+17	670428.0,628085.0,405856.0,	0.118729	0.401107	0.105697	0.226349	932593	589632	977653	568123	0.63225	0.581109	Elongation of very long chain fatty acids protein OS=Homo sapiens GN=ELOVL5 PE=1 SV=1
A0A0A0MTJ9	NCEH1	14456139538353	18773.0,12241.0,8285.0,	17380117348898	16216.0,11121.0,9315.0,	0.902072	0.942708	0.824336	0.875107	12254	12670.7	13099.7	12217.3	1.034	0.932645	Neutral cholesterol ester hydrolase 1 OS=Homo sapiens GN=NCEH1 PE=1 SV=1
A0A0A0MTK0	CCDC91	121691460415510	15803.0,12812.0,15384.0,	181721704015130	16955.0,16150.0,15839.0,	0.11552	0.399472	0.213222	0.345185	14094.3	16780.7	14666.3	16314.7	1.1906	1.11239	Coiled-coil domain-containing protein 91 OS=Homo sapiens GN=CCDC91 PE=1 SV=1
A0A0A0MTN0	CUL2	6.963e+18	904265.0,1072145.0,948891.0,	6.59046e+17	614926.0,477654.0,420612.0,	0.0840444	0.384791	0.00375634	0.0675028	958322	521599	975100	504397	0.544284	0.517277	Cullin-2 OS=Homo sapiens GN=CUL2 PE=1 SV=1
A0A0A0MTP0	CCDC91	121691460415510	15803.0,12812.0,15384.0,	181721704015130	16955.0,16150.0,15839.0,	0.11552	0.399472	0.213222	0.345185	14094.3	16780.7	14666.3	16314.7	1.1906	1.11239	Coiled-coil domain-containing protein 91 OS=Homo sapiens GN=CCDC91 PE=1 SV=1
A0A0A0MTR4	DPH1	174622642327923	22677.0,23182.0,27697.0,	168381520513018	15710.0,14410.0,13628.0,	0.0998342	0.397601	0.0153455	0.0964951	23936	15020.3	24518.7	14582.7	0.627521	0.594758	Diphthamide biosynthesis protein 1 (Fragment) OS=Homo sapiens GN=DPH1 PE=1 SV=1
A0A0A0MTR7	RNF213	335654920452440	43588.0,43168.0,52015.0,	419623609637414	39151.0,34209.0,39167.0,	0.377773	0.599219	0.0733157	0.18347	45069.7	38490.7	46257	37509	0.854026	0.810883	E3 ubiquitin-protein ligase RNF213 OS=Homo sapiens GN=RNF213 PE=1 SV=1
A0A0A0MTS2	GPI	5.52226e+23	7.1716437E7,6.9342309E7,7.0030059E7,	8.03076e+23	7.4932142E7,7.1090204E7,8.741053E7,	0.241092	0.496612	0.268455	0.392761	6.828666533333333E7	7.9603272E7	7.0362935E7	7.781095866666667E7	1.16572	1.10585	Glucose-6-phosphate isomerase (Fragment) OS=Homo sapiens GN=GPI PE=1 SV=1
A0A0A0MTT1	GPX4	3.49625e+17	454047.0,630434.0,681303.0,	8.33474e+17	777682.0,785477.0,797155.0,	0.195976	0.461038	0.10152	0.220153	585018	807893	588595	786771	1.38097	1.33669	Glutathione peroxidase (Fragment) OS=Homo sapiens GN=GPX4 PE=1 SV=1
A0A0A6YY96	IREB2	1.24324e+17	161455.0,161454.0,152633.0,	837737954449585	78164.0,75389.0,51909.0,	0.0212878	0.293997	0.00429632	0.0688772	154076	70967.3	158514	68487.3	0.4606	0.432059	Iron-responsive element-binding protein 2 OS=Homo sapiens GN=IREB2 PE=1 SV=1
A0A0A6YYA0	TMED7-TICAM2	1.19302e+20	1549342.0,1341593.0,1001729.0,	1.27313e+19	1187912.0,1008534.0,776393.0,	0.372147	0.596355	0.204156	0.33653	1.24402e+06	1.02629e+06	1.29755e+06	990946	0.824974	0.763703	Protein TMED7-TICAM2 OS=Homo sapiens GN=TMED7-TICAM2 PE=3 SV=1
A0A0A6YYB9	TVP23C-CDRT4	146841539913137	19069.0,13510.0,13030.0,	1137595406388	10613.0,9041.0,6687.0,	0.0499789	0.349211	0.0592026	0.166226	14406.7	9101	15203	8780.33	0.631721	0.57754	Golgi apparatus membrane protein TVP23 homolog OS=Homo sapiens GN=TVP23C-CDRT4 PE=1 SV=1
A0A0A6YYC0	RPS6KA4	236066233247	3064.0,5810.0,3220.0,	195212451468	1821.0,1179.0,1536.0,	0.188983	0.4531	0.0998267	0.217856	4076.67	1555	4031.33	1512	0.381439	0.375062	Ribosomal protein S6 kinase alpha-4 (Fragment) OS=Homo sapiens GN=RPS6KA4 PE=1 SV=4
A0A0A6YYC7	ZFP91-CNTF	493028538787497	64026.0,74913.0,86789.0,	838677606685180	78252.0,72092.0,89175.0,	0.603763	0.754478	0.609331	0.695074	74062	81704.3	75242.7	79839.7	1.10319	1.0611	HCG2042749, isoform CRA_d OS=Homo sapiens GN=ZFP91-CNTF PE=4 SV=1
A0A0A6YYD6	PPP2R2D	265102507526447	34428.0,21999.0,26233.0,	370833151739570	34600.0,29871.0,41425.0,	0.0471833	0.349211	0.193583	0.327854	26010.7	36056.7	27553.3	35298.7	1.38623	1.2811	Serine/threonine-protein phosphatase 2A 55 kDa regulatory subunit B delta isoform OS=Homo sapiens GN=PPP2R2D PE=1 SV=1
A0A0A6YYH9	CBWD5	2.11128e+17	274186.0,272896.0,240766.0,	3.49209e+17	325833.0,287614.0,265550.0,	0.308184	0.546617	0.229903	0.360244	254969	302109	262616	292999	1.18489	1.11569	COBW domain-containing protein 5 OS=Homo sapiens GN=CBWD5 PE=4 SV=1
A0A0A6YYI3	PPAN-P2RY11	1.67227e+17	217169.0,212643.0,176970.0,	1.59455e+17	148777.0,156258.0,131599.0,	0.179503	0.441575	0.027363	0.115604	196008	150012	202261	145545	0.765338	0.71959	Protein PPAN-P2RY11 OS=Homo sapiens GN=PPAN-P2RY11 PE=4 SV=1
A0A0A6YYJ5	MACF1	3.35341e+17	435500.0,341180.0,390281.0,	4.31356e+17	402483.0,390074.0,460673.0,	0.0806068	0.382747	0.457902	0.569643	372560	427653	388987	417743	1.14788	1.07393	Microtubule-actin cross-linking factor 1, isoforms 1/2/3/5 OS=Homo sapiens GN=MACF1 PE=1 SV=1
A0A0A6YYL4	CORO7-PAM16	282373834634827	36670.0,33642.0,34545.0,	291163353221678	27167.0,31780.0,22694.0,	0.280794	0.522321	0.0855689	0.198865	33803.3	28108.7	34952.3	27213.7	0.831535	0.778594	Coronin OS=Homo sapiens GN=CORO7-PAM16 PE=3 SV=1
A0A0A6YYL6	RPL17-C18orf32	6.74737e+20	8762662.0,8016486.0,7806437.0,	4.30129e+20	4013377.0,3856234.0,4259893.0,	0.0305684	0.313132	0.00172935	0.0552802	7.91821e+06	4.14636e+06	8195195	4043168	0.523649	0.493358	Protein RPL17-C18orf32 OS=Homo sapiens GN=RPL17-C18orf32 PE=3 SV=1
A0A0B4J1R5	KIR3DL3	652119728387295	84688.0,85350.0,86589.0,	450205103844475	42006.0,48372.0,46560.0,	0.0554597	0.349211	0.00110456	0.0532668	83263	46844.3	85542.3	45646	0.562607	0.533607	Killer cell immunoglobulin-like receptor 3DL3 OS=Homo sapiens GN=KIR3DL3 PE=4 SV=1
A0A0B4J1R7	BORCS7-ASMT	222143939533340	28848.0,34563.0,33070.0,	318813514941532	29747.0,33313.0,43479.0,	0.486771	0.674095	0.512503	0.614888	31649.7	36187.3	32160.3	35513	1.14337	1.10425	Protein BORCS7-ASMT OS=Homo sapiens GN=BORCS7-ASMT PE=4 SV=1
A0A0B4J1S4	SEP15	1.20057e+17	155914.0,152969.0,144548.0,	1.2382e+16	115532.0,148850.0,83700.0,	0.393259	0.613167	0.199752	0.333702	146713	120275	151144	116027	0.819796	0.767663	15 kDa selenoprotein OS=Homo sapiens GN=SEP15 PE=1 SV=1
A0A0B4J1V8	PPAN-P2RY11	1.67227e+17	217169.0,212643.0,176970.0,	1.59455e+17	148777.0,156258.0,131599.0,	0.179503	0.441575	0.027363	0.115604	196008	150012	202261	145545	0.765338	0.71959	HCG2039996 OS=Homo sapiens GN=PPAN-P2RY11 PE=3 SV=1
A0A0B4J1Z1	SRSF7	1.40177e+20	1820446.0,1947862.0,2042386.0,	2.34584e+20	2188817.0,1950688.0,1944172.0,	0.547325	0.715731	0.429232	0.545136	1893662	2.08703e+06	1936898	2.02789e+06	1.10211	1.04698	Serine/arginine-rich-splicing factor 7 OS=Homo sapiens GN=SRSF7 PE=1 SV=1
A0A0B4J1Z5	GTF2A2	6.30202e+18	818430.0,958124.0,812433.0,	8.66595e+17	808588.0,692824.0,736135.0,	0.620879	0.762686	0.122801	0.247831	847109	766918	862996	745849	0.905335	0.864256	Transcription initiation factor IIA subunit 2 OS=Homo sapiens GN=GTF2A2 PE=1 SV=1
A0A0B4J203		2.24797e+17	291935.0,331484.0,354815.0,	4.80561e+17	448390.0,459903.0,547111.0,	0.0580226	0.355602	0.0185634	0.103427	320113	496138	326078	485135	1.54988	1.48779	Uncharacterized protein OS=Homo sapiens PE=3 SV=1
A0A0B4J206	MARCH6	480546482828	6240.0,4077.0,2805.0,	214713581265	2003.0,1287.0,1324.0,	0.0420356	0.346591	0.0987081	0.217022	4093.67	1590	4374	1538	0.388405	0.351623	E3 ubiquitin-protein ligase MARCH6 OS=Homo sapiens GN=MARCH6 PE=1 SV=1
A0A0B4J207	PRPS1L1	1.19451e+20	1551284.0,1456324.0,1427253.0,	2.02088e+20	1885603.0,1746680.0,1977131.0,	0.0534338	0.349211	0.0130364	0.0927645	1431109	1.91746e+06	1478287	1.8698e+06	1.33984	1.26485	Ribose-phosphate pyrophosphokinase 3 OS=Homo sapiens GN=PRPS1L1 PE=1 SV=1
A0A0B4J216	NADSYN1	7325411157398973	95131.0,97885.0,98171.0,	871788964290203	81342.0,84958.0,94431.0,	0.669481	0.79392	0.113951	0.237956	94600	89007.7	97062.3	86910.3	0.940884	0.895407	Glutamine-dependent NAD(+) synthetase OS=Homo sapiens GN=NADSYN1 PE=1 SV=1
A0A0B4J220	C11orf98	1.29567e+20	1682650.0,1195244.0,1269710.0,	1.46821e+20	1369932.0,1371166.0,1492979.0,	0.0189106	0.28921	0.869328	0.903151	1.31269e+06	1447011	1.38253e+06	1411359	1.10232	1.02085	Chromosome 11 open reading frame 48, isoform CRA_c OS=Homo sapiens GN=C11orf98 PE=1 SV=1
A0A0B4J239	DAD1	1.21075e+17	157237.0,135461.0,102482.0,	1.06392e+16	99270.0,96665.0,77283.0,	0.159738	0.423345	0.109583	0.23203	126264	94068.3	131727	91072.7	0.745015	0.691376	Dolichyl-diphosphooligosaccharide--protein glycosyltransferase subunit DAD1 OS=Homo sapiens GN=DAD1 PE=1 SV=1
A0A0B4J259	LYZ	194622492621502	25274.0,21868.0,21328.0,	213742199025032	19943.0,20841.0,26206.0,	0.69335	0.807697	0.843326	0.890326	21963.3	22798.7	22823.3	22330	1.03803	0.978385	Lysozyme C OS=Homo sapiens GN=LYZ PE=1 SV=1
A0A0B4J269		9.21677e+25	1.19696337E8,1.10403426E8,1.17826845E8,	9.44363e+23	8.8115161E7,8.2548885E7,7.5385855E7,	0.0965892	0.397601	0.00237979	0.0612422	1.12264252E8	8.451417166666667E7	1.15975536E8	8.201663366666667E7	0.752815	0.707189	Uncharacterized protein OS=Homo sapiens PE=1 SV=1
A0A0B4J2A0		2.59004e+17	336359.0,333101.0,335499.0,	3.43527e+17	320529.0,324993.0,359962.0,	0.665238	0.790334	0.990091	0.993288	325638	343423	334986	335161	1.05462	1.00052	Uncharacterized protein OS=Homo sapiens PE=1 SV=1
A0A0B4J2A4	ACAA2	1.68339e+17	218612.0,218490.0,233377.0,	2.89403e+17	270025.0,265386.0,314475.0,	0.0938497	0.396693	0.0513054	0.154659	217555	289937	223493	283295	1.33271	1.26758	3-ketoacyl-CoA thiolase, mitochondrial OS=Homo sapiens GN=ACAA2 PE=1 SV=1
A0A0B4J2B4	RPS15	1.43368e+23	1.8618938E7,1.9309244E7,1.8250962E7,	1.30812e+23	1.2205585E7,1.1768353E7,1.3859306E7,	0.135971	0.410801	0.00372435	0.0675028	1.8248410666666668E7	1.2912146333333334E7	1.8726381333333332E7	1.2611081333333334E7	0.707576	0.673439	40S ribosomal protein S15 OS=Homo sapiens GN=RPS15 PE=1 SV=1
A0A0B4J2C2	DLGAP4	57461034411137	7462.0,9075.0,11046.0,	651655866372	6079.0,5294.0,6670.0,	0.222188	0.482148	0.076969	0.188727	9075.67	6158	9194.33	6014.33	0.678518	0.654135	Discs, large (Drosophila) homolog-associated protein 4, isoform CRA_b OS=Homo sapiens GN=DLGAP4 PE=1 SV=1
A0A0B4J2C3	TPT1	1.23515e+23	1.6040591E7,1.370868E7,1.4430181E7,	1.56882e+23	1.4638067E7,1.4961754E7,1.5806808E7,	0.294494	0.533756	0.633514	0.714732	1.4174818E7	1.5524355666666666E7	1.4726484E7	1.5135543E7	1.09521	1.02778	Translationally-controlled tumor protein OS=Homo sapiens GN=TPT1 PE=1 SV=1
A0A0B4J2D5	LOC102724023	5.69992e+20	7402341.0,8513157.0,8584926.0,	1.36672e+23	1.2752338E7,1.3863038E7,1.5268532E7,	0.0281472	0.312809	0.00570538	0.0708256	8.01939e+06	1.4292886333333334E7	8166808	1.3961302666666666E7	1.78229	1.70952	Protein LOC102724023 OS=Homo sapiens GN=LOC102724023 PE=1 SV=1
A0A0B4J2E5	LOC102724159	2.30532e+17	299386.0,329947.0,260568.0,	4.13394e+17	385723.0,376666.0,369438.0,	0.14366	0.414174	0.0502212	0.152335	289766	387901	296634	377276	1.33867	1.27186	Protein LOC102724159 OS=Homo sapiens GN=LOC102724159 PE=1 SV=1
A0A0B4J2F8	POLR2J3	508018853178881	65974.0,77672.0,78243.0,	353063475931448	32942.0,32943.0,32922.0,	0.0736097	0.371304	0.00936219	0.0830456	72737.7	33837.7	73963	32935.7	0.465201	0.445299	DNA-directed RNA polymerase II subunit RPB11-b2 OS=Homo sapiens GN=POLR2J3 PE=4 SV=1
A0A0B4J2G4	LRRC41	155553728732205	20200.0,32713.0,31944.0,	469075295081	4376.0,7135.0,5319.0,	0.0725412	0.36979	0.0265957	0.11428	28349	5766.67	28285.7	5610	0.203417	0.198334	Leucine-rich repeat-containing protein 41 OS=Homo sapiens GN=LRRC41 PE=1 SV=1
A0A0C4DFL7	CYP51A1	592267284441696	76915.0,63909.0,41359.0,	487724805827971	45507.0,45548.0,29282.0,	0.227275	0.485687	0.176264	0.308797	57922	41600.3	60727.7	40112.3	0.718213	0.660528	Lanosterol 14-alpha demethylase OS=Homo sapiens GN=CYP51A1 PE=1 SV=1
A0A0C4DFM0	GSTZ1	2.91786e+20	3789360.0,3811354.0,3647045.0,	5.3e+20	4945240.0,4924865.0,4845952.0,	0.0576246	0.354466	1.8665949083664207E-4	0.0393256	3.64628e+06	5.04171e+06	3749253	4.90535e+06	1.3827	1.30835	Glutathione transferase zeta 1 (Maleylacetoacetate isomerase), isoform CRA_c OS=Homo sapiens GN=GSTZ1 PE=1 SV=1
A0A0C4DFM1	TM9SF4	3.41454e+17	443437.0,410118.0,322761.0,	3.4356e+17	320562.0,289069.0,204517.0,	0.200127	0.464142	0.0731038	0.183254	378101	281306	392105	271383	0.743996	0.692117	Transmembrane 9 superfamily member 4 OS=Homo sapiens GN=TM9SF4 PE=1 SV=1
A0A0C4DFM2	ZNF574	80331251912511	10432.0,10983.0,12409.0,	117391240610618	10953.0,11758.0,11115.0,	0.748518	0.84587	0.99924	0.99924	11021	11587.7	11274.7	11275.3	1.05142	1.00006	HCG1643764, isoform CRA_b OS=Homo sapiens GN=ZNF574 PE=1 SV=1
A0A0C4DFM7	ZCCHC11	512088107078	6649.0,7729.0,7020.0,	634839136128	5923.0,3708.0,6415.0,	0.313605	0.549013	0.15421	0.285722	7002.67	5463	7132.67	5348.67	0.780131	0.749883	Terminal uridylyltransferase 4 OS=Homo sapiens GN=ZCCHC11 PE=1 SV=1
A0A0C4DFN5	TCTN3	243943273426624	31680.0,28719.0,26408.0,	191121793714624	17832.0,17000.0,15309.0,	0.0312284	0.313132	0.00619475	0.0722143	27917.3	17224.3	28935.7	16713.7	0.616976	0.577615	Chromosome 10 open reading frame 61 OS=Homo sapiens GN=TCTN3 PE=1 SV=1
A0A0C4DFQ0	PDE4DIP	266124753203	3455.0,2171.0,3177.0,	291423421148	2718.0,2219.0,1201.0,	0.344622	0.573501	0.209584	0.341522	2779.67	2134.67	2934.33	2046	0.767958	0.697262	Myomegalin OS=Homo sapiens GN=PDE4DIP PE=1 SV=1
A0A0C4DFQ1	MTX1	603248094054	7833.0,4219.0,4021.0,	378451082025	3530.0,4841.0,2119.0,	0.29075	0.53178	0.284869	0.407928	4965	3639	5357.67	3496.67	0.732931	0.652647	Metaxin-1 OS=Homo sapiens GN=MTX1 PE=1 SV=1
A0A0C4DFR6	SEC13	1.24991e+20	1623218.0,1975292.0,1821979.0,	2.13626e+20	1993252.0,2077286.0,2086700.0,	0.376672	0.599219	0.128375	0.254288	1779400	2107082	1.80683e+06	2.05241e+06	1.18415	1.13592	Protein SEC13 homolog OS=Homo sapiens GN=SEC13 PE=1 SV=1
A0A0C4DFU2	SOD2	3.71285e+20	4821783.0,4074737.0,3753303.0,	6.89163e+20	6430332.0,6496542.0,7561054.0,	0.00480426	0.196274	0.0060549	0.0722143	4.04705e+06	6.9895e+06	4.21661e+06	6.82931e+06	1.72706	1.61962	Superoxide dismutase OS=Homo sapiens GN=SOD2 PE=1 SV=1
A0A0C4DFV9	SET	2.59409e+23	3.3688886E7,2.1467991E7,2.4487706E7,	2.42528e+23	2.2629427E7,2.1862968E7,2.378402E7,	0.0610885	0.357982	0.4112	0.531726	2.5032483666666668E7	2.3346356333333332E7	2.6548194333333332E7	2.2758805E7	0.932642	0.857264	Protein SET OS=Homo sapiens GN=SET PE=1 SV=1
A0A0C4DFX2	FRY	177801762	2309.0,0.0,1747.0,	179614411704	1675.0,1365.0,1783.0,	0.5132	0.692796	0.750184	0.812744	1180	1647	1352	1607.67	1.39576	1.1891	Protein furry homolog OS=Homo sapiens GN=FRY PE=1 SV=1
A0A0C4DFX9	NELFA	1.22046e+17	158498.0,179650.0,186051.0,	1.74307e+17	162637.0,140520.0,163870.0,	0.692885	0.8075	0.166516	0.297384	171461	159701	174733	155676	0.931411	0.890935	Negative elongation factor A OS=Homo sapiens GN=NELFA PE=1 SV=1
A0A0C4DFY5	GPRC5C	686393306167	8912.0,8185.0,6117.0,	573975784990	5354.0,7182.0,5224.0,	0.336295	0.567167	0.163478	0.294341	7453.33	6102.33	7738	5920	0.818739	0.765056	G-protein-coupled receptor family C group 5 member C OS=Homo sapiens GN=GPRC5C PE=1 SV=1
A0A0C4DFZ2	ARSA	6.37016e+17	827274.0,727818.0,724283.0,	1.31883e+20	1230546.0,1202862.0,1453389.0,	0.00181856	0.17684	0.0113367	0.0883388	732259	1325419	759792	1295599	1.81004	1.7052	Arylsulfatase A OS=Homo sapiens GN=ARSA PE=1 SV=1
A0A0C4DG07	NBN	481638177477615	62548.0,71744.0,76987.0,	665766414064955	62119.0,60790.0,68001.0,	0.744357	0.843701	0.248792	0.374022	69184	65223.7	70426.3	63636.7	0.942757	0.903592	Nibrin OS=Homo sapiens GN=NBN PE=1 SV=1
A0A0C4DG17	RPSA	7.66169e+21	9950056.0,1.013984E7,9788147.0,	9.4607e+20	8827426.0,8500877.0,1.0025395E7,	0.781127	0.86481	0.207003	0.339581	9.69569e+06	9.33544e+06	9.95935e+06	9.1179e+06	0.962844	0.915512	40S ribosomal protein SA OS=Homo sapiens GN=RPSA PE=1 SV=1
A0A0C4DG34	AGFG2	70971617315484	9216.0,14189.0,15358.0,	676195623933	6308.0,9062.0,4117.0,	0.158098	0.423345	0.0572939	0.162628	12918	6752	12921	6495.67	0.522682	0.502722	Arf-GAP domain and FG repeat-containing protein 2 OS=Homo sapiens GN=AGFG2 PE=1 SV=1
A0A0C4DG62	ARL6IP4	1.36061e+17	176698.0,200667.0,275144.0,	2.88418e+17	269110.0,264136.0,344971.0,	0.167167	0.431632	0.130851	0.257965	214057	298876	217503	292739	1.39624	1.34591	ADP-ribosylation factor-like protein 6-interacting protein 4 OS=Homo sapiens GN=ARL6IP4 PE=1 SV=1
A0A0C4DG68	PUM2	556165656145198	72226.0,49622.0,44831.0,	344533158623375	32146.0,29936.0,24471.0,	0.0102469	0.258148	0.0782542	0.190318	52458.3	29804.7	55559.7	28851	0.568159	0.51928	Pumilio homolog 2 (Fragment) OS=Homo sapiens GN=PUM2 PE=1 SV=1
A0A0C4DG88	POU2F1	278752806627012	36200.0,24622.0,26792.0,	224542609824791	20949.0,24734.0,25952.0,	0.0844502	0.384791	0.270849	0.394672	27651	24447.7	29204.7	23878.3	0.884151	0.81762	POU domain protein (Fragment) OS=Homo sapiens GN=POU2F1 PE=1 SV=1
A0A0C4DG89	DDX46	1.8485e+20	2400593.0,2727068.0,2817352.0,	2.55799e+20	2386752.0,2120195.0,1917191.0,	0.435663	0.638984	0.0527887	0.156502	2599049	2208778	2.64834e+06	2.14138e+06	0.849841	0.808575	Probable ATP-dependent RNA helicase DDX46 OS=Homo sapiens GN=DDX46 PE=1 SV=1
A0A0C4DG98	THOC2	3.74073e+17	485794.0,461079.0,529553.0,	6.26327e+17	584395.0,512123.0,558294.0,	0.229539	0.488656	0.110791	0.233995	477831	566654	492142	551604	1.18589	1.12082	THO complex subunit 2 OS=Homo sapiens GN=THOC2 PE=1 SV=1
A0A0C4DGA2	ECI2	2.93636e+20	3813382.0,6360946.0,6392783.0,	9.8296e+20	9171644.0,9311081.0,8338358.0,	0.0921922	0.39624	0.0446069	0.144387	5.54383e+06	9.20619e+06	5.52237e+06	8940361	1.66062	1.61894	Enoyl-CoA delta isomerase 2, mitochondrial OS=Homo sapiens GN=ECI2 PE=1 SV=1
A0A0C4DGA6	HLTF	317115345645370	41181.0,46897.0,45001.0,	261282646627022	24378.0,25082.0,28288.0,	0.115708	0.399472	0.00135827	0.0540521	43512.3	26538.7	44359.7	25916	0.609911	0.584224	Helicase-like transcription factor OS=Homo sapiens GN=HLTF PE=1 SV=1
A0A0C4DGB1	DIMT1	2.45243e+17	318491.0,308074.0,277591.0,	2.83143e+17	264190.0,245622.0,207125.0,	0.324716	0.557632	0.0447691	0.144411	292081	246716	301385	238979	0.844681	0.792935	rRNA adenine N(6)-methyltransferase OS=Homo sapiens GN=DIMT1 PE=1 SV=1
A0A0C4DGB5	CAST	6.02592e+20	7825695.0,6126013.0,6984678.0,	7.21409e+20	6731175.0,6812931.0,7465245.0,	0.271552	0.515113	0.967214	0.978535	6.68334e+06	7.17777e+06	6.9788e+06	7003117	1.07398	1.00349	Calpastatin OS=Homo sapiens GN=CAST PE=1 SV=1
A0A0C4DGE4	STX3	2.18721e+17	284047.0,182814.0,159156.0,	1.74608e+17	162919.0,165574.0,148141.0,	0.214752	0.477413	0.322629	0.447015	195850	163604	208672	158878	0.835357	0.761375	Syntaxin-3 (Fragment) OS=Homo sapiens GN=STX3 PE=1 SV=1
A0A0C4DGF9	PIK3C2A	234684527635848	30477.0,39721.0,35558.0,	240252390717151	22415.0,22658.0,17954.0,	0.162208	0.426789	0.0166937	0.100894	34864	21694.3	35252	21009	0.622256	0.595966	Phosphatidylinositol 4-phosphate 3-kinase C2 domain-containing subunit alpha OS=Homo sapiens GN=PIK3C2A PE=1 SV=1
A0A0C4DGG1	PACSIN3	1.63269e+17	212032.0,206826.0,180805.0,	1.66122e+17	155001.0,153723.0,122183.0,	0.172786	0.437435	0.0179738	0.102751	193764	148343	199888	143636	0.765585	0.718582	Protein kinase C and casein kinase substrate in neurons protein 3 (Fragment) OS=Homo sapiens GN=PACSIN3 PE=1 SV=1
A0A0C4DGG9	CHD4	4.30657e+17	559278.0,593524.0,538762.0,	4.45694e+17	415854.0,303793.0,256699.0,	0.0840877	0.384791	0.0270651	0.11518	550107	337146	563855	325449	0.612874	0.577185	Chromodomain-helicase-DNA-binding protein 4 OS=Homo sapiens GN=CHD4 PE=1 SV=1
A0A0C4DGH0	CD276	1.74651e+17	226813.0,166416.0,131553.0,	1.14688e+17	107009.0,140455.0,125392.0,	0.144298	0.414174	0.20307	0.335081	165654	127554	174927	124285	0.770003	0.710497	CD276 antigen OS=Homo sapiens GN=CD276 PE=1 SV=1
A0A0C4DGH2	RRAS2	4.70354e+17	610835.0,585718.0,522985.0,	6.43659e+17	600572.0,645963.0,584985.0,	0.360625	0.585275	0.313757	0.437893	555070	628000	573179	610507	1.13139	1.06512	Ras-related protein R-Ras2 OS=Homo sapiens GN=RRAS2 PE=1 SV=1
A0A0C4DGJ7	CHURC1	168392515022900	21868.0,22065.0,22714.0,	141031185213397	13159.0,11233.0,14025.0,	0.0668338	0.364056	0.00437219	0.0688772	21629.7	13117.3	22215.7	12805.7	0.606451	0.576425	Protein Churchill OS=Homo sapiens GN=CHURC1 PE=4 SV=1
A0A0C4DGJ8	LYRM5	917499345590272	119152.0,81992.0,89542.0,	1.37291e+17	128101.0,98683.0,113038.0,	0.141932	0.414174	0.316691	0.441355	91825.3	116462	96895.3	113274	1.2683	1.16903	LYR motif-containing protein 5 OS=Homo sapiens GN=LYRM5 PE=1 SV=1
A0A0C4DGM3	SNX29	84591825425589	10985.0,16015.0,25382.0,	66181452721686	6175.0,13768.0,22703.0,	0.657775	0.785327	0.637762	0.717492	17434	14277	17460.7	14215.3	0.818917	0.814135	Sorting nexin-29 (Fragment) OS=Homo sapiens GN=SNX29 PE=1 SV=1
A0A0C4DGQ0	APC2	2.10236e+17	273029.0,250596.0,224143.0,	2.93023e+17	273409.0,279181.0,270978.0,	0.206226	0.467907	0.212974	0.345118	240612	282142	249256	274523	1.1726	1.10137	Adenomatous polyposis coli protein 2 (Fragment) OS=Homo sapiens GN=APC2 PE=1 SV=1
A0A0C4DGQ5	CAPNS1	1.28793e+20	1672594.0,1861622.0,1835864.0,	1.69838e+20	1584686.0,1630593.0,1460986.0,	0.620222	0.762309	0.0424283	0.141013	1.75355e+06	1604794	1.79003e+06	1558755	0.915168	0.8708	Calpain small subunit 1 OS=Homo sapiens GN=CAPNS1 PE=1 SV=1
A0A0C4DGQ6	RPRD1A	3403119505249	4418.0,10484.0,5206.0,	422959426532	3945.0,5631.0,6837.0,	0.671094	0.794299	0.599047	0.686398	6867.33	5567.67	6702.67	5471	0.810747	0.816242	Regulation of nuclear pre-mRNA domain-containing protein 1A OS=Homo sapiens GN=RPRD1A PE=1 SV=1
A0A0C4DGQ8	DHRS7B	241002346415064	31298.0,20586.0,14942.0,	209921390612185	19586.0,13179.0,12756.0,	0.26198	0.509249	0.276869	0.400594	20876	15694.3	22275.3	15173.7	0.751788	0.681187	Dehydrogenase/reductase SDR family member 7B OS=Homo sapiens GN=DHRS7B PE=1 SV=1
A0A0C4DGS0	NDUFA6	639397606050627	83035.0,66729.0,50217.0,	519155365538397	48439.0,50852.0,40197.0,	0.162634	0.427006	0.157232	0.288981	63542	47989	66660.3	46496	0.755233	0.697506	NADH dehydrogenase [ubiquinone] 1 alpha subcomplex subunit 6 OS=Homo sapiens GN=NDUFA6 PE=1 SV=1
A0A0C4DGS1	DDOST	5.58543e+17	725365.0,603373.0,439432.0,	4.30508e+17	401688.0,421942.0,252342.0,	0.119561	0.4016	0.0904711	0.205271	563096	372249	589390	358657	0.661075	0.608523	Dolichyl-diphosphooligosaccharide--protein glycosyltransferase 48 kDa subunit OS=Homo sapiens GN=DDOST PE=1 SV=1
A0A0C4DGS5	GOLGA2	1.46218e+17	189888.0,174126.0,174485.0,	2.05499e+17	191741.0,194819.0,213084.0,	0.173975	0.437435	0.0771304	0.189043	173533	204865	179500	199881	1.18056	1.11355	Golgi autoantigen, golgin subfamily a, 2, isoform CRA_a OS=Homo sapiens GN=GOLGA2 PE=1 SV=1
A0A0C4DGV4	LAMTOR5	6.12316e+19	795199.0,963421.0,1140752.0,	1.13069e+20	1055001.0,1297372.0,1341061.0,	0.207784	0.468836	0.119706	0.244795	953493	1.26018e+06	966457	1.23114e+06	1.32164	1.27387	Hepatitis B virus x interacting protein OS=Homo sapiens GN=LAMTOR5 PE=1 SV=1
A0A0C4DGV5	ZRANB2	7.04552e+19	914981.0,991459.0,1217721.0,	1.13197e+20	1056199.0,1018855.0,1157171.0,	0.656136	0.78507	0.743798	0.807333	1020758	1104104	1041387	1.07741e+06	1.08165	1.03459	Zinc finger Ran-binding domain-containing protein 2 OS=Homo sapiens GN=ZRANB2 PE=1 SV=1
A0A0C4DGX2	MRPL22	7.51474e+19	975919.0,1155816.0,1201584.0,	1.57588e+20	1470394.0,1424354.0,1360380.0,	0.157674	0.423345	0.0304693	0.121169	1.09342e+06	1459388	1.11111e+06	1418376	1.3347	1.27654	39S ribosomal protein L22, mitochondrial OS=Homo sapiens GN=MRPL22 PE=1 SV=1
A0A0C4DGX4	CUL1	8.52814e+19	1107525.0,1372919.0,1279386.0,	7.59863e+17	708994.0,649283.0,534655.0,	0.0930987	0.396693	0.00429525	0.0688772	1235831	651880	1.25328e+06	630977	0.527483	0.503462	Cullin-1 OS=Homo sapiens GN=CUL1 PE=1 SV=1
A0A0C4DGZ0	POLR2A	6.05532e+17	786383.0,870954.0,946864.0,	6.03413e+17	563015.0,572670.0,520231.0,	0.139943	0.412418	0.0132477	0.0927789	850948	568194	868067	551972	0.667719	0.635863	DNA-directed RNA polymerase subunit OS=Homo sapiens GN=POLR2A PE=1 SV=1
A0A0C4DGZ3	SLC35E1	400304572030068	51986.0,40112.0,29825.0,	325672366114824	30387.0,22425.0,15519.0,	0.0963583	0.397601	0.0908877	0.205936	38606	23684	40641	22777	0.61348	0.560444	Solute carrier family 35 member E1 OS=Homo sapiens GN=SLC35E1 PE=1 SV=1
A0A0C4DGZ9	TPP1	5.09073e+20	6611221.0,4179340.0,3806802.0,	7.29322e+20	6805042.0,6274167.0,6574624.0,	0.0119286	0.260681	0.192251	0.326309	4.56406e+06	6731072	4.86579e+06	6.55128e+06	1.4748	1.3464	Tripeptidyl-peptidase 1 OS=Homo sapiens GN=TPP1 PE=1 SV=1
A0A0C4DH00	LRRC41	155553728732205	20200.0,32713.0,31944.0,	469075295081	4376.0,7135.0,5319.0,	0.0725412	0.36979	0.0265957	0.11428	28349	5766.67	28285.7	5610	0.203417	0.198334	Leucine-rich repeat-containing protein 41 OS=Homo sapiens GN=LRRC41 PE=1 SV=1
A0A0C4DH01	POLR3E	262543195437	3409.0,3789.0,5393.0,	286537432518	2673.0,3547.0,2636.0,	0.31874	0.553017	0.166117	0.297281	4127	3042	4197	2952	0.737097	0.70336	DNA-directed RNA polymerase III subunit RPC5 OS=Homo sapiens GN=POLR3E PE=1 SV=1
A0A0C4DH79	RSBN1	68641868116935	8913.0,16388.0,16797.0,	130521708811234	12178.0,16194.0,11760.0,	0.933808	0.963278	0.836706	0.884858	14160	13791.3	14032.7	13377.3	0.973964	0.953299	Round spermatid basic protein 1 OS=Homo sapiens GN=RSBN1 PE=1 SV=1
A0A0C4DH83	EHD3	6000610936384595	77928.0,95949.0,83911.0,	555265128740095	51809.0,48608.0,41975.0,	0.118287	0.401013	0.00711386	0.0766478	84654.7	48969.3	85929.3	47464	0.57846	0.552361	EH domain-containing protein 3 OS=Homo sapiens GN=EHD3 PE=1 SV=1
A0A0C4ZNX4	KIR3DL3	652119728387295	84688.0,85350.0,86589.0,	450205103844475	42006.0,48372.0,46560.0,	0.0554597	0.349211	0.00110456	0.0532668	83263	46844.3	85542.3	45646	0.562607	0.533607	Killer cell immunoglobulin-like receptor 3DL3 OS=Homo sapiens GN=KIR3DL3 PE=4 SV=2
A0A0C4ZQX3	KIR3DL3	652119728387295	84688.0,85350.0,86589.0,	450205103844475	42006.0,48372.0,46560.0,	0.0554597	0.349211	0.00110456	0.0532668	83263	46844.3	85542.3	45646	0.562607	0.533607	Killer cell immunoglobulin-like receptor 3DL3 OS=Homo sapiens GN=KIR3DL3 PE=4 SV=1
A0A0C4ZR07	KIR3DL3	652119728387295	84688.0,85350.0,86589.0,	450205103844475	42006.0,48372.0,46560.0,	0.0554597	0.349211	0.00110456	0.0532668	83263	46844.3	85542.3	45646	0.562607	0.533607	Killer cell immunoglobulin-like receptor 3DL3 OS=Homo sapiens GN=KIR3DL3 PE=4 SV=2
A0A0D9SEI0	C6orf203	3.8401e+17	498704.0,523686.0,519858.0,	1.14303e+20	1066517.0,988849.0,1336416.0,	0.00213483	0.180069	0.0274167	0.115643	501667	1.1543e+06	514083	1130594	2.30093	2.19925	Uncharacterized protein C6orf203 OS=Homo sapiens GN=C6orf203 PE=1 SV=1
A0A0D9SEI3	CDK11B	302335144641823	39263.0,45135.0,41485.0,	412153100925339	38456.0,29389.0,26527.0,	0.328187	0.56013	0.0817373	0.194356	41167.3	32521	41961	31457.3	0.789971	0.74968	Cyclin-dependent kinase 11B OS=Homo sapiens GN=CDK11B PE=1 SV=1
A0A0D9SEM4	SRSF4	1.02648e+20	1333068.0,1552196.0,1449505.0,	1.73352e+20	1617486.0,1642524.0,1767799.0,	0.298891	0.538566	0.0470668	0.146346	1419000	1718387	1444923	1.67594e+06	1.21098	1.15988	Serine/arginine-rich-splicing factor 4 (Fragment) OS=Homo sapiens GN=SRSF4 PE=1 SV=1
A0A0D9SEN2	CDK11B	302335144641823	39263.0,45135.0,41485.0,	412153100925339	38456.0,29389.0,26527.0,	0.328187	0.56013	0.0817373	0.194356	41167.3	32521	41961	31457.3	0.789971	0.74968	Cyclin-dependent kinase 11B OS=Homo sapiens GN=CDK11B PE=1 SV=1
A0A0D9SER5	CDK11B	302335144641823	39263.0,45135.0,41485.0,	412153100925339	38456.0,29389.0,26527.0,	0.328187	0.56013	0.0817373	0.194356	41167.3	32521	41961	31457.3	0.789971	0.74968	Cyclin-dependent kinase 11B OS=Homo sapiens GN=CDK11B PE=1 SV=1
A0A0D9SEY1	MAP4K4	1.40072e+17	181905.0,122940.0,154840.0,	1298499184380214	121154.0,87043.0,83975.0,	0.0826595	0.382747	0.0618266	0.169669	145436	100635	153228	97390.7	0.691955	0.635592	Mitogen-activated protein kinase kinase kinase kinase 4 OS=Homo sapiens GN=MAP4K4 PE=1 SV=1
A0A0D9SF70	ARFGAP2	1.98716e+17	258066.0,188359.0,219019.0,	1.96581e+17	183420.0,143711.0,149911.0,	0.087589	0.389659	0.0689824	0.178879	211405	163803	221815	159014	0.774831	0.716878	ADP-ribosylation factor GTPase-activating protein 2 OS=Homo sapiens GN=ARFGAP2 PE=1 SV=1
A0A0D9SF88	METTL14	8.40521e+16	109156.0,101930.0,103260.0,	1.14277e+17	106627.0,108133.0,111144.0,	0.396902	0.615803	0.225941	0.356525	101445	111512	104782	108635	1.09923	1.03677	N6-adenosine-methyltransferase subunit METTL14 OS=Homo sapiens GN=METTL14 PE=1 SV=1
A0A0D9SFG6	CYTH2	77661533013676	10085.0,13449.0,13565.0,	12730105279189	11877.0,9977.0,9619.0,	0.609822	0.756086	0.247567	0.372708	12257.3	10815.3	12366.3	10491	0.882356	0.848352	Cytohesin-2 OS=Homo sapiens GN=CYTH2 PE=1 SV=1
A0A0D9SFK2	MYO18A	913459840585559	118627.0,86334.0,84867.0,	1066349112684685	99495.0,86366.0,88656.0,	0.770795	0.859078	0.698045	0.769822	91769.7	94148.3	96609.3	91505.7	1.02592	0.947172	Unconventional myosin-XVIIIa OS=Homo sapiens GN=MYO18A PE=1 SV=1
A0A0D9SFL2	PNKP	364945063450346	47393.0,44422.0,49938.0,	531155644546289	49559.0,53496.0,48459.0,	0.340944	0.570881	0.214836	0.346524	45824.7	51949.7	47251	50504.7	1.13366	1.06886	Bifunctional polynucleotide phosphatase/kinase OS=Homo sapiens GN=PNKP PE=1 SV=1
A0A0D9SFW0	METTL14	8.40521e+16	109156.0,101930.0,103260.0,	1.14277e+17	106627.0,108133.0,111144.0,	0.396902	0.615803	0.225941	0.356525	101445	111512	104782	108635	1.09923	1.03677	N6-adenosine-methyltransferase subunit METTL14 OS=Homo sapiens GN=METTL14 PE=1 SV=1
A0A0D9SG04	COBLL1	6.83622e+17	887795.0,796267.0,888720.0,	7.94139e+17	740975.0,739981.0,770209.0,	0.506751	0.688815	0.0613912	0.169156	829064	770207	857594	750388	0.929008	0.874993	Cordon-bleu protein-like 1 OS=Homo sapiens GN=COBLL1 PE=1 SV=2
A0A0D9SG07	EPB41L1	1.05759e+17	137345.0,120697.0,129483.0,	1.47639e+17	137755.0,135745.0,133813.0,	0.271545	0.515113	0.302147	0.425251	124624	139562	129175	135771	1.11986	1.05106	Band 4.1-like protein 1 OS=Homo sapiens GN=EPB41L1 PE=1 SV=2
A0A0D9SG71	UBE2A	9.79421e+16	127193.0,120142.0,119224.0,	931029273077904	86867.0,87884.0,81556.0,	0.0980199	0.397601	4.4541183753520357E-4	0.0491461	118360	87912	122186	85435.7	0.742751	0.699224	Ubiquitin-conjugating enzyme E2 A OS=Homo sapiens GN=UBE2A PE=1 SV=1
A0A0D9SG77	UBE3A	4.23468e+17	549944.0,625799.0,635840.0,	3.66936e+17	342370.0,331092.0,219091.0,	0.0617252	0.358988	0.00453231	0.0695662	592595	308520	603861	297518	0.520625	0.492692	Ubiquitin-protein ligase E3A OS=Homo sapiens GN=UBE3A PE=1 SV=1
A0A0D9SG79	UBAP1	113682127422704	14763.0,18664.0,22520.0,	132811377713796	12392.0,13057.0,14443.0,	0.307996	0.546617	0.131266	0.258326	18448.7	13618	18649	13297.3	0.738156	0.713032	Ubiquitin-associated protein 1 (Fragment) OS=Homo sapiens GN=UBAP1 PE=1 SV=1
A0A0D9SGC1	MYO6	5.72973e+22	7441048.0,1.3076406E7,1.3572393E7,	9.7457e+21	9093340.0,1.0814838E7,6437766.0,	0.525075	0.701385	0.341812	0.466231	1.1439097333333334E7	9.10196e+06	1.1363282333333334E7	8.78198e+06	0.795689	0.772838	Unconventional myosin-VI OS=Homo sapiens GN=MYO6 PE=1 SV=1
A0A0D9SGE8	PHF6	525858011481411	68289.0,70285.0,80751.0,	609726247868442	56889.0,59213.0,71649.0,	0.516497	0.695397	0.156001	0.287807	71370	63964	73108.3	62583.7	0.896231	0.85604	PHD finger protein 6 OS=Homo sapiens GN=PHF6 PE=1 SV=1
A0A0D9SGJ6	SYNJ1	167931975490	2180.0,2804.0,5445.0,	18272533	0.0,1731.0,2651.0,	0.218767	0.480628	0.191157	0.32502	3455.33	1453.33	3476.33	1460.67	0.420606	0.420175	Synaptojanin-1 OS=Homo sapiens GN=SYNJ1 PE=1 SV=1
A0A0D9SGJ8	MUM1	4.38807e+17	569867.0,601117.0,597764.0,	7.30866e+17	681944.0,711028.0,575486.0,	0.353677	0.580049	0.244033	0.369917	575532	676926	589583	656153	1.17617	1.11291	PWWP domain-containing protein MUM1 OS=Homo sapiens GN=MUM1 PE=1 SV=1
A0A0G2JH68	DIAPH1	3.94863e+17	512795.0,469818.0,364065.0,	4.75428e+17	443600.0,326912.0,345343.0,	0.520741	0.69813	0.251884	0.377062	432466	383411	448893	371952	0.886569	0.828598	Protein diaphanous homolog 1 OS=Homo sapiens GN=DIAPH1 PE=1 SV=1
A0A0G2JHI3	RPP21	109362424821548	14201.0,21273.0,21373.0,	141241518516789	13177.0,14391.0,17575.0,	0.476406	0.666648	0.242657	0.369569	18910.7	15366	18949	15047.7	0.812557	0.794114	Ribonuclease P protein subunit p21 OS=Homo sapiens GN=RPP21 PE=1 SV=1
A0A0G2JHN8	BRD2	269965384142147	35058.0,47236.0,41806.0,	348893731733930	32552.0,35368.0,35520.0,	0.545839	0.715731	0.183227	0.316373	40994.7	35378.7	41366.7	34480	0.863007	0.833521	Bromodomain-containing protein 2 (Fragment) OS=Homo sapiens GN=BRD2 PE=1 SV=1
A0A0G2JI89	ABHD16A	182691767611569	23724.0,15506.0,11474.0,	14997115298493	13991.0,10925.0,8890.0,	0.218712	0.480628	0.255156	0.380112	15838	11673	16901.3	11268.7	0.737025	0.666732	Protein ABHD16A (Fragment) OS=Homo sapiens GN=ABHD16A PE=1 SV=3
A0A0G2JIA5	VARS2	2.16662e+17	281368.0,471727.0,470205.0,	4.33874e+17	404829.0,397976.0,280972.0,	0.771249	0.859078	0.57391	0.663998	409460	374057	407767	361259	0.913537	0.885945	Valine--tRNA ligase, mitochondrial OS=Homo sapiens GN=VARS2 PE=1 SV=1
A0A0G2JIR1	EHMT2	493790746512	6411.0,7961.0,6459.0,	837873363379	7817.0,6952.0,3537.0,	0.818799	0.890537	0.596685	0.684095	6841	6364.33	6943.67	6102	0.930322	0.878786	Histone-lysine N-methyltransferase EHMT2 OS=Homo sapiens GN=EHMT2 PE=1 SV=1
A0A0G2JIT5	RPP21	109362424821548	14201.0,21273.0,21373.0,	141241518516789	13177.0,14391.0,17575.0,	0.476406	0.666648	0.242657	0.369569	18910.7	15366	18949	15047.7	0.812557	0.794114	Ribonuclease P protein subunit p21 OS=Homo sapiens GN=RPP21 PE=1 SV=1
A0A0G2JIW2	TRIM26	408557940767908	53057.0,69667.0,67359.0,	582594711843671	54359.0,44657.0,45719.0,	0.376271	0.599219	0.0809668	0.194084	62723.3	49682.7	63361	48245	0.792092	0.761431	Tripartite motif-containing protein 26 (Fragment) OS=Homo sapiens GN=TRIM26 PE=1 SV=1
A0A0G2JJD3	ABHD16A	182691767611569	23724.0,15506.0,11474.0,	14997115298493	13991.0,10925.0,8890.0,	0.218712	0.480628	0.255156	0.380112	15838	11673	16901.3	11268.7	0.737025	0.666732	HLA-B associated transcript 5, isoform CRA_b OS=Homo sapiens GN=ABHD16A PE=1 SV=1
A0A0G2JK23	BAG6	5.71041e+17	741593.0,643761.0,525633.0,	7.45279e+17	695385.0,511537.0,498818.0,	0.82378	0.89437	0.485214	0.592101	611577	587163	636996	568580	0.96008	0.892596	Large proline-rich protein BAG6 OS=Homo sapiens GN=BAG6 PE=1 SV=1
A0A0G2JK44	BRD2	269965384142147	35058.0,47236.0,41806.0,	348893731733930	32552.0,35368.0,35520.0,	0.545839	0.715731	0.183227	0.316373	40994.7	35378.7	41366.7	34480	0.863007	0.833521	Bromodomain-containing protein 2 OS=Homo sapiens GN=BRD2 PE=1 SV=1
A0A0G2JK64	EHMT2	493790746512	6411.0,7961.0,6459.0,	837873363379	7817.0,6952.0,3537.0,	0.818799	0.890537	0.596685	0.684095	6841	6364.33	6943.67	6102	0.930322	0.878786	Histone-lysine N-methyltransferase EHMT2 OS=Homo sapiens GN=EHMT2 PE=1 SV=1
A0A0G2JKY0	TRIM39	109362424821548	14201.0,21273.0,21373.0,	141241518516789	13177.0,14391.0,17575.0,	0.476406	0.666648	0.242657	0.369569	18910.7	15366	18949	15047.7	0.812557	0.794114	E3 ubiquitin-protein ligase TRIM39 OS=Homo sapiens GN=TRIM39 PE=1 SV=1
A0A0G2JL52	VARS2	2.16662e+17	281368.0,471727.0,470205.0,	4.33874e+17	404829.0,397976.0,280972.0,	0.771249	0.859078	0.57391	0.663998	409460	374057	407767	361259	0.913537	0.885945	Valine--tRNA ligase, mitochondrial OS=Homo sapiens GN=VARS2 PE=1 SV=1
A0A0G2JL76	SLC44A4	1.81976e+17	236328.0,178683.0,139489.0,	1.58057e+17	147476.0,174051.0,139841.0,	0.511199	0.691295	0.388921	0.512711	175422	158425	184833	153789	0.903108	0.832043	Choline transporter-like protein 4 OS=Homo sapiens GN=SLC44A4 PE=1 SV=1
A0A0G2JLB3	GBA	1.85153e+20	2404537.0,2046118.0,1863750.0,	2.47412e+20	2308507.0,2431513.0,2703779.0,	0.0732695	0.371304	0.135137	0.262172	2020888	2540763	2.1048e+06	2.48127e+06	1.25725	1.17886	Glucosylceramidase OS=Homo sapiens GN=GBA PE=1 SV=1
A0A0G2JLK7	CYP2D6	1.25575e+17	163081.0,94918.0,112497.0,	2.07572e+17	193678.0,125843.0,162233.0,	0.149883	0.416339	0.260508	0.384647	115726	165105	123499	160585	1.42669	1.30029	Cytochrome P450 2D6 OS=Homo sapiens GN=CYP2D6 PE=1 SV=1
A0A0G2JLZ2	KIR3DL3	652119728387295	84688.0,85350.0,86589.0,	450205103844475	42006.0,48372.0,46560.0,	0.0554597	0.349211	0.00110456	0.0532668	83263	46844.3	85542.3	45646	0.562607	0.533607	Killer cell immunoglobulin-like receptor 3DL3 OS=Homo sapiens GN=KIR3DL3 PE=4 SV=1
A0A0G2JM09	KIR3DL3	652119728387295	84688.0,85350.0,86589.0,	450205103844475	42006.0,48372.0,46560.0,	0.0554597	0.349211	0.00110456	0.0532668	83263	46844.3	85542.3	45646	0.562607	0.533607	Killer cell immunoglobulin-like receptor 3DL3 OS=Homo sapiens GN=KIR3DL3 PE=4 SV=1
A0A0G2JM20	KIR3DL3	652119728387295	84688.0,85350.0,86589.0,	450205103844475	42006.0,48372.0,46560.0,	0.0554597	0.349211	0.00110456	0.0532668	83263	46844.3	85542.3	45646	0.562607	0.533607	Killer cell immunoglobulin-like receptor 3DL3 OS=Homo sapiens GN=KIR3DL3 PE=4 SV=1
A0A0G2JME4	APOL5	104861567313064	13617.0,13750.0,12957.0,	183541692813366	17124.0,16043.0,13992.0,	0.210329	0.472441	0.123069	0.247933	13074.3	16216	13441.3	15719.7	1.24029	1.1695	Apolipoprotein L5 OS=Homo sapiens GN=APOL5 PE=4 SV=1
A0A0G2JMQ2	KIR3DL3	652119728387295	84688.0,85350.0,86589.0,	450205103844475	42006.0,48372.0,46560.0,	0.0554597	0.349211	0.00110456	0.0532668	83263	46844.3	85542.3	45646	0.562607	0.533607	Killer cell immunoglobulin-like receptor 3DL3 OS=Homo sapiens GN=KIR3DL3 PE=4 SV=1
A0A0G2JMX7	MAPT	9.36804e+18	1216604.0,864740.0,1001967.0,	1.10071e+20	1027029.0,1043999.0,1154006.0,	0.0288689	0.313132	0.70038	0.771141	977527	1101517	1.02777e+06	1.07501e+06	1.12684	1.04596	Microtubule-associated protein OS=Homo sapiens GN=MAPT PE=1 SV=1
A0A0G2JMZ8	OCLN	6.12926e+17	795991.0,573817.0,635204.0,	5.75765e+17	537222.0,558236.0,620157.0,	0.0383719	0.336157	0.280541	0.404469	635784	585713	668337	571872	0.921246	0.855663	Occludin OS=Homo sapiens GN=OCLN PE=1 SV=1
A0A0G2JN29	NOMO1	1.74694e+20	2268708.0,2073601.0,1646422.0,	1.78366e+20	1664261.0,1685624.0,1489909.0,	0.373158	0.597064	0.163065	0.294097	1923432	1.66178e+06	1.99624e+06	1.61326e+06	0.863967	0.80815	Nodal modulator 1 OS=Homo sapiens GN=NOMO1 PE=1 SV=1
A0A0G2JN57	KIR3DL3	652119728387295	84688.0,85350.0,86589.0,	450205103844475	42006.0,48372.0,46560.0,	0.0554597	0.349211	0.00110456	0.0532668	83263	46844.3	85542.3	45646	0.562607	0.533607	Killer cell immunoglobulin-like receptor 3DL3 OS=Homo sapiens GN=KIR3DL3 PE=4 SV=1
A0A0G2JNC7	NAIP	3.91729e+17	508730.0,395373.0,383001.0,	5.78867e+17	540120.0,405987.0,456045.0,	0.281222	0.522321	0.530856	0.630234	409499	480947	429035	467384	1.17447	1.08939	Baculoviral IAP repeat-containing protein 1 OS=Homo sapiens GN=NAIP PE=1 SV=1
A0A0G2JNI5	KIR3DL3	652119728387295	84688.0,85350.0,86589.0,	450205103844475	42006.0,48372.0,46560.0,	0.0554597	0.349211	0.00110456	0.0532668	83263	46844.3	85542.3	45646	0.562607	0.533607	Killer cell immunoglobulin-like receptor 3DL3 OS=Homo sapiens GN=KIR3DL3 PE=4 SV=1
A0A0G2JNJ1	KIR3DL3	652119728387295	84688.0,85350.0,86589.0,	450205103844475	42006.0,48372.0,46560.0,	0.0554597	0.349211	0.00110456	0.0532668	83263	46844.3	85542.3	45646	0.562607	0.533607	Killer cell immunoglobulin-like receptor 3DL3 OS=Homo sapiens GN=KIR3DL3 PE=4 SV=1
A0A0G2JNK5	TSEN34	1.16699e+17	151553.0,160889.0,188566.0,	1.18847e+16	110890.0,104539.0,86964.0,	0.110882	0.398728	0.0111588	0.0879333	163396	104073	167003	100798	0.636939	0.603569	tRNA-splicing endonuclease subunit Sen34 (Fragment) OS=Homo sapiens GN=TSEN34 PE=1 SV=1
A0A0G2JNR7	KIR3DL3	652119728387295	84688.0,85350.0,86589.0,	450205103844475	42006.0,48372.0,46560.0,	0.0554597	0.349211	0.00110456	0.0532668	83263	46844.3	85542.3	45646	0.562607	0.533607	Killer cell immunoglobulin-like receptor 3DL3 OS=Homo sapiens GN=KIR3DL3 PE=4 SV=1
A0A0G2JNU3	BDP1	13079966910283	16984.0,8482.0,10199.0,	598467586248	5582.0,6404.0,6540.0,	0.0414514	0.346591	0.157024	0.288981	11010.3	6330	11888.3	6175.33	0.574914	0.519445	Transcription factor TFIIIB component B'' homolog OS=Homo sapiens GN=BDP1 PE=1 SV=1
A0A0G2JNW7	SLC12A7	9232211424387332	119895.0,100229.0,86627.0,	872379191878915	81397.0,87117.0,82615.0,	0.286185	0.527484	0.191608	0.325579	97966	86023.3	102250	83709.7	0.878094	0.818674	Solute carrier family 12 member 7 OS=Homo sapiens GN=SLC12A7 PE=1 SV=1
A0A0G2JNW9	KIR2DL3	652119728387295	84688.0,85350.0,86589.0,	450205103844475	42006.0,48372.0,46560.0,	0.0554597	0.349211	0.00110456	0.0532668	83263	46844.3	85542.3	45646	0.562607	0.533607	Killer cell immunoglobulin-like receptor 2DL3 OS=Homo sapiens GN=KIR2DL3 PE=4 SV=1
A0A0G2JNZ2	SCRIB	2.13221e+17	276903.0,220274.0,187789.0,	2.1565e+17	201213.0,241450.0,162602.0,	0.800862	0.878726	0.485945	0.592527	217872	208576	228322	201755	0.957331	0.883642	Protein scribble homolog OS=Homo sapiens GN=SCRIB PE=1 SV=1
A0A0G2JNZ5	GBA	1.85153e+20	2404537.0,2046118.0,1863750.0,	2.47412e+20	2308507.0,2431513.0,2703779.0,	0.0732695	0.371304	0.135137	0.262172	2020888	2540763	2.1048e+06	2.48127e+06	1.25725	1.17886	Glucosylceramidase OS=Homo sapiens GN=GBA PE=1 SV=1
A0A0G2JP03		652119728387295	84688.0,85350.0,86589.0,	450205103844475	42006.0,48372.0,46560.0,	0.0554597	0.349211	0.00110456	0.0532668	83263	46844.3	85542.3	45646	0.562607	0.533607	Uncharacterized protein (Fragment) OS=Homo sapiens PE=4 SV=1
A0A0G2JPB3	KIR3DL3	652119728387295	84688.0,85350.0,86589.0,	450205103844475	42006.0,48372.0,46560.0,	0.0554597	0.349211	0.00110456	0.0532668	83263	46844.3	85542.3	45646	0.562607	0.533607	Killer cell immunoglobulin-like receptor 3DL3 OS=Homo sapiens GN=KIR3DL3 PE=4 SV=1
A0A0G2JPD5	MAPT	9.36804e+18	1216604.0,864740.0,1001967.0,	1.10071e+20	1027029.0,1043999.0,1154006.0,	0.0288689	0.313132	0.70038	0.771141	977527	1101517	1.02777e+06	1.07501e+06	1.12684	1.04596	Microtubule-associated protein OS=Homo sapiens GN=MAPT PE=1 SV=1
A0A0G2JPI1	KIR3DL3	652119728387295	84688.0,85350.0,86589.0,	450205103844475	42006.0,48372.0,46560.0,	0.0554597	0.349211	0.00110456	0.0532668	83263	46844.3	85542.3	45646	0.562607	0.533607	Killer cell immunoglobulin-like receptor 3DL3 OS=Homo sapiens GN=KIR3DL3 PE=4 SV=1
A0A0G2JPP5	SCRIB	2.13221e+17	276903.0,220274.0,187789.0,	2.1565e+17	201213.0,241450.0,162602.0,	0.800862	0.878726	0.485945	0.592527	217872	208576	228322	201755	0.957331	0.883642	Protein scribble homolog OS=Homo sapiens GN=SCRIB PE=1 SV=1
A0A0G2JPP8	KIR2DL3	652119728387295	84688.0,85350.0,86589.0,	450205103844475	42006.0,48372.0,46560.0,	0.0554597	0.349211	0.00110456	0.0532668	83263	46844.3	85542.3	45646	0.562607	0.533607	Killer cell immunoglobulin-like receptor 2DL3 OS=Homo sapiens GN=KIR2DL3 PE=4 SV=1
A0A0G2JQ37	KIR3DL3	652119728387295	84688.0,85350.0,86589.0,	450205103844475	42006.0,48372.0,46560.0,	0.0554597	0.349211	0.00110456	0.0532668	83263	46844.3	85542.3	45646	0.562607	0.533607	Killer cell immunoglobulin-like receptor 3DL3 (Fragment) OS=Homo sapiens GN=KIR3DL3 PE=4 SV=1
A0A0G2JQ41	ABR	5184094555100396	67323.0,82957.0,99584.0,	678176087058702	63277.0,57691.0,61455.0,	0.324224	0.557361	0.133237	0.260016	82263.7	62463	83288	60807.7	0.759302	0.730089	Active breakpoint cluster region-related protein (Fragment) OS=Homo sapiens GN=ABR PE=1 SV=1
A0A0G2JQ62	LPCAT1	1.79013e+17	232479.0,190948.0,136692.0,	1.74471e+17	162792.0,145287.0,121663.0,	0.35668	0.581797	0.254556	0.379702	178155	147993	186706	143247	0.830701	0.767233	Lysophosphatidylcholine acyltransferase 1 (Fragment) OS=Homo sapiens GN=LPCAT1 PE=1 SV=1
A0A0G2JQE0	NAIP	3.91729e+17	508730.0,395373.0,383001.0,	5.78867e+17	540120.0,405987.0,456045.0,	0.281222	0.522321	0.530856	0.630234	409499	480947	429035	467384	1.17447	1.08939	Baculoviral IAP repeat-containing protein 1 (Fragment) OS=Homo sapiens GN=NAIP PE=1 SV=1
A0A0G2JQJ7	MAPT	9.36804e+18	1216604.0,864740.0,1001967.0,	1.10071e+20	1027029.0,1043999.0,1154006.0,	0.0288689	0.313132	0.70038	0.771141	977527	1101517	1.02777e+06	1.07501e+06	1.12684	1.04596	Microtubule-associated protein OS=Homo sapiens GN=MAPT PE=1 SV=1
A0A0G2JR38	PANK4	2.90963e+17	377865.0,383276.0,370815.0,	3.45161e+17	322055.0,319084.0,218707.0,	0.313722	0.549013	0.114678	0.238917	367221	296914	377319	286615	0.808543	0.759611	Pantothenate kinase 4 OS=Homo sapiens GN=PANK4 PE=1 SV=1
A0A0G2JRI7	LPCAT1	1.79013e+17	232479.0,190948.0,136692.0,	1.74471e+17	162792.0,145287.0,121663.0,	0.35668	0.581797	0.254556	0.379702	178155	147993	186706	143247	0.830701	0.767233	Lysophosphatidylcholine acyltransferase 1 OS=Homo sapiens GN=LPCAT1 PE=1 SV=1
A0A0G2JRY5	TAF4	145583021923931	18906.0,26512.0,23737.0,	244652000418387	22827.0,18959.0,19249.0,	0.720694	0.827897	0.362651	0.486635	22902.7	20952	23051.7	20345	0.914828	0.882583	Transcription initiation factor TFIID subunit 4 (Fragment) OS=Homo sapiens GN=TAF4 PE=1 SV=1
A0A0G2JS53	NAIP	3.91729e+17	508730.0,395373.0,383001.0,	5.78867e+17	540120.0,405987.0,456045.0,	0.281222	0.522321	0.530856	0.630234	409499	480947	429035	467384	1.17447	1.08939	Baculoviral IAP repeat-containing protein 1 OS=Homo sapiens GN=NAIP PE=1 SV=1
A0A0G2JS76	MAPT	9.36804e+18	1216604.0,864740.0,1001967.0,	1.10071e+20	1027029.0,1043999.0,1154006.0,	0.0288689	0.313132	0.70038	0.771141	977527	1101517	1.02777e+06	1.07501e+06	1.12684	1.04596	Microtubule-associated protein OS=Homo sapiens GN=MAPT PE=1 SV=1
A0A0G2JS82	AP2A2	1.11721e+20	1450888.0,1795699.0,1680330.0,	1.51747e+19	1415887.0,1311786.0,977160.0,	0.360081	0.584769	0.0752317	0.186149	1.61933e+06	1278313	1.64231e+06	1.23494e+06	0.789408	0.751958	AP-2 complex subunit alpha-2 (Fragment) OS=Homo sapiens GN=AP2A2 PE=1 SV=1
A0A0G2JSC5		1.25575e+17	163081.0,94918.0,112497.0,	2.07572e+17	193678.0,125843.0,162233.0,	0.149883	0.416339	0.260508	0.384647	115726	165105	123499	160585	1.42669	1.30029	Uncharacterized protein OS=Homo sapiens PE=1 SV=1
A0A0G2JSD7	CYP2D6	1.25575e+17	163081.0,94918.0,112497.0,	2.07572e+17	193678.0,125843.0,162233.0,	0.149883	0.416339	0.260508	0.384647	115726	165105	123499	160585	1.42669	1.30029	Cytochrome P450 2D6 OS=Homo sapiens GN=CYP2D6 PE=1 SV=1
A0A0J9YVP6	PUF60	4.09695e+20	5320603.0,7304387.0,6835225.0,	6.30038e+20	5878646.0,5842719.0,4468395.0,	0.583038	0.738224	0.227724	0.358564	6.43782e+06	5577764	6.48674e+06	5.39659e+06	0.866406	0.831941	Poly(U)-binding-splicing factor PUF60 (Fragment) OS=Homo sapiens GN=PUF60 PE=1 SV=1
A0A0J9YVX5		514348002767027	66796.0,70211.0,66485.0,	675455450940495	63023.0,51662.0,42394.0,	0.351738	0.578887	0.116885	0.241553	66162.7	54183	67830.7	52359.7	0.818936	0.771917	Uncharacterized protein (Fragment) OS=Homo sapiens PE=4 SV=1
A0A0J9YW18	BNIP3	233632512548	3033.0,2852.0,2527.0,	753680433459	7031.0,7622.0,3621.0,	0.124546	0.405956	0.116811	0.241553	2711.67	6346	2804	6091.33	2.34026	2.17237	BCL2/adenovirus E1B 19 kDa protein-interacting protein 3 (Fragment) OS=Homo sapiens GN=BNIP3 PE=1 SV=1
A0A0J9YW33	STX3	2.18721e+17	284047.0,182814.0,159156.0,	1.74608e+17	162919.0,165574.0,148141.0,	0.214752	0.477413	0.322629	0.447015	195850	163604	208672	158878	0.835357	0.761375	Syntaxin-3 OS=Homo sapiens GN=STX3 PE=1 SV=1
A0A0J9YW57	PRSS2	3.77592e+17	490369.0,234798.0,402901.0,	3.00135e+17	280044.0,284723.0,348396.0,	0.452363	0.649648	0.443724	0.557173	350468	311113	376023	304388	0.887709	0.809493	Trypsin-2 OS=Homo sapiens GN=PRSS2 PE=1 SV=1
A0A0J9YWD5	PHRF1	454777154974500	59058.0,62772.0,73896.0,	736446421663655	68712.0,60860.0,66639.0,	0.760065	0.852941	0.976402	0.983821	63842	67171.7	65242	65403.7	1.05215	1.00248	PHD and RING finger domain-containing protein 1 OS=Homo sapiens GN=PHRF1 PE=1 SV=1
A0A0J9YX62	DNAJB6	2.25741e+17	293164.0,318732.0,314238.0,	1.91747e+17	178911.0,170356.0,168906.0,	0.0850882	0.385735	0.00110749	0.0532668	301945	177611	308711	172724	0.588223	0.559501	DnaJ homolog subfamily B member 6 OS=Homo sapiens GN=DNAJB6 PE=1 SV=1
A0A0J9YX88	PHRF1	454777154974500	59058.0,62772.0,73896.0,	736446421663655	68712.0,60860.0,66639.0,	0.760065	0.852941	0.976402	0.983821	63842	67171.7	65242	65403.7	1.05215	1.00248	PHD and RING finger domain-containing protein 1 OS=Homo sapiens GN=PHRF1 PE=1 SV=1
A0A0J9YXA0	MED16	304156629659175	39499.0,58164.0,58696.0,	478214208037093	44620.0,39882.0,38832.0,	0.476354	0.666648	0.217989	0.349363	51962	42331.3	52119.7	41111.3	0.814659	0.788787	Mediator of RNA polymerase II transcription subunit 16 (Fragment) OS=Homo sapiens GN=MED16 PE=1 SV=1
A0A0J9YXC7	LIMS4	88827401598	1153.0,2403.0,1585.0,	274324041776	2559.0,2278.0,1859.0,	0.421175	0.629207	0.301057	0.42431	1742	2307.67	1713.67	2232	1.32472	1.30247	LIM and senescent cell antigen-like-containing domain protein 3 OS=Homo sapiens GN=LIMS4 PE=1 SV=1
A0A0J9YXE6	MED16	304156629659175	39499.0,58164.0,58696.0,	478214208037093	44620.0,39882.0,38832.0,	0.476354	0.666648	0.217989	0.349363	51962	42331.3	52119.7	41111.3	0.814659	0.788787	Mediator of RNA polymerase II transcription subunit 16 (Fragment) OS=Homo sapiens GN=MED16 PE=1 SV=1
A0A0J9YXF2	PON2	2.30153e+17	298894.0,246275.0,161805.0,	2.57406e+17	240176.0,231316.0,165098.0,	0.920112	0.95435	0.64559	0.724225	224661	219724	235658	212197	0.978025	0.900443	Paraoxonase 2, isoform CRA_a OS=Homo sapiens GN=PON2 PE=1 SV=1
A0A0J9YXS4	APOO	326693705225467	42426.0,32507.0,25261.0,	276922572515561	25838.0,24381.0,16290.0,	0.159695	0.423345	0.140526	0.268827	31729.3	22992.7	33398	22169.7	0.72465	0.663802	MICOS complex subunit (Fragment) OS=Homo sapiens GN=APOO PE=1 SV=1
A0A0J9YXX4	PRSS2	3.77592e+17	490369.0,234798.0,402901.0,	3.00135e+17	280044.0,284723.0,348396.0,	0.452363	0.649648	0.443724	0.557173	350468	311113	376023	304388	0.887709	0.809493	Trypsin-2 OS=Homo sapiens GN=PRSS2 PE=1 SV=1
A0A0J9YYB5	PHRF1	454777154974500	59058.0,62772.0,73896.0,	736446421663655	68712.0,60860.0,66639.0,	0.760065	0.852941	0.976402	0.983821	63842	67171.7	65242	65403.7	1.05215	1.00248	PHD and RING finger domain-containing protein 1 OS=Homo sapiens GN=PHRF1 PE=1 SV=1
A0A0J9YYC6	MED16	304156629659175	39499.0,58164.0,58696.0,	478214208037093	44620.0,39882.0,38832.0,	0.476354	0.666648	0.217989	0.349363	51962	42331.3	52119.7	41111.3	0.814659	0.788787	Mediator of RNA polymerase II transcription subunit 16 (Fragment) OS=Homo sapiens GN=MED16 PE=1 SV=1
A0A0J9YYC8	PRSS2	3.77592e+17	490369.0,234798.0,402901.0,	3.00135e+17	280044.0,284723.0,348396.0,	0.452363	0.649648	0.443724	0.557173	350468	311113	376023	304388	0.887709	0.809493	Trypsin-2 OS=Homo sapiens GN=PRSS2 PE=1 SV=1
A0A0J9YYG4	PON2	2.30153e+17	298894.0,246275.0,161805.0,	2.57406e+17	240176.0,231316.0,165098.0,	0.920112	0.95435	0.64559	0.724225	224661	219724	235658	212197	0.978025	0.900443	Serum paraoxonase/arylesterase 2 OS=Homo sapiens GN=PON2 PE=1 SV=1
A0A0J9YYI4	SERINC5	370407151451458	48103.0,62742.0,51042.0,	387185528843372	36126.0,52400.0,45406.0,	0.548261	0.715731	0.224976	0.35558	53337.3	45792.7	53962.3	44644	0.858548	0.827318	Serine incorporator 5 OS=Homo sapiens GN=SERINC5 PE=1 SV=1
A0A0M3HER1	LIMS1	88827401598	1153.0,2403.0,1585.0,	274324041776	2559.0,2278.0,1859.0,	0.421175	0.629207	0.301057	0.42431	1742	2307.67	1713.67	2232	1.32472	1.30247	LIM and senescent cell antigen-like-containing domain protein 1 (Fragment) OS=Homo sapiens GN=LIMS1 PE=1 SV=1
A0A0M3HER2	CENPV	198602002023688	25791.0,17563.0,23495.0,	444214156845466	41446.0,39396.0,47597.0,	1.9364210232907333E-4	0.0762428	0.00411224	0.0688772	21189.3	43818.3	22283	42813	2.06794	1.92133	Centromere protein V OS=Homo sapiens GN=CENPV PE=1 SV=1
A0A0R4J2E5	UBE2A	9.79421e+16	127193.0,120142.0,119224.0,	931029273077904	86867.0,87884.0,81556.0,	0.0980199	0.397601	4.4541183753520357E-4	0.0491461	118360	87912	122186	85435.7	0.742751	0.699224	Ubiquitin-conjugating enzyme E2 A OS=Homo sapiens GN=UBE2A PE=1 SV=1
A0A0R4J2E8	MATR3	9.37297e+22	1.2172449E7,1.4789522E7,1.5583996E7,	1.56804e+22	1.46308E7,1.4316235E7,1.001427E7,	0.870146	0.921977	0.549629	0.646026	1.3980383333333334E7	1.3450404333333334E7	1.4181989E7	1.2987101666666666E7	0.962091	0.915746	Matrin-3 OS=Homo sapiens GN=MATR3 PE=1 SV=1
A0A0R4J2F3	POLR1D	324003754428958	42077.0,32939.0,28723.0,	196762000113849	18358.0,18956.0,14498.0,	0.0101824	0.258148	0.0362686	0.131028	32967.3	17842	34579.7	17270.7	0.541202	0.499446	DNA-directed RNA polymerases I and III subunit RPAC2 OS=Homo sapiens GN=POLR1D PE=1 SV=1
A0A0R4J2F6	IFRD2	125682628826566	16321.0,23063.0,26351.0,	918187556297	8566.0,8297.0,6592.0,	0.0919833	0.39624	0.0364078	0.131165	21807.3	8077.67	21911.7	7818.33	0.370411	0.356811	Interferon-related developmental regulator 2 OS=Homo sapiens GN=IFRD2 PE=1 SV=1
A0A0R4J2G3	NCEH1	14456139538353	18773.0,12241.0,8285.0,	17380117348898	16216.0,11121.0,9315.0,	0.902072	0.942708	0.824336	0.875107	12254	12670.7	13099.7	12217.3	1.034	0.932645	Arylacetamide deacetylase-like 1 OS=Homo sapiens GN=NCEH1 PE=1 SV=1
A0A0U1RQC1		12400	0.0,1087.0,0.0,	0	0.0,0.0,0.0,	0.42265	0.629207	0.42265	0.537947	413.333	0	362.333	0	0	0	Uncharacterized protein OS=Homo sapiens PE=4 SV=1
A0A0U1RQC9	TP53	271994815838757	35321.0,42250.0,38441.0,	2.73436e+17	255132.0,240560.0,282411.0,	1.1798233285573804E-5	0.0159181	0.00249294	0.0612422	38038	265672	38670.7	259368	6.98438	6.70709	Cellular tumor antigen p53 OS=Homo sapiens GN=TP53 PE=1 SV=1
A0A0U1RQF0	FASN	5.59063e+23	7.2604295E7,8.0861961E7,6.914669E7,	3.8956e+23	3.6348323E7,3.2727247E7,2.3852518E7,	0.044386	0.349211	0.00107016	0.0532668	7.259444066666667E7	3.2090265666666668E7	7.420431533333333E7	3.0976029333333332E7	0.442049	0.417442	Fatty acid synthase OS=Homo sapiens GN=FASN PE=1 SV=1
A0A0U1RQK7	EIF4G3	4.47359e+17	580972.0,772228.0,787011.0,	7.21019e+17	672755.0,553734.0,599908.0,	0.612318	0.756658	0.256265	0.381035	706991	626101	713404	608799	0.885585	0.853372	Eukaryotic translation initiation factor 4 gamma 3 OS=Homo sapiens GN=EIF4G3 PE=1 SV=1
A0A0U1RQM0		12400	0.0,1087.0,0.0,	0	0.0,0.0,0.0,	0.42265	0.629207	0.42265	0.537947	413.333	0	362.333	0	0	0	Uncharacterized protein OS=Homo sapiens PE=4 SV=1
A0A0U1RQM3	MTHFS	4.74911e+17	616754.0,765079.0,648149.0,	4.87903e+17	455242.0,422340.0,293856.0,	0.136195	0.410861	0.013008	0.0927645	666795	404737	676661	390479	0.606989	0.577068	5-formyltetrahydrofolate cyclo-ligase OS=Homo sapiens GN=MTHFS PE=1 SV=1
A0A0U1RQQ1	LRRC16A	16206146409301	21046.0,12843.0,9225.0,	17227977611619	16072.0,9264.0,12162.0,	0.876322	0.92583	0.671339	0.746437	13382.3	12874	14371.3	12499.3	0.962015	0.869741	F-actin-uncapping protein LRRC16A (Fragment) OS=Homo sapiens GN=LRRC16A PE=1 SV=1
A0A0U1RQS5	ERVK3-1	6.86383e+19	891389.0,953367.0,1056505.0,	8.10886e+17	756604.0,724159.0,827098.0,	0.348631	0.576474	0.0334473	0.126195	946052	788333	967087	769287	0.833287	0.795468	Protein ERVK3-1 (Fragment) OS=Homo sapiens GN=ERVK3-1 PE=1 SV=1
A0A0U1RQV1	ERVK3-1	6.86383e+19	891389.0,953367.0,1056505.0,	8.10886e+17	756604.0,724159.0,827098.0,	0.348631	0.576474	0.0334473	0.126195	946052	788333	967087	769287	0.833287	0.795468	Protein ERVK3-1 (Fragment) OS=Homo sapiens GN=ERVK3-1 PE=1 SV=1
A0A0U1RQV4	ROCK1	1.1108e+17	144256.0,183885.0,179417.0,	1.25193e+16	116812.0,117042.0,96782.0,	0.201412	0.464812	0.0244762	0.112735	167185	113711	169186	110212	0.680149	0.651425	Rho-associated protein kinase 1 OS=Homo sapiens GN=ROCK1 PE=1 SV=1
A0A0U1RQV5		8.60661e+18	1117718.0,1076615.0,985835.0,	1.09836e+19	1024833.0,971141.0,955528.0,	0.906616	0.946186	0.181376	0.314391	1.02722e+06	1.01191e+06	1060056	983834	0.985097	0.928096	Uncharacterized protein (Fragment) OS=Homo sapiens PE=1 SV=1
A0A0U1RQW6	DIP2C	295274472435021	38346.0,39238.0,34737.0,	278242748317428	25961.0,26047.0,18245.0,	0.0998743	0.397601	0.016722	0.100894	36424	24245	37440.3	23417.7	0.665633	0.625466	Disco-interacting protein 2 homolog C OS=Homo sapiens GN=DIP2C PE=1 SV=1
A0A0U1RQX8	CBL	266704851450670	34635.0,42563.0,50260.0,	255391995513642	23829.0,18912.0,14281.0,	0.0838561	0.384791	0.0172009	0.102014	41951.3	19712	42486	19007.3	0.469878	0.447379	E3 ubiquitin-protein ligase CBL OS=Homo sapiens GN=CBL PE=1 SV=1
A0A0U1RR07	SYTL2	1732	0.0,0.0,1718.0,	180122192224	1680.0,2103.0,2328.0,	0.113938	0.399472	0.113423	0.237284	577.333	2081.33	572.667	2037	3.60508	3.55704	Synaptotagmin-like protein 2 OS=Homo sapiens GN=SYTL2 PE=1 SV=1
A0A0U1RR39	CBL	266704851450670	34635.0,42563.0,50260.0,	255391995513642	23829.0,18912.0,14281.0,	0.0838561	0.384791	0.0172009	0.102014	41951.3	19712	42486	19007.3	0.469878	0.447379	E3 ubiquitin-protein ligase CBL OS=Homo sapiens GN=CBL PE=1 SV=1
A0A0U1RR50	NDRG2	3.30247e+17	428882.0,457306.0,411217.0,	3.80273e+17	354818.0,381479.0,295056.0,	0.377585	0.599219	0.0538356	0.15717	422018	354871	432468	343784	0.840891	0.794935	Protein NDRG2 (Fragment) OS=Homo sapiens GN=NDRG2 PE=1 SV=1
A0A0U1RRE5	LINC01420	196112535717819	25468.0,22246.0,17674.0,	143771606411728	13414.0,15225.0,12278.0,	0.0741998	0.372243	0.054636	0.158771	20929	14056.3	21796	13639	0.67162	0.625757	HCG1997177 OS=Homo sapiens GN=LINC01420 PE=1 SV=1
A0A0U1RRH6	PHF14	196392377512334	25504.0,20858.0,12234.0,	141011312611107	13157.0,12440.0,11627.0,	0.219987	0.480628	0.207055	0.339581	18582.7	12778	19532	12408	0.68763	0.635265	PHD finger protein 14 OS=Homo sapiens GN=PHF14 PE=1 SV=1
A0A0U1RRL7	MMP24-AS1	1.07043e+17	139012.0,179202.0,122904.0,	1.85405e+17	172992.0,165270.0,176045.0,	0.411471	0.626332	0.280622	0.404469	145071	175983	147039	171436	1.21308	1.16592	Protein MMP24-AS1 OS=Homo sapiens GN=MMP24-AS1 PE=1 SV=1
A0A0U1RRL8	SPATA20	4.03014e+17	523380.0,586468.0,524287.0,	5.74485e+17	536025.0,536983.0,340779.0,	0.711675	0.821093	0.37928	0.502705	533347	488860	544712	471262	0.916589	0.865159	Spermatogenesis-associated protein 20 OS=Homo sapiens GN=SPATA20 PE=1 SV=1
A0A0U1RRM1	GATAD2B	569088768689949	73904.0,76929.0,89221.0,	777026927461664	72499.0,65653.0,64554.0,	0.516174	0.695282	0.0992432	0.217856	78181	69546.7	80018	67568.7	0.88956	0.844418	Transcriptional repressor p66-beta OS=Homo sapiens GN=GATAD2B PE=1 SV=1
A0A0U1RVL1	MORF4L2	103941421413994	13498.0,12470.0,13880.0,	967366026205	9024.0,6256.0,6495.0,	0.0320526	0.315592	0.00995148	0.0844022	12867.3	7493.33	13282.7	7258.33	0.582353	0.546452	Mortality factor 4-like protein 2 (Fragment) OS=Homo sapiens GN=MORF4L2 PE=1 SV=1
A0A0X1KG72	RABL6	1.76303e+17	228959.0,218197.0,258628.0,	2.68867e+17	250868.0,256393.0,228406.0,	0.495629	0.682257	0.54192	0.639529	228581	252522	235261	245222	1.10473	1.04234	Rab-like protein 6 (Fragment) OS=Homo sapiens GN=RABL6 PE=1 SV=1
A0A0X1KG75	COBLL1	6.83622e+17	887795.0,796267.0,888720.0,	7.94139e+17	740975.0,739981.0,770209.0,	0.506751	0.688815	0.0613912	0.169156	829064	770207	857594	750388	0.929008	0.874993	Cordon-bleu protein-like 1 (Fragment) OS=Homo sapiens GN=COBLL1 PE=1 SV=1
A0A140T8Y0	VARS2	2.16662e+17	281368.0,471727.0,470205.0,	4.33874e+17	404829.0,397976.0,280972.0,	0.771249	0.859078	0.57391	0.663998	409460	374057	407767	361259	0.913537	0.885945	Valine--tRNA ligase, mitochondrial OS=Homo sapiens GN=VARS2 PE=1 SV=1
A0A140T8Z0	DIAPH1	3.94863e+17	512795.0,469818.0,364065.0,	4.75428e+17	443600.0,326912.0,345343.0,	0.520741	0.69813	0.251884	0.377062	432466	383411	448893	371952	0.886569	0.828598	Protein diaphanous homolog 1 OS=Homo sapiens GN=DIAPH1 PE=1 SV=1
A0A140T947	DHX16	2.06503e+17	268179.0,331397.0,347771.0,	3.03381e+17	283072.0,280506.0,219521.0,	0.539172	0.713091	0.16337	0.294341	311614	269678	315782	261033	0.865423	0.826623	Putative pre-mRNA-splicing factor ATP-dependent RNA helicase DHX16 (Fragment) OS=Homo sapiens GN=DHX16 PE=1 SV=1
A0A140T9E9	BRD2	269965384142147	35058.0,47236.0,41806.0,	348893731733930	32552.0,35368.0,35520.0,	0.545839	0.715731	0.183227	0.316373	40994.7	35378.7	41366.7	34480	0.863007	0.833521	Bromodomain-containing protein 2 (Fragment) OS=Homo sapiens GN=BRD2 PE=1 SV=1
A0A140T9I1	BRD2	269965384142147	35058.0,47236.0,41806.0,	348893731733930	32552.0,35368.0,35520.0,	0.545839	0.715731	0.183227	0.316373	40994.7	35378.7	41366.7	34480	0.863007	0.833521	Bromodomain-containing protein 2 (Fragment) OS=Homo sapiens GN=BRD2 PE=1 SV=1
A0A140TA35	VARS2	2.16662e+17	281368.0,471727.0,470205.0,	4.33874e+17	404829.0,397976.0,280972.0,	0.771249	0.859078	0.57391	0.663998	409460	374057	407767	361259	0.913537	0.885945	Valine--tRNA ligase, mitochondrial OS=Homo sapiens GN=VARS2 PE=1 SV=1
A0A140TA36	VARS2	2.16662e+17	281368.0,471727.0,470205.0,	4.33874e+17	404829.0,397976.0,280972.0,	0.771249	0.859078	0.57391	0.663998	409460	374057	407767	361259	0.913537	0.885945	Valine--tRNA ligase, mitochondrial OS=Homo sapiens GN=VARS2 PE=1 SV=1
A0A140TA40	VARS2	2.16662e+17	281368.0,471727.0,470205.0,	4.33874e+17	404829.0,397976.0,280972.0,	0.771249	0.859078	0.57391	0.663998	409460	374057	407767	361259	0.913537	0.885945	Valine--tRNA ligase, mitochondrial OS=Homo sapiens GN=VARS2 PE=1 SV=1
A0A140TA45	VARS2	2.16662e+17	281368.0,471727.0,470205.0,	4.33874e+17	404829.0,397976.0,280972.0,	0.771249	0.859078	0.57391	0.663998	409460	374057	407767	361259	0.913537	0.885945	Valine--tRNA ligase, mitochondrial OS=Homo sapiens GN=VARS2 PE=1 SV=1
A0A140TA84	C19orf70	1.64082e+17	213089.0,158673.0,134576.0,	1.24494e+16	116160.0,126369.0,75107.0,	0.10581	0.397601	0.0974837	0.215587	160204	109857	168779	105879	0.685728	0.62732	MICOS complex subunit MIC13 OS=Homo sapiens GN=C19orf70 PE=1 SV=1
A0A140TA86	C19orf70	1.64082e+17	213089.0,158673.0,134576.0,	1.24494e+16	116160.0,126369.0,75107.0,	0.10581	0.397601	0.0974837	0.215587	160204	109857	168779	105879	0.685728	0.62732	MICOS complex subunit MIC13 OS=Homo sapiens GN=C19orf70 PE=1 SV=1
A0AV96	RBM47	6.16161e+19	800189.0,1100105.0,1047229.0,	9.50737e+17	887090.0,901067.0,743362.0,	0.647806	0.780995	0.276869	0.400594	975281	870508	982508	843840	0.892572	0.858863	RNA-binding protein 47 OS=Homo sapiens GN=RBM47 PE=1 SV=2
A0AVT1	UBA6	3.0739e+20	3992006.0,4469703.0,4074170.0,	2.97111e+20	2772232.0,2671450.0,2086054.0,	0.106899	0.397601	0.00450161	0.0695662	4.09196e+06	2.59413e+06	4.17863e+06	2509912	0.633958	0.600655	Ubiquitin-like modifier-activating enzyme 6 OS=Homo sapiens GN=UBA6 PE=1 SV=1
A0FGR8-2	ESYT2	1.65345e+17	214730.0,216438.0,209195.0,	3.32941e+17	310655.0,310092.0,364955.0,	0.0252717	0.30514	0.022764	0.109149	207648	336242	213454	328567	1.61929	1.53929	Isoform 2 of Extended synaptotagmin-2 OS=Homo sapiens GN=ESYT2
A0JP02	PLEKHA5	7.88451e+16	102393.0,103253.0,108270.0,	1.20885e+17	112792.0,110664.0,108398.0,	0.431737	0.636181	0.0623467	0.169669	101896	113731	104639	110618	1.11614	1.05714	PLEKHA5 protein OS=Homo sapiens GN=PLEKHA5 PE=1 SV=1
A0MZ66	SHTN1	3.1488e+20	4089256.0,4760258.0,5242907.0,	5.00665e+20	4671514.0,4784993.0,5168668.0,	0.659546	0.785672	0.663847	0.740768	4.62007e+06	4.99749e+06	4.69747e+06	4.87506e+06	1.08169	1.0378	Shootin-1 OS=Homo sapiens GN=SHTN1 PE=1 SV=4
A1KXE4	FAM168B	155442170319304	20186.0,19041.0,19147.0,	11564966711048	10789.0,9162.0,11566.0,	0.0358875	0.328219	0.00152729	0.0540521	18850.3	10759.7	19458	10505.7	0.570795	0.539915	Myelin-associated neurite-outgrowth inhibitor OS=Homo sapiens GN=FAM168B PE=1 SV=1
A1KXE4-2	FAM168B	155442170319304	20186.0,19041.0,19147.0,	11564966711048	10789.0,9162.0,11566.0,	0.0358875	0.328219	0.00152729	0.0540521	18850.3	10759.7	19458	10505.7	0.570795	0.539915	Isoform 2 of Myelin-associated neurite-outgrowth inhibitor OS=Homo sapiens GN=FAM168B
A1L0T0	ILVBL	3.79769e+17	493195.0,403282.0,286991.0,	3.7237e+17	347444.0,289277.0,213454.0,	0.300752	0.540668	0.205088	0.337571	376255	293828	394489	283392	0.780927	0.718376	Acetolactate synthase-like protein OS=Homo sapiens GN=ILVBL PE=1 SV=2
A1L188	C17orf89	7535118877486	9785.0,10429.0,7425.0,	126361113014899	11790.0,10548.0,15597.0,	0.103517	0.397601	0.140367	0.268827	8969.33	12888.3	9213	12645	1.43693	1.37252	Uncharacterized protein C17orf89 OS=Homo sapiens GN=C17orf89 PE=4 SV=1
A1X283	SH3PXD2B	2.7431e+17	356238.0,420246.0,453398.0,	3.16435e+17	295251.0,327985.0,308695.0,	0.32228	0.556557	0.061353	0.169156	403469	319122	409961	310644	0.790945	0.75774	SH3 and PX domain-containing protein 2B OS=Homo sapiens GN=SH3PXD2B PE=1 SV=3
A2A274	ACO2	1.88251e+23	2.4447717E7,2.346051E7,2.3782882E7,	4.07118e+23	3.7986725E7,3.7514235E7,4.441472E7,	0.00988292	0.258148	0.0172941	0.102014	2.3180734666666668E7	4.0906073E7	2.3897036333333332E7	3.9971893333333336E7	1.76466	1.67267	Aconitate hydratase, mitochondrial OS=Homo sapiens GN=ACO2 PE=1 SV=1
A2A2Q9	AAR2	5435711941098935	70590.0,104762.0,98133.0,	848657686544019	79183.0,72848.0,46081.0,	0.393505	0.613387	0.159859	0.29105	90900.7	68583	91161.7	66037.3	0.754483	0.724398	Protein AAR2 homolog OS=Homo sapiens GN=AAR2 PE=1 SV=1
A2AB27	GNL1	1.06493e+17	138300.0,154611.0,141248.0,	941488719159160	87844.0,82636.0,61934.0,	0.072633	0.36979	0.00368418	0.0675028	141707	80166.3	144720	77471.3	0.565718	0.53532	Guanine nucleotide-binding protein-like 1 (Fragment) OS=Homo sapiens GN=GNL1 PE=1 SV=1
A2ABF8	EHMT2	493790746512	6411.0,7961.0,6459.0,	837873363379	7817.0,6952.0,3537.0,	0.818799	0.890537	0.596685	0.684095	6841	6364.33	6943.67	6102	0.930322	0.878786	Histone-lysine N-methyltransferase EHMT2 OS=Homo sapiens GN=EHMT2 PE=1 SV=1
A2ABF9	EHMT2	493790746512	6411.0,7961.0,6459.0,	837873363379	7817.0,6952.0,3537.0,	0.818799	0.890537	0.596685	0.684095	6841	6364.33	6943.67	6102	0.930322	0.878786	Histone-lysine N-methyltransferase EHMT2 OS=Homo sapiens GN=EHMT2 PE=1 SV=1
A2AE48	TRIM26	408557940767908	53057.0,69667.0,67359.0,	582594711843671	54359.0,44657.0,45719.0,	0.376271	0.599219	0.0809668	0.194084	62723.3	49682.7	63361	48245	0.792092	0.761431	Tripartite motif-containing protein 26 (Fragment) OS=Homo sapiens GN=TRIM26 PE=1 SV=1
A2IDA3	MPG	9.47471e+16	123045.0,111720.0,105203.0,	866057252775716	80807.0,68737.0,79265.0,	0.0652495	0.361484	0.00596218	0.0722143	109384	78282.7	113323	76269.7	0.715671	0.673031	DNA-3-methyladenine glycosylase (Fragment) OS=Homo sapiens GN=MPG PE=1 SV=1
A2RQR6	TCEAL4	350935524144732	45573.0,48464.0,44369.0,	479654704742013	44753.0,44589.0,43982.0,	0.923109	0.955791	0.296556	0.419915	45022	45675	46135.3	44441.3	1.0145	0.963282	Transcription elongation factor A (SII)-like 4 variant 1 OS=Homo sapiens GN=TCEAL4 PE=1 SV=1
A2RRP1	NBAS	698974066547	9076.0,6497.0,6494.0,	749646404242	6994.0,4397.0,4440.0,	0.273422	0.515877	0.162374	0.293577	6980.67	5459.33	7355.67	5277	0.782065	0.717406	Neuroblastoma-amplified sequence OS=Homo sapiens GN=NBAS PE=1 SV=2
A2RRP1-2	NBAS	698974066547	9076.0,6497.0,6494.0,	749646404242	6994.0,4397.0,4440.0,	0.273422	0.515877	0.162374	0.293577	6980.67	5459.33	7355.67	5277	0.782065	0.717406	Isoform 2 of Neuroblastoma-amplified sequence OS=Homo sapiens GN=NBAS
A2RTX5	TARSL2	8.3079e+18	1078928.0,977110.0,977407.0,	9.56713e+17	892672.0,817098.0,983454.0,	0.565446	0.726992	0.134162	0.261009	976626	919412	1.01115e+06	897741	0.941416	0.887843	Probable threonine--tRNA ligase 2, cytoplasmic OS=Homo sapiens GN=TARSL2 PE=1 SV=1
A2RTX5-2	TARSL2	8.3079e+18	1078928.0,977110.0,977407.0,	9.56713e+17	892672.0,817098.0,983454.0,	0.565446	0.726992	0.134162	0.261009	976626	919412	1.01115e+06	897741	0.941416	0.887843	Isoform 2 of Probable threonine--tRNA ligase 2, cytoplasmic OS=Homo sapiens GN=TARSL2
A2RTY3	HEATR9	491089625104	6376.0,7862.0,5062.0,	823158285110	7680.0,5523.0,5349.0,	0.970455	0.98669	0.832275	0.881312	6325.33	6389.67	6433.33	6184	1.01017	0.961244	Protein HEATR9 OS=Homo sapiens GN=HEATR9 PE=2 SV=2
A2RTY3-3	HEATR9	491089625104	6376.0,7862.0,5062.0,	823158285110	7680.0,5523.0,5349.0,	0.970455	0.98669	0.832275	0.881312	6325.33	6389.67	6433.33	6184	1.01017	0.961244	Isoform 3 of Protein HEATR9 OS=Homo sapiens GN=HEATR9
A2RTY3-4	HEATR9	491089625104	6376.0,7862.0,5062.0,	823158285110	7680.0,5523.0,5349.0,	0.970455	0.98669	0.832275	0.881312	6325.33	6389.67	6433.33	6184	1.01017	0.961244	Isoform 4 of Protein HEATR9 OS=Homo sapiens GN=HEATR9
A2RTY3-5	HEATR9	491089625104	6376.0,7862.0,5062.0,	823158285110	7680.0,5523.0,5349.0,	0.970455	0.98669	0.832275	0.881312	6325.33	6389.67	6433.33	6184	1.01017	0.961244	Isoform 5 of Protein HEATR9 OS=Homo sapiens GN=HEATR9
A2RU67	FAM234B	144001798510166	18700.0,15778.0,10083.0,	215392019514428	20096.0,19139.0,15104.0,	0.222161	0.482148	0.34433	0.468554	14183.7	18720.7	14853.7	18113	1.31987	1.21943	Protein FAM234B OS=Homo sapiens GN=FAM234B PE=1 SV=1
A2VCS9	MAP9	2.51582e+17	326722.0,330836.0,333580.0,	3.77475e+17	352206.0,331318.0,387438.0,	0.35541	0.58054	0.244559	0.370426	321657	365712	330379	356987	1.13696	1.08054	MAP9 protein (Fragment) OS=Homo sapiens GN=MAP9 PE=1 SV=1
A3KMH1	VWA8	525169075470598	68201.0,79621.0,70026.0,	676456972236756	63116.0,66079.0,38478.0,	0.436794	0.64032	0.186934	0.320078	71289.3	58041	72616	55891	0.814161	0.769679	von Willebrand factor A domain-containing protein 8 OS=Homo sapiens GN=VWA8 PE=1 SV=2
A3KMH1-3	VWA8	525169075470598	68201.0,79621.0,70026.0,	676456972236756	63116.0,66079.0,38478.0,	0.436794	0.64032	0.186934	0.320078	71289.3	58041	72616	55891	0.814161	0.769679	Isoform 3 of von Willebrand factor A domain-containing protein 8 OS=Homo sapiens GN=VWA8
A3KN83	SBNO1	281147153292	3650.0,4136.0,3265.0,	106401068	992.0,0.0,1118.0,	0.018482	0.284145	0.00338637	0.0668621	3606	710.667	3683.67	703.333	0.197079	0.190933	Protein strawberry notch homolog 1 OS=Homo sapiens GN=SBNO1 PE=1 SV=1
A3KN83-2	SBNO1	281147153292	3650.0,4136.0,3265.0,	106401068	992.0,0.0,1118.0,	0.018482	0.284145	0.00338637	0.0668621	3606	710.667	3683.67	703.333	0.197079	0.190933	Isoform 2 of Protein strawberry notch homolog 1 OS=Homo sapiens GN=SBNO1
A3KN83-3	SBNO1	281147153292	3650.0,4136.0,3265.0,	106401068	992.0,0.0,1118.0,	0.018482	0.284145	0.00338637	0.0668621	3606	710.667	3683.67	703.333	0.197079	0.190933	Isoform 3 of Protein strawberry notch homolog 1 OS=Homo sapiens GN=SBNO1
A4D1E9	GTPBP10	9.1873e+19	1193133.0,1311267.0,1296925.0,	1.15127e+19	1074201.0,1135909.0,705396.0,	0.384873	0.606004	0.151351	0.28285	1240272	1.00786e+06	1.26711e+06	971835	0.812609	0.766971	GTP-binding protein 10 OS=Homo sapiens GN=GTPBP10 PE=1 SV=1
A4D2B0	MBLAC1	1.32283e+17	171792.0,149305.0,174386.0,	1.77761e+17	165860.0,148867.0,184848.0,	0.522173	0.699729	0.922361	0.943794	159424	170467	165161	166525	1.06927	1.00826	Metallo-beta-lactamase domain-containing protein 1 OS=Homo sapiens GN=MBLAC1 PE=1 SV=1
A5D8V6	VPS37C	592197121366693	76906.0,62477.0,66153.0,	467475440545771	43617.0,51563.0,47917.0,	0.0217075	0.295459	0.0232427	0.110028	65708.3	48974.3	68512	47699	0.745329	0.696214	Vacuolar protein sorting-associated protein 37C OS=Homo sapiens GN=VPS37C PE=1 SV=2
A5YKK6	CNOT1	534050053644	6934.0,4391.0,3614.0,	403214623547	3762.0,1385.0,3713.0,	0.166538	0.431632	0.190704	0.324438	4663	3013.67	4979.67	2953.33	0.646294	0.593079	CCR4-NOT transcription complex subunit 1 OS=Homo sapiens GN=CNOT1 PE=1 SV=2
A5YKK6-2	CNOT1	534050053644	6934.0,4391.0,3614.0,	403214623547	3762.0,1385.0,3713.0,	0.166538	0.431632	0.190704	0.324438	4663	3013.67	4979.67	2953.33	0.646294	0.593079	Isoform 2 of CCR4-NOT transcription complex subunit 1 OS=Homo sapiens GN=CNOT1
A5YM69	ARHGEF35	4.35805e+17	565966.0,500092.0,581821.0,	4.28208e+17	399543.0,403450.0,440389.0,	0.15638	0.422505	0.0172926	0.102014	530793	424853	549293	414461	0.800411	0.754535	Rho guanine nucleotide exchange factor 35 OS=Homo sapiens GN=ARHGEF35 PE=1 SV=1
A6H8Y1	BDP1	13079966910283	16984.0,8482.0,10199.0,	598467586248	5582.0,6404.0,6540.0,	0.0414514	0.346591	0.157024	0.288981	11010.3	6330	11888.3	6175.33	0.574914	0.519445	Transcription factor TFIIIB component B'' homolog OS=Homo sapiens GN=BDP1 PE=1 SV=3
A6H8Y1-2	BDP1	13079966910283	16984.0,8482.0,10199.0,	598467586248	5582.0,6404.0,6540.0,	0.0414514	0.346591	0.157024	0.288981	11010.3	6330	11888.3	6175.33	0.574914	0.519445	Isoform 2 of Transcription factor TFIIIB component B'' homolog OS=Homo sapiens GN=BDP1
A6H8Y1-3	BDP1	13079966910283	16984.0,8482.0,10199.0,	598467586248	5582.0,6404.0,6540.0,	0.0414514	0.346591	0.157024	0.288981	11010.3	6330	11888.3	6175.33	0.574914	0.519445	Isoform 3 of Transcription factor TFIIIB component B'' homolog OS=Homo sapiens GN=BDP1
A6H8Y1-4	BDP1	13079966910283	16984.0,8482.0,10199.0,	598467586248	5582.0,6404.0,6540.0,	0.0414514	0.346591	0.157024	0.288981	11010.3	6330	11888.3	6175.33	0.574914	0.519445	Isoform 4 of Transcription factor TFIIIB component B'' homolog OS=Homo sapiens GN=BDP1
A6H8Y1-5	BDP1	13079966910283	16984.0,8482.0,10199.0,	598467586248	5582.0,6404.0,6540.0,	0.0414514	0.346591	0.157024	0.288981	11010.3	6330	11888.3	6175.33	0.574914	0.519445	Isoform 5 of Transcription factor TFIIIB component B'' homolog OS=Homo sapiens GN=BDP1
A6H8Y1-6	BDP1	13079966910283	16984.0,8482.0,10199.0,	598467586248	5582.0,6404.0,6540.0,	0.0414514	0.346591	0.157024	0.288981	11010.3	6330	11888.3	6175.33	0.574914	0.519445	Isoform 6 of Transcription factor TFIIIB component B'' homolog OS=Homo sapiens GN=BDP1
A6H8Y1-7	BDP1	13079966910283	16984.0,8482.0,10199.0,	598467586248	5582.0,6404.0,6540.0,	0.0414514	0.346591	0.157024	0.288981	11010.3	6330	11888.3	6175.33	0.574914	0.519445	Isoform 7 of Transcription factor TFIIIB component B'' homolog OS=Homo sapiens GN=BDP1
A6NCE7	MAP1LC3B2	2.11442e+17	274595.0,267546.0,234319.0,	3.6542e+17	340959.0,307942.0,319145.0,	0.0827418	0.382747	0.0172963	0.102014	250874	331727	258820	322682	1.32228	1.24674	Microtubule-associated proteins 1A/1B light chain 3 beta 2 OS=Homo sapiens GN=MAP1LC3B2 PE=2 SV=1
A6NDE4	RBMY1B	7.45011e+16	96751.0,105927.0,106515.0,	1.01531e+16	94734.0,94800.0,104155.0,	0.972986	0.987371	0.309915	0.433569	100875	100349	103064	97896.3	0.994792	0.949857	RNA-binding motif protein, Y chromosome, family 1 member B OS=Homo sapiens GN=RBMY1B PE=2 SV=2
A6NDG6	PGP	1.56155e+20	2027943.0,2216188.0,2425589.0,	2.16761e+20	2022514.0,2141830.0,2427675.0,	0.840086	0.907514	0.883759	0.91375	2177645	2248798	2223240	2.19734e+06	1.03267	0.98835	Glycerol-3-phosphate phosphatase OS=Homo sapiens GN=PGP PE=1 SV=1
A6NED2	RCCD1	7980105979650	10363.0,9297.0,9572.0,	830170636236	7745.0,6694.0,6528.0,	0.0893179	0.393224	0.0056639	0.0707624	9409	7200	9744	6989	0.765225	0.717262	RCC1 domain-containing protein 1 OS=Homo sapiens GN=RCCD1 PE=1 SV=1
A6NEL0	HMGN1	2.35391e+20	3056969.0,1713423.0,1605521.0,	2.98719e+20	2787234.0,2653744.0,3055199.0,	0.0415271	0.346591	0.26637	0.390781	1.97516e+06	2.90183e+06	2.1253e+06	2832059	1.46916	1.33254	Non-histone chromosomal protein HMG-14 OS=Homo sapiens GN=HMGN1 PE=1 SV=1
A6NEL2	SOWAHB	175513851773	2279.0,1215.0,1758.0,	152017041993	1418.0,1615.0,2086.0,	0.616711	0.759384	0.910255	0.935733	1637.67	1739	1750.67	1706.33	1.06188	0.974676	Ankyrin repeat domain-containing protein SOWAHB OS=Homo sapiens GN=SOWAHB PE=1 SV=1
A6NEQ0	RBMY1E	7.45011e+16	96751.0,105927.0,106515.0,	1.01531e+16	94734.0,94800.0,104155.0,	0.972986	0.987371	0.309915	0.433569	100875	100349	103064	97896.3	0.994792	0.949857	RNA-binding motif protein, Y chromosome, family 1 member E OS=Homo sapiens GN=RBMY1E PE=2 SV=1
A6NFI3	ZNF316	373077108453	4844.0,6764.0,8384.0,	392950182990	3666.0,4755.0,3130.0,	0.204561	0.467769	0.0933314	0.209512	6631	3979	6664	3850.33	0.60006	0.577781	Zinc finger protein 316 OS=Homo sapiens GN=ZNF316 PE=1 SV=1
A6NFM0	POLR2J2	508018853178881	65974.0,77672.0,78243.0,	353063475931448	32942.0,32943.0,32922.0,	0.0736097	0.371304	0.00936219	0.0830456	72737.7	33837.7	73963	32935.7	0.465201	0.445299	DNA-directed RNA polymerase II subunit RPB11-b1 OS=Homo sapiens GN=POLR2J2 PE=1 SV=1
A6NFV8	DTNBP1	539051145680	6999.0,4486.0,5634.0,	567041494007	5290.0,3932.0,4194.0,	0.274865	0.51615	0.231651	0.361672	5394.67	4608.67	5706.33	4472	0.854301	0.783691	Dysbindin OS=Homo sapiens GN=DTNBP1 PE=1 SV=3
A6NFX8	NUDT5	3.26237e+20	4236760.0,4032269.0,4063270.0,	4.55619e+20	4251215.0,3879844.0,4769317.0,	0.402185	0.621427	0.542857	0.640197	3.98492e+06	4401830	4.11077e+06	4.30013e+06	1.10462	1.04606	ADP-sugar pyrophosphatase OS=Homo sapiens GN=NUDT5 PE=1 SV=1
A6NG10	WBP2	2.77796e+17	360765.0,421007.0,417726.0,	4.68124e+17	436787.0,415496.0,326815.0,	0.871201	0.922174	0.871813	0.904927	392933	406232	399833	393033	1.03385	0.982993	WW domain-binding protein 2 OS=Homo sapiens GN=WBP2 PE=1 SV=2
A6NGJ7	HDAC8	235813549929425	30624.0,31144.0,29187.0,	330453284028988	30833.0,31124.0,30347.0,	0.611011	0.756086	0.532897	0.63197	29501.7	31624.3	30318.3	30768	1.07195	1.01483	Histone deacetylase 8 (Fragment) OS=Homo sapiens GN=HDAC8 PE=1 SV=2
A6NGP5	HN1L	7.77568e+20	1.009809E7,7429643.0,8872598.0,	7.66256e+20	7149647.0,7394284.0,8275549.0,	0.212257	0.474953	0.259506	0.383799	8396313	7789715	8.80011e+06	7.60649e+06	0.927754	0.864363	Hematological and neurological-expressed 1-like protein OS=Homo sapiens GN=HN1L PE=1 SV=2
A6NHJ8	CRYZL1	1.44083e+17	187116.0,179117.0,180214.0,	2.03285e+17	189676.0,169507.0,213199.0,	0.410621	0.625526	0.566549	0.658866	176642	195261	182149	190794	1.10541	1.04746	Quinone oxidoreductase-like protein 1 OS=Homo sapiens GN=CRYZL1 PE=1 SV=2
A6NHR9	SMCHD1	2.28589e+17	296862.0,306852.0,295377.0,	2.38225e+17	222277.0,169976.0,151423.0,	0.0821935	0.382747	0.0277348	0.116395	292043	187404	299697	181225	0.6417	0.604695	Structural maintenance of chromosomes flexible hinge domain-containing protein 1 OS=Homo sapiens GN=SMCHD1 PE=1 SV=2
A6NHR9-2	SMCHD1	2.28589e+17	296862.0,306852.0,295377.0,	2.38225e+17	222277.0,169976.0,151423.0,	0.0821935	0.382747	0.0277348	0.116395	292043	187404	299697	181225	0.6417	0.604695	Isoform 2 of Structural maintenance of chromosomes flexible hinge domain-containing protein 1 OS=Homo sapiens GN=SMCHD1
A6NHT5	HMX3	2.68386e+17	348545.0,283913.0,288523.0,	1.56869e+17	146368.0,148070.0,156873.0,	0.0116496	0.259426	0.0154325	0.0969222	294289	154315	306994	150437	0.524366	0.490033	Homeobox protein HMX3 OS=Homo sapiens GN=HMX3 PE=3 SV=1
A6NIH7	UNC119B	3.15958e+17	410323.0,460011.0,467195.0,	3.17383e+17	296135.0,323382.0,185507.0,	0.123971	0.405414	0.036699	0.131879	437096	278596	445843	268341	0.637379	0.601874	Protein unc-119 homolog B OS=Homo sapiens GN=UNC119B PE=1 SV=1
A6NIM6	SLC15A5	81722181099	1061.0,1945.0,1090.0,	168500	1572.0,0.0,0.0,	0.316135	0.551335	0.251408	0.376837	1378	561.667	1365.33	524	0.407596	0.383789	Solute carrier family 15 member 5 OS=Homo sapiens GN=SLC15A5 PE=3 SV=2
A6NJ78	METTL15	300513961935443	39025.0,34758.0,35155.0,	363703666823695	33934.0,34752.0,24805.0,	0.617185	0.759697	0.243561	0.369917	35037.7	32244.3	36312.7	31163.7	0.920276	0.858204	Probable methyltransferase-like protein 15 OS=Homo sapiens GN=METTL15 PE=1 SV=1
A6NJD9	MRPL23	5.91982e+17	768789.0,869638.0,870672.0,	1.30898e+19	1221362.0,1072811.0,1004900.0,	0.116514	0.399472	0.0349702	0.12885	820325	1.1336e+06	836366	1099691	1.38189	1.31484	39S ribosomal protein L23, mitochondrial OS=Homo sapiens GN=MRPL23 PE=1 SV=1
A6NK58	LIPT2	437267006566520	56785.0,61470.0,65982.0,	937648544086033	87487.0,80977.0,90067.0,	0.0637674	0.360692	0.00283766	0.0627549	60103.7	88412.3	61412.3	86177	1.471	1.40325	Putative lipoyltransferase 2, mitochondrial OS=Homo sapiens GN=LIPT2 PE=3 SV=1
A6NKD9	CCDC85C	9.74261e+16	126522.0,124556.0,159512.0,	9.80611e+16	91494.0,95541.0,119189.0,	0.257591	0.508025	0.0756326	0.186258	133405	104240	136863	102075	0.781384	0.745815	Coiled-coil domain-containing protein 85C OS=Homo sapiens GN=CCDC85C PE=1 SV=1
A6NM32	PPIH	1.03828e+20	1348398.0,1668961.0,1572557.0,	1.96816e+20	1836416.0,1835106.0,1934656.0,	0.245159	0.500308	0.0576157	0.163422	1508647	1.91746e+06	1529972	1868726	1.27098	1.22141	Peptidyl-prolyl cis-trans isomerase H OS=Homo sapiens GN=PPIH PE=1 SV=1
A6NMA8	CRYZL1	1.44083e+17	187116.0,179117.0,180214.0,	2.03285e+17	189676.0,169507.0,213199.0,	0.410621	0.625526	0.566549	0.658866	176642	195261	182149	190794	1.10541	1.04746	Quinone oxidoreductase-like protein 1 OS=Homo sapiens GN=CRYZL1 PE=1 SV=1
A6NMH6	SEPT8	1.94929e+20	2531498.0,2769128.0,2768443.0,	2.85317e+20	2662183.0,2778086.0,2110282.0,	0.947981	0.972361	0.49908	0.603812	2.63219e+06	2.60003e+06	2.68969e+06	2.51685e+06	0.987782	0.93574	Septin-8 OS=Homo sapiens GN=SEPT8 PE=1 SV=1
A6NMH8	CD81	1.18978e+19	1545143.0,1010030.0,846949.0,	6.75176e+17	629980.0,749007.0,564374.0,	0.0433236	0.346591	0.140276	0.268737	1.06496e+06	668183	1.13404e+06	647787	0.627427	0.57122	Tetraspanin OS=Homo sapiens GN=CD81 PE=1 SV=1
A6NMN0	PHKA1	2.07304e+17	269220.0,385180.0,354750.0,	2.2524e+17	210162.0,206640.0,164327.0,	0.177723	0.440246	0.0388439	0.136322	334659	200079	336383	193710	0.597858	0.57586	Phosphorylase b kinase regulatory subunit alpha, skeletal muscle isoform OS=Homo sapiens GN=PHKA1 PE=1 SV=1
A6NMQ1	POLA1	6.64271e+16	86267.0,89992.0,101744.0,	520704552136629	48584.0,43143.0,38346.0,	0.0491121	0.349211	0.00181406	0.0552802	90524.7	44740	92667.7	43357.7	0.49423	0.467883	DNA polymerase OS=Homo sapiens GN=POLA1 PE=1 SV=1
A6NMQ3	ENSA	3.85042e+20	5000454.0,2885546.0,3560594.0,	3.57593e+20	3336568.0,3387502.0,3804257.0,	0.920737	0.95435	0.675854	0.750242	3.57633e+06	3594643	3.81553e+06	3.50944e+06	1.00512	0.919778	Alpha-endosulfine OS=Homo sapiens GN=ENSA PE=1 SV=2
A6NND1	RPS6KA1	850268264067241	110421.0,72503.0,66697.0,	834078362787135	77824.0,79259.0,91221.0,	0.368515	0.593704	0.977975	0.985151	78302.3	84723	83207	82768	1.082	0.994724	Ribosomal protein S6 kinase alpha-1 OS=Homo sapiens GN=RPS6KA1 PE=4 SV=3
A6NND8	CRYZL1	1.44083e+17	187116.0,179117.0,180214.0,	2.03285e+17	189676.0,169507.0,213199.0,	0.410621	0.625526	0.566549	0.658866	176642	195261	182149	190794	1.10541	1.04746	Quinone oxidoreductase-like protein 1 OS=Homo sapiens GN=CRYZL1 PE=1 SV=1
A6NNI4	CD9	2.5178e+20	3269812.0,1794179.0,1239742.0,	1.42922e+20	1333555.0,1717364.0,1307277.0,	0.362241	0.587052	0.39716	0.51921	1937552	1.49664e+06	2.10124e+06	1452732	0.772441	0.691367	Tetraspanin OS=Homo sapiens GN=CD9 PE=1 SV=1
A6NNK5	TP53BP1	7.10922e+17	923243.0,809869.0,838390.0,	7.84048e+17	731553.0,751488.0,659711.0,	0.329179	0.560431	0.0332277	0.125837	826422	735710	857167	714251	0.890236	0.833269	Tumor suppressor p53-binding protein 1 OS=Homo sapiens GN=TP53BP1 PE=1 SV=2
A6NNN6	PCM1	486617523073349	63192.0,66001.0,72754.0,	558875341056569	52143.0,50620.0,59220.0,	0.346022	0.573829	0.0266984	0.11428	65746.7	55288.7	67315.7	53994.3	0.840935	0.802106	Pericentriolar material 1 protein OS=Homo sapiens GN=PCM1 PE=1 SV=5
A6PVH9	CPNE1	2.12937e+20	2765363.0,3043606.0,3193722.0,	2.42954e+20	2266911.0,2363957.0,1485204.0,	0.202382	0.466113	0.0566689	0.161246	2.93942e+06	2.11415e+06	3000897	2.03869e+06	0.719241	0.67936	Copine-1 OS=Homo sapiens GN=CPNE1 PE=1 SV=1
A6PVN5	PPP2R4	2.84128e+20	3689891.0,3810706.0,3704966.0,	3.09387e+20	2886763.0,3147310.0,1801198.0,	0.235596	0.491756	0.111165	0.234318	3.63997e+06	2711709	3.73519e+06	2611757	0.744982	0.69923	Serine/threonine-protein phosphatase 2A activator OS=Homo sapiens GN=PPP2R4 PE=1 SV=1
A6PVU8	TUFT1	527846726173583	68549.0,59010.0,72987.0,	680556033358833	63498.0,57182.0,61592.0,	0.774811	0.861555	0.277423	0.400997	64542.7	62407	66848.7	60757.3	0.966911	0.908879	Tuftelin OS=Homo sapiens GN=TUFT1 PE=1 SV=1
A6XMV8	PRSS2	3.77592e+17	490369.0,234798.0,402901.0,	3.00135e+17	280044.0,284723.0,348396.0,	0.452363	0.649648	0.443724	0.557173	350468	311113	376023	304388	0.887709	0.809493	Protease serine 2 preproprotein OS=Homo sapiens GN=PRSS2 PE=1 SV=1
A6XMV9	PRSS2	3.77592e+17	490369.0,234798.0,402901.0,	3.00135e+17	280044.0,284723.0,348396.0,	0.452363	0.649648	0.443724	0.557173	350468	311113	376023	304388	0.887709	0.809493	Protease serine 2 preproprotein OS=Homo sapiens GN=PRSS2 PE=1 SV=1
A6ZKI3	FAM127A	90051087713142	11694.0,9542.0,13035.0,	764857644950	7136.0,5462.0,5182.0,	0.0337793	0.322815	0.0155822	0.097391	11008	6120.67	11423.7	5926.67	0.55602	0.518806	Protein FAM127A OS=Homo sapiens GN=FAM127A PE=1 SV=1
A8CG34	POM121C	1.54546e+17	200703.0,158264.0,166139.0,	1.60527e+17	149778.0,161316.0,184972.0,	0.861176	0.917639	0.593635	0.68167	167478	169141	175035	165355	1.00993	0.944697	Nuclear envelope pore membrane protein POM 121C OS=Homo sapiens GN=POM121C PE=1 SV=2
A8CG34-2	POM121C	1.54546e+17	200703.0,158264.0,166139.0,	1.60527e+17	149778.0,161316.0,184972.0,	0.861176	0.917639	0.593635	0.68167	167478	169141	175035	165355	1.00993	0.944697	Isoform 2 of Nuclear envelope pore membrane protein POM 121C OS=Homo sapiens GN=POM121C
A8CTZ0	ITSN1	1568	0.0,0.0,1555.0,	124500	1161.0,0.0,0.0,	0.880038	0.928077	0.849779	0.893192	522.667	415	518.333	387	0.794005	0.746624	Intersectin 1 short form variant 13 OS=Homo sapiens GN=ITSN1 PE=1 SV=1
A8K0B5	ZBTB8OS	3.90704e+17	507395.0,522144.0,494642.0,	5.44133e+17	507709.0,479009.0,565966.0,	0.614306	0.758035	0.751817	0.813817	494840	530050	508060	517561	1.07115	1.0187	Protein archease OS=Homo sapiens GN=ZBTB8OS PE=1 SV=1
A8K855	EFCAB7	380182066356	4936.0,7199.0,6304.0,	452539623573	4222.0,3755.0,3740.0,	0.238508	0.494321	0.0692262	0.179034	6121	4020	6146.33	3905.67	0.656755	0.635447	EF-hand calcium-binding domain-containing protein 7 OS=Homo sapiens GN=EFCAB7 PE=2 SV=1
A8K855-2	EFCAB7	380182066356	4936.0,7199.0,6304.0,	452539623573	4222.0,3755.0,3740.0,	0.238508	0.494321	0.0692262	0.179034	6121	4020	6146.33	3905.67	0.656755	0.635447	Isoform 2 of EF-hand calcium-binding domain-containing protein 7 OS=Homo sapiens GN=EFCAB7
A8K878	MANF	8.08258e+21	1.0496671E7,9523142.0,9577959.0,	1.5072e+23	1.4063152E7,1.5104447E7,1.881922E7,	0.00453186	0.196274	0.045633	0.145014	9.53103e+06	1.6328295E7	9865924	1.5995606333333334E7	1.71317	1.6213	Mesencephalic astrocyte-derived neurotrophic factor OS=Homo sapiens GN=MANF PE=1 SV=1
A8MQ02	MLLT4	1.11167e+17	144368.0,125607.0,134336.0,	1.17835e+16	109945.0,101497.0,101381.0,	0.13056	0.409236	0.0152916	0.0963505	129924	107257	134770	104274	0.825539	0.773719	Afadin OS=Homo sapiens GN=MLLT4 PE=1 SV=2
A8MQB8	FMR1	1.78712e+17	232087.0,306684.0,298210.0,	2.3611e+17	220303.0,221851.0,199755.0,	0.387045	0.606069	0.0997781	0.217856	276306	220333	278994	213970	0.797424	0.766934	Fragile X mental retardation protein 1 OS=Homo sapiens GN=FMR1 PE=1 SV=1
A8MQT7	CD99	2.63133e+17	341724.0,202273.0,191522.0,	2.87696e+17	268437.0,286664.0,291954.0,	0.0827553	0.382747	0.523577	0.624514	228923	289678	245173	282352	1.26539	1.15164	CD99 antigen OS=Homo sapiens GN=CD99 PE=1 SV=1
A8MSI8	LYRM9	383426303367885	49793.0,55301.0,67336.0,	653437649070689	60969.0,72495.0,74004.0,	0.251369	0.503213	0.155929	0.287807	56420	70840.7	57476.7	69156	1.25559	1.2032	LYR motif-containing protein 9 OS=Homo sapiens GN=LYRM9 PE=3 SV=2
A8MT02	SNRPB	2.75587e+20	3578989.0,4302865.0,4058303.0,	4.71223e+20	4396817.0,4681868.0,4823910.0,	0.312753	0.548936	0.0709493	0.181401	3917220	4.7533e+06	3.98005e+06	4.6342e+06	1.21344	1.16436	Small nuclear ribonucleoprotein-associated proteins B and B' OS=Homo sapiens GN=SNRPB PE=1 SV=3
A8MUM1	TSSC1	1.9167e+17	248916.0,202319.0,238204.0,	2.62957e+17	245353.0,244070.0,281859.0,	0.0968215	0.397601	0.220728	0.35208	220808	263238	229813	257094	1.19215	1.11871	Protein TSSC1 OS=Homo sapiens GN=TSSC1 PE=1 SV=2
A8MV53	PPAN	1.67227e+17	217169.0,212643.0,176970.0,	1.59455e+17	148777.0,156258.0,131599.0,	0.179503	0.441575	0.027363	0.115604	196008	150012	202261	145545	0.765338	0.71959	HCG2033702, isoform CRA_a OS=Homo sapiens GN=PPAN PE=4 SV=1
A8MVT4	MRPL23	5.91982e+17	768789.0,869638.0,870672.0,	1.30898e+19	1221362.0,1072811.0,1004900.0,	0.116514	0.399472	0.0349702	0.12885	820325	1.1336e+06	836366	1099691	1.38189	1.31484	39S ribosomal protein L23, mitochondrial OS=Homo sapiens GN=MRPL23 PE=1 SV=1
A8MVZ6	BICD1	97351983419258	12642.0,17401.0,19102.0,	1039981537624	9702.0,7727.0,7981.0,	0.140133	0.412418	0.0441118	0.143742	16275.7	8725.33	16381.7	8470	0.536097	0.517041	BICD1 protein OS=Homo sapiens GN=BICD1 PE=1 SV=3
A8MXV4	NUDT19	1.95424e+20	2537924.0,2618080.0,2526714.0,	3.22655e+20	3010568.0,3079382.0,1960774.0,	0.629214	0.767621	0.767288	0.827111	2.49522e+06	2782854	2560906	2.68357e+06	1.11527	1.0479	Nucleoside diphosphate-linked moiety X motif 19 OS=Homo sapiens GN=NUDT19 PE=1 SV=1
A8MXZ4	GPRC5C	686393306167	8912.0,8185.0,6117.0,	573975784990	5354.0,7182.0,5224.0,	0.336295	0.567167	0.163478	0.294341	7453.33	6102.33	7738	5920	0.818739	0.765056	G-protein-coupled receptor family C group 5 member C (Fragment) OS=Homo sapiens GN=GPRC5C PE=1 SV=2
A8MY48	MAPK12	506259479484743	65745.0,83167.0,84058.0,	549627674832181	51283.0,72739.0,33690.0,	0.299702	0.539155	0.143133	0.272822	76720.7	54630.3	77656.7	52570.7	0.712068	0.676963	Mitogen-activated protein kinase 12 OS=Homo sapiens GN=MAPK12 PE=1 SV=1
A8MYK1	MRPL23	5.91982e+17	768789.0,869638.0,870672.0,	1.30898e+19	1221362.0,1072811.0,1004900.0,	0.116514	0.399472	0.0349702	0.12885	820325	1.1336e+06	836366	1099691	1.38189	1.31484	39S ribosomal protein L23, mitochondrial OS=Homo sapiens GN=MRPL23 PE=1 SV=1
A8MYT4	PIK3C3	378725157044338	49183.0,45243.0,43979.0,	340053226731090	31728.0,30581.0,32547.0,	0.0858211	0.38636	0.00606005	0.0722143	44593.3	32454	46135	31618.7	0.727777	0.685351	Phosphatidylinositol 3-kinase OS=Homo sapiens GN=PIK3C3 PE=1 SV=2
A8MYV2	LUC7L	3.68422e+17	478455.0,557032.0,674827.0,	5.72844e+17	534496.0,463357.0,518266.0,	0.711158	0.82074	0.378323	0.501836	561221	518930	570105	505373	0.924644	0.886457	LUC7-like (S. cerevisiae) OS=Homo sapiens GN=LUC7L PE=1 SV=1
A8MZB2	NAA20	243913557827341	31676.0,31214.0,27120.0,	18925198629201	17658.0,18824.0,9632.0,	0.0517254	0.349211	0.0209744	0.106136	29103.3	15996	30003.3	15371.3	0.549628	0.512321	N-acetyltransferase 5 (ARD1 homolog, S. cerevisiae), isoform CRA_a OS=Homo sapiens GN=NAA20 PE=1 SV=1
A8MZF9	DRG2	8.90677e+19	1156700.0,1253721.0,1003514.0,	8.3927e+17	783088.0,607186.0,550153.0,	0.0950232	0.397601	0.00831673	0.0802034	1110456	668476	1.13798e+06	646809	0.601983	0.568384	Developmentally-regulated GTP-binding protein 2 OS=Homo sapiens GN=DRG2 PE=1 SV=1
A9C4B9	TSEN34	1.16699e+17	151553.0,160889.0,188566.0,	1.18847e+16	110890.0,104539.0,86964.0,	0.110882	0.398728	0.0111588	0.0879333	163396	104073	167003	100798	0.636939	0.603569	tRNA-splicing endonuclease subunit Sen34 (Fragment) OS=Homo sapiens GN=TSEN34 PE=1 SV=2
A9UF01	BCR/ABL	124201875720328	16128.0,16456.0,20163.0,	207251420914529	19337.0,13466.0,15210.0,	0.84287	0.908923	0.510311	0.61307	17168.3	16487.7	17582.3	16004.3	0.960353	0.910251	BCR/ABL fusion protein isoform X8 OS=Homo sapiens GN=BCR/ABL fusion PE=1 SV=1
A9Z1X7	SRRM1	1.73263e+20	2250121.0,2093073.0,2063580.0,	3.00313e+20	2802103.0,2987716.0,3044604.0,	0.0253446	0.30514	0.00122537	0.0540521	2.06625e+06	3.02123e+06	2.13559e+06	2.94481e+06	1.46219	1.37892	Serine/arginine repetitive matrix protein 1 OS=Homo sapiens GN=SRRM1 PE=1 SV=1
B0QXZ6	CBX6	137061573314216	17799.0,13803.0,14101.0,	177001846113823	16515.0,17496.0,14471.0,	0.278438	0.519938	0.589163	0.677869	14551.7	16661.3	15234.3	16160.7	1.14498	1.06081	Chromobox protein homolog 6 OS=Homo sapiens GN=CBX6 PE=1 SV=1
B0QY89	EIF3L	2.76709e+20	3593559.0,4577378.0,4280892.0,	2.70489e+20	2523832.0,1875637.0,1656814.0,	0.0893209	0.393224	0.00568591	0.0708099	4.10006e+06	2088830	4.15061e+06	2018761	0.509463	0.486377	Eukaryotic translation initiation factor 3 subunit L OS=Homo sapiens GN=EIF3L PE=1 SV=1
B0QYN7	UBE2I	3.89631e+20	5060048.0,5004330.0,5335853.0,	5.73862e+20	5354498.0,5660448.0,6055583.0,	0.269758	0.515113	0.0929728	0.209286	4993197	5831759	5.13341e+06	5.69018e+06	1.16794	1.10846	SUMO-conjugating enzyme OS=Homo sapiens GN=UBE2I PE=1 SV=1
B0QYS6	TFEB	276927831441	3596.0,2441.0,1429.0,	250516232337	2337.0,1538.0,2446.0,	0.755747	0.851648	0.62043	0.703975	2331	2155	2488.67	2107	0.924496	0.846638	Transcription factor EB OS=Homo sapiens GN=TFEB PE=1 SV=1
B0QYS7	TFEB	276927831441	3596.0,2441.0,1429.0,	250516232337	2337.0,1538.0,2446.0,	0.755747	0.851648	0.62043	0.703975	2331	2155	2488.67	2107	0.924496	0.846638	Transcription factor EB OS=Homo sapiens GN=TFEB PE=1 SV=1
B0QZ18	CPNE1	2.12937e+20	2765363.0,3043606.0,3193722.0,	2.42954e+20	2266911.0,2363957.0,1485204.0,	0.202382	0.466113	0.0566689	0.161246	2.93942e+06	2.11415e+06	3000897	2.03869e+06	0.719241	0.67936	Copine-1 OS=Homo sapiens GN=CPNE1 PE=1 SV=1
B0QZ65	GAPVD1	9401140329954	12208.0,12310.0,9873.0,	882777225774	8236.0,7318.0,6044.0,	0.111647	0.399146	0.0152919	0.0963505	11129	7441	11463.7	7199.33	0.668614	0.628013	GTPase-activating protein and VPS9 domain-containing protein 1 OS=Homo sapiens GN=GAPVD1 PE=1 SV=1
B0V3J0	TSEN34	1.16699e+17	151553.0,160889.0,188566.0,	1.18847e+16	110890.0,104539.0,86964.0,	0.110882	0.398728	0.0111588	0.0879333	163396	104073	167003	100798	0.636939	0.603569	tRNA-splicing endonuclease subunit Sen34 (Fragment) OS=Homo sapiens GN=TSEN34 PE=1 SV=1
B0YIW6	ARCN1	2.51914e+20	3271545.0,3621148.0,3698408.0,	3.12765e+20	2918294.0,2486461.0,2348983.0,	0.24176	0.497022	0.0137475	0.0933757	3458365	2.66496e+06	3530367	2.58458e+06	0.770585	0.732099	Archain 1, isoform CRA_a OS=Homo sapiens GN=ARCN1 PE=1 SV=1
B0YJC4	VIM	4.57298e+20	5938827.0,4346230.0,4400809.0,	7.91193e+20	7382340.0,6469488.0,5722541.0,	0.0925999	0.396693	0.0835902	0.196288	4.6545e+06	6.73469e+06	4.89529e+06	6.52479e+06	1.44692	1.33287	Vimentin OS=Homo sapiens GN=VIM PE=1 SV=1
B1AH87	TSPO	9.57464e+18	1243438.0,949854.0,771119.0,	8.20346e+17	765433.0,749774.0,561965.0,	0.15213	0.417596	0.152197	0.283116	939172	716075	988137	692391	0.762454	0.700703	Putative peripheral benzodiazepine receptor-related protein (Fragment) OS=Homo sapiens GN=TSPO PE=1 SV=1
B1AHD1	SNU13	9.21254e+18	1196412.0,886989.0,766884.0,	1.1237e+20	1048485.0,1079663.0,1227843.0,	0.0668047	0.364056	0.321017	0.445793	901796	1145234	950095	1.11866e+06	1.26995	1.17742	NHP2-like protein 1 OS=Homo sapiens GN=SNU13 PE=1 SV=1
B1AHQ6	CENPM	109392169810058	14206.0,19036.0,9976.0,	491145463698	4582.0,4308.0,3871.0,	0.117841	0.40055	0.05964	0.166523	14231.7	4385	14406	4253.67	0.308116	0.29527	Centromere protein M OS=Homo sapiens GN=CENPM PE=1 SV=1
B1AHQ7	CENPM	109392169810058	14206.0,19036.0,9976.0,	491145463698	4582.0,4308.0,3871.0,	0.117841	0.40055	0.05964	0.166523	14231.7	4385	14406	4253.67	0.308116	0.29527	Centromere protein M OS=Homo sapiens GN=CENPM PE=1 SV=1
B1AHQ8	CENPM	109392169810058	14206.0,19036.0,9976.0,	491145463698	4582.0,4308.0,3871.0,	0.117841	0.40055	0.05964	0.166523	14231.7	4385	14406	4253.67	0.308116	0.29527	Centromere protein M OS=Homo sapiens GN=CENPM PE=1 SV=1
B1AHR1	SEPT3	8.82261e+16	114577.0,126795.0,126992.0,	1.18999e+16	111033.0,116156.0,95369.0,	0.660298	0.785986	0.121803	0.246833	120259	110885	122788	107519	0.922051	0.87565	Neuronal-specific septin-3 OS=Homo sapiens GN=SEPT3 PE=1 SV=1
B1AJQ6	STX12	5.19142e+17	674194.0,447350.0,423163.0,	4.65256e+17	434109.0,441893.0,411417.0,	0.31764	0.552795	0.395731	0.518038	485217	441498	514902	429140	0.909897	0.833439	Syntaxin-12 (Fragment) OS=Homo sapiens GN=STX12 PE=1 SV=2
B1AJU4	IRF6	1.86747e+17	242523.0,265266.0,281002.0,	2.60097e+17	242686.0,275864.0,263427.0,	0.809345	0.884375	0.885437	0.91516	257465	267597	262930	260659	1.03935	0.991361	Interferon regulatory factor 6 (Fragment) OS=Homo sapiens GN=IRF6 PE=1 SV=1
B1AJY7	PSMD10	1.70671e+20	2216460.0,3412591.0,3374080.0,	3.09422e+20	2887100.0,2699642.0,2289264.0,	0.715854	0.82461	0.451522	0.563449	2.99933e+06	2.70978e+06	3.00104e+06	2.62534e+06	0.903463	0.874807	26S proteasome non-ATPase regulatory subunit 10 OS=Homo sapiens GN=PSMD10 PE=1 SV=1
B1AK87	CAPZB	8.36868e+22	1.0868215E7,1.222086E7,1.2451033E7,	1.24621e+22	1.1627903E7,1.1433063E7,9411976.0,	0.836415	0.904721	0.309162	0.433243	1.1616852666666666E7	1.1171822666666666E7	1.1846702666666666E7	1.0824314E7	0.961691	0.913698	Capping protein (Actin filament) muscle Z-line, beta, isoform CRA_a OS=Homo sapiens GN=CAPZB PE=1 SV=1
B1AK88	CAPZB	8.36868e+22	1.0868215E7,1.222086E7,1.2451033E7,	1.24621e+22	1.1627903E7,1.1433063E7,9411976.0,	0.836415	0.904721	0.309162	0.433243	1.1616852666666666E7	1.1171822666666666E7	1.1846702666666666E7	1.0824314E7	0.961691	0.913698	Capping protein (Actin filament) muscle Z-line, beta, isoform CRA_d OS=Homo sapiens GN=CAPZB PE=1 SV=1
B1AKB1	TFEB	276927831441	3596.0,2441.0,1429.0,	250516232337	2337.0,1538.0,2446.0,	0.755747	0.851648	0.62043	0.703975	2331	2155	2488.67	2107	0.924496	0.846638	Transcription factor EB (Fragment) OS=Homo sapiens GN=TFEB PE=1 SV=7
B1AKB2	TFEB	276927831441	3596.0,2441.0,1429.0,	250516232337	2337.0,1538.0,2446.0,	0.755747	0.851648	0.62043	0.703975	2331	2155	2488.67	2107	0.924496	0.846638	Transcription factor EB (Fragment) OS=Homo sapiens GN=TFEB PE=1 SV=1
B1AKB4	TFEB	276927831441	3596.0,2441.0,1429.0,	250516232337	2337.0,1538.0,2446.0,	0.755747	0.851648	0.62043	0.703975	2331	2155	2488.67	2107	0.924496	0.846638	Transcription factor EB OS=Homo sapiens GN=TFEB PE=1 SV=1
B1AKJ5	NRDC	2.10905e+20	2738965.0,2764061.0,2959188.0,	2.8444e+20	2654001.0,2744817.0,3073168.0,	0.698959	0.812281	0.983458	0.9882	2747618	2891993	2820738	2.824e+06	1.05255	1.00115	Nardilysin OS=Homo sapiens GN=NRDC PE=1 SV=1
B1AKN3	RERE	157231284811203	20419.0,11272.0,11112.0,	1166688218669	10885.0,8360.0,9075.0,	0.103259	0.397601	0.2539	0.378966	13258	9718.67	14267.7	9440	0.733042	0.661636	Arginine-glutamic acid dipeptide (RE) repeats, isoform CRA_b OS=Homo sapiens GN=RERE PE=1 SV=1
B1AKN5	NFIA	2.27951e+17	296032.0,393033.0,357847.0,	3.11824e+17	290947.0,371073.0,224721.0,	0.655434	0.784905	0.361532	0.485832	345567	306002	348971	295580	0.885505	0.847006	Nuclear factor 1 OS=Homo sapiens GN=NFIA PE=1 SV=1
B1AKN7	NFIA	2.27951e+17	296032.0,393033.0,357847.0,	3.11824e+17	290947.0,371073.0,224721.0,	0.655434	0.784905	0.361532	0.485832	345567	306002	348971	295580	0.885505	0.847006	Nuclear factor 1 OS=Homo sapiens GN=NFIA PE=1 SV=1
B1AKN8	NFIA	2.27951e+17	296032.0,393033.0,357847.0,	3.11824e+17	290947.0,371073.0,224721.0,	0.655434	0.784905	0.361532	0.485832	345567	306002	348971	295580	0.885505	0.847006	Nuclear factor 1 OS=Homo sapiens GN=NFIA PE=1 SV=1
B1AKR6	DYNLRB1	1.11977e+20	1454224.0,1319184.0,1218664.0,	1.27086e+19	1185792.0,1167443.0,1046382.0,	0.46182	0.655822	0.0826103	0.195335	1.28399e+06	1.16738e+06	1.33069e+06	1.13321e+06	0.90918	0.851592	Dynein light chain roadblock-type 1 OS=Homo sapiens GN=DYNLRB1 PE=1 SV=1
B1AKT3	TMED5	752128638272088	97676.0,75786.0,71505.0,	822337569361681	76728.0,71739.0,64573.0,	0.566606	0.727897	0.322491	0.447015	77894	73202.3	81655.7	71013.3	0.939769	0.869668	Transmembrane emp24 domain-containing protein 5 OS=Homo sapiens GN=TMED5 PE=1 SV=1
B1AL69	CDC37L1	414564344448823	53838.0,38115.0,48428.0,	332552370022905	31029.0,22462.0,23979.0,	0.0149027	0.267848	0.0260099	0.11428	44574.3	26620	46793.7	25823.3	0.597205	0.551855	Hsp90 co-chaperone Cdc37-like 1 OS=Homo sapiens GN=CDC37L1 PE=1 SV=1
B1ALH6	PHYH	4.86685e+17	632044.0,629408.0,538414.0,	5.79138e+17	540369.0,584330.0,302713.0,	0.527099	0.702629	0.2898	0.413256	582298	494942	599955	475804	0.849981	0.793066	Phytanoyl-CoA dioxygenase, peroxisomal OS=Homo sapiens GN=PHYH PE=1 SV=1
B1ALK7	ARHGEF7	311554028834259	40460.0,35346.0,33982.0,	313932369820771	29291.0,22460.0,21745.0,	0.07637	0.374808	0.0190004	0.103605	35234	25287.3	36596	24498.7	0.717697	0.669436	Rho guanine nucleotide exchange factor 7 OS=Homo sapiens GN=ARHGEF7 PE=1 SV=1
B1ALM4	TMEM9	1.14655e+16	148900.0,115251.0,94739.0,	851188413451688	79420.0,79740.0,54112.0,	0.056438	0.351803	0.0715424	0.181401	113843	73646.7	119630	71090.7	0.646912	0.594255	Transmembrane protein 9 (Fragment) OS=Homo sapiens GN=TMEM9 PE=1 SV=2
B1ALM5	TMEM9	1.14655e+16	148900.0,115251.0,94739.0,	851188413451688	79420.0,79740.0,54112.0,	0.056438	0.351803	0.0715424	0.181401	113843	73646.7	119630	71090.7	0.646912	0.594255	Transmembrane protein 9 OS=Homo sapiens GN=TMEM9 PE=1 SV=1
B1ALM7	TMEM9	1.14655e+16	148900.0,115251.0,94739.0,	851188413451688	79420.0,79740.0,54112.0,	0.056438	0.351803	0.0715424	0.181401	113843	73646.7	119630	71090.7	0.646912	0.594255	Transmembrane protein 9 (Fragment) OS=Homo sapiens GN=TMEM9 PE=1 SV=1
B1ALM8	TMEM9	1.14655e+16	148900.0,115251.0,94739.0,	851188413451688	79420.0,79740.0,54112.0,	0.056438	0.351803	0.0715424	0.181401	113843	73646.7	119630	71090.7	0.646912	0.594255	Transmembrane protein 9 (Fragment) OS=Homo sapiens GN=TMEM9 PE=1 SV=1
B1AMN7	CTTNBP2NL	374345899560660	48614.0,51758.0,60169.0,	375473430029980	35033.0,32508.0,31386.0,	0.123409	0.404664	0.019484	0.104224	52363	33942.3	53513.7	32975.7	0.648212	0.61621	CTTNBP2 N-terminal-like protein (Fragment) OS=Homo sapiens GN=CTTNBP2NL PE=1 SV=1
B1AMS2	SEPT6	2.94882e+20	3829571.0,4258327.0,4231521.0,	4.49577e+20	4194841.0,4283356.0,3277389.0,	0.973496	0.987545	0.632272	0.713899	4.02283e+06	4.04858e+06	4106473	3.91853e+06	1.0064	0.954232	Septin 6, isoform CRA_b OS=Homo sapiens GN=SEPT6 PE=1 SV=1
B1AMU4	EXOSC1	2.00932e+17	260946.0,331495.0,334345.0,	2.75259e+17	256834.0,308536.0,245778.0,	0.684676	0.801433	0.282169	0.405846	305280	278522	308929	270383	0.912348	0.875227	Exosome complex component CSL4 OS=Homo sapiens GN=EXOSC1 PE=1 SV=1
B1AMU7	EXOSC1	2.00932e+17	260946.0,331495.0,334345.0,	2.75259e+17	256834.0,308536.0,245778.0,	0.684676	0.801433	0.282169	0.405846	305280	278522	308929	270383	0.912348	0.875227	Exosome complex component CSL4 (Fragment) OS=Homo sapiens GN=EXOSC1 PE=1 SV=2
B1ANH0	GUK1	1.74072e+20	2260626.0,2121028.0,2052465.0,	2.49238e+20	2325545.0,2294685.0,1750186.0,	0.735366	0.837696	0.922298	0.943794	2.07582e+06	2.1951e+06	2.14471e+06	2123472	1.05746	0.990099	Guanylate kinase (Fragment) OS=Homo sapiens GN=GUK1 PE=1 SV=1
B1ANM7	FAF1	131281633810787	17049.0,14334.0,10699.0,	1630985399440	15217.0,8093.0,9882.0,	0.540666	0.713205	0.354133	0.478728	13417.7	11429.3	14027.3	11064	0.851812	0.788746	FAS-associated factor 1 OS=Homo sapiens GN=FAF1 PE=1 SV=1
B1AQ61	UBE4B	320303650229307	41596.0,32023.0,29069.0,	317362460822408	29611.0,23322.0,23458.0,	0.150001	0.416339	0.131931	0.258479	32613	26250.7	34229.3	25463.7	0.804914	0.743914	Ubiquitin conjugation factor E4 B OS=Homo sapiens GN=UBE4B PE=1 SV=1
B1AQP1	USF1	9.33481e+16	121228.0,128358.0,113244.0,	2.15997e+17	201538.0,162619.0,218364.0,	0.0177684	0.280129	0.0397239	0.137559	117940	198721	120943	194174	1.68493	1.60549	Upstream stimulatory factor 1 OS=Homo sapiens GN=USF1 PE=1 SV=1
B1PS43	MYH11	8.9827e+22	1.166562E7,1.4190286E7,1.3612658E7,	8.12593e+20	7581996.0,7184502.0,4786600.0,	0.0796664	0.381481	0.00486675	0.0701761	1.2960148666666666E7	6.75951e+06	1.3156188E7	6.5177e+06	0.521561	0.495409	Myosin heavy chain 11 smooth muscle isoform OS=Homo sapiens GN=MYH11 PE=1 SV=1
B2R4S9	HIST1H2BG	3.6598e+23	4.7529118E7,2.8501935E7,1.9353161E7,	3.1516e+23	2.9406457E7,3.4789272E7,3.2171726E7,	0.581082	0.73689	0.972355	0.981269	2.9531847333333332E7	3.2984257E7	3.1794738E7	3.2122485E7	1.1169	1.01031	Histone H2B OS=Homo sapiens GN=HIST1H2BG PE=2 SV=1
B2WTI3	JMJD6	1.97923e+17	257038.0,289105.0,306965.0,	2.79054e+17	260374.0,259494.0,267943.0,	0.841338	0.907857	0.272868	0.396619	278971	269596	284369	262604	0.966394	0.92346	Bifunctional arginine demethylase and lysyl-hydroxylase JMJD6 OS=Homo sapiens GN=JMJD6 PE=1 SV=1
B2WTI4	JMJD6	1.97923e+17	257038.0,289105.0,306965.0,	2.79054e+17	260374.0,259494.0,267943.0,	0.841338	0.907857	0.272868	0.396619	278971	269596	284369	262604	0.966394	0.92346	Bifunctional arginine demethylase and lysyl-hydroxylase JMJD6 OS=Homo sapiens GN=JMJD6 PE=1 SV=1
B3KME9	DCAF13	3.48531e+16	45262.0,99412.0,140027.0,	4.57511e+16	42688.0,105012.0,166590.0,	0.857105	0.915438	0.838226	0.886064	96444	105226	94900.3	104763	1.09105	1.10393	DDB1- and CUL4-associated factor 13 OS=Homo sapiens GN=DCAF13 PE=1 SV=1
B3KNS4	ERVK3-1	6.86383e+19	891389.0,953367.0,1056505.0,	8.10886e+17	756604.0,724159.0,827098.0,	0.348631	0.576474	0.0334473	0.126195	946052	788333	967087	769287	0.833287	0.795468	HCG2043597, isoform CRA_a OS=Homo sapiens GN=ERVK3-1 PE=1 SV=1
B3KP41	PHF3	847367066708	11003.0,5883.0,6653.0,	756859907456	7061.0,5677.0,7805.0,	0.727673	0.83182	0.606294	0.692594	7295.67	7004.67	7846.33	6847.67	0.960113	0.872722	PHD finger protein 3 (Fragment) OS=Homo sapiens GN=PHF3 PE=1 SV=1
B3KPU0	PDLIM2	473637121073505	61508.0,62474.0,72909.0,	729407124073019	68057.0,67518.0,76442.0,	0.421985	0.629207	0.342643	0.466872	64026	72399.7	65630.3	70672.3	1.13079	1.07682	PDZ and LIM domain protein 2 OS=Homo sapiens GN=PDLIM2 PE=1 SV=1
B3KQ30	ISCU	1.12085e+20	1455619.0,1686443.0,1798579.0,	2.66095e+20	2482833.0,2536205.0,2819757.0,	0.0517272	0.349211	0.00267152	0.0627549	1618766	2676780	1.64688e+06	2.61293e+06	1.65359	1.58659	Iron-sulfur cluster assembly enzyme ISCU, mitochondrial OS=Homo sapiens GN=ISCU PE=1 SV=1
B3KQH5	INTS6	8007128759843	10398.0,11295.0,9763.0,	1222576387960	11406.0,7239.0,8333.0,	0.661547	0.787151	0.356119	0.480633	10241.7	9274.33	10485.3	8992.67	0.905549	0.857642	Integrator complex subunit 6 OS=Homo sapiens GN=INTS6 PE=1 SV=1
B3KR61	NDUFAF5	5.60744e+17	728223.0,672339.0,656819.0,	9.83181e+17	917369.0,833819.0,879902.0,	0.0358593	0.328219	0.00430585	0.0688772	663083	901143	685794	877030	1.35902	1.27885	HCG1811060, isoform CRA_c OS=Homo sapiens GN=NDUFAF5 PE=1 SV=1
B3KRD8	SEC14L2	194152482723523	25213.0,21781.0,23332.0,	292272895021970	27270.0,27438.0,23000.0,	0.233849	0.491756	0.24317	0.369569	22588.3	26715.7	23442	25902.7	1.18272	1.10497	SEC14-like 2 (S. cerevisiae), isoform CRA_c OS=Homo sapiens GN=SEC14L2 PE=1 SV=1
B3KRP1	TLK1	219382998030752	28489.0,26302.0,30503.0,	138571305811863	12928.0,12376.0,12418.0,	0.030838	0.313132	0.00503451	0.0701761	27556.7	12926	28431.3	12574	0.46907	0.442259	Serine/threonine-protein kinase tousled-like 1 OS=Homo sapiens GN=TLK1 PE=1 SV=1
B3KS98	EIF3H	3.36029e+20	4363927.0,6164044.0,6157602.0,	3.31899e+20	3096820.0,2667619.0,2071166.0,	0.113503	0.399472	0.0227076	0.109149	5531294	2704002	5.56186e+06	2.61187e+06	0.488855	0.469604	Eukaryotic translation initiation factor 3 subunit H OS=Homo sapiens GN=EIF3H PE=1 SV=1
B3KT28	FAF1	131281633810787	17049.0,14334.0,10699.0,	1630985399440	15217.0,8093.0,9882.0,	0.540666	0.713205	0.354133	0.478728	13417.7	11429.3	14027.3	11064	0.851812	0.788746	FAS-associated factor 1 OS=Homo sapiens GN=FAF1 PE=1 SV=1
B3KT61	RALYL	377757048049330	49054.0,61833.0,48929.0,	492104930932752	45913.0,46731.0,34286.0,	0.481905	0.67097	0.135592	0.262213	52528.3	43757	53272	42310	0.833017	0.794226	RNA-binding Raly-like protein OS=Homo sapiens GN=RALYL PE=1 SV=1
B3KUF4	GATA4	249642242494	3241.0,3705.0,2473.0,	478932675395	4468.0,3096.0,5648.0,	0.174948	0.438524	0.223973	0.354571	3071.33	4483.67	3139.67	4404	1.45984	1.4027	Transcription factor GATA-4 OS=Homo sapiens GN=GATA4 PE=1 SV=1
B3KW44	METTL8	159172213127165	20669.0,19414.0,26943.0,	242082005714103	22586.0,19008.0,14763.0,	0.630176	0.768313	0.334827	0.459118	21737.7	19456	22342	18785.7	0.895036	0.840823	Methyltransferase-like protein 8 OS=Homo sapiens GN=METTL8 PE=1 SV=1
B3KWA8	ADCY5	556484018123	7225.0,7370.0,8057.0,	189012961533	1763.0,1228.0,1604.0,	0.0203745	0.291232	1.3845423684414362E-4	0.0393256	7362.67	1573	7550.67	1531.67	0.213645	0.202852	Adenylate cyclase type 5 OS=Homo sapiens GN=ADCY5 PE=1 SV=1
B4DDF4	CNN2	6.61884e+19	859572.0,1077183.0,1123288.0,	9.827e+17	916919.0,852558.0,808784.0,	0.564859	0.726399	0.177302	0.309444	1.00737e+06	884932	1.02001e+06	859420	0.878458	0.842557	Calponin OS=Homo sapiens GN=CNN2 PE=1 SV=1
B4DDK6	TIMM23B	3.73582e+17	485163.0,359196.0,243510.0,	1.25106e+16	116732.0,129797.0,70455.0,	0.0280996	0.312809	0.0585011	0.165451	342830	109785	362623	105661	0.320232	0.291381	Putative mitochondrial import inner membrane translocase subunit Tim23B OS=Homo sapiens GN=TIMM23B PE=2 SV=1
B4DEM9	POLDIP2	1.64336e+20	2134189.0,2230399.0,2185361.0,	2.27577e+20	2123434.0,2146613.0,1533235.0,	0.750513	0.847469	0.340311	0.46489	2129583	2.00174e+06	2.18332e+06	1.93443e+06	0.939969	0.886004	Polymerase delta-interacting protein 2 OS=Homo sapiens GN=POLDIP2 PE=1 SV=1
B4DFP7	MTERF4	520868221875492	67642.0,72133.0,74881.0,	504574096632863	47079.0,38826.0,34404.0,	0.0687907	0.368036	0.00428871	0.0688772	69932	41428.7	71552	40103	0.592414	0.560474	Transcription termination factor 4, mitochondrial OS=Homo sapiens GN=MTERF4 PE=1 SV=1
B4DGD8	GAPVD1	9401140329954	12208.0,12310.0,9873.0,	882777225774	8236.0,7318.0,6044.0,	0.111647	0.399146	0.0152919	0.0963505	11129	7441	11463.7	7199.33	0.668614	0.628013	GTPase-activating protein and VPS9 domain-containing protein 1 OS=Homo sapiens GN=GAPVD1 PE=1 SV=1
B4DGU4	CTNNB1	3.73433e+20	4849680.0,4726243.0,3489108.0,	4.25726e+20	3972279.0,4079661.0,3231930.0,	0.670322	0.794147	0.320885	0.445762	4212959	3.88296e+06	4.35501e+06	3761290	0.921671	0.86367	Catenin beta-1 OS=Homo sapiens GN=CTNNB1 PE=1 SV=1
B4DHE8	MSI2	4.6773e+17	607428.0,734957.0,718795.0,	9.32953e+17	870502.0,898659.0,690139.0,	0.304978	0.544406	0.172905	0.305287	676697	846785	687060	819767	1.25135	1.19315	RNA-binding protein Musashi homolog 2 OS=Homo sapiens GN=MSI2 PE=1 SV=1
B4DHR0	RABEP2	3.72041e+17	483157.0,439573.0,496041.0,	4.85529e+17	453025.0,442148.0,493966.0,	0.732216	0.835622	0.693	0.765561	457721	474629	472924	463046	1.03694	0.979114	Rab GTPase-binding effector protein 2 OS=Homo sapiens GN=RABEP2 PE=1 SV=1
B4DJ23	MTMR14	175003585630332	22725.0,31457.0,30085.0,	199181786910707	18584.0,16935.0,11207.0,	0.151156	0.416339	0.0250028	0.113207	27896	16164.7	28089	15575.3	0.579462	0.554499	Myotubularin-related protein 14 OS=Homo sapiens GN=MTMR14 PE=1 SV=1
B4DJV2	CS	2.57571e+23	3.3450127E7,3.0697047E7,2.9895885E7,	5.28705e+23	4.9331582E7,4.830925E7,5.8671536E7,	0.00418664	0.196274	0.0167053	0.100894	3.0295087E7	5.3294981333333336E7	3.1347686333333332E7	5.2104122666666664E7	1.7592	1.66214	Citrate synthase OS=Homo sapiens GN=CS PE=1 SV=1
B4DJV5	PWP1	2.41341e+17	313422.0,297779.0,312255.0,	3.55016e+17	331251.0,328800.0,405574.0,	0.147099	0.41561	0.196962	0.331132	298519	363116	307819	355208	1.21639	1.15395	Periodic tryptophan protein 1 homolog OS=Homo sapiens GN=PWP1 PE=1 SV=1
B4DJX4	PLEKHA5	7.88451e+16	102393.0,103253.0,108270.0,	1.20885e+17	112792.0,110664.0,108398.0,	0.431737	0.636181	0.0623467	0.169669	101896	113731	104639	110618	1.11614	1.05714	Pleckstrin homology domain-containing family A member 5 (Fragment) OS=Homo sapiens GN=PLEKHA5 PE=1 SV=1
B4DK69	AKR1C2	344587243767925	44749.0,63551.0,67375.0,	633007766473703	59062.0,73607.0,77159.0,	0.38664	0.606004	0.274216	0.397741	58273.3	71555.7	58558.3	69942.7	1.22793	1.19441	Aldo-keto reductase family 1 member C2 OS=Homo sapiens GN=AKR1C2 PE=1 SV=1
B4DKB2	ECE1	280671914214498	36450.0,16794.0,14380.0,	12103131767323	11292.0,12487.0,7666.0,	0.119887	0.401966	0.223247	0.354431	20569	10867.3	22541.3	10481.7	0.528336	0.464998	Endothelin-converting enzyme 1 OS=Homo sapiens GN=ECE1 PE=1 SV=1
B4DKV7	EPS8L1	9661612	0.0,847.0,1598.0,	158619181825	1479.0,1817.0,1910.0,	0.185004	0.447712	0.177265	0.309444	859.333	1776.33	815	1735.33	2.06711	2.12924	Epidermal growth factor receptor kinase substrate 8-like protein 1 OS=Homo sapiens GN=EPS8L1 PE=1 SV=1
B4DLD3	SS18	1.9208e+16	249449.0,123002.0,78245.0,	1405797841782657	131168.0,74320.0,86532.0,	0.405476	0.623476	0.414678	0.534506	137055	100551	150232	97340	0.733656	0.647931	Protein SSXT OS=Homo sapiens GN=SS18 PE=1 SV=1
B4DLJ1	USF2	7.98631e+16	103715.0,118588.0,105325.0,	1.70111e+17	158724.0,134840.0,145678.0,	0.0948602	0.397601	0.0148558	0.0957219	107072	150513	109209	146414	1.40571	1.34067	Upstream stimulatory factor 2 OS=Homo sapiens GN=USF2 PE=1 SV=1
B4DLN1		1.24143e+23	1.6122226E7,9697887.0,1.0486839E7,	1.41314e+23	1.3185547E7,1.3953288E7,1.455713E7,	0.0206953	0.291232	0.469696	0.580202	1.1346773666666666E7	1.4252868E7	1.2102317333333334E7	1.3898655E7	1.25612	1.14843	Uncharacterized protein OS=Homo sapiens PE=2 SV=1
B4DLR8	NQO1	1.30967e+20	1700840.0,1576247.0,1543839.0,	1.76919e+20	1650766.0,1520713.0,1846069.0,	0.382024	0.603471	0.580566	0.669628	1.55424e+06	1.71236e+06	1.60698e+06	1672516	1.10174	1.04079	NAD(P)H dehydrogenase [quinone] 1 OS=Homo sapiens GN=NQO1 PE=1 SV=1
B4DM58	DHFR	2.96138e+20	3845883.0,3687250.0,3727396.0,	3.17277e+20	2960397.0,2842856.0,3263886.0,	0.271652	0.515113	0.0180241	0.102751	3640633	3.09665e+06	3.75351e+06	3.02238e+06	0.85058	0.805214	Dihydrofolate reductase OS=Homo sapiens GN=DHFR PE=1 SV=1
B4DNC9	ISCU	1.12085e+20	1455619.0,1686443.0,1798579.0,	2.66095e+20	2482833.0,2536205.0,2819757.0,	0.0517272	0.349211	0.00267152	0.0627549	1618766	2676780	1.64688e+06	2.61293e+06	1.65359	1.58659	Iron-sulfur cluster assembly enzyme ISCU, mitochondrial OS=Homo sapiens GN=ISCU PE=1 SV=1
B4DQK9	MTMR14	175003585630332	22725.0,31457.0,30085.0,	199181786910707	18584.0,16935.0,11207.0,	0.151156	0.416339	0.0250028	0.113207	27896	16164.7	28089	15575.3	0.579462	0.554499	Myotubularin-related protein 14 OS=Homo sapiens GN=MTMR14 PE=1 SV=1
B4DR61	SEC61A1	3.97871e+17	516705.0,435156.0,294093.0,	3.24489e+17	302767.0,291583.0,202610.0,	0.168496	0.432038	0.133513	0.260093	396785	275225	415318	265653	0.693638	0.639638	Protein transport protein Sec61 subunit alpha isoform 1 OS=Homo sapiens GN=SEC61A1 PE=1 SV=1
B4DR80	STK24	3.08089e+17	400106.0,487211.0,421289.0,	3.23755e+17	302083.0,234488.0,214429.0,	0.123944	0.405414	0.00757948	0.0781781	429380	258664	436202	250333	0.602412	0.573893	Serine/threonine-protein kinase 24 OS=Homo sapiens GN=STK24 PE=1 SV=1
B4DRG3	LDAH	8342612623990756	108343.0,110755.0,90022.0,	1111779684765257	103735.0,91789.0,68317.0,	0.65786	0.785327	0.29829	0.421245	100140	91093.7	103040	87947	0.90966	0.853523	Lipid droplet-associated hydrolase OS=Homo sapiens GN=LDAH PE=1 SV=1
B4DSN5	PTPN1	4.71887e+17	612824.0,629673.0,560086.0,	6.51035e+17	607454.0,596029.0,595912.0,	0.709895	0.819688	0.964502	0.976637	584749	616376	600861	599798	1.05409	0.998231	Tyrosine-protein phosphatase non-receptor type OS=Homo sapiens GN=PTPN1 PE=1 SV=1
B4DTR1	ERBB2	8516810548686109	110605.0,92546.0,85412.0,	681067662755571	63546.0,72625.0,58176.0,	0.0478025	0.349211	0.0326873	0.125222	92254.3	66768	96187.7	64782.3	0.723738	0.673499	Receptor protein-tyrosine kinase OS=Homo sapiens GN=ERBB2 PE=1 SV=1
B4DTY2	SIVA1	177440675378	2303.0,3568.0,5334.0,	161930541850	1510.0,2894.0,1936.0,	0.273992	0.515877	0.198497	0.332557	3739.67	2174.33	3735	2113.33	0.581424	0.565819	Apoptosis regulatory protein Siva OS=Homo sapiens GN=SIVA1 PE=1 SV=1
B4DUC8	MTAP	1.68968e+20	2194350.0,2408239.0,2499194.0,	2.43759e+20	2274420.0,2284736.0,2624584.0,	0.717859	0.825677	0.861425	0.899497	2318056	2.45174e+06	2367261	2394580	1.05767	1.01154	S-methyl-5'-thioadenosine phosphorylase OS=Homo sapiens GN=MTAP PE=1 SV=1
B4DUJ5	CCDC28A	151719630	1970.0,1722.0,0.0,	179600	1675.0,0.0,0.0,	0.542124	0.71376	0.465786	0.576474	1160	598.667	1230.67	558.333	0.516092	0.453684	Coiled-coil domain-containing protein 28A OS=Homo sapiens GN=CCDC28A PE=1 SV=1
B4DUT8	CNN2	6.61884e+19	859572.0,1077183.0,1123288.0,	9.827e+17	916919.0,852558.0,808784.0,	0.564859	0.726399	0.177302	0.309444	1.00737e+06	884932	1.02001e+06	859420	0.878458	0.842557	Calponin OS=Homo sapiens GN=CNN2 PE=1 SV=1
B4DVL2	NAAA	3.33113e+17	432604.0,474164.0,399212.0,	4.9005e+17	457247.0,443904.0,333717.0,	0.996462	0.997664	0.631661	0.713826	425344	425728	435327	411623	1.0009	0.945549	N-acylethanolamine-hydrolyzing acid amidase OS=Homo sapiens GN=NAAA PE=1 SV=1
B4DWA1	BAIAP2	4.24677e+17	551512.0,420989.0,430178.0,	3.53427e+17	329766.0,265517.0,297858.0,	0.0110278	0.258845	0.0397978	0.137559	446072	306034	467560	297714	0.686064	0.636739	Brain-specific angiogenesis inhibitor 1-associated protein 2 OS=Homo sapiens GN=BAIAP2 PE=1 SV=1
B4DXC8	NME7	560747606871475	72822.0,66737.0,70897.0,	396984192621112	37040.0,39736.0,22102.0,	0.020091	0.291232	0.0140384	0.0943251	67872.3	34245.3	70152	32959.3	0.504555	0.469827	Nucleoside diphosphate kinase 7 OS=Homo sapiens GN=NME7 PE=1 SV=1
B4DXZ6	FXR1	2.59538e+17	337051.0,488126.0,442219.0,	3.62752e+17	338465.0,311477.0,248662.0,	0.332199	0.563868	0.0922724	0.208227	420579	309641	422465	299535	0.736225	0.709016	Fragile X mental retardation syndrome-related protein 1 OS=Homo sapiens GN=FXR1 PE=1 SV=1
B4DY09	ILF2	1.03827e+23	1.3483719E7,1.6669537E7,1.4677034E7,	1.15743e+22	1.0799544E7,1.0435851E7,5787837.0,	0.16853	0.432038	0.0456046	0.145003	1.4726425666666666E7	9371252	1.494343E7	9007744	0.636356	0.60279	Interleukin enhancer-binding factor 2 OS=Homo sapiens GN=ILF2 PE=1 SV=1
B4DYI2	SPATA31C2	490358576169	6367.0,5138.0,6119.0,	1070565548059	9988.0,6211.0,8436.0,	0.137852	0.412418	0.156701	0.288849	5643	8439.33	5874.67	8211.67	1.49554	1.39781	Spermatogenesis-associated protein 31C2 OS=Homo sapiens GN=SPATA31C2 PE=2 SV=2
B4DZS0	DFFB	345735625253640	44899.0,49352.0,53206.0,	266273349918607	24844.0,31749.0,19479.0,	0.0642281	0.361484	0.00749659	0.0781781	48155	26244.3	49152.3	25357.3	0.544997	0.515893	DNA fragmentation factor subunit beta OS=Homo sapiens GN=DFFB PE=1 SV=1
B4E0K5	MAPK14	3.66982e+17	476587.0,561210.0,560990.0,	3.35587e+17	313122.0,281867.0,179792.0,	0.0674194	0.364215	0.00694097	0.0766478	524072	268243	532929	258260	0.511844	0.484606	Mitogen-activated protein kinase OS=Homo sapiens GN=MAPK14 PE=1 SV=1
B4E0K6	VARS2	2.16662e+17	281368.0,471727.0,470205.0,	4.33874e+17	404829.0,397976.0,280972.0,	0.771249	0.859078	0.57391	0.663998	409460	374057	407767	361259	0.913537	0.885945	Valine--tRNA ligase, mitochondrial OS=Homo sapiens GN=VARS2 PE=1 SV=1
B4E0T2	PEX5	284154788742192	36901.0,42012.0,41850.0,	294782633722487	27503.0,24961.0,23541.0,	0.135021	0.410801	0.00289577	0.0627549	39498	26100.7	40254.3	25335	0.66081	0.629373	Peroxisomal targeting signal 1 receptor OS=Homo sapiens GN=PEX5 PE=1 SV=1
B4E0Y9	STK26	4.78665e+17	621630.0,731656.0,612539.0,	4.89673e+17	456895.0,324349.0,334947.0,	0.112134	0.399472	0.00798462	0.0799953	643380	383947	655275	372064	0.596765	0.567798	Serine/threonine-protein kinase 26 OS=Homo sapiens GN=STK26 PE=1 SV=1
B4E127	TDG	80093350439688	10401.0,29394.0,39367.0,	156062100415465	14561.0,19907.0,16190.0,	0.422869	0.629207	0.379841	0.503221	27067	17358.3	26387.3	16886	0.64131	0.639928	G/T mismatch-specific thymine DNA glycosylase OS=Homo sapiens GN=TDG PE=1 SV=1
B4E1N1	ARMC6	3.35208e+17	435326.0,586478.0,494275.0,	2.88949e+17	269608.0,207100.0,174517.0,	0.0892327	0.393224	0.00838411	0.0802034	500660	224721	505360	217075	0.448849	0.429546	Armadillo repeat-containing protein 6 OS=Homo sapiens GN=ARMC6 PE=1 SV=1
B4E1Q4	RIOK3	284694966236255	36971.0,43570.0,35961.0,	378382835830106	35304.0,26876.0,31517.0,	0.446284	0.644991	0.089755	0.204321	38128.7	32100.7	38834	31232.3	0.841904	0.804252	Serine/threonine-protein kinase RIO3 OS=Homo sapiens GN=RIOK3 PE=1 SV=1
B4E2Q0	ATP2C1	6748610728374446	87642.0,94123.0,73843.0,	795568226052630	74230.0,77963.0,55098.0,	0.498537	0.684483	0.15929	0.29084	83071.7	71482	85202.7	69097	0.860486	0.810972	Calcium-transporting ATPase OS=Homo sapiens GN=ATP2C1 PE=1 SV=1
B5MBZ0	EML4	4.74689e+17	616460.0,734241.0,780069.0,	6.70229e+17	625359.0,633609.0,537769.0,	0.561065	0.723193	0.138447	0.266635	699339	617481	710257	598912	0.882949	0.843234	Echinoderm microtubule-associated protein-like 4 OS=Homo sapiens GN=EML4 PE=1 SV=3
B5MC07	AGR2	1.55342e+17	201738.0,224200.0,217833.0,	2.73343e+17	255045.0,263063.0,197004.0,	0.430425	0.635856	0.373425	0.496128	210165	246360	214590	238371	1.17222	1.11082	Anterior gradient protein 2 homolog OS=Homo sapiens GN=AGR2 PE=1 SV=1
B5MC35	CFAP36	142494251138249	18504.0,37296.0,37939.0,	394974214439116	36853.0,39943.0,40950.0,	0.432362	0.636181	0.335466	0.459671	31669.7	40252.3	31246.3	39248.7	1.27101	1.2561	Cilia- and flagella-associated protein 36 OS=Homo sapiens GN=CFAP36 PE=1 SV=1
B5MC53	MPV17	811989960159379	105450.0,87384.0,58899.0,	650417609329019	60687.0,72119.0,30380.0,	0.27503	0.51615	0.184516	0.317168	80059.3	56717.7	83911	54395.3	0.708445	0.64825	MpV17 transgene, murine homolog, glomerulosclerosis, isoform CRA_f OS=Homo sapiens GN=MPV17 PE=1 SV=1
B5MC59	RPA3	1.35417e+20	1758637.0,1816471.0,1574911.0,	1.40429e+19	1310292.0,1169696.0,952163.0,	0.138274	0.412418	0.0138914	0.0941371	1670780	1182650	1716673	1.14405e+06	0.707843	0.666435	Replication protein A 14 kDa subunit OS=Homo sapiens GN=RPA3 PE=1 SV=1
B5MCA1	CFAP36	142494251138249	18504.0,37296.0,37939.0,	394974214439116	36853.0,39943.0,40950.0,	0.432362	0.636181	0.335466	0.459671	31669.7	40252.3	31246.3	39248.7	1.27101	1.2561	Cilia- and flagella-associated protein 36 OS=Homo sapiens GN=CFAP36 PE=1 SV=1
B5MCA4	EPCAM	8910212470281920	115714.0,109406.0,81257.0,	8982613160585764	83813.0,124731.0,89785.0,	0.855927	0.915252	0.879589	0.91048	98574.7	102398	102126	99443	1.03879	0.973732	Epithelial cell adhesion molecule OS=Homo sapiens GN=EPCAM PE=1 SV=1
B5MCE2	LDAH	8342612623990756	108343.0,110755.0,90022.0,	1111779684765257	103735.0,91789.0,68317.0,	0.65786	0.785327	0.29829	0.421245	100140	91093.7	103040	87947	0.90966	0.853523	Lipid droplet-associated hydrolase (Fragment) OS=Homo sapiens GN=LDAH PE=1 SV=2
B5MCF8	MPV17	811989960159379	105450.0,87384.0,58899.0,	650417609329019	60687.0,72119.0,30380.0,	0.27503	0.51615	0.184516	0.317168	80059.3	56717.7	83911	54395.3	0.708445	0.64825	Protein Mpv17 OS=Homo sapiens GN=MPV17 PE=1 SV=1
B5MCF9	PES1	8.38222e+18	1088577.0,1159220.0,965991.0,	7.93286e+17	740179.0,796447.0,622547.0,	0.159526	0.423345	0.0101659	0.0852809	1044459	742762	1.07126e+06	719724	0.711146	0.671847	Pescadillo homolog OS=Homo sapiens GN=PES1 PE=1 SV=1
B5MCL5	SMARCB1	5.69651e+16	73978.0,106557.0,111453.0,	910727780060344	84975.0,73736.0,63174.0,	0.425867	0.632083	0.176337	0.308797	96927.3	76405.3	97329.3	73961.7	0.788274	0.759911	SWI/SNF-related matrix-associated actin-dependent regulator of chromatin subfamily B member 1 OS=Homo sapiens GN=SMARCB1 PE=1 SV=1
B5MCN0	ATL2	493845699541308	64134.0,50004.0,40974.0,	364642451219601	34023.0,23231.0,20520.0,	0.0300098	0.313132	0.0407669	0.138924	49229	26859	51704	25924.7	0.545593	0.501405	Atlastin-2 OS=Homo sapiens GN=ATL2 PE=1 SV=1
B5MCW3	BRD8	6.39181e+16	83008.0,94439.0,107678.0,	1016389469593477	94832.0,89748.0,97859.0,	0.847919	0.910466	0.914237	0.937125	93372.7	96603.3	95041.7	94146.3	1.0346	0.99058	Bromodomain-containing protein 8 OS=Homo sapiens GN=BRD8 PE=1 SV=1
B5MD16	CFAP36	142494251138249	18504.0,37296.0,37939.0,	394974214439116	36853.0,39943.0,40950.0,	0.432362	0.636181	0.335466	0.459671	31669.7	40252.3	31246.3	39248.7	1.27101	1.2561	Cilia- and flagella-associated protein 36 OS=Homo sapiens GN=CFAP36 PE=1 SV=1
B5MDG7	HMG20B	79861401610666	10371.0,12296.0,10579.0,	702594338397	6554.0,8940.0,8790.0,	0.271705	0.515113	0.0411963	0.139299	10889.3	8285	11082	8094.67	0.760836	0.730434	SWI/SNF-related matrix-associated actin-dependent regulator of chromatin subfamily E member 1-related (Fragment) OS=Homo sapiens GN=HMG20B PE=1 SV=2
B5MDK9	VCX3B	2.09284e+17	271791.0,168696.0,189857.0,	2.73596e+17	255281.0,245043.0,304890.0,	0.00438562	0.196274	0.201661	0.334139	197657	274458	210115	268405	1.38856	1.27742	Variable charge X-linked protein 3B OS=Homo sapiens GN=VCX3B PE=4 SV=2
B5MDN3	CNOT1	534050053644	6934.0,4391.0,3614.0,	403214623547	3762.0,1385.0,3713.0,	0.166538	0.431632	0.190704	0.324438	4663	3013.67	4979.67	2953.33	0.646294	0.593079	CCR4-NOT transcription complex subunit 1 OS=Homo sapiens GN=CNOT1 PE=1 SV=3
B5MDQ0	ERCC6L	101751133911429	13214.0,9948.0,11336.0,	5952102267412	5553.0,9691.0,7759.0,	0.119996	0.401966	0.0691018	0.178882	10981	7863.33	11499.3	7667.67	0.716085	0.666792	DNA excision repair protein ERCC-6-like OS=Homo sapiens GN=ERCC6L PE=1 SV=1
B5MDS5	APC2	2.10236e+17	273029.0,250596.0,224143.0,	2.93023e+17	273409.0,279181.0,270978.0,	0.206226	0.467907	0.212974	0.345118	240612	282142	249256	274523	1.1726	1.10137	Adenomatous polyposis coli protein 2 (Fragment) OS=Homo sapiens GN=APC2 PE=1 SV=7
B5MDU6	LDAH	8342612623990756	108343.0,110755.0,90022.0,	1111779684765257	103735.0,91789.0,68317.0,	0.65786	0.785327	0.29829	0.421245	100140	91093.7	103040	87947	0.90966	0.853523	Lipid droplet-associated hydrolase OS=Homo sapiens GN=LDAH PE=1 SV=1
B5ME19	EIF3CL	6.39887e+19	831005.0,1067706.0,1063505.0,	5.39344e+17	503240.0,399319.0,359599.0,	0.0769455	0.374839	0.00713518	0.0766478	976346	434721	987405	420719	0.445253	0.426086	Eukaryotic translation initiation factor 3 subunit C-like protein OS=Homo sapiens GN=EIF3CL PE=3 SV=1
B5ME25	METTL8	159172213127165	20669.0,19414.0,26943.0,	242082005714103	22586.0,19008.0,14763.0,	0.630176	0.768313	0.334827	0.459118	21737.7	19456	22342	18785.7	0.895036	0.840823	Methyltransferase-like protein 8 (Fragment) OS=Homo sapiens GN=METTL8 PE=1 SV=8
B5MEG5	USP19	230483113719386	29931.0,27317.0,19229.0,	16992800910771	15854.0,7590.0,11276.0,	0.0486018	0.349211	0.0291099	0.118563	24523.7	11924	25492.3	11573.3	0.486224	0.453993	Ubiquitin carboxyl-terminal hydrolase 19 OS=Homo sapiens GN=USP19 PE=1 SV=1
B6VEX4	ABI1	1.30184e+17	169065.0,160010.0,149958.0,	1.71809e+17	160306.0,152103.0,163044.0,	0.653693	0.784445	0.863576	0.899497	154583	162679	159678	158484	1.05238	0.992527	Abl interactor 1 OS=Homo sapiens GN=ABI1 PE=1 SV=1
B7WNH4	SMIM7	321604714024363	41765.0,41358.0,24166.0,	301792269015634	28158.0,21505.0,16367.0,	0.224603	0.482148	0.126867	0.252247	34554.3	22834.3	35763	22010	0.660824	0.615441	Small integral membrane protein 7 OS=Homo sapiens GN=SMIM7 PE=1 SV=2
B7WP74	CWC22	71791355612295	9323.0,11893.0,12195.0,	7809112936748	7286.0,10703.0,7064.0,	0.378276	0.599661	0.139174	0.267455	11010	8616.67	11137	8351	0.782622	0.749843	Pre-mRNA-splicing factor CWC22 homolog (Fragment) OS=Homo sapiens GN=CWC22 PE=1 SV=1
B7WPA5	PLEKHB2	520748743581312	67627.0,76710.0,80654.0,	468664182244250	43729.0,39637.0,46325.0,	0.112757	0.399472	0.00545969	0.0701761	73607	44312.7	74997	43230.3	0.602017	0.576428	Pleckstrin homology domain-containing family B member 2 OS=Homo sapiens GN=PLEKHB2 PE=1 SV=1
B7WPE2	EML3	3.59657e+17	467071.0,591596.0,623523.0,	7.37623e+17	688246.0,671841.0,737326.0,	0.238263	0.494179	0.0852947	0.198865	554191	716929	560730	699138	1.29365	1.24683	Echinoderm microtubule associated protein like 3, isoform CRA_e OS=Homo sapiens GN=EML3 PE=1 SV=1
B7WPG3	HNRNPLL	7.44865e+19	967338.0,1675643.0,1500510.0,	1.33693e+19	1247440.0,1471071.0,858658.0,	0.72852	0.832131	0.535655	0.634188	1389169	1.23642e+06	1.38116e+06	1.19239e+06	0.890043	0.863322	Heterogeneous nuclear ribonucleoprotein L-like OS=Homo sapiens GN=HNRNPLL PE=1 SV=1
B7WPJ3	GATSL3	643686109184	8357.0,7553.0,9108.0,	692657232572	6461.0,5423.0,2691.0,	0.135782	0.410801	0.0748565	0.185693	8076.67	5073.67	8339.33	4858.33	0.628188	0.582581	GATS-like protein 3 OS=Homo sapiens GN=GATSL3 PE=1 SV=1
B7Z225	SLC27A1	161712993616979	21000.0,26264.0,16841.0,	197601863214715	18437.0,17658.0,15405.0,	0.541269	0.713205	0.259464	0.383799	21028.7	17702.3	21368.3	17166.7	0.841819	0.803369	Long-chain fatty acid transport protein 1 OS=Homo sapiens GN=SLC27A1 PE=1 SV=1
B7Z2N1	RGS6	8.72561e+16	113317.0,130447.0,135751.0,	8443110371949334	78779.0,98302.0,51647.0,	0.143196	0.414174	0.0462552	0.145486	124266	79161.3	126505	76242.7	0.637033	0.602685	Regulator of G-protein-signaling 6 OS=Homo sapiens GN=RGS6 PE=1 SV=1
B7Z2R7	ACBD5	707808017079749	91919.0,70336.0,79103.0,	1.39317e+17	129991.0,118315.0,142376.0,	7.968995757704665E-4	0.129153	0.00618411	0.0722143	76899.7	133384	80452.7	130227	1.73452	1.61868	Acyl-CoA-binding domain-containing protein 5 OS=Homo sapiens GN=ACBD5 PE=1 SV=1
B7Z4G8	APLP1	393861174486	5114.0,5366.0,4449.0,	8749105659545	8163.0,10013.0,9992.0,	0.00541378	0.196274	0.00917172	0.0830456	4847	9619.67	4976.33	9389.33	1.98466	1.8868	Amyloid-like protein 1 OS=Homo sapiens GN=APLP1 PE=1 SV=1
B7Z4M1	RTN3	3.25221e+17	422356.0,349322.0,288640.0,	4.09604e+17	382186.0,327796.0,297432.0,	0.869941	0.92197	0.723705	0.788728	338125	346524	353439	335805	1.02484	0.950106	Reticulon OS=Homo sapiens GN=RTN3 PE=1 SV=1
B7Z5P7	LPXN	38833541	0.0,3406.0,3512.0,	150729381302	1406.0,2784.0,1363.0,	0.708564	0.818971	0.741921	0.805871	2474.67	1915.67	2306	1851	0.774111	0.802689	Leupaxin OS=Homo sapiens GN=LPXN PE=1 SV=1
B7Z5R6	NBR1	102401021112508	13298.0,8958.0,12406.0,	151771707911086	14161.0,16187.0,11605.0,	0.179527	0.441575	0.26423	0.38813	10986.3	14447.3	11554	13984.3	1.31503	1.21035	Next to BRCA1 gene 1 protein OS=Homo sapiens GN=NBR1 PE=1 SV=1
B7Z683	ABR	5184094555100396	67323.0,82957.0,99584.0,	678176087058702	63277.0,57691.0,61455.0,	0.324224	0.557361	0.133237	0.260016	82263.7	62463	83288	60807.7	0.759302	0.730089	Active breakpoint cluster region-related protein OS=Homo sapiens GN=ABR PE=1 SV=1
B7Z6D5	DDX27	1.70507e+17	221433.0,218078.0,199497.0,	1.5566e+17	145240.0,156047.0,146733.0,	0.133675	0.410801	0.00393337	0.0688772	206732	153489	213003	149340	0.742451	0.701118	Probable ATP-dependent RNA helicase DDX27 OS=Homo sapiens GN=DDX27 PE=1 SV=1
B7Z7B0	CPSF4	5096982910950	6618.0,8623.0,10861.0,	11033117648463	10294.0,11149.0,8859.0,	0.444016	0.643737	0.387742	0.511596	8625	10420	8700.67	10100.7	1.20812	1.16091	Cleavage and polyadenylation-specificity factor subunit 4 OS=Homo sapiens GN=CPSF4 PE=1 SV=1
B7Z7F3	RANBP3	1.67032e+20	2169204.0,2093537.0,2237839.0,	2.00494e+20	1870725.0,1811934.0,1641241.0,	0.355518	0.58054	0.0132394	0.0927789	2.10421e+06	1.82815e+06	2166860	1.77463e+06	0.868804	0.818988	Ran-binding protein 3 OS=Homo sapiens GN=RANBP3 PE=1 SV=1
B7Z7N5	RGS6	8.72561e+16	113317.0,130447.0,135751.0,	8443110371949334	78779.0,98302.0,51647.0,	0.143196	0.414174	0.0462552	0.145486	124266	79161.3	126505	76242.7	0.637033	0.602685	Regulator of G-protein-signaling 6 OS=Homo sapiens GN=RGS6 PE=1 SV=1
B7Z7P8	ETF1	1.97962e+20	2570877.0,3853987.0,3465274.0,	1.87211e+20	1746789.0,1463719.0,1124489.0,	0.114583	0.399472	0.0240441	0.111959	3.28864e+06	1.49687e+06	3.29671e+06	1444999	0.455164	0.438315	Eukaryotic peptide chain release factor subunit 1 OS=Homo sapiens GN=ETF1 PE=1 SV=1
B7Z863	SLMAP	192112356321428	24948.0,20672.0,21254.0,	217832063719481	20324.0,19558.0,20393.0,	0.626492	0.765501	0.239344	0.367923	21400.7	20633.7	22291.3	20091.7	0.96416	0.901322	Sarcolemmal membrane-associated protein OS=Homo sapiens GN=SLMAP PE=1 SV=1
B7Z8L1	PPHLN1	265643373955	3449.0,3805.0,3923.0,	352640553375	3289.0,3843.0,3533.0,	0.996467	0.997664	0.471284	0.580202	3649.33	3652	3725.67	3555	1.00073	0.954192	Periphilin-1 OS=Homo sapiens GN=PPHLN1 PE=1 SV=1
B7Z964	SLMAP	192112356321428	24948.0,20672.0,21254.0,	217832063719481	20324.0,19558.0,20393.0,	0.626492	0.765501	0.239344	0.367923	21400.7	20633.7	22291.3	20091.7	0.96416	0.901322	Sarcolemmal membrane-associated protein OS=Homo sapiens GN=SLMAP PE=1 SV=1
B7ZAX5	GALK2	4.83994e+17	628551.0,639455.0,614214.0,	6.4337e+17	600303.0,611448.0,517850.0,	0.860857	0.917639	0.222607	0.353782	610689	594388	627407	576534	0.973307	0.918915	N-acetylgalactosamine kinase OS=Homo sapiens GN=GALK2 PE=1 SV=1
B7ZBJ4	CAB39L	1.45728e+17	189251.0,222173.0,186954.0,	1.78547e+16	166593.0,119071.0,103137.0,	0.195789	0.460709	0.045773	0.145301	195814	134233	199459	129600	0.685513	0.649758	Calcium-binding protein 39-like OS=Homo sapiens GN=CAB39L PE=1 SV=1
B7ZBK4	GTF3A	6.62752e+16	86069.0,184593.0,197683.0,	1.86072e+17	173616.0,213484.0,219704.0,	0.406887	0.624521	0.322215	0.446918	158657	207061	156115	202268	1.30508	1.29563	Transcription factor IIIA OS=Homo sapiens GN=GTF3A PE=1 SV=2
B7ZC38	SH3GLB2	3.59787e+17	467242.0,690654.0,650804.0,	5.67111e+17	529146.0,623423.0,467385.0,	0.775711	0.862073	0.493871	0.599499	601037	557114	602900	539985	0.926921	0.895645	Endophilin-B2 OS=Homo sapiens GN=SH3GLB2 PE=1 SV=1
B7ZKQ9	SCARB1	609535397829442	79158.0,47357.0,29204.0,	289273716829056	26990.0,35226.0,30418.0,	0.222974	0.482148	0.28514	0.407935	48124.3	31717	51906.3	30878	0.659064	0.594879	SCARB1 protein OS=Homo sapiens GN=SCARB1 PE=1 SV=1
B7ZL14	FNBP1	6492296807112771	84312.0,84932.0,111859.0,	762708393373963	71164.0,79548.0,77431.0,	0.441437	0.643331	0.184775	0.317168	91500	78055.3	93701	76047.7	0.853064	0.811599	FNBP1 protein OS=Homo sapiens GN=FNBP1 PE=1 SV=1
B7ZL25	VARS2	2.16662e+17	281368.0,471727.0,470205.0,	4.33874e+17	404829.0,397976.0,280972.0,	0.771249	0.859078	0.57391	0.663998	409460	374057	407767	361259	0.913537	0.885945	VARS2 protein OS=Homo sapiens GN=VARS2 PE=1 SV=1
B7ZLE8	NAIP	3.91729e+17	508730.0,395373.0,383001.0,	5.78867e+17	540120.0,405987.0,456045.0,	0.281222	0.522321	0.530856	0.630234	409499	480947	429035	467384	1.17447	1.08939	Baculoviral IAP repeat-containing protein 1 OS=Homo sapiens GN=NAIP PE=1 SV=1
B7ZLQ8	CPEB4	121071394610264	15723.0,12235.0,10181.0,	604455576648	5639.0,5266.0,6959.0,	0.0223939	0.297087	0.0423558	0.140852	12105.7	6083	12713	5954.67	0.502492	0.468392	CPEB4 protein OS=Homo sapiens GN=CPEB4 PE=1 SV=1
B7ZM65	PHRF1	454777154974500	59058.0,62772.0,73896.0,	736446421663655	68712.0,60860.0,66639.0,	0.760065	0.852941	0.976402	0.983821	63842	67171.7	65242	65403.7	1.05215	1.00248	PHD and RING finger domain-containing protein 1 OS=Homo sapiens GN=PHRF1 PE=1 SV=1
B7ZM99	MTHFD1L	5.13591e+17	666985.0,755691.0,763094.0,	7.33267e+17	684182.0,727874.0,770451.0,	0.794503	0.875454	0.979495	0.985992	714749	745730	728590	727502	1.04335	0.998507	MTHFD1L protein OS=Homo sapiens GN=MTHFD1L PE=1 SV=1
B7ZMI3	ITPR1	19661956	0.0,1724.0,1940.0,	173701084	1620.0,0.0,1134.0,	0.681495	0.79912	0.717994	0.785954	1307.33	940.333	1221.33	918	0.719276	0.751638	ITPR1 protein OS=Homo sapiens GN=ITPR1 PE=1 SV=1
B7ZVY7	CDC2L1	302335144641823	39263.0,45135.0,41485.0,	412153100925339	38456.0,29389.0,26527.0,	0.328187	0.56013	0.0817373	0.194356	41167.3	32521	41961	31457.3	0.789971	0.74968	Cell division cycle 2-like 1 (PITSLRE proteins) OS=Homo sapiens GN=CDC2L1 PE=1 SV=1
B8ZWD1	DBI	1.64918e+23	2.141753E7,1.9151057E7,1.946238E7,	2.58781e+23	2.4145918E7,2.3197969E7,2.6381328E7,	0.0549823	0.349211	0.0207377	0.105445	1.9313723333333332E7	2.5184591E7	2.0010322333333332E7	2.4575071666666668E7	1.30397	1.22812	Acyl-CoA-binding protein OS=Homo sapiens GN=DBI PE=1 SV=1
B8ZZ50	EIF4E2	6417412059988065	83340.0,105805.0,87351.0,	548394053626797	51166.0,38417.0,28053.0,	0.072628	0.36979	0.00532881	0.0701761	90946	40724	92165.3	39212	0.447782	0.425453	Eukaryotic translation initiation factor 4E type 2 OS=Homo sapiens GN=EIF4E2 PE=1 SV=1
B8ZZ67	SUMO1	6.169e+17	801148.0,774220.0,820494.0,	1.02842e+19	959580.0,952195.0,902358.0,	0.132232	0.410705	0.00439152	0.0688772	775517	965010	798621	938044	1.24434	1.17458	SMT3 suppressor of mif two 3 homolog 1 (Yeast), isoform CRA_b OS=Homo sapiens GN=SUMO1 PE=1 SV=1
B8ZZ87	MZT2B	2.00342e+17	260178.0,227689.0,262556.0,	2.25197e+17	210122.0,192165.0,177945.0,	0.185962	0.448716	0.0189445	0.103494	241521	199309	250141	193411	0.825224	0.773207	Mitotic-spindle organizing protein 2B OS=Homo sapiens GN=MZT2B PE=1 SV=1
B8ZZA1	PTMA	3.40422e+17	442088.0,256526.0,305629.0,	2.78384e+17	259740.0,277045.0,300896.0,	0.183053	0.446684	0.423721	0.539075	313649	286041	334748	279227	0.911979	0.834142	Prothymosin alpha OS=Homo sapiens GN=PTMA PE=1 SV=1
B8ZZC8	METTL5	507128425779711	65858.0,73922.0,79066.0,	699737185160706	65289.0,68098.0,63553.0,	0.743695	0.843196	0.189783	0.32331	71560	67510	72948.7	65646.7	0.943404	0.899902	Methyltransferase-like protein 5 OS=Homo sapiens GN=METTL5 PE=1 SV=1
B8ZZD4	TAX1BP1	2.02675e+20	2632103.0,2652268.0,2983141.0,	2.35912e+20	2201208.0,2574123.0,1158406.0,	0.355865	0.580862	0.202117	0.334207	2.68576e+06	2060532	2.75584e+06	1.97791e+06	0.767208	0.717717	Tax1-binding protein 1 OS=Homo sapiens GN=TAX1BP1 PE=1 SV=1
B8ZZE3	METTL5	507128425779711	65858.0,73922.0,79066.0,	699737185160706	65289.0,68098.0,63553.0,	0.743695	0.843196	0.189783	0.32331	71560	67510	72948.7	65646.7	0.943404	0.899902	Methyltransferase like 5, isoform CRA_b OS=Homo sapiens GN=METTL5 PE=1 SV=1
B8ZZI9	AFTPH	96591673516737	12542.0,14681.0,16600.0,	10967113579845	10231.0,10762.0,10305.0,	0.259316	0.508025	0.0678287	0.177984	14377	10723	14607.7	10432.7	0.745844	0.714191	Aftiphilin (Fragment) OS=Homo sapiens GN=AFTPH PE=1 SV=2
B8ZZQ6	PTMA	3.40422e+17	442088.0,256526.0,305629.0,	2.78384e+17	259740.0,277045.0,300896.0,	0.183053	0.446684	0.423721	0.539075	313649	286041	334748	279227	0.911979	0.834142	Prothymosin alpha OS=Homo sapiens GN=PTMA PE=1 SV=1
B8ZZS4	ANKZF1	176154104332827	22876.0,36008.0,32561.0,	201072022216545	18761.0,19165.0,17320.0,	0.232379	0.491344	0.0889118	0.203771	30495	18958	30481.7	18415.3	0.621676	0.604145	Ankyrin repeat and zinc finger domain-containing protein 1 OS=Homo sapiens GN=ANKZF1 PE=1 SV=1
B8ZZU6	ATF2	6601100189079	8572.0,8789.0,9005.0,	851961527755	7948.0,5830.0,8118.0,	0.433098	0.636181	0.177063	0.309397	8566	7475.33	8788.67	7298.67	0.872675	0.830463	Cyclic AMP-dependent transcription factor ATF-2 OS=Homo sapiens GN=ATF2 PE=1 SV=1
B8ZZU8	TCEB2	5.0619e+20	6573781.0,6631254.0,6651418.0,	7.83675e+20	7312192.0,6724225.0,7465773.0,	0.339685	0.569427	0.134491	0.261389	6.44195e+06	7.35427e+06	6.61882e+06	7.1674e+06	1.14162	1.08288	Transcription elongation factor B (SIII), polypeptide 2 (18kDa, elongin B), isoform CRA_b OS=Homo sapiens GN=TCEB2 PE=1 SV=1
B8ZZW5	AVL9	236149495215	3066.0,4341.0,5172.0,	318433033563	2970.0,3130.0,3730.0,	0.46088	0.655535	0.270519	0.394586	4175	3350	4193	3276.67	0.802395	0.781461	Late secretory pathway protein AVL9 homolog OS=Homo sapiens GN=AVL9 PE=1 SV=1
B8ZZY8	METTL5	507128425779711	65858.0,73922.0,79066.0,	699737185160706	65289.0,68098.0,63553.0,	0.743695	0.843196	0.189783	0.32331	71560	67510	72948.7	65646.7	0.943404	0.899902	Methyltransferase-like protein 5 OS=Homo sapiens GN=METTL5 PE=1 SV=1
B9A018	USP39	4.13396e+17	536865.0,572987.0,535616.0,	6.57849e+17	613811.0,594985.0,398834.0,	0.866834	0.920557	0.872407	0.905141	535491	555531	548489	535877	1.03742	0.977005	U4/U6.U5 tri-snRNP-associated protein 2 OS=Homo sapiens GN=USP39 PE=1 SV=1
B9A044	EIF4E2	6417412059988065	83340.0,105805.0,87351.0,	548394053626797	51166.0,38417.0,28053.0,	0.072628	0.36979	0.00532881	0.0701761	90946	40724	92165.3	39212	0.447782	0.425453	Eukaryotic translation initiation factor 4E type 2 OS=Homo sapiens GN=EIF4E2 PE=1 SV=1
B9EGA3	SMARCD2	7500810349880206	97410.0,90801.0,79557.0,	910295709752644	84934.0,54114.0,55111.0,	0.272419	0.515295	0.12014	0.245009	86237.3	66923.3	89256	64719.7	0.776037	0.725102	SMARCD2 protein OS=Homo sapiens GN=SMARCD2 PE=1 SV=1
B9ZVT1	RBM12B	33241360	0.0,2916.0,1349.0,	20610	0.0,1953.0,0.0,	0.50545	0.688815	0.511643	0.614046	1561.33	687	1421.67	651	0.440009	0.457913	RNA-binding protein 12B OS=Homo sapiens GN=RBM12B PE=1 SV=2
C9IYN3	HNRNPLL	7.44865e+19	967338.0,1675643.0,1500510.0,	1.33693e+19	1247440.0,1471071.0,858658.0,	0.72852	0.832131	0.535655	0.634188	1389169	1.23642e+06	1.38116e+06	1.19239e+06	0.890043	0.863322	Heterogeneous nuclear ribonucleoprotein L-like OS=Homo sapiens GN=HNRNPLL PE=1 SV=2
C9IZ08	GAPVD1	9401140329954	12208.0,12310.0,9873.0,	882777225774	8236.0,7318.0,6044.0,	0.111647	0.399146	0.0152919	0.0963505	11129	7441	11463.7	7199.33	0.668614	0.628013	GTPase-activating protein and VPS9 domain-containing protein 1 (Fragment) OS=Homo sapiens GN=GAPVD1 PE=1 SV=1
C9IZ32	TBC1D23	9.65392e+16	125373.0,153078.0,137177.0,	1290428975367921	120404.0,85065.0,71106.0,	0.23179	0.491344	0.0669664	0.17707	136438	95572	138543	92191.7	0.700481	0.665439	TBC1 domain family member 23 (Fragment) OS=Homo sapiens GN=TBC1D23 PE=1 SV=1
C9IZF6	PNPLA4	1.18972e+17	154505.0,146887.0,132634.0,	1.98769e+17	185463.0,167199.0,117421.0,	0.502849	0.687572	0.621305	0.70409	140037	162448	144675	156694	1.16004	1.08308	Patatin-like phospholipase domain-containing protein 4 (Fragment) OS=Homo sapiens GN=PNPLA4 PE=1 SV=1
C9IZQ1	SSR1	4.39419e+17	570663.0,300935.0,234385.0,	2.22444e+17	207554.0,205676.0,123938.0,	0.102577	0.397601	0.200802	0.334139	339574	185947	368661	179056	0.547589	0.485693	Translocon-associated protein subunit alpha OS=Homo sapiens GN=SSR1 PE=1 SV=1
C9J050	PCYT1A	2.81016e+17	364947.0,414821.0,384052.0,	4.47662e+17	417695.0,333994.0,311506.0,	0.848389	0.910466	0.418599	0.537947	380340	365873	387940	354398	0.961963	0.913539	Choline-phosphate cytidylyltransferase A (Fragment) OS=Homo sapiens GN=PCYT1A PE=1 SV=1
C9J0E4	CSTA	8694106568211	11290.0,9348.0,8144.0,	13575931812192	12666.0,8831.0,12763.0,	0.176859	0.440246	0.320333	0.445367	9187	11695	9594	11420	1.27299	1.19033	Cystatin-A OS=Homo sapiens GN=CSTA PE=1 SV=1
C9J0I9	ZC3HC1	8377110095347	10877.0,9656.0,5302.0,	715553932528	6675.0,5109.0,2646.0,	0.206041	0.467852	0.147276	0.277739	8244.33	5025.33	8611.67	4810	0.60955	0.558545	Nuclear-interacting partner of ALK OS=Homo sapiens GN=ZC3HC1 PE=1 SV=1
C9J0W7	ADIPOR1	347042193256	4506.0,3701.0,3229.0,	259032202230	2416.0,3051.0,2334.0,	0.0780106	0.377094	0.0620517	0.169669	3648.33	2680	3812	2600.33	0.734582	0.682144	Adiponectin receptor protein 1 (Fragment) OS=Homo sapiens GN=ADIPOR1 PE=1 SV=1
C9J0Z2	ETV5	381095829452325	49491.0,51143.0,51902.0,	630505057749328	58829.0,47935.0,51641.0,	0.560406	0.722583	0.606178	0.692594	49576	54318.3	50845.3	52801.7	1.09566	1.03848	ETS translocation variant 5 (Fragment) OS=Homo sapiens GN=ETV5 PE=1 SV=1
C9J167	PMS2	481342633993	6250.0,3740.0,3960.0,	441839863690	4122.0,3777.0,3863.0,	0.36919	0.594464	0.459893	0.571085	4356.33	4031.33	4650	3920.67	0.925396	0.843154	Mismatch repair endonuclease PMS2 OS=Homo sapiens GN=PMS2 PE=1 SV=2
C9J1S9	BCS1L	2.72216e+17	353521.0,310991.0,210090.0,	2.08511e+17	194553.0,215403.0,110646.0,	0.152456	0.418097	0.0961275	0.2137	279496	180491	291534	173534	0.645774	0.595244	Mitochondrial chaperone BCS1 (Fragment) OS=Homo sapiens GN=BCS1L PE=1 SV=1
C9J236	NDUFAF7	260764357231550	33864.0,38227.0,31295.0,	299882929813218	27980.0,27767.0,13837.0,	0.273139	0.515877	0.123148	0.247933	33732.7	24168	34462	23194.7	0.716457	0.673051	NADH dehydrogenase [ubiquinone] complex I, assembly factor 7 (Fragment) OS=Homo sapiens GN=NDUFAF7 PE=1 SV=1
C9J2C0	TUBA8	1.13922e+26	1.47948746E8,1.43746193E8,1.49352782E8,	1.21372e+25	1.13248261E8,1.12389358E8,9.9077134E7,	0.1614	0.425555	0.00751259	0.0781781	1.4277818166666666E8	1.1153113233333333E8	1.47015907E8	1.08238251E8	0.78115	0.736235	Tubulin alpha-8 chain (Fragment) OS=Homo sapiens GN=TUBA8 PE=1 SV=1
C9J2C4	DNAJB6	2.25741e+17	293164.0,318732.0,314238.0,	1.91747e+17	178911.0,170356.0,168906.0,	0.0850882	0.385735	0.00110749	0.0532668	301945	177611	308711	172724	0.588223	0.559501	DnaJ homolog subfamily B member 6 (Fragment) OS=Homo sapiens GN=DNAJB6 PE=1 SV=1
C9J2G0	BRE	4658107439571	6049.0,9425.0,9493.0,	867563385424	8094.0,6007.0,5678.0,	0.523605	0.700153	0.283473	0.40717	8324	6812.33	8322.33	6593	0.818397	0.792206	BRCA1-A complex subunit BRE (Fragment) OS=Homo sapiens GN=BRE PE=1 SV=1
C9J2P0	UBE2E1	125931192569	1635.0,2736.0,2547.0,	12192722900	1137.0,2578.0,942.0,	0.423012	0.629207	0.299062	0.422079	2315.67	1613.67	2306	1552.33	0.696848	0.673171	Ubiquitin-conjugating enzyme E2 E1 (Fragment) OS=Homo sapiens GN=UBE2E1 PE=1 SV=1
C9J2Y9	POLR2B	3.51675e+17	456706.0,551847.0,544151.0,	3.99271e+17	372542.0,380422.0,356275.0,	0.253552	0.505416	0.0343687	0.127479	509756	380327	517568	369746	0.746096	0.714392	DNA-directed RNA polymerase subunit beta OS=Homo sapiens GN=POLR2B PE=1 SV=2
C9J2Z4	EHD1	6000610936384595	77928.0,95949.0,83911.0,	555265128740095	51809.0,48608.0,41975.0,	0.118287	0.401013	0.00711386	0.0766478	84654.7	48969.3	85929.3	47464	0.57846	0.552361	EH domain-containing protein 1 (Fragment) OS=Homo sapiens GN=EHD1 PE=1 SV=1
C9J363	PDCD10	1.20305e+16	156236.0,117705.0,92818.0,	1011557499066379	94383.0,71072.0,69491.0,	0.0918277	0.39624	0.125686	0.251006	116014	80841.3	122253	78315.3	0.696824	0.640601	Programmed cell death 10, isoform CRA_b OS=Homo sapiens GN=PDCD10 PE=1 SV=1
C9J381	IMPDH1	2.84605e+20	3696097.0,3534194.0,3698973.0,	2.64047e+20	2463721.0,2345627.0,2811525.0,	0.114773	0.399472	0.00839101	0.0802034	3.53449e+06	2.60031e+06	3643088	2540291	0.735697	0.697291	Inosine-5'-monophosphate dehydrogenase OS=Homo sapiens GN=IMPDH1 PE=1 SV=1
C9J3G2	CBWD2	2.11128e+17	274186.0,272896.0,240766.0,	3.49209e+17	325833.0,287614.0,265550.0,	0.308184	0.546617	0.229903	0.360244	254969	302109	262616	292999	1.18489	1.11569	COBW domain-containing protein 2 OS=Homo sapiens GN=CBWD2 PE=1 SV=2
C9J3L8	SSR1	4.39419e+17	570663.0,300935.0,234385.0,	2.22444e+17	207554.0,205676.0,123938.0,	0.102577	0.397601	0.200802	0.334139	339574	185947	368661	179056	0.547589	0.485693	Translocon-associated protein subunit alpha OS=Homo sapiens GN=SSR1 PE=1 SV=1
C9J519	KIAA0319L	462728603038	6008.0,2509.0,3013.0,	137424790	1282.0,2349.0,0.0,	0.0747157	0.373531	0.123619	0.248067	3508.33	1284.33	3843.33	1210.33	0.366081	0.314918	Dyslexia-associated protein KIAA0319-like protein OS=Homo sapiens GN=KIAA0319L PE=1 SV=1
C9J5A5	ETV5	381095829452325	49491.0,51143.0,51902.0,	630505057749328	58829.0,47935.0,51641.0,	0.560406	0.722583	0.606178	0.692594	49576	54318.3	50845.3	52801.7	1.09566	1.03848	ETS translocation variant 5 (Fragment) OS=Homo sapiens GN=ETV5 PE=1 SV=1
C9J5C3	PDCD10	1.20305e+16	156236.0,117705.0,92818.0,	1011557499066379	94383.0,71072.0,69491.0,	0.0918277	0.39624	0.125686	0.251006	116014	80841.3	122253	78315.3	0.696824	0.640601	Programmed cell death protein 10 (Fragment) OS=Homo sapiens GN=PDCD10 PE=1 SV=1
C9J5N1	PTGES3L-AARSD1	4.00053e+17	519537.0,571297.0,604461.0,	5.22644e+17	487658.0,505174.0,465216.0,	0.571157	0.730473	0.0669661	0.17707	553536	500010	565098	486016	0.903303	0.860056	Protein PTGES3L-AARSD1 OS=Homo sapiens GN=PTGES3L-AARSD1 PE=1 SV=1
C9J5W0	SSR1	4.39419e+17	570663.0,300935.0,234385.0,	2.22444e+17	207554.0,205676.0,123938.0,	0.102577	0.397601	0.200802	0.334139	339574	185947	368661	179056	0.547589	0.485693	Translocon-associated protein subunit alpha OS=Homo sapiens GN=SSR1 PE=1 SV=1
C9J6F3	PDCD10	1.20305e+16	156236.0,117705.0,92818.0,	1011557499066379	94383.0,71072.0,69491.0,	0.0918277	0.39624	0.125686	0.251006	116014	80841.3	122253	78315.3	0.696824	0.640601	Programmed cell death protein 10 OS=Homo sapiens GN=PDCD10 PE=1 SV=1
C9J6G3	GGPS1	522327682767871	67830.0,67401.0,67320.0,	552985395147525	51594.0,51132.0,49751.0,	0.196086	0.461038	4.999865962974542E-4	0.0491461	65643.3	52258	67517	50825.7	0.79609	0.752783	Geranylgeranyl pyrophosphate synthase (Fragment) OS=Homo sapiens GN=GGPS1 PE=1 SV=1
C9J6N5	FAM107B	99371007310247	12904.0,8837.0,10164.0,	833092849099	7772.0,8799.0,9525.0,	0.0459386	0.349211	0.243072	0.369569	10085.7	8904.33	10635	8698.67	0.88287	0.817928	Protein FAM107B (Fragment) OS=Homo sapiens GN=FAM107B PE=1 SV=7
C9J7I0	UMAD1	7525947911693	9772.0,8316.0,11598.0,	783979869835	7314.0,7568.0,10296.0,	0.51111	0.691295	0.326879	0.451349	9565.67	8553.33	9895.33	8392.67	0.89417	0.848144	UBAP1-MVB12-associated (UMA)-domain containing protein 1 OS=Homo sapiens GN=UMAD1 PE=3 SV=1
C9J7M1	GGPS1	522327682767871	67830.0,67401.0,67320.0,	552985395147525	51594.0,51132.0,49751.0,	0.196086	0.461038	4.999865962974542E-4	0.0491461	65643.3	52258	67517	50825.7	0.79609	0.752783	Geranylgeranyl pyrophosphate synthase (Fragment) OS=Homo sapiens GN=GGPS1 PE=1 SV=1
C9J8E1	MAPKAPK3	4051910321495403	52620.0,90554.0,94631.0,	458345412124533	42765.0,51293.0,25683.0,	0.182711	0.446411	0.0789398	0.191666	79712	41496	79268.3	39913.7	0.520574	0.503526	MAP kinase-activated protein kinase 3 (Fragment) OS=Homo sapiens GN=MAPKAPK3 PE=1 SV=1
C9J8M3	RFC4	9200410354680156	119480.0,90843.0,79506.0,	617334138135665	57599.0,39219.0,37335.0,	0.0124523	0.260681	0.0297539	0.120096	91902.3	46259.7	96609.7	44717.7	0.503357	0.462869	Replication factor C subunit 4 (Fragment) OS=Homo sapiens GN=RFC4 PE=1 SV=1
C9J8R4	DCUN1D1	1.94805e+17	252986.0,340501.0,384440.0,	2.3431e+17	218624.0,292841.0,249133.0,	0.437149	0.640519	0.196127	0.330341	323496	260422	325976	253533	0.805023	0.777766	DCN1-like protein (Fragment) OS=Homo sapiens GN=DCUN1D1 PE=1 SV=1
C9J8T0	EEFSEC	390396836657868	50698.0,59979.0,57399.0,	422564614029421	39426.0,43729.0,30799.0,	0.203648	0.467238	0.021866	0.107934	55091	39272.3	56025.3	37984.7	0.712863	0.677991	Selenocysteine-specific elongation factor OS=Homo sapiens GN=EEFSEC PE=1 SV=1
C9J8T6	COX17	3.99238e+17	518474.0,666017.0,770957.0,	9.57434e+19	893337.0,1279569.0,1638196.0,	0.0470138	0.349211	0.0900967	0.204779	645207	1.29078e+06	651816	1.27037e+06	2.00056	1.94897	Cytochrome c oxidase copper chaperone OS=Homo sapiens GN=COX17 PE=1 SV=1
C9J8U1	SPECC1L	1.50002e+20	1948043.0,1679912.0,1720805.0,	1.67617e+20	1563966.0,1484475.0,1723118.0,	0.548287	0.715731	0.154357	0.285722	1.71654e+06	1.62946e+06	1782920	1.59052e+06	0.949268	0.892087	Cytospin-A (Fragment) OS=Homo sapiens GN=SPECC1L PE=4 SV=7
C9J8U9	BOD1	493193706955	6403.0,8220.0,6898.0,	565344095695	5274.0,4178.0,5962.0,	0.287129	0.528581	0.0536057	0.156959	7085.33	5252.33	7173.67	5138	0.741297	0.716231	Biorientation of chromosomes in cell division protein 1 (Fragment) OS=Homo sapiens GN=BOD1 PE=1 SV=7
C9J8X5	HMG20B	79861401610666	10371.0,12296.0,10579.0,	702594338397	6554.0,8940.0,8790.0,	0.271705	0.515113	0.0411963	0.139299	10889.3	8285	11082	8094.67	0.760836	0.730434	SWI/SNF-related matrix-associated actin-dependent regulator of chromatin subfamily E member 1-related (Fragment) OS=Homo sapiens GN=HMG20B PE=1 SV=1
C9J8Z4	IGSF8	702559000786681	91238.0,78967.0,85980.0,	9689110715397452	90405.0,101557.0,102022.0,	0.0768972	0.374839	0.0728477	0.182818	82314.3	100499	85395	97994.7	1.22091	1.14755	Immunoglobulin superfamily member 8 (Fragment) OS=Homo sapiens GN=IGSF8 PE=1 SV=1
C9J931	RHEB	5.51072e+17	715663.0,718148.0,710653.0,	6.07718e+17	567039.0,612533.0,433824.0,	0.259467	0.508025	0.0805409	0.19354	695354	556131	714821	537799	0.799782	0.752354	GTP-binding protein Rheb OS=Homo sapiens GN=RHEB PE=1 SV=1
C9J973	NHLRC3	267346233507	3471.0,4055.0,3478.0,	727762455832	6789.0,5918.0,6105.0,	0.0182263	0.282448	0.00195459	0.0552802	3601	6451.33	3668	6270.67	1.79154	1.70956	NHL repeat-containing protein 3 OS=Homo sapiens GN=NHLRC3 PE=1 SV=1
C9JA08	NMD3	5.45879e+18	708918.0,883797.0,894024.0,	7.30229e+17	681346.0,632997.0,655071.0,	0.412706	0.627011	0.0960431	0.213635	818184	674613	828913	656471	0.824525	0.791967	60S ribosomal export protein NMD3 OS=Homo sapiens GN=NMD3 PE=1 SV=1
C9JA20	SLMAP	192112356321428	24948.0,20672.0,21254.0,	217832063719481	20324.0,19558.0,20393.0,	0.626492	0.765501	0.239344	0.367923	21400.7	20633.7	22291.3	20091.7	0.96416	0.901322	Sarcolemmal membrane-associated protein (Fragment) OS=Homo sapiens GN=SLMAP PE=1 SV=1
C9JA28	SSR3	3.11751e+17	404863.0,334506.0,276389.0,	2.13236e+17	198961.0,197975.0,144882.0,	0.0260186	0.306191	0.0336612	0.126199	323889	186838	338586	180606	0.576859	0.533412	Translocon-associated protein subunit gamma OS=Homo sapiens GN=SSR3 PE=1 SV=1
C9JA93	TBC1D15	382675137736059	49696.0,45075.0,35767.0,	475282966327082	44346.0,28113.0,28352.0,	0.426838	0.632937	0.221102	0.35208	41901	34757.7	43512.7	33603.7	0.829519	0.772273	TBC1 domain family member 15 (Fragment) OS=Homo sapiens GN=TBC1D15 PE=1 SV=1
C9JAB2	SRSF7	1.40177e+20	1820446.0,1947862.0,2042386.0,	2.34584e+20	2188817.0,1950688.0,1944172.0,	0.547325	0.715731	0.429232	0.545136	1893662	2.08703e+06	1936898	2.02789e+06	1.10211	1.04698	Serine/arginine-rich-splicing factor 7 OS=Homo sapiens GN=SRSF7 PE=1 SV=1
C9JAM5	TBC1D23	9.65392e+16	125373.0,153078.0,137177.0,	1290428975367921	120404.0,85065.0,71106.0,	0.23179	0.491344	0.0669664	0.17707	136438	95572	138543	92191.7	0.700481	0.665439	TBC1 domain family member 23 (Fragment) OS=Homo sapiens GN=TBC1D23 PE=1 SV=1
C9JAT7	UBXN7	267114122932034	34689.0,36172.0,31775.0,	264842361821505	24711.0,22384.0,22513.0,	0.145019	0.414174	0.0040419	0.0688772	33324.7	23869	34212	23202.7	0.716256	0.678203	UBX domain-containing protein 7 OS=Homo sapiens GN=UBXN7 PE=1 SV=1
C9JAW5		1.08855e+16	141367.0,110827.0,87376.0,	594366875634100	55457.0,65165.0,35698.0,	0.0241103	0.300916	0.0394016	0.137124	107755	54097.3	113190	52106.7	0.502039	0.460347	Uncharacterized protein OS=Homo sapiens PE=4 SV=1
C9JAX1	FXN	3.16526e+17	411063.0,319789.0,317429.0,	5.87506e+17	548179.0,549065.0,629176.0,	0.00115897	0.16294	0.00551926	0.0701761	333681	589273	349427	575473	1.76598	1.64691	Frataxin, mitochondrial OS=Homo sapiens GN=FXN PE=1 SV=1
C9JAX3	ZNF467	349956723728	4544.0,4976.0,3697.0,	251526201513	2346.0,2483.0,1583.0,	0.0748928	0.373531	0.0102012	0.0855153	4299.67	2216	4405.67	2137.33	0.515389	0.485133	Zinc finger protein 467 OS=Homo sapiens GN=ZNF467 PE=1 SV=1
C9JB30	MAPRE3	4.31935e+17	560942.0,872461.0,859155.0,	7.21384e+17	673095.0,593176.0,594274.0,	0.540734	0.713205	0.29034	0.413874	764176	638300	764186	620182	0.835279	0.811559	Microtubule-associated protein RP/EB family member 3 (Fragment) OS=Homo sapiens GN=MAPRE3 PE=1 SV=1
C9JBM3	ABHD5	110392501517802	14335.0,21945.0,17657.0,	223691758915345	20871.0,16670.0,16063.0,	0.922055	0.955377	0.969093	0.979586	17952	18434.3	17979	17868	1.02687	0.993826	1-acylglycerol-3-phosphate O-acyltransferase ABHD5 (Fragment) OS=Homo sapiens GN=ABHD5 PE=1 SV=7
C9JBY7	MRPS33	2.97042e+17	385761.0,411157.0,430418.0,	3.39126e+17	316426.0,339707.0,186426.0,	0.236632	0.493075	0.106161	0.227051	399869	291876	409112	280853	0.729929	0.686494	28S ribosomal protein S33, mitochondrial OS=Homo sapiens GN=MRPS33 PE=1 SV=1
C9JC03	EHD1	6000610936384595	77928.0,95949.0,83911.0,	555265128740095	51809.0,48608.0,41975.0,	0.118287	0.401013	0.00711386	0.0766478	84654.7	48969.3	85929.3	47464	0.57846	0.552361	EH domain-containing protein 1 (Fragment) OS=Homo sapiens GN=EHD1 PE=1 SV=1
C9JCC6	DRAP1	542308486583931	70425.0,74454.0,83251.0,	826627527366986	77128.0,71340.0,70126.0,	0.958204	0.978172	0.515998	0.618127	74342	74973.7	76043.3	72864.7	1.0085	0.958199	Dr1-associated corepressor OS=Homo sapiens GN=DRAP1 PE=1 SV=1
C9JCH4	SLMAP	192112356321428	24948.0,20672.0,21254.0,	217832063719481	20324.0,19558.0,20393.0,	0.626492	0.765501	0.239344	0.367923	21400.7	20633.7	22291.3	20091.7	0.96416	0.901322	Sarcolemmal membrane-associated protein (Fragment) OS=Homo sapiens GN=SLMAP PE=1 SV=1
C9JCN8	FOSL2	354263944032642	46007.0,34602.0,32378.0,	219602055520131	20490.0,19481.0,21075.0,	0.0121023	0.260681	0.0530336	0.156523	35836	20882	37662.3	20348.7	0.58271	0.540292	Fos-related antigen 2 (Fragment) OS=Homo sapiens GN=FOSL2 PE=1 SV=1
C9JD58	WAC	402053816121	5220.0,4720.0,6071.0,	402339403277	3753.0,3734.0,3430.0,	0.13359	0.410801	0.0422213	0.140766	5174	3746.67	5337	3639	0.724133	0.681844	WW domain-containing adapter protein with coiled-coil (Fragment) OS=Homo sapiens GN=WAC PE=1 SV=1
C9JDQ8	EHD1	6000610936384595	77928.0,95949.0,83911.0,	555265128740095	51809.0,48608.0,41975.0,	0.118287	0.401013	0.00711386	0.0766478	84654.7	48969.3	85929.3	47464	0.57846	0.552361	EH domain-containing protein 1 (Fragment) OS=Homo sapiens GN=EHD1 PE=1 SV=1
C9JDR0	NSDHL	1.24877e+16	162172.0,129134.0,71825.0,	1.13874e+16	106250.0,97214.0,92583.0,	0.61974	0.761879	0.487008	0.593638	114826	101628	121044	98682.3	0.885058	0.815262	Sterol-4-alpha-carboxylate 3-dehydrogenase, decarboxylating (Fragment) OS=Homo sapiens GN=NSDHL PE=1 SV=1
C9JEH3	AAMP	4.00456e+17	520062.0,528260.0,556287.0,	4.55341e+17	424860.0,446985.0,462628.0,	0.402497	0.621427	0.00437092	0.0688772	521131	456288	534870	444824	0.875573	0.83165	Angio-associated migratory cell protein OS=Homo sapiens GN=AAMP PE=1 SV=1
C9JEH7	RPS4Y1	1.60966e+23	2.0904383E7,2.153174E7,1.9906942E7,	1.41063e+23	1.3162071E7,1.2375066E7,1.4437393E7,	0.111941	0.399472	8.039488236381613E-4	0.0532668	2.0235912666666668E7	1.3651292E7	2.0781021666666668E7	1.3324843333333334E7	0.674607	0.641203	40S ribosomal protein S4, Y isoform 1 (Fragment) OS=Homo sapiens GN=RPS4Y1 PE=1 SV=1
C9JEJ2	PCYT1A	2.81016e+17	364947.0,414821.0,384052.0,	4.47662e+17	417695.0,333994.0,311506.0,	0.848389	0.910466	0.418599	0.537947	380340	365873	387940	354398	0.961963	0.913539	Choline-phosphate cytidylyltransferase A OS=Homo sapiens GN=PCYT1A PE=1 SV=1
C9JEL3	EIF4E2	6417412059988065	83340.0,105805.0,87351.0,	548394053626797	51166.0,38417.0,28053.0,	0.072628	0.36979	0.00532881	0.0701761	90946	40724	92165.3	39212	0.447782	0.425453	Eukaryotic translation initiation factor 4E type 2 (Fragment) OS=Homo sapiens GN=EIF4E2 PE=1 SV=1
C9JEV9	CPSF4	5096982910950	6618.0,8623.0,10861.0,	11033117648463	10294.0,11149.0,8859.0,	0.444016	0.643737	0.387742	0.511596	8625	10420	8700.67	10100.7	1.20812	1.16091	Cleavage and polyadenylation-specificity factor subunit 4 OS=Homo sapiens GN=CPSF4 PE=1 SV=1
C9JFE4	GPS1	7.0669e+19	917758.0,1224259.0,1194232.0,	8.70559e+17	812279.0,658810.0,514049.0,	0.169774	0.433779	0.0264241	0.11428	1102027	685568	1112083	661713	0.622097	0.595021	COP9 signalosome complex subunit 1 OS=Homo sapiens GN=GPS1 PE=1 SV=2
C9JFM5	STX4	14071209857	1827.0,1060.0,850.0,	172614990	1610.0,1420.0,0.0,	0.895259	0.938362	0.713846	0.782537	1157.67	1075	1245.67	1010	0.928592	0.810811	Syntaxin-4 (Fragment) OS=Homo sapiens GN=STX4 PE=1 SV=1
C9JFR7	CYCS	1.0461e+23	1.3585512E7,1.1718087E7,1.2198746E7,	2.41464e+23	2.2530183E7,2.0027835E7,2.6153196E7,	0.00204161	0.180069	0.0201918	0.104597	1.2038501333333334E7	2.3419812333333332E7	1.2500781666666666E7	2.2903738E7	1.94541	1.83218	Cytochrome c (Fragment) OS=Homo sapiens GN=CYCS PE=1 SV=1
C9JFV4	PELP1	6.52817e+17	847790.0,550782.0,534244.0,	7.38826e+17	689363.0,629144.0,666104.0,	0.189669	0.453814	0.881946	0.91228	606405	679637	644272	661537	1.12077	1.0268	Proline-, glutamic acid- and leucine-rich protein 1 OS=Homo sapiens GN=PELP1 PE=1 SV=2
C9JFW8	NAALADL1	7.05837e+19	916656.0,1252185.0,1284496.0,	1.64162e+20	1531742.0,1487893.0,2039199.0,	0.103864	0.397601	0.0747219	0.185635	1142681	1.71978e+06	1.15111e+06	1686278	1.50504	1.46491	N-acetylated-alpha-linked acidic dipeptidase-like protein OS=Homo sapiens GN=NAALADL1 PE=1 SV=1
C9JG97	AAMP	4.00456e+17	520062.0,528260.0,556287.0,	4.55341e+17	424860.0,446985.0,462628.0,	0.402497	0.621427	0.00437092	0.0688772	521131	456288	534870	444824	0.875573	0.83165	Angio-associated migratory cell protein OS=Homo sapiens GN=AAMP PE=1 SV=1
C9JGI3	TYMP	2.50392e+17	325176.0,292924.0,286123.0,	2.41283e+17	225129.0,230898.0,166178.0,	0.108753	0.397818	0.0258348	0.11428	290910	214548	301408	207402	0.737505	0.68811	Thymidine phosphorylase (Fragment) OS=Homo sapiens GN=TYMP PE=1 SV=1
C9JGY5	RFC4	9200410354680156	119480.0,90843.0,79506.0,	617334138135665	57599.0,39219.0,37335.0,	0.0124523	0.260681	0.0297539	0.120096	91902.3	46259.7	96609.7	44717.7	0.503357	0.462869	Replication factor C subunit 4 (Fragment) OS=Homo sapiens GN=RFC4 PE=1 SV=1
C9JHX9	ZNF800	9030813222895008	117280.0,116008.0,94241.0,	712887245470733	66515.0,68669.0,74049.0,	0.12202	0.404664	0.0261198	0.11428	105848	71491.7	109176	69744.3	0.675416	0.638823	Zinc finger protein 800 (Fragment) OS=Homo sapiens GN=ZNF800 PE=1 SV=1
C9JIF9	APEH	1.63657e+23	2.1253695E7,2.0817323E7,2.1403675E7,	2.24497e+23	2.0946942E7,2.0314571E7,2.4998851E7,	0.455929	0.652011	0.592428	0.681289	2.0557153E7	2.2587541666666668E7	2.1158231E7	2.2086788E7	1.09877	1.04389	Acylamino-acid-releasing enzyme OS=Homo sapiens GN=APEH PE=1 SV=1
C9JII4	GCFC2	160951375012993	20902.0,12063.0,12887.0,	98621243615642	9201.0,11786.0,16375.0,	0.454041	0.650579	0.469222	0.579872	14279.3	12646.7	15284	12454	0.885662	0.814839	GC-rich sequence DNA-binding factor 2 (Fragment) OS=Homo sapiens GN=GCFC2 PE=1 SV=1
C9JIR6	PPM1B	2.6425e+17	343172.0,410361.0,414572.0,	3.93681e+17	367326.0,347859.0,340303.0,	0.766467	0.856368	0.24119	0.369314	383313	361925	389368	351829	0.944201	0.90359	Protein phosphatase 1B (Fragment) OS=Homo sapiens GN=PPM1B PE=1 SV=1
C9JIZ0	LSM8	1.4323e+20	1860091.0,1554794.0,1585314.0,	1.87026e+20	1745067.0,1626035.0,1917009.0,	0.160423	0.424099	0.497959	0.602894	1.6009e+06	1805676	1666733	1.7627e+06	1.12791	1.05758	LSM8 homolog, U6 small nuclear RNA associated (S. cerevisiae), isoform CRA_a OS=Homo sapiens GN=LSM8 PE=1 SV=1
C9JIZ6	PSAP	7.74115e+22	1.0053259E7,1.0033004E7,1.0705808E7,	8.67801e+21	8097123.0,9930353.0,9090282.0,	0.619212	0.76139	0.133494	0.260093	9.98996e+06	9.27954e+06	1.0264023666666666E7	9.03925e+06	0.928887	0.880673	Prosaposin OS=Homo sapiens GN=PSAP PE=1 SV=2
C9JJ19	MRPS34	1.0539e+20	1368680.0,1654382.0,1632226.0,	1.50999e+19	1408914.0,1396844.0,969427.0,	0.511951	0.69199	0.174558	0.307414	1.52837e+06	1.30327e+06	1.55176e+06	1258395	0.852719	0.810946	28S ribosomal protein S34, mitochondrial OS=Homo sapiens GN=MRPS34 PE=1 SV=2
C9JJT5	ATP5J2-PTCD1	1.55214e+20	2015728.0,2121073.0,1626002.0,	1.51046e+20	1409354.0,1797484.0,1065162.0,	0.351777	0.578887	0.135769	0.262213	1869664	1.47481e+06	1.92093e+06	1424000	0.788811	0.741306	Protein ATP5J2-PTCD1 OS=Homo sapiens GN=ATP5J2-PTCD1 PE=4 SV=2
C9JJV1	TSSC4	208672506024931	27099.0,21985.0,24728.0,	218861687013783	20420.0,15988.0,14428.0,	0.105499	0.397601	0.0317495	0.123476	23619.3	17513	24604	16945.3	0.741469	0.688723	Protein TSSC4 (Fragment) OS=Homo sapiens GN=TSSC4 PE=1 SV=7
C9JJX6	ARVCF	479366717744966	62252.0,58936.0,44602.0,	333193939429372	31087.0,37335.0,30748.0,	0.0930383	0.396693	0.0403387	0.138508	53359.7	34028.3	55263.3	33056.7	0.637716	0.598166	Armadillo repeat protein deleted in velo-cardio-facial syndrome OS=Homo sapiens GN=ARVCF PE=1 SV=1
C9JK45	SLC35E1	400304572030068	51986.0,40112.0,29825.0,	325672366114824	30387.0,22425.0,15519.0,	0.0963583	0.397601	0.0908877	0.205936	38606	23684	40641	22777	0.61348	0.560444	Solute carrier family 35 member E1 (Fragment) OS=Homo sapiens GN=SLC35E1 PE=1 SV=1
C9JK83	STAMBP	1.44491e+17	187646.0,199702.0,231567.0,	2.19437e+17	204748.0,194084.0,190551.0,	0.994768	0.997664	0.537633	0.635691	201856	202078	206305	196461	1.0011	0.952284	STAM-binding protein (Fragment) OS=Homo sapiens GN=STAMBP PE=1 SV=1
C9JKL2	STARD3NL	145251936612821	18863.0,16990.0,12717.0,	7944101946116	7412.0,9661.0,6402.0,	0.0410567	0.346591	0.0261886	0.11428	15570.7	8084.67	16190	7825	0.519224	0.483323	MLN64 N-terminal domain homolog OS=Homo sapiens GN=STARD3NL PE=1 SV=1
C9JKQ2	NDUFB3	4.87907e+17	633632.0,528469.0,402963.0,	3.55117e+17	331346.0,406766.0,224960.0,	0.122819	0.404664	0.0810713	0.194175	498835	333060	521688	321024	0.667676	0.615356	NADH dehydrogenase [ubiquinone] 1 beta subcomplex subunit 3 (Fragment) OS=Homo sapiens GN=NDUFB3 PE=1 SV=1
C9JKY3	EPCAM	8910212470281920	115714.0,109406.0,81257.0,	8982613160585764	83813.0,124731.0,89785.0,	0.855927	0.915252	0.879589	0.91048	98574.7	102398	102126	99443	1.03879	0.973732	Epithelial cell adhesion molecule (Fragment) OS=Homo sapiens GN=EPCAM PE=1 SV=1
C9JKZ3	TMPRSS2	7.60697e+18	987898.0,1030918.0,985634.0,	5.65119e+17	527288.0,500742.0,543763.0,	0.0653605	0.361484	1.9781850232713586E-5	0.0193509	976471	537620	1.00148e+06	523931	0.550575	0.523155	Transmembrane protease serine 2 (Fragment) OS=Homo sapiens GN=TMPRSS2 PE=1 SV=1
C9JLU1	POLR2H	2.55835e+17	332246.0,340552.0,338617.0,	2.62561e+17	244985.0,239794.0,191564.0,	0.118672	0.401107	0.0205384	0.105254	328458	232851	337138	225448	0.708922	0.66871	DNA-directed RNA polymerases I, II, and III subunit RPABC3 (Fragment) OS=Homo sapiens GN=POLR2H PE=1 SV=7
C9JLW8	FAM195B	5.40419e+17	701828.0,395740.0,460954.0,	5.5825e+17	520880.0,519281.0,582522.0,	0.129915	0.409236	0.841715	0.889027	485400	554192	519507	540894	1.14172	1.04117	Mapk-regulated corepressor-interacting protein 1 OS=Homo sapiens GN=FAM195B PE=1 SV=1
C9JM50	KRT19	2.76836e+20	3595214.0,3542579.0,2387393.0,	4.63673e+20	4326368.0,3346464.0,2988050.0,	0.448013	0.646852	0.537171	0.635403	3.07102e+06	3.67393e+06	3175062	3.55363e+06	1.19632	1.11923	Keratin, type I cytoskeletal 19 (Fragment) OS=Homo sapiens GN=KRT19 PE=1 SV=1
C9JMF0	ETV5	381095829452325	49491.0,51143.0,51902.0,	630505057749328	58829.0,47935.0,51641.0,	0.560406	0.722583	0.606178	0.692594	49576	54318.3	50845.3	52801.7	1.09566	1.03848	ETS translocation variant 5 (Fragment) OS=Homo sapiens GN=ETV5 PE=1 SV=1
C9JMU2	WAC	402053816121	5220.0,4720.0,6071.0,	402339403277	3753.0,3734.0,3430.0,	0.13359	0.410801	0.0422213	0.140766	5174	3746.67	5337	3639	0.724133	0.681844	WW domain-containing adapter protein with coiled-coil (Fragment) OS=Homo sapiens GN=WAC PE=1 SV=1
C9JND6	PDCD10	1.20305e+16	156236.0,117705.0,92818.0,	1011557499066379	94383.0,71072.0,69491.0,	0.0918277	0.39624	0.125686	0.251006	116014	80841.3	122253	78315.3	0.696824	0.640601	Programmed cell death protein 10 (Fragment) OS=Homo sapiens GN=PDCD10 PE=1 SV=1
C9JNE2	OARD1	3710212000194773	48183.0,105282.0,94007.0,	578646167133961	53990.0,58450.0,35553.0,	0.312691	0.548936	0.189011	0.322498	83958.7	51165.3	82490.7	49331	0.609411	0.598019	O-acetyl-ADP-ribose deacetylase 1 (Fragment) OS=Homo sapiens GN=OARD1 PE=1 SV=1
C9JNJ7	MTERF4	520868221875492	67642.0,72133.0,74881.0,	504574096632863	47079.0,38826.0,34404.0,	0.0687907	0.368036	0.00428871	0.0688772	69932	41428.7	71552	40103	0.592414	0.560474	Transcription termination factor 4, mitochondrial (Fragment) OS=Homo sapiens GN=MTERF4 PE=1 SV=1
C9JNM5	ADIPOR1	347042193256	4506.0,3701.0,3229.0,	259032202230	2416.0,3051.0,2334.0,	0.0780106	0.377094	0.0620517	0.169669	3648.33	2680	3812	2600.33	0.734582	0.682144	Adiponectin receptor protein 1 (Fragment) OS=Homo sapiens GN=ADIPOR1 PE=1 SV=1
C9JNU6	HIGD1A	1.08855e+16	141367.0,110827.0,87376.0,	594366875634100	55457.0,65165.0,35698.0,	0.0241103	0.300916	0.0394016	0.137124	107755	54097.3	113190	52106.7	0.502039	0.460347	HIG1 domain family member 1A, mitochondrial OS=Homo sapiens GN=HIGD1A PE=4 SV=1
C9JNW5	RPL24	6.25874e+20	8128093.0,7702091.0,8204099.0,	4.08601e+20	3812500.0,3969422.0,3830858.0,	0.0340983	0.324545	5.733443650219119E-4	0.049797	7.76952e+06	3977806	8.01143e+06	3.87093e+06	0.511975	0.483176	60S ribosomal protein L24 OS=Homo sapiens GN=RPL24 PE=1 SV=1
C9JP00	MBNL1	6.32365e+19	821233.0,999244.0,1070332.0,	1.18192e+20	1102799.0,1041940.0,1209057.0,	0.345864	0.573829	0.167996	0.299198	950124	1.14539e+06	963603	1117932	1.20552	1.16016	Muscleblind-like protein 1 OS=Homo sapiens GN=MBNL1 PE=1 SV=1
C9JP16	CRTAP	1.57242e+17	204206.0,212228.0,184477.0,	1.39743e+16	130388.0,142597.0,84042.0,	0.0977039	0.397601	0.0289124	0.118503	195041	123492	200304	119009	0.63316	0.594143	Cartilage-associated protein OS=Homo sapiens GN=CRTAP PE=1 SV=1
C9JP35	FAM3C	927038223659079	120390.0,72147.0,58600.0,	697686053944864	65096.0,57375.0,46966.0,	0.1927	0.456688	0.281001	0.404965	78006	58390.3	83712.3	56479	0.748536	0.67468	Protein FAM3C (Fragment) OS=Homo sapiens GN=FAM3C PE=1 SV=1
C9JP81	MAD1L1	383866424888	4984.0,5827.0,4848.0,	695571217336	6489.0,6749.0,7680.0,	0.130335	0.409236	0.0218408	0.1079	5122.67	7137.33	5219.67	6972.67	1.39328	1.33585	Mitotic spindle assembly checkpoint protein MAD1 (Fragment) OS=Homo sapiens GN=MAD1L1 PE=1 SV=1
C9JPE1	SLC25A20	369396753242107	47971.0,59248.0,41766.0,	336113993030524	31360.0,37843.0,31954.0,	0.269554	0.515113	0.0736327	0.184066	48859.3	34688.3	49661.7	33719	0.709963	0.678974	Mitochondrial carnitine/acylcarnitine carrier protein OS=Homo sapiens GN=SLC25A20 PE=1 SV=1
C9JPH1	TVP23C	146841539913137	19069.0,13510.0,13030.0,	1137595406388	10613.0,9041.0,6687.0,	0.0499789	0.349211	0.0592026	0.166226	14406.7	9101	15203	8780.33	0.631721	0.57754	Golgi apparatus membrane protein TVP23 homolog (Fragment) OS=Homo sapiens GN=TVP23C PE=1 SV=2
C9JPX5	STARD3NL	145251936612821	18863.0,16990.0,12717.0,	7944101946116	7412.0,9661.0,6402.0,	0.0410567	0.346591	0.0261886	0.11428	15570.7	8084.67	16190	7825	0.519224	0.483323	MLN64 N-terminal domain homolog (Fragment) OS=Homo sapiens GN=STARD3NL PE=1 SV=1
C9JQ40	FAM107B	99371007310247	12904.0,8837.0,10164.0,	833092849099	7772.0,8799.0,9525.0,	0.0459386	0.349211	0.243072	0.369569	10085.7	8904.33	10635	8698.67	0.88287	0.817928	Protein FAM107B (Fragment) OS=Homo sapiens GN=FAM107B PE=1 SV=1
C9JQ41	CCDC58	1.93941e+20	2518666.0,1982918.0,1982297.0,	3.40027e+20	3172663.0,3202427.0,4020480.0,	0.00222213	0.180069	0.0228104	0.109149	2.066e+06	3.53984e+06	2.16129e+06	3465190	1.71338	1.60329	Coiled-coil domain-containing protein 58 OS=Homo sapiens GN=CCDC58 PE=1 SV=1
C9JQA7	HMG20B	79861401610666	10371.0,12296.0,10579.0,	702594338397	6554.0,8940.0,8790.0,	0.271705	0.515113	0.0411963	0.139299	10889.3	8285	11082	8094.67	0.760836	0.730434	SWI/SNF-related matrix-associated actin-dependent regulator of chromatin subfamily E member 1-related (Fragment) OS=Homo sapiens GN=HMG20B PE=1 SV=1
C9JQD4	PPIH	1.03828e+20	1348398.0,1668961.0,1572557.0,	1.96816e+20	1836416.0,1835106.0,1934656.0,	0.245159	0.500308	0.0576157	0.163422	1508647	1.91746e+06	1529972	1868726	1.27098	1.22141	Peptidyl-prolyl cis-trans isomerase (Fragment) OS=Homo sapiens GN=PPIH PE=1 SV=1
C9JQV0	C7orf50	3.41256e+17	443180.0,351643.0,354301.0,	3.16121e+17	294958.0,248979.0,293574.0,	0.0287129	0.313132	0.0551366	0.15961	366417	286415	383041	279170	0.781664	0.728826	Uncharacterized protein C7orf50 (Fragment) OS=Homo sapiens GN=C7orf50 PE=1 SV=1
C9JQV3	STK11IP	1.62181e+17	210621.0,202402.0,172365.0,	1.69958e+17	158581.0,116123.0,151349.0,	0.173787	0.437435	0.0394902	0.137233	188883	145683	195129	142018	0.771286	0.727813	Serine/threonine-protein kinase 11-interacting protein OS=Homo sapiens GN=STK11IP PE=1 SV=1
C9JQZ7	ITSN1	1568	0.0,0.0,1555.0,	124500	1161.0,0.0,0.0,	0.880038	0.928077	0.849779	0.893192	522.667	415	518.333	387	0.794005	0.746624	Intersectin-1 (Fragment) OS=Homo sapiens GN=ITSN1 PE=1 SV=1
C9JR66	ETV5	381095829452325	49491.0,51143.0,51902.0,	630505057749328	58829.0,47935.0,51641.0,	0.560406	0.722583	0.606178	0.692594	49576	54318.3	50845.3	52801.7	1.09566	1.03848	ETS translocation variant 5 (Fragment) OS=Homo sapiens GN=ETV5 PE=4 SV=1
C9JRD2	DNAJB2	2.33014e+17	302609.0,325029.0,319519.0,	2.19115e+17	204446.0,192805.0,191718.0,	0.109778	0.398728	3.7275515888448977E-4	0.0491461	308537	201893	315719	196323	0.654354	0.621828	DnaJ homolog subfamily B member 2 (Fragment) OS=Homo sapiens GN=DNAJB2 PE=1 SV=1
C9JRJ5	LIMD1	402375032348818	52252.0,44149.0,48420.0,	283242581426945	26425.0,24463.0,28207.0,	0.0206761	0.291232	0.0043298	0.0688772	46459.3	27027.7	48273.7	26365	0.581749	0.546157	LIM domain-containing protein 1 OS=Homo sapiens GN=LIMD1 PE=1 SV=1
C9JRT7	KLHDC10	423935425238	5504.0,3107.0,5194.0,	194122350	1811.0,2118.0,0.0,	0.0312206	0.313132	0.0310601	0.122294	4339.67	1392	4601.67	1309.67	0.320762	0.284607	Kelch domain-containing protein 10 (Fragment) OS=Homo sapiens GN=KLHDC10 PE=1 SV=1
C9JRX8	LYRM4	9.29551e+16	120718.0,114142.0,102600.0,	2.00626e+17	187197.0,194792.0,194910.0,	0.0056009	0.196274	0.0010605	0.0532668	108830	197444	112487	192300	1.81423	1.70953	LYR motif-containing protein 4 OS=Homo sapiens GN=LYRM4 PE=1 SV=1
C9JRZ6	CHCHD3	4.6924e+17	609389.0,441335.0,350290.0,	3.85073e+17	359296.0,368590.0,441788.0,	0.444571	0.643875	0.421066	0.537947	441807	398658	467005	389891	0.902334	0.834877	MICOS complex subunit OS=Homo sapiens GN=CHCHD3 PE=1 SV=1
C9JS27	NDUFAF7	260764357231550	33864.0,38227.0,31295.0,	299882929813218	27980.0,27767.0,13837.0,	0.273139	0.515877	0.123148	0.247933	33732.7	24168	34462	23194.7	0.716457	0.673051	NADH dehydrogenase [ubiquinone] complex I, assembly factor 7 (Fragment) OS=Homo sapiens GN=NDUFAF7 PE=1 SV=7
C9JSA3	PDCD10	1.20305e+16	156236.0,117705.0,92818.0,	1011557499066379	94383.0,71072.0,69491.0,	0.0918277	0.39624	0.125686	0.251006	116014	80841.3	122253	78315.3	0.696824	0.640601	Programmed cell death protein 10 (Fragment) OS=Homo sapiens GN=PDCD10 PE=1 SV=1
C9JSR1	MTMR14	175003585630332	22725.0,31457.0,30085.0,	199181786910707	18584.0,16935.0,11207.0,	0.151156	0.416339	0.0250028	0.113207	27896	16164.7	28089	15575.3	0.579462	0.554499	Myotubularin-related protein 14 OS=Homo sapiens GN=MTMR14 PE=1 SV=1
C9JTS3	AAMP	4.00456e+17	520062.0,528260.0,556287.0,	4.55341e+17	424860.0,446985.0,462628.0,	0.402497	0.621427	0.00437092	0.0688772	521131	456288	534870	444824	0.875573	0.83165	Angio-associated migratory cell protein (Fragment) OS=Homo sapiens GN=AAMP PE=1 SV=7
C9JTT7	RFC4	9200410354680156	119480.0,90843.0,79506.0,	617334138135665	57599.0,39219.0,37335.0,	0.0124523	0.260681	0.0297539	0.120096	91902.3	46259.7	96609.7	44717.7	0.503357	0.462869	Replication factor C subunit 4 (Fragment) OS=Homo sapiens GN=RFC4 PE=1 SV=1
C9JTW6	GRB10	527241695037	6846.0,3657.0,4996.0,	390929812439	3647.0,2825.0,2553.0,	0.0373007	0.333894	0.13308	0.260016	4826	3109.67	5166.33	3008.33	0.644357	0.582296	Growth factor receptor-bound protein 10 (Fragment) OS=Homo sapiens GN=GRB10 PE=1 SV=1
C9JU26	ATP5J2	1.55214e+20	2015728.0,2121073.0,1626002.0,	1.51046e+20	1409354.0,1797484.0,1065162.0,	0.351777	0.578887	0.135769	0.262213	1869664	1.47481e+06	1.92093e+06	1424000	0.788811	0.741306	ATP synthase subunit f, mitochondrial OS=Homo sapiens GN=ATP5J2 PE=1 SV=1
C9JUG3	SSH3	417795547043309	54257.0,48665.0,42958.0,	382232726126317	35664.0,25837.0,27550.0,	0.0489871	0.349211	0.0132628	0.0927789	46852.7	30600.3	48626.7	29683.7	0.653118	0.61044	Protein phosphatase Slingshot homolog 3 OS=Homo sapiens GN=SSH3 PE=1 SV=1
C9JUM0	LDAH	8342612623990756	108343.0,110755.0,90022.0,	1111779684765257	103735.0,91789.0,68317.0,	0.65786	0.785327	0.29829	0.421245	100140	91093.7	103040	87947	0.90966	0.853523	Lipid droplet-associated hydrolase (Fragment) OS=Homo sapiens GN=LDAH PE=1 SV=1
C9JUX2	FAM133B	185122099418753	24041.0,18418.0,18601.0,	200542193025211	18711.0,20784.0,26393.0,	0.177653	0.440246	0.614958	0.698457	19419.7	22398.3	20353.3	21962.7	1.15338	1.07907	Protein FAM133B (Fragment) OS=Homo sapiens GN=FAM133B PE=1 SV=1
C9JVE2	DCUN1D1	1.94805e+17	252986.0,340501.0,384440.0,	2.3431e+17	218624.0,292841.0,249133.0,	0.437149	0.640519	0.196127	0.330341	323496	260422	325976	253533	0.805023	0.777766	DCN1-like protein OS=Homo sapiens GN=DCUN1D1 PE=1 SV=1
C9JVK6	WAC	402053816121	5220.0,4720.0,6071.0,	402339403277	3753.0,3734.0,3430.0,	0.13359	0.410801	0.0422213	0.140766	5174	3746.67	5337	3639	0.724133	0.681844	WW domain-containing adapter protein with coiled-coil (Fragment) OS=Homo sapiens GN=WAC PE=1 SV=1
C9JVN9	L2HGDH	3.28388e+17	426467.0,492495.0,434126.0,	5.56129e+17	518903.0,486568.0,324200.0,	0.873373	0.92332	0.911795	0.936114	442467	459729	451029	443224	1.03901	0.982694	L-2-hydroxyglutarate dehydrogenase, mitochondrial OS=Homo sapiens GN=L2HGDH PE=1 SV=1
C9JVP0	FOXJ3	75941101313423	9862.0,9662.0,13314.0,	1029599299933	9605.0,9410.0,10398.0,	0.747694	0.845348	0.439349	0.553078	10676.7	10052.3	10946	9804.33	0.941524	0.8957	Forkhead box J3, isoform CRA_b (Fragment) OS=Homo sapiens GN=FOXJ3 PE=1 SV=1
C9JVQ5	FARP2	272653830233204	35408.0,33604.0,32935.0,	177332142311521	16546.0,20304.0,12061.0,	0.0207325	0.291232	0.0118648	0.0897859	32923.7	16892.3	33982.3	16303.7	0.513076	0.479769	FERM, RhoGEF and pleckstrin domain-containing protein 2 (Fragment) OS=Homo sapiens GN=FARP2 PE=1 SV=1
C9JW34	RFC4	9200410354680156	119480.0,90843.0,79506.0,	617334138135665	57599.0,39219.0,37335.0,	0.0124523	0.260681	0.0297539	0.120096	91902.3	46259.7	96609.7	44717.7	0.503357	0.462869	Replication factor C subunit 4 (Fragment) OS=Homo sapiens GN=RFC4 PE=1 SV=1
C9JW51	FAM107B	99371007310247	12904.0,8837.0,10164.0,	833092849099	7772.0,8799.0,9525.0,	0.0459386	0.349211	0.243072	0.369569	10085.7	8904.33	10635	8698.67	0.88287	0.817928	Protein FAM107B (Fragment) OS=Homo sapiens GN=FAM107B PE=1 SV=1
C9JWM9	FARP2	272653830233204	35408.0,33604.0,32935.0,	177332142311521	16546.0,20304.0,12061.0,	0.0207325	0.291232	0.0118648	0.0897859	32923.7	16892.3	33982.3	16303.7	0.513076	0.479769	FERM, RhoGEF and pleckstrin domain-containing protein 2 (Fragment) OS=Homo sapiens GN=FARP2 PE=1 SV=1
C9JX16	NAALADL1	7.05837e+19	916656.0,1252185.0,1284496.0,	1.64162e+20	1531742.0,1487893.0,2039199.0,	0.103864	0.397601	0.0747219	0.185635	1142681	1.71978e+06	1.15111e+06	1686278	1.50504	1.46491	N-acetylated-alpha-linked acidic dipeptidase-like protein OS=Homo sapiens GN=NAALADL1 PE=1 SV=2
C9JXB8	RPL24	6.25874e+20	8128093.0,7702091.0,8204099.0,	4.08601e+20	3812500.0,3969422.0,3830858.0,	0.0340983	0.324545	5.733443650219119E-4	0.049797	7.76952e+06	3977806	8.01143e+06	3.87093e+06	0.511975	0.483176	60S ribosomal protein L24 OS=Homo sapiens GN=RPL24 PE=1 SV=1
C9JXB9	DNAJB2	2.33014e+17	302609.0,325029.0,319519.0,	2.19115e+17	204446.0,192805.0,191718.0,	0.109778	0.398728	3.7275515888448977E-4	0.0491461	308537	201893	315719	196323	0.654354	0.621828	DnaJ homolog subfamily B member 2 (Fragment) OS=Homo sapiens GN=DNAJB2 PE=1 SV=1
C9JXC1	RRM2	9.01641e+19	1170938.0,1259564.0,1258658.0,	9.0848e+17	847665.0,827931.0,747782.0,	0.131073	0.409799	5.763079153700765E-4	0.049797	1.20207e+06	832108	1229720	807793	0.692228	0.656892	Ribonucleoside-diphosphate reductase subunit M2 (Fragment) OS=Homo sapiens GN=RRM2 PE=1 SV=1
C9JXC3	OARD1	3710212000194773	48183.0,105282.0,94007.0,	578646167133961	53990.0,58450.0,35553.0,	0.312691	0.548936	0.189011	0.322498	83958.7	51165.3	82490.7	49331	0.609411	0.598019	O-acetyl-ADP-ribose deacetylase 1 OS=Homo sapiens GN=OARD1 PE=1 SV=1
C9JXZ7	RFC4	9200410354680156	119480.0,90843.0,79506.0,	617334138135665	57599.0,39219.0,37335.0,	0.0124523	0.260681	0.0297539	0.120096	91902.3	46259.7	96609.7	44717.7	0.503357	0.462869	Replication factor C subunit 4 (Fragment) OS=Homo sapiens GN=RFC4 PE=1 SV=1
C9JY28	LYRM4	9.29551e+16	120718.0,114142.0,102600.0,	2.00626e+17	187197.0,194792.0,194910.0,	0.0056009	0.196274	0.0010605	0.0532668	108830	197444	112487	192300	1.81423	1.70953	LYR motif-containing protein 4 OS=Homo sapiens GN=LYRM4 PE=1 SV=1
C9JY79	SPTBN4	2.91134e+17	378086.0,509159.0,487448.0,	4.07334e+17	380067.0,337799.0,254226.0,	0.309627	0.547098	0.071349	0.181401	454299	335530	458231	324031	0.738565	0.707134	Non-erythrocytic beta-spectrin 4 OS=Homo sapiens GN=SPTBN4 PE=1 SV=2
C9JYJ8	REPIN1	136717440	1775.0,1530.0,0.0,	204310100	1906.0,957.0,0.0,	0.981725	0.993044	0.85969	0.898713	1037	1017.67	1101.67	954.333	0.981356	0.866263	Replication initiator 1 (Fragment) OS=Homo sapiens GN=REPIN1 PE=1 SV=7
C9JYM0	POP7	231914526939312	30117.0,39716.0,38994.0,	401143516739569	37428.0,33330.0,41424.0,	0.757992	0.852398	0.788017	0.844309	35924	38283.3	36275.7	37394	1.06568	1.03083	Ribonuclease P protein subunit p20 (Fragment) OS=Homo sapiens GN=POP7 PE=1 SV=1
C9JYN0	SYPL1	1.16777e+16	151655.0,141416.0,94390.0,	1488479419271811	138883.0,89272.0,75178.0,	0.553723	0.718731	0.344492	0.468572	124375	104950	129154	101111	0.843821	0.782874	Synaptophysin-like protein 1 OS=Homo sapiens GN=SYPL1 PE=1 SV=1
C9JYQ9	RPL22L1	4.0869e+20	5307567.0,5161395.0,4934681.0,	3.2253e+20	3009403.0,2723624.0,3117409.0,	0.0585085	0.35563	1.7288967190928723E-4	0.0393256	4.98159e+06	3.02559e+06	5.13455e+06	2.95015e+06	0.607354	0.574568	60S ribosomal protein L22-like 1 OS=Homo sapiens GN=RPL22L1 PE=1 SV=1
C9JYS5	TVP23C	146841539913137	19069.0,13510.0,13030.0,	1137595406388	10613.0,9041.0,6687.0,	0.0499789	0.349211	0.0592026	0.166226	14406.7	9101	15203	8780.33	0.631721	0.57754	Golgi apparatus membrane protein TVP23 homolog OS=Homo sapiens GN=TVP23C PE=1 SV=1
C9JZE3	REPIN1	136717440	1775.0,1530.0,0.0,	204310100	1906.0,957.0,0.0,	0.981725	0.993044	0.85969	0.898713	1037	1017.67	1101.67	954.333	0.981356	0.866263	Replication initiator 1 (Fragment) OS=Homo sapiens GN=REPIN1 PE=1 SV=1
C9JZG1	EIF3B	3.42722e+20	4450845.0,5077116.0,5502036.0,	4.23589e+20	3952345.0,3650587.0,3346111.0,	0.258981	0.508025	0.0274786	0.115715	4920341	3.76129e+06	5009999	3649681	0.764437	0.728479	Eukaryotic translation initiation factor 3 subunit B (Fragment) OS=Homo sapiens GN=EIF3B PE=1 SV=1
C9JZI1	RFC4	9200410354680156	119480.0,90843.0,79506.0,	617334138135665	57599.0,39219.0,37335.0,	0.0124523	0.260681	0.0297539	0.120096	91902.3	46259.7	96609.7	44717.7	0.503357	0.462869	Replication factor C subunit 4 OS=Homo sapiens GN=RFC4 PE=1 SV=1
C9JZI9	SEC14L2	194152482723523	25213.0,21781.0,23332.0,	292272895021970	27270.0,27438.0,23000.0,	0.233849	0.491756	0.24317	0.369569	22588.3	26715.7	23442	25902.7	1.18272	1.10497	SEC14-like protein 2 (Fragment) OS=Homo sapiens GN=SEC14L2 PE=1 SV=1
C9K049	HMG20B	79861401610666	10371.0,12296.0,10579.0,	702594338397	6554.0,8940.0,8790.0,	0.271705	0.515113	0.0411963	0.139299	10889.3	8285	11082	8094.67	0.760836	0.730434	SWI/SNF-related matrix-associated actin-dependent regulator of chromatin subfamily E member 1-related (Fragment) OS=Homo sapiens GN=HMG20B PE=1 SV=1
contaminant_GR78_HUMAN		7.16248e+23	9.3017512E7,8.1734806E7,8.1488945E7,	1.32009e+26	1.23172494E8,1.2051629E8,1.42851811E8,	0.00727932	0.214501	0.0115271	0.0889025	8.231313566666667E7	1.31872643E8	8.541375433333333E7	1.28846865E8	1.60209	1.5085	owl|P11021| 78 KD GLUCOSE REGULATED PROTEIN PRECURSOR (GRP 78) (IMMUNOGLOBULIN...
contaminant_GR78_LYCES		8.60392e+21	1.1173731E7,9416872.0,9434802.0,	1.128e+23	1.0525E7,1.0185451E7,1.207798E7,	0.112237	0.399472	0.326243	0.450738	9.61633e+06	1.1187882333333334E7	1.0008468333333334E7	1.0929477E7	1.16343	1.09202	owl|P49118| 78 KD GLUCOSE REGULATED PROTEIN HOMOLOG PRECURSOR (GRP 78) (IMMUNOGLOBULIN...
contaminant_GR78_YEAST		8.62704e+22	1.1203757E7,1.0729185E7,1.007875E7,	1.22371e+23	1.1417971E7,1.069947E7,1.2280888E7,	0.306894	0.546617	0.236642	0.365908	1.0339028E7	1.175228E7	1.0670564E7	1.1466109666666666E7	1.13669	1.07456	owl|P16474| 78 KD GLUCOSE REGULATED PROTEIN HOMOLOG PRECURSOR (GRP 78) (IMMUNOGLOBULIN...
contaminant_IGA0_HAEIN		143731399513884	18665.0,12278.0,13771.0,	1433084894464	13370.0,8045.0,4673.0,	0.223355	0.482148	0.127838	0.253697	14084	9094.33	14904.7	8696	0.645721	0.583441	owl|P44969| IMMUNOGLOBULIN A1 PROTEASE PRECURSOR (EC 3.4.21.72) (IGA1 PROTEASE)....
contaminant_IGA2_HAEIN		143731399513884	18665.0,12278.0,13771.0,	1433084894464	13370.0,8045.0,4673.0,	0.223355	0.482148	0.127838	0.253697	14084	9094.33	14904.7	8696	0.645721	0.583441	owl|P45384| IMMUNOGLOBULIN A1 PROTEASE PRECURSOR (EC 3.4.21.72) (IGA1 PROTEASE)....
contaminant_INT-STD1		1.72876e+20	2245096.0,3064822.0,2597041.0,	4.69392e+20	4379721.0,5615328.0,5436365.0,	0.016345	0.277957	0.00877576	0.0816547	2613428	5270501	2635653	5.1438e+06	2.0167	1.95162	BSA
contaminant_KERATIN02		1.30354e+19	1692870.0,1868759.0,548786.0,	1.41135e+18	1316879.0,784160.0,491223.0,	0.476668	0.666855	0.36362	0.487057	1.32894e+06	902651	1.37014e+06	864087	0.679226	0.630657	no description
contaminant_KERATIN03		4.00293e+20	5198514.0,5601091.0,1586235.0,	2.55292e+20	2382030.0,1762002.0,1207096.0,	0.257722	0.508025	0.202065	0.334207	3995420	1.85502e+06	4.12861e+06	1.78371e+06	0.464287	0.432036	no description
contaminant_KERATIN09		2.38582e+23	3.0984099E7,2.9925614E7,2.6831107E7,	4.93996e+23	4.6092976E7,3.6104148E7,3.4329676E7,	0.124648	0.406064	0.107891	0.229474	2.8339139E7	4.0095025E7	2.924694E7	3.8842266666666664E7	1.41483	1.32808	no description
contaminant_KERATIN10		2.76836e+20	3595214.0,3542579.0,2387393.0,	4.63673e+20	4326368.0,3346464.0,2988050.0,	0.448013	0.646852	0.537171	0.635403	3.07102e+06	3.67393e+06	3175062	3.55363e+06	1.19632	1.11923	no description
contaminant_KERATIN22		4.69446e+20	6096589.0,4515304.0,3239647.0,	5.30686e+20	4951626.0,4030652.0,3542546.0,	0.948532	0.972478	0.665477	0.741409	4.36903e+06	4.31449e+06	4617180	4.17494e+06	0.987518	0.904219	no description
contaminant_SPG1_STRSP		88091225714175	11440.0,10753.0,14060.0,	833570977788	7777.0,6726.0,8153.0,	0.118856	0.401107	0.0313479	0.122587	11747	7740	12084.3	7552	0.658892	0.624941	owl|P06654| IMMUNOGLOBULIN G BINDING PROTEIN G PRECURSOR (PROTEIN G). - STREPTOCOCCUS...
contaminant_TRYPSIN		2.55269e+17	331512.0,156719.0,244103.0,	2.28016e+17	212752.0,218647.0,212499.0,	0.830459	0.900124	0.618287	0.702032	226664	220564	244111	214633	0.973088	0.879241	no description
contaminant_UBIQUITIN05		7.49995e+18	974000.0,944934.0,753281.0,	5.90565e+17	551033.0,461897.0,389598.0,	0.0507412	0.349211	0.010058	0.0848537	862153	483354	890738	467509	0.560636	0.524856	no description
contaminant_UBIQUITIN06		9.72928e+19	1263519.0,1091796.0,1040396.0,	1.28196e+20	1196152.0,1302387.0,1339915.0,	0.0955739	0.397601	0.151508	0.282977	1.08875e+06	1312002	1.1319e+06	1.27948e+06	1.20506	1.13038	no description
contaminant_UBIQUITIN10		3.11631e+20	4047079.0,4252314.0,4098455.0,	2.79108e+20	2604252.0,2958863.0,1751664.0,	0.0883716	0.391648	0.0385383	0.136068	4.03166e+06	2528732	4132616	2.43826e+06	0.627219	0.590004	no description
contaminant_UBIQUITIN11		1.21043e+17	157195.0,170084.0,205670.0,	1.34143e+16	125162.0,103471.0,81610.0,	0.114058	0.399472	0.0186948	0.103427	174085	107091	177650	103414	0.615164	0.582125	no description
D3DQV9	EIF4G2	6.42292e+17	834125.0,721021.0,653422.0,	7.21407e+17	673113.0,449457.0,476994.0,	0.211933	0.474902	0.0874569	0.202086	707624	550422	736189	533188	0.777845	0.724254	Eukaryotic translation initiation factor 4 gamma 2 (Fragment) OS=Homo sapiens GN=EIF4G2 PE=1 SV=1
D3DTX6	PPP1R9B	1.01756e+17	132146.0,129335.0,146264.0,	1.41562e+17	132084.0,132759.0,132039.0,	0.834836	0.903648	0.560928	0.65599	132212	135923	135915	132294	1.02807	0.973358	Neurabin-2 OS=Homo sapiens GN=PPP1R9B PE=1 SV=1
D3YTA9	PPP3R1	4.97471e+17	646051.0,749208.0,727100.0,	6.69641e+17	624816.0,580508.0,621841.0,	0.578209	0.735412	0.0704149	0.180823	694816	625374	707453	609055	0.900057	0.860912	Calcineurin subunit B type 1 OS=Homo sapiens GN=PPP3R1 PE=1 SV=1
D3YTB1	RPL32	4.46296e+20	5795947.0,5259317.0,5423904.0,	2.88672e+20	2693496.0,2849635.0,2735962.0,	0.0253651	0.30514	0.00177135	0.0552802	5.30855e+06	2.83559e+06	5493056	2.7597e+06	0.534156	0.502398	60S ribosomal protein L32 (Fragment) OS=Homo sapiens GN=RPL32 PE=1 SV=1
D3YTB5	IRAK1	414545930145681	53835.0,52027.0,45311.0,	383702367620841	35801.0,22439.0,21818.0,	0.0503656	0.349211	0.0179883	0.102751	48812	27629	50391	26686	0.566029	0.529579	Interleukin-1 receptor-associated kinase 1 OS=Homo sapiens GN=IRAK1 PE=1 SV=1
D6PAW0	ITSN1	1568	0.0,0.0,1555.0,	124500	1161.0,0.0,0.0,	0.880038	0.928077	0.849779	0.893192	522.667	415	518.333	387	0.794005	0.746624	Intersectin 1 short form A variant 3 OS=Homo sapiens GN=ITSN1 PE=1 SV=1
D6R938	CAMK2D	387236393453641	50288.0,56092.0,53207.0,	556804800028737	51953.0,45493.0,30084.0,	0.504245	0.68803	0.237218	0.365908	52099.3	44139	53195.7	42510	0.847209	0.799125	Calcium/calmodulin-dependent protein kinase (CaM kinase) II delta, isoform CRA_e OS=Homo sapiens GN=CAMK2D PE=1 SV=1
D6R955	PITX1	298585486652642	38775.0,48136.0,52216.0,	111371348413141	10391.0,12779.0,13757.0,	0.0522389	0.349211	0.00985731	0.0842186	45788.7	12587.3	46375.7	12309	0.274901	0.265419	Pituitary homeobox 1 (Fragment) OS=Homo sapiens GN=PITX1 PE=1 SV=1
D6R9H7	ATP5G1	2.73236e+17	354844.0,211150.0,222875.0,	1.66542e+17	155392.0,220685.0,137383.0,	0.130707	0.409236	0.175895	0.308797	246199	176873	262956	171153	0.718415	0.650881	ATP synthase F(0) complex subunit C1, mitochondrial OS=Homo sapiens GN=ATP5G1 PE=3 SV=1
D6R9M8	POLK	1.77462e+17	230465.0,667085.0,962932.0,	2.12987e+17	198729.0,711012.0,937223.0,	0.960275	0.978813	0.988918	0.992576	636195	619471	620161	615655	0.973713	0.992734	DNA polymerase kappa OS=Homo sapiens GN=POLK PE=1 SV=1
D6R9T3	HMCES	378975176120	4920.0,6595.0,6070.0,	594442793524	5546.0,4055.0,3689.0,	0.407081	0.624521	0.131432	0.258326	5808.67	4582.33	5861.67	4430	0.788879	0.755758	Embryonic stem cell-specific 5-hydroxymethylcytosine-binding protein (Fragment) OS=Homo sapiens GN=HMCES PE=1 SV=1
D6R9U1	PITX1	298585486652642	38775.0,48136.0,52216.0,	111371348413141	10391.0,12779.0,13757.0,	0.0522389	0.349211	0.00985731	0.0842186	45788.7	12587.3	46375.7	12309	0.274901	0.265419	Pituitary homeobox 1 (Fragment) OS=Homo sapiens GN=PITX1 PE=1 SV=7
D6R9U2	MGAT1	237611972922717	30857.0,17309.0,22533.0,	204331852722629	19065.0,17559.0,23690.0,	0.414527	0.627781	0.487834	0.594067	22069	20529.7	23566.3	20104.7	0.930249	0.85311	Alpha-1,3-mannosyl-glycoprotein 2-beta-N-acetylglucosaminyltransferase (Fragment) OS=Homo sapiens GN=MGAT1 PE=1 SV=1
D6R9U8	BDH2	86561520413048	11241.0,13339.0,12942.0,	160581737819889	14983.0,16470.0,20821.0,	0.085581	0.385875	0.0931756	0.209286	12302.7	17775	12507.3	17424.7	1.44481	1.39316	3-hydroxybutyrate dehydrogenase type 2 (Fragment) OS=Homo sapiens GN=BDH2 PE=1 SV=1
D6R9X2	PHF3	847367066708	11003.0,5883.0,6653.0,	756859907456	7061.0,5677.0,7805.0,	0.727673	0.83182	0.606294	0.692594	7295.67	7004.67	7846.33	6847.67	0.960113	0.872722	PHD finger protein 3 OS=Homo sapiens GN=PHF3 PE=1 SV=1
D6R9X7	ERCC6	435578462570577	56565.0,74244.0,70005.0,	687837041374655	64178.0,66735.0,78156.0,	0.71816	0.825718	0.709137	0.778379	66253	71283.7	66938	69689.7	1.07593	1.04111	DNA excision repair protein ERCC-6 (Fragment) OS=Homo sapiens GN=ERCC6 PE=4 SV=1
D6RA38	RNF14	109561355510516	14228.0,11892.0,10431.0,	910542522864	8495.0,4029.0,2998.0,	0.0608238	0.357982	0.0322484	0.124426	11675.7	5407	12183.7	5174	0.4631	0.424667	E3 ubiquitin-protein ligase RNF14 (Fragment) OS=Homo sapiens GN=RNF14 PE=1 SV=1
D6RA48	MGAT1	237611972922717	30857.0,17309.0,22533.0,	204331852722629	19065.0,17559.0,23690.0,	0.414527	0.627781	0.487834	0.594067	22069	20529.7	23566.3	20104.7	0.930249	0.85311	Alpha-1,3-mannosyl-glycoprotein 2-beta-N-acetylglucosaminyltransferase (Fragment) OS=Homo sapiens GN=MGAT1 PE=1 SV=1
D6RA66	HPGD	127691763211507	16582.0,15469.0,11414.0,	13613134399165	12701.0,12737.0,9594.0,	0.470274	0.662343	0.220426	0.351722	13969.3	12072.3	14488.3	11677.3	0.864203	0.805982	15-hydroxyprostaglandin dehydrogenase [NAD(+)] (Fragment) OS=Homo sapiens GN=HPGD PE=1 SV=1
D6RA83	HPGD	127691763211507	16582.0,15469.0,11414.0,	13613134399165	12701.0,12737.0,9594.0,	0.470274	0.662343	0.220426	0.351722	13969.3	12072.3	14488.3	11677.3	0.864203	0.805982	15-hydroxyprostaglandin dehydrogenase [NAD(+)] (Fragment) OS=Homo sapiens GN=HPGD PE=1 SV=1
D6RAA6	TMEM33	1.95351e+17	253697.0,201291.0,144179.0,	1.64083e+16	153098.0,135177.0,103719.0,	0.156163	0.422166	0.147723	0.278208	190047	135262	199722	130665	0.71173	0.654232	Transmembrane protein 33 (Fragment) OS=Homo sapiens GN=TMEM33 PE=1 SV=1
D6RAB5	MFAP3L	213362532815280	27708.0,22221.0,15156.0,	147512033113616	13763.0,19269.0,14254.0,	0.292038	0.532298	0.241291	0.369314	20648	16232.7	21695	15762	0.786162	0.726527	Microfi brillar-associated protein 3-like (Fragment) OS=Homo sapiens GN=MFAP3L PE=4 SV=7
D6RAH7	UBE2D3	460518902177818	59804.0,78101.0,77187.0,	525116036442343	48994.0,57210.0,44327.0,	0.271646	0.515113	0.0472185	0.146346	70963.3	51739.3	71697.3	50177	0.7291	0.699845	Ubiquitin-conjugating enzyme E2 D3 OS=Homo sapiens GN=UBE2D3 PE=1 SV=1
D6RAI0	HMCES	378975176120	4920.0,6595.0,6070.0,	594442793524	5546.0,4055.0,3689.0,	0.407081	0.624521	0.131432	0.258326	5808.67	4582.33	5861.67	4430	0.788879	0.755758	Embryonic stem cell-specific 5-hydroxymethylcytosine-binding protein (Fragment) OS=Homo sapiens GN=HMCES PE=1 SV=1
D6RAI7	POLK	1.77462e+17	230465.0,667085.0,962932.0,	2.12987e+17	198729.0,711012.0,937223.0,	0.960275	0.978813	0.988918	0.992576	636195	619471	620161	615655	0.973713	0.992734	DNA polymerase kappa OS=Homo sapiens GN=POLK PE=1 SV=1
D6RAK2	MGAT1	237611972922717	30857.0,17309.0,22533.0,	204331852722629	19065.0,17559.0,23690.0,	0.414527	0.627781	0.487834	0.594067	22069	20529.7	23566.3	20104.7	0.930249	0.85311	Alpha-1,3-mannosyl-glycoprotein 2-beta-N-acetylglucosaminyltransferase (Fragment) OS=Homo sapiens GN=MGAT1 PE=1 SV=7
D6RAN8	MRPL27	1.06819e+20	1387235.0,1393123.0,1441675.0,	1.91153e+20	1783583.0,1695709.0,1668117.0,	0.110332	0.398728	0.00455668	0.0695662	1369833	1.76469e+06	1.40734e+06	1715803	1.28825	1.21918	39S ribosomal protein L27, mitochondrial OS=Homo sapiens GN=MRPL27 PE=1 SV=1
D6RAR2	LYRM9	383426303367885	49793.0,55301.0,67336.0,	653437649070689	60969.0,72495.0,74004.0,	0.251369	0.503213	0.155929	0.287807	56420	70840.7	57476.7	69156	1.25559	1.2032	LYR motif-containing protein 9 OS=Homo sapiens GN=LYRM9 PE=3 SV=2
D6RAR4	HGFAC	122931661167	1596.0,2777.0,1157.0,	334832943844	3123.0,3121.0,4024.0,	0.121293	0.403237	0.0613699	0.169156	1854	3495.33	1843.33	3422.67	1.88529	1.85678	Hepatocyte growth factor activator OS=Homo sapiens GN=HGFAC PE=1 SV=1
D6RAR7	DTNBP1	539051145680	6999.0,4486.0,5634.0,	567041494007	5290.0,3932.0,4194.0,	0.274865	0.51615	0.231651	0.361672	5394.67	4608.67	5706.33	4472	0.854301	0.783691	Dysbindin (Fragment) OS=Homo sapiens GN=DTNBP1 PE=1 SV=1
D6RAX7	COPS4	1.53969e+20	1999554.0,2030944.0,2002619.0,	1.84062e+20	1717408.0,1440011.0,1332666.0,	0.219355	0.480628	0.0452953	0.144952	1.95784e+06	1.54432e+06	2011039	1496695	0.788787	0.74424	COP9 constitutive photomorphogenic-like protein subunit 4 isoform 2 OS=Homo sapiens GN=COPS4 PE=1 SV=1
D6RAZ3	HMCES	378975176120	4920.0,6595.0,6070.0,	594442793524	5546.0,4055.0,3689.0,	0.407081	0.624521	0.131432	0.258326	5808.67	4582.33	5861.67	4430	0.788879	0.755758	Embryonic stem cell-specific 5-hydroxymethylcytosine-binding protein (Fragment) OS=Homo sapiens GN=HMCES PE=1 SV=1
D6RB01	FAM169A	1.13429e+17	147305.0,127592.0,131388.0,	1.67034e+17	155849.0,115028.0,112860.0,	0.940746	0.967868	0.658724	0.736199	130441	132070	135428	127912	1.01249	0.944502	Soluble lamin-associated protein of 75 kDa OS=Homo sapiens GN=FAM169A PE=1 SV=1
D6RB48	TXNDC15	25421766904	3301.0,1549.0,896.0,	125819711128	1173.0,1868.0,1180.0,	0.633356	0.769857	0.559215	0.654184	1737.33	1452.33	1915.33	1407	0.835955	0.734598	Thioredoxin domain-containing protein 15 (Fragment) OS=Homo sapiens GN=TXNDC15 PE=1 SV=1
D6RB69	MGAT1	237611972922717	30857.0,17309.0,22533.0,	204331852722629	19065.0,17559.0,23690.0,	0.414527	0.627781	0.487834	0.594067	22069	20529.7	23566.3	20104.7	0.930249	0.85311	Alpha-1,3-mannosyl-glycoprotein 2-beta-N-acetylglucosaminyltransferase (Fragment) OS=Homo sapiens GN=MGAT1 PE=1 SV=1
D6RB92	PSMG4	3.88293e+17	504265.0,546205.0,540766.0,	4.77069e+17	445134.0,412043.0,465785.0,	0.437697	0.641	0.0127367	0.091527	518678	452246	530412	440987	0.871921	0.831405	Proteasome assembly chaperone 4 OS=Homo sapiens GN=PSMG4 PE=1 SV=1
D6RBD8	DTWD2	273028372384	3545.0,2489.0,2364.0,	127819021784	1192.0,1802.0,1867.0,	0.0164588	0.277957	0.0672635	0.177418	2650.33	1654.67	2799.33	1620.33	0.624324	0.578828	DTW domain-containing protein 2 OS=Homo sapiens GN=DTWD2 PE=1 SV=1
D6RBD9	TXNDC15	25421766904	3301.0,1549.0,896.0,	125819711128	1173.0,1868.0,1180.0,	0.633356	0.769857	0.559215	0.654184	1737.33	1452.33	1915.33	1407	0.835955	0.734598	Thioredoxin domain-containing protein 15 (Fragment) OS=Homo sapiens GN=TXNDC15 PE=1 SV=1
D6RBF0	PHF3	847367066708	11003.0,5883.0,6653.0,	756859907456	7061.0,5677.0,7805.0,	0.727673	0.83182	0.606294	0.692594	7295.67	7004.67	7846.33	6847.67	0.960113	0.872722	PHD finger protein 3 (Fragment) OS=Homo sapiens GN=PHF3 PE=1 SV=1
D6RBS3	MGAT1	237611972922717	30857.0,17309.0,22533.0,	204331852722629	19065.0,17559.0,23690.0,	0.414527	0.627781	0.487834	0.594067	22069	20529.7	23566.3	20104.7	0.930249	0.85311	Alpha-1,3-mannosyl-glycoprotein 2-beta-N-acetylglucosaminyltransferase (Fragment) OS=Homo sapiens GN=MGAT1 PE=1 SV=1
D6RBS5	ELMOD2	613388611759127	79657.0,75553.0,58647.0,	617726258037753	57636.0,59310.0,39521.0,	0.280414	0.522321	0.101438	0.220097	68860.7	54035	71285.7	52155.7	0.784701	0.731643	ELMO domain-containing protein 2 (Fragment) OS=Homo sapiens GN=ELMOD2 PE=1 SV=7
D6RBT3	NDUFS6	2.10843e+17	273817.0,261448.0,228955.0,	2.48642e+17	231999.0,256869.0,223587.0,	0.949134	0.972725	0.36414	0.487332	246555	244412	254740	237485	0.99131	0.932264	NADH dehydrogenase [ubiquinone] iron-sulfur protein 6, mitochondrial OS=Homo sapiens GN=NDUFS6 PE=1 SV=1
D6RBW1	EIF4E	9.43642e+19	1225484.0,1247122.0,1111813.0,	1.28203e+19	1196215.0,979980.0,788308.0,	0.538789	0.712784	0.214911	0.346524	1.162e+06	1.023e+06	1.19481e+06	988168	0.880383	0.827053	Eukaryotic translation initiation factor 4E OS=Homo sapiens GN=EIF4E PE=1 SV=1
D6RCD0	HSD17B11	155122500	2014.0,1974.0,0.0,	0	0.0,0.0,0.0,	0.196969	0.461466	0.183544	0.316373	1267	0	1329.33	0	0	0	Estradiol 17-beta-dehydrogenase 11 OS=Homo sapiens GN=HSD17B11 PE=1 SV=2
D6RCE4	FAT1	530844314797	6893.0,3887.0,4758.0,	1149	0.0,0.0,1202.0,	0.00122257	0.165886	0.019666	0.104362	4845.33	383	5179.33	400.667	0.0790451	0.0773587	Protocadherin Fat 1 (Fragment) OS=Homo sapiens GN=FAT1 PE=1 SV=1
D6RCE9	TCEAL4	350935524144732	45573.0,48464.0,44369.0,	479654704742013	44753.0,44589.0,43982.0,	0.923109	0.955791	0.296556	0.419915	45022	45675	46135.3	44441.3	1.0145	0.963282	Transcription elongation factor A protein-like 4 (Fragment) OS=Homo sapiens GN=TCEAL4 PE=1 SV=1
D6RCL3	DIMT1	2.45243e+17	318491.0,308074.0,277591.0,	2.83143e+17	264190.0,245622.0,207125.0,	0.324716	0.557632	0.0447691	0.144411	292081	246716	301385	238979	0.844681	0.792935	rRNA adenine N(6)-methyltransferase OS=Homo sapiens GN=DIMT1 PE=1 SV=1
D6RCP5	ARHGAP24	154562234920778	20072.0,19607.0,20610.0,	220251603718035	20550.0,15199.0,18880.0,	0.776954	0.862879	0.354725	0.47925	19527.7	18699	20096.3	18209.7	0.957564	0.906119	Rho GTPase-activating protein 24 (Fragment) OS=Homo sapiens GN=ARHGAP24 PE=1 SV=1
D6RD15	MGAT1	237611972922717	30857.0,17309.0,22533.0,	204331852722629	19065.0,17559.0,23690.0,	0.414527	0.627781	0.487834	0.594067	22069	20529.7	23566.3	20104.7	0.930249	0.85311	Alpha-1,3-mannosyl-glycoprotein 2-beta-N-acetylglucosaminyltransferase (Fragment) OS=Homo sapiens GN=MGAT1 PE=1 SV=1
D6RD44	TCEAL4	350935524144732	45573.0,48464.0,44369.0,	479654704742013	44753.0,44589.0,43982.0,	0.923109	0.955791	0.296556	0.419915	45022	45675	46135.3	44441.3	1.0145	0.963282	Transcription elongation factor A protein-like 4 (Fragment) OS=Homo sapiens GN=TCEAL4 PE=1 SV=1
D6RD57	OTULIN	420814829337430	54649.0,42369.0,37127.0,	295321628921703	27555.0,15438.0,22720.0,	0.0167752	0.278818	0.0274473	0.115643	42601.3	22508	44715	21904.3	0.52834	0.489865	Ubiquitin thioesterase otulin OS=Homo sapiens GN=OTULIN PE=1 SV=1
D6RDX1	LMAN2	1.26075e+17	163729.0,138186.0,114631.0,	1.65403e+17	154330.0,119421.0,116932.0,	0.951754	0.974639	0.668029	0.743324	133049	134368	138849	130228	1.00991	0.937911	Vesicular integral-membrane protein VIP36 (Fragment) OS=Homo sapiens GN=LMAN2 PE=1 SV=1
D6RDX9	POLK	1.77462e+17	230465.0,667085.0,962932.0,	2.12987e+17	198729.0,711012.0,937223.0,	0.960275	0.978813	0.988918	0.992576	636195	619471	620161	615655	0.973713	0.992734	DNA polymerase kappa OS=Homo sapiens GN=POLK PE=1 SV=1
D6REA1	SIL1	8.21553e+18	1066929.0,986732.0,939603.0,	7.79127e+17	726972.0,752036.0,540439.0,	0.100218	0.397601	0.0219167	0.107955	964499	696279	997755	673149	0.721907	0.674664	Nucleotide exchange factor SIL1 OS=Homo sapiens GN=SIL1 PE=1 SV=1
D6REB5	IDUA	2.70321e+17	351054.0,361158.0,359730.0,	5.41201e+17	504970.0,497678.0,685154.0,	0.0178481	0.280129	0.0784187	0.190599	348215	573590	357314	562601	1.64723	1.57453	Alpha-L-iduronidase OS=Homo sapiens GN=IDUA PE=1 SV=1
D6REE2	DTWD2	273028372384	3545.0,2489.0,2364.0,	127819021784	1192.0,1802.0,1867.0,	0.0164588	0.277957	0.0672635	0.177418	2650.33	1654.67	2799.33	1620.33	0.624324	0.578828	DTW domain-containing protein 2 OS=Homo sapiens GN=DTWD2 PE=1 SV=1
D6REL5	FAM175A	435282807030	5651.0,7264.0,6973.0,	585462493626	5462.0,5922.0,3796.0,	0.412831	0.627011	0.130982	0.258094	6554	5243	6629.33	5060	0.799969	0.763274	BRCA1-A complex subunit Abraxas OS=Homo sapiens GN=FAM175A PE=1 SV=1
D6REM0	GABRB1	157512627822275	20455.0,23054.0,22094.0,	528647112853647	49325.0,67413.0,56163.0,	0.0111612	0.258926	0.0193259	0.104187	21434.7	59213	21867.7	57633.7	2.76249	2.63557	Gamma-aminobutyric acid receptor subunit beta-1 (Fragment) OS=Homo sapiens GN=GABRB1 PE=1 SV=1
D6REN1	MARCH1	1.26768e+16	164631.0,114133.0,94118.0,	1.33831e+17	124873.0,142688.0,128391.0,	0.260461	0.508025	0.753069	0.814871	117248	135674	124294	131984	1.15716	1.06187	E3 ubiquitin-protein ligase MARCH1 (Fragment) OS=Homo sapiens GN=MARCH1 PE=1 SV=1
D6RER5	SEPT11	3.78725e+20	4918414.0,5415862.0,5461934.0,	5.70286e+20	5321130.0,5485246.0,4188638.0,	0.993309	0.997664	0.59351	0.68167	5155574	5163788	5.2654e+06	4998338	1.00159	0.949279	Septin-11 OS=Homo sapiens GN=SEPT11 PE=1 SV=1
D6REX3	SEC31A	3.58971e+20	4661870.0,4461869.0,4455052.0,	4.7086e+20	4393412.0,3576556.0,3462731.0,	0.486377	0.674095	0.128331	0.254288	4388915	3.92995e+06	4.52626e+06	3.8109e+06	0.895427	0.841953	Protein transport protein Sec31A OS=Homo sapiens GN=SEC31A PE=1 SV=1
D6REZ8	PRKCZ	76713019828168	9962.0,26494.0,27940.0,	112461503510409	10493.0,14249.0,10897.0,	0.305664	0.545049	0.235345	0.365095	22012.3	12230	21465.3	11879.7	0.555598	0.553435	Protein kinase C zeta type (Fragment) OS=Homo sapiens GN=PRKCZ PE=1 SV=1
D6RF69	MGAT1	237611972922717	30857.0,17309.0,22533.0,	204331852722629	19065.0,17559.0,23690.0,	0.414527	0.627781	0.487834	0.594067	22069	20529.7	23566.3	20104.7	0.930249	0.85311	Alpha-1,3-mannosyl-glycoprotein 2-beta-N-acetylglucosaminyltransferase (Fragment) OS=Homo sapiens GN=MGAT1 PE=1 SV=1
D6RFG2	BDH2	86561520413048	11241.0,13339.0,12942.0,	160581737819889	14983.0,16470.0,20821.0,	0.085581	0.385875	0.0931756	0.209286	12302.7	17775	12507.3	17424.7	1.44481	1.39316	3-hydroxybutyrate dehydrogenase type 2 OS=Homo sapiens GN=BDH2 PE=1 SV=1
D6RFG8	DCK	9.43128e+19	1224818.0,1257126.0,1351377.0,	1.00537e+19	938066.0,1006832.0,664941.0,	0.165864	0.430773	0.0465828	0.145965	1246134	900945	1.27777e+06	869946	0.722992	0.68083	Deoxycytidine kinase OS=Homo sapiens GN=DCK PE=1 SV=1
D6RFL2	LYRM9	383426303367885	49793.0,55301.0,67336.0,	653437649070689	60969.0,72495.0,74004.0,	0.251369	0.503213	0.155929	0.287807	56420	70840.7	57476.7	69156	1.25559	1.2032	LYR motif-containing protein 9 OS=Homo sapiens GN=LYRM9 PE=3 SV=1
D6RFM0	UBE2D2	460518902177818	59804.0,78101.0,77187.0,	525116036442343	48994.0,57210.0,44327.0,	0.271646	0.515113	0.0472185	0.146346	70963.3	51739.3	71697.3	50177	0.7291	0.699845	Ubiquitin-conjugating enzyme E2 D2 (Fragment) OS=Homo sapiens GN=UBE2D2 PE=3 SV=1
D6RGC4	MARCH1	1.26768e+16	164631.0,114133.0,94118.0,	1.33831e+17	124873.0,142688.0,128391.0,	0.260461	0.508025	0.753069	0.814871	117248	135674	124294	131984	1.15716	1.06187	E3 ubiquitin-protein ligase MARCH1 OS=Homo sapiens GN=MARCH1 PE=1 SV=1
D6RGI3	SEPT11	3.78725e+20	4918414.0,5415862.0,5461934.0,	5.70286e+20	5321130.0,5485246.0,4188638.0,	0.993309	0.997664	0.59351	0.68167	5155574	5163788	5.2654e+06	4998338	1.00159	0.949279	Septin 11, isoform CRA_b OS=Homo sapiens GN=SEPT11 PE=1 SV=1
D6RGK7	HMCES	378975176120	4920.0,6595.0,6070.0,	594442793524	5546.0,4055.0,3689.0,	0.407081	0.624521	0.131432	0.258326	5808.67	4582.33	5861.67	4430	0.788879	0.755758	Embryonic stem cell-specific 5-hydroxymethylcytosine-binding protein (Fragment) OS=Homo sapiens GN=HMCES PE=1 SV=1
D6RGV5	COX7A2	1.75854e+20	2283784.0,2083150.0,1432321.0,	1.39242e+19	1299219.0,1447288.0,962762.0,	0.163585	0.42704	0.0950016	0.212208	1.85897e+06	1279697	1933085	1236423	0.68839	0.639611	Cytochrome c oxidase subunit 7A2, mitochondrial (Fragment) OS=Homo sapiens GN=COX7A2 PE=1 SV=1
D6RGX2	UFSP2	18571208	0.0,1629.0,1198.0,	108300	1010.0,0.0,0.0,	0.376817	0.599219	0.370985	0.49356	1021.67	361	942.333	336.667	0.353344	0.357269	Ufm1-specific protease 2 OS=Homo sapiens GN=UFSP2 PE=1 SV=1
D6RHE5	TRAPPC11	109822039415272	14262.0,17892.0,15148.0,	14379101627155	13416.0,9631.0,7490.0,	0.224734	0.482148	0.063299	0.171417	15549.3	10565.3	15767.3	10179	0.679472	0.645575	Trafficking protein particle complex subunit 11 OS=Homo sapiens GN=TRAPPC11 PE=1 SV=1
D6RHG7	SERINC5	370407151451458	48103.0,62742.0,51042.0,	387185528843372	36126.0,52400.0,45406.0,	0.548261	0.715731	0.224976	0.35558	53337.3	45792.7	53962.3	44644	0.858548	0.827318	Serine incorporator 5 OS=Homo sapiens GN=SERINC5 PE=1 SV=2
D6RHI9	RNASET2	1.68491e+20	2188146.0,1564182.0,1685404.0,	2.31825e+20	2163077.0,2166181.0,2478400.0,	1.4740362121918864E-4	0.0678584	0.124007	0.24859	1.7223e+06	2323727	1.81258e+06	2.26922e+06	1.3492	1.25193	Ribonuclease T2 (Fragment) OS=Homo sapiens GN=RNASET2 PE=1 SV=7
D6RHZ8	MGAT1	237611972922717	30857.0,17309.0,22533.0,	204331852722629	19065.0,17559.0,23690.0,	0.414527	0.627781	0.487834	0.594067	22069	20529.7	23566.3	20104.7	0.930249	0.85311	Alpha-1,3-mannosyl-glycoprotein 2-beta-N-acetylglucosaminyltransferase (Fragment) OS=Homo sapiens GN=MGAT1 PE=1 SV=7
D6RIE3	COX7A2	1.75854e+20	2283784.0,2083150.0,1432321.0,	1.39242e+19	1299219.0,1447288.0,962762.0,	0.163585	0.42704	0.0950016	0.212208	1.85897e+06	1279697	1933085	1236423	0.68839	0.639611	Cytochrome c oxidase subunit 7A2, mitochondrial OS=Homo sapiens GN=COX7A2 PE=1 SV=1
D6RIF6	SLAIN2	1.22669e+17	159304.0,139887.0,140930.0,	1.54543e+17	144195.0,121194.0,148826.0,	0.992784	0.997664	0.465426	0.576239	141400	141527	146707	138072	1.0009	0.941139	SLAIN motif-containing protein 2 OS=Homo sapiens GN=SLAIN2 PE=1 SV=1
D6RIH3	TCEAL4	350935524144732	45573.0,48464.0,44369.0,	479654704742013	44753.0,44589.0,43982.0,	0.923109	0.955791	0.296556	0.419915	45022	45675	46135.3	44441.3	1.0145	0.963282	Transcription elongation factor A protein-like 4 (Fragment) OS=Homo sapiens GN=TCEAL4 PE=1 SV=1
D6RIR6	BDH2	86561520413048	11241.0,13339.0,12942.0,	160581737819889	14983.0,16470.0,20821.0,	0.085581	0.385875	0.0931756	0.209286	12302.7	17775	12507.3	17424.7	1.44481	1.39316	3-hydroxybutyrate dehydrogenase type 2 (Fragment) OS=Homo sapiens GN=BDH2 PE=1 SV=1
D6RIW8	WDR70	185913608832980	24143.0,31661.0,32713.0,	285452540421470	26634.0,24077.0,22476.0,	0.537962	0.712297	0.189893	0.323389	29219.7	25139.7	29505.7	24395.7	0.860368	0.826813	WD repeat-containing protein 70 OS=Homo sapiens GN=WDR70 PE=1 SV=1
D6RIY6	EXOSC9	2.07927e+17	270028.0,345138.0,344198.0,	3.77475e+17	352206.0,399757.0,468173.0,	0.209342	0.471312	0.112386	0.236039	316109	415488	319788	406712	1.31438	1.27182	Exosome complex component RRP45 OS=Homo sapiens GN=EXOSC9 PE=1 SV=1
D6RJ07	ZNF346	9.23752e+16	119963.0,144309.0,123135.0,	9702210808586650	90526.0,102438.0,90713.0,	0.287755	0.528707	0.0277343	0.116395	127000	97252.3	129136	94559	0.765764	0.732245	Zinc finger protein 346 OS=Homo sapiens GN=ZNF346 PE=1 SV=1
D6RJC6	DTNBP1	539051145680	6999.0,4486.0,5634.0,	567041494007	5290.0,3932.0,4194.0,	0.274865	0.51615	0.231651	0.361672	5394.67	4608.67	5706.33	4472	0.854301	0.783691	Dysbindin OS=Homo sapiens GN=DTNBP1 PE=1 SV=1
D6W592	HNRPLL	7.44865e+19	967338.0,1675643.0,1500510.0,	1.33693e+19	1247440.0,1471071.0,858658.0,	0.72852	0.832131	0.535655	0.634188	1389169	1.23642e+06	1.38116e+06	1.19239e+06	0.890043	0.863322	Heterogeneous nuclear ribonucleoprotein L-like OS=Homo sapiens GN=HNRPLL PE=1 SV=1
E2QRJ6	POLR2J3	508018853178881	65974.0,77672.0,78243.0,	353063475931448	32942.0,32943.0,32922.0,	0.0736097	0.371304	0.00936219	0.0830456	72737.7	33837.7	73963	32935.7	0.465201	0.445299	DNA-directed RNA polymerase II subunit RPB11-b2 OS=Homo sapiens GN=POLR2J3 PE=4 SV=1
E3W994	CLASP2	1.03337e+17	134198.0,113502.0,103733.0,	1203309277093782	112273.0,87922.0,98177.0,	0.459047	0.654523	0.200355	0.333849	112432	102294	117144	99457.3	0.90983	0.849015	CLIP-associating protein 2 OS=Homo sapiens GN=CLASP2 PE=1 SV=2
E5KLJ5	OPA1	3.08658e+17	400842.0,474847.0,415298.0,	2.68323e+17	250358.0,284555.0,183824.0,	0.103845	0.397601	0.00819887	0.0799953	422859	248051	430329	239579	0.586605	0.556734	Dynamin-like 120 kDa protein, mitochondrial OS=Homo sapiens GN=OPA1 PE=1 SV=1
E5KLJ9	OPA1	3.08658e+17	400842.0,474847.0,415298.0,	2.68323e+17	250358.0,284555.0,183824.0,	0.103845	0.397601	0.00819887	0.0799953	422859	248051	430329	239579	0.586605	0.556734	Dynamin-like 120 kDa protein, mitochondrial OS=Homo sapiens GN=OPA1 PE=1 SV=1
E5KLK1	OPA1	3.08658e+17	400842.0,474847.0,415298.0,	2.68323e+17	250358.0,284555.0,183824.0,	0.103845	0.397601	0.00819887	0.0799953	422859	248051	430329	239579	0.586605	0.556734	Dynamin-like 120 kDa protein, mitochondrial OS=Homo sapiens GN=OPA1 PE=1 SV=1
E5KNQ5	TK2	9.22252e+16	119769.0,140128.0,138179.0,	1.88242e+17	175641.0,179118.0,171365.0,	0.115272	0.399472	0.0144752	0.0952956	130418	180307	132692	175375	1.38254	1.32167	Mitochondrial thymidine kinase 2 OS=Homo sapiens GN=TK2 PE=1 SV=1
E5RFF9	GINS4	2.53577e+17	329314.0,328211.0,333080.0,	2.29117e+17	213780.0,230279.0,189400.0,	0.0812399	0.382747	0.00898789	0.0827029	321156	217667	330202	211153	0.677761	0.639467	DNA replication complex GINS protein SLD5 OS=Homo sapiens GN=GINS4 PE=1 SV=1
E5RFJ1	NSMCE2	105921874819523	13754.0,16447.0,19365.0,	137701266415805	12847.0,12002.0,16545.0,	0.526863	0.702629	0.273031	0.396663	16287.7	14079.7	16522	13798	0.864437	0.835129	E3 SUMO-protein ligase NSE2 OS=Homo sapiens GN=NSMCE2 PE=1 SV=1
E5RFN2	CHCHD7	69311878913575	9001.0,16484.0,13465.0,	106941385714524	9978.0,13133.0,15205.0,	0.985397	0.993485	0.940741	0.959153	13098.3	13025	12983.3	12772	0.994401	0.983723	Coiled-coil-helix-coiled-coil-helix domain-containing protein 7 OS=Homo sapiens GN=CHCHD7 PE=1 SV=1
E5RFU3	DCTN6	121501264512288	15778.0,11094.0,12188.0,	125661075511217	11724.0,10193.0,11743.0,	0.255268	0.506567	0.33211	0.456789	12361	11512.7	13020	11220	0.93137	0.861751	Dynactin subunit 6 OS=Homo sapiens GN=DCTN6 PE=1 SV=1
E5RG56	ASPH	309933143195	4024.0,2907.0,3169.0,	233529981419	2178.0,2841.0,1485.0,	0.170927	0.435048	0.0825964	0.195335	3202.67	2250.67	3366.67	2168	0.702748	0.64396	Aspartyl/asparaginyl beta-hydroxylase OS=Homo sapiens GN=ASPH PE=1 SV=1
E5RG77	PROSC	6.73066e+17	874094.0,786101.0,821962.0,	8.64371e+17	806510.0,797883.0,700438.0,	0.937999	0.966491	0.242179	0.369569	799243	791761	827386	768277	0.990638	0.92856	Proline synthase co-transcribed bacterial homolog protein (Fragment) OS=Homo sapiens GN=PROSC PE=1 SV=1
E5RG91	VPS37A	1.3398e+17	173996.0,128223.0,119728.0,	914636023048206	85340.0,57084.0,50466.0,	0.0179749	0.280129	0.0253529	0.113732	133612	66633	140649	64296.7	0.498705	0.457143	Vacuolar protein sorting-associated protein 37A OS=Homo sapiens GN=VPS37A PE=1 SV=1
E5RGS4	PFDN1	3.12882e+17	406333.0,340650.0,341589.0,	3.84619e+17	358873.0,333286.0,400032.0,	0.393681	0.613415	0.969013	0.979586	348510	372795	362857	364064	1.06968	1.00332	Prefoldin subunit 1 OS=Homo sapiens GN=PFDN1 PE=1 SV=1
E5RGS7		473637121073505	61508.0,62474.0,72909.0,	729407124073019	68057.0,67518.0,76442.0,	0.421985	0.629207	0.342643	0.466872	64026	72399.7	65630.3	70672.3	1.13079	1.07682	Uncharacterized protein OS=Homo sapiens PE=4 SV=1
E5RGW9	DCTN6	121501264512288	15778.0,11094.0,12188.0,	125661075511217	11724.0,10193.0,11743.0,	0.255268	0.506567	0.33211	0.456789	12361	11512.7	13020	11220	0.93137	0.861751	Dynactin subunit 6 OS=Homo sapiens GN=DCTN6 PE=1 SV=1
E5RH64	NT5C3B	1.09907e+17	142734.0,131249.0,117003.0,	959458532552228	89522.0,80868.0,54677.0,	0.0554889	0.349211	0.0157216	0.0978427	125821	77832.7	130329	75022.3	0.6186	0.57564	7-methylguanosine phosphate-specific 5'-nucleotidase OS=Homo sapiens GN=NT5C3B PE=1 SV=1
E5RHB8	VPS37A	1.3398e+17	173996.0,128223.0,119728.0,	914636023048206	85340.0,57084.0,50466.0,	0.0179749	0.280129	0.0253529	0.113732	133612	66633	140649	64296.7	0.498705	0.457143	Vacuolar protein sorting-associated protein 37A OS=Homo sapiens GN=VPS37A PE=1 SV=1
E5RHJ2	ASPH	309933143195	4024.0,2907.0,3169.0,	233529981419	2178.0,2841.0,1485.0,	0.170927	0.435048	0.0825964	0.195335	3202.67	2250.67	3366.67	2168	0.702748	0.64396	Aspartyl/asparaginyl beta-hydroxylase OS=Homo sapiens GN=ASPH PE=1 SV=1
E5RHM4	DCAF13	3.48531e+16	45262.0,99412.0,140027.0,	4.57511e+16	42688.0,105012.0,166590.0,	0.857105	0.915438	0.838226	0.886064	96444	105226	94900.3	104763	1.09105	1.10393	DDB1- and CUL4-associated factor 13 OS=Homo sapiens GN=DCAF13 PE=1 SV=2
E5RHM5	CHCHD7	69311878913575	9001.0,16484.0,13465.0,	106941385714524	9978.0,13133.0,15205.0,	0.985397	0.993485	0.940741	0.959153	13098.3	13025	12983.3	12772	0.994401	0.983723	Coiled-coil-helix-coiled-coil-helix domain-containing protein 7 OS=Homo sapiens GN=CHCHD7 PE=1 SV=1
E5RHW4	ERLIN2	8.64936e+18	1123271.0,1036095.0,862882.0,	1.08433e+19	1011742.0,1061199.0,1030459.0,	0.485569	0.673254	0.759496	0.819469	971934	1062768	1007416	1.03447e+06	1.09346	1.02685	Erlin-2 (Fragment) OS=Homo sapiens GN=ERLIN2 PE=1 SV=1
E5RHW9	NSMCE2	105921874819523	13754.0,16447.0,19365.0,	137701266415805	12847.0,12002.0,16545.0,	0.526863	0.702629	0.273031	0.396663	16287.7	14079.7	16522	13798	0.864437	0.835129	E3 SUMO-protein ligase NSE2 (Fragment) OS=Homo sapiens GN=NSMCE2 PE=1 SV=1
E5RI29	PTK2	71572328122328	9293.0,20424.0,22147.0,	960597646489	8961.0,9254.0,6792.0,	0.224856	0.482148	0.151977	0.282977	17588.7	8619.33	17288	8335.67	0.49005	0.482165	Focal adhesion kinase 1 OS=Homo sapiens GN=PTK2 PE=1 SV=1
E5RI56		3.98916e+20	5180634.0,7167791.0,8024943.0,	6.52661e+20	6089739.0,6502692.0,7680428.0,	0.919866	0.95435	0.974457	0.98288	6.74979e+06	6.90799e+06	6.79112e+06	6.75762e+06	1.02344	0.995067	Uncharacterized protein (Fragment) OS=Homo sapiens PE=1 SV=1
E5RI99	RPL30	1.56911e+20	2037762.0,2732923.0,2814412.0,	1.27218e+20	1187020.0,1281131.0,1282844.0,	0.122838	0.404664	0.0334176	0.126195	2.50715e+06	1283095	2.52837e+06	1.25033e+06	0.511774	0.494522	60S ribosomal protein L30 (Fragment) OS=Homo sapiens GN=RPL30 PE=1 SV=1
E5RIA0	SORBS3	128838792832	1672.0,3403.0,2809.0,	341841022604	3189.0,3887.0,2726.0,	0.471012	0.662357	0.361699	0.485832	2666.33	3374.67	2628	3267.33	1.26566	1.24328	Vinexin (Fragment) OS=Homo sapiens GN=SORBS3 PE=1 SV=1
E5RIA9	MSRA	478984497859	6219.0,7412.0,7795.0,	7698770210689	7182.0,7299.0,11190.0,	0.333245	0.564388	0.399399	0.520594	7032.33	8696.33	7142	8557	1.23662	1.19812	Mitochondrial peptide methionine sulfoxide reductase OS=Homo sapiens GN=MSRA PE=1 SV=1
E5RII1	CHCHD7	69311878913575	9001.0,16484.0,13465.0,	106941385714524	9978.0,13133.0,15205.0,	0.985397	0.993485	0.940741	0.959153	13098.3	13025	12983.3	12772	0.994401	0.983723	Coiled-coil-helix-coiled-coil-helix domain-containing protein 7 OS=Homo sapiens GN=CHCHD7 PE=1 SV=1
E5RIK5	DCTN6	121501264512288	15778.0,11094.0,12188.0,	125661075511217	11724.0,10193.0,11743.0,	0.255268	0.506567	0.33211	0.456789	12361	11512.7	13020	11220	0.93137	0.861751	Dynactin subunit 6 OS=Homo sapiens GN=DCTN6 PE=1 SV=1
E5RIM7	ATOX1	2.60071e+20	3377480.0,2804974.0,3234595.0,	2.89099e+20	2697472.0,2542089.0,2737922.0,	0.301476	0.541219	0.0953619	0.212426	3.0196e+06	2729476	3.13902e+06	2659161	0.903921	0.847132	Copper transport protein ATOX1 OS=Homo sapiens GN=ATOX1 PE=1 SV=1
E5RIP4	SLC39A14	716537224049602	93054.0,63379.0,49201.0,	1224204960967003	114225.0,47018.0,70145.0,	0.568704	0.728693	0.736887	0.801074	64498.3	79677.3	68544.7	77129.3	1.23534	1.12524	Zinc transporter ZIP14 (Fragment) OS=Homo sapiens GN=SLC39A14 PE=1 SV=2
E5RIQ9	SERF1A	1.15483e+17	149975.0,99770.0,107389.0,	503004424243503	46933.0,41931.0,45543.0,	2.654708726860588E-5	0.022127	0.0404404	0.138508	112489	46015	119045	44802.3	0.409063	0.376349	Small EDRK-rich factor 1 OS=Homo sapiens GN=SERF1A PE=1 SV=1
E5RIW3	TBCA	1.42555e+23	1.8513332E7,1.6399373E7,1.7417901E7,	1.79435e+23	1.6742435E7,1.6780139E7,1.8324668E7,	0.57637	0.734964	0.850927	0.893903	1.6835801E7	1.7717341333333332E7	1.7443535333333332E7	1.7282414E7	1.05236	0.990763	Tubulin-specific chaperone A OS=Homo sapiens GN=TBCA PE=1 SV=1
E5RJ08	CHCHD7	69311878913575	9001.0,16484.0,13465.0,	106941385714524	9978.0,13133.0,15205.0,	0.985397	0.993485	0.940741	0.959153	13098.3	13025	12983.3	12772	0.994401	0.983723	Coiled-coil-helix-coiled-coil-helix domain-containing protein 7 (Fragment) OS=Homo sapiens GN=CHCHD7 PE=1 SV=1
E5RJ10	VPS37A	1.3398e+17	173996.0,128223.0,119728.0,	914636023048206	85340.0,57084.0,50466.0,	0.0179749	0.280129	0.0253529	0.113732	133612	66633	140649	64296.7	0.498705	0.457143	Vacuolar protein sorting-associated protein 37A OS=Homo sapiens GN=VPS37A PE=1 SV=1
E5RJD8	TBCA	1.42555e+23	1.8513332E7,1.6399373E7,1.7417901E7,	1.79435e+23	1.6742435E7,1.6780139E7,1.8324668E7,	0.57637	0.734964	0.850927	0.893903	1.6835801E7	1.7717341333333332E7	1.7443535333333332E7	1.7282414E7	1.05236	0.990763	Tubulin-specific chaperone A OS=Homo sapiens GN=TBCA PE=1 SV=1
E5RJI4	PTK2	71572328122328	9293.0,20424.0,22147.0,	960597646489	8961.0,9254.0,6792.0,	0.224856	0.482148	0.151977	0.282977	17588.7	8619.33	17288	8335.67	0.49005	0.482165	Focal adhesion kinase 1 (Fragment) OS=Homo sapiens GN=PTK2 PE=1 SV=7
E5RJI7	MRPL13	9.39756e+19	1220437.0,1453699.0,1490284.0,	2.04698e+20	1909957.0,1994454.0,1938177.0,	0.0873758	0.389659	0.0159233	0.0984677	1.36637e+06	2.0009e+06	1388140	1.94753e+06	1.46438	1.40298	39S ribosomal protein L13, mitochondrial (Fragment) OS=Homo sapiens GN=MRPL13 PE=1 SV=7
E5RJK1	MSRA	478984497859	6219.0,7412.0,7795.0,	7698770210689	7182.0,7299.0,11190.0,	0.333245	0.564388	0.399399	0.520594	7032.33	8696.33	7142	8557	1.23662	1.19812	Mitochondrial peptide methionine sulfoxide reductase (Fragment) OS=Homo sapiens GN=MSRA PE=1 SV=1
E5RJM0	CPEB4	121071394610264	15723.0,12235.0,10181.0,	604455576648	5639.0,5266.0,6959.0,	0.0223939	0.297087	0.0423558	0.140852	12105.7	6083	12713	5954.67	0.502492	0.468392	Cytoplasmic polyadenylation element-binding protein 4 OS=Homo sapiens GN=CPEB4 PE=1 SV=1
E5RJP2	SORBS3	128838792832	1672.0,3403.0,2809.0,	341841022604	3189.0,3887.0,2726.0,	0.471012	0.662357	0.361699	0.485832	2666.33	3374.67	2628	3267.33	1.26566	1.24328	Vinexin (Fragment) OS=Homo sapiens GN=SORBS3 PE=1 SV=1
E5RJR4	PTTG1	468570017495	6084.0,6142.0,7434.0,	222019531408	2071.0,1851.0,1474.0,	0.0275488	0.308805	0.00372234	0.0675028	6393.67	1860.33	6553.33	1798.67	0.290965	0.274466	Securin (Fragment) OS=Homo sapiens GN=PTTG1 PE=1 SV=1
E5RJX6	VPS37A	1.3398e+17	173996.0,128223.0,119728.0,	914636023048206	85340.0,57084.0,50466.0,	0.0179749	0.280129	0.0253529	0.113732	133612	66633	140649	64296.7	0.498705	0.457143	Vacuolar protein sorting-associated protein 37A (Fragment) OS=Homo sapiens GN=VPS37A PE=1 SV=1
E5RK00	DCTN6	121501264512288	15778.0,11094.0,12188.0,	125661075511217	11724.0,10193.0,11743.0,	0.255268	0.506567	0.33211	0.456789	12361	11512.7	13020	11220	0.93137	0.861751	Dynactin subunit 6 OS=Homo sapiens GN=DCTN6 PE=1 SV=1
E5RK69	ANXA6	4.03861e+20	5244843.0,4260222.0,3348387.0,	3.64029e+20	3396617.0,4165459.0,5821434.0,	0.566238	0.727852	0.8547	0.896958	4090038	4531980	4284484	4461170	1.10805	1.04124	Annexin OS=Homo sapiens GN=ANXA6 PE=1 SV=1
E7EM64	COPS6	1.15143e+20	1495330.0,2159968.0,2185620.0,	1.7431e+20	1626419.0,1523100.0,1276894.0,	0.415175	0.627904	0.160446	0.291491	1.93893e+06	1523275	1.94697e+06	1475471	0.785625	0.757828	COP9 signalosome complex subunit 6 OS=Homo sapiens GN=COPS6 PE=1 SV=1
E7EM93	NUDT12	7.59792e+16	98671.0,141664.0,135726.0,	1.20427e+16	112366.0,119804.0,79240.0,	0.601705	0.752632	0.305509	0.428897	124761	107508	125354	103803	0.861717	0.828084	Peroxisomal NADH pyrophosphatase NUDT12 OS=Homo sapiens GN=NUDT12 PE=1 SV=1
E7EMB1	SWAP70	1.18682e+17	154128.0,197360.0,192908.0,	1.88145e+17	175549.0,160538.0,127191.0,	0.63039	0.768333	0.244246	0.370095	179372	159675	181465	154426	0.890187	0.850994	Switch-associated protein 70 OS=Homo sapiens GN=SWAP70 PE=1 SV=1
E7EMB3	CALM2	1.01818e+22	1.3222933E7,1.0583997E7,7571909.0,	1.07455e+23	1.0026183E7,1.0293503E7,1.1070846E7,	0.610927	0.756086	0.998329	0.9991	9959722	1.0727026666666666E7	1.0459613E7	1.0463510666666666E7	1.07704	1.00037	Calmodulin OS=Homo sapiens GN=CALM2 PE=1 SV=1
E7EMB8	PTPN18	100261353710531	13020.0,11875.0,10445.0,	112451244910891	10490.0,11797.0,11400.0,	0.900413	0.942409	0.558295	0.653632	11364.7	11528.3	11780	11229	1.0144	0.953226	Tyrosine-protein phosphatase non-receptor type 18 (Fragment) OS=Homo sapiens GN=PTPN18 PE=1 SV=2
E7EMK3	FLOT2	562957382752217	73108.0,64771.0,51794.0,	628176680463487	58611.0,63315.0,66464.0,	0.644638	0.778543	0.953156	0.968187	60779.7	64369.3	63224.3	62796.7	1.05906	0.993236	Flotillin-2 OS=Homo sapiens GN=FLOT2 PE=1 SV=1
E7EMN2	METTL5	507128425779711	65858.0,73922.0,79066.0,	699737185160706	65289.0,68098.0,63553.0,	0.743695	0.843196	0.189783	0.32331	71560	67510	72948.7	65646.7	0.943404	0.899902	Methyltransferase-like protein 5 OS=Homo sapiens GN=METTL5 PE=1 SV=2
E7EMP6	HMCES	378975176120	4920.0,6595.0,6070.0,	594442793524	5546.0,4055.0,3689.0,	0.407081	0.624521	0.131432	0.258326	5808.67	4582.33	5861.67	4430	0.788879	0.755758	Embryonic stem cell-specific 5-hydroxymethylcytosine-binding protein OS=Homo sapiens GN=HMCES PE=1 SV=1
E7EMW7	UBR5	1.63739e+17	212641.0,307118.0,332496.0,	2.3814e+17	222197.0,205229.0,161377.0,	0.314097	0.549175	0.122074	0.246838	283003	202944	284085	196268	0.71711	0.690877	E3 ubiquitin-protein ligase UBR5 OS=Homo sapiens GN=UBR5 PE=1 SV=1
E7EMZ9	TACC2	8.29764e+18	1077584.0,878473.0,984118.0,	8.79448e+17	820570.0,802114.0,858675.0,	0.234101	0.491756	0.107454	0.229067	941071	848664	980058	827120	0.901807	0.843949	Transforming acidic coiled-coil-containing protein 2 OS=Homo sapiens GN=TACC2 PE=1 SV=1
E7EN32	MEN1	22971775	0.0,2015.0,1760.0,	0	0.0,0.0,0.0,	0.190131	0.454359	0.18536	0.317943	1357.33	0	1258.33	0	0	0	Menin OS=Homo sapiens GN=MEN1 PE=1 SV=1
E7EN44	LONP2	7651103808954	9936.0,9106.0,8881.0,	873748906404	8152.0,4634.0,6704.0,	0.173617	0.437435	0.0994166	0.217856	8995	6677	9307.67	6496.67	0.742301	0.697991	Lon protease homolog 2, peroxisomal OS=Homo sapiens GN=LONP2 PE=1 SV=1
E7EN73	KIAA0319L	462728603038	6008.0,2509.0,3013.0,	137424790	1282.0,2349.0,0.0,	0.0747157	0.373531	0.123619	0.248067	3508.33	1284.33	3843.33	1210.33	0.366081	0.314918	Dyslexia-associated protein KIAA0319-like protein (Fragment) OS=Homo sapiens GN=KIAA0319L PE=1 SV=1
E7EN77	NCAPD2	272944020427833	35446.0,35272.0,27608.0,	219581318412606	20488.0,12495.0,13197.0,	0.0429777	0.346591	0.00876016	0.0816547	31777	15916	32775.3	15393.3	0.500865	0.469662	Condensin complex subunit 1 (Fragment) OS=Homo sapiens GN=NCAPD2 PE=1 SV=2
E7EN86	ZNF143	602327889171589	78220.0,69213.0,71008.0,	739196985562989	68970.0,66205.0,65941.0,	0.846883	0.910466	0.16077	0.291645	70237.3	68921	72813.7	67038.7	0.981259	0.920688	Zinc finger protein 143 OS=Homo sapiens GN=ZNF143 PE=1 SV=1
E7ENE7	CYP2D6	1.25575e+17	163081.0,94918.0,112497.0,	2.07572e+17	193678.0,125843.0,162233.0,	0.149883	0.416339	0.260508	0.384647	115726	165105	123499	160585	1.42669	1.30029	Cytochrome P450 2D6 OS=Homo sapiens GN=CYP2D6 PE=1 SV=3
E7ENJ6	AP1M1	2.04164e+17	265142.0,276528.0,226795.0,	2.12579e+17	198347.0,157401.0,127437.0,	0.129554	0.409236	0.0236358	0.110588	249333	166795	256155	161062	0.668964	0.628766	AP-1 complex subunit mu-1 OS=Homo sapiens GN=AP1M1 PE=1 SV=1
E7ENY0	ADD1	3.31185e+17	430101.0,422959.0,430161.0,	5.21288e+17	486391.0,473919.0,461751.0,	0.248426	0.501998	0.0151744	0.0963505	415649	487464	427740	474020	1.17278	1.1082	Alpha-adducin OS=Homo sapiens GN=ADD1 PE=1 SV=1
E7EP87	NARF	263723733532864	34248.0,32755.0,32598.0,	349883209921873	32646.0,30422.0,22898.0,	0.645842	0.779191	0.261326	0.385271	32190.3	29653.3	33200.3	28655.3	0.921188	0.863104	Nuclear prelamin A recognition factor OS=Homo sapiens GN=NARF PE=1 SV=2
E7EPB3	RPL14	4.92695e+20	6398519.0,6230256.0,6058801.0,	3.54211e+20	3305007.0,3269107.0,3495144.0,	0.0525262	0.349211	4.108162518147411E-5	0.023753	6.04546e+06	3443310	6229192	3.35642e+06	0.569569	0.538821	60S ribosomal protein L14 OS=Homo sapiens GN=RPL14 PE=1 SV=1
E7EPD8	TDP1	8.05261e+16	104575.0,95692.0,119911.0,	1.08139e+16	100898.0,105724.0,103440.0,	0.848559	0.910466	0.683063	0.75702	103496	106166	106726	103354	1.02579	0.968405	Tyrosyl-DNA phosphodiesterase 1 OS=Homo sapiens GN=TDP1 PE=1 SV=1
E7EPG2	SEPT5	1.42447e+17	184991.0,205986.0,220190.0,	2.23774e+17	208794.0,224020.0,174954.0,	0.808441	0.883636	0.952472	0.967816	199740	209086	203722	202589	1.04679	0.994439	Septin-5 (Fragment) OS=Homo sapiens GN=SEPT5 PE=1 SV=1
E7EPN9	PRRC2C	2.76783e+20	3594500.0,2981684.0,3532250.0,	2.89499e+20	2701189.0,2665828.0,3011102.0,	0.255049	0.506567	0.077724	0.189662	3.24248e+06	2.86132e+06	3369478	2.79271e+06	0.88245	0.828825	Protein PRRC2C OS=Homo sapiens GN=PRRC2C PE=1 SV=1
E7EPP7	STXBP4	427356774695	5549.0,4980.0,4657.0,	480136583024	4479.0,3466.0,3165.0,	0.191983	0.455799	0.0547515	0.158771	4881.67	3827.67	5062	3703.33	0.78409	0.731595	Syntaxin-binding protein 4 OS=Homo sapiens GN=STXBP4 PE=1 SV=1
E7EPS8	PTPRM	8.67951e+16	112718.0,99019.0,111260.0,	1.14529e+17	106862.0,119362.0,123896.0,	0.201436	0.464812	0.249823	0.375136	103942	119605	107666	116707	1.15069	1.08397	Receptor-type tyrosine-protein phosphatase mu OS=Homo sapiens GN=PTPRM PE=1 SV=2
E7EPT4	NDUFV2	1.97959e+20	2570841.0,2358071.0,2185370.0,	2.204e+20	2056461.0,2099338.0,2087111.0,	0.549176	0.716495	0.119291	0.244607	2.29017e+06	2.13755e+06	2.37143e+06	2080970	0.933357	0.877518	NADH dehydrogenase [ubiquinone] flavoprotein 2, mitochondrial OS=Homo sapiens GN=NDUFV2 PE=1 SV=1
E7EPU2	DIP2C	295274472435021	38346.0,39238.0,34737.0,	278242748317428	25961.0,26047.0,18245.0,	0.0998743	0.397601	0.016722	0.100894	36424	24245	37440.3	23417.7	0.665633	0.625466	Disco-interacting protein 2 homolog C OS=Homo sapiens GN=DIP2C PE=1 SV=2
E7EPU7	ATP5G1	2.73236e+17	354844.0,211150.0,222875.0,	1.66542e+17	155392.0,220685.0,137383.0,	0.130707	0.409236	0.175895	0.308797	246199	176873	262956	171153	0.718415	0.650881	ATP synthase F(0) complex subunit C1, mitochondrial OS=Homo sapiens GN=ATP5G1 PE=3 SV=1
E7EPX0	STAU2	4.41204e+17	572977.0,602658.0,582260.0,	4.1865e+17	390621.0,345239.0,320854.0,	0.0822874	0.382747	0.00283299	0.0627549	571710	363134	585965	352238	0.635172	0.601125	Double-stranded RNA-binding protein Staufen homolog 2 OS=Homo sapiens GN=STAU2 PE=1 SV=1
E7EQ64	PRSS1	2.25105e+17	292339.0,129692.0,195530.0,	1.82981e+17	170732.0,153547.0,150379.0,	0.362966	0.58736	0.419698	0.537947	190018	162878	205854	158219	0.85717	0.768601	Trypsin-1 OS=Homo sapiens GN=PRSS1 PE=1 SV=1
E7EQ69	NAA50	7.84369e+19	1018636.0,1106671.0,1080161.0,	8.91708e+17	832016.0,846628.0,853131.0,	0.328682	0.560341	0.00999557	0.0846432	1.04491e+06	866636	1.06849e+06	843925	0.829388	0.78983	N-alpha-acetyltransferase 50 OS=Homo sapiens GN=NAA50 PE=1 SV=1
E7EQ97	ATP5G1	2.73236e+17	354844.0,211150.0,222875.0,	1.66542e+17	155392.0,220685.0,137383.0,	0.130707	0.409236	0.175895	0.308797	246199	176873	262956	171153	0.718415	0.650881	ATP synthase F(0) complex subunit C1, mitochondrial OS=Homo sapiens GN=ATP5G1 PE=3 SV=1
E7EQB2	LTF	351305410465720	45622.0,47467.0,65188.0,	545597371880294	50907.0,69868.0,84059.0,	0.205646	0.467852	0.257635	0.382292	51651.3	69523.7	52759	68278	1.34602	1.29415	Lactotransferrin (Fragment) OS=Homo sapiens GN=LTF PE=1 SV=1
E7EQB3	TSEN34	1.16699e+17	151553.0,160889.0,188566.0,	1.18847e+16	110890.0,104539.0,86964.0,	0.110882	0.398728	0.0111588	0.0879333	163396	104073	167003	100798	0.636939	0.603569	tRNA-splicing endonuclease subunit Sen34 OS=Homo sapiens GN=TSEN34 PE=1 SV=2
E7EQI7	KIAA0196	167972820522401	21813.0,24745.0,22219.0,	182231076410987	17003.0,10201.0,11502.0,	0.0954358	0.397601	0.0260694	0.11428	22467.7	13324.7	22925.7	12902	0.59306	0.562775	WASH complex subunit strumpellin OS=Homo sapiens GN=KIAA0196 PE=1 SV=1
E7EQR4	EZR	1.40917e+23	1.8300512E7,1.6852964E7,1.7556549E7,	1.94264e+23	1.8126045E7,1.685169E7,2.0411046E7,	0.338592	0.568575	0.491683	0.597029	1.7000126E7	1.890112E7	1.7570008333333332E7	1.8462927E7	1.11182	1.05082	Ezrin OS=Homo sapiens GN=EZR PE=1 SV=3
E7EQT4	ACIN1	1.75472e+20	2278799.0,2146383.0,2254814.0,	2.48001e+20	2313992.0,2483656.0,2370331.0,	0.292922	0.532581	0.0674434	0.177812	2158129	2454897	2.22667e+06	2.38933e+06	1.13751	1.07305	Apoptotic chromatin condensation inducer in the nucleus OS=Homo sapiens GN=ACIN1 PE=1 SV=2
E7EQV9	RPL15	4.16199e+20	5405086.0,4738372.0,4591006.0,	2.75394e+20	2569592.0,2493553.0,2558209.0,	0.0224185	0.297087	0.0104532	0.0867558	4730410	2609503	4911488	2.54045e+06	0.551644	0.517247	Ribosomal protein L15 (Fragment) OS=Homo sapiens GN=RPL15 PE=1 SV=1
E7EQW0	NAIP	3.91729e+17	508730.0,395373.0,383001.0,	5.78867e+17	540120.0,405987.0,456045.0,	0.281222	0.522321	0.530856	0.630234	409499	480947	429035	467384	1.17447	1.08939	Baculoviral IAP repeat-containing protein 1 OS=Homo sapiens GN=NAIP PE=1 SV=1
E7EQY1	FAM136A	2.28825e+20	2971692.0,2997623.0,3137788.0,	4.38717e+20	4093501.0,4205985.0,5017939.0,	0.0313159	0.313132	0.0369543	0.132438	2.95611e+06	4.53936e+06	3035701	4.43914e+06	1.53559	1.46231	Protein FAM136A OS=Homo sapiens GN=FAM136A PE=1 SV=1
E7EQY4	MTA3	7170311793283664	93117.0,103465.0,82986.0,	757756930849982	70701.0,65687.0,52325.0,	0.19489	0.459338	0.0200513	0.104362	91099.7	65021.7	93189.3	62904.3	0.713742	0.675016	Metastasis-associated protein MTA3 OS=Homo sapiens GN=MTA3 PE=1 SV=1
E7EQZ4	SMN1	2.44139e+17	317056.0,386995.0,357813.0,	3.47257e+17	324011.0,244908.0,259097.0,	0.395251	0.614916	0.0717716	0.181401	348657	284385	353955	276005	0.81566	0.779776	Survival motor neuron protein OS=Homo sapiens GN=SMN1 PE=1 SV=1
E7ER44	LTF	351305410465720	45622.0,47467.0,65188.0,	545597371880294	50907.0,69868.0,84059.0,	0.205646	0.467852	0.257635	0.382292	51651.3	69523.7	52759	68278	1.34602	1.29415	Lactotransferrin OS=Homo sapiens GN=LTF PE=1 SV=1
E7ER77	ERMP1	9182101589316	11924.0,8912.0,9240.0,	1196098886892	11159.0,9371.0,7215.0,	0.986703	0.993932	0.629647	0.712574	9552	9580	10025.3	9248.33	1.00293	0.922496	Endoplasmic reticulum metallopeptidase 1 OS=Homo sapiens GN=ERMP1 PE=1 SV=1
E7ER83	UGDH	4.62653e+20	6008378.0,5867535.0,6023384.0,	5.50437e+20	5135926.0,5036609.0,5545526.0,	0.560306	0.722583	0.0332155	0.125837	5.79562e+06	5.37187e+06	5.96643e+06	5.23935e+06	0.926885	0.878138	UDP-glucose 6-dehydrogenase (Fragment) OS=Homo sapiens GN=UGDH PE=1 SV=1
E7ERI8	CLASP2	1.03337e+17	134198.0,113502.0,103733.0,	1203309277093782	112273.0,87922.0,98177.0,	0.459047	0.654523	0.200355	0.333849	112432	102294	117144	99457.3	0.90983	0.849015	CLIP-associating protein 2 OS=Homo sapiens GN=CLASP2 PE=1 SV=1
E7ERK9	EIF2B4	1.97052e+17	255903.0,321788.0,307021.0,	2.51183e+17	234363.0,196760.0,174164.0,	0.235751	0.491772	0.0254739	0.11376	291120	208385	294904	201762	0.715806	0.684163	Translation initiation factor eIF-2B subunit delta OS=Homo sapiens GN=EIF2B4 PE=1 SV=1
E7ERS3	ZC3H18	5.35617e+17	695588.0,674469.0,681039.0,	8.00824e+17	747213.0,742659.0,727480.0,	0.297463	0.537121	0.00304729	0.0641856	663659	759767	683699	739117	1.14482	1.08106	Zinc finger CCCH domain-containing protein 18 OS=Homo sapiens GN=ZC3H18 PE=1 SV=1
E7ES52	CDKN1B	1.58402e+17	205712.0,146178.0,184526.0,	1.26687e+17	118205.0,125760.0,118382.0,	0.0127809	0.260681	0.076719	0.188391	170350	124153	178805	120782	0.728809	0.675496	Cyclin-dependent kinase inhibitor 1B OS=Homo sapiens GN=CDKN1B PE=1 SV=1
E7ES96	PSEN1	223132894224136	28977.0,25392.0,23940.0,	193172128217536	18024.0,20170.0,18358.0,	0.0811258	0.382747	0.0253897	0.113732	25130.3	19378.3	26103	18850.7	0.771113	0.722165	Presenilin OS=Homo sapiens GN=PSEN1 PE=1 SV=1
E7ESA6	PTK2	71572328122328	9293.0,20424.0,22147.0,	960597646489	8961.0,9254.0,6792.0,	0.224856	0.482148	0.151977	0.282977	17588.7	8619.33	17288	8335.67	0.49005	0.482165	Focal adhesion kinase 1 OS=Homo sapiens GN=PTK2 PE=1 SV=1
E7ESC6	XPO7	1.62773e+17	211388.0,199537.0,161873.0,	2.36401e+17	220575.0,124763.0,140401.0,	0.699899	0.812643	0.447608	0.559581	184467	167385	190933	161913	0.907398	0.848011	Exportin-7 OS=Homo sapiens GN=XPO7 PE=1 SV=1
E7ESD2	FAM21A	1.53778e+20	1997070.0,1955827.0,2224505.0,	1.91064e+20	1782739.0,1841068.0,2094192.0,	0.844333	0.909575	0.295286	0.419286	2.00323e+06	1.95118e+06	2059134	1.906e+06	0.974019	0.925632	WASH complex subunit FAM21A OS=Homo sapiens GN=FAM21A PE=1 SV=2
E7ESE9	VCX3A	2.09284e+17	271791.0,168696.0,189857.0,	2.73596e+17	255281.0,245043.0,304890.0,	0.00438562	0.196274	0.201661	0.334139	197657	274458	210115	268405	1.38856	1.27742	Variable charge X-linked protein 3 OS=Homo sapiens GN=VCX3A PE=4 SV=1
E7ESL0	MRPL22	7.51474e+19	975919.0,1155816.0,1201584.0,	1.57588e+20	1470394.0,1424354.0,1360380.0,	0.157674	0.423345	0.0304693	0.121169	1.09342e+06	1459388	1.11111e+06	1418376	1.3347	1.27654	39S ribosomal protein L22, mitochondrial OS=Homo sapiens GN=MRPL22 PE=1 SV=1
E7ESR8	MAML3	169865635959	2205.0,5757.0,5910.0,	238411973412	2223.0,1134.0,3571.0,	0.252785	0.504333	0.19082	0.324589	4740	2331	4624	2309.33	0.491772	0.499423	Mastermind-like protein 3 OS=Homo sapiens GN=MAML3 PE=1 SV=1
E7EST9	USP19	230483113719386	29931.0,27317.0,19229.0,	16992800910771	15854.0,7590.0,11276.0,	0.0486018	0.349211	0.0291099	0.118563	24523.7	11924	25492.3	11573.3	0.486224	0.453993	Ubiquitin carboxyl-terminal hydrolase 19 OS=Homo sapiens GN=USP19 PE=1 SV=1
E7ESU0	USP19	230483113719386	29931.0,27317.0,19229.0,	16992800910771	15854.0,7590.0,11276.0,	0.0486018	0.349211	0.0291099	0.118563	24523.7	11924	25492.3	11573.3	0.486224	0.453993	Ubiquitin carboxyl-terminal hydrolase 19 (Fragment) OS=Homo sapiens GN=USP19 PE=1 SV=2
E7ESW5	ARHGAP21	379689685961	4929.0,7868.0,5912.0,	533044083672	4973.0,4177.0,3844.0,	0.360163	0.584769	0.14633	0.277061	6241.67	4470	6236.33	4331.33	0.716155	0.694532	Rho GTPase-activating protein 21 (Fragment) OS=Homo sapiens GN=ARHGAP21 PE=1 SV=1
E7ESY4	MTA1	1.89292e+17	245825.0,298593.0,265751.0,	2.39158e+17	223146.0,193840.0,146285.0,	0.25484	0.506567	0.0454251	0.145003	265851	194474	270056	187757	0.731513	0.695251	Metastasis-associated protein MTA1 OS=Homo sapiens GN=MTA1 PE=1 SV=1
E7ESZ7	NDUFA10	2.90015e+17	376633.0,323922.0,282410.0,	3.23433e+17	301781.0,401072.0,285486.0,	0.658761	0.785383	0.970457	0.980711	314646	339769	327655	329446	1.07985	1.00547	NADH dehydrogenase [ubiquinone] 1 alpha subcomplex subunit 10, mitochondrial OS=Homo sapiens GN=NDUFA10 PE=1 SV=1
E7ET14	PHF2	1.33702e+17	173634.0,145947.0,160688.0,	1.44119e+17	134471.0,121667.0,145500.0,	0.237137	0.493516	0.0693439	0.1792	154017	137158	160090	133879	0.890536	0.836277	Lysine-specific demethylase PHF2 OS=Homo sapiens GN=PHF2 PE=1 SV=3
E7ET36	TFR2	228003872632319	29609.0,33976.0,32057.0,	275103166919688	25668.0,30015.0,20611.0,	0.441769	0.643331	0.125984	0.251215	31281.7	26289	31880.7	25431.3	0.840396	0.797704	Transferrin receptor protein 2 OS=Homo sapiens GN=TFR2 PE=1 SV=1
E7ET76	GGT1	4.80773e+17	624367.0,349596.0,316242.0,	3.80813e+17	355321.0,407046.0,332269.0,	0.7037	0.81544	0.576222	0.665737	399356	375892	430068	364879	0.941245	0.84842	Gamma-glutamyltranspeptidase 1 (Fragment) OS=Homo sapiens GN=GGT1 PE=1 SV=1
E7ET92	OSBPL2	441667513168796	57357.0,65915.0,68240.0,	431744212628555	40284.0,39925.0,29894.0,	0.102665	0.397601	0.00464794	0.0695662	62697.7	37951.7	63837.3	36701	0.605312	0.574914	Oxysterol-binding protein OS=Homo sapiens GN=OSBPL2 PE=1 SV=1
E7ETA6	PCM1	486617523073349	63192.0,66001.0,72754.0,	558875341056569	52143.0,50620.0,59220.0,	0.346022	0.573829	0.0266984	0.11428	65746.7	55288.7	67315.7	53994.3	0.840935	0.802106	Pericentriolar material 1 protein OS=Homo sapiens GN=PCM1 PE=1 SV=1
E7ETB3	DNPEP	6.41085e+19	832558.0,1036379.0,1079288.0,	1.09412e+20	1020874.0,1024469.0,1146155.0,	0.54704	0.715731	0.41622	0.535853	970150	1.08995e+06	982742	1.06383e+06	1.12349	1.08252	Aspartyl aminopeptidase OS=Homo sapiens GN=DNPEP PE=1 SV=2
E7ETD6	BPTF	193544653276	2512.0,3917.0,3249.0,	348027604223	3247.0,2615.0,4421.0,	0.775097	0.861555	0.778346	0.836097	3225.33	3487.67	3226	3427.67	1.08134	1.06251	Nucleosome-remodeling factor subunit BPTF (Fragment) OS=Homo sapiens GN=BPTF PE=1 SV=3
E7ETE0	METTL8	159172213127165	20669.0,19414.0,26943.0,	242082005714103	22586.0,19008.0,14763.0,	0.630176	0.768313	0.334827	0.459118	21737.7	19456	22342	18785.7	0.895036	0.840823	Methyltransferase-like protein 8 OS=Homo sapiens GN=METTL8 PE=1 SV=2
E7ETF4	UGDH	4.62653e+20	6008378.0,5867535.0,6023384.0,	5.50437e+20	5135926.0,5036609.0,5545526.0,	0.560306	0.722583	0.0332155	0.125837	5.79562e+06	5.37187e+06	5.96643e+06	5.23935e+06	0.926885	0.878138	UDP-glucose 6-dehydrogenase (Fragment) OS=Homo sapiens GN=UGDH PE=1 SV=1
E7ETK0	RPS24	9.10131e+22	1.1819684E7,1.1183756E7,1.0743374E7,	8.05419e+20	7515077.0,6891963.0,8138767.0,	0.0875373	0.389659	0.0015536	0.0540521	1.0893169666666666E7	7.70003e+06	1.1248938E7	7515269	0.706868	0.668087	40S ribosomal protein S24 OS=Homo sapiens GN=RPS24 PE=1 SV=1
E7ETR9	MROH8	327636085749	4254.0,3165.0,5702.0,	274228693914	2558.0,2719.0,4097.0,	0.317825	0.552795	0.239869	0.368487	4211	3175	4373.67	3124.67	0.753978	0.714427	Protein MROH8 OS=Homo sapiens GN=MROH8 PE=4 SV=2
E7ETU7	MRPL3	1.52506e+20	1980553.0,2191791.0,2358095.0,	3.11141e+20	2903132.0,2877501.0,2698442.0,	0.110222	0.398728	0.0119017	0.0898646	2133536	2908348	2176813	2.82636e+06	1.36316	1.29839	39S ribosomal protein L3, mitochondrial OS=Homo sapiens GN=MRPL3 PE=1 SV=1
E7ETY2	TCOF1	3.74949e+20	4869341.0,4175361.0,4780780.0,	6.06985e+20	5663523.0,5706375.0,6316988.0,	0.0438208	0.347617	0.013279	0.0927789	4.4428e+06	6041581	4608494	5.89563e+06	1.35986	1.2793	Treacle protein OS=Homo sapiens GN=TCOF1 PE=1 SV=1
E7ETY7	GPX8	225882760419718	29334.0,24218.0,19558.0,	18168141758262	16951.0,13434.0,8649.0,	0.0598159	0.356608	0.0388271	0.136322	23303.3	13535	24370	13011.3	0.580818	0.533908	Glutathione peroxidase OS=Homo sapiens GN=GPX8 PE=1 SV=1
E7ETZ0	CALM1	1.01818e+22	1.3222933E7,1.0583997E7,7571909.0,	1.07455e+23	1.0026183E7,1.0293503E7,1.1070846E7,	0.610927	0.756086	0.998329	0.9991	9959722	1.0727026666666666E7	1.0459613E7	1.0463510666666666E7	1.07704	1.00037	Calmodulin OS=Homo sapiens GN=CALM1 PE=1 SV=1
E7ETZ4	BZW2	5.50586e+17	715031.0,598053.0,532153.0,	5.48838e+17	512099.0,353705.0,364060.0,	0.107243	0.397601	0.0503508	0.152569	589582	423264	615079	409955	0.717906	0.666507	Basic leucine zipper and W2 domain-containing protein 2 (Fragment) OS=Homo sapiens GN=BZW2 PE=1 SV=1
E7ETZ8	MAP9	2.51582e+17	326722.0,330836.0,333580.0,	3.77475e+17	352206.0,331318.0,387438.0,	0.35541	0.58054	0.244559	0.370426	321657	365712	330379	356987	1.13696	1.08054	Microtubule-associated protein 9 OS=Homo sapiens GN=MAP9 PE=1 SV=1
E7EU96	CSNK2A1	5.17233e+20	6717196.0,7577686.0,7376131.0,	8.59918e+20	8023590.0,7832122.0,7925916.0,	0.407791	0.624521	0.107785	0.22939	7081879	8.14458e+06	7223671	7.92721e+06	1.15006	1.09739	Casein kinase II subunit alpha OS=Homo sapiens GN=CSNK2A1 PE=1 SV=1
E7EUC7	UGP2	9.56848e+19	1242633.0,1261272.0,1235702.0,	1.25803e+20	1173814.0,1170914.0,1079951.0,	0.822813	0.893736	0.0687948	0.178879	1.21341e+06	1175014	1.24654e+06	1.14156e+06	0.968356	0.915786	UTP--glucose-1-phosphate uridylyltransferase OS=Homo sapiens GN=UGP2 PE=1 SV=1
E7EUN9	DUS2	5.73201e+16	74439.0,93905.0,103410.0,	649267043656607	60579.0,66756.0,59260.0,	0.250653	0.502264	0.0707066	0.181335	89536.3	63989.7	90584.7	62198.3	0.714678	0.686632	tRNA-dihydrouridine(20) synthase [NAD(P)+]-like OS=Homo sapiens GN=DUS2 PE=1 SV=1
E7EUP3	KAT7	257740733311	3346.0,3573.0,3284.0,	121630762414	1134.0,2915.0,2527.0,	0.197053	0.461466	0.151643	0.282977	3320.33	2235.33	3401	2192	0.673226	0.644516	Histone acetyltransferase OS=Homo sapiens GN=KAT7 PE=1 SV=1
E7EUP4	VCX3B	2.09284e+17	271791.0,168696.0,189857.0,	2.73596e+17	255281.0,245043.0,304890.0,	0.00438562	0.196274	0.201661	0.334139	197657	274458	210115	268405	1.38856	1.27742	Variable charge X-linked protein 3B OS=Homo sapiens GN=VCX3B PE=4 SV=1
E7EUV9	SLBP	6.70171e+16	87032.0,111147.0,150590.0,	380945714265722	35543.0,54156.0,68804.0,	0.123418	0.404664	0.0557978	0.16045	115174	53652.7	116256	52834.3	0.465839	0.454464	Histone RNA hairpin-binding protein OS=Homo sapiens GN=SLBP PE=1 SV=1
E7EV10	MTA3	7170311793283664	93117.0,103465.0,82986.0,	757756930849982	70701.0,65687.0,52325.0,	0.19489	0.459338	0.0200513	0.104362	91099.7	65021.7	93189.3	62904.3	0.713742	0.675016	Metastasis-associated protein MTA3 OS=Homo sapiens GN=MTA3 PE=1 SV=1
E7EV46	ERCC6-PGBD3	435578462570577	56565.0,74244.0,70005.0,	687837041374655	64178.0,66735.0,78156.0,	0.71816	0.825718	0.709137	0.778379	66253	71283.7	66938	69689.7	1.07593	1.04111	Protein ERCC6-PGBD3 OS=Homo sapiens GN=ERCC6-PGBD3 PE=4 SV=1
E7EV93	PCM1	486617523073349	63192.0,66001.0,72754.0,	558875341056569	52143.0,50620.0,59220.0,	0.346022	0.573829	0.0266984	0.11428	65746.7	55288.7	67315.7	53994.3	0.840935	0.802106	Pericentriolar material 1 protein (Fragment) OS=Homo sapiens GN=PCM1 PE=1 SV=1
E7EV97	UGDH	4.62653e+20	6008378.0,5867535.0,6023384.0,	5.50437e+20	5135926.0,5036609.0,5545526.0,	0.560306	0.722583	0.0332155	0.125837	5.79562e+06	5.37187e+06	5.96643e+06	5.23935e+06	0.926885	0.878138	UDP-glucose 6-dehydrogenase (Fragment) OS=Homo sapiens GN=UGDH PE=1 SV=1
E7EV99	ADD1	3.31185e+17	430101.0,422959.0,430161.0,	5.21288e+17	486391.0,473919.0,461751.0,	0.248426	0.501998	0.0151744	0.0963505	415649	487464	427740	474020	1.17278	1.1082	Alpha-adducin OS=Homo sapiens GN=ADD1 PE=1 SV=1
E7EVA0	MAP4	2.16212e+23	2.8078992E7,2.382067E7,2.7316893E7,	2.80805e+23	2.620088E7,2.5032492E7,2.8122548E7,	0.474962	0.666648	0.97827	0.985363	2.5437248333333332E7	2.7118407E7	2.6405518333333332E7	2.6451973333333332E7	1.06609	1.00176	Microtubule-associated protein OS=Homo sapiens GN=MAP4 PE=1 SV=1
E7EVA8	HDAC8	235813549929425	30624.0,31144.0,29187.0,	330453284028988	30833.0,31124.0,30347.0,	0.611011	0.756086	0.532897	0.63197	29501.7	31624.3	30318.3	30768	1.07195	1.01483	Histone deacetylase 8 (Fragment) OS=Homo sapiens GN=HDAC8 PE=1 SV=1
E7EVB6	DTNB	257812961526041	33481.0,25982.0,25830.0,	311523570129382	29066.0,33836.0,30760.0,	0.104351	0.397601	0.402523	0.522408	27145.7	32078.3	28431	31220.7	1.18171	1.09812	Dystrobrevin OS=Homo sapiens GN=DTNB PE=1 SV=3
E7EVG2	PBRM1	257593792230449	33452.0,33270.0,30202.0,	385933341529529	36009.0,31669.0,30913.0,	0.607708	0.755765	0.787181	0.843646	31376.7	33845.7	32308	32863.7	1.07869	1.0172	Protein polybromo-1 (Fragment) OS=Homo sapiens GN=PBRM1 PE=1 SV=7
E7EVH9	PUDP	1.36932e+17	177829.0,198348.0,212532.0,	1.63731e+17	152770.0,190519.0,164304.0,	0.594895	0.747478	0.147378	0.277739	192425	173899	196236	169198	0.90372	0.862214	Pseudouridine-5'-phosphatase (Fragment) OS=Homo sapiens GN=PUDP PE=1 SV=1
E7EVJ4	STAU2	4.41204e+17	572977.0,602658.0,582260.0,	4.1865e+17	390621.0,345239.0,320854.0,	0.0822874	0.382747	0.00283299	0.0627549	571710	363134	585965	352238	0.635172	0.601125	Double-stranded RNA-binding protein Staufen homolog 2 OS=Homo sapiens GN=STAU2 PE=1 SV=1
E7EVL6	REPIN1	136717440	1775.0,1530.0,0.0,	204310100	1906.0,957.0,0.0,	0.981725	0.993044	0.85969	0.898713	1037	1017.67	1101.67	954.333	0.981356	0.866263	Replication initiator 1 (Fragment) OS=Homo sapiens GN=REPIN1 PE=1 SV=1
E7EVT8	VPS53	954094277088	12388.0,8270.0,7030.0,	1247337036582	11637.0,3509.0,6890.0,	0.717913	0.825677	0.550379	0.646026	8685	7586	9229.33	7345.33	0.87346	0.795868	Vacuolar protein sorting-associated protein 53 homolog OS=Homo sapiens GN=VPS53 PE=1 SV=2
E7EVX8	PRPF31	5.20996e+17	676599.0,832028.0,829223.0,	8.64474e+17	806605.0,780917.0,640228.0,	0.991188	0.996998	0.641014	0.720199	768445	766660	779283	742583	0.997677	0.952905	U4/U6 small nuclear ribonucleoprotein Prp31 OS=Homo sapiens GN=PRPF31 PE=1 SV=1
E7EW05	SDAD1	8.70181e+16	113007.0,102901.0,107258.0,	1.11381e+16	103924.0,98460.0,78930.0,	0.636227	0.7719	0.1993	0.333137	104147	96888.3	107722	93771.3	0.930304	0.870494	Protein SDA1 homolog OS=Homo sapiens GN=SDAD1 PE=1 SV=1
E7EW49	CLASP2	1.03337e+17	134198.0,113502.0,103733.0,	1203309277093782	112273.0,87922.0,98177.0,	0.459047	0.654523	0.200355	0.333849	112432	102294	117144	99457.3	0.90983	0.849015	CLIP-associating protein 2 OS=Homo sapiens GN=CLASP2 PE=1 SV=1
E7EWC2	IQGAP2	2.7202e+17	353263.0,339332.0,275888.0,	4.57923e+17	427268.0,301729.0,338780.0,	0.410934	0.625758	0.502413	0.606554	312311	366629	322828	355926	1.17392	1.10253	Ras GTPase-activating-like protein IQGAP2 (Fragment) OS=Homo sapiens GN=IQGAP2 PE=1 SV=1
E7EWD6	ASXL2	1.74805e+17	227015.0,237175.0,178721.0,	1.78496e+16	166548.0,183803.0,99757.0,	0.2944	0.533756	0.11753	0.242477	208439	155905	214304	150036	0.747966	0.700109	Putative Polycomb group protein ASXL2 OS=Homo sapiens GN=ASXL2 PE=1 SV=1
E7EWQ5	MAST4	6475119828540	8408.0,10511.0,8470.0,	758468027512	7075.0,6446.0,7863.0,	0.40114	0.620234	0.0817963	0.194356	8999	7299.33	9129.67	7128	0.811127	0.780751	Microtubule-associated serine/threonine-protein kinase 4 OS=Homo sapiens GN=MAST4 PE=1 SV=1
E7EWR4	CSTF2	1.02127e+20	1326286.0,1463946.0,1595144.0,	1.75336e+20	1635996.0,1634148.0,1790540.0,	0.287102	0.528581	0.0828388	0.195598	1.43268e+06	1.7293e+06	1461792	1.68689e+06	1.20704	1.15399	Cleavage stimulation factor subunit 2 OS=Homo sapiens GN=CSTF2 PE=1 SV=1
E7EWZ0	NDUFB9	859639804370450	111638.0,86017.0,69880.0,	637127913036787	59447.0,74997.0,38512.0,	0.177564	0.440246	0.123357	0.248067	84818.7	59876.3	89178.3	57652	0.705933	0.64648	NADH dehydrogenase [ubiquinone] 1 beta subcomplex subunit 9 OS=Homo sapiens GN=NDUFB9 PE=1 SV=1
E7EX17	EIF4B	7.38648e+20	9592643.0,7395119.0,7983734.0,	9.0595e+20	8453071.0,8342789.0,9101892.0,	0.0851533	0.385735	0.693564	0.766038	7.95477e+06	8852067	8323832	8632584	1.1128	1.03709	Eukaryotic translation initiation factor 4B OS=Homo sapiens GN=EIF4B PE=1 SV=1
E7EX29	YWHAZ	5.95929e+23	7.7392053E7,6.1727656E7,6.5438021E7,	6.8023e+23	6.3469842E7,6.2101487E7,6.0840298E7,	0.758609	0.852403	0.328352	0.453169	6.5307162333333336E7	6.3887058E7	6.818591E7	6.2137209E7	0.978255	0.911291	14-3-3 protein zeta/delta (Fragment) OS=Homo sapiens GN=YWHAZ PE=1 SV=1
E7EX32	SEPT5	1.42447e+17	184991.0,205986.0,220190.0,	2.23774e+17	208794.0,224020.0,174954.0,	0.808441	0.883636	0.952472	0.967816	199740	209086	203722	202589	1.04679	0.994439	Septin-5 OS=Homo sapiens GN=SEPT5 PE=1 SV=1
E7EX44	CALD1	6.68211e+20	8677887.0,6870703.0,7626692.0,	1.0167e+23	9486450.0,9510001.0,1.1072502E7,	0.00705815	0.211183	0.0362747	0.131028	7.40075e+06	1.0259187666666666E7	7725094	1.0022984333333334E7	1.38624	1.29746	Caldesmon OS=Homo sapiens GN=CALD1 PE=1 SV=1
E7EX60	NRP1	1.115e+17	144801.0,119507.0,105921.0,	929347432073340	86711.0,70436.0,76778.0,	0.0321569	0.315592	0.0420608	0.140766	118168	80198	123410	77975	0.678678	0.631839	Neuropilin-1 OS=Homo sapiens GN=NRP1 PE=1 SV=1
E7EX70	POLR1E	2.59576e+17	337106.0,329532.0,287077.0,	3.1907e+17	297713.0,240158.0,235775.0,	0.398329	0.617231	0.080533	0.19354	308198	265892	317905	257882	0.86273	0.811192	DNA-directed RNA polymerase I subunit RPA49 OS=Homo sapiens GN=POLR1E PE=1 SV=2
E7EX90	DCTN1	1.19136e+20	1547180.0,1316363.0,1076788.0,	1.46455e+18	1366509.0,857603.0,860778.0,	0.465035	0.65808	0.261937	0.385634	1.25911e+06	1.06388e+06	1.31344e+06	1.0283e+06	0.844945	0.782901	Dynactin subunit 1 OS=Homo sapiens GN=DCTN1 PE=1 SV=1
E7EXA6	CHTF18	243834685939023	31664.0,41111.0,38707.0,	278132089616561	25950.0,19804.0,17336.0,	0.136296	0.410861	0.0137441	0.0933757	36755	21756.7	37160.7	21030	0.591938	0.565921	Chromosome transmission fidelity protein 18 homolog OS=Homo sapiens GN=CHTF18 PE=1 SV=2
E9PAL7	SSR1	4.39419e+17	570663.0,300935.0,234385.0,	2.22444e+17	207554.0,205676.0,123938.0,	0.102577	0.397601	0.200802	0.334139	339574	185947	368661	179056	0.547589	0.485693	Translocon-associated protein subunit alpha OS=Homo sapiens GN=SSR1 PE=1 SV=1
E9PAU2	RAVER1	730262146930	9482.0,5451.0,6873.0,	1271566719263	11863.0,6322.0,9697.0,	0.256645	0.508025	0.372916	0.495678	6815.33	9549.67	7268.67	9294	1.4012	1.27864	Ribonucleoprotein PTB-binding 1 OS=Homo sapiens GN=RAVER1 PE=1 SV=1
E9PAV3	NACA	1.75302e+23	2.2766073E7,2.0572179E7,2.1297195E7,	1.94367e+23	1.8135695E7,1.6718665E7,1.8969352E7,	0.297252	0.537121	0.0173534	0.102014	2.0816386E7	1.8398729E7	2.1545149E7	1.7941237333333332E7	0.883858	0.832727	Nascent polypeptide-associated complex subunit alpha, muscle-specific form OS=Homo sapiens GN=NACA PE=1 SV=1
E9PAV3-2	NACA	1.75302e+23	2.2766073E7,2.0572179E7,2.1297195E7,	1.94367e+23	1.8135695E7,1.6718665E7,1.8969352E7,	0.297252	0.537121	0.0173534	0.102014	2.0816386E7	1.8398729E7	2.1545149E7	1.7941237333333332E7	0.883858	0.832727	Isoform 2 of Nascent polypeptide-associated complex subunit alpha, muscle-specific form OS=Homo sapiens GN=NACA
E9PAV9	GPATCH4	496425389255613	64467.0,47280.0,55162.0,	476715262035010	44479.0,49870.0,36651.0,	0.265402	0.512829	0.133728	0.260339	53049	45100.3	55636.3	43666.7	0.850164	0.784859	G patch domain-containing protein 4 OS=Homo sapiens GN=GPATCH4 PE=1 SV=1
E9PB61	ALYREF	6.44913e+20	8375343.0,6755709.0,6972297.0,	9.67338e+21	9025882.0,9590318.0,9425286.0,	0.00659821	0.207297	0.0484527	0.148554	7.05948e+06	9598406	7367783	9347162	1.35965	1.26865	THO complex subunit 4 OS=Homo sapiens GN=ALYREF PE=1 SV=1
E9PB90	HK2	1.97317e+20	2562510.0,2767842.0,2651523.0,	4.24761e+20	3963293.0,3896449.0,4396076.0,	0.0421204	0.346591	0.00603893	0.0722143	2.60037e+06	4.18597e+06	2660625	4.08527e+06	1.60976	1.53546	Hexokinase-2 OS=Homo sapiens GN=HK2 PE=1 SV=1
E9PB93	POLR2D	1.39267e+17	180861.0,277937.0,196654.0,	2.11297e+17	197152.0,196717.0,221502.0,	0.892794	0.937193	0.705121	0.775292	218107	210145	218484	205124	0.963498	0.93885	DNA-directed RNA polymerase II subunit RPB4 OS=Homo sapiens GN=POLR2D PE=1 SV=1
E9PBC1	EPN2	256533372329714	33315.0,29586.0,29473.0,	236541931024081	22070.0,18301.0,25210.0,	0.0671877	0.364056	0.0263411	0.11428	29696.7	22348.3	30791.3	21860.3	0.752554	0.709951	Epsin-2 OS=Homo sapiens GN=EPN2 PE=1 SV=1
E9PBC6	TACC2	8.29764e+18	1077584.0,878473.0,984118.0,	8.79448e+17	820570.0,802114.0,858675.0,	0.234101	0.491756	0.107454	0.229067	941071	848664	980058	827120	0.901807	0.843949	Transforming acidic coiled-coil-containing protein 2 OS=Homo sapiens GN=TACC2 PE=1 SV=1
E9PBF9	ATF2	6601100189079	8572.0,8789.0,9005.0,	851961527755	7948.0,5830.0,8118.0,	0.433098	0.636181	0.177063	0.309397	8566	7475.33	8788.67	7298.67	0.872675	0.830463	Cyclic AMP-dependent transcription factor ATF-2 OS=Homo sapiens GN=ATF2 PE=1 SV=1
E9PBG3	TRIM36	4.30721e+16	55935.0,107623.0,108743.0,	619456676647406	57795.0,63277.0,49627.0,	0.310223	0.547439	0.186413	0.319337	91792	58705.7	90767	56899.7	0.639551	0.626876	E3 ubiquitin-protein ligase TRIM36 OS=Homo sapiens GN=TRIM36 PE=1 SV=1
E9PBG7	CAMK2D	387236393453641	50288.0,56092.0,53207.0,	556804800028737	51953.0,45493.0,30084.0,	0.504245	0.68803	0.237218	0.365908	52099.3	44139	53195.7	42510	0.847209	0.799125	Calcium/calmodulin-dependent protein kinase type II subunit delta OS=Homo sapiens GN=CAMK2D PE=1 SV=1
E9PBL8	COG1	7379138289893	9582.0,12131.0,9812.0,	11346116139461	10585.0,11005.0,9904.0,	0.842124	0.908453	0.991422	0.994319	10366.7	10806.7	10508.3	10498	1.04244	0.999017	Conserved oligomeric Golgi complex subunit 1 (Fragment) OS=Homo sapiens GN=COG1 PE=1 SV=2
E9PC15	AGK	472315200933363	61337.0,45629.0,33092.0,	364493651716823	34009.0,34609.0,17611.0,	0.174702	0.438502	0.153281	0.284769	44201	29929.7	46686	28743	0.677126	0.615666	Acylglycerol kinase, mitochondrial OS=Homo sapiens GN=AGK PE=1 SV=1
E9PC69	MARK2	3.0725e+17	399015.0,420097.0,499740.0,	3.87156e+17	361234.0,331853.0,246570.0,	0.246582	0.500368	0.052475	0.155889	429968	324277	439617	313219	0.754189	0.712481	Serine/threonine-protein kinase MARK2 OS=Homo sapiens GN=MARK2 PE=1 SV=3
E9PC71	HPCAL1	1.21832e+17	158219.0,146789.0,138174.0,	1.3393e+17	124964.0,136672.0,107151.0,	0.431231	0.636181	0.083837	0.196429	142815	126829	147727	122929	0.888061	0.832134	Hippocalcin-like protein 1 OS=Homo sapiens GN=HPCAL1 PE=1 SV=1
E9PC74	EIF2B5	1.29973e+17	168791.0,214540.0,164110.0,	1576739934486336	147118.0,94154.0,90384.0,	0.191353	0.455271	0.0428105	0.141637	179986	114451	182480	110552	0.635888	0.60583	Translation initiation factor eIF-2B subunit epsilon OS=Homo sapiens GN=EIF2B5 PE=1 SV=1
E9PCJ7	UBR7	1.21049e+17	157202.0,173502.0,213328.0,	1.16872e+17	109048.0,116992.0,138103.0,	0.200926	0.464186	0.0494746	0.151091	177959	124076	181344	121381	0.69722	0.669341	Putative E3 ubiquitin-protein ligase UBR7 OS=Homo sapiens GN=UBR7 PE=1 SV=2
E9PCS8	MTA3	7170311793283664	93117.0,103465.0,82986.0,	757756930849982	70701.0,65687.0,52325.0,	0.19489	0.459338	0.0200513	0.104362	91099.7	65021.7	93189.3	62904.3	0.713742	0.675016	Metastasis-associated protein MTA3 OS=Homo sapiens GN=MTA3 PE=1 SV=1
E9PCT1	SRRM1	1.35774e+20	1763264.0,1708601.0,1709305.0,	2.34577e+20	2188744.0,2247168.0,2164079.0,	0.0556086	0.349211	1.7759538056418553E-4	0.0393256	1676152	2261300	1.72706e+06	2199997	1.3491	1.27384	Serine/arginine repetitive matrix protein 1 OS=Homo sapiens GN=SRRM1 PE=1 SV=3
E9PCW1	GOSR1	1.39701e+17	181425.0,123001.0,117932.0,	1.33295e+16	124370.0,104597.0,96099.0,	0.21997	0.480628	0.248448	0.3736	132931	111818	140786	108355	0.841169	0.769646	Golgi SNAP receptor complex member 1 OS=Homo sapiens GN=GOSR1 PE=1 SV=1
E9PD53	SMC4	1.26811e+17	164684.0,186329.0,168376.0,	1239009064592236	115604.0,85908.0,96558.0,	0.0957871	0.397601	0.00317813	0.0651768	169648	102260	173130	99356.7	0.602779	0.573886	Structural maintenance of chromosomes protein OS=Homo sapiens GN=SMC4 PE=1 SV=1
E9PDC3	ARVCF	479366717744966	62252.0,58936.0,44602.0,	333193939429372	31087.0,37335.0,30748.0,	0.0930383	0.396693	0.0403387	0.138508	53359.7	34028.3	55263.3	33056.7	0.637716	0.598166	Armadillo repeat protein deleted in velo-cardio-facial syndrome OS=Homo sapiens GN=ARVCF PE=1 SV=1
E9PDF6	MYO1B	5.2728e+17	684765.0,657362.0,510275.0,	4.82766e+17	450450.0,521800.0,381845.0,	0.241376	0.496846	0.0750035	0.185939	596993	466020	617467	451365	0.780612	0.730994	Unconventional myosin-Ib OS=Homo sapiens GN=MYO1B PE=1 SV=1
E9PDI2	CAP2	1.73747e+20	2256410.0,2917189.0,2795052.0,	2.98621e+20	2786319.0,2178916.0,1911009.0,	0.681642	0.79912	0.333752	0.458398	2626777	2370199	2656217	2.29208e+06	0.902322	0.862912	Adenylyl cyclase-associated protein OS=Homo sapiens GN=CAP2 PE=1 SV=1
E9PDR0	PCCB	2.5582e+20	3322272.0,3328955.0,3258866.0,	5.42917e+20	5065760.0,4803315.0,5623560.0,	0.0207649	0.291232	0.0158349	0.0980249	3.21266e+06	5.2896e+06	3.30336e+06	5.16421e+06	1.64648	1.56332	Propionyl-CoA carboxylase beta chain, mitochondrial OS=Homo sapiens GN=PCCB PE=1 SV=1
E9PE15	CLCN3	55671343410709	7229.0,11786.0,10622.0,	7694109938547	7179.0,10418.0,8947.0,	0.76598	0.856299	0.571605	0.663358	9903.33	9078	9879	8848	0.916661	0.895637	Chloride channel protein (Fragment) OS=Homo sapiens GN=CLCN3 PE=1 SV=1
E9PE34	PHF3	847367066708	11003.0,5883.0,6653.0,	756859907456	7061.0,5677.0,7805.0,	0.727673	0.83182	0.606294	0.692594	7295.67	7004.67	7846.33	6847.67	0.960113	0.872722	PHD finger protein 3 (Fragment) OS=Homo sapiens GN=PHF3 PE=1 SV=1
E9PEI4	PTK2	71572328122328	9293.0,20424.0,22147.0,	960597646489	8961.0,9254.0,6792.0,	0.224856	0.482148	0.151977	0.282977	17588.7	8619.33	17288	8335.67	0.49005	0.482165	Focal adhesion kinase 1 OS=Homo sapiens GN=PTK2 PE=1 SV=1
E9PEK8	ATF2	6601100189079	8572.0,8789.0,9005.0,	851961527755	7948.0,5830.0,8118.0,	0.433098	0.636181	0.177063	0.309397	8566	7475.33	8788.67	7298.67	0.872675	0.830463	Cyclic AMP-dependent transcription factor ATF-2 OS=Homo sapiens GN=ATF2 PE=1 SV=1
E9PEP6	NRP1	1.115e+17	144801.0,119507.0,105921.0,	929347432073340	86711.0,70436.0,76778.0,	0.0321569	0.315592	0.0420608	0.140766	118168	80198	123410	77975	0.678678	0.631839	Neuropilin-1 OS=Homo sapiens GN=NRP1 PE=1 SV=2
E9PES4	KIF3A	9.42802e+16	122438.0,150665.0,156088.0,	1.11222e+16	103775.0,108142.0,95336.0,	0.269421	0.515113	0.0469956	0.146346	141124	105464	143064	102418	0.747315	0.715889	Kinesin-like protein OS=Homo sapiens GN=KIF3A PE=1 SV=1
E9PEY4	DTNB	257812961526041	33481.0,25982.0,25830.0,	311523570129382	29066.0,33836.0,30760.0,	0.104351	0.397601	0.402523	0.522408	27145.7	32078.3	28431	31220.7	1.18171	1.09812	Dystrobrevin OS=Homo sapiens GN=DTNB PE=1 SV=1
E9PEZ5	KIAA1107	227132423502	2949.0,2844.0,3473.0,	150527273429	1404.0,2584.0,3589.0,	0.545679	0.715731	0.471361	0.580202	3005	2553.67	3088.67	2525.67	0.849806	0.817721	Uncharacterized protein KIAA1107 OS=Homo sapiens GN=KIAA1107 PE=1 SV=1
E9PF05	SUMF1	2.11934e+17	275233.0,231128.0,245235.0,	3.14191e+17	293158.0,313546.0,351762.0,	0.0175023	0.280129	0.0363571	0.131104	240870	327007	250532	319489	1.35761	1.27524	Sulfatase-modifying factor 1 OS=Homo sapiens GN=SUMF1 PE=1 SV=1
E9PF10	NUP155	7.82221e+16	101584.0,110361.0,101655.0,	1.27786e+16	119230.0,103718.0,91568.0,	0.753727	0.850603	0.974052	0.982701	102166	108230	104533	104839	1.05935	1.00292	Nuclear pore complex protein Nup155 OS=Homo sapiens GN=NUP155 PE=1 SV=1
E9PF16	ACSF2	8.99991e+16	116879.0,113776.0,104473.0,	1.83806e+17	171500.0,170340.0,155720.0,	0.0175885	0.280129	0.00146437	0.0540521	108337	170760	111709	165853	1.57619	1.48469	Acyl-CoA synthetase family member 2, mitochondrial OS=Homo sapiens GN=ACSF2 PE=1 SV=1
E9PF49	NDUFB9	859639804370450	111638.0,86017.0,69880.0,	637127913036787	59447.0,74997.0,38512.0,	0.177564	0.440246	0.123357	0.248067	84818.7	59876.3	89178.3	57652	0.705933	0.64648	NADH dehydrogenase [ubiquinone] 1 beta subcomplex subunit 9 OS=Homo sapiens GN=NDUFB9 PE=1 SV=1
E9PF82	CAMK2D	387236393453641	50288.0,56092.0,53207.0,	556804800028737	51953.0,45493.0,30084.0,	0.504245	0.68803	0.237218	0.365908	52099.3	44139	53195.7	42510	0.847209	0.799125	Calcium/calmodulin-dependent protein kinase type II subunit delta OS=Homo sapiens GN=CAMK2D PE=1 SV=1
E9PFD7	EGFR	9918611819694632	128809.0,103696.0,93866.0,	780278878266512	72803.0,84144.0,69630.0,	0.0540771	0.349211	0.0688234	0.178879	104005	77773.7	108790	75525.7	0.747788	0.694231	Receptor protein-tyrosine kinase OS=Homo sapiens GN=EGFR PE=1 SV=3
E9PFK5	NOP14	199692510417467	25933.0,22024.0,17325.0,	181361463414257	16922.0,13869.0,14925.0,	0.134022	0.410801	0.106976	0.228375	20846.7	15675.7	21760.7	15238.7	0.751951	0.700285	Nucleolar protein 14 OS=Homo sapiens GN=NOP14 PE=1 SV=1
E9PFK9	RABGEF1	162371746314477	21086.0,15321.0,14360.0,	17590121678775	16412.0,11531.0,9186.0,	0.337642	0.567879	0.203076	0.335081	16059	12844	16922.3	12376.3	0.799801	0.731361	Rab5 GDP/GTP exchange factor OS=Homo sapiens GN=RABGEF1 PE=1 SV=1
E9PFP1	PIK3R2	4496411265288558	58393.0,98834.0,87842.0,	845436258445577	78884.0,59315.0,47714.0,	0.488433	0.675659	0.266954	0.391473	82058	64234.7	81689.7	61971	0.782796	0.758615	Phosphatidylinositol 3-kinase regulatory subunit beta OS=Homo sapiens GN=PIK3R2 PE=1 SV=1
E9PFT6	HBD	1.13605e+17	147536.0,144202.0,124585.0,	1.16191e+17	108413.0,104913.0,109478.0,	0.254359	0.506464	0.0445238	0.144387	134523	110486	138774	107601	0.821321	0.775369	Hemoglobin subunit delta OS=Homo sapiens GN=HBD PE=1 SV=1
E9PFW3	AP2M1	8.29626e+19	1077416.0,1315878.0,1254032.0,	1.03628e+19	966914.0,1010456.0,682624.0,	0.311907	0.5488	0.0655094	0.174846	1197908	918154	1.21578e+06	886665	0.766465	0.7293	AP-2 complex subunit mu OS=Homo sapiens GN=AP2M1 PE=1 SV=1
E9PG35	MCCC1	9.04291e+16	117438.0,114194.0,108977.0,	806466619853717	75247.0,62740.0,56236.0,	0.0421437	0.346591	0.00553348	0.0701761	110151	66853.7	113536	64741	0.606927	0.570223	Methylcrotonoyl-CoA carboxylase subunit alpha, mitochondrial (Fragment) OS=Homo sapiens GN=MCCC1 PE=1 SV=1
E9PG40	APP	1.7184e+17	223164.0,280121.0,272053.0,	3.0258e+17	282326.0,280623.0,313992.0,	0.415895	0.627904	0.194166	0.328176	255131	299532	258446	292314	1.17403	1.13104	Amyloid beta A4 protein OS=Homo sapiens GN=APP PE=1 SV=1
E9PGC0	RASA1	119874484119220	15567.0,39341.0,19064.0,	11442107166061	10676.0,10156.0,6345.0,	0.248856	0.501998	0.166155	0.297281	25349.3	9406.33	24657.3	9059	0.371068	0.367396	Ras GTPase-activating protein 1 OS=Homo sapiens GN=RASA1 PE=1 SV=1
E9PGC8	MAP1A	1.85275e+17	240612.0,325521.0,330074.0,	4.19176e+17	391117.0,387325.0,387674.0,	0.205138	0.467852	0.0903195	0.205086	296357	399384	298736	388705	1.34765	1.30117	Microtubule-associated protein 1A OS=Homo sapiens GN=MAP1A PE=1 SV=1
E9PGM7	FAM13A	286223814236965	37170.0,33463.0,36666.0,	299473117231870	27942.0,29544.0,33364.0,	0.354368	0.580191	0.0562574	0.160752	34576.3	30996.3	35766.3	30283.3	0.896461	0.846699	Protein FAM13A OS=Homo sapiens GN=FAM13A PE=1 SV=1
E9PGM9	RBM6	86021485614013	11171.0,13033.0,13899.0,	107361092912765	10017.0,10358.0,13363.0,	0.664076	0.789195	0.34066	0.465148	12490.3	11476.7	12701	11246	0.918844	0.885442	RNA-binding protein 6 OS=Homo sapiens GN=RBM6 PE=1 SV=1
E9PGT1	TSN	3.06162e+20	3976052.0,3905982.0,3800359.0,	2.78442e+20	2598038.0,2731046.0,1849895.0,	0.0731604	0.371304	0.028345	0.117332	3781666	2.47766e+06	3894131	2392993	0.655177	0.614513	Translin OS=Homo sapiens GN=TSN PE=1 SV=1
E9PGT3	RPS6KA1	134383817225772	17451.0,33490.0,25563.0,	179041357511122	16705.0,12866.0,11643.0,	0.241727	0.497022	0.114908	0.239141	25794	14200.3	25501.3	13738	0.550529	0.538717	Ribosomal protein S6 kinase OS=Homo sapiens GN=RPS6KA1 PE=1 SV=1
E9PGT6	COPS8	1.07315e+20	1393670.0,1371001.0,1371596.0,	1.02899e+18	960108.0,787541.0,572511.0,	0.0549178	0.349211	0.0321448	0.124426	1339530	802262	1.37876e+06	773387	0.598913	0.560931	COP9 signalosome complex subunit 8 OS=Homo sapiens GN=COPS8 PE=1 SV=1
E9PH27	NARF	263723733532864	34248.0,32755.0,32598.0,	349883209921873	32646.0,30422.0,22898.0,	0.645842	0.779191	0.261326	0.385271	32190.3	29653.3	33200.3	28655.3	0.921188	0.863104	Nuclear prelamin A recognition factor OS=Homo sapiens GN=NARF PE=1 SV=2
E9PH62	STAU2	4.41204e+17	572977.0,602658.0,582260.0,	4.1865e+17	390621.0,345239.0,320854.0,	0.0822874	0.382747	0.00283299	0.0627549	571710	363134	585965	352238	0.635172	0.601125	Double-stranded RNA-binding protein Staufen homolog 2 OS=Homo sapiens GN=STAU2 PE=1 SV=1
E9PH64	NDUFB9	859639804370450	111638.0,86017.0,69880.0,	637127913036787	59447.0,74997.0,38512.0,	0.177564	0.440246	0.123357	0.248067	84818.7	59876.3	89178.3	57652	0.705933	0.64648	NADH dehydrogenase [ubiquinone] 1 beta subcomplex subunit 9 OS=Homo sapiens GN=NDUFB9 PE=1 SV=1
E9PH82	FAM98A	7.21893e+19	937501.0,1249773.0,1195180.0,	7.73247e+17	721483.0,699412.0,507506.0,	0.148758	0.416339	0.018237	0.103005	1117106	665327	1.12748e+06	642800	0.595581	0.570119	Protein FAM98A OS=Homo sapiens GN=FAM98A PE=1 SV=1
E9PHB8	KCTD7	162371746314477	21086.0,15321.0,14360.0,	17590121678775	16412.0,11531.0,9186.0,	0.337642	0.567879	0.203076	0.335081	16059	12844	16922.3	12376.3	0.799801	0.731361	BTB/POZ domain-containing protein KCTD7 OS=Homo sapiens GN=KCTD7 PE=4 SV=1
E9PHF7	MCCC1	9.04291e+16	117438.0,114194.0,108977.0,	806466619853717	75247.0,62740.0,56236.0,	0.0421437	0.346591	0.00553348	0.0701761	110151	66853.7	113536	64741	0.606927	0.570223	Methylcrotonoyl-CoA carboxylase subunit alpha, mitochondrial OS=Homo sapiens GN=MCCC1 PE=1 SV=1
E9PHT6	PANK4	2.90963e+17	377865.0,383276.0,370815.0,	3.45161e+17	322055.0,319084.0,218707.0,	0.313722	0.549013	0.114678	0.238917	367221	296914	377319	286615	0.808543	0.759611	Pantothenate kinase 4 (Fragment) OS=Homo sapiens GN=PANK4 PE=1 SV=2
E9PHV4	POLR2D	1.39267e+17	180861.0,277937.0,196654.0,	2.11297e+17	197152.0,196717.0,221502.0,	0.892794	0.937193	0.705121	0.775292	218107	210145	218484	205124	0.963498	0.93885	DNA-directed RNA polymerase II subunit RPB4 OS=Homo sapiens GN=POLR2D PE=1 SV=1
E9PHV5	SSFA2	5.61722e+17	729494.0,624855.0,606154.0,	4.64681e+17	433574.0,416436.0,429665.0,	0.0381712	0.336157	0.0256605	0.11428	628343	438162	653501	426558	0.697329	0.652728	Sperm-specific antigen 2 OS=Homo sapiens GN=SSFA2 PE=1 SV=1
E9PHY5	EPB41L2	2.46468e+17	320081.0,379186.0,352214.0,	4.05733e+17	378570.0,357726.0,299170.0,	0.866556	0.920557	0.865004	0.899876	344585	356315	350494	345155	1.03404	0.984769	Band 4.1-like protein 2 OS=Homo sapiens GN=EPB41L2 PE=1 SV=1
E9PI04	RIC8A	548458272256725	71226.0,72575.0,56266.0,	569773401735238	53163.0,32240.0,36890.0,	0.126596	0.407195	0.0361224	0.130817	64764	42077.3	66689	40764.3	0.649703	0.61126	Synembryn-A (Fragment) OS=Homo sapiens GN=RIC8A PE=1 SV=1
E9PI21	HSD17B12	1.3937e+17	180996.0,153832.0,117299.0,	1.35764e+16	126676.0,114380.0,62503.0,	0.251899	0.503847	0.140474	0.268827	144322	105384	150709	101186	0.730202	0.671402	Very-long-chain 3-oxoacyl-CoA reductase (Fragment) OS=Homo sapiens GN=HSD17B12 PE=1 SV=1
E9PI41	EXOSC4	1.30519e+17	169501.0,172819.0,166142.0,	1.73046e+17	161462.0,148600.0,191277.0,	0.798065	0.876812	0.869129	0.903058	164999	170848	169487	167113	1.03545	0.985991	Exosome complex component RRP41 (Fragment) OS=Homo sapiens GN=EXOSC4 PE=1 SV=7
E9PI68	SPCS2	1.22615e+16	159237.0,117683.0,87912.0,	976947403347343	91152.0,70165.0,49562.0,	0.102745	0.397601	0.115261	0.239534	115127	73023.3	121611	70293	0.634283	0.578017	Signal peptidase complex subunit 2 OS=Homo sapiens GN=SPCS2 PE=1 SV=1
E9PIF1	CD81	1.18978e+19	1545143.0,1010030.0,846949.0,	6.75176e+17	629980.0,749007.0,564374.0,	0.0433236	0.346591	0.140276	0.268737	1.06496e+06	668183	1.13404e+06	647787	0.627427	0.57122	Tetraspanin OS=Homo sapiens GN=CD81 PE=1 SV=1
E9PII3	EPB41L2	2.46468e+17	320081.0,379186.0,352214.0,	4.05733e+17	378570.0,357726.0,299170.0,	0.866556	0.920557	0.865004	0.899876	344585	356315	350494	345155	1.03404	0.984769	Band 4.1-like protein 2 OS=Homo sapiens GN=EPB41L2 PE=1 SV=1
E9PIN3	NXF1	1.24857e+17	162147.0,167190.0,158349.0,	1.87938e+17	175357.0,193652.0,174203.0,	0.288196	0.529101	0.0832356	0.196234	158355	186222	162562	181071	1.17598	1.11386	Nuclear RNA export factor 1 (Fragment) OS=Homo sapiens GN=NXF1 PE=1 SV=1
E9PIY1	PACSIN3	1.63269e+17	212032.0,206826.0,180805.0,	1.66122e+17	155001.0,153723.0,122183.0,	0.172786	0.437435	0.0179738	0.102751	193764	148343	199888	143636	0.765585	0.718582	Protein kinase C and casein kinase substrate in neurons protein 3 OS=Homo sapiens GN=PACSIN3 PE=1 SV=1
E9PIY6	ARFGAP2	1.98716e+17	258066.0,188359.0,219019.0,	1.96581e+17	183420.0,143711.0,149911.0,	0.087589	0.389659	0.0689824	0.178879	211405	163803	221815	159014	0.774831	0.716878	ADP-ribosylation factor GTPase-activating protein 2 (Fragment) OS=Homo sapiens GN=ARFGAP2 PE=1 SV=1
E9PJ24	PHRF1	454777154974500	59058.0,62772.0,73896.0,	736446421663655	68712.0,60860.0,66639.0,	0.760065	0.852941	0.976402	0.983821	63842	67171.7	65242	65403.7	1.05215	1.00248	PHD and RING finger domain-containing protein 1 OS=Homo sapiens GN=PHRF1 PE=1 SV=1
E9PJ60	DDX20	118512650	1538.0,1109.0,0.0,	230501031	2150.0,0.0,1079.0,	0.728587	0.832131	0.814861	0.86702	816.667	1112	882.333	1076.33	1.36163	1.21987	Probable ATP-dependent RNA helicase DDX20 OS=Homo sapiens GN=DDX20 PE=1 SV=1
E9PJ70	MSRA	478984497859	6219.0,7412.0,7795.0,	7698770210689	7182.0,7299.0,11190.0,	0.333245	0.564388	0.399399	0.520594	7032.33	8696.33	7142	8557	1.23662	1.19812	Mitochondrial peptide methionine sulfoxide reductase OS=Homo sapiens GN=MSRA PE=1 SV=1
E9PJC0	PTP4A2	2.07536e+17	269521.0,313938.0,311028.0,	2.86329e+17	267163.0,272307.0,269731.0,	0.758531	0.852398	0.184799	0.317168	292976	277097	298162	269734	0.945802	0.904654	Protein tyrosine phosphatase type IVA 2 OS=Homo sapiens GN=PTP4A2 PE=1 SV=1
E9PJH7	SLC25A22	1.27271e+17	165283.0,133330.0,111986.0,	1.02801e+16	95919.0,103828.0,66274.0,	0.105988	0.397601	0.0719093	0.181586	130714	91886.3	136866	88673.7	0.702955	0.647885	Mitochondrial glutamate carrier 1 (Fragment) OS=Homo sapiens GN=SLC25A22 PE=1 SV=5
E9PJK1	CD81	1.18978e+19	1545143.0,1010030.0,846949.0,	6.75176e+17	629980.0,749007.0,564374.0,	0.0433236	0.346591	0.140276	0.268737	1.06496e+06	668183	1.13404e+06	647787	0.627427	0.57122	Tetraspanin OS=Homo sapiens GN=CD81 PE=1 SV=1
E9PJM3	FBXO3	2.02871e+17	263463.0,215480.0,233265.0,	1.8871e+17	176077.0,157057.0,152407.0,	0.0268667	0.308604	0.0173121	0.102014	227881	166668	237403	161847	0.731379	0.68174	F-box only protein 3 OS=Homo sapiens GN=FBXO3 PE=1 SV=1
E9PJN1	RPS6KA4	236066233247	3064.0,5810.0,3220.0,	195212451468	1821.0,1179.0,1536.0,	0.188983	0.4531	0.0998267	0.217856	4076.67	1555	4031.33	1512	0.381439	0.375062	Ribosomal protein S6 kinase OS=Homo sapiens GN=RPS6KA4 PE=1 SV=1
E9PJN4	TRPC6	454227106956480	58988.0,62352.0,56023.0,	1.13863e+16	106241.0,102786.0,94729.0,	0.0105025	0.258148	0.00151224	0.0540521	57657	104266	59121	101252	1.80839	1.71262	Short transient receptor potential channel 6 OS=Homo sapiens GN=TRPC6 PE=1 SV=1
E9PJN7	ZCCHC11	512088107078	6649.0,7729.0,7020.0,	634839136128	5923.0,3708.0,6415.0,	0.313605	0.549013	0.15421	0.285722	7002.67	5463	7132.67	5348.67	0.780131	0.749883	Terminal uridylyltransferase 4 (Fragment) OS=Homo sapiens GN=ZCCHC11 PE=1 SV=1
E9PK05	C2CD2L	252662782920657	32812.0,24415.0,20489.0,	236151997417385	22033.0,18930.0,18199.0,	0.200371	0.464142	0.225286	0.355736	24584	20324.7	25905.3	19720.7	0.826744	0.761259	C2 domain-containing protein 2-like OS=Homo sapiens GN=C2CD2L PE=1 SV=1
E9PK25	CFL1	6.33656e+24	8.2291554E7,8.8410153E7,9.0297337E7,	1.05479e+26	9.8418842E7,9.7346774E7,1.10811472E8,	0.221234	0.482148	0.0514364	0.154791	8.5056262E7	1.04679047E8	8.699968133333333E7	1.0219236266666667E8	1.2307	1.17463	Cofilin-1 OS=Homo sapiens GN=CFL1 PE=1 SV=1
E9PK52	EPB41L2	2.46468e+17	320081.0,379186.0,352214.0,	4.05733e+17	378570.0,357726.0,299170.0,	0.866556	0.920557	0.865004	0.899876	344585	356315	350494	345155	1.03404	0.984769	Band 4.1-like protein 2 OS=Homo sapiens GN=EPB41L2 PE=1 SV=1
E9PK80	SIRT3	400384920839277	51996.0,43171.0,38959.0,	591184221433395	55160.0,40009.0,34960.0,	0.818758	0.890537	0.863428	0.899497	42841	44909	44708.7	43376.3	1.04827	0.9702	NAD-dependent protein deacetylase sirtuin-3, mitochondrial OS=Homo sapiens GN=SIRT3 PE=1 SV=1
E9PKF6	PPP6R3	4.3773e+17	568464.0,740601.0,828472.0,	5.02666e+17	469015.0,454170.0,331110.0,	0.167563	0.431632	0.040452	0.138508	705700	432717	712512	418098	0.613175	0.586795	Serine/threonine-protein phosphatase 6 regulatory subunit 3 OS=Homo sapiens GN=PPP6R3 PE=1 SV=1
E9PKG1	PRMT1	8.05012e+22	1.0454504E7,1.4472637E7,1.5802845E7,	1.66043e+23	1.5492826E7,1.6401376E7,1.9561236E7,	0.274348	0.516101	0.157186	0.288981	1.3492571666666666E7	1.7531443E7	1.3576662E7	1.7151812666666668E7	1.29934	1.26333	Protein arginine N-methyltransferase 1 OS=Homo sapiens GN=PRMT1 PE=1 SV=1
E9PKH5	RELA	2.74382e+17	356329.0,531137.0,649499.0,	4.37506e+17	408218.0,439264.0,396453.0,	0.553162	0.718296	0.369953	0.492581	511524	426558	512322	414645	0.833897	0.809345	Transcription factor p65 (Fragment) OS=Homo sapiens GN=RELA PE=1 SV=1
E9PKH6	NDUFS8	2.17524e+17	282493.0,248522.0,194393.0,	1.63815e+17	152849.0,186527.0,112573.0,	0.108453	0.397601	0.0543193	0.15791	232256	156051	241803	150650	0.67189	0.623027	NADH dehydrogenase [ubiquinone] iron-sulfur protein 8, mitochondrial (Fragment) OS=Homo sapiens GN=NDUFS8 PE=1 SV=1
E9PKN0	PCF11	235353712932655	30564.0,32574.0,32391.0,	311003008929930	29018.0,28517.0,31333.0,	0.871718	0.922302	0.114662	0.238917	31106.3	30373	31843	29622.7	0.976425	0.930272	Pre-mRNA cleavage complex 2 protein Pcf11 (Fragment) OS=Homo sapiens GN=PCF11 PE=1 SV=1
E9PKP7	UBTF	1246089670356930	161825.0,84840.0,56468.0,	936519580297048	87381.0,90798.0,101598.0,	0.901405	0.942524	0.828513	0.878103	92747	95500.3	101044	93259	1.02969	0.922951	Nucleolar transcription factor 1 OS=Homo sapiens GN=UBTF PE=1 SV=1
E9PKS4	GATA4	249642242494	3241.0,3705.0,2473.0,	478932675395	4468.0,3096.0,5648.0,	0.174948	0.438524	0.223973	0.354571	3071.33	4483.67	3139.67	4404	1.45984	1.4027	Transcription factor GATA-4 (Fragment) OS=Homo sapiens GN=GATA4 PE=1 SV=1
E9PKT9	MOCS2	203732859527638	26458.0,25087.0,27414.0,	223492099117939	20853.0,19894.0,18780.0,	0.178458	0.441575	0.00210755	0.0578659	25535.3	20426.3	26319.7	19842.3	0.799924	0.753898	Molybdopterin synthase sulfur carrier subunit OS=Homo sapiens GN=MOCS2 PE=1 SV=2
E9PKV8	TTC9C	6.20142e+16	80535.0,131824.0,121504.0,	937918940579406	87512.0,84735.0,83129.0,	0.454123	0.650579	0.236222	0.365386	111588	87534	111288	85125.3	0.784442	0.764913	Tetratricopeptide repeat protein 9C (Fragment) OS=Homo sapiens GN=TTC9C PE=1 SV=1
E9PKY2	ZCCHC11	512088107078	6649.0,7729.0,7020.0,	634839136128	5923.0,3708.0,6415.0,	0.313605	0.549013	0.15421	0.285722	7002.67	5463	7132.67	5348.67	0.780131	0.749883	Terminal uridylyltransferase 4 (Fragment) OS=Homo sapiens GN=ZCCHC11 PE=1 SV=1
E9PL01	SPCS2	1.22615e+16	159237.0,117683.0,87912.0,	976947403347343	91152.0,70165.0,49562.0,	0.102745	0.397601	0.115261	0.239534	115127	73023.3	121611	70293	0.634283	0.578017	Signal peptidase complex subunit 2 OS=Homo sapiens GN=SPCS2 PE=1 SV=1
E9PL24	PDE4DIP	266124753203	3455.0,2171.0,3177.0,	291423421148	2718.0,2219.0,1201.0,	0.344622	0.573501	0.209584	0.341522	2779.67	2134.67	2934.33	2046	0.767958	0.697262	Myomegalin OS=Homo sapiens GN=PDE4DIP PE=1 SV=2
E9PL57	NEDD8-MDP1	1.23949e+20	1609702.0,1145281.0,1317760.0,	1.69233e+20	1579048.0,1645459.0,1734329.0,	3.708181617631299E-4	0.100512	0.151268	0.282813	1.29113e+06	1695032	1357581	1.65295e+06	1.31283	1.21757	Protein NEDD8-MDP1 (Fragment) OS=Homo sapiens GN=NEDD8-MDP1 PE=4 SV=1
E9PLC4	ANP32E	3.62717e+17	471050.0,400092.0,436603.0,	4.02827e+17	375861.0,379375.0,327513.0,	0.31289	0.548936	0.049281	0.150649	419636	371984	435915	360916	0.886444	0.827951	Acidic leucine-rich nuclear phosphoprotein 32 family member E OS=Homo sapiens GN=ANP32E PE=1 SV=1
E9PLE5	RIC8A	548458272256725	71226.0,72575.0,56266.0,	569773401735238	53163.0,32240.0,36890.0,	0.126596	0.407195	0.0361224	0.130817	64764	42077.3	66689	40764.3	0.649703	0.61126	Synembryn-A OS=Homo sapiens GN=RIC8A PE=1 SV=1
E9PLH2	SMIM7	321604714024363	41765.0,41358.0,24166.0,	301792269015634	28158.0,21505.0,16367.0,	0.224603	0.482148	0.126867	0.252247	34554.3	22834.3	35763	22010	0.660824	0.615441	Small integral membrane protein 7 OS=Homo sapiens GN=SMIM7 PE=1 SV=1
E9PLI3	TM7SF2	9920910663371736	128840.0,93553.0,71157.0,	858038383545793	80059.0,79456.0,47940.0,	0.287551	0.528581	0.234403	0.363874	92526.3	71810.3	97850	69151.7	0.776107	0.706711	Delta(14)-sterol reductase (Fragment) OS=Homo sapiens GN=TM7SF2 PE=1 SV=1
E9PLI5	PDDC1	1.42646e+17	185249.0,207031.0,186063.0,	1.10647e+16	103237.0,120658.0,71188.0,	0.0638606	0.360692	0.0107933	0.0877083	188736	101986	192781	98361	0.540364	0.510221	Parkinson disease 7 domain-containing protein 1 OS=Homo sapiens GN=PDDC1 PE=1 SV=1
E9PLI6	EIF1AD	1.7167e+17	222944.0,203848.0,212004.0,	1.68678e+17	157386.0,152328.0,174762.0,	0.150524	0.416339	0.00476226	0.0699004	205916	165445	212932	161492	0.803457	0.758421	Probable RNA-binding protein EIF1AD (Fragment) OS=Homo sapiens GN=EIF1AD PE=1 SV=1
E9PLK3	NPEPPS	1.7793e+23	2.3107344E7,2.3801988E7,2.4370913E7,	2.57474e+23	2.4023931E7,2.4159661E7,2.8647278E7,	0.389923	0.608941	0.347107	0.471854	2.3164038333333332E7	2.6200757666666668E7	2.3760081666666668E7	2.561029E7	1.1311	1.07787	Puromycin-sensitive aminopeptidase OS=Homo sapiens GN=NPEPPS PE=1 SV=1
E9PLL0	MVB12A	477079018873375	61955.0,79125.0,72781.0,	563685472643002	52594.0,51867.0,45018.0,	0.259039	0.508025	0.0330932	0.125837	70423.3	51365.3	71287	49826.3	0.729379	0.698954	Multivesicular body subunit 12A (Fragment) OS=Homo sapiens GN=MVB12A PE=1 SV=1
E9PLL1	TM7SF2	9920910663371736	128840.0,93553.0,71157.0,	858038383545793	80059.0,79456.0,47940.0,	0.287551	0.528581	0.234403	0.363874	92526.3	71810.3	97850	69151.7	0.776107	0.706711	Delta(14)-sterol reductase (Fragment) OS=Homo sapiens GN=TM7SF2 PE=1 SV=7
E9PLL6	RPL27A	7.92291e+21	1.0289322E7,9452222.0,8860975.0,	4.86424e+20	4538648.0,4378848.0,4597950.0,	0.0288676	0.313132	0.00574016	0.0711061	9209918	4625452	9534173	4.50515e+06	0.502225	0.472526	60S ribosomal protein L27a OS=Homo sapiens GN=RPL27A PE=1 SV=1
E9PLM6	MDK	13880	0.0,1217.0,0.0,	10431795	0.0,988.0,1879.0,	0.526322	0.702546	0.465863	0.576474	462.667	946	405.667	955.667	2.04467	2.35579	Midkine OS=Homo sapiens GN=MDK PE=1 SV=1
E9PLS9	TM7SF2	9920910663371736	128840.0,93553.0,71157.0,	858038383545793	80059.0,79456.0,47940.0,	0.287551	0.528581	0.234403	0.363874	92526.3	71810.3	97850	69151.7	0.776107	0.706711	Delta(14)-sterol reductase (Fragment) OS=Homo sapiens GN=TM7SF2 PE=1 SV=1
E9PLW6	AASDHPPT	1.49087e+17	193616.0,266439.0,272687.0,	1.60524e+16	149779.0,131960.0,94315.0,	0.126577	0.407195	0.0229354	0.109149	242561	129949	244247	125351	0.535735	0.513215	L-aminoadipate-semialdehyde dehydrogenase-phosphopantetheinyl transferase (Fragment) OS=Homo sapiens GN=AASDHPPT PE=1 SV=1
E9PLX3	LAMTOR5	6.12316e+19	795199.0,963421.0,1140752.0,	1.13069e+20	1055001.0,1297372.0,1341061.0,	0.207784	0.468836	0.119706	0.244795	953493	1.26018e+06	966457	1.23114e+06	1.32164	1.27387	Ragulator complex protein LAMTOR5 OS=Homo sapiens GN=LAMTOR5 PE=1 SV=1
E9PLY7	FRG1	7.09221e+16	92102.0,102490.0,121924.0,	1.1151e+17	104043.0,110454.0,120910.0,	0.573416	0.732398	0.572605	0.663739	103554	114516	105505	111802	1.10585	1.05968	Protein FRG1 (Fragment) OS=Homo sapiens GN=FRG1 PE=1 SV=7
E9PM75	SIRT3	400384920839277	51996.0,43171.0,38959.0,	591184221433395	55160.0,40009.0,34960.0,	0.818758	0.890537	0.863428	0.899497	42841	44909	44708.7	43376.3	1.04827	0.9702	NAD-dependent protein deacetylase sirtuin-3, mitochondrial OS=Homo sapiens GN=SIRT3 PE=1 SV=1
E9PM90	VPS28	7630510290974580	99094.0,90286.0,73976.0,	670505484754895	62561.0,51982.0,57469.0,	0.0906334	0.395056	0.0386198	0.136232	84598	58930.7	87785.3	57337.3	0.696596	0.653154	Vacuolar protein sorting-associated protein 28 homolog (Fragment) OS=Homo sapiens GN=VPS28 PE=1 SV=1
E9PM92	C11orf58	2.7423e+20	3561358.0,2525743.0,2865967.0,	2.59162e+20	2418144.0,2344844.0,2681898.0,	0.00927955	0.246206	0.23564	0.36538	2.83683e+06	2.54248e+06	2984356	2.48163e+06	0.89624	0.831546	Small acidic protein OS=Homo sapiens GN=C11orf58 PE=1 SV=2
E9PMB9	ME3	1.496e+17	194282.0,210146.0,160025.0,	2.96641e+17	276785.0,238347.0,268146.0,	0.0764109	0.374808	0.0198138	0.104362	183485	268085	188151	261093	1.46107	1.38768	Malic enzyme (Fragment) OS=Homo sapiens GN=ME3 PE=1 SV=7
E9PME6	USF1	9.33481e+16	121228.0,128358.0,113244.0,	2.15997e+17	201538.0,162619.0,218364.0,	0.0177684	0.280129	0.0397239	0.137559	117940	198721	120943	194174	1.68493	1.60549	Upstream stimulatory factor 1 (Fragment) OS=Homo sapiens GN=USF1 PE=1 SV=7
E9PMG4	WRAP53	1.2182e+17	158204.0,150450.0,175452.0,	1.31576e+17	122768.0,114813.0,109914.0,	0.153489	0.418822	0.0122265	0.0904636	156729	119236	161369	115832	0.760774	0.717808	Telomerase Cajal body protein 1 OS=Homo sapiens GN=WRAP53 PE=1 SV=1
E9PMH2	AIP	421335620144399	54717.0,49307.0,44040.0,	428743448335845	40004.0,32682.0,37526.0,	0.140461	0.412418	0.0336831	0.126199	47577.7	37734	49354.7	36737.3	0.793103	0.744354	AH receptor-interacting protein (Fragment) OS=Homo sapiens GN=AIP PE=1 SV=2
E9PML8	PTP4A2	2.07536e+17	269521.0,313938.0,311028.0,	2.86329e+17	267163.0,272307.0,269731.0,	0.758531	0.852398	0.184799	0.317168	292976	277097	298162	269734	0.945802	0.904654	Protein tyrosine phosphatase type IVA 2 OS=Homo sapiens GN=PTP4A2 PE=1 SV=1
E9PMQ6	HSF1	571584717872	7421.0,7431.0,7808.0,	772781116730	7209.0,7687.0,7045.0,	0.8673	0.920801	0.366124	0.489438	7352.67	7522.67	7553.33	7313.67	1.02312	0.96827	Heat shock factor protein 1 OS=Homo sapiens GN=HSF1 PE=1 SV=2
E9PMR4	CD151	1.74564e+17	226702.0,220432.0,184959.0,	1.05832e+17	98748.0,179701.0,130164.0,	0.139529	0.412418	0.0668065	0.17707	204094	139923	210698	136204	0.685584	0.646444	Tetraspanin OS=Homo sapiens GN=CD151 PE=1 SV=1
E9PMR6	ARHGEF12	202482301323630	26295.0,20190.0,23439.0,	205431782215910	19167.0,16891.0,16656.0,	0.0725807	0.36979	0.0650467	0.174049	22297	18091.7	23308	17571.3	0.811395	0.753876	Rho guanine nucleotide exchange factor 12 OS=Homo sapiens GN=ARHGEF12 PE=1 SV=1
E9PMY3	PTP4A2	2.07536e+17	269521.0,313938.0,311028.0,	2.86329e+17	267163.0,272307.0,269731.0,	0.758531	0.852398	0.184799	0.317168	292976	277097	298162	269734	0.945802	0.904654	Protein tyrosine phosphatase type IVA 2 (Fragment) OS=Homo sapiens GN=PTP4A2 PE=1 SV=1
E9PMZ7	WAC	402053816121	5220.0,4720.0,6071.0,	402339403277	3753.0,3734.0,3430.0,	0.13359	0.410801	0.0422213	0.140766	5174	3746.67	5337	3639	0.724133	0.681844	WW domain-containing adapter protein with coiled-coil (Fragment) OS=Homo sapiens GN=WAC PE=1 SV=1
E9PN17	ATP5L	7.05982e+17	916840.0,874337.0,745207.0,	7.67742e+17	716350.0,822226.0,549969.0,	0.512329	0.692101	0.200964	0.334139	817947	720204	845461	696182	0.880502	0.823434	ATP synthase subunit g, mitochondrial OS=Homo sapiens GN=ATP5L PE=1 SV=1
E9PN19	LGALS8	192202884429311	24960.0,25306.0,29074.0,	190131822415198	17740.0,17272.0,15910.0,	0.114888	0.399472	0.00988048	0.0842186	25791.7	17478.3	26446.7	16974	0.677674	0.64182	Galectin OS=Homo sapiens GN=LGALS8 PE=1 SV=1
E9PN35	ALKBH3	10248131589994	13308.0,11544.0,9913.0,	637867625090	5951.0,6408.0,5328.0,	0.0219849	0.295555	0.0203714	0.104905	11133.3	6076.67	11588.3	5895.67	0.545808	0.508759	Alpha-ketoglutarate-dependent dioxygenase alkB homolog 3 OS=Homo sapiens GN=ALKBH3 PE=1 SV=1
E9PN51	NDUFS8	2.17524e+17	282493.0,248522.0,194393.0,	1.63815e+17	152849.0,186527.0,112573.0,	0.108453	0.397601	0.0543193	0.15791	232256	156051	241803	150650	0.67189	0.623027	NADH dehydrogenase [ubiquinone] iron-sulfur protein 8, mitochondrial (Fragment) OS=Homo sapiens GN=NDUFS8 PE=1 SV=1
E9PN58	SIRT3	400384920839277	51996.0,43171.0,38959.0,	591184221433395	55160.0,40009.0,34960.0,	0.818758	0.890537	0.863428	0.899497	42841	44909	44708.7	43376.3	1.04827	0.9702	NAD-dependent protein deacetylase sirtuin-3, mitochondrial OS=Homo sapiens GN=SIRT3 PE=1 SV=1
E9PN70	TRAPPC4	3.15024e+17	409112.0,454681.0,426421.0,	4.81828e+17	449575.0,430232.0,444335.0,	0.643108	0.777178	0.496902	0.602301	421056	453400	430071	441381	1.07681	1.0263	Trafficking protein particle complex subunit 4 OS=Homo sapiens GN=TRAPPC4 PE=1 SV=1
E9PNA8	SMIM7	321604714024363	41765.0,41358.0,24166.0,	301792269015634	28158.0,21505.0,16367.0,	0.224603	0.482148	0.126867	0.252247	34554.3	22834.3	35763	22010	0.660824	0.615441	Small integral membrane protein 7 OS=Homo sapiens GN=SMIM7 PE=1 SV=1
E9PNK6	TPD52L1	1.96578e+20	2552915.0,1567569.0,1979941.0,	2.64468e+20	2467647.0,2135705.0,2231804.0,	0.0940408	0.396693	0.48845	0.594185	1.9162e+06	2.3433e+06	2033475	2.27839e+06	1.22289	1.12044	Tumor protein D53 OS=Homo sapiens GN=TPD52L1 PE=1 SV=1
E9PNL2	SNX7	428377557328	5562.0,6803.0,7268.0,	465448253960	4342.0,4573.0,4145.0,	0.207761	0.468836	0.0433384	0.14256	6455.33	4479.67	6544.33	4353.33	0.693948	0.665207	Sorting nexin-7 OS=Homo sapiens GN=SNX7 PE=1 SV=1
E9PNL8	DGKZ	324666674966	4215.0,5849.0,4925.0,	517345324290	4826.0,4295.0,4491.0,	0.797224	0.876053	0.438796	0.553078	4959.67	4665	4996.33	4537.33	0.940587	0.908133	Diacylglycerol kinase OS=Homo sapiens GN=DGKZ PE=1 SV=1
E9PNM1	FDFT1	1.88063e+17	244233.0,162706.0,109055.0,	1.48147e+16	138229.0,100464.0,71035.0,	0.195005	0.459338	0.217178	0.349262	161154	107334	171998	103243	0.666034	0.600255	Squalene synthase OS=Homo sapiens GN=FDFT1 PE=1 SV=1
E9PNR6	ARHGAP1	582568600749698	75655.0,75457.0,49296.0,	785064422142237	73251.0,41911.0,44217.0,	0.580425	0.73689	0.364711	0.487828	64653.7	54988	66802.7	53126.3	0.850501	0.795273	Rho GTPase-activating protein 1 (Fragment) OS=Homo sapiens GN=ARHGAP1 PE=1 SV=1
E9PNU1	NME7	560747606871475	72822.0,66737.0,70897.0,	396984192621112	37040.0,39736.0,22102.0,	0.020091	0.291232	0.0140384	0.0943251	67872.3	34245.3	70152	32959.3	0.504555	0.469827	Nucleoside diphosphate kinase 7 OS=Homo sapiens GN=NME7 PE=1 SV=1
E9PNW4	CD59	8.72741e+16	113340.0,105031.0,104165.0,	1.60269e+17	149540.0,201066.0,192009.0,	0.015124	0.267848	0.0399298	0.137771	104002	185275	107512	180872	1.78146	1.68234	CD59 glycoprotein OS=Homo sapiens GN=CD59 PE=1 SV=1
E9PNY6	PUS3	42422600	0.0,3721.0,2578.0,	15060	0.0,1427.0,0.0,	0.285405	0.526378	0.276997	0.400629	2280.67	502	2099.67	475.667	0.220111	0.226544	tRNA pseudouridine(38/39) synthase (Fragment) OS=Homo sapiens GN=PUS3 PE=1 SV=1
E9PP16	PPFIBP2	363385287151481	47190.0,46385.0,51064.0,	500464136337547	46694.0,39202.0,39306.0,	0.581069	0.73689	0.103207	0.222445	46896.7	42985.3	48213	41734	0.916597	0.865617	Liprin-beta-2 OS=Homo sapiens GN=PPFIBP2 PE=1 SV=1
E9PP42	SMIM7	321604714024363	41765.0,41358.0,24166.0,	301792269015634	28158.0,21505.0,16367.0,	0.224603	0.482148	0.126867	0.252247	34554.3	22834.3	35763	22010	0.660824	0.615441	Small integral membrane protein 7 OS=Homo sapiens GN=SMIM7 PE=1 SV=1
E9PP55	RNF170	230029913359	2986.0,2624.0,3331.0,	25700	0.0,2435.0,0.0,	0.129603	0.409236	0.108448	0.230003	2883.33	856.667	2980.33	811.667	0.29711	0.272341	E3 ubiquitin-protein ligase RNF170 (Fragment) OS=Homo sapiens GN=RNF170 PE=1 SV=1
E9PP79	TM7SF2	9920910663371736	128840.0,93553.0,71157.0,	858038383545793	80059.0,79456.0,47940.0,	0.287551	0.528581	0.234403	0.363874	92526.3	71810.3	97850	69151.7	0.776107	0.706711	Delta(14)-sterol reductase OS=Homo sapiens GN=TM7SF2 PE=1 SV=1
E9PP81	TATDN3	2.3936e+17	310851.0,299173.0,283062.0,	2.70339e+17	252243.0,235414.0,238167.0,	0.309268	0.546961	0.00696316	0.0766478	288577	248741	297695	241941	0.861959	0.812715	Putative deoxyribonuclease TATDN3 OS=Homo sapiens GN=TATDN3 PE=1 SV=1
E9PPF0	TATDN3	2.3936e+17	310851.0,299173.0,283062.0,	2.70339e+17	252243.0,235414.0,238167.0,	0.309268	0.546961	0.00696316	0.0766478	288577	248741	297695	241941	0.861959	0.812715	Putative deoxyribonuclease TATDN3 OS=Homo sapiens GN=TATDN3 PE=1 SV=1
E9PPJ0	SF3B2	3.3984e+20	4413408.0,5295571.0,6007993.0,	6.60715e+20	6164877.0,5755178.0,5642122.0,	0.441249	0.643331	0.313367	0.437821	5.16377e+06	6.02295e+06	5.23899e+06	5854059	1.16639	1.1174	Splicing factor 3B subunit 2 OS=Homo sapiens GN=SF3B2 PE=1 SV=1
E9PPJ5	MDK	13880	0.0,1217.0,0.0,	10431795	0.0,988.0,1879.0,	0.526322	0.702546	0.465863	0.576474	462.667	946	405.667	955.667	2.04467	2.35579	Midkine (Fragment) OS=Homo sapiens GN=MDK PE=1 SV=1
E9PPM8	DERA	1.28653e+17	167078.0,172155.0,178484.0,	1.71436e+17	159960.0,162709.0,158286.0,	0.882905	0.929839	0.0506975	0.153062	168272	164770	172572	160318	0.979185	0.928992	Deoxyribose-phosphate aldolase OS=Homo sapiens GN=DERA PE=1 SV=1
E9PPN1	TSEN15	105243573852	1366.0,3822.0,3820.0,	243538280	2272.0,3627.0,0.0,	0.546827	0.715731	0.484292	0.591811	3087	2087.67	3002.67	1966.33	0.676277	0.654862	tRNA-splicing endonuclease subunit Sen15 OS=Homo sapiens GN=TSEN15 PE=1 SV=1
E9PPQ1	TPD52L1	1.96578e+20	2552915.0,1567569.0,1979941.0,	2.64468e+20	2467647.0,2135705.0,2231804.0,	0.0940408	0.396693	0.48845	0.594185	1.9162e+06	2.3433e+06	2033475	2.27839e+06	1.22289	1.12044	Tumor protein D53 OS=Homo sapiens GN=TPD52L1 PE=1 SV=1
E9PPR2	ATG13	425328742793851	55235.0,76703.0,93092.0,	882238497394410	82317.0,80534.0,98837.0,	0.462266	0.655907	0.396513	0.518595	74603.3	89202	75010	87229.3	1.19568	1.1629	Autophagy-related protein 13 (Fragment) OS=Homo sapiens GN=ATG13 PE=1 SV=1
E9PPW7	NDUFS8	2.17524e+17	282493.0,248522.0,194393.0,	1.63815e+17	152849.0,186527.0,112573.0,	0.108453	0.397601	0.0543193	0.15791	232256	156051	241803	150650	0.67189	0.623027	NADH dehydrogenase [ubiquinone] iron-sulfur protein 8, mitochondrial (Fragment) OS=Homo sapiens GN=NDUFS8 PE=1 SV=1
E9PQ01	PCF11	235353712932655	30564.0,32574.0,32391.0,	311003008929930	29018.0,28517.0,31333.0,	0.871718	0.922302	0.114662	0.238917	31106.3	30373	31843	29622.7	0.976425	0.930272	Pre-mRNA cleavage complex 2 protein Pcf11 (Fragment) OS=Homo sapiens GN=PCF11 PE=1 SV=7
E9PQ68		2.34626e+17	304703.0,248567.0,211783.0,	1.70462e+17	159050.0,213740.0,131523.0,	0.127609	0.407295	0.0753184	0.186166	243818	173871	255018	168104	0.713117	0.659187	Uncharacterized protein OS=Homo sapiens PE=1 SV=1
E9PQ73	FAT3	154722958026233	20093.0,25951.0,26021.0,	318532884023506	29720.0,27333.0,24608.0,	0.441383	0.643331	0.267947	0.392404	23761.7	28066.3	24021.7	27220.3	1.18116	1.13316	Protocadherin Fat 3 OS=Homo sapiens GN=FAT3 PE=1 SV=1
E9PQ76	SMCO4	1.26401e+16	164154.0,93991.0,78786.0,	673566031244425	62846.0,57161.0,46507.0,	0.0556083	0.349211	0.159453	0.290916	104321	57364.3	112310	55504.7	0.549885	0.494208	Single-pass membrane and coiled-coil domain-containing protein 4 (Fragment) OS=Homo sapiens GN=SMCO4 PE=1 SV=1
E9PQA6	MVB12A	477079018873375	61955.0,79125.0,72781.0,	563685472643002	52594.0,51867.0,45018.0,	0.259039	0.508025	0.0330932	0.125837	70423.3	51365.3	71287	49826.3	0.729379	0.698954	Multivesicular body subunit 12A OS=Homo sapiens GN=MVB12A PE=1 SV=1
E9PQC4	NUF2	401603532134872	52155.0,30988.0,34590.0,	479733654154585	44761.0,34632.0,57145.0,	0.203883	0.467501	0.53418	0.633213	36784.3	46366.3	39244.3	45512.7	1.26049	1.15973	Kinetochore protein Nuf2 OS=Homo sapiens GN=NUF2 PE=1 SV=1
E9PQD8	PDDC1	1.42646e+17	185249.0,207031.0,186063.0,	1.10647e+16	103237.0,120658.0,71188.0,	0.0638606	0.360692	0.0107933	0.0877083	188736	101986	192781	98361	0.540364	0.510221	Parkinson disease 7 domain-containing protein 1 OS=Homo sapiens GN=PDDC1 PE=1 SV=1
E9PQG4	PDE4DIP	266124753203	3455.0,2171.0,3177.0,	291423421148	2718.0,2219.0,1201.0,	0.344622	0.573501	0.209584	0.341522	2779.67	2134.67	2934.33	2046	0.767958	0.697262	Myomegalin OS=Homo sapiens GN=PDE4DIP PE=1 SV=2
E9PQH6	RHOC	3.56572e+20	4630719.0,5521936.0,5478852.0,	6.26103e+20	5841936.0,6331009.0,5632051.0,	0.359049	0.583937	0.119295	0.244607	5127719	6.10689e+06	5.2105e+06	5.935e+06	1.19096	1.13905	Rho-related GTP-binding protein RhoC (Fragment) OS=Homo sapiens GN=RHOC PE=1 SV=1
E9PQL0	TMEM135	361754931052033	46979.0,43261.0,51612.0,	596624040126290	55668.0,38291.0,27523.0,	0.754282	0.8509	0.499432	0.603987	45839.3	42117.7	47284	40494	0.918811	0.8564	Transmembrane protein 135 OS=Homo sapiens GN=TMEM135 PE=1 SV=1
E9PQM8	SETDB1	325725028245177	42300.0,44114.0,44811.0,	360543750932306	33640.0,35550.0,33821.0,	0.293533	0.533194	7.557054981398458E-4	0.0532668	42677	35289.7	43741.7	34337	0.826901	0.784995	Histone-lysine N-methyltransferase SETDB1 (Fragment) OS=Homo sapiens GN=SETDB1 PE=1 SV=1
E9PQP3	ARFGAP2	1.98716e+17	258066.0,188359.0,219019.0,	1.96581e+17	183420.0,143711.0,149911.0,	0.087589	0.389659	0.0689824	0.178879	211405	163803	221815	159014	0.774831	0.716878	ADP-ribosylation factor GTPase-activating protein 2 (Fragment) OS=Homo sapiens GN=ARFGAP2 PE=1 SV=1
E9PQP8	TATDN3	2.3936e+17	310851.0,299173.0,283062.0,	2.70339e+17	252243.0,235414.0,238167.0,	0.309268	0.546961	0.00696316	0.0766478	288577	248741	297695	241941	0.861959	0.812715	Putative deoxyribonuclease TATDN3 OS=Homo sapiens GN=TATDN3 PE=1 SV=1
E9PQR4	TUB	1227	0.0,0.0,1217.0,	0	0.0,0.0,0.0,	0.42265	0.629207	0.42265	0.537947	409	0	405.667	0	0	0	Tubby-like protein OS=Homo sapiens GN=TUB PE=1 SV=1
E9PQS1	C11orf54	2.02948e+17	263563.0,324129.0,350534.0,	3.21489e+17	299968.0,341768.0,400311.0,	0.481413	0.67097	0.424119	0.539288	308595	354823	312742	347349	1.1498	1.11066	Ester hydrolase C11orf54 (Fragment) OS=Homo sapiens GN=C11orf54 PE=1 SV=1
E9PQS7	ZCCHC11	512088107078	6649.0,7729.0,7020.0,	634839136128	5923.0,3708.0,6415.0,	0.313605	0.549013	0.15421	0.285722	7002.67	5463	7132.67	5348.67	0.780131	0.749883	Terminal uridylyltransferase 4 (Fragment) OS=Homo sapiens GN=ZCCHC11 PE=1 SV=1
E9PQY2	PFDN4	8.36703e+19	1086602.0,1424663.0,1043964.0,	1.09416e+20	1020915.0,1089777.0,1159894.0,	0.840587	0.907692	0.520208	0.621575	1.17101e+06	1117310	1.18508e+06	1.0902e+06	0.954144	0.919937	Prefoldin subunit 4 OS=Homo sapiens GN=PFDN4 PE=1 SV=1
E9PQY3	ACP2	1.02348e+20	1329173.0,946224.0,1002382.0,	1.19261e+20	1112778.0,1116769.0,1243724.0,	0.0160147	0.277638	0.649313	0.727772	1037516	1.18631e+06	1092593	1157757	1.14341	1.05964	Lysosomal acid phosphatase OS=Homo sapiens GN=ACP2 PE=1 SV=1
E9PQZ7	TM7SF2	9920910663371736	128840.0,93553.0,71157.0,	858038383545793	80059.0,79456.0,47940.0,	0.287551	0.528581	0.234403	0.363874	92526.3	71810.3	97850	69151.7	0.776107	0.706711	Delta(14)-sterol reductase (Fragment) OS=Homo sapiens GN=TM7SF2 PE=1 SV=7
E9PR17	CD59	8.72741e+16	113340.0,105031.0,104165.0,	1.60269e+17	149540.0,201066.0,192009.0,	0.015124	0.267848	0.0399298	0.137771	104002	185275	107512	180872	1.78146	1.68234	CD59 glycoprotein OS=Homo sapiens GN=CD59 PE=1 SV=1
E9PR30	FAU	1.7271e+20	2242953.0,1540431.0,1644181.0,	1.07152e+20	999798.0,996438.0,1052767.0,	1.1695036017634977E-4	0.0649854	0.0675373	0.177848	1.71349e+06	1.04282e+06	1.80919e+06	1.01633e+06	0.608596	0.561763	40S ribosomal protein S30 OS=Homo sapiens GN=FAU PE=1 SV=1
E9PRA1	TATDN3	2.3936e+17	310851.0,299173.0,283062.0,	2.70339e+17	252243.0,235414.0,238167.0,	0.309268	0.546961	0.00696316	0.0766478	288577	248741	297695	241941	0.861959	0.812715	Putative deoxyribonuclease TATDN3 (Fragment) OS=Homo sapiens GN=TATDN3 PE=1 SV=2
E9PRF4	SETDB1	325725028245177	42300.0,44114.0,44811.0,	360543750932306	33640.0,35550.0,33821.0,	0.293533	0.533194	7.557054981398458E-4	0.0532668	42677	35289.7	43741.7	34337	0.826901	0.784995	Histone-lysine N-methyltransferase SETDB1 (Fragment) OS=Homo sapiens GN=SETDB1 PE=1 SV=1
E9PRG2	ZCCHC11	512088107078	6649.0,7729.0,7020.0,	634839136128	5923.0,3708.0,6415.0,	0.313605	0.549013	0.15421	0.285722	7002.67	5463	7132.67	5348.67	0.780131	0.749883	Terminal uridylyltransferase 4 OS=Homo sapiens GN=ZCCHC11 PE=1 SV=1
E9PRI9	PUS3	42422600	0.0,3721.0,2578.0,	15060	0.0,1427.0,0.0,	0.285405	0.526378	0.276997	0.400629	2280.67	502	2099.67	475.667	0.220111	0.226544	tRNA pseudouridine(38/39) synthase (Fragment) OS=Homo sapiens GN=PUS3 PE=1 SV=1
E9PRJ8	CD81	1.18978e+19	1545143.0,1010030.0,846949.0,	6.75176e+17	629980.0,749007.0,564374.0,	0.0433236	0.346591	0.140276	0.268737	1.06496e+06	668183	1.13404e+06	647787	0.627427	0.57122	Tetraspanin (Fragment) OS=Homo sapiens GN=CD81 PE=1 SV=1
E9PRQ1	TM7SF2	9920910663371736	128840.0,93553.0,71157.0,	858038383545793	80059.0,79456.0,47940.0,	0.287551	0.528581	0.234403	0.363874	92526.3	71810.3	97850	69151.7	0.776107	0.706711	Delta(14)-sterol reductase (Fragment) OS=Homo sapiens GN=TM7SF2 PE=1 SV=1
E9PRR9	PTP4A2	2.07536e+17	269521.0,313938.0,311028.0,	2.86329e+17	267163.0,272307.0,269731.0,	0.758531	0.852398	0.184799	0.317168	292976	277097	298162	269734	0.945802	0.904654	Protein tyrosine phosphatase type IVA 2 OS=Homo sapiens GN=PTP4A2 PE=1 SV=1
E9PRY8	EEF1D	2.45156e+23	3.1837895E7,2.8317148E7,2.817464E7,	3.04576e+23	2.8418874E7,2.8766496E7,2.5937248E7,	0.966826	0.984716	0.314558	0.438854	2.8398621333333332E7	2.8528181333333332E7	2.9443227666666668E7	2.7707539333333332E7	1.00456	0.94105	Elongation factor 1-delta OS=Homo sapiens GN=EEF1D PE=1 SV=1
E9PS17	SCYL1	1.92941e+17	250565.0,239208.0,206076.0,	2.42782e+17	226529.0,146238.0,150477.0,	0.332829	0.564257	0.144972	0.275196	224450	180274	231950	174415	0.803178	0.75195	N-terminal kinase-like protein OS=Homo sapiens GN=SCYL1 PE=1 SV=1
E9PS30	EIF1AD	1.7167e+17	222944.0,203848.0,212004.0,	1.68678e+17	157386.0,152328.0,174762.0,	0.150524	0.416339	0.00476226	0.0699004	205916	165445	212932	161492	0.803457	0.758421	Probable RNA-binding protein EIF1AD (Fragment) OS=Homo sapiens GN=EIF1AD PE=1 SV=1
E9PS38	NEDD8-MDP1	1.23949e+20	1609702.0,1145281.0,1317760.0,	1.69233e+20	1579048.0,1645459.0,1734329.0,	3.708181617631299E-4	0.100512	0.151268	0.282813	1.29113e+06	1695032	1357581	1.65295e+06	1.31283	1.21757	Protein NEDD8-MDP1 OS=Homo sapiens GN=NEDD8-MDP1 PE=4 SV=2
E9PS76	EIF1AD	1.7167e+17	222944.0,203848.0,212004.0,	1.68678e+17	157386.0,152328.0,174762.0,	0.150524	0.416339	0.00476226	0.0699004	205916	165445	212932	161492	0.803457	0.758421	Probable RNA-binding protein EIF1AD (Fragment) OS=Homo sapiens GN=EIF1AD PE=1 SV=1
E9PSA5	ALKBH3	10248131589994	13308.0,11544.0,9913.0,	637867625090	5951.0,6408.0,5328.0,	0.0219849	0.295555	0.0203714	0.104905	11133.3	6076.67	11588.3	5895.67	0.545808	0.508759	Alpha-ketoglutarate-dependent dioxygenase alkB homolog 3 (Fragment) OS=Homo sapiens GN=ALKBH3 PE=1 SV=1
E9PSB8	SMCO4	1.26401e+16	164154.0,93991.0,78786.0,	673566031244425	62846.0,57161.0,46507.0,	0.0556083	0.349211	0.159453	0.290916	104321	57364.3	112310	55504.7	0.549885	0.494208	Single-pass membrane and coiled-coil domain-containing protein 4 (Fragment) OS=Homo sapiens GN=SMCO4 PE=1 SV=1
E9PSD7	UPRT	6075410998487860	78900.0,96493.0,87149.0,	648545786243221	60513.0,54840.0,45248.0,	0.149559	0.416339	0.00767859	0.0788052	86199.3	55312.3	87514	53533.7	0.641679	0.611715	Uracil phosphoribosyltransferase homolog OS=Homo sapiens GN=UPRT PE=1 SV=1
E9PSH4	MAF1	110541724117982	14355.0,15126.0,17836.0,	535046515108	4991.0,4408.0,5347.0,	0.0408526	0.346591	0.00643919	0.0740284	15425.7	5036.33	15772.3	4915.33	0.32649	0.311643	Repressor of RNA polymerase III transcription MAF1 homolog OS=Homo sapiens GN=MAF1 PE=1 SV=1
E9PSI0	RIC8A	548458272256725	71226.0,72575.0,56266.0,	569773401735238	53163.0,32240.0,36890.0,	0.126596	0.407195	0.0361224	0.130817	64764	42077.3	66689	40764.3	0.649703	0.61126	Synembryn-A (Fragment) OS=Homo sapiens GN=RIC8A PE=1 SV=1
E9PSI1		6.51424e+17	845986.0,508363.0,590704.0,	5.72915e+17	534562.0,536150.0,562574.0,	0.133894	0.410801	0.414177	0.534155	608794	558663	648351	544429	0.917655	0.839713	Uncharacterized protein OS=Homo sapiens PE=3 SV=1
F1T0I1	SEC16A	5.32631e+17	691709.0,555349.0,530796.0,	6.15134e+17	573950.0,519183.0,596159.0,	0.800798	0.878726	0.631308	0.713826	566920	577464	592618	563097	1.0186	0.950186	Protein transport protein Sec16A OS=Homo sapiens GN=SEC16A PE=1 SV=1
F2Z2A4	DNTTIP1	140973428232400	18307.0,30077.0,32138.0,	259222156621609	24186.0,20439.0,22622.0,	0.610014	0.756086	0.413944	0.533913	26926.3	23032.3	26840.7	22415.7	0.855383	0.835138	Deoxynucleotidyltransferase terminal-interacting protein 1 (Fragment) OS=Homo sapiens GN=DNTTIP1 PE=1 SV=1
F2Z2A9	TUSC2	152335704161	1977.0,3132.0,4127.0,	294613052674	2748.0,1236.0,2799.0,	0.466021	0.658107	0.369367	0.492194	3084.67	2308.33	3078.67	2261	0.748325	0.734409	Tumor suppressor candidate 2 OS=Homo sapiens GN=TUSC2 PE=1 SV=1
F2Z2E2	IQGAP3	161800	2101.0,0.0,0.0,	0	0.0,0.0,0.0,	0.42265	0.629207	0.42265	0.537947	539.333	0	700.333	0	0	0	Ras GTPase-activating-like protein IQGAP3 OS=Homo sapiens GN=IQGAP3 PE=1 SV=1
F2Z2I2	PFKFB3	1.09632e+20	1423766.0,1600415.0,1623513.0,	1.5805e+20	1474705.0,1465821.0,1069548.0,	0.656837	0.78507	0.250391	0.37565	1519073	1382908	1.54923e+06	1.33669e+06	0.910363	0.862809	6-phosphofructo-2-kinase/fructose-2,6-bisphosphatase 3 OS=Homo sapiens GN=PFKFB3 PE=1 SV=1
F2Z2T2	XPA	175842469618493	22835.0,21666.0,18343.0,	174711212312501	16301.0,11489.0,13087.0,	0.096374	0.397601	0.0200363	0.104362	20257.7	14031.7	20948	13625.7	0.69266	0.650452	DNA repair protein-complementing XP-A cells OS=Homo sapiens GN=XPA PE=1 SV=1
F2Z388	RPL35	2.6755e+20	3474610.0,2434336.0,2519467.0,	1.44857e+20	1351600.0,1303502.0,1478101.0,	0.00140932	0.169891	0.0471937	0.146346	2663390	1411930	2809471	1.37773e+06	0.530125	0.490389	60S ribosomal protein L35 OS=Homo sapiens GN=RPL35 PE=1 SV=1
F2Z3I4	ARRDC1	2327688611102	3022.0,6041.0,11012.0,	395352973790	3688.0,5020.0,3967.0,	0.440537	0.643331	0.400972	0.522144	6771.67	4346.67	6691.67	4225	0.64189	0.631382	Arrestin domain-containing protein 1 OS=Homo sapiens GN=ARRDC1 PE=1 SV=1
F2Z3J2	PSMD5	1.1241e+17	145983.0,216463.0,196237.0,	1.4859e+16	138643.0,117590.0,78532.0,	0.21416	0.476979	0.0542985	0.15791	185658	115892	186228	111588	0.624224	0.599204	26S proteasome non-ATPase regulatory subunit 5 OS=Homo sapiens GN=PSMD5 PE=1 SV=1
F2Z3K8	DRP2	1.18202e+17	153506.0,326883.0,263540.0,	1.95443e+17	182361.0,374094.0,292527.0,	0.709036	0.81902	0.665788	0.741536	252158	289858	247976	282994	1.14951	1.14121	Dystrophin-related protein 2 OS=Homo sapiens GN=DRP2 PE=4 SV=1
F2Z3M0	TSEN15	105243573852	1366.0,3822.0,3820.0,	243538280	2272.0,3627.0,0.0,	0.546827	0.715731	0.484292	0.591811	3087	2087.67	3002.67	1966.33	0.676277	0.654862	tRNA-splicing endonuclease subunit Sen15 OS=Homo sapiens GN=TSEN15 PE=1 SV=1
F5GWG7	RTN3	3.25221e+17	422356.0,349322.0,288640.0,	4.09604e+17	382186.0,327796.0,297432.0,	0.869941	0.92197	0.723705	0.788728	338125	346524	353439	335805	1.02484	0.950106	Reticulon-3 (Fragment) OS=Homo sapiens GN=RTN3 PE=1 SV=1
F5GWI4	ADA	1.28477e+17	166848.0,161197.0,169221.0,	1.54573e+17	144226.0,152420.0,169262.0,	0.919501	0.95435	0.289767	0.413256	160938	159025	165755	155303	0.988113	0.936939	Adenosine deaminase OS=Homo sapiens GN=ADA PE=1 SV=1
F5GWN9	NOL8	199452775819895	25901.0,24352.0,19733.0,	221412307821246	20658.0,21872.0,22242.0,	0.89944	0.941813	0.449747	0.561654	22532.7	22155	23328.7	21590.7	0.983239	0.925499	Nucleolar protein 8 (Fragment) OS=Homo sapiens GN=NOL8 PE=1 SV=1
F5GWR1	CCDC91	121691460415510	15803.0,12812.0,15384.0,	181721704015130	16955.0,16150.0,15839.0,	0.11552	0.399472	0.213222	0.345185	14094.3	16780.7	14666.3	16314.7	1.1906	1.11239	Coiled-coil domain-containing protein 91 (Fragment) OS=Homo sapiens GN=CCDC91 PE=1 SV=1
F5GWT4	WNK1	4.32435e+17	561588.0,546747.0,485608.0,	4.85014e+17	452544.0,396891.0,399181.0,	0.267613	0.514206	0.0195247	0.104224	515065	428361	531314	416205	0.831664	0.78335	Serine/threonine-protein kinase WNK1 OS=Homo sapiens GN=WNK1 PE=1 SV=1
F5GWX5	CHD4	4.30657e+17	559278.0,593524.0,538762.0,	4.45694e+17	415854.0,303793.0,256699.0,	0.0840877	0.384791	0.0270651	0.11518	550107	337146	563855	325449	0.612874	0.577185	Chromodomain-helicase-DNA-binding protein 4 OS=Homo sapiens GN=CHD4 PE=1 SV=1
F5GX19	LAMTOR1	6.68819e+17	868576.0,594123.0,519663.0,	4.81131e+17	448921.0,510521.0,366044.0,	0.090693	0.395056	0.164336	0.295475	623302	456478	660787	441829	0.732355	0.66864	Ragulator complex protein LAMTOR1 OS=Homo sapiens GN=LAMTOR1 PE=1 SV=1
F5GX30	M6PR	490926530855331	63754.0,57297.0,54883.0,	529655549840347	49419.0,52599.0,42239.0,	0.353675	0.580049	0.0608454	0.168367	56577	49603.3	58644.7	48085.7	0.87674	0.81995	Cation-dependent mannose-6-phosphate receptor OS=Homo sapiens GN=M6PR PE=1 SV=2
F5GX39	TMED2	7.63813e+17	991943.0,866413.0,642919.0,	7.96672e+17	743342.0,612091.0,460217.0,	0.296188	0.536346	0.158914	0.2908	799840	627365	833758	605217	0.784364	0.72589	Transmembrane emp24 domain-containing protein 2 OS=Homo sapiens GN=TMED2 PE=1 SV=1
F5GX58	CDCA3	1169495638478	15186.0,8389.0,8409.0,	567551817212	5294.0,4909.0,7549.0,	0.0331278	0.320272	0.160588	0.291566	9911.67	6022.67	10661.3	5917.33	0.607634	0.555028	Cell division cycle-associated protein 3 OS=Homo sapiens GN=CDCA3 PE=1 SV=1
F5GXE0	M6PR	490926530855331	63754.0,57297.0,54883.0,	529655549840347	49419.0,52599.0,42239.0,	0.353675	0.580049	0.0608454	0.168367	56577	49603.3	58644.7	48085.7	0.87674	0.81995	Cation-dependent mannose-6-phosphate receptor (Fragment) OS=Homo sapiens GN=M6PR PE=1 SV=1
F5GXE4	ATE1	7.81569e+19	1015003.0,1235899.0,1318767.0,	1.36479e+20	1273433.0,1300182.0,1439554.0,	0.422393	0.629207	0.246636	0.372122	1173256	1.37056e+06	1.18989e+06	1337723	1.16817	1.12424	Arginyl-tRNA--protein transferase 1 OS=Homo sapiens GN=ATE1 PE=1 SV=1
F5GXF5	BPTF	193544653276	2512.0,3917.0,3249.0,	348027604223	3247.0,2615.0,4421.0,	0.775097	0.861555	0.778346	0.836097	3225.33	3487.67	3226	3427.67	1.08134	1.06251	Nucleosome-remodeling factor subunit BPTF (Fragment) OS=Homo sapiens GN=BPTF PE=1 SV=2
F5GXU0	M6PR	490926530855331	63754.0,57297.0,54883.0,	529655549840347	49419.0,52599.0,42239.0,	0.353675	0.580049	0.0608454	0.168367	56577	49603.3	58644.7	48085.7	0.87674	0.81995	Cation-dependent mannose-6-phosphate receptor (Fragment) OS=Homo sapiens GN=M6PR PE=1 SV=1
F5GXW4		363796826959791	47244.0,59895.0,59307.0,	493686609661316	46063.0,62644.0,64191.0,	0.727504	0.83182	0.779125	0.836318	54813	58926.7	55482	57632.7	1.07505	1.03876	Uncharacterized protein OS=Homo sapiens PE=4 SV=1
F5GXX5	DAD1	1.21075e+17	157237.0,135461.0,102482.0,	1.06392e+16	99270.0,96665.0,77283.0,	0.159738	0.423345	0.109583	0.23203	126264	94068.3	131727	91072.7	0.745015	0.691376	Dolichyl-diphosphooligosaccharide--protein glycosyltransferase subunit DAD1 OS=Homo sapiens GN=DAD1 PE=1 SV=1
F5GY37	PHB2	3.16267e+20	4107283.0,3279347.0,2339896.0,	2.34361e+20	2186729.0,2517380.0,1444360.0,	0.15854	0.423345	0.131985	0.258541	3086484	2.12646e+06	3.24218e+06	2.04949e+06	0.688958	0.632134	Prohibitin-2 OS=Homo sapiens GN=PHB2 PE=1 SV=1
F5GY68	ANAPC5	400454487713	5199.0,4779.0,7650.0,	142348682232	1327.0,4613.0,2336.0,	0.127107	0.407295	0.0781655	0.190318	5721.67	2841	5876	2758.67	0.496534	0.46948	Anaphase-promoting complex subunit 5 (Fragment) OS=Homo sapiens GN=ANAPC5 PE=1 SV=1
F5GY87	PLEKHB1	440336759068063	57184.0,59299.0,67512.0,	856858362471293	79949.0,79256.0,74636.0,	0.107662	0.397601	0.0180952	0.102751	59895.3	80200.7	61331.7	77947	1.33901	1.27091	Pleckstrin homology domain-containing family B member 1 (Fragment) OS=Homo sapiens GN=PLEKHB1 PE=1 SV=1
F5GY96	PLEKHB1	440336759068063	57184.0,59299.0,67512.0,	856858362471293	79949.0,79256.0,74636.0,	0.107662	0.397601	0.0180952	0.102751	59895.3	80200.7	61331.7	77947	1.33901	1.27091	Pleckstrin homology domain-containing family B member 1 (Fragment) OS=Homo sapiens GN=PLEKHB1 PE=1 SV=1
F5GYA2	UNG	83532462916293	10847.0,21608.0,16161.0,	13909154195176	12978.0,14613.0,5418.0,	0.441137	0.643331	0.284094	0.40746	16425	11501.3	16205.3	11003	0.700233	0.678974	Uracil-DNA glycosylase OS=Homo sapiens GN=UNG PE=1 SV=1
F5GYJ5		363796826959791	47244.0,59895.0,59307.0,	493686609661316	46063.0,62644.0,64191.0,	0.727504	0.83182	0.779125	0.836318	54813	58926.7	55482	57632.7	1.07505	1.03876	Uncharacterized protein OS=Homo sapiens PE=3 SV=1
F5GYJ8	OTUB1	1.47364e+20	1913784.0,2098905.0,1795764.0,	1.21579e+19	1134403.0,1040071.0,729632.0,	0.0593218	0.356608	0.00415915	0.0688772	1892129	1.00338e+06	1936151	968035	0.530289	0.499979	Ubiquitin thioesterase OTUB1 OS=Homo sapiens GN=OTUB1 PE=1 SV=1
F5GYN6	IRAK3	2.18703e+18	284025.0,919818.0,810173.0,	7.92954e+17	739877.0,722877.0,522878.0,	0.973682	0.987648	0.967141	0.978535	694629	685039	671339	661877	0.986194	0.985907	Interleukin-1 receptor-associated kinase 3 OS=Homo sapiens GN=IRAK3 PE=4 SV=1
F5GYQ1	ATP6V0D1	6.92743e+17	899647.0,833383.0,677172.0,	8.24685e+17	769481.0,818605.0,649176.0,	0.963643	0.981817	0.527878	0.62836	775111	769499	803401	745754	0.99276	0.928247	V-type proton ATPase subunit d 1 OS=Homo sapiens GN=ATP6V0D1 PE=1 SV=1
F5GYT8	MCCC1	9.04291e+16	117438.0,114194.0,108977.0,	806466619853717	75247.0,62740.0,56236.0,	0.0421437	0.346591	0.00553348	0.0701761	110151	66853.7	113536	64741	0.606927	0.570223	Methylcrotonoyl-CoA carboxylase subunit alpha, mitochondrial OS=Homo sapiens GN=MCCC1 PE=1 SV=2
F5GZ08	APLP1	393861174486	5114.0,5366.0,4449.0,	8749105659545	8163.0,10013.0,9992.0,	0.00541378	0.196274	0.00917172	0.0830456	4847	9619.67	4976.33	9389.33	1.98466	1.8868	Amyloid-like protein 1 OS=Homo sapiens GN=APLP1 PE=1 SV=1
F5GZ28	LIG1	261204092236083	33920.0,35902.0,35790.0,	299452261821823	27940.0,21436.0,22846.0,	0.147853	0.415944	0.0215775	0.107065	34375	24795.3	35204	24074	0.721319	0.683843	DNA ligase OS=Homo sapiens GN=LIG1 PE=1 SV=1
F5GZ38	PLEKHB1	440336759068063	57184.0,59299.0,67512.0,	856858362471293	79949.0,79256.0,74636.0,	0.107662	0.397601	0.0180952	0.102751	59895.3	80200.7	61331.7	77947	1.33901	1.27091	Pleckstrin homology domain-containing family B member 1 (Fragment) OS=Homo sapiens GN=PLEKHB1 PE=1 SV=1
F5GZ78	PXN	6.73926e+19	875206.0,1113638.0,1245032.0,	8.92142e+17	832419.0,925239.0,807077.0,	0.446169	0.644991	0.166385	0.297384	1066148	879765	1.07796e+06	854912	0.825181	0.793084	Paxillin OS=Homo sapiens GN=PXN PE=1 SV=1
F5GZ90	DTL	383382729003	4977.0,7257.0,8930.0,	425134753314	3966.0,3293.0,3469.0,	0.169778	0.433779	0.0892774	0.204189	7036	3680	7054.67	3576	0.523024	0.506899	Denticleless protein homolog OS=Homo sapiens GN=DTL PE=1 SV=1
F5GZG9	AR	1.41022e+17	183140.0,160319.0,178452.0,	469474749836201	43803.0,45015.0,37897.0,	0.00789018	0.225464	0.00128717	0.0540521	167888	43548.7	173970	42238.3	0.259391	0.24279	Androgen receptor OS=Homo sapiens GN=AR PE=1 SV=1
F5GZH3	PLEKHB1	440336759068063	57184.0,59299.0,67512.0,	856858362471293	79949.0,79256.0,74636.0,	0.107662	0.397601	0.0180952	0.102751	59895.3	80200.7	61331.7	77947	1.33901	1.27091	Pleckstrin homology domain-containing family B member 1 (Fragment) OS=Homo sapiens GN=PLEKHB1 PE=1 SV=1
F5GZH9	CCDC91	121691460415510	15803.0,12812.0,15384.0,	181721704015130	16955.0,16150.0,15839.0,	0.11552	0.399472	0.213222	0.345185	14094.3	16780.7	14666.3	16314.7	1.1906	1.11239	Coiled-coil domain-containing protein 91 (Fragment) OS=Homo sapiens GN=CCDC91 PE=1 SV=1
F5GZK9	DCP1B	448030854444	5818.0,2706.0,4408.0,	420529713661	3923.0,2815.0,3832.0,	0.540672	0.713205	0.483292	0.591208	4003	3612.33	4310.67	3523.33	0.902407	0.817352	mRNA-decapping enzyme 1B OS=Homo sapiens GN=DCP1B PE=1 SV=1
F5GZS6	SLC3A2	1.59712e+20	2074142.0,1543630.0,1205074.0,	1.21785e+20	1136322.0,1306327.0,1048483.0,	0.180892	0.443358	0.215553	0.347404	1.52382e+06	1199226	1.60762e+06	1.16371e+06	0.786987	0.723874	4F2 cell-surface antigen heavy chain OS=Homo sapiens GN=SLC3A2 PE=1 SV=1
F5GZY7	GABARAPL1	3.34955e+17	434999.0,384775.0,433697.0,	4.02104e+17	375188.0,377121.0,351653.0,	0.576703	0.734988	0.0757066	0.186258	403585	378635	417824	367987	0.938179	0.880724	Gamma-aminobutyric acid receptor-associated protein-like 1 (Fragment) OS=Homo sapiens GN=GABARAPL1 PE=1 SV=1
F5H008	VPS33B	6.37852e+16	82835.0,134489.0,117327.0,	947028289956244	88362.0,78569.0,58880.0,	0.32673	0.559867	0.124568	0.249415	111787	77948.3	111550	75270.3	0.697295	0.674766	Vacuolar protein sorting-associated protein 33B OS=Homo sapiens GN=VPS33B PE=1 SV=1
F5H032	ZNF79	165121581473	2144.0,1893.0,1461.0,	452526203436	4222.0,2483.0,3597.0,	0.071039	0.36979	0.0725562	0.18247	1760.67	3527	1832.67	3434	2.00322	1.87377	Zinc finger protein 79 OS=Homo sapiens GN=ZNF79 PE=1 SV=1
F5H039	GPHN	6.13385e+19	796584.0,1053724.0,1185189.0,	6.765e+17	631211.0,673806.0,415435.0,	0.159558	0.423345	0.0403417	0.138508	1.00309e+06	594757	1.01183e+06	573484	0.592922	0.566778	Gephyrin OS=Homo sapiens GN=GPHN PE=1 SV=1
F5H053	PLBD1	5523210805387829	71728.0,94799.0,87119.0,	460874723432967	43002.0,44767.0,34513.0,	0.103754	0.397601	0.0116719	0.0895982	83704.7	42096	84548.7	40760.7	0.502911	0.482097	Phospholipase B-like 1 (Fragment) OS=Homo sapiens GN=PLBD1 PE=1 SV=1
F5H0C4	PAAF1	279055502444924	36238.0,48274.0,44559.0,	394753354433014	36832.0,31792.0,34562.0,	0.457849	0.653396	0.122139	0.246838	42617.7	35344.3	43023.7	34395.3	0.829335	0.799451	Proteasomal ATPase-associated factor 1 OS=Homo sapiens GN=PAAF1 PE=1 SV=1
F5H0F9	ANAPC5	400454487713	5199.0,4779.0,7650.0,	142348682232	1327.0,4613.0,2336.0,	0.127107	0.407295	0.0781655	0.190318	5721.67	2841	5876	2758.67	0.496534	0.46948	Anaphase-promoting complex subunit 5 OS=Homo sapiens GN=ANAPC5 PE=1 SV=1
F5H0Q6	CLASRP	436586030057676	56697.0,52903.0,57209.0,	595836233158069	55594.0,59075.0,60792.0,	0.358077	0.583086	0.232234	0.361953	53878	59994.3	55603	58487	1.11352	1.05187	CLK4-associating serine/arginine-rich protein OS=Homo sapiens GN=CLASRP PE=1 SV=2
F5H0R1	TUT1	98802225	1283.0,0.0,2207.0,	0	0.0,0.0,0.0,	0.238024	0.494048	0.210698	0.342763	1071	0	1163.33	0	0	0	Speckle targeted PIP5K1A-regulated poly(A) polymerase OS=Homo sapiens GN=TUT1 PE=1 SV=1
F5H0R6	PLEKHB1	440336759068063	57184.0,59299.0,67512.0,	856858362471293	79949.0,79256.0,74636.0,	0.107662	0.397601	0.0180952	0.102751	59895.3	80200.7	61331.7	77947	1.33901	1.27091	Pleckstrin homology domain-containing family B member 1 (Fragment) OS=Homo sapiens GN=PLEKHB1 PE=1 SV=1
F5H0U5	GLTP	6.01659e+18	781359.0,957620.0,718876.0,	6.42116e+17	599131.0,636137.0,324048.0,	0.233796	0.491756	0.0755979	0.186258	805966	540948	819285	519772	0.671179	0.634421	Glycolipid transfer protein OS=Homo sapiens GN=GLTP PE=1 SV=1
F5H101	NOL8	199452775819895	25901.0,24352.0,19733.0,	221412307821246	20658.0,21872.0,22242.0,	0.89944	0.941813	0.449747	0.561654	22532.7	22155	23328.7	21590.7	0.983239	0.925499	Nucleolar protein 8 OS=Homo sapiens GN=NOL8 PE=1 SV=1
F5H103	PAAF1	279055502444924	36238.0,48274.0,44559.0,	394753354433014	36832.0,31792.0,34562.0,	0.457849	0.653396	0.122139	0.246838	42617.7	35344.3	43023.7	34395.3	0.829335	0.799451	Proteasomal ATPase-associated factor 1 (Fragment) OS=Homo sapiens GN=PAAF1 PE=1 SV=1
F5H114	PLEKHB1	440336759068063	57184.0,59299.0,67512.0,	856858362471293	79949.0,79256.0,74636.0,	0.107662	0.397601	0.0180952	0.102751	59895.3	80200.7	61331.7	77947	1.33901	1.27091	Pleckstrin homology domain-containing family B member 1 (Fragment) OS=Homo sapiens GN=PLEKHB1 PE=1 SV=1
F5H157	RAB35	4.41925e+17	573911.0,590486.0,558318.0,	5.97203e+17	557223.0,547421.0,522911.0,	0.988161	0.994897	0.0836187	0.196288	559280	558094	574238	542518	0.997881	0.944762	Ras-related protein Rab-35 (Fragment) OS=Homo sapiens GN=RAB35 PE=1 SV=1
F5H189	LYRM4	9.29551e+16	120718.0,114142.0,102600.0,	2.00626e+17	187197.0,194792.0,194910.0,	0.0056009	0.196274	0.0010605	0.0532668	108830	197444	112487	192300	1.81423	1.70953	LYR motif-containing protein 4 OS=Homo sapiens GN=LYRM4 PE=1 SV=3
F5H190	PLEKHB1	440336759068063	57184.0,59299.0,67512.0,	856858362471293	79949.0,79256.0,74636.0,	0.107662	0.397601	0.0180952	0.102751	59895.3	80200.7	61331.7	77947	1.33901	1.27091	Pleckstrin homology domain-containing family B member 1 (Fragment) OS=Homo sapiens GN=PLEKHB1 PE=1 SV=7
F5H1B8	PLEKHB1	440336759068063	57184.0,59299.0,67512.0,	856858362471293	79949.0,79256.0,74636.0,	0.107662	0.397601	0.0180952	0.102751	59895.3	80200.7	61331.7	77947	1.33901	1.27091	Pleckstrin homology domain-containing family B member 1 (Fragment) OS=Homo sapiens GN=PLEKHB1 PE=1 SV=1
F5H1N9	DDX47	2.17989e+17	283098.0,218830.0,168918.0,	1.50469e+16	140397.0,134079.0,98883.0,	0.0478519	0.349211	0.0803482	0.193362	212569	128797	223615	124453	0.605906	0.556549	Probable ATP-dependent RNA helicase DDX47 (Fragment) OS=Homo sapiens GN=DDX47 PE=1 SV=1
F5H1S1	PIGB	689667407224	8955.0,5913.0,7165.0,	693561464704	6470.0,5825.0,4924.0,	0.254382	0.506464	0.204495	0.336898	6953.33	5928.33	7344.33	5739.67	0.852589	0.78151	Mannosyltransferase OS=Homo sapiens GN=PIGB PE=1 SV=2
F5H1S9	PUS1	1.43841e+17	186799.0,230102.0,257813.0,	2.70613e+17	252496.0,256154.0,260666.0,	0.402116	0.621427	0.265681	0.389888	222011	263292	224905	256439	1.18594	1.14021	tRNA pseudouridine synthase OS=Homo sapiens GN=PUS1 PE=1 SV=1
F5H1Z6	STARD10	4.35343e+17	565368.0,642833.0,634783.0,	6.09981e+17	569149.0,685053.0,415931.0,	0.851117	0.912503	0.543124	0.640232	602668	576695	614328	556711	0.956903	0.906211	PCTP-like protein (Fragment) OS=Homo sapiens GN=STARD10 PE=1 SV=1
[truncated: 10,102 more rows]

## Sheet: analyzed data
ACCESSION	GENE	TOTAL_INTENSITY_1	NORM_INTENSITY_1	TOTAL_INTENSITY_2	NORM_INTENSITY_2	PVALUE_1	QVALUE_1	NORM_PVALUE_1	NORM_QVALUE_1	AVERAGE_INTENSITY_1	AVERAGE_INTENSITY_2	NORM_AVERAGE_INTENSITY_1	NORM_AVERAGE_INTENSITY_2	RATIO_2_1	NORM_RATIO_2_1	log2	DESCRIPTION
[truncated: 5,168 more rows]
