# Supplementary material for: DCAF16-Based Covalent Handle for the Rational Design of Monovalent Degraders
Source: ACS Cent Sci. 2024 May 17;10(7):1318–31. doi: 10.1021/acscentsci.4c00286 (PMC11273451; doi:10.1021/acscentsci.4c00286)
Supplement: Supplementary file 8 — oc4c00286_si_008.xlsx [file oc4c00286_si_008.xlsx]

## Sheet: raw data
Protein Compare TMT Multiple | IP2 - Integrated Proteomics Pipeline Ver. 6.7.1
ACCESSION	GENE	TOTAL_INTENSITY_1	NORM_INTENSITY_1	TOTAL_INTENSITY_2	NORM_INTENSITY_2	PVALUE_1	QVALUE_1	NORM_PVALUE_1	NORM_QVALUE_1	AVERAGE_INTENSITY_1	AVERAGE_INTENSITY_2	NORM_AVERAGE_INTENSITY_1	NORM_AVERAGE_INTENSITY_2	RATIO_2_1	NORM_RATIO_2_1	DESCRIPTION
A0A024QZ33	CCDC55	203442045818226	21276.0,19746.0,18021.0,	333973123431523	33316.0,30995.0,31953.0,	2.450599105516858E-4	0.00455042	7.095684512457471E-4	0.00545205	19676	32051.3	19681	32088	1.62896	1.6304	Coiled-coil domain containing 55, isoform CRA_a OS=Homo sapiens GN=CCDC55 PE=1 SV=1
A0A024QZ42	PDCD6	2.14927e+17	224792.0,221226.0,179854.0,	1.08067e+16	107807.0,121687.0,93673.0,	0.00633383	0.0195502	0.00770328	0.0207739	208669	107699	208624	107722	0.516125	0.516347	HCG1985580, isoform CRA_c OS=Homo sapiens GN=PDCD6 PE=1 SV=1
A0A024QZP7	CDK1	2.49674e+20	2611338.0,2582732.0,2874977.0,	4.63283e+17	462164.0,765785.0,650458.0,	2.447092450270008E-4	0.00455042	8.911153843034512E-5	0.00212696	2693317	625545	2.68968e+06	626136	0.232258	0.232792	Cyclin-dependent kinase 1 OS=Homo sapiens GN=CDK1 PE=1 SV=1
A0A024QZX5	SERPINB6	1.67251e+17	174926.0,185898.0,236100.0,	2.70153e+17	269503.0,253663.0,256032.0,	0.0952373	0.123308	0.0756665	0.100884	199538	259447	198975	259733	1.30024	1.30536	Serpin B6 OS=Homo sapiens GN=SERPINB6 PE=1 SV=1
A0A024R216	HDGFRP3	378653502547516	39603.0,33807.0,46984.0,	783427249274386	78153.0,71939.0,75403.0,	0.00457111	0.0166046	0.00442521	0.0152468	40135.3	75073.3	40131.3	75165	1.8705	1.87298	Hepatoma-derived growth factor, related protein 3, isoform CRA_a OS=Homo sapiens GN=HDGFRP3 PE=1 SV=1
A0A024R4E5	HDLBP	1.43054e+20	1496199.0,1565592.0,1065924.0,	1.44338e+17	143982.0,199875.0,189638.0,	0.0163125	0.0340036	0.0156919	0.0320718	1.37683e+06	177615	1375905	177832	0.129003	0.129247	High density lipoprotein binding protein (Vigilin), isoform CRA_a OS=Homo sapiens GN=HDLBP PE=1 SV=1
A0A024R4M0	RPS9	1.60764e+23	1.6814261E7,1.6271314E7,1.6521607E7,	1.93175e+23	1.9271148E7,1.7166007E7,1.7926239E7,	0.11524	0.144958	0.115643	0.144356	1.6547301666666666E7	1.8099836333333332E7	1.6535727333333334E7	1.8121131333333332E7	1.09382	1.09588	40S ribosomal protein S9 OS=Homo sapiens GN=RPS9 PE=1 SV=1
A0A024R4N9	TSEN34	9007611440281050	94210.0,110425.0,80144.0,	161161935715542	16077.0,19209.0,15754.0,	0.0148244	0.0323264	0.011401	0.0263895	95176	17005	94926.3	17013.3	0.178669	0.179227	tRNA-splicing endonuclease subunit Sen34 OS=Homo sapiens GN=TSEN34 PE=1 SV=1
A0A024R644	CLN5	216692756122274	22663.0,26603.0,22025.0,	360403415935553	35953.0,33898.0,36039.0,	0.018849	0.03692	0.00606017	0.018089	23834.7	35250.7	23763.7	35296.7	1.47897	1.48532	Ceroid-lipofuscinosis neuronal protein 5 OS=Homo sapiens GN=CLN5 PE=1 SV=1
A0A024R6I7	SERPINA1	127451073311760	13330.0,10359.0,11628.0,	255802023821887	25518.0,20083.0,22186.0,	0.0125091	0.0293799	0.00849576	0.0220162	11746	22568.3	11772.3	22595.7	1.92136	1.91939	Alpha-1-antitrypsin OS=Homo sapiens GN=SERPINA1 PE=1 SV=1
A0A024R6X1	CES2	3198499028602	33452.0,9557.0,8505.0,	10352108038846	10327.0,10720.0,8967.0,	0.463225	0.502024	0.47191	0.507635	16829.3	10000.3	17171.3	10004.7	0.59422	0.582638	Carboxylic ester hydrolase OS=Homo sapiens GN=CES2 PE=1 SV=1
A0A024R7E8	ELOF1	1.83358e+17	191772.0,197507.0,123049.0,	652138140575274	65054.0,80783.0,76303.0,	0.0514303	0.0744262	0.0513481	0.0733766	170807	73964	170776	74046.7	0.433027	0.433589	Elongation factor 1 homolog (S. cerevisiae), isoform CRA_a OS=Homo sapiens GN=ELOF1 PE=1 SV=1
A0A024R7W5	YTHDF3	6.5115e+17	681033.0,732459.0,583962.0,	3.0933e+17	308583.0,565868.0,390889.0,	0.0663862	0.0913984	0.0638155	0.0877472	666850	421720	665818	421780	0.632405	0.633476	YTH domain family, member 3, isoform CRA_a OS=Homo sapiens GN=YTHDF3 PE=1 SV=1
A0A024RA52	PSMA2	9.356e+22	9785404.0,9922484.0,1.1497892E7,	2.00502e+23	2.0001986E7,1.7854714E7,1.9061546E7,	6.958537432718096E-4	0.00661033	5.343277116821168E-4	0.00467882	1.0421229666666666E7	1.8948725666666668E7	1.0401926666666666E7	1.8972748666666668E7	1.81828	1.82396	Proteasome subunit alpha type OS=Homo sapiens GN=PSMA2 PE=1 SV=1
A0A024RAC6	TCEB3	1.65911e+17	173525.0,206544.0,138242.0,	4.05382e+17	404406.0,275911.0,296161.0,	0.0435504	0.0653835	0.04316	0.0645515	173233	325192	172770	325493	1.87719	1.88396	Transcription elongation factor B (SIII), polypeptide 3 (110kDa, elongin A), isoform CRA_a OS=Homo sapiens GN=TCEB3 PE=1 SV=1
A0A024RBT2	DIABLO	8.21659e+18	859371.0,969018.0,693939.0,	4.03519e+17	402548.0,489391.0,387683.0,	0.0291836	0.0493021	0.0232146	0.04137	842452	426374	840776	426541	0.50611	0.507318	Diablo homolog, mitochondrial OS=Homo sapiens GN=DIABLO PE=1 SV=1
A0A024RCR6	BAT3	9.77079e+18	1021918.0,1140390.0,676674.0,	1.0239e+18	1021435.0,839618.0,896620.0,	0.862535	0.877022	0.869062	0.882676	947624	918166	946327	919224	0.968915	0.97136	HLA-B associated transcript 3, isoform CRA_a OS=Homo sapiens GN=BAT3 PE=1 SV=1
A0A067XG54	ATP11C	394323837547162	41241.0,37041.0,46635.0,	453670006763	4525.0,6946.0,6855.0,	0.00362776	0.0143334	0.00363096	0.0135306	41656.3	6099.67	41639	6108.67	0.146428	0.146705	Phospholipid-transporting ATPase OS=Homo sapiens GN=ATP11C PE=1 SV=1
A0A075B6F9	NOSIP	4.31695e+17	451509.0,471227.0,453765.0,	226864553838045	22630.0,45188.0,38563.0,	3.4563608705808803E-4	0.00501341	1.3775163467391436E-6	7.597039E-4	459595	35423	458834	35460.3	0.0770743	0.0772836	Nitric oxide synthase-interacting protein OS=Homo sapiens GN=NOSIP PE=1 SV=1
A0A075B6G3	DMD	406414551437991	42506.0,43932.0,37566.0,	287492431527743	28680.0,24129.0,28122.0,	0.00864364	0.0234201	0.0050674	0.0162056	41382	26935.7	41334.7	26977	0.650903	0.652648	Dystrophin OS=Homo sapiens GN=DMD PE=1 SV=1
A0A075B6J8	IGLV3-19	1.75027e+20	1830580.0,1731524.0,1688284.0,	4.92894e+20	4917084.0,4827391.0,4454604.0,	0.00268028	0.0122691	0.00108859	0.00675059	1.75052e+06	4729295	1.75013e+06	4.73303e+06	2.70166	2.70439	Protein IGLV3-19 (Fragment) OS=Homo sapiens GN=IGLV3-19 PE=1 SV=1
A0A075B6L0	IGLC3	1.10067e+23	1.1511859E7,1.116783E7,1.100124E7,	3.74015e+23	3.7311719E7,3.4082687E7,3.2489886E7,	0.00400082	0.0152441	0.00335542	0.0128675	1.1234088E7	3.4599026666666664E7	1.1226976333333334E7	3.4628097333333336E7	3.07983	3.08437	Ig lambda-3 chain C regions (Fragment) OS=Homo sapiens GN=IGLC3 PE=1 SV=2
A0A075B6T1	AMBRA1	382726843973	4002.0,2590.0,3928.0,	0	0.0,0.0,0.0,	0.013327	0.0302227	0.016693	0.033232	3494.67	0	3506.67	0	0	0	Activating molecule in BECN1-regulated autophagy protein 1 OS=Homo sapiens GN=AMBRA1 PE=1 SV=1
A0A075B747	BAHCC1	1081483457446	11310.0,8054.0,7362.0,	146113770	1457.0,1366.0,0.0,	0.00678961	0.0202256	0.0133871	0.0291866	8868.33	946	8908.67	941	0.106672	0.105627	BAH and coiled-coil domain-containing protein 1 OS=Homo sapiens GN=BAHCC1 PE=1 SV=2
A0A075B749	PDE4DIP	834768327582728	87307.0,80380.0,81803.0,	385455358943545	38452.0,53180.0,44141.0,	0.0131553	0.0300456	0.00462577	0.015556	83159.7	45226.3	83163.3	45257.7	0.543849	0.544202	Myomegalin OS=Homo sapiens GN=PDE4DIP PE=1 SV=2
A0A075B767	LOC105371242	3.70883e+23	3.879067E7,3.8692765E7,4.1997271E7,	6.04061e+23	6.0261144E7,5.5835156E7,5.9938683E7,	9.045581256303273E-4	0.00715343	6.522765392335248E-4	0.00513554	3.9882078E7	5.8599765333333336E7	3.9826902E7	5.8678327666666664E7	1.46933	1.47333	Peptidyl-prolyl cis-trans isomerase OS=Homo sapiens GN=LOC105371242 PE=3 SV=1
A0A075B785	KIAA1468	0	0.0,0.0,0.0,	12251186923	1222.0,1176.0,935.0,	0.00720372	0.0210315	0.00635564	0.0186197	0	1111.33	0	1111	Infinity	Infinity	LisH domain and HEAT repeat-containing protein KIAA1468 OS=Homo sapiens GN=KIAA1468 PE=1 SV=6
A0A075B7B5	SRGAP2	218112588513226	22812.0,24985.0,13078.0,	235260644335	2346.0,6017.0,4394.0,	0.0411918	0.0628443	0.0395402	0.0603013	20307.3	4250.33	20291.7	4252.33	0.2093	0.209561	SLIT-ROBO Rho GTPase-activating protein 2 OS=Homo sapiens GN=SRGAP2 PE=1 SV=1
A0A075B7D2	BRE	148931545711898	15576.0,14919.0,11765.0,	257238373723	2565.0,3807.0,3773.0,	0.00538614	0.0178013	0.0066491	0.0192278	14082.7	3377.33	14086.7	3381.67	0.239822	0.240062	BRCA1-A complex subunit BRE (Fragment) OS=Homo sapiens GN=BRE PE=1 SV=1
A0A075B7F8	POM121C	3.0216e+17	316025.0,262418.0,286537.0,	8.5167e+17	849621.0,718149.0,710301.0,	0.00807529	0.0227012	0.00485472	0.0159681	287937	758683	288327	759357	2.63489	2.63367	Nuclear envelope pore membrane protein POM 121C OS=Homo sapiens GN=POM121C PE=1 SV=2
A0A087WSV2		209832058316430	21946.0,19867.0,16246.0,	985498039043	9830.0,9728.0,9166.0,	0.0188567	0.03692	0.0262939	0.0451683	19332	9566.67	19353	9574.67	0.494862	0.494738	Uncharacterized protein (Fragment) OS=Homo sapiens PE=4 SV=1
A0A087WSV8	NUCB2	1.11076e+20	1161729.0,1162157.0,1098805.0,	4.28719e+20	4276880.0,3751549.0,3395727.0,	0.00946722	0.024723	0.00873263	0.0223737	1142002	3.80581e+06	1140897	3808052	3.33258	3.33777	Nucleobindin 2, isoform CRA_b OS=Homo sapiens GN=NUCB2 PE=1 SV=1
A0A087WSW7	HELLS	826869931457907	86480.0,95861.0,57259.0,	72481158512776	7230.0,11496.0,12950.0,	0.0268083	0.0464962	0.0249212	0.0434008	79969	10536.3	79866.7	10558.7	0.131755	0.132204	Helicase, lymphoid-specific, isoform CRA_d OS=Homo sapiens GN=HELLS PE=1 SV=1
A0A087WSW9	TXNRD1	5.59167e+20	5848314.0,5748161.0,5784502.0,	1.13832e+23	1.1355815E7,1.0984538E7,1.1617149E7,	4.859814803892466E-6	0.00130306	8.561642667860299E-4	0.006018	5.79891e+06	1.1304115E7	5793659	1.1319167333333334E7	1.94935	1.95372	Thioredoxin reductase 1, cytoplasmic OS=Homo sapiens GN=TXNRD1 PE=1 SV=1
A0A087WSY9	TXNRD1	5.59167e+20	5848314.0,5748161.0,5784502.0,	1.13832e+23	1.1355815E7,1.0984538E7,1.1617149E7,	4.859814803892466E-6	0.00130306	8.561642667860299E-4	0.006018	5.79891e+06	1.1304115E7	5793659	1.1319167333333334E7	1.94935	1.95372	Thioredoxin reductase 1, cytoplasmic OS=Homo sapiens GN=TXNRD1 PE=1 SV=2
A0A087WT27	PGM3	1.06483e+17	111369.0,97083.0,123230.0,	743817114273647	74202.0,70599.0,74654.0,	0.0332473	0.054141	0.0353118	0.0554086	110562	73056.7	110561	73151.7	0.660774	0.661643	Phosphoacetylglucosamine mutase OS=Homo sapiens GN=PGM3 PE=1 SV=1
A0A087WT30	C12orf45	920969919274510	96323.0,95744.0,73677.0,	530856262849507	52957.0,62150.0,50184.0,	0.0265326	0.046214	0.0291986	0.0485152	88599.3	55073.3	88581.3	55097	0.6216	0.621993	Uncharacterized protein C12orf45 OS=Homo sapiens GN=C12orf45 PE=1 SV=1
A0A087WT39	LIME1	819137739561027	85670.0,74703.0,60342.0,	189992241521601	18952.0,22241.0,21893.0,	0.0126063	0.0295543	0.0173383	0.0340144	73445	21005	73571.7	21028.7	0.285996	0.285826	Lck-interacting transmembrane adapter 1 OS=Homo sapiens GN=LIME1 PE=4 SV=1
A0A087WT44	HMOX2	5.99082e+17	626576.0,611997.0,461179.0,	5.86939e+17	585525.0,561634.0,555660.0,	0.993	0.994257	0.986441	0.987773	566504	567016	566584	567606	1.0009	1.0018	Heme oxygenase 2 OS=Homo sapiens GN=HMOX2 PE=1 SV=1
A0A087WT45	GRIPAP1	6.38128e+17	667412.0,663114.0,628711.0,	8.5622e+17	854158.0,760005.0,742507.0,	0.0533822	0.0764049	0.0494156	0.0712115	653648	784850	653079	785557	1.20072	1.20285	GRIP1-associated protein 1 OS=Homo sapiens GN=GRIPAP1 PE=1 SV=1
A0A087WT92	LAMTOR4	206262674238767	21572.0,25812.0,38333.0,	260752661127209	26012.0,26408.0,27581.0,	0.734152	0.76116	0.741842	0.766187	28711.7	26631.7	28572.3	26667	0.927556	0.933315	Ragulator complex protein LAMTOR4 OS=Homo sapiens GN=LAMTOR4 PE=1 SV=1
A0A087WT95	ACOT2	1.59363e+20	1666769.0,1641130.0,1994702.0,	2.87647e+20	2869554.0,2946614.0,2707696.0,	0.00350503	0.0140402	0.00272216	0.011301	1.77037e+06	2.83895e+06	1.76753e+06	2841288	1.60359	1.60749	Acyl-coenzyme A thioesterase 2, mitochondrial OS=Homo sapiens GN=ACOT2 PE=1 SV=1
A0A087WT99	C11orf54	1.09144e+17	114152.0,116378.0,112024.0,	1.17221e+17	116938.0,138850.0,140137.0,	0.124331	0.154601	0.138363	0.169245	114335	131795	114185	131975	1.15271	1.1558	Ester hydrolase C11orf54 OS=Homo sapiens GN=C11orf54 PE=1 SV=1
A0A087WTA5	EIF2B4	2.30066e+17	240619.0,246635.0,167942.0,	495436653358939	49418.0,66019.0,59739.0,	0.0210354	0.0395577	0.0209368	0.0386879	218478	58338.3	218399	58392	0.267022	0.267364	Translation initiation factor eIF-2B subunit delta OS=Homo sapiens GN=EIF2B4 PE=1 SV=1
A0A087WTC6	MND1	557375578645037	58295.0,53847.0,44533.0,	167711828019764	16730.0,18140.0,20034.0,	0.00805081	0.0226787	0.0107225	0.0254292	52186.7	18271.7	52225	18301.3	0.350121	0.350432	Meiotic nuclear division protein 1 homolog OS=Homo sapiens GN=MND1 PE=1 SV=1
A0A087WTE1	ITIH2	913273108790	9551.0,7055.0,8691.0,	252232093616419	25161.0,20775.0,16643.0,	0.0341435	0.0550805	0.0287763	0.0482792	8410.67	20859.3	8432.33	20859.7	2.4801	2.47377	Inter-alpha-trypsin inhibitor heavy chain H2 OS=Homo sapiens GN=ITIH2 PE=1 SV=1
A0A087WTG3	CUL3	6.85766e+17	717237.0,767827.0,680185.0,	2.27886e+17	227334.0,281722.0,255120.0,	0.00188377	0.0103285	3.0960115687775976E-4	0.0035186	723040	254485	721750	254725	0.351965	0.352928	Cullin-3 OS=Homo sapiens GN=CUL3 PE=1 SV=1
A0A087WTH8	AATF	428983375648213	44867.0,32582.0,47674.0,	8882779610738	8860.0,7736.0,10884.0,	0.0136666	0.0306472	0.0166774	0.033232	41622.3	9138.67	41707.7	9160	0.219562	0.219624	Protein AATF (Fragment) OS=Homo sapiens GN=AATF PE=1 SV=1
A0A087WTI3	NDUFS7	2.43047e+17	254203.0,242513.0,224260.0,	660869484883209	65927.0,94125.0,84348.0,	1.54352509460993E-4	0.00412741	1.9196282975313833E-4	0.00289221	240363	81381	240325	81466.7	0.338576	0.338985	NADH dehydrogenase [ubiquinone] iron-sulfur protein 7, mitochondrial OS=Homo sapiens GN=NDUFS7 PE=1 SV=1
A0A087WTK0	PTPRJ	1.36866e+17	143146.0,145793.0,142738.0,	8066481259101230	80469.0,80638.0,102613.0,	0.00413043	0.0155463	0.0155617	0.0319559	144088	87717.7	143892	87906.7	0.60878	0.61092	Receptor-type tyrosine-protein phosphatase eta OS=Homo sapiens GN=PTPRJ PE=1 SV=1
A0A087WTK6	ZBTB8OS	776990629074	8125.0,8747.0,8972.0,	121441296012106	12114.0,12861.0,12271.0,	0.0033567	0.0137383	3.897414086735882E-4	0.003949	8635	12403.3	8614.67	12415.3	1.4364	1.44119	Protein archease OS=Homo sapiens GN=ZBTB8OS PE=1 SV=1
A0A087WTL4	BCL2L13	1.5387e+17	160931.0,163271.0,109041.0,	1.58785e+17	158403.0,151689.0,154714.0,	0.618414	0.65141	0.613246	0.645222	144432	154756	144414	154935	1.07148	1.07285	Bcl-2-like protein 13 OS=Homo sapiens GN=BCL2L13 PE=1 SV=1
A0A087WTM5	RNF34	158391823314038	16566.0,17599.0,13881.0,	598893069003	5973.0,9235.0,9126.0,	0.0082859	0.0230404	0.00685116	0.0196398	16036.7	8099	16015.3	8111.33	0.50503	0.506473	E3 ubiquitin-protein ligase RNF34 OS=Homo sapiens GN=RNF34 PE=1 SV=1
A0A087WTT2	TMEM230	608826380641929	63676.0,61587.0,41459.0,	211257995795	2106.0,5754.0,5873.0,	0.0152892	0.0328209	0.0164422	0.0329199	55539	4568.67	55574	4577.67	0.0822605	0.0823707	Transmembrane protein 230 OS=Homo sapiens GN=TMEM230 PE=1 SV=1
A0A087WTU7	DMD	406414551437991	42506.0,43932.0,37566.0,	287492431527743	28680.0,24129.0,28122.0,	0.00864364	0.0234201	0.0050674	0.0162056	41382	26935.7	41334.7	26977	0.650903	0.652648	Dystrophin OS=Homo sapiens GN=DMD PE=1 SV=1
A0A087WTU9	ALMS1	817693615993	8551.0,9035.0,5926.0,	881577486465	8793.0,7688.0,6553.0,	0.896449	0.90785	0.898495	0.909301	7843.33	7676	7837.33	7678	0.978666	0.97967	Alstrom syndrome protein 1 OS=Homo sapiens GN=ALMS1 PE=1 SV=1
A0A087WTV6	PYCR2	2.61149e+20	2731346.0,2886271.0,2875071.0,	7.94082e+18	792164.0,1249800.0,871623.0,	7.092405806638962E-4	0.00664122	0.00264326	0.0111332	2.83642e+06	971118	2830896	971196	0.342374	0.34307	Pyrroline-5-carboxylate reductase 2 OS=Homo sapiens GN=PYCR2 PE=1 SV=1
A0A087WTW0	UHRF1	1.97536e+17	206599.0,167231.0,235486.0,	5.37934e+17	536640.0,480708.0,541762.0,	2.611440120761247E-4	0.00455149	3.399980508162388E-4	0.00368746	202981	518928	203105	519703	2.55654	2.55879	E3 ubiquitin-protein ligase UHRF1 OS=Homo sapiens GN=UHRF1 PE=1 SV=1
A0A087WTW5	CASP8AP2	191301168810208	20007.0,11281.0,10093.0,	386493798139947	38555.0,37691.0,40493.0,	0.00942616	0.0246673	0.0109858	0.0257908	13675.3	38859	13793.7	38913	2.84154	2.82108	CASP8-associated protein 2 OS=Homo sapiens GN=CASP8AP2 PE=1 SV=1
A0A087WTZ0	MTMR14	422514276125401	44189.0,41273.0,25116.0,	67602665	674.0,0.0,2700.0,	0.0228083	0.04184	0.0246895	0.0431621	36804.3	1113.67	36859.3	1124.67	0.0302591	0.0305124	Myotubularin-related protein 14 OS=Homo sapiens GN=MTMR14 PE=1 SV=1
A0A087WU07	MINOS1	1.50399e+16	157302.0,109687.0,66102.0,	369913757841283	36902.0,37291.0,41848.0,	0.0969737	0.125214	0.110364	0.138626	110295	38617.3	111030	38680.3	0.350128	0.348376	MICOS complex subunit MIC10 OS=Homo sapiens GN=MINOS1 PE=1 SV=1
A0A087WU13	CD9	867798008886878	90762.0,77304.0,85907.0,	442263775340580	44119.0,37465.0,41135.0,	1.4343155525294666E-4	0.0041093	0.00244632	0.0107942	84581.7	40853	84657.7	40906.3	0.483001	0.483197	Tetraspanin OS=Homo sapiens GN=CD9 PE=1 SV=1
A0A087WU53	MAGT1	243452331520702	25462.0,22504.0,20470.0,	5931119459524	5916.0,11853.0,9654.0,	0.00492824	0.0171191	0.00415373	0.0146985	22787.3	9133.33	22812	9141	0.400807	0.40071	Magnesium transporter protein 1 OS=Homo sapiens GN=MAGT1 PE=1 SV=1
A0A087WU64	POLA1	3.64451e+17	381178.0,422481.0,346495.0,	1.92452e+17	191990.0,209074.0,194063.0,	0.0165283	0.0343448	0.0103597	0.0248444	384186	198192	383385	198376	0.515876	0.517432	DNA polymerase OS=Homo sapiens GN=POLA1 PE=1 SV=1
A0A087WU73	MKL1	605887097961238	63368.0,68511.0,60553.0,	790487713083035	78857.0,76541.0,84170.0,	0.0264577	0.0461649	0.0084057	0.0218709	64268.3	79737.7	64144	79856	1.2407	1.24495	MKL/myocardin-like protein 1 OS=Homo sapiens GN=MKL1 PE=1 SV=1
A0A087WUA5	EHD4	2.22878e+17	233107.0,256308.0,213759.0,	820829848987976	81884.0,97738.0,89179.0,	0.00685073	0.0203311	0.00324732	0.012572	234864	89515.7	234391	89600.3	0.381138	0.382268	EH domain-containing protein 4 OS=Homo sapiens GN=EHD4 PE=1 SV=1
A0A087WUB9	CTNNBL1	7.64177e+17	799250.0,871253.0,640607.0,	1.89026e+17	188570.0,318035.0,266874.0,	0.00847691	0.0232659	0.00632327	0.0185753	771552	257593	770370	257826	0.333863	0.334679	Beta-catenin-like protein 1 OS=Homo sapiens GN=CTNNBL1 PE=1 SV=1
A0A087WUC6	SPCS2	5.54195e+17	579627.0,500518.0,413024.0,	1.26053e+17	125747.0,168454.0,177289.0,	0.00756455	0.0217948	0.0126139	0.0280376	496812	156900	497723	157163	0.315814	0.315765	Signal peptidase complex subunit 2 OS=Homo sapiens GN=SPCS2 PE=1 SV=1
A0A087WUD1	ZNF787	1.09305e+17	114320.0,96896.0,113866.0,	1.50963e+17	150598.0,140026.0,143700.0,	0.00326575	0.0136076	0.0105849	0.0252516	108282	144610	108361	144775	1.33549	1.33604	Zinc finger protein 787 OS=Homo sapiens GN=ZNF787 PE=1 SV=1
A0A087WUH0	ERCC5	7230410349951407	75620.0,99900.0,50831.0,	1.5273e+17	152362.0,133239.0,124506.0,	0.0361501	0.05722	0.0296699	0.049146	75736.7	136607	75450.3	136702	1.80371	1.81182	DNA repair protein-complementing XP-G cells OS=Homo sapiens GN=ERCC5 PE=1 SV=1
A0A087WUI1	RBMX2	400974411125736	41937.0,42577.0,25448.0,	711698308191	7098.0,9755.0,8303.0,	0.034581	0.0552895	0.0350579	0.0551455	36648	8379	36654	8385.33	0.228635	0.22877	RNA-binding motif protein, X-linked 2 OS=Homo sapiens GN=RBMX2 PE=1 SV=1
A0A087WUL0	TKFC	4.95057e+20	5177789.0,5205027.0,5916586.0,	1.73003e+20	1725868.0,2056104.0,2030632.0,	0.00357688	0.0142352	0.00145008	0.00785624	5442162	1.93505e+06	5433134	1.93753e+06	0.355567	0.356615	Triokinase/FMN cyclase OS=Homo sapiens GN=TKFC PE=1 SV=1
A0A087WUL4	PEG10	1.88182e+17	196818.0,215300.0,158508.0,	357945034142399	35706.0,49955.0,42976.0,	0.0115003	0.0280015	0.00937444	0.0234935	190513	42844.7	190209	42879	0.224891	0.225431	Retrotransposon-derived protein PEG10 OS=Homo sapiens GN=PEG10 PE=1 SV=1
A0A087WUL7	NRBF2	494845812754117	51754.0,56105.0,53511.0,	285392793825055	28469.0,27724.0,25396.0,	0.00335374	0.0137383	1.2813356665354226E-4	0.00241789	53909.3	27177.3	53790	27196.3	0.50413	0.505602	Nuclear receptor-binding factor 2 OS=Homo sapiens GN=NRBF2 PE=1 SV=1
A0A087WUQ6	GPX1	1.5572e+17	162865.0,176479.0,172419.0,	292613279033999	29189.0,32537.0,34462.0,	0.00259443	0.0121091	2.039991292853151E-4	0.00293674	170975	32016.7	170588	32062.7	0.187259	0.187954	Glutathione peroxidase OS=Homo sapiens GN=GPX1 PE=1 SV=1
A0A087WUR9	LRP1B	2.41694e+17	252787.0,231478.0,261671.0,	2.16549e+17	216029.0,220010.0,235681.0,	0.067027	0.0920884	0.09305	0.119627	248712	223582	248645	223907	0.898961	0.900506	Low-density lipoprotein receptor-related protein 1B OS=Homo sapiens GN=LRP1B PE=1 SV=1
A0A087WUS0	RPS24	9.51737e+21	9954216.0,9453369.0,1.1485975E7,	1.17382e+22	1.1710066E7,9599483.0,1.0565222E7,	0.752089	0.777379	0.724153	0.749353	1.0308976333333334E7	1.0611333E7	1.0297853333333334E7	1.0624923666666666E7	1.02933	1.03176	40S ribosomal protein S24 OS=Homo sapiens GN=RPS24 PE=1 SV=1
A0A087WUT6	EIF5B	8.89896e+21	9307387.0,1.0542659E7,7937076.0,	1.80757e+23	1.8032259E7,1.7118665E7,1.6628094E7,	0.00328878	0.0136677	0.00229027	0.0103996	9.28269e+06	1.7243136666666668E7	9262374	1.7259672666666668E7	1.85756	1.86342	Eukaryotic translation initiation factor 5B OS=Homo sapiens GN=EIF5B PE=1 SV=1
A0A087WUU3	ZBTB8OS	776990629074	8125.0,8747.0,8972.0,	121441296012106	12114.0,12861.0,12271.0,	0.0033567	0.0137383	3.897414086735882E-4	0.003949	8635	12403.3	8614.67	12415.3	1.4364	1.44119	Protein archease (Fragment) OS=Homo sapiens GN=ZBTB8OS PE=1 SV=1
A0A087WUU7	MASTL	543852584415	5687.0,5075.0,4365.0,	225302230	2247.0,0.0,2260.0,	0.0276761	0.0475908	0.0251217	0.0436411	5037	1494.33	5042.33	1502.33	0.296671	0.297944	Serine/threonine-protein kinase greatwall (Fragment) OS=Homo sapiens GN=MASTL PE=1 SV=1
A0A087WUU9	ZFP36L2	670338257961025	70109.0,79708.0,60342.0,	717867067983	7160.0,6654.0,8092.0,	0.0100651	0.0257654	0.00757712	0.0206104	70212.3	7289	70053	7302	0.103814	0.104235	Zinc finger protein 36, C3H1 type-like 2 OS=Homo sapiens GN=ZFP36L2 PE=1 SV=1
A0A087WUV4	POTEC	1.39474e+17	145875.0,158410.0,197683.0,	542996716468280	54168.0,66652.0,69214.0,	0.0214994	0.0401276	0.0155627	0.0319559	167835	63247.7	167323	63344.7	0.376844	0.378578	POTE ankyrin domain family member C OS=Homo sapiens GN=POTEC PE=1 SV=1
A0A087WUW6	IKBKG	1.3925e+17	145640.0,140610.0,151886.0,	606165771955922	60468.0,57278.0,56685.0,	9.182619345229149E-4	0.00719629	4.3162585170866707E-4	0.00413671	146176	58085.7	146045	58143.7	0.397367	0.398121	NF-kappa-B essential modulator OS=Homo sapiens GN=IKBKG PE=1 SV=1
A0A087WUY7	PIAS2	157852217711200	16509.0,21406.0,11074.0,	510750164032	5094.0,4977.0,4087.0,	0.0654031	0.0902631	0.0586262	0.0818641	16387.3	4718.33	16329.7	4719.33	0.287926	0.289004	E3 SUMO-protein ligase PIAS2 (Fragment) OS=Homo sapiens GN=PIAS2 PE=1 SV=1
A0A087WUZ3	SPTBN1	1.09148e+22	1.1415785E7,1.3659759E7,8640025.0,	7.94384e+20	7924730.0,8323346.0,8383887.0,	0.189643	0.224562	0.171148	0.204355	1.1268073E7	8200622	1.1238523E7	8.21065e+06	0.727775	0.730581	Spectrin beta chain, non-erythrocytic 1 OS=Homo sapiens GN=SPTBN1 PE=1 SV=1
A0A087WV05		4.76211e+17	498068.0,439541.0,390248.0,	3.94694e+17	393746.0,296625.0,363846.0,	0.0710567	0.0969289	0.0981745	0.125211	442080	350844	442619	351406	0.793621	0.793924	Uncharacterized protein OS=Homo sapiens PE=4 SV=1
A0A087WV20	ALMS1	817693615993	8551.0,9035.0,5926.0,	881577486465	8793.0,7688.0,6553.0,	0.896449	0.90785	0.898495	0.909301	7843.33	7676	7837.33	7678	0.978666	0.97967	Alstrom syndrome protein 1 OS=Homo sapiens GN=ALMS1 PE=1 SV=1
A0A087WV23	SH3BGRL3	1.94953e+20	2039008.0,2037184.0,2281724.0,	4.45946e+20	4448743.0,3953043.0,3697418.0,	0.00683408	0.020308	0.00702422	0.0199209	2.12254e+06	4.03012e+06	2.11931e+06	4033068	1.89873	1.90301	SH3 domain-binding glutamic acid-rich-like protein 3 OS=Homo sapiens GN=SH3BGRL3 PE=1 SV=1
A0A087WV66	MKI67	5.11952e+20	5354463.0,4207705.0,5894571.0,	1.55697e+23	1.5532256E7,1.4146776E7,1.3127968E7,	0.00125898	0.00841564	7.346228238959299E-4	0.00555178	5.14667e+06	1.4258612E7	5.15225e+06	1.4269E7	2.77045	2.76947	Antigen KI-67 OS=Homo sapiens GN=MKI67 PE=1 SV=1
A0A087WV73	NOP2	1.25253e+20	1310009.0,987924.0,1283612.0,	2.19101e+20	2185734.0,1908283.0,1863263.0,	0.00501457	0.0171875	0.00538064	0.0168048	1.19139e+06	1.98402e+06	1.19385e+06	1985760	1.6653	1.66333	Probable 28S rRNA (cytosine(4447)-C(5))-methyltransferase OS=Homo sapiens GN=NOP2 PE=1 SV=1
A0A087WV90	DMD	406414551437991	42506.0,43932.0,37566.0,	287492431527743	28680.0,24129.0,28122.0,	0.00864364	0.0234201	0.0050674	0.0162056	41382	26935.7	41334.7	26977	0.650903	0.652648	Dystrophin OS=Homo sapiens GN=DMD PE=1 SV=1
A0A087WV97	SMAP2	8720810172679855	91210.0,98190.0,78962.0,	368403803734740	36751.0,37746.0,35215.0,	0.0128668	0.0299053	0.0101262	0.024545	89596.3	36539	89454	36570.7	0.407818	0.408821	Stromal membrane-associated protein 2 OS=Homo sapiens GN=SMAP2 PE=1 SV=1
A0A087WVC4	PRKACB	4.18175e+17	437367.0,402089.0,474468.0,	2.90495e+17	289794.0,348320.0,295532.0,	0.0116869	0.0282249	0.0109152	0.0257216	438192	311012	437975	311215	0.709761	0.710578	cAMP-dependent protein kinase catalytic subunit beta OS=Homo sapiens GN=PRKACB PE=1 SV=1
A0A087WVC6	PTPRJ	1.36866e+17	143146.0,145793.0,142738.0,	8066481259101230	80469.0,80638.0,102613.0,	0.00413043	0.0155463	0.0155617	0.0319559	144088	87717.7	143892	87906.7	0.60878	0.61092	Receptor-type tyrosine-protein phosphatase eta OS=Homo sapiens GN=PTPRJ PE=1 SV=1
A0A087WVF1	C18orf25	3.35529e+17	350928.0,395044.0,412175.0,	2.04517e+17	204024.0,222224.0,224192.0,	0.018043	0.0358533	0.00626186	0.0184864	387211	216539	386049	216813	0.559227	0.561621	Uncharacterized protein C18orf25 OS=Homo sapiens GN=C18orf25 PE=1 SV=1
A0A087WVF7	ITSN2	287773265524668	30097.0,31518.0,24390.0,	267812797421338	26715.0,27760.0,21629.0,	0.340605	0.380643	0.317768	0.355958	28700	25364.3	28668.3	25368	0.883775	0.884879	Intersectin-2 OS=Homo sapiens GN=ITSN2 PE=1 SV=1
A0A087WVF8	PDE4DIP	834768327582728	87307.0,80380.0,81803.0,	385455358943545	38452.0,53180.0,44141.0,	0.0131553	0.0300456	0.00462577	0.015556	83159.7	45226.3	83163.3	45257.7	0.543849	0.544202	Myomegalin OS=Homo sapiens GN=PDE4DIP PE=1 SV=1
A0A087WVM4	MTHFD1L	3.63557e+20	3802432.0,3779968.0,3335174.0,	6.51955e+17	650379.0,819443.0,733010.0,	0.00131867	0.00858727	0.0012337	0.00721343	3641509	733607	3.63919e+06	734277	0.201457	0.201769	Monofunctional C1-tetrahydrofolate synthase, mitochondrial OS=Homo sapiens GN=MTHFD1L PE=1 SV=1
A0A087WVP1	FAT1	299933617094927	31369.0,34912.0,93866.0,	1.74679e+17	174259.0,129313.0,110028.0,	0.0416533	0.0632475	0.038641	0.0592499	53696.7	137843	53382.3	137867	2.56706	2.58263	Protocadherin Fat 1 OS=Homo sapiens GN=FAT1 PE=1 SV=1
A0A087WVQ6	CLTC	2.43737e+23	2.549239E7,3.2329655E7,1.7020301E7,	4.81694e+20	4805320.0,8156038.0,6205812.0,	0.0529138	0.0760352	0.0468122	0.0684698	2.502674E7	6.38591e+06	2.4947448666666668E7	6.38906e+06	0.255163	0.256101	Clathrin heavy chain OS=Homo sapiens GN=CLTC PE=1 SV=1
A0A087WVR3	UHRF1	1.97536e+17	206599.0,167231.0,235486.0,	5.37934e+17	536640.0,480708.0,541762.0,	2.611440120761247E-4	0.00455149	3.399980508162388E-4	0.00368746	202981	518928	203105	519703	2.55654	2.55879	E3 ubiquitin-protein ligase UHRF1 OS=Homo sapiens GN=UHRF1 PE=1 SV=1
A0A087WVT6	SSBP3	134319720	1404.0,1903.0,0.0,	0	0.0,0.0,0.0,	0.197816	0.232684	0.192643	0.22642	1105	0	1102.33	0	0	0	Single-stranded DNA-binding protein 3 OS=Homo sapiens GN=SSBP3 PE=1 SV=1
A0A087WVU0	LAMTOR4	206262674238767	21572.0,25812.0,38333.0,	260752661127209	26012.0,26408.0,27581.0,	0.734152	0.76116	0.741842	0.766187	28711.7	26631.7	28572.3	26667	0.927556	0.933315	Ragulator complex protein LAMTOR4 OS=Homo sapiens GN=LAMTOR4 PE=1 SV=1
A0A087WVU5	BCL9	394433966438334	41253.0,38285.0,37905.0,	294503196927966	29379.0,31725.0,28348.0,	0.00893772	0.0238574	0.00307722	0.0122188	39147	29795	39147.7	29817.3	0.761106	0.761663	B-cell CLL/lymphoma 9 protein OS=Homo sapiens GN=BCL9 PE=1 SV=1
A0A087WVX9	NFKBIE	6.13324e+17	641470.0,722595.0,494531.0,	458029165066054	45689.0,90948.0,66955.0,	0.0140998	0.0312407	0.0119166	0.0270811	620688	67835.3	619532	67864	0.109291	0.109541	NF-kappa-B inhibitor epsilon OS=Homo sapiens GN=NFKBIE PE=1 SV=1
A0A087WW14	SCRN3	2.21354e+17	231512.0,239263.0,274381.0,	2.93436e+17	292731.0,302576.0,305938.0,	0.0816307	0.108025	0.0487656	0.070639	248906	300049	248385	300415	1.20547	1.20947	Secernin-3 OS=Homo sapiens GN=SCRN3 PE=1 SV=1
A0A087WW23	ALOX5AP	607365868162415	63523.0,56641.0,61717.0,	157251961524795	15687.0,19465.0,25134.0,	0.0013786	0.00873364	4.4568445233119324E-4	0.00421023	60610.7	20045	60627	20095.3	0.330717	0.331458	Arachidonate 5-lipoxygenase-activating protein OS=Homo sapiens GN=ALOX5AP PE=1 SV=1
A0A087WW35	METTL2A	817608608871086	85512.0,83095.0,70291.0,	57806429	0.0,5735.0,6517.0,	8.526584809022442E-4	0.00704022	0.00112051	0.00681089	79644.7	4069.67	79632.7	4084	0.0510978	0.0512855	Methyltransferase-like protein 2A OS=Homo sapiens GN=METTL2A PE=1 SV=1
A0A087WW40	SH3GLB1	217051762218032	22701.0,17009.0,17830.0,	342340893141	3414.0,4057.0,3183.0,	0.00514916	0.0172975	0.0113481	0.0263082	19119.7	3551	19180	3551.33	0.185725	0.185158	Endophilin-B1 OS=Homo sapiens GN=SH3GLB1 PE=1 SV=1
A0A087WW48	PHF2	876579111869316	91680.0,87950.0,68540.0,	1144409835792518	114165.0,97607.0,93783.0,	0.112916	0.142436	0.116115	0.144864	82697	101772	82723.3	101852	1.23066	1.23123	Lysine-specific demethylase PHF2 OS=Homo sapiens GN=PHF2 PE=1 SV=1
A0A087WW55	PRSS1	1.37292e+16	143593.0,110249.0,58013.0,	810368994481474	80840.0,89258.0,82588.0,	0.496874	0.534102	0.511878	0.546565	103394	84151.3	103952	84228.7	0.813887	0.810268	Trypsin-1 OS=Homo sapiens GN=PRSS1 PE=1 SV=1
A0A087WW65	ABCB7	337613777228875	35310.0,36459.0,28552.0,	193642473814907	19317.0,24549.0,15111.0,	0.0231435	0.0421808	0.020389	0.0381029	33469.3	19669.7	33440.3	19659	0.587692	0.587883	ATP-binding cassette sub-family B member 7, mitochondrial OS=Homo sapiens GN=ABCB7 PE=1 SV=1
A0A087WW67	NAALADL2	2889369105125799	30219.0,66703.0,124393.0,	3259983201123766	32520.0,82567.0,125460.0,	0.898137	0.909404	0.875443	0.8887	74599	79855.3	73771.7	80182.3	1.07046	1.0869	Inactive N-acetylated-alpha-linked acidic dipeptidase-like protein 2 OS=Homo sapiens GN=NAALADL2 PE=1 SV=1
A0A087WWA3	KIF1B	667097339593705	69769.0,70844.0,92656.0,	163861701719277	16346.0,16886.0,19540.0,	0.0166955	0.0344689	0.0138047	0.0298159	77936.3	17560	77756.3	17590.7	0.225312	0.226228	Kinesin-like protein KIF1B OS=Homo sapiens GN=KIF1B PE=1 SV=1
A0A087WWF6	POLD2	4.53792e+17	474617.0,494116.0,495871.0,	673828941888721	67217.0,88734.0,89932.0,	5.148443240020884E-4	0.00583999	2.3859520201351997E-6	7.597039E-4	489060	81840.3	488201	81961	0.167342	0.167884	DNA polymerase delta subunit 2 OS=Homo sapiens GN=POLD2 PE=1 SV=1
A0A087WWH3	GLTSCR1	20840	0.0,2011.0,0.0,	183401195	1829.0,0.0,1211.0,	0.739074	0.765594	0.71099	0.737146	694.667	1009.67	670.333	1013.33	1.45345	1.51169	Glioma tumor suppressor candidate region gene 1 protein OS=Homo sapiens GN=GLTSCR1 PE=1 SV=1
A0A087WWK8	IQSEC1	251222748716695	26274.0,26531.0,16507.0,	239831978415269	23924.0,19631.0,15477.0,	0.456724	0.495749	0.454337	0.490957	23101.3	19678.7	23104	19677.3	0.851841	0.851685	IQ motif and SEC7 domain-containing protein 1 OS=Homo sapiens GN=IQSEC1 PE=1 SV=1
A0A087WWM0	TRAPPC3	6.11428e+17	639490.0,647252.0,696885.0,	3.30021e+17	329228.0,342102.0,367855.0,	0.00366897	0.0144147	3.443715680019596E-4	0.00369264	662249	345880	661209	346395	0.522281	0.523881	Trafficking protein particle complex subunit 3 OS=Homo sapiens GN=TRAPPC3 PE=1 SV=1
A0A087WWM4	GMPR2	1.59147e+17	166449.0,179180.0,252853.0,	3.80959e+17	380042.0,309244.0,351193.0,	0.0178131	0.0356091	0.0140971	0.0301286	200166	346345	199494	346826	1.73029	1.73853	GMP reductase OS=Homo sapiens GN=GMPR2 PE=1 SV=1
A0A087WWP4	RBM15	3.99085e+17	417398.0,477599.0,260558.0,	880069845588836	87789.0,97699.0,90047.0,	0.0480106	0.0704659	0.0450813	0.0664862	385799	91765.7	385185	91845	0.237859	0.238444	Putative RNA-binding protein 15 OS=Homo sapiens GN=RBM15 PE=1 SV=1
A0A087WWP8	RSBN1	332823732323665	34807.0,36023.0,23398.0,	130241432310730	12991.0,14211.0,10875.0,	0.0366536	0.0577244	0.0369053	0.0573086	31423.3	12692.3	31409.3	12692.3	0.403914	0.404094	Round spermatid basic protein 1 OS=Homo sapiens GN=RSBN1 PE=1 SV=1
A0A087WWS1	THOC1	3.00323e+17	314105.0,385947.0,197378.0,	7.49821e+16	74798.0,100189.0,118264.0,	0.0670785	0.0921378	0.060497	0.0838744	299927	97538	299143	97750.3	0.325205	0.326768	THO complex subunit 1 OS=Homo sapiens GN=THOC1 PE=1 SV=1
A0A087WWS7	STXBP2	6.85903e+17	717383.0,716198.0,552865.0,	6.53851e+16	65226.0,118991.0,109573.0,	0.00544005	0.017901	0.00562527	0.0172359	662335	97796	662149	97930	0.147653	0.147897	Syntaxin-binding protein 2 OS=Homo sapiens GN=STXBP2 PE=1 SV=1
A0A087WWS8	AATF	428983375648213	44867.0,32582.0,47674.0,	8882779610738	8860.0,7736.0,10884.0,	0.0136666	0.0306472	0.0166774	0.033232	41622.3	9138.67	41707.7	9160	0.219562	0.219624	Protein AATF (Fragment) OS=Homo sapiens GN=AATF PE=1 SV=1
A0A087WWT8	GDAP1L1	29201255624867	3054.0,12119.0,24589.0,	82691849889402	8249.0,18357.0,90625.0,	0.428073	0.467043	0.426005	0.462448	13447.7	38723	13254	39077	2.87953	2.94832	Ganglioside-induced differentiation-associated protein 1-like 1 OS=Homo sapiens GN=GDAP1L1 PE=1 SV=1
A0A087WWV3		241292761823695	25236.0,26658.0,23430.0,	101461268512710	10121.0,12588.0,12883.0,	0.00155567	0.00933197	5.03499591051213E-4	0.00446445	25147.3	11847	25108	11864	0.471104	0.472519	Uncharacterized protein OS=Homo sapiens PE=4 SV=1
A0A087WWX2	DNAJB14	99541061410025	10410.0,10244.0,9912.0,	377193664130272	37627.0,36361.0,30685.0,	0.00834137	0.0230404	0.00717106	0.0200956	10197.7	34877.3	10188.7	34891	3.42013	3.42449	DnaJ homolog subfamily B member 14 OS=Homo sapiens GN=DNAJB14 PE=1 SV=1
A0A087WX23	PEG10	1.88182e+17	196818.0,215300.0,158508.0,	357945034142399	35706.0,49955.0,42976.0,	0.0115003	0.0280015	0.00937444	0.0234935	190513	42844.7	190209	42879	0.224891	0.225431	Retrotransposon-derived protein PEG10 OS=Homo sapiens GN=PEG10 PE=1 SV=1
A0A087WX55	ANK3	309423268438490	32362.0,31548.0,38059.0,	302252787731217	30152.0,27664.0,31644.0,	0.193918	0.228507	0.169875	0.202977	34038.7	29773	33989.7	29820	0.874682	0.877325	Ankyrin-3 (Fragment) OS=Homo sapiens GN=ANK3 PE=1 SV=1
A0A087WX83	PDE4DIP	834768327582728	87307.0,80380.0,81803.0,	385455358943545	38452.0,53180.0,44141.0,	0.0131553	0.0300456	0.00462577	0.015556	83159.7	45226.3	83163.3	45257.7	0.543849	0.544202	Myomegalin OS=Homo sapiens GN=PDE4DIP PE=1 SV=1
A0A087WX97	BCL2L13	1.5387e+17	160931.0,163271.0,109041.0,	1.58785e+17	158403.0,151689.0,154714.0,	0.618414	0.65141	0.613246	0.645222	144432	154756	144414	154935	1.07148	1.07285	Bcl-2-like protein 13 OS=Homo sapiens GN=BCL2L13 PE=1 SV=1
A0A087WXB0	SCAMP1	523416234436253	54742.0,60175.0,35847.0,	252063076924426	25144.0,30533.0,24758.0,	0.0819994	0.108417	0.0783161	0.103835	50312.7	26800.3	50254.7	26811.7	0.532676	0.533516	Secretory carrier-associated membrane protein 1 OS=Homo sapiens GN=SCAMP1 PE=1 SV=1
A0A087WXB4	ZNF800	13461771517262	14078.0,7446.0,17069.0,	96761492911305	9652.0,14815.0,11459.0,	0.80745	0.827966	0.800189	0.820521	12812.7	11970	12864.3	11975.3	0.934232	0.930894	Zinc finger protein 800 OS=Homo sapiens GN=ZNF800 PE=1 SV=1
A0A087WXC5	NDUFA10	5.75093e+17	601488.0,555444.0,475739.0,	1.82674e+17	182234.0,252635.0,230019.0,	0.0018531	0.0102464	0.00386829	0.0140671	543885	221388	544224	221629	0.407049	0.407239	NADH dehydrogenase [ubiquinone] 1 alpha subcomplex subunit 10, mitochondrial OS=Homo sapiens GN=NDUFA10 PE=1 SV=1
A0A087WXD1	SLC9A7	257282809716780	26908.0,27120.0,16592.0,	5243100826359	5230.0,10005.0,6446.0,	0.0277081	0.0476224	0.028726	0.0482358	23535	7228	23540	7227	0.307117	0.307009	Sodium/hydrogen exchanger OS=Homo sapiens GN=SLC9A7 PE=1 SV=1
A0A087WXF0	MECP2	409792659954728	42859.0,25674.0,54116.0,	1.06376e+16	106119.0,73897.0,196918.0,	0.136883	0.168128	0.142156	0.173509	40768.7	125033	40883	125645	3.06689	3.07327	Methyl-CpG-binding protein 2 OS=Homo sapiens GN=MECP2 PE=1 SV=1
A0A087WXF6	NDUFS7	2.43047e+17	254203.0,242513.0,224260.0,	660869484883209	65927.0,94125.0,84348.0,	1.54352509460993E-4	0.00412741	1.9196282975313833E-4	0.00289221	240363	81381	240325	81466.7	0.338576	0.338985	NADH dehydrogenase [ubiquinone] iron-sulfur protein 7, mitochondrial OS=Homo sapiens GN=NDUFS7 PE=1 SV=1
A0A087WXF8	ZCCHC17	853095947226	8921.0,9260.0,7145.0,	115028372514	1147.0,2815.0,2548.0,	0.00243911	0.0116434	0.00207127	0.00978717	8450	2167	8442	2170	0.25645	0.257048	Nucleolar protein of 40 kDa OS=Homo sapiens GN=ZCCHC17 PE=1 SV=1
A0A087WXI7	ITGBL1	100602100126907	10521.0,20271.0,26606.0,	281323969042193	28064.0,39387.0,42770.0,	0.0584382	0.0823284	0.0526951	0.0749313	19322.7	36671.7	19132.7	36740.3	1.89786	1.92029	Integrin beta-like protein 1 OS=Homo sapiens GN=ITGBL1 PE=1 SV=1
A0A087WXK2	PEG10	1.88182e+17	196818.0,215300.0,158508.0,	357945034142399	35706.0,49955.0,42976.0,	0.0115003	0.0280015	0.00937444	0.0234935	190513	42844.7	190209	42879	0.224891	0.225431	Retrotransposon-derived protein PEG10 OS=Homo sapiens GN=PEG10 PE=1 SV=1
A0A087WXK8	FAM83D	14137521269	1477.0,725.0,1254.0,	265827731949	2651.0,2751.0,1975.0,	0.0176894	0.0354715	0.0169817	0.0335759	1144.67	2460	1152	2459	2.1491	2.13455	Chromosome 20 open reading frame 129 OS=Homo sapiens GN=FAM83D PE=1 SV=1
A0A087WXM6	RPL17	5.40987e+20	5658169.0,5588233.0,5668265.0,	5.33223e+20	5319419.0,4629648.0,4095485.0,	0.111773	0.141173	0.113397	0.142061	5.64389e+06	4.67921e+06	5.63822e+06	4.68152e+06	0.829075	0.830318	60S ribosomal protein L17 (Fragment) OS=Homo sapiens GN=RPL17 PE=3 SV=1
A0A087WXN9	MTSS1L	728589768819	7619.0,8664.0,8720.0,	184281423312617	18383.0,14124.0,12789.0,	0.0497059	0.0724076	0.0514432	0.0734771	8360	15092.7	8334.33	15098.7	1.80534	1.81162	MTSS1-like protein OS=Homo sapiens GN=MTSS1L PE=1 SV=1
A0A087WXP7	DPH5	3.75549e+17	392783.0,391576.0,456099.0,	1.08058e+17	107796.0,208724.0,170161.0,	0.00319584	0.0134798	0.00319756	0.0125253	414161	162085	413486	162227	0.391357	0.39234	Diphthine methyl ester synthase OS=Homo sapiens GN=DPH5 PE=1 SV=1
A0A087WXP9	KBTBD2	224853036327245	23517.0,29307.0,26940.0,	385839445994	3848.0,3913.0,6076.0,	0.00655782	0.0199024	0.00192596	0.00936922	26697.7	4598.67	26588	4612.33	0.17225	0.173474	Kelch repeat and BTB domain-containing protein 2 OS=Homo sapiens GN=KBTBD2 PE=1 SV=1
A0A087WXR7	RNASEH2B	2.44407e+20	2556244.0,2665328.0,2441717.0,	6.49468e+18	647902.0,1033912.0,806283.0,	3.7815763592581006E-4	0.00522785	6.547684338638373E-4	0.00514492	2.55823e+06	828909	2.55443e+06	829366	0.324017	0.324677	Ribonuclease H2 subunit B OS=Homo sapiens GN=RNASEH2B PE=1 SV=2
A0A087WXS7	ASNA1	1.02933e+19	1076578.0,1119136.0,803480.0,	1.41203e+17	140863.0,207354.0,205636.0,	0.0121307	0.0289833	0.0114181	0.0263973	1.00044e+06	184337	999731	184618	0.184255	0.184667	ATPase ASNA1 OS=Homo sapiens GN=ASNA1 PE=1 SV=1
A0A087WXU5	ZCCHC17	853095947226	8921.0,9260.0,7145.0,	115028372514	1147.0,2815.0,2548.0,	0.00243911	0.0116434	0.00207127	0.00978717	8450	2167	8442	2170	0.25645	0.257048	Nucleolar protein of 40 kDa OS=Homo sapiens GN=ZCCHC17 PE=1 SV=1
A0A087WXV5	PAX1	330852358433961	34603.0,22764.0,33581.0,	280972569821768	28029.0,25502.0,22065.0,	0.274722	0.31315	0.312264	0.350753	30210	25187.7	30316	25198.7	0.833753	0.8312	Paired box protein Pax-1 OS=Homo sapiens GN=PAX1 PE=1 SV=1
A0A087WXW3	SIT1	1.80063e+17	188326.0,130740.0,163633.0,	144692098118707	14433.0,20820.0,18962.0,	0.00742907	0.0215569	0.0125232	0.0279406	160332	18052.3	160900	18071.7	0.112593	0.112316	Signaling threshold-regulating transmembrane adapter 1 OS=Homo sapiens GN=SIT1 PE=1 SV=1
A0A087WXX9	PRKAA2	747568434536	7818.0,6605.0,4485.0,	0	0.0,0.0,0.0,	0.0196056	0.0378305	0.0230571	0.0411821	6284.67	0	6302.67	0	0	0	5'-AMP-activated protein kinase catalytic subunit alpha-2 OS=Homo sapiens GN=PRKAA2 PE=1 SV=1
A0A087WY08	THSD7A	8100	0.0,781.0,0.0,	0	0.0,0.0,0.0,	0.42265	0.461764	0.42265	0.459225	270	0	260.333	0	0	0	Thrombospondin type-1 domain-containing protein 7A OS=Homo sapiens GN=THSD7A PE=1 SV=1
A0A087WY19	SLC7A6OS	826488810879042	86441.0,85045.0,78158.0,	432905372851018	43186.0,53318.0,51716.0,	0.00130268	0.00857253	0.00134504	0.00752783	83266	49345.3	83214.7	49406.7	0.592623	0.593725	Probable RNA polymerase II nuclear localization protein SLC7A6OS OS=Homo sapiens GN=SLC7A6OS PE=1 SV=1
A0A087WY31	YTHDF3	6.5115e+17	681033.0,732459.0,583962.0,	3.0933e+17	308583.0,565868.0,390889.0,	0.0663862	0.0913984	0.0638155	0.0877472	666850	421720	665818	421780	0.632405	0.633476	YTH domain-containing family protein 3 OS=Homo sapiens GN=YTHDF3 PE=1 SV=1
A0A087WY35	ITGBL1	100602100126907	10521.0,20271.0,26606.0,	281323969042193	28064.0,39387.0,42770.0,	0.0584382	0.0823284	0.0526951	0.0749313	19322.7	36671.7	19132.7	36740.3	1.89786	1.92029	Integrin beta-like protein 1 OS=Homo sapiens GN=ITGBL1 PE=1 SV=1
A0A087WY58	NEK3	548881145911	5739.0,7831.0,5844.0,	122013550	1217.0,1344.0,0.0,	0.00840462	0.0231317	0.00407828	0.0145181	6504.33	858.333	6471.33	853.667	0.131963	0.131915	Serine/threonine-protein kinase Nek3 OS=Homo sapiens GN=NEK3 PE=1 SV=1
A0A087WY71	AP2M1	4.85909e+17	508209.0,523949.0,377757.0,	3.76877e+17	375971.0,489822.0,400471.0,	0.463711	0.502368	0.457652	0.493416	470251	421842	469972	422088	0.897057	0.898114	AP-2 complex subunit mu OS=Homo sapiens GN=AP2M1 PE=1 SV=1
A0A087WY75	POM121C	3.0216e+17	316025.0,262418.0,286537.0,	8.5167e+17	849621.0,718149.0,710301.0,	0.00807529	0.0227012	0.00485472	0.0159681	287937	758683	288327	759357	2.63489	2.63367	Nuclear envelope pore membrane protein POM 121C OS=Homo sapiens GN=POM121C PE=1 SV=1
A0A087WYD5	GTF2H3	708148056670519	74064.0,77765.0,69731.0,	138081685914041	13774.0,16730.0,14233.0,	0.00159749	0.00947238	4.071992345456321E-4	0.00399621	73966.3	14902.7	73853.3	14912.3	0.201479	0.201918	General transcription factor IIH subunit 3 OS=Homo sapiens GN=GTF2H3 PE=1 SV=1
A0A087WYD6	TAP2	1.14681e+16	119944.0,111264.0,94795.0,	207342615526765	20682.0,25954.0,27130.0,	0.00320766	0.0134817	0.00497576	0.0161296	108607	24551.3	108668	24588.7	0.226057	0.226274	Antigen peptide transporter 2 OS=Homo sapiens GN=TAP2 PE=1 SV=1
A0A087WYH0	SPATA33	485938454214	5082.0,3711.0,4166.0,	667954645759	6662.0,5422.0,5837.0,	0.026007	0.0456807	0.0387791	0.0593849	4306	5967.33	4319.67	5973.67	1.38582	1.3829	Spermatogenesis-associated protein 33 OS=Homo sapiens GN=SPATA33 PE=1 SV=1
A0A087WYK8	NRDC	1.44661e+20	1513002.0,1526879.0,1882935.0,	1.48821e+20	1484628.0,1592408.0,1453405.0,	0.429911	0.468833	0.396683	0.43572	1.64424e+06	1.50888e+06	1.64094e+06	1510147	0.91768	0.920295	Nardilysin OS=Homo sapiens GN=NRDC PE=1 SV=1
A0A087WYL7	MED6	709898663962503	74247.0,83626.0,61803.0,	185292259722212	18484.0,22424.0,22515.0,	0.0153571	0.0329082	0.0116745	0.0267066	73377	21112.7	73225.3	21141	0.287729	0.288712	Mediator of RNA polymerase II transcription subunit 6 OS=Homo sapiens GN=MED6 PE=1 SV=1
A0A087WYM1	CASP2	246212901724646	25751.0,28008.0,24370.0,	167841909919440	16743.0,18953.0,19706.0,	0.0175489	0.0352703	0.00590619	0.0177635	26094.7	18441	26043	18467.3	0.706696	0.709109	Caspase-2 OS=Homo sapiens GN=CASP2 PE=1 SV=1
A0A087WYN9	DHX29	2.52729e+17	264327.0,285073.0,225730.0,	811198740396605	80922.0,86736.0,97925.0,	0.0100003	0.0256383	0.00670312	0.0193092	258785	88375.7	258377	88527.7	0.341503	0.34263	ATP-dependent RNA helicase DHX29 OS=Homo sapiens GN=DHX29 PE=1 SV=1
A0A087WYP2	C11orf31	367862533135429	38474.0,24450.0,35033.0,	205871562217392	20537.0,15502.0,17630.0,	0.0411028	0.0627893	0.0601227	0.0835409	32515.3	17867	32652.3	17889.7	0.549495	0.547883	Selenoprotein H OS=Homo sapiens GN=C11orf31 PE=1 SV=1
A0A087WYP9	DTNBP1	457715197135933	47871.0,50162.0,35530.0,	8470	0.0,840.0,0.0,	0.0107234	0.0267802	0.0101679	0.0246109	44558.3	282.333	44521	280	0.00633626	0.00628917	Dysbindin OS=Homo sapiens GN=DTNBP1 PE=1 SV=1
A0A087WYQ5	RBBP9	1.92188e+17	201009.0,212365.0,233193.0,	1.12485e+17	112215.0,169884.0,147622.0,	0.0298313	0.0501059	0.0304182	0.0501127	216009	143101	215522	143240	0.662476	0.664619	Putative hydrolase RBBP9 OS=Homo sapiens GN=RBBP9 PE=1 SV=1
A0A087WYS1	UGP2	5.51725e+20	5770478.0,5734074.0,6196088.0,	8.95568e+20	8934172.0,9284638.0,8905959.0,	4.6693755835943075E-4	0.00567691	1.0500609850270662E-4	0.00232697	5.90798e+06	9.03245e+06	5.90021e+06	9.04159e+06	1.52885	1.53242	UTP--glucose-1-phosphate uridylyltransferase OS=Homo sapiens GN=UGP2 PE=1 SV=1
A0A087WYV3	ZCCHC17	853095947226	8921.0,9260.0,7145.0,	115028372514	1147.0,2815.0,2548.0,	0.00243911	0.0116434	0.00207127	0.00978717	8450	2167	8442	2170	0.25645	0.257048	Nucleolar protein of 40 kDa OS=Homo sapiens GN=ZCCHC17 PE=1 SV=1
A0A087WYW3	NKTR	736758105482255	77056.0,78235.0,81335.0,	1.16435e+17	116155.0,106464.0,103482.0,	0.0066036	0.019964	0.00998516	0.0243824	78994.7	108601	78875.3	108700	1.37479	1.37813	NK-tumor recognition protein OS=Homo sapiens GN=NKTR PE=1 SV=1
A0A087WZ11	DHX57	8921110873945942	93305.0,104959.0,45428.0,	175593380518491	17516.0,33547.0,18744.0,	0.0792316	0.105296	0.0766045	0.101889	81297.3	23285	81230.7	23269	0.286418	0.286456	Putative ATP-dependent RNA helicase DHX57 OS=Homo sapiens GN=DHX57 PE=1 SV=1
A0A087WZ13	RAVER1	6.40567e+17	669965.0,678310.0,485667.0,	2.2049e+17	219956.0,258894.0,241884.0,	0.0241968	0.0435515	0.0245292	0.0430086	611488	239999	611314	240245	0.392483	0.392997	Ribonucleoprotein PTB-binding 1 OS=Homo sapiens GN=RAVER1 PE=1 SV=1
A0A087WZ30	RECQL4	8379850714427	8763.0,8211.0,14265.0,	257771722125395	25715.0,17089.0,25742.0,	0.0268507	0.0465425	0.0288604	0.0483247	10437.7	22797.7	10413	22848.7	2.18417	2.19424	ATP-dependent DNA helicase Q4 OS=Homo sapiens GN=RECQL4 PE=1 SV=1
A0A087WZ32	PLEKHA2	6.77551e+17	708645.0,703491.0,700346.0,	8210198745105420	81901.0,97989.0,106859.0,	6.897225967852287E-5	0.00305357	3.281124656574442E-5	0.00148002	704880	95422	704161	95583	0.135373	0.13574	Pleckstrin homology domain-containing family A member 2 OS=Homo sapiens GN=PLEKHA2 PE=1 SV=1
A0A087WZD8	GTF3C2	282931773590	2958.0,3066.0,3549.0,	236818171633	2362.0,1803.0,1655.0,	0.0155966	0.0331459	0.012061	0.0273202	3198.67	1939.33	3191	1940	0.606294	0.60796	General transcription factor 3C polypeptide 2 OS=Homo sapiens GN=GTF3C2 PE=1 SV=1
A0A087WZE9	HMGN3	565005130354361	59093.0,49519.0,53753.0,	1.19696e+16	119407.0,77102.0,101470.0,	0.0632405	0.0878526	0.0599594	0.0833609	54054.7	99163.7	54121.7	99326.3	1.83451	1.83524	High mobility group nucleosome-binding domain-containing protein 3 OS=Homo sapiens GN=HMGN3 PE=1 SV=1
A0A087WZF1	LPP	134211703037392	14036.0,16437.0,36974.0,	952586738129	9501.0,8606.0,8239.0,	0.204504	0.239625	0.200236	0.234462	22614.3	8775.67	22482.3	8782	0.388058	0.390618	Lipoma-preferred partner OS=Homo sapiens GN=LPP PE=1 SV=1
A0A087WZG3	CD9	867798008886878	90762.0,77304.0,85907.0,	442263775340580	44119.0,37465.0,41135.0,	1.4343155525294666E-4	0.0041093	0.00244632	0.0107942	84581.7	40853	84657.7	40906.3	0.483001	0.483197	Tetraspanin OS=Homo sapiens GN=CD9 PE=1 SV=1
A0A087WZG9	PEG10	1.88182e+17	196818.0,215300.0,158508.0,	357945034142399	35706.0,49955.0,42976.0,	0.0115003	0.0280015	0.00937444	0.0234935	190513	42844.7	190209	42879	0.224891	0.225431	Retrotransposon-derived protein PEG10 OS=Homo sapiens GN=PEG10 PE=1 SV=1
A0A087WZK9	EIF3H	5.43566e+20	5685142.0,6426913.0,4147630.0,	1.76353e+20	1759280.0,3046717.0,1980702.0,	0.0275342	0.0474382	0.0233218	0.0414862	5.42951e+06	2.26254e+06	5419895	2262233	0.416712	0.417394	Eukaryotic translation initiation factor 3 subunit H OS=Homo sapiens GN=EIF3H PE=1 SV=1
A0A087WZM2	RNASET2	8.22073e+17	859801.0,804151.0,749382.0,	1.99622e+20	1991427.0,1783299.0,1523467.0,	0.0192915	0.0374867	0.0152769	0.0316617	804348	1.76537e+06	804445	1.76606e+06	2.19479	2.19538	Ribonuclease T2 OS=Homo sapiens GN=RNASET2 PE=1 SV=1
A0A087WZN1	IDH3B	1.49334e+20	1561883.0,1599987.0,1419948.0,	2.53028e+17	252419.0,306856.0,317506.0,	0.00148168	0.00913726	6.466480800571229E-4	0.00511158	1528980	291821	1.52727e+06	292260	0.19086	0.191361	Isocitrate dehydrogenase [NAD] subunit, mitochondrial OS=Homo sapiens GN=IDH3B PE=1 SV=1
A0A087WZP9	LIME1	819137739561027	85670.0,74703.0,60342.0,	189992241521601	18952.0,22241.0,21893.0,	0.0126063	0.0295543	0.0173383	0.0340144	73445	21005	73571.7	21028.7	0.285996	0.285826	Lck-interacting transmembrane adapter 1 OS=Homo sapiens GN=LIME1 PE=1 SV=1
A0A087WZT3	BOLA2	1.78475e+20	1866665.0,1902042.0,1884307.0,	3.12409e+17	311656.0,391615.0,412839.0,	1.207253271713286E-4	0.00377616	1.184868846979883E-4	0.00241789	1886960	371433	1884338	372037	0.196842	0.197436	BolA-like protein 2 OS=Homo sapiens GN=BOLA2 PE=1 SV=2
A0A087WZV0	PPIP5K2	2.16113e+17	226030.0,227616.0,193295.0,	852899230387017	85082.0,91598.0,88206.0,	0.00677716	0.0202038	0.00642425	0.0187452	215803	88203	215647	88295.3	0.408721	0.409444	Inositol hexakisphosphate and diphosphoinositol-pentakisphosphate kinase 2 OS=Homo sapiens GN=PPIP5K2 PE=1 SV=1
A0A087WZX0	BCL9L	323957973369	3387.0,5594.0,3331.0,	337030313694	3361.0,3007.0,3744.0,	0.454292	0.493335	0.431688	0.468145	4135	3365	4104	3370.67	0.813785	0.821313	B-cell CLL/lymphoma 9-like protein OS=Homo sapiens GN=BCL9L PE=1 SV=1
A0A087WZY0	CLN5	216692756122274	22663.0,26603.0,22025.0,	360403415935553	35953.0,33898.0,36039.0,	0.018849	0.03692	0.00606017	0.018089	23834.7	35250.7	23763.7	35296.7	1.47897	1.48532	Ceroid-lipofuscinosis neuronal protein 5 (Fragment) OS=Homo sapiens GN=CLN5 PE=1 SV=1
A0A087WZY3	ALMS1	817693615993	8551.0,9035.0,5926.0,	881577486465	8793.0,7688.0,6553.0,	0.896449	0.90785	0.898495	0.909301	7843.33	7676	7837.33	7678	0.978666	0.97967	Alstrom syndrome protein 1 OS=Homo sapiens GN=ALMS1 PE=1 SV=1
A0A087X011	KIF3A	210982786321970	22064.0,26894.0,21723.0,	911890328288	9095.0,8962.0,8400.0,	0.0186488	0.0366338	0.0115792	0.0266048	23643.7	8812.67	23560.3	8819	0.372728	0.374316	Kinesin-like protein OS=Homo sapiens GN=KIF3A PE=1 SV=1
A0A087X020	SBDS	1.28681e+20	1345865.0,1332677.0,1451288.0,	2.39349e+17	238771.0,349715.0,319183.0,	1.956754434699981E-4	0.00441951	3.151608275998661E-5	0.00148002	1.37839e+06	302210	1376610	302556	0.219249	0.219784	Ribosome maturation protein SBDS OS=Homo sapiens GN=SBDS PE=1 SV=1
A0A087X033	PTEN	1.77574e+17	185723.0,189891.0,156714.0,	240132606631571	23955.0,25866.0,32001.0,	0.00404174	0.0153555	0.00330698	0.0127229	177596	27216.7	177443	27274	0.15325	0.153706	Phosphatidylinositol 3,4,5-trisphosphate 3-phosphatase and dual-specificity protein phosphatase PTEN (Fragment) OS=Homo sapiens GN=PTEN PE=1 SV=1
A0A087X038	PLEKHA2	6.77551e+17	708645.0,703491.0,700346.0,	8210198745105420	81901.0,97989.0,106859.0,	6.897225967852287E-5	0.00305357	3.281124656574442E-5	0.00148002	704880	95422	704161	95583	0.135373	0.13574	Pleckstrin homology domain-containing family A member 2 OS=Homo sapiens GN=PLEKHA2 PE=1 SV=1
A0A087X044	AGAP1	527474654048	5516.0,7205.0,4002.0,	212614854035	2120.0,1473.0,4090.0,	0.0770916	0.103171	0.069744	0.0943141	5595.67	2548.67	5574.33	2561	0.455471	0.459427	Arf-GAP with GTPase, ANK repeat and PH domain-containing protein 1 OS=Homo sapiens GN=AGAP1 PE=1 SV=1
A0A087X055	RREB1	299901295	3136.0,0.0,1280.0,	372232553297	3713.0,3230.0,3342.0,	0.144973	0.176893	0.161627	0.194513	1431.33	3424.67	1472	3428.33	2.39264	2.32903	Ras-responsive element-binding protein 1 OS=Homo sapiens GN=RREB1 PE=1 SV=1
A0A087X057	GDAP1L1	29201255624867	3054.0,12119.0,24589.0,	82691849889402	8249.0,18357.0,90625.0,	0.428073	0.467043	0.426005	0.462448	13447.7	38723	13254	39077	2.87953	2.94832	Ganglioside-induced differentiation-associated protein 1-like 1 OS=Homo sapiens GN=GDAP1L1 PE=1 SV=2
A0A087X072	RECQL4	8379850714427	8763.0,8211.0,14265.0,	257771722125395	25715.0,17089.0,25742.0,	0.0268507	0.0465425	0.0288604	0.0483247	10437.7	22797.7	10413	22848.7	2.18417	2.19424	ATP-dependent DNA helicase Q4 OS=Homo sapiens GN=RECQL4 PE=1 SV=1
A0A087X091	WDR13	188422372821891	19706.0,22903.0,21646.0,	190202016417099	18974.0,20010.0,17333.0,	0.193698	0.22828	0.0967352	0.123721	21487	18761	21418.3	18772.3	0.873133	0.876461	WD repeat-containing protein 13 (Fragment) OS=Homo sapiens GN=WDR13 PE=1 SV=1
A0A087X097	CDH23	369913879035790	38688.0,37441.0,35390.0,	576455840653750	57506.0,57961.0,54485.0,	9.027570310740913E-4	0.00715343	1.975602710970303E-4	0.00289221	37190.3	56600.3	37173	56650.7	1.52191	1.52397	Cadherin-23 OS=Homo sapiens GN=CDH23 PE=1 SV=1
A0A087X0D5	CTSH	8.69748e+18	909666.0,870353.0,1040812.0,	1.52657e+20	1522908.0,1364481.0,1377253.0,	0.0035543	0.0142075	0.00265698	0.0111554	941340	1.42006e+06	940277	1.42155e+06	1.50856	1.51184	Pro-cathepsin H OS=Homo sapiens GN=CTSH PE=1 SV=1
A0A087X0G7	IKBKG	1.3925e+17	145640.0,140610.0,151886.0,	606165771955922	60468.0,57278.0,56685.0,	9.182619345229149E-4	0.00719629	4.3162585170866707E-4	0.00413671	146176	58085.7	146045	58143.7	0.397367	0.398121	NF-kappa-B essential modulator OS=Homo sapiens GN=IKBKG PE=1 SV=1
A0A087X0H7	DDHD1	2.9334e+17	306804.0,332428.0,381397.0,	7.54379e+17	752567.0,666949.0,725326.0,	5.121539026856309E-4	0.00582234	4.013844180598481E-4	0.00399475	341149	713993	340210	714947	2.09291	2.10149	Phospholipase DDHD1 OS=Homo sapiens GN=DDHD1 PE=1 SV=1
A0A087X0I3	CECR1	545995599655318	57104.0,54048.0,54699.0,	1.64068e+17	163673.0,147783.0,152369.0,	0.00223434	0.0110962	0.00162523	0.00844279	55304.3	154433	55283.7	154608	2.79242	2.79664	Adenosine deaminase CECR1 OS=Homo sapiens GN=CECR1 PE=1 SV=1
A0A087X0K1	CAB39	1.74173e+20	1821673.0,1853162.0,1829358.0,	8.88074e+19	885934.0,1217456.0,1063930.0,	0.00556928	0.0181089	0.0141014	0.0301286	1.83722e+06	1.05482e+06	1834731	1.05577e+06	0.574137	0.575438	Calcium-binding protein 39 OS=Homo sapiens GN=CAB39 PE=1 SV=1
A0A087X0M1	MED28	547755144744997	57289.0,49658.0,44494.0,	349982475535439	34914.0,24566.0,35924.0,	0.015588	0.0331454	0.0228646	0.0410236	50406.3	31730.7	50480.3	31801.3	0.629498	0.629975	Mediator of RNA polymerase II transcription subunit 28 OS=Homo sapiens GN=MED28 PE=1 SV=1
A0A087X0M4	SLC4A1AP	8.96049e+18	937170.0,1014564.0,885664.0,	5.26928e+17	525657.0,513994.0,531592.0,	0.014346	0.0316263	0.00693738	0.0197723	947612	523097	945799	523748	0.552016	0.553762	Kanadaptin OS=Homo sapiens GN=SLC4A1AP PE=1 SV=1
A0A087X0P9	SLC7A6OS	826488810879042	86441.0,85045.0,78158.0,	432905372851018	43186.0,53318.0,51716.0,	0.00130268	0.00857253	0.00134504	0.00752783	83266	49345.3	83214.7	49406.7	0.592623	0.593725	Probable RNA polymerase II nuclear localization protein SLC7A6OS (Fragment) OS=Homo sapiens GN=SLC7A6OS PE=1 SV=1
A0A087X0Q9	SELO	170322149523013	17813.0,20747.0,22755.0,	283229602302	2825.0,2937.0,2333.0,	0.00931912	0.0244681	0.00581931	0.0176361	20513.3	2698	20438.3	2698.33	0.131524	0.132023	Selenoprotein O OS=Homo sapiens GN=SELO PE=1 SV=1
A0A087X0R6	SNX12	1.11694e+16	116819.0,123479.0,95905.0,	379495014334706	37857.0,49760.0,35180.0,	0.00566511	0.0181995	0.00445273	0.0152649	112203	40932.7	112068	40932.3	0.364808	0.365247	Sorting nexin-12 OS=Homo sapiens GN=SNX12 PE=1 SV=1
A0A087X0V4	ZBTB8OS	776990629074	8125.0,8747.0,8972.0,	121441296012106	12114.0,12861.0,12271.0,	0.0033567	0.0137383	3.897414086735882E-4	0.003949	8635	12403.3	8614.67	12415.3	1.4364	1.44119	Protein archease (Fragment) OS=Homo sapiens GN=ZBTB8OS PE=1 SV=1
A0A087X0W7	ACOT2	1.59363e+20	1666769.0,1641130.0,1994702.0,	2.87647e+20	2869554.0,2946614.0,2707696.0,	0.00350503	0.0140402	0.00272216	0.011301	1.77037e+06	2.83895e+06	1.76753e+06	2841288	1.60359	1.60749	Acyl-coenzyme A thioesterase 2, mitochondrial OS=Homo sapiens GN=ACOT2 PE=1 SV=1
A0A087X0W8	RELA	5.66027e+17	592003.0,663507.0,461338.0,	1.05747e+17	105491.0,144217.0,138092.0,	0.0173139	0.0351102	0.0144926	0.0306761	573327	129101	572283	129267	0.225179	0.225879	Transcription factor p65 OS=Homo sapiens GN=RELA PE=1 SV=1
A0A087X0W9	OTUD6B	3.24281e+17	339164.0,386184.0,338886.0,	8233910492191524	82139.0,104119.0,92776.0,	0.0046001	0.0166203	0.0011711	0.00703656	355697	92928	354745	93011.3	0.261256	0.262192	OTU domain containing 6B, isoform CRA_b OS=Homo sapiens GN=OTUD6B PE=1 SV=1
A0A087X0Y7	CD72	307413454328802	32151.0,33341.0,28479.0,	6074151529686	6059.0,15034.0,9817.0,	0.00447197	0.016301	0.00500874	0.0161531	31362	10304	31323.7	10303.3	0.32855	0.328931	B-cell differentiation antigen CD72 OS=Homo sapiens GN=CD72 PE=1 SV=1
A0A087X0Z7	DHRS7	9603312137368512	100440.0,117154.0,67745.0,	920928145548349	91870.0,80833.0,49010.0,	0.350695	0.390668	0.336127	0.374438	95306	73965.3	95113	73904.3	0.776083	0.777016	Dehydrogenase/reductase SDR family member 7 OS=Homo sapiens GN=DHRS7 PE=1 SV=1
A0A087X117	NOMO1	755396296270112	79004.0,60772.0,69327.0,	482775854063218	48159.0,58092.0,64081.0,	0.090286	0.117667	0.140603	0.171719	69537.7	56678.3	69701	56777.3	0.815074	0.814584	Nodal modulator 1 OS=Homo sapiens GN=NOMO1 PE=1 SV=1
A0A087X151	ZMYM2	133981777211720	14012.0,17153.0,11587.0,	209461477015094	20894.0,14657.0,15299.0,	0.38388	0.423768	0.35232	0.390936	14296.7	16936.7	14250.7	16950	1.18466	1.18942	Zinc finger MYM-type protein 2 (Fragment) OS=Homo sapiens GN=ZMYM2 PE=1 SV=1
A0A087X159	SSBP2	865271004986	9049.0,6853.0,4930.0,	281723721965	2810.0,2353.0,1991.0,	0.0447201	0.0666129	0.0568602	0.0796299	6912.67	2384.67	6944	2384.67	0.344971	0.343414	Single-stranded DNA-binding protein 2 OS=Homo sapiens GN=SSBP2 PE=1 SV=1
A0A087X1A5	STAU1	6.86344e+17	717845.0,825522.0,696348.0,	3.4336e+17	342533.0,347907.0,320711.0,	0.013912	0.0309344	0.00736864	0.0203888	748604	336774	746572	337050	0.44987	0.451464	Double-stranded RNA-binding protein Staufen homolog 1 OS=Homo sapiens GN=STAU1 PE=1 SV=1
A0A087X1B1	IKBKG	1.3925e+17	145640.0,140610.0,151886.0,	606165771955922	60468.0,57278.0,56685.0,	9.182619345229149E-4	0.00719629	4.3162585170866707E-4	0.00413671	146176	58085.7	146045	58143.7	0.397367	0.398121	NF-kappa-B essential modulator OS=Homo sapiens GN=IKBKG PE=1 SV=1
A0A087X1B2	USP39	1.34653e+20	1408336.0,1484359.0,1391854.0,	5.3628e+17	534987.0,740043.0,664212.0,	7.094676301997496E-4	0.00664122	0.00163304	0.00845594	1430644	645752	1428183	646414	0.451372	0.452613	U4/U6.U5 tri-snRNP-associated protein 2 OS=Homo sapiens GN=USP39 PE=1 SV=1
A0A087X1D8	FDPS	7.21371e+17	754477.0,781804.0,870566.0,	1.02524e+20	1022771.0,1088729.0,1104805.0,	0.0146967	0.0321905	0.00458851	0.0155107	803913	1.07074e+06	802282	1.0721e+06	1.33191	1.33631	Farnesyl pyrophosphate synthase (Fragment) OS=Homo sapiens GN=FDPS PE=1 SV=1
A0A087X1G7	SEP15	1.67792e+17	175492.0,187646.0,192726.0,	1.41179e+17	140839.0,231817.0,158460.0,	0.795762	0.816899	0.796738	0.817547	185700	177033	185288	177039	0.953326	0.955478	15 kDa selenoprotein OS=Homo sapiens GN=SEP15 PE=1 SV=1
A0A087X1H4	ZBTB8OS	776990629074	8125.0,8747.0,8972.0,	121441296012106	12114.0,12861.0,12271.0,	0.0033567	0.0137383	3.897414086735882E-4	0.003949	8635	12403.3	8614.67	12415.3	1.4364	1.44119	Protein archease (Fragment) OS=Homo sapiens GN=ZBTB8OS PE=1 SV=1
A0A087X1H5	ACAP2	1.21365e+16	126933.0,143311.0,94325.0,	282023851733598	28132.0,38221.0,34056.0,	0.0252663	0.0446773	0.0220822	0.0400275	121744	33439	121523	33469.7	0.274667	0.275418	Arf-GAP with coiled-coil, ANK repeat and PH domain-containing protein 2 OS=Homo sapiens GN=ACAP2 PE=1 SV=1
A0A087X1N2	CEBPZ	860737680995067	90023.0,74139.0,94004.0,	98891369517934	9865.0,13590.0,18179.0,	0.00166466	0.00974403	0.002892	0.0117425	85983	13839.3	86055.3	13878	0.160954	0.161268	CCAAT/enhancer-binding protein zeta OS=Homo sapiens GN=CEBPZ PE=1 SV=1
A0A087X1N3	RPP40	5.23529e+17	547556.0,523319.0,528991.0,	2.61679e+17	261049.0,295727.0,291983.0,	2.7751411055270753E-4	0.00461163	1.2226343745127586E-4	0.00241789	533555	282574	533289	282920	0.529606	0.530519	Ribonuclease P 40kDa subunit, isoform CRA_c OS=Homo sapiens GN=RPP40 PE=1 SV=1
A0A087X1N4	SYTL1	530545628551686	55488.0,54327.0,51108.0,	433263773239743	43221.0,37443.0,40286.0,	0.00361875	0.0143334	0.00393036	0.0141787	53675	40267	53641	40316.7	0.7502	0.751602	Synaptotagmin-like protein 1 OS=Homo sapiens GN=SYTL1 PE=1 SV=1
A0A087X1N6	BLOC1S2	9962793162107144	104199.0,89923.0,105947.0,	801277318870602	79934.0,72630.0,71568.0,	0.00911052	0.0240741	0.0213671	0.0391599	99978	74639	100023	74710.7	0.746554	0.746935	Biogenesis of lysosome-related organelles complex 1 subunit 2 OS=Homo sapiens GN=BLOC1S2 PE=1 SV=1
A0A087X1N8	SERPINB6	1.67251e+17	174926.0,185898.0,236100.0,	2.70153e+17	269503.0,253663.0,256032.0,	0.0952373	0.123308	0.0756665	0.100884	199538	259447	198975	259733	1.30024	1.30536	Serpin B6 OS=Homo sapiens GN=SERPINB6 PE=1 SV=1
A0A087X1S3	HUWE1	252632642913669	26422.0,25510.0,13516.0,	16172117629925	16133.0,11672.0,10060.0,	0.139619	0.171354	0.14459	0.176118	21787	12619.7	21816	12621.7	0.579229	0.578551	E3 ubiquitin-protein ligase HUWE1 (Fragment) OS=Homo sapiens GN=HUWE1 PE=1 SV=1
A0A087X1S7	CD48	7.58354e+17	793159.0,721627.0,690146.0,	6.09098e+17	607633.0,552039.0,480531.0,	0.0251635	0.0445367	0.0180996	0.0350844	734638	546473	734977	546734	0.743867	0.743879	CD48 antigen OS=Homo sapiens GN=CD48 PE=1 SV=1
A0A087X1U1	AGAP1	527474654048	5516.0,7205.0,4002.0,	212614854035	2120.0,1473.0,4090.0,	0.0770916	0.103171	0.069744	0.0943141	5595.67	2548.67	5574.33	2561	0.455471	0.459427	Arf-GAP with GTPase, ANK repeat and PH domain-containing protein 1 OS=Homo sapiens GN=AGAP1 PE=1 SV=1
A0A087X1V3	TRIM24	680617500064132	71184.0,72391.0,63414.0,	1.16978e+17	116695.0,105824.0,122096.0,	0.00126856	0.00843694	0.00278695	0.0115017	69064.3	114689	68996.3	114872	1.66061	1.6649	Transcription intermediary factor 1-alpha OS=Homo sapiens GN=TRIM24 PE=1 SV=1
A0A087X1Z3	PSME2	3.1758e+20	3321560.0,3128756.0,2970685.0,	6.9768e+17	695999.0,914496.0,848813.0,	1.8463771880686947E-5	0.00175368	1.3677327620807968E-4	0.00249664	3140493	818854	3.14033e+06	819769	0.26074	0.261045	Proteasome activator complex subunit 2 OS=Homo sapiens GN=PSME2 PE=1 SV=1
A0A087X203	NEK3	548881145911	5739.0,7831.0,5844.0,	122013550	1217.0,1344.0,0.0,	0.00840462	0.0231317	0.00407828	0.0145181	6504.33	858.333	6471.33	853.667	0.131963	0.131915	Serine/threonine-protein kinase Nek3 OS=Homo sapiens GN=NEK3 PE=1 SV=1
A0A087X239	RSBN1L	1.10387e+17	115453.0,148337.0,120807.0,	1042287570787401	103975.0,75128.0,88596.0,	0.0718077	0.0976727	0.0435762	0.0649293	128747	89112	128199	89233	0.69215	0.696051	Round spermatid basic protein 1-like protein OS=Homo sapiens GN=RSBN1L PE=1 SV=1
A0A087X242	SARDH	922638541589448	96497.0,82446.0,88448.0,	320104211338971	31933.0,41792.0,39504.0,	3.2258502210881783E-4	0.0048321	8.072803028479021E-4	0.00584121	89042	37698	89130.3	37743	0.423373	0.423459	Sarcosine dehydrogenase, mitochondrial OS=Homo sapiens GN=SARDH PE=1 SV=1
A0A087X256	KIAA1033	310148652224	3243.0,4695.0,2199.0,	0	0.0,0.0,0.0,	0.0485018	0.070972	0.0429423	0.0643321	3396.67	0	3379	0	0	0	WASH complex subunit 7 OS=Homo sapiens GN=KIAA1033 PE=1 SV=1
A0A087X287	MKL1	605887097961238	63368.0,68511.0,60553.0,	790487713083035	78857.0,76541.0,84170.0,	0.0264577	0.0461649	0.0084057	0.0218709	64268.3	79737.7	64144	79856	1.2407	1.24495	MKL/myocardin-like protein 1 OS=Homo sapiens GN=MKL1 PE=1 SV=1
A0A087X295	WDR6	2.37592e+17	248496.0,257500.0,240990.0,	1.14506e+17	114229.0,122921.0,121267.0,	0.00248072	0.0117971	1.2117252007681522E-4	0.00241789	249360	119334	248995	119472	0.478562	0.479818	WD repeat-containing protein 6 OS=Homo sapiens GN=WDR6 PE=1 SV=1
A0A087X299	FOXP1	9353310289459688	97826.0,99317.0,59021.0,	236993577937652	23642.0,35506.0,38167.0,	0.0447735	0.0666129	0.0450918	0.0664862	85371.7	32376.7	85388	32438.3	0.379244	0.379893	Forkhead box protein P1 OS=Homo sapiens GN=FOXP1 PE=1 SV=1
A0A087X2C0	IGHM	1.13902e+23	1.1912988E7,1.0852852E7,1.1110981E7,	1.2392e+23	1.2362252E7,1.1578198E7,1.1850069E7,	0.113402	0.143003	0.187252	0.221731	1.1290147333333334E7	1.1916405E7	1.1292273666666666E7	1.1930173E7	1.05547	1.05649	Ig mu chain C region OS=Homo sapiens GN=IGHM PE=1 SV=1
A0A087X2D5	MRPL45	4.33031e+17	452903.0,484514.0,504794.0,	3.61502e+17	360630.0,390285.0,406199.0,	0.0403193	0.0618393	0.00954433	0.0237106	481833	385168	480737	385705	0.799381	0.802319	39S ribosomal protein L45, mitochondrial OS=Homo sapiens GN=MRPL45 PE=1 SV=1
A0A087X2H1	HECTD1	629478094150189	65832.0,78124.0,49625.0,	349143477828930	34828.0,34512.0,29324.0,	0.064203	0.0890229	0.0560099	0.0787089	64692.3	32874	64527	32888	0.508159	0.509678	E3 ubiquitin-protein ligase HECTD1 OS=Homo sapiens GN=HECTD1 PE=1 SV=1
A0A087X2I1	PSMC6	5.32597e+20	5570427.0,5881237.0,5824819.0,	9.44444e+19	942165.0,1566636.0,1446863.0,	1.4515244925059973E-4	0.0041093	2.7797272038235997E-4	0.0033281	5.76988e+06	1.31682e+06	5.75883e+06	1.31855e+06	0.228223	0.228962	26S protease regulatory subunit 10B OS=Homo sapiens GN=PSMC6 PE=1 SV=1
A0A088AWL3	NCOR1	1.81709e+17	190046.0,201482.0,188046.0,	485584999850079	48439.0,49614.0,50763.0,	0.00296725	0.0129802	6.491744644771522E-4	0.00511451	193541	49545	193191	49605.3	0.255992	0.256768	Nuclear receptor corepressor 1 OS=Homo sapiens GN=NCOR1 PE=1 SV=1
A0A096LNZ9	ISG15	6.37366e+17	666619.0,697609.0,664878.0,	2.01752e+17	201265.0,325310.0,249520.0,	0.00131501	0.00858727	0.00444354	0.015251	677497	258572	676369	258698	0.381657	0.382481	Ubiquitin-like protein ISG15 (Fragment) OS=Homo sapiens GN=ISG15 PE=1 SV=5
A0A096LP25	AAK1	247812671925146	25917.0,25788.0,24864.0,	86111070011268	8589.0,10617.0,11422.0,	1.8349405507597026E-4	0.00437006	9.816385004036063E-4	0.00644476	25548.7	10193	25523	10209.3	0.398964	0.400005	AP2-associated protein kinase 1 (Fragment) OS=Homo sapiens GN=AAK1 PE=1 SV=1
A0A096LP69	CD99	1.49713e+17	156584.0,124255.0,126114.0,	564805801146439	56344.0,57569.0,47074.0,	0.00218789	0.0110962	0.0103464	0.0248444	135328	53643.3	135651	53662.3	0.396396	0.395591	CD99 antigen OS=Homo sapiens GN=CD99 PE=1 SV=1
A0A096LP75	LOC102723897	1.67632e+17	175325.0,184936.0,134468.0,	741727904970045	73992.0,78444.0,71002.0,	0.0275471	0.0474382	0.0261417	0.0450176	165073	74422	164910	74479.3	0.450844	0.451637	Protein LOC102723897 OS=Homo sapiens GN=LOC102723897 PE=4 SV=1
A0A096LPC5	FAM21C	1.37058e+20	1433475.0,1442261.0,1362678.0,	3.0393e+20	3031992.0,2737828.0,2644984.0,	0.00462619	0.0166203	0.0052121	0.0164385	1.41429e+06	2.80248e+06	1.4128e+06	2.80493e+06	1.98154	1.98537	WASH complex subunit FAM21C OS=Homo sapiens GN=FAM21C PE=1 SV=1
A0A096LPI6		3.91732e+20	4097117.0,4017467.0,4459844.0,	1.21191e+23	1.208999E7,1.1275331E7,1.0558176E7,	0.0021548	0.0110059	0.00196335	0.00950435	4.19657e+06	1.129887E7	4191476	1.1307832333333334E7	2.6924	2.69782	Uncharacterized protein (Fragment) OS=Homo sapiens PE=4 SV=2
A0A096LPJ4	ISG15	6.37366e+17	666619.0,697609.0,664878.0,	2.01752e+17	201265.0,325310.0,249520.0,	0.00131501	0.00858727	0.00444354	0.015251	677497	258572	676369	258698	0.381657	0.382481	Ubiquitin-like protein ISG15 OS=Homo sapiens GN=ISG15 PE=1 SV=1
A0A0A0MQR2	RTFDC1	3.90739e+17	408669.0,427466.0,408935.0,	1.03906e+17	103653.0,134219.0,107934.0,	1.9439963380304384E-4	0.00441951	4.373747488154387E-5	0.00163448	415721	115213	415023	115269	0.277141	0.27774	Protein RTF2 homolog OS=Homo sapiens GN=RTFDC1 PE=1 SV=1
A0A0A0MQR4	CIC	1.53166e+17	160193.0,123786.0,135986.0,	2.01011e+17	200525.0,165127.0,155674.0,	0.122749	0.153087	0.127266	0.157129	139645	173661	139988	173775	1.24358	1.24136	Protein capicua homolog OS=Homo sapiens GN=CIC PE=1 SV=1
A0A0A0MQS1	PYCRL	176662340523436	18476.0,22591.0,23174.0,	952487966815	9501.0,8728.0,6908.0,	0.0110739	0.0273606	0.00431111	0.0150578	21502.3	8378.33	21413.7	8379	0.389648	0.391292	Pyrroline-5-carboxylate reductase OS=Homo sapiens GN=PYCRL PE=1 SV=1
A0A0A0MQS2	CLASRP	1.27685e+17	133544.0,138953.0,122016.0,	9.81081e+16	97871.0,99258.0,101621.0,	0.0344506	0.0551926	0.0196675	0.0370698	131680	99460.7	131504	99583.3	0.755321	0.757263	CLK4-associating serine/arginine-rich protein OS=Homo sapiens GN=CLASRP PE=1 SV=1
A0A0A0MQS6	CDH23	369913879035790	38688.0,37441.0,35390.0,	576455840653750	57506.0,57961.0,54485.0,	9.027570310740913E-4	0.00715343	1.975602710970303E-4	0.00289221	37190.3	56600.3	37173	56650.7	1.52191	1.52397	Cadherin-23 OS=Homo sapiens GN=CDH23 PE=1 SV=2
A0A0A0MQU0	WDR18	3.33801e+17	349120.0,296827.0,308270.0,	1.93038e+17	192572.0,159946.0,247715.0,	0.0294101	0.0496091	0.0243332	0.0427977	317692	199529	318072	200078	0.628059	0.629032	WD repeat-containing protein 18 (Fragment) OS=Homo sapiens GN=WDR18 PE=1 SV=1
A0A0A0MQU3	UBE2D2	1.07083e+19	1119976.0,1227565.0,744993.0,	5.93542e+17	592111.0,846278.0,683418.0,	0.151438	0.184006	0.144108	0.175548	1.03201e+06	706838	1.03084e+06	707269	0.684917	0.686106	Ubiquitin-conjugating enzyme E2 D2 OS=Homo sapiens GN=UBE2D2 PE=1 SV=1
A0A0A0MQU4	SCLY	3.45825e+17	361698.0,368935.0,429366.0,	4.22706e+17	421690.0,433272.0,432570.0,	0.247165	0.285791	0.182804	0.217049	387422	428678	386666	429177	1.10649	1.10994	Selenocysteine lyase OS=Homo sapiens GN=SCLY PE=1 SV=1
A0A0A0MQX8	MBNL1	1.61509e+20	1689219.0,1675833.0,1581738.0,	3.23218e+17	322437.0,349572.0,353993.0,	6.940111439544619E-4	0.00660479	2.7144999765234913E-4	0.00328648	1.6503e+06	341566	1648930	342001	0.206972	0.207408	Muscleblind-like protein 1 OS=Homo sapiens GN=MBNL1 PE=1 SV=1
A0A0A0MR06	RER1	2.05584e+17	215020.0,245378.0,150552.0,	224704103841509	22415.0,40724.0,42077.0,	0.024844	0.0441675	0.0219671	0.0398836	204018	35005.7	203650	35072	0.171582	0.172217	Protein RER1 (Fragment) OS=Homo sapiens GN=RER1 PE=1 SV=1
A0A0A0MR07	VAV1	3.84205e+17	401839.0,423436.0,479113.0,	275534380541388	27485.0,43470.0,41953.0,	0.00427793	0.0158965	0.00230428	0.0104289	435806	37582	434796	37636	0.0862356	0.0865601	Proto-oncogene vav OS=Homo sapiens GN=VAV1 PE=1 SV=1
A0A0A0MR31	RALGPS2	1.12865e+16	118045.0,136110.0,78711.0,	83611892416515	8340.0,18779.0,16740.0,	0.0289003	0.049056	0.0261671	0.0450352	111159	14600	110955	14619.7	0.131343	0.131762	Ras-specific guanine nucleotide-releasing factor RalGPS2 (Fragment) OS=Homo sapiens GN=RALGPS2 PE=1 SV=1
A0A0A0MR59	PUM2	3.07919e+17	322050.0,370729.0,237112.0,	900238856587906	89805.0,87888.0,89108.0,	0.0335202	0.0544744	0.0297911	0.0492987	310598	88831.3	309964	88933.7	0.286001	0.286916	Pumilio homolog 2 OS=Homo sapiens GN=PUM2 PE=1 SV=1
A0A0A0MR66	RBM10	1.8801e+20	1966378.0,2037801.0,1608822.0,	1.89773e+20	1893164.0,1682971.0,1830069.0,	0.666129	0.697337	0.671912	0.700918	1.87277e+06	1.79967e+06	1.871e+06	1802068	0.960967	0.963157	RNA binding motif protein 10, isoform CRA_d OS=Homo sapiens GN=RBM10 PE=1 SV=1
A0A0A0MR85	GSTM4	1.05157e+20	1099838.0,1099773.0,1260130.0,	1.12353e+17	112081.0,171247.0,169586.0,	0.00223219	0.0110962	0.00104861	0.00660037	1.15511e+06	150739	1153247	150971	0.130498	0.13091	Glutathione S-transferase Mu 4 OS=Homo sapiens GN=GSTM4 PE=1 SV=1
A0A0A0MR88	FAM21C	1.37058e+20	1433475.0,1442261.0,1362678.0,	3.0393e+20	3031992.0,2737828.0,2644984.0,	0.00462619	0.0166203	0.0052121	0.0164385	1.41429e+06	2.80248e+06	1.4128e+06	2.80493e+06	1.98154	1.98537	WASH complex subunit FAM21C OS=Homo sapiens GN=FAM21C PE=1 SV=1
A0A0A0MR97	BAZ2B	570956574241608	59714.0,63456.0,41142.0,	699938330481772	69824.0,82668.0,82890.0,	0.0582534	0.0821655	0.0540096	0.0763613	54815	78356.3	54770.7	78460.7	1.42947	1.43253	Bromodomain adjacent to zinc finger domain protein 2B OS=Homo sapiens GN=BAZ2B PE=1 SV=1
A0A0A0MRB7	TCF3	4.68244e+17	489731.0,485420.0,478226.0,	2.56598e+17	255978.0,298121.0,327272.0,	0.0031691	0.0134243	0.0100816	0.0245088	484927	293290	484459	293790	0.604813	0.60643	Transcription factor E2-alpha OS=Homo sapiens GN=TCF3 PE=1 SV=1
A0A0A0MRE5	ASAP1	191152448613733	19991.0,23634.0,13578.0,	803357058466058	80141.0,70045.0,66961.0,	7.989504230315439E-4	0.00682531	6.460637506272969E-4	0.00511158	19111.3	72325.7	19067.7	72382.3	3.78444	3.79608	Arf-GAP with SH3 domain, ANK repeat and PH domain-containing protein 1 OS=Homo sapiens GN=ASAP1 PE=1 SV=1
A0A0A0MRE9	AKAP9	9.99361e+16	104520.0,113393.0,106700.0,	592705973469309	59126.0,59277.0,70255.0,	0.00299175	0.0130074	8.966451515156675E-4	0.00612129	108441	62771	108204	62886	0.578851	0.581178	A-kinase anchor protein 9 OS=Homo sapiens GN=AKAP9 PE=1 SV=1
A0A0A0MRF6	AKAP9	9.99361e+16	104520.0,113393.0,106700.0,	592705973469309	59126.0,59277.0,70255.0,	0.00299175	0.0130074	8.966451515156675E-4	0.00612129	108441	62771	108204	62886	0.578851	0.581178	A-kinase anchor protein 9 OS=Homo sapiens GN=AKAP9 PE=1 SV=1
A0A0A0MRG8	BAK1	722517564745868	75567.0,73017.0,45355.0,	110802522614722	11053.0,25033.0,14923.0,	0.0226488	0.0417173	0.0248991	0.0434008	64588.7	17009.3	64646.3	17003	0.263349	0.263016	Bcl-2 homologous antagonist/killer OS=Homo sapiens GN=BAK1 PE=1 SV=1
A0A0A0MRH7	PAX2	330852358433961	34603.0,22764.0,33581.0,	280972569821768	28029.0,25502.0,22065.0,	0.274722	0.31315	0.312264	0.350753	30210	25187.7	30316	25198.7	0.833753	0.8312	Paired box protein Pax-2 OS=Homo sapiens GN=PAX2 PE=1 SV=1
A0A0A0MRH8	CHD1L	573557222238776	59987.0,69711.0,38342.0,	53811127811393	5368.0,11192.0,11548.0,	0.035667	0.056585	0.0324642	0.0525264	56117.7	9350.67	56013.3	9369.33	0.166626	0.16727	Chromodomain-helicase-DNA-binding protein 1-like OS=Homo sapiens GN=CHD1L PE=1 SV=1
A0A0A0MRI1	GPALPP1	7.45193e+17	779393.0,747039.0,757649.0,	1.48188e+20	1478320.0,1333559.0,1296268.0,	0.00855944	0.0233985	0.00692257	0.0197491	761784	1.36815e+06	761360	1.36938e+06	1.79598	1.7986	GPALPP motifs-containing protein 1 OS=Homo sapiens GN=GPALPP1 PE=1 SV=1
A0A0A0MRI2	SNX6	5.57788e+17	583388.0,641205.0,441453.0,	532809163583644	53151.0,90935.0,84788.0,	0.0143252	0.0316263	0.0124913	0.0278974	556175	76186.3	555349	76291.3	0.136983	0.137376	Sorting nexin 6, isoform CRA_b OS=Homo sapiens GN=SNX6 PE=1 SV=1
A0A0A0MRJ6	PCMT1	5.40103e+20	5648935.0,5470749.0,5768432.0,	3.34941e+20	3341361.0,4175768.0,3379104.0,	0.010333	0.026208	0.011937	0.0270964	5.63414e+06	3.63024e+06	5629372	3.63208e+06	0.64433	0.645201	Protein-L-isoaspartate O-methyltransferase OS=Homo sapiens GN=PCMT1 PE=1 SV=1
A0A0A0MRJ7	F5	5.12467e+17	535983.0,477301.0,589882.0,	1.53407e+20	1530385.0,1476511.0,1324421.0,	0.00178826	0.0100548	9.223942879505974E-4	0.00623378	534505	1.44282e+06	534389	1.44377e+06	2.69936	2.70173	Coagulation factor V OS=Homo sapiens GN=F5 PE=1 SV=1
A0A0A0MRJ8	ARHGAP30	1.72261e+17	180163.0,197886.0,133322.0,	4.60277e+17	459166.0,421633.0,404981.0,	7.260925260365737E-4	0.00665625	5.905477232546919E-4	0.00498391	170705	428223	170457	428593	2.50856	2.51438	Rho GTPase-activating protein 30 OS=Homo sapiens GN=ARHGAP30 PE=1 SV=1
A0A0A0MRK1	GPATCH4	1.33793e+17	139931.0,137137.0,107595.0,	1.81785e+17	181344.0,162432.0,163506.0,	0.0342	0.0551187	0.0376054	0.0580369	128229	168923	128221	169094	1.31736	1.31877	G patch domain-containing protein 4 OS=Homo sapiens GN=GPATCH4 PE=1 SV=1
A0A0A0MRK6	MTX1	568995190738462	59510.0,50102.0,38031.0,	103771430815529	10351.0,14198.0,15740.0,	0.01707	0.0348538	0.0230874	0.041199	49089.3	13404.7	49214.3	13429.7	0.273067	0.272881	Metaxin 1, isoform CRA_b OS=Homo sapiens GN=MTX1 PE=1 SV=1
A0A0A0MRL6	ABLIM1	313153422730760	32752.0,33037.0,30416.0,	329903239030075	32910.0,32143.0,30486.0,	0.849813	0.865719	0.849559	0.865015	32100.7	31818.3	32068.3	31846.3	0.991205	0.993077	Actin-binding LIM protein 1 OS=Homo sapiens GN=ABLIM1 PE=1 SV=1
A0A0A0MRL7	CASP7	498955883544616	52185.0,56789.0,44117.0,	9445901610036	9421.0,8946.0,10172.0,	0.00951938	0.0248073	0.00743137	0.0204578	51115.3	9499	51030.3	9513	0.185835	0.186419	Caspase-7 OS=Homo sapiens GN=CASP7 PE=1 SV=1
A0A0A0MRL8	PDE4DIP	834768327582728	87307.0,80380.0,81803.0,	385455358943545	38452.0,53180.0,44141.0,	0.0131553	0.0300456	0.00462577	0.015556	83159.7	45226.3	83163.3	45257.7	0.543849	0.544202	Myomegalin OS=Homo sapiens GN=PDE4DIP PE=1 SV=1
A0A0A0MRL9	PDE4DIP	834768327582728	87307.0,80380.0,81803.0,	385455358943545	38452.0,53180.0,44141.0,	0.0131553	0.0300456	0.00462577	0.015556	83159.7	45226.3	83163.3	45257.7	0.543849	0.544202	Myomegalin OS=Homo sapiens GN=PDE4DIP PE=1 SV=1
A0A0A0MRM0	PDE4DIP	834768327582728	87307.0,80380.0,81803.0,	385455358943545	38452.0,53180.0,44141.0,	0.0131553	0.0300456	0.00462577	0.015556	83159.7	45226.3	83163.3	45257.7	0.543849	0.544202	Myomegalin OS=Homo sapiens GN=PDE4DIP PE=1 SV=1
A0A0A0MRM1	PDE4DIP	834768327582728	87307.0,80380.0,81803.0,	385455358943545	38452.0,53180.0,44141.0,	0.0131553	0.0300456	0.00462577	0.015556	83159.7	45226.3	83163.3	45257.7	0.543849	0.544202	Myomegalin OS=Homo sapiens GN=PDE4DIP PE=1 SV=1
A0A0A0MRM9	NOLC1	3.43774e+20	3595500.0,2579403.0,3838709.0,	1.14948e+22	1.1467205E7,1.0200105E7,9598100.0,	0.00131486	0.00858727	8.028251654299699E-4	0.00584121	3.33073e+06	1.0413943E7	3.33787e+06	1.0421803333333334E7	3.12663	3.12229	Nucleolar and coiled-body phosphoprotein 1 (Fragment) OS=Homo sapiens GN=NOLC1 PE=1 SV=1
A0A0A0MRR7	SNRPC	4.18138e+17	437327.0,420192.0,417973.0,	6.10187e+17	608717.0,514656.0,501764.0,	0.0779464	0.103891	0.0700495	0.0946517	425388	541262	425164	541712	1.2724	1.27413	U1 small nuclear ribonucleoprotein C OS=Homo sapiens GN=SNRPC PE=1 SV=1
A0A0A0MRS6	USP48	213982161820190	22379.0,20866.0,19964.0,	699490645853	6977.0,8994.0,5933.0,	0.00120089	0.00827541	3.700557701411315E-4	0.00383468	21068.7	7303.67	21069.7	7301.33	0.34666	0.346533	Ubiquitin carboxyl-terminal hydrolase 48 OS=Homo sapiens GN=USP48 PE=1 SV=1
A0A0A0MRT6	ABI1	2.8124e+17	294145.0,307067.0,259595.0,	2.18895e+17	218365.0,209835.0,211914.0,	0.041408	0.0629549	0.0317173	0.0516905	287300	213134	286936	213371	0.741853	0.743621	Abl interactor 1 OS=Homo sapiens GN=ABI1 PE=1 SV=1
A0A0A0MRV0	RRBP1	3.10668e+20	3249244.0,3062688.0,2598770.0,	2.99515e+20	2987929.0,2535386.0,3656681.0,	0.826848	0.844936	0.826812	0.844536	2969283	3.05245e+06	2970234	3.06e+06	1.02801	1.03022	Ribosome-binding protein 1 OS=Homo sapiens GN=RRBP1 PE=1 SV=1
A0A0A0MRW6	NOL6	570773468669331	59696.0,33480.0,68556.0,	128501928617796	12819.0,19139.0,18039.0,	0.0626738	0.0871878	0.0669604	0.0910585	53698	16644	53910.7	16665.7	0.309956	0.309135	Nucleolar protein 6 OS=Homo sapiens GN=NOL6 PE=1 SV=1
A0A0A0MRY0	TBC1D22A	298293351829787	31198.0,32353.0,29454.0,	246202934821637	24560.0,29124.0,21933.0,	0.103792	0.132568	0.0949761	0.121642	31044.7	25201.7	31001.7	25205.7	0.811787	0.813042	TBC1 domain family member 22A OS=Homo sapiens GN=TBC1D22A PE=1 SV=1
A0A0A0MS29	MFF	106361419712485	11124.0,13703.0,12345.0,	635261129022	6336.0,6065.0,9145.0,	0.0194082	0.037621	0.0156734	0.0320519	12439.3	7162	12390.7	7182	0.575754	0.57963	Mitochondrial fission factor OS=Homo sapiens GN=MFF PE=1 SV=1
A0A0A0MS31	CASP8	853096078074	8921.0,9273.0,7983.0,	69500	693.0,0.0,0.0,	4.940710219231291E-4	0.00574855	1.854549944633407E-4	0.00286887	8737	231.667	8725.67	231	0.0265156	0.0264736	Caspase-8 OS=Homo sapiens GN=CASP8 PE=1 SV=1
A0A0A0MS38	ATXN3	8776411875174413	91790.0,114621.0,73579.0,	461944046843424	46081.0,40157.0,44016.0,	0.0598214	0.0839183	0.0495026	0.0712455	93642.7	43362	93330	43418	0.463058	0.465209	Ataxin-3 OS=Homo sapiens GN=ATXN3 PE=1 SV=1
A0A0A0MS51	GSN	587325504951029	61425.0,53133.0,50456.0,	1.24857e+16	124555.0,121719.0,100586.0,	0.0130322	0.0299897	0.00707394	0.0199791	54936.7	115581	55004.7	115620	2.10389	2.102	Gelsolin OS=Homo sapiens GN=GSN PE=1 SV=1
A0A0A0MS52	CAMK2G	2.40085e+20	2511051.0,2491947.0,2683901.0,	1.45395e+17	145045.0,367938.0,325884.0,	6.26839032880881E-5	0.00292813	1.7189610277828012E-5	0.00109181	2.56559e+06	279215	2.5623e+06	279622	0.108831	0.109129	Calcium/calmodulin-dependent protein kinase (CaM kinase) II gamma, isoform CRA_a OS=Homo sapiens GN=CAMK2G PE=1 SV=1
A0A0A0MS54	PRKACB	4.18175e+17	437367.0,402089.0,474468.0,	2.90495e+17	289794.0,348320.0,295532.0,	0.0116869	0.0282249	0.0109152	0.0257216	438192	311012	437975	311215	0.709761	0.710578	cAMP-dependent protein kinase catalytic subunit beta OS=Homo sapiens GN=PRKACB PE=1 SV=1
A0A0A0MS59	SRCAP	338015924394	3535.0,1536.0,4344.0,	449341413440	4482.0,4109.0,3487.0,	0.389999	0.43013	0.402908	0.440965	3122	4024.67	3138.33	4026	1.28913	1.28285	Helicase SRCAP OS=Homo sapiens GN=SRCAP PE=1 SV=1
A0A0A0MS68	GAS7	8365110408127	8748.0,10656.0,8036.0,	366724742075	3658.0,2455.0,2103.0,	0.00885971	0.0237114	0.00440396	0.0151942	9177.33	2738.67	9146.67	2738.67	0.298416	0.299417	Growth arrest-specific protein 7 OS=Homo sapiens GN=GAS7 PE=1 SV=1
A0A0A0MSA7	EIF4G3	1.11498e+19	1166150.0,1367746.0,813696.0,	4.37494e+17	436440.0,481102.0,438822.0,	0.0590174	0.0830161	0.053606	0.0758678	1118289	451731	1115864	452121	0.403948	0.405176	Eukaryotic translation initiation factor 4 gamma 3 OS=Homo sapiens GN=EIF4G3 PE=1 SV=1
A0A0A0MSC9	RIMS2	29218401395	3055.0,810.0,1379.0,	169932048518697	16952.0,20328.0,18952.0,	4.1291752053225695E-4	0.00533689	2.9198397422270495E-4	0.00337003	1718.67	18725	1748	18744	10.8951	10.7231	Regulating synaptic membrane exocytosis protein 2 OS=Homo sapiens GN=RIMS2 PE=1 SV=1
A0A0A0MSE1	ERBB4	9.18781e+16	96095.0,105311.0,139354.0,	1.50482e+17	150120.0,267724.0,423242.0,	0.161756	0.195223	0.16633	0.199303	113970	279263	113587	280362	2.45031	2.46827	Receptor protein-tyrosine kinase OS=Homo sapiens GN=ERBB4 PE=1 SV=1
A0A0A0MSE2	HADH	6.85371e+20	7168265.0,6729882.0,7142823.0,	2.03536e+23	2.0304737E7,1.8859378E7,1.8251469E7,	0.00257348	0.0120309	0.00161397	0.00841745	7.01651e+06	1.9120951333333332E7	7.01366e+06	1.9138528E7	2.72514	2.72875	Hydroxyacyl-coenzyme A dehydrogenase, mitochondrial OS=Homo sapiens GN=HADH PE=1 SV=1
A0A0A0MSE8	UBE2C	9886911944571440	103407.0,115293.0,70641.0,	164802801423533	16440.0,27800.0,23855.0,	0.0280258	0.0480096	0.0255441	0.0442582	96584.7	22675.7	96447	22698.3	0.234775	0.235345	Ubiquitin-conjugating enzyme E2 C OS=Homo sapiens GN=UBE2C PE=1 SV=1
A0A0A0MSF3	CCNL2	13738980	1436.0,866.0,0.0,	1158894476377	11559.0,9374.0,6463.0,	0.0247215	0.0440715	0.0229265	0.0411035	757	9137.33	767.333	9132	12.0705	11.901	Cyclin-L2 OS=Homo sapiens GN=CCNL2 PE=1 SV=1
A0A0A0MSF9	GPATCH11	2.15289e+17	225170.0,210507.0,204770.0,	1.16276e+17	115995.0,128377.0,113827.0,	2.890249789465918E-4	0.00469765	3.773328054600714E-4	0.00389648	213487	119311	213482	119400	0.558865	0.559295	G patch domain-containing protein 11 OS=Homo sapiens GN=GPATCH11 PE=1 SV=1
A0A0A0MSH6	LDAH	2.71776e+17	284250.0,315522.0,217297.0,	8.34361e+16	83235.0,126955.0,110867.0,	0.0206204	0.0390783	0.016931	0.03352	272804	106912	272356	107019	0.391901	0.392937	Lipid droplet-associated hydrolase OS=Homo sapiens GN=LDAH PE=1 SV=1
A0A0A0MSH9	CHD1L	573557222238776	59987.0,69711.0,38342.0,	53811127811393	5368.0,11192.0,11548.0,	0.035667	0.056585	0.0324642	0.0525264	56117.7	9350.67	56013.3	9369.33	0.166626	0.16727	Chromodomain-helicase-DNA-binding protein 1-like OS=Homo sapiens GN=CHD1L PE=1 SV=1
A0A0A0MSJ8	PPP6R2	250439990	2618.0,3860.0,0.0,	0	0.0,0.0,0.0,	0.204261	0.239623	0.198109	0.232315	2167.67	0	2159.33	0	0	0	Serine/threonine-protein phosphatase 6 regulatory subunit 2 (Fragment) OS=Homo sapiens GN=PPP6R2 PE=1 SV=1
A0A0A0MSK5	TOR1AIP1	2.08496e+17	218063.0,178720.0,190135.0,	1.33778e+17	133452.0,123006.0,137459.0,	0.0036493	0.0143826	0.0210788	0.0388475	195314	131113	195639	131306	0.671291	0.671162	Torsin-1A-interacting protein 1 OS=Homo sapiens GN=TOR1AIP1 PE=1 SV=1
A0A0A0MSN7	PRMT3	1.05686e+20	1105368.0,1126619.0,1327105.0,	7.59257e+17	757432.0,795529.0,862661.0,	0.0337467	0.0546552	0.0196892	0.0370813	1.18872e+06	803969	1186364	805207	0.676334	0.678719	Protein arginine N-methyltransferase 3 OS=Homo sapiens GN=PRMT3 PE=1 SV=1
A0A0A0MSQ9	MON1A	242992398622575	25414.0,23152.0,22322.0,	225101763215303	22455.0,17497.0,15512.0,	0.129384	0.16006	0.114944	0.143513	23620	18481.7	23629.3	18488	0.782458	0.782417	Vacuolar fusion protein MON1 homolog A OS=Homo sapiens GN=MON1A PE=1 SV=1
A0A0A0MST7	C9orf3	507305822460311	53058.0,56199.0,59636.0,	321924866530807	32114.0,48294.0,31227.0,	0.0592119	0.0832306	0.0624452	0.0860886	56421.7	37221.3	56297.7	37211.7	0.659699	0.660981	Aminopeptidase O (Fragment) OS=Homo sapiens GN=C9orf3 PE=4 SV=1
A0A0A0MSU0	C9orf3	507305822460311	53058.0,56199.0,59636.0,	321924866530807	32114.0,48294.0,31227.0,	0.0592119	0.0832306	0.0624452	0.0860886	56421.7	37221.3	56297.7	37211.7	0.659699	0.660981	Aminopeptidase O (Fragment) OS=Homo sapiens GN=C9orf3 PE=4 SV=1
A0A0A0MSU2	ELMSAN1	668037476259272	69867.0,72162.0,58608.0,	863175875365253	86107.0,58303.0,66145.0,	0.759383	0.784235	0.745416	0.769476	66945.7	70107.7	66879	70185	1.04723	1.04943	ELM2 and SANT domain-containing protein 1 (Fragment) OS=Homo sapiens GN=ELMSAN1 PE=1 SV=5
A0A0A0MSV9	TAPBP	977079014462478	102190.0,87009.0,61778.0,	177873009330617	17742.0,29862.0,31035.0,	0.0216861	0.0403744	0.0283727	0.0478188	83443	26165.7	83659	26213	0.313575	0.313332	Tapasin OS=Homo sapiens GN=TAPBP PE=1 SV=1
A0A0A0MSZ1	MARK3	5.43875e+17	568834.0,611912.0,532578.0,	7.42511e+16	74070.0,107339.0,143119.0,	5.903989072877538E-4	0.00629587	1.2275162581810685E-4	0.00241789	572142	107870	571108	108176	0.188537	0.189414	MAP/microtubule affinity-regulating kinase 3 OS=Homo sapiens GN=MARK3 PE=1 SV=1
A0A0A0MSZ4	FDXR	9762110030787212	102101.0,96820.0,86237.0,	445964603045746	44488.0,45678.0,46371.0,	0.00593977	0.0187484	0.00806402	0.0213905	95047	45457.3	95052.7	45512.3	0.478262	0.478812	NADPH:adrenodoxin oxidoreductase, mitochondrial OS=Homo sapiens GN=FDXR PE=1 SV=1
A0A0A0MSZ9	CSTF1	16103211089484	16842.0,20374.0,9378.0,	183471932914947	18302.0,19181.0,15151.0,	0.628227	0.661218	0.608316	0.640489	15565	17541	15531.3	17544.7	1.12695	1.12963	Cleavage stimulation factor subunit 1 (Fragment) OS=Homo sapiens GN=CSTF1 PE=1 SV=1
A0A0A0MT01	GSN	587325504951029	61425.0,53133.0,50456.0,	1.24857e+16	124555.0,121719.0,100586.0,	0.0130322	0.0299897	0.00707394	0.0199791	54936.7	115581	55004.7	115620	2.10389	2.102	Gelsolin OS=Homo sapiens GN=GSN PE=1 SV=1
A0A0A0MT11	CAMK2G	2.40085e+20	2511051.0,2491947.0,2683901.0,	1.45395e+17	145045.0,367938.0,325884.0,	6.26839032880881E-5	0.00292813	1.7189610277828012E-5	0.00109181	2.56559e+06	279215	2.5623e+06	279622	0.108831	0.109129	Calcium/calmodulin-dependent protein kinase type II subunit gamma OS=Homo sapiens GN=CAMK2G PE=1 SV=1
A0A0A0MT14	IKZF2	1.17681e+16	123080.0,93698.0,116296.0,	591546361358901	59010.0,63126.0,59705.0,	0.0146351	0.0320793	0.0276173	0.0468448	110788	60556	111025	60613.7	0.546592	0.545948	Zinc finger protein Helios OS=Homo sapiens GN=IKZF2 PE=1 SV=1
A0A0A0MT22	PTPRC	6.54871e+20	6849272.0,6435655.0,6118298.0,	1.83519e+20	1830755.0,2563729.0,2393870.0,	2.4442035361026446E-4	0.00455042	1.653419593006155E-4	0.0027247	6467865	2.26007e+06	6.46774e+06	2.26278e+06	0.34943	0.349857	Protein tyrosine phosphatase, receptor type, C, isoform CRA_d OS=Homo sapiens GN=PTPRC PE=1 SV=1
A0A0A0MT26	ATP1A3	3.17431e+20	3319998.0,2950799.0,3057375.0,	8.10008e+18	808054.0,1183594.0,956769.0,	0.00131786	0.00858727	1.6262070995241173E-4	0.00271518	3107769	982185	3.10939e+06	982806	0.316042	0.316077	Sodium/potassium-transporting ATPase subunit alpha-3 OS=Homo sapiens GN=ATP1A3 PE=1 SV=1
A0A0A0MT32	LIPA	2.63887e+17	275999.0,279442.0,284104.0,	1.98904e+17	198425.0,270476.0,202184.0,	0.135986	0.167113	0.137266	0.168128	280236	223637	279848	223695	0.798033	0.799344	Lysosomal acid lipase/cholesteryl ester hydrolase OS=Homo sapiens GN=LIPA PE=1 SV=1
A0A0A0MT33	SCAF8	4.69933e+17	491500.0,508139.0,381518.0,	2.06043e+17	205546.0,201643.0,185357.0,	0.0205002	0.0389114	0.0200305	0.037621	460734	197364	460386	197515	0.428369	0.429021	Protein SCAF8 OS=Homo sapiens GN=SCAF8 PE=1 SV=1
A0A0A0MT60	FKBP15	265645274080389	27782.0,50906.0,79490.0,	8.60051e+16	85798.0,138756.0,420203.0,	0.254373	0.293051	0.257103	0.294594	53231	213452	52726	214919	4.00993	4.07615	FK506-binding protein 15 (Fragment) OS=Homo sapiens GN=FKBP15 PE=1 SV=1
A0A0A0MT64	FDXR	9762110030787212	102101.0,96820.0,86237.0,	445964603045746	44488.0,45678.0,46371.0,	0.00593977	0.0187484	0.00806402	0.0213905	95047	45457.3	95052.7	45512.3	0.478262	0.478812	NADPH:adrenodoxin oxidoreductase, mitochondrial OS=Homo sapiens GN=FDXR PE=1 SV=1
A0A0A0MT83	IVD	1.6885e+20	1766002.0,1683000.0,1703649.0,	4.6542e+17	464297.0,588420.0,554509.0,	1.7937993424168333E-4	0.00431713	3.665334944867272E-5	0.00155875	1.71834e+06	535129	1.71755e+06	535742	0.311422	0.311922	Isovaleryl-CoA dehydrogenase, mitochondrial OS=Homo sapiens GN=IVD PE=1 SV=1
A0A0A0MTB8	WDR36	1.18925e+16	124382.0,95574.0,144404.0,	187613623435422	18715.0,35957.0,35906.0,	0.0118279	0.028443	0.0134086	0.0292181	121326	30139	121453	30192.7	0.248414	0.248595	WD repeat-containing protein 36 OS=Homo sapiens GN=WDR36 PE=1 SV=1
A0A0A0MTC1	RNF213	403375224126906	42188.0,50423.0,26603.0,	378274325232151	37736.0,42920.0,32590.0,	0.812503	0.832356	0.812018	0.831567	39828	37743.3	39738	37748.7	0.947658	0.949939	E3 ubiquitin-protein ligase RNF213 OS=Homo sapiens GN=RNF213 PE=1 SV=1
A0A0A0MTC4	STAU2	2.37383e+17	248277.0,280547.0,179964.0,	613726762861222	61222.0,67110.0,62059.0,	0.0307593	0.0512555	0.0278106	0.047018	236678	63407.3	236263	63463.7	0.267905	0.268615	Double-stranded RNA-binding protein Staufen homolog 2 OS=Homo sapiens GN=STAU2 PE=1 SV=1
A0A0A0MTC5	STAU2	2.37383e+17	248277.0,280547.0,179964.0,	613726762861222	61222.0,67110.0,62059.0,	0.0307593	0.0512555	0.0278106	0.047018	236678	63407.3	236263	63463.7	0.267905	0.268615	Double-stranded RNA-binding protein Staufen homolog 2 OS=Homo sapiens GN=STAU2 PE=1 SV=1
A0A0A0MTC6	STAU2	2.37383e+17	248277.0,280547.0,179964.0,	613726762861222	61222.0,67110.0,62059.0,	0.0307593	0.0512555	0.0278106	0.047018	236678	63407.3	236263	63463.7	0.267905	0.268615	Double-stranded RNA-binding protein Staufen homolog 2 OS=Homo sapiens GN=STAU2 PE=1 SV=1
A0A0A0MTD1	STAU2	2.37383e+17	248277.0,280547.0,179964.0,	613726762861222	61222.0,67110.0,62059.0,	0.0307593	0.0512555	0.0278106	0.047018	236678	63407.3	236263	63463.7	0.267905	0.268615	Double-stranded RNA-binding protein Staufen homolog 2 OS=Homo sapiens GN=STAU2 PE=1 SV=1
A0A0A0MTE2	LMO7	2.62115e+17	274143.0,273680.0,263919.0,	4.95582e+17	494389.0,471318.0,466362.0,	2.2165367656224998E-4	0.00450329	5.012868355244741E-4	0.00446445	270856	476865	270581	477356	1.76059	1.76419	LIM domain only protein 7 OS=Homo sapiens GN=LMO7 PE=1 SV=1
A0A0A0MTG1	VARS2	4.60859e+17	482010.0,476584.0,479617.0,	2.03106e+17	202615.0,315076.0,230714.0,	0.0162268	0.0338724	0.0207329	0.0384109	479882	249402	479404	249468	0.519716	0.520372	Valine--tRNA ligase, mitochondrial OS=Homo sapiens GN=VARS2 PE=1 SV=1
A0A0A0MTG4	TMF1	141911250712406	14842.0,12072.0,12267.0,	10118904212597	10093.0,8973.0,12769.0,	0.131017	0.161643	0.167286	0.200308	13034.7	10585.7	13060.3	10611.7	0.812116	0.812511	TATA element modulatory factor OS=Homo sapiens GN=TMF1 PE=1 SV=1
A0A0A0MTH3	ILK	3.22949e+17	337772.0,353614.0,231483.0,	1164496726667023	116168.0,66752.0,67939.0,	0.0171058	0.0348884	0.0164447	0.0329199	307799	83579.3	307623	83619.7	0.271539	0.271825	Integrin-linked protein kinase OS=Homo sapiens GN=ILK PE=1 SV=1
A0A0A0MTH9	BTAF1	12854129886856	13444.0,12536.0,6779.0,	102720261940	1024.0,2010.0,1966.0,	0.0417936	0.0634444	0.044413	0.0658947	10899.3	1664.33	10919.7	1666.67	0.1527	0.15263	TATA-binding protein-associated factor 172 OS=Homo sapiens GN=BTAF1 PE=1 SV=1
A0A0A0MTI5	DBI	6.56216e+20	6863357.0,6465419.0,7492578.0,	1.65454e+23	1.6505689E7,1.4128081E7,1.4930462E7,	0.00241961	0.0116211	0.00260552	0.0110395	6945885	1.5170272E7	6.94045e+06	1.5188077333333334E7	2.18407	2.18834	Acyl-CoA-binding protein OS=Homo sapiens GN=DBI PE=1 SV=1
A0A0A0MTI6	ELOVL5	1.13373e+16	118576.0,107119.0,92386.0,	274434054441183	27377.0,40235.0,41746.0,	0.00132804	0.00860112	0.00308903	0.0122457	105927	36390	106027	36452.7	0.34354	0.343806	Elongation of very long chain fatty acids protein OS=Homo sapiens GN=ELOVL5 PE=1 SV=1
A0A0A0MTK1	ZNF211	519804020863983	54365.0,38810.0,63268.0,	7026994638142637	70100.0,93917.0,144589.0,	0.130452	0.161113	0.136892	0.167774	52057	102515	52147.7	102869	1.96928	1.97264	Zinc finger protein 211 OS=Homo sapiens GN=ZNF211 PE=4 SV=1
A0A0A0MTN0	CUL2	8.88332e+17	929101.0,960898.0,849802.0,	2.04436e+17	203940.0,324687.0,292286.0,	3.413936791739305E-4	0.00498847	2.0692090380585723E-4	0.00293674	914415	273321	913267	273638	0.298903	0.299625	Cullin-2 OS=Homo sapiens GN=CUL2 PE=1 SV=1
A0A0A0MTP3	MPHOSPH9	145900	1525.0,0.0,0.0,	92600	923.0,0.0,0.0,	0.775766	0.799485	0.755983	0.779638	486.333	308.667	508.333	307.667	0.634681	0.605246	M-phase phosphoprotein 9 OS=Homo sapiens GN=MPHOSPH9 PE=1 SV=1
A0A0A0MTQ5	C14orf2	2.20755e+17	230887.0,218570.0,231141.0,	3.02758e+17	302031.0,265119.0,246360.0,	0.120704	0.150832	0.105638	0.133128	226983	270982	226866	271170	1.19384	1.19529	6.8 kDa mitochondrial proteolipid OS=Homo sapiens GN=C14orf2 PE=1 SV=1
A0A0A0MTR2	OGFOD1	8.00622e+17	837367.0,846433.0,930833.0,	1.27399e+20	1270925.0,1180058.0,1249545.0,	0.00348659	0.014029	8.910806832112875E-4	0.00612129	872964	1.23193e+06	871544	1.23351e+06	1.4112	1.41531	Prolyl 3-hydroxylase OGFOD1 OS=Homo sapiens GN=OGFOD1 PE=1 SV=1
A0A0A0MTR6	FDXR	9762110030787212	102101.0,96820.0,86237.0,	445964603045746	44488.0,45678.0,46371.0,	0.00593977	0.0187484	0.00806402	0.0213905	95047	45457.3	95052.7	45512.3	0.478262	0.478812	NADPH:adrenodoxin oxidoreductase, mitochondrial OS=Homo sapiens GN=FDXR PE=1 SV=1
A0A0A0MTR7	RNF213	403375224126906	42188.0,50423.0,26603.0,	378274325232151	37736.0,42920.0,32590.0,	0.812503	0.832356	0.812018	0.831567	39828	37743.3	39738	37748.7	0.947658	0.949939	E3 ubiquitin-protein ligase RNF213 OS=Homo sapiens GN=RNF213 PE=1 SV=1
A0A0A0MTS2	GPI	2.96455e+23	3.100611E7,3.0837574E7,3.6209913E7,	6.92206e+23	6.9054345E7,6.0959699E7,6.6046821E7,	4.5472183802593115E-4	0.00562359	5.684859282592246E-4	0.00488257	3.2737576333333332E7	6.5267800666666664E7	3.2684532333333332E7	6.5353621666666664E7	1.99367	1.99953	Glucose-6-phosphate isomerase (Fragment) OS=Homo sapiens GN=GPI PE=1 SV=1
A0A0A0MTT1	GPX4	4.73256e+17	494978.0,480272.0,483533.0,	658348831685985	65675.0,87642.0,87160.0,	2.2587756057987633E-6	0.00112976	7.806026061253142E-6	9.749316E-4	486607	80045	486261	80159	0.164496	0.164848	Glutathione peroxidase (Fragment) OS=Homo sapiens GN=GPX4 PE=1 SV=1
A0A0A6YY96	IREB2	329674136431369	34480.0,39926.0,31018.0,	246262699421498	24566.0,26788.0,21792.0,	0.0529347	0.0760375	0.0336203	0.0537898	35233.3	24372.7	35141.3	24382	0.69175	0.693827	Iron-responsive element-binding protein 2 OS=Homo sapiens GN=IREB2 PE=1 SV=1
A0A0A6YYB7	RAPGEF6	270943174612625	28337.0,30642.0,12483.0,	97191544413380	9695.0,15326.0,13563.0,	0.190156	0.224945	0.187973	0.222009	23821.7	12847.7	23820.7	12861.3	0.539327	0.539923	Rap guanine nucleotide exchange factor 6 OS=Homo sapiens GN=RAPGEF6 PE=1 SV=1
A0A0A6YYB9	TVP23C-CDRT4	153941555510057	16100.0,15014.0,9944.0,	367754404643	3668.0,5398.0,4706.0,	0.0297653	0.0500376	0.0337268	0.0538367	13668.7	4586.67	13686	4590.67	0.335561	0.335428	Golgi apparatus membrane protein TVP23 homolog OS=Homo sapiens GN=TVP23C-CDRT4 PE=1 SV=1
A0A0A6YYC7	ZFP91-CNTF	435094444848992	45505.0,42902.0,48443.0,	737806670063746	73602.0,66191.0,64618.0,	0.0060901	0.0190356	0.00474412	0.0157241	45649.7	68075.3	45616.7	68137	1.49126	1.49369	HCG2042749, isoform CRA_d OS=Homo sapiens GN=ZFP91-CNTF PE=4 SV=1
A0A0A6YYF3	GPR75-ASB3	306983357837147	32107.0,32410.0,36731.0,	478324091056022	47717.0,40598.0,56788.0,	0.0637222	0.0884596	0.0776708	0.103117	33807.7	48254.7	33749.3	48367.7	1.42733	1.43314	Protein GPR75-ASB3 OS=Homo sapiens GN=GPR75-ASB3 PE=1 SV=1
A0A0A6YYF7	CCDC141	145301018113832	15196.0,9827.0,13677.0,	169581476213362	16917.0,14649.0,13544.0,	0.274631	0.31315	0.330827	0.369425	12847.7	15027.3	12900	15036.7	1.16965	1.16563	Coiled-coil domain-containing protein 141 (Fragment) OS=Homo sapiens GN=CCDC141 PE=1 SV=1
A0A0A6YYI3	PPAN-P2RY11	361463133336420	37802.0,30242.0,36012.0,	356463469435698	35558.0,34428.0,36185.0,	0.71051	0.738322	0.789137	0.811205	34633	35346	34685.3	35390.3	1.02059	1.02033	Protein PPAN-P2RY11 OS=Homo sapiens GN=PPAN-P2RY11 PE=4 SV=1
A0A0A6YYL1	ST20-MTHFS	751988926281714	78649.0,86158.0,80800.0,	258043998635589	25741.0,39680.0,36075.0,	0.00117272	0.00816092	0.00188424	0.00929583	82058	33793	81869	33832	0.411818	0.413246	5-formyltetrahydrofolate cyclo-ligase OS=Homo sapiens GN=ST20-MTHFS PE=3 SV=1
A0A0A6YYL3	POTEB	1.39474e+17	145875.0,158410.0,197683.0,	542996716468280	54168.0,66652.0,69214.0,	0.0214994	0.0401276	0.0155627	0.0319559	167835	63247.7	167323	63344.7	0.376844	0.378578	POTE ankyrin domain family member B OS=Homo sapiens GN=POTEB PE=4 SV=1
A0A0A6YYL6	RPL17-C18orf32	5.40987e+20	5658169.0,5588233.0,5668265.0,	5.33223e+20	5319419.0,4629648.0,4095485.0,	0.111773	0.141173	0.113397	0.142061	5.64389e+06	4.67921e+06	5.63822e+06	4.68152e+06	0.829075	0.830318	Protein RPL17-C18orf32 OS=Homo sapiens GN=RPL17-C18orf32 PE=3 SV=1
A0A0A6YYN8	SLC25A22	203731288010925	21308.0,12432.0,10802.0,	6417115669820	6401.0,11477.0,9954.0,	0.191114	0.225606	0.224888	0.260296	14726	9267.67	14847.3	9277.33	0.62934	0.624848	Mitochondrial glutamate carrier 1 (Fragment) OS=Homo sapiens GN=SLC25A22 PE=1 SV=1
A0A0B4J1R7	BORCS7-ASMT	152171727026384	15915.0,16669.0,26089.0,	346513511932532	34567.0,34851.0,32977.0,	0.0456375	0.0677454	0.04316	0.0645515	19623.7	34100.7	19557.7	34131.7	1.73773	1.74518	Protein BORCS7-ASMT OS=Homo sapiens GN=BORCS7-ASMT PE=4 SV=1
A0A0B4J1S4	SEP15	1.67792e+17	175492.0,187646.0,192726.0,	1.41179e+17	140839.0,231817.0,158460.0,	0.795762	0.816899	0.796738	0.817547	185700	177033	185288	177039	0.953326	0.955478	15 kDa selenoprotein OS=Homo sapiens GN=SEP15 PE=1 SV=1
A0A0B4J1V1	IGHV3-21	1.01769e+20	1064398.0,1049060.0,1185669.0,	1.03518e+18	1032697.0,930265.0,990958.0,	0.14236	0.174134	0.101952	0.129238	1101200	983392	1099709	984640	0.893019	0.895364	Protein IGHV3-21 (Fragment) OS=Homo sapiens GN=IGHV3-21 PE=1 SV=1
A0A0B4J1V8	PPAN-P2RY11	361463133336420	37802.0,30242.0,36012.0,	356463469435698	35558.0,34428.0,36185.0,	0.71051	0.738322	0.789137	0.811205	34633	35346	34685.3	35390.3	1.02059	1.02033	HCG2039996 OS=Homo sapiens GN=PPAN-P2RY11 PE=3 SV=1
A0A0B4J1V9	HELLS	826869931457907	86480.0,95861.0,57259.0,	72481158512776	7230.0,11496.0,12950.0,	0.0268083	0.0464962	0.0249212	0.0434008	79969	10536.3	79866.7	10558.7	0.131755	0.132204	Helicase, lymphoid-specific, isoform CRA_b OS=Homo sapiens GN=HELLS PE=1 SV=1
A0A0B4J1W3	NAA15	1.33065e+23	1.3917241E7,1.3869257E7,1.5235227E7,	4.61831e+20	4607197.0,7849601.0,5806899.0,	0.00364811	0.0143826	0.00509081	0.0162575	1.4360865E7	6.08557e+06	1.4340575E7	6087899	0.423761	0.424523	N-alpha-acetyltransferase 15, NatA auxiliary subunit OS=Homo sapiens GN=NAA15 PE=1 SV=1
A0A0B4J1X7	ARHGAP4	524687084636747	54874.0,68382.0,36335.0,	6827827811259	6809.0,8214.0,11412.0,	0.0434428	0.0652598	0.0386354	0.0592499	53353.7	8788	53197	8811.67	0.164712	0.165642	Rho GTPase activating protein 4, isoform CRA_c OS=Homo sapiens GN=ARHGAP4 PE=1 SV=1
A0A0B4J1Z1	SRSF7	2.21776e+20	2319550.0,2133177.0,2179269.0,	6.15965e+17	614481.0,653468.0,725402.0,	2.747781520527162E-4	0.00460486	1.0104432550370835E-4	0.0022836	2.21055e+06	663355	2.21067e+06	664450	0.300086	0.300566	Serine/arginine-rich-splicing factor 7 OS=Homo sapiens GN=SRSF7 PE=1 SV=1
A0A0B4J220	C11orf98	8.88399e+17	929173.0,884808.0,853255.0,	8.11117e+17	809165.0,625130.0,684336.0,	0.0679409	0.0932121	0.0620155	0.0856295	889324	705384	889079	706210	0.793169	0.794317	Chromosome 11 open reading frame 48, isoform CRA_c OS=Homo sapiens GN=C11orf98 PE=1 SV=1
A0A0B4J239	DAD1	1.40186e+17	146620.0,142505.0,132370.0,	416465948757780	41546.0,59033.0,58570.0,	4.2595001352847085E-4	0.00544601	4.120535999522258E-4	0.0040272	140563	52971	140498	53049.7	0.376849	0.377582	Dolichyl-diphosphooligosaccharide--protein glycosyltransferase subunit DAD1 OS=Homo sapiens GN=DAD1 PE=1 SV=1
A0A0B4J269		4.89945e+23	5.1243361E7,4.9807001E7,5.5015388E7,	1.57493e+20	1571106.0,3999790.0,4185202.0,	3.2950187455496567E-4	0.00486261	8.557094788243095E-5	0.00210369	5.2077367666666664E7	3244734	5.2021916666666664E7	3.25203e+06	0.062306	0.0625127	Uncharacterized protein OS=Homo sapiens PE=1 SV=1
A0A0B4J287	COMMD4	1.6751e+17	175198.0,189752.0,164753.0,	433304712646244	43226.0,46766.0,46877.0,	0.00508417	0.0172009	0.0024597	0.010825	176903	45566.7	176568	45623	0.257579	0.258388	COMM domain-containing protein 4 OS=Homo sapiens GN=COMMD4 PE=1 SV=1
A0A0B4J292	TTBK2	385082526929280	40275.0,24390.0,28952.0,	486464973651081	48529.0,49357.0,51780.0,	0.0372013	0.0582391	0.0530862	0.0753071	31019	49821	31205.7	49888.7	1.60614	1.59871	Tau-tubulin kinase 2 OS=Homo sapiens GN=TTBK2 PE=1 SV=1
A0A0B4J297	NAA38	9370110363784504	98001.0,100034.0,83558.0,	317133212639389	31636.0,31881.0,39928.0,	0.00305976	0.0131785	0.00197254	0.00951531	93947	34409.3	93864.3	34481.7	0.366263	0.367356	N-alpha-acetyltransferase 38, NatC auxiliary subunit OS=Homo sapiens GN=NAA38 PE=1 SV=1
A0A0B4J2A0		1283392139806	13421.0,8892.0,9696.0,	116601016311122	11631.0,10085.0,11273.0,	0.784684	0.806923	0.841511	0.858589	10617.3	10981.7	10669.7	10996.3	1.03431	1.03062	Uncharacterized protein OS=Homo sapiens PE=1 SV=1
A0A0B4J2A4	ACAA2	1.40292e+23	1.4673096E7,1.4521749E7,1.5058432E7,	3.42635e+23	3.4181174E7,3.3238538E7,3.1373198E7,	0.00109806	0.00781822	0.00148666	0.00800277	1.4767539666666666E7	3.2902297E7	1.4751092333333334E7	3.293097E7	2.22801	2.23244	3-ketoacyl-CoA thiolase, mitochondrial OS=Homo sapiens GN=ACAA2 PE=1 SV=1
A0A0B4J2C2	DLGAP4	240252904418552	25127.0,28033.0,18344.0,	229066053872	2283.0,6554.0,3924.0,	0.0129103	0.0299216	0.0108716	0.0256802	23873.7	4255.67	23834.7	4253.67	0.178258	0.178466	Discs, large (Drosophila) homolog-associated protein 4, isoform CRA_b OS=Homo sapiens GN=DLGAP4 PE=1 SV=1
A0A0B4J2C3	TPT1	1.06562e+23	1.1145361E7,1.1989368E7,1.3314369E7,	8.8782e+20	8856878.0,9352741.0,9641637.0,	0.0637777	0.0885055	0.0332642	0.0533568	1.2180725333333334E7	9.2714e+06	1.2149699333333334E7	9283752	0.761154	0.764114	Translationally-controlled tumor protein OS=Homo sapiens GN=TPT1 PE=1 SV=1
A0A0B4J2E5	LOC102724159	6.42329e+17	671811.0,610630.0,771771.0,	1.7621e+20	1757870.0,1688073.0,1571034.0,	3.586300600203122E-4	0.00512668	1.8651834324700988E-4	0.00287782	685147	1.67098e+06	684737	1.67233e+06	2.43887	2.44229	Protein LOC102724159 OS=Homo sapiens GN=LOC102724159 PE=1 SV=1
A0A0B4J2F3	FOXP1	9353310289459688	97826.0,99317.0,59021.0,	236993577937652	23642.0,35506.0,38167.0,	0.0447735	0.0666129	0.0450918	0.0664862	85371.7	32376.7	85388	32438.3	0.379244	0.379893	Forkhead box protein P1 OS=Homo sapiens GN=FOXP1 PE=1 SV=1
A0A0B4J2F8	POLR2J3	871839474399072	91184.0,91449.0,97964.0,	488135459848237	48694.0,54181.0,48896.0,	0.00125209	0.00840627	1.4931953885622938E-4	0.00259777	93666	50549.3	93532.3	50590.3	0.539676	0.540886	DNA-directed RNA polymerase II subunit RPB11-b2 OS=Homo sapiens GN=POLR2J3 PE=4 SV=1
A0A0C4DFL7	CYP51A1	2.24484e+17	234787.0,219331.0,209082.0,	7916990014100999	78978.0,89327.0,102380.0,	1.2157555362212673E-4	0.00377616	2.1546770531426937E-4	0.00297616	221053	90060.7	221067	90228.3	0.407416	0.40815	Lanosterol 14-alpha demethylase OS=Homo sapiens GN=CYP51A1 PE=1 SV=1
A0A0C4DFL8	KDM4B	1.32817e+17	138913.0,148172.0,106695.0,	305392554522680	30465.0,25349.0,22990.0,	0.0133213	0.0302227	0.0120791	0.0273336	131409	26254.7	131260	26268	0.199794	0.200122	Lysine-specific demethylase 4B OS=Homo sapiens GN=KDM4B PE=1 SV=1
A0A0C4DFM0	GSTZ1	1.77336e+20	1854755.0,1775655.0,2055024.0,	4.15086e+17	414085.0,688930.0,591400.0,	4.5196671008934967E-4	0.0056094	3.2844205837719286E-4	0.00362846	1.89707e+06	564242	1.89514e+06	564805	0.297428	0.298027	Glutathione transferase zeta 1 (Maleylacetoacetate isomerase), isoform CRA_c OS=Homo sapiens GN=GSTZ1 PE=1 SV=1
A0A0C4DFM1	TM9SF4	3.39399e+17	354975.0,372219.0,264409.0,	1.0684e+17	106581.0,181493.0,154720.0,	0.0156659	0.0331765	0.0143606	0.0305519	330808	147455	330534	147598	0.445741	0.446544	Transmembrane 9 superfamily member 4 OS=Homo sapiens GN=TM9SF4 PE=1 SV=1
A0A0C4DFM2	ZNF574	396735007638301	41493.0,48334.0,37871.0,	139351234213065	13901.0,12247.0,13243.0,	0.0143564	0.0316263	0.00935559	0.0234935	42683.3	13114	42566	13130.3	0.307239	0.30847	HCG1643764, isoform CRA_b OS=Homo sapiens GN=ZNF574 PE=1 SV=1
A0A0C4DFM7	ZCCHC11	2.52825e+17	264426.0,288634.0,183824.0,	1.61113e+17	160723.0,186243.0,166110.0,	0.142453	0.174213	0.135838	0.166651	245920	170886	245628	171025	0.694883	0.696278	Terminal uridylyltransferase 4 OS=Homo sapiens GN=ZCCHC11 PE=1 SV=1
A0A0C4DFN8	FDXR	9762110030787212	102101.0,96820.0,86237.0,	445964603045746	44488.0,45678.0,46371.0,	0.00593977	0.0187484	0.00806402	0.0213905	95047	45457.3	95052.7	45512.3	0.478262	0.478812	NADPH:adrenodoxin oxidoreductase, mitochondrial OS=Homo sapiens GN=FDXR PE=1 SV=1
A0A0C4DFQ0	PDE4DIP	834768327582728	87307.0,80380.0,81803.0,	385455358943545	38452.0,53180.0,44141.0,	0.0131553	0.0300456	0.00462577	0.015556	83159.7	45226.3	83163.3	45257.7	0.543849	0.544202	Myomegalin OS=Homo sapiens GN=PDE4DIP PE=1 SV=1
A0A0C4DFQ1	MTX1	568995190738462	59510.0,50102.0,38031.0,	103771430815529	10351.0,14198.0,15740.0,	0.01707	0.0348538	0.0230874	0.041199	49089.3	13404.7	49214.3	13429.7	0.273067	0.272881	Metaxin-1 OS=Homo sapiens GN=MTX1 PE=1 SV=1
A0A0C4DFR6	SEC13	1.06041e+19	1109074.0,1087783.0,948142.0,	5.82601e+17	581194.0,665578.0,830945.0,	0.0167983	0.0345232	0.0204557	0.0381375	1.04874e+06	691009	1048333	692572	0.658892	0.660642	Protein SEC13 homolog OS=Homo sapiens GN=SEC13 PE=1 SV=1
A0A0C4DFS9	PLEKHS1	817739124586230	85526.0,88073.0,85266.0,	1.33882e+17	133560.0,121480.0,132522.0,	7.875486529278951E-4	0.00680722	0.00585867	0.0176878	86416	129009	86288.3	129187	1.49289	1.49716	Pleckstrin homology domain-containing family S member 1 OS=Homo sapiens GN=PLEKHS1 PE=1 SV=1
A0A0C4DFT3	DLG1	2.32177e+17	242832.0,253860.0,283360.0,	2.37391e+17	236819.0,254568.0,233604.0,	0.357849	0.397405	0.272047	0.309565	260581	241456	260017	241664	0.926605	0.929414	Disks large homolog 1 OS=Homo sapiens GN=DLG1 PE=1 SV=1
A0A0C4DFU2	SOD2	3.52298e+20	3684668.0,3659337.0,4330535.0,	1.31778e+23	1.3146194E7,1.1538441E7,1.0988738E7,	0.00340103	0.0138623	0.00325719	0.0125762	3.89786e+06	1.1881751E7	3.89151e+06	1.1891124333333334E7	3.04827	3.05566	Superoxide dismutase OS=Homo sapiens GN=SOD2 PE=1 SV=1
A0A0C4DFV9	SET	1.62146e+23	1.6958813E7,1.6771404E7,1.7528024E7,	3.74188e+23	3.7328919E7,3.4242774E7,3.476E7,	7.271688197193382E-4	0.00665625	0.0017094	0.00875733	1.7105371333333332E7	3.5405047E7	1.7086080333333332E7	3.5443897666666664E7	2.06982	2.07443	Protein SET OS=Homo sapiens GN=SET PE=1 SV=1
A0A0C4DFX4		338015924394	3535.0,1536.0,4344.0,	449341413440	4482.0,4109.0,3487.0,	0.389999	0.43013	0.402908	0.440965	3122	4024.67	3138.33	4026	1.28913	1.28285	Uncharacterized protein (Fragment) OS=Homo sapiens PE=4 SV=1
A0A0C4DFX9	NELFA	1.19331e+17	124806.0,144861.0,100126.0,	1025349675694041	102286.0,96017.0,95327.0,	0.209391	0.24506	0.185662	0.220002	123556	97777	123264	97876.7	0.791356	0.794039	Negative elongation factor A OS=Homo sapiens GN=NELFA PE=1 SV=1
A0A0C4DG07	NBN	1.96826e+17	205859.0,241712.0,172140.0,	1.34808e+17	134483.0,106700.0,137367.0,	0.0539954	0.0770388	0.0389484	0.0595487	207110	125947	206570	126183	0.608117	0.610849	Nibrin OS=Homo sapiens GN=NBN PE=1 SV=1
A0A0C4DG17	RPSA	8.11217e+20	8484493.0,8505619.0,9681510.0,	1.168e+23	1.16519E7,9974981.0,1.1929091E7,	0.038808	0.0601411	0.0425322	0.0639034	8.90502e+06	1.1166531666666666E7	8.89054e+06	1.1185324E7	1.25396	1.25812	40S ribosomal protein SA OS=Homo sapiens GN=RPSA PE=1 SV=1
A0A0C4DG44	HTRA2	543045359169685	56794.0,51726.0,68903.0,	267012810428147	26635.0,27889.0,28531.0,	0.0257986	0.0454357	0.0241239	0.0424927	59193.3	27650.7	59141	27685	0.467125	0.468119	Serine protease HTRA2, mitochondrial (Fragment) OS=Homo sapiens GN=HTRA2 PE=1 SV=1
A0A0C4DG62	ARL6IP4	4.12907e+17	431857.0,476754.0,463351.0,	3.55614e+17	354755.0,321123.0,304094.0,	0.0138427	0.0308698	0.00294163	0.0118193	458473	326399	457321	326657	0.711926	0.714285	ADP-ribosylation factor-like protein 6-interacting protein 4 OS=Homo sapiens GN=ARL6IP4 PE=1 SV=1
A0A0C4DG68	PUM2	3.07919e+17	322050.0,370729.0,237112.0,	900238856587906	89805.0,87888.0,89108.0,	0.0335202	0.0544744	0.0297911	0.0492987	310598	88831.3	309964	88933.7	0.286001	0.286916	Pumilio homolog 2 (Fragment) OS=Homo sapiens GN=PUM2 PE=1 SV=1
A0A0C4DG89	DDX46	2.56073e+20	2678256.0,3045682.0,1790925.0,	1.08747e+20	1084848.0,1092399.0,1074513.0,	0.066824	0.0918521	0.0623095	0.0860254	2.50909e+06	1.08276e+06	2.50495e+06	1083920	0.431535	0.43271	Probable ATP-dependent RNA helicase DDX46 OS=Homo sapiens GN=DDX46 PE=1 SV=1
A0A0C4DG98	THOC2	1.14262e+19	1195061.0,1467644.0,811156.0,	3.94527e+17	393574.0,461063.0,448868.0,	0.0679941	0.0932121	0.061205	0.0846779	1161149	433983	1.15795e+06	434502	0.373753	0.375232	THO complex subunit 2 OS=Homo sapiens GN=THOC2 PE=1 SV=1
A0A0C4DGA2	ECI2	6.11786e+17	639862.0,615355.0,667673.0,	3.72592e+17	371693.0,432764.0,321054.0,	0.00609673	0.0190356	0.0060463	0.0180613	641508	375135	640963	375170	0.58477	0.585323	Enoyl-CoA delta isomerase 2, mitochondrial OS=Homo sapiens GN=ECI2 PE=1 SV=1
A0A0C4DGA6	HLTF	850467889361	8894.0,6552.0,9256.0,	1198	0.0,0.0,1214.0,	0.00264417	0.0122068	0.00427814	0.0149779	8217.67	399.333	8234	404.667	0.0485945	0.0491458	Helicase-like transcription factor OS=Homo sapiens GN=HLTF PE=1 SV=1
A0A0C4DGB5	CAST	4.88828e+20	5112629.0,5068560.0,4854782.0,	8.41258e+20	8392351.0,7571641.0,7330316.0,	0.00954559	0.0248374	0.00993247	0.0243087	5016354	7.75791e+06	5.01199e+06	7.76477e+06	1.54652	1.54924	Calpastatin OS=Homo sapiens GN=CAST PE=1 SV=1
A0A0C4DGE4	STX3	422053539046656	44142.0,34159.0,46134.0,	591844679448811	59041.0,46437.0,49479.0,	0.115592	0.145239	0.127636	0.157455	41417	51596.3	41478.3	51652.3	1.24578	1.24528	Syntaxin-3 (Fragment) OS=Homo sapiens GN=STX3 PE=1 SV=1
A0A0C4DGE6	ARHGAP27	135231641010940	14143.0,15839.0,10817.0,	478060166439	4768.0,5970.0,6527.0,	0.0288578	0.04902	0.0235221	0.0417424	13624.3	5745	13599.7	5755	0.421672	0.423172	Rho GTPase-activating protein 27 OS=Homo sapiens GN=ARHGAP27 PE=1 SV=1
A0A0C4DGG1	PACSIN3	317303708731820	33186.0,35797.0,31464.0,	345473262835314	34464.0,32379.0,35797.0,	0.773001	0.797189	0.673599	0.702368	33545.7	34163	33482.3	34213.3	1.0184	1.02183	Protein kinase C and casein kinase substrate in neurons protein 3 (Fragment) OS=Homo sapiens GN=PACSIN3 PE=1 SV=1
A0A0C4DGH2	RRAS2	7.82191e+17	818089.0,740192.0,848536.0,	2.73083e+17	272424.0,297020.0,276690.0,	0.00140264	0.00882859	0.00255323	0.0109801	802388	281781	802272	282045	0.351178	0.351557	Ras-related protein R-Ras2 OS=Homo sapiens GN=RRAS2 PE=1 SV=1
A0A0C4DGJ7	CHURC1	2.06095e+17	215553.0,220410.0,260493.0,	3.92388e+17	391443.0,372177.0,396487.0,	0.00672337	0.0201422	0.00234992	0.010551	232628	386186	232152	386702	1.6601	1.66573	Protein Churchill OS=Homo sapiens GN=CHURC1 PE=4 SV=1
A0A0C4DGK3	SYNE2	252022506525666	26357.0,24193.0,25379.0,	262482969921688	26184.0,29472.0,21984.0,	0.82987	0.847659	0.82096	0.839136	25311	25878.3	25309.7	25880	1.02241	1.02253	Nesprin-2 OS=Homo sapiens GN=SYNE2 PE=1 SV=1
A0A0C4DGN7	FDXR	9762110030787212	102101.0,96820.0,86237.0,	445964603045746	44488.0,45678.0,46371.0,	0.00593977	0.0187484	0.00806402	0.0213905	95047	45457.3	95052.7	45512.3	0.478262	0.478812	NADPH:adrenodoxin oxidoreductase, mitochondrial OS=Homo sapiens GN=FDXR PE=1 SV=1
A0A0C4DGP2	KIF18B	174281954916199	18227.0,18869.0,16018.0,	257522923023	2568.0,2274.0,3064.0,	0.00297511	0.0129802	0.00190976	0.00936119	17725.3	2630	17704.7	2635.33	0.148375	0.14885	Kinesin-like protein OS=Homo sapiens GN=KIF18B PE=1 SV=1
A0A0C4DGP5	KIF18B	174281954916199	18227.0,18869.0,16018.0,	257522923023	2568.0,2274.0,3064.0,	0.00297511	0.0129802	0.00190976	0.00936119	17725.3	2630	17704.7	2635.33	0.148375	0.14885	Kinesin-like protein OS=Homo sapiens GN=KIF18B PE=1 SV=1
A0A0C4DGQ5	CAPNS1	5.54475e+17	579918.0,615681.0,561339.0,	3.84172e+17	383244.0,375718.0,390613.0,	0.0152404	0.0327994	0.003892	0.0140945	586674	382707	585646	383192	0.652334	0.654306	Calpain small subunit 1 OS=Homo sapiens GN=CAPNS1 PE=1 SV=1
A0A0C4DGQ6	RPRD1A	9774910062073428	102235.0,97121.0,72607.0,	546706122951834	54538.0,60762.0,52543.0,	0.0457121	0.0677895	0.0544	0.0768309	90599	55911	90654.3	55947.7	0.617126	0.617154	Regulation of nuclear pre-mRNA domain-containing protein 1A OS=Homo sapiens GN=RPRD1A PE=1 SV=1
A0A0C4DGS1	DDOST	7.28161e+17	761579.0,630232.0,454187.0,	1.8032e+17	179885.0,253969.0,272791.0,	0.0311397	0.0515303	0.0404696	0.0614817	613471	235118	615333	235548	0.383259	0.382798	Dolichyl-diphosphooligosaccharide--protein glycosyltransferase 48 kDa subunit OS=Homo sapiens GN=DDOST PE=1 SV=1
A0A0C4DGS5	GOLGA2	636657009358255	66585.0,67655.0,57602.0,	130311340617949	12999.0,13302.0,18193.0,	0.00132431	0.00860112	8.057816891572763E-4	0.00584121	64004.3	14795.3	63947.3	14831.3	0.231161	0.23193	Golgi autoantigen, golgin subfamily a, 2, isoform CRA_a OS=Homo sapiens GN=GOLGA2 PE=1 SV=1
A0A0C4DGT0	FAM65B	1.22361e+17	127977.0,129118.0,143981.0,	94941662117830	9471.0,16494.0,18074.0,	0.0010704	0.00778108	2.6088634734254144E-4	0.00324438	133912	14648.3	133692	14679.7	0.109387	0.109802	Protein FAM65B OS=Homo sapiens GN=FAM65B PE=1 SV=1
A0A0C4DGT3	IQSEC1	251222748716695	26274.0,26531.0,16507.0,	239831978415269	23924.0,19631.0,15477.0,	0.456724	0.495749	0.454337	0.490957	23101.3	19678.7	23104	19677.3	0.851841	0.851685	IQ motif and SEC7 domain-containing protein 1 OS=Homo sapiens GN=IQSEC1 PE=1 SV=1
A0A0C4DGV4	LAMTOR5	4.2539e+17	444913.0,419700.0,355747.0,	9.37716e+17	935462.0,822928.0,741205.0,	0.0105704	0.0265715	0.00751952	0.0205196	406658	832721	406787	833198	2.04772	2.04824	Hepatitis B virus x interacting protein OS=Homo sapiens GN=LAMTOR5 PE=1 SV=1
A0A0C4DGX2	MRPL22	4.603e+17	481426.0,476333.0,366148.0,	3.13911e+17	313155.0,427445.0,358071.0,	0.208745	0.244377	0.210078	0.245067	441359	365960	441302	366224	0.829167	0.82987	39S ribosomal protein L22, mitochondrial OS=Homo sapiens GN=MRPL22 PE=1 SV=1
A0A0C4DGX7	POFUT2	112251333616895	11740.0,12872.0,16706.0,	389983635539639	38904.0,36078.0,40181.0,	6.550291399153874E-4	0.00648742	2.8174164371401434E-4	0.00334956	13818.7	38330.7	13772.7	38387.7	2.77383	2.78724	GDP-fucose protein O-fucosyltransferase 2 OS=Homo sapiens GN=POFUT2 PE=1 SV=1
A0A0C4DGZ0	POLR2A	2.17125e+20	2270888.0,2447662.0,2205620.0,	1.50539e+20	1501753.0,1750236.0,1370773.0,	0.00950314	0.024797	0.00702698	0.0199209	2312543	1540453	2.30806e+06	1.54092e+06	0.666129	0.667627	DNA-directed RNA polymerase subunit OS=Homo sapiens GN=POLR2A PE=1 SV=1
A0A0C4DGZ1	ZC3H8	1.28972e+17	134890.0,126658.0,120753.0,	546514948746022	54518.0,49108.0,46649.0,	3.319702959865205E-5	0.00240172	3.605798131039747E-4	0.00379954	127438	50053.3	127434	50091.7	0.392767	0.39308	Zinc finger CCCH domain-containing protein 8 OS=Homo sapiens GN=ZC3H8 PE=1 SV=1
A0A0C4DGZ9	TPP1	9.75342e+18	1020108.0,1085544.0,924062.0,	6.63835e+17	662235.0,635300.0,636365.0,	0.0209518	0.0395144	0.0136832	0.0296799	1.0115e+06	643931	1.0099e+06	644633	0.636612	0.638311	Tripeptidyl-peptidase 1 OS=Homo sapiens GN=TPP1 PE=1 SV=1
A0A0C4DH01	POLR3E	228124580	2385.0,2372.0,0.0,	0	0.0,0.0,0.0,	0.184072	0.219257	0.183506	0.217659	1579.67	0	1585.67	0	0	0	DNA-directed RNA polymerase III subunit RPC5 OS=Homo sapiens GN=POLR3E PE=1 SV=1
A0A0C4DH79	RSBN1	332823732323665	34807.0,36023.0,23398.0,	130241432310730	12991.0,14211.0,10875.0,	0.0366536	0.0577244	0.0369053	0.0573086	31423.3	12692.3	31409.3	12692.3	0.403914	0.404094	Round spermatid basic protein 1 OS=Homo sapiens GN=RSBN1 PE=1 SV=1
A0A0D5XQ77	HLA-DQB1	5.19935e+17	543796.0,474227.0,491941.0,	2.21955e+17	221417.0,252387.0,214620.0,	1.4754004924884994E-4	0.0041093	0.00116457	0.00700689	502917	229337	503321	229475	0.456014	0.455921	HLA class II histocompatibility antigen, DQ beta 1 chain OS=Homo sapiens GN=HLA-DQB1 PE=1 SV=1
A0A0D9SEI0	C6orf203	1.34164e+17	140322.0,135783.0,107847.0,	4.0592e+17	404945.0,384730.0,415641.0,	4.6639032128421666E-5	0.00264344	3.9734740463607296E-5	0.00158201	127968	401211	127984	401772	3.13525	3.13924	Uncharacterized protein C6orf203 OS=Homo sapiens GN=C6orf203 PE=1 SV=1
A0A0D9SEI9	SLC25A22	203731288010925	21308.0,12432.0,10802.0,	6417115669820	6401.0,11477.0,9954.0,	0.191114	0.225606	0.224888	0.260296	14726	9267.67	14847.3	9277.33	0.62934	0.624848	Mitochondrial glutamate carrier 1 (Fragment) OS=Homo sapiens GN=SLC25A22 PE=1 SV=1
A0A0D9SEK1	TCF4	182902228017039	19128.0,21504.0,16847.0,	429536014853	4284.0,3572.0,4918.0,	0.00833956	0.0230404	0.00498775	0.0161296	19203	4249.67	19159.7	4258	0.221302	0.222238	Transcription factor 4 (Fragment) OS=Homo sapiens GN=TCF4 PE=1 SV=3
A0A0D9SEW3	ZCCHC17	853095947226	8921.0,9260.0,7145.0,	115028372514	1147.0,2815.0,2548.0,	0.00243911	0.0116434	0.00207127	0.00978717	8450	2167	8442	2170	0.25645	0.257048	Nucleolar protein of 40 kDa OS=Homo sapiens GN=ZCCHC17 PE=1 SV=1
A0A0D9SEY1	MAP4K4	1.00151e+17	104745.0,109353.0,105048.0,	285112624823340	28440.0,26045.0,23658.0,	6.555763807891418E-4	0.00648742	2.5804909268310507E-6	7.597039E-4	106561	26033	106382	26047.7	0.244302	0.24485	Mitogen-activated protein kinase kinase kinase kinase 4 OS=Homo sapiens GN=MAP4K4 PE=1 SV=1
A0A0D9SEZ3	TCF4	182902228017039	19128.0,21504.0,16847.0,	429536014853	4284.0,3572.0,4918.0,	0.00833956	0.0230404	0.00498775	0.0161296	19203	4249.67	19159.7	4258	0.221302	0.222238	Transcription factor 4 (Fragment) OS=Homo sapiens GN=TCF4 PE=1 SV=1
A0A0D9SF70	ARFGAP2	3.78394e+17	395760.0,413596.0,294989.0,	1.66436e+17	166034.0,194340.0,179237.0,	0.0327335	0.0535331	0.031386	0.0514215	368403	179697	368115	179870	0.487772	0.488625	ADP-ribosylation factor GTPase-activating protein 2 OS=Homo sapiens GN=ARFGAP2 PE=1 SV=1
A0A0D9SFA8	SLC25A22	203731288010925	21308.0,12432.0,10802.0,	6417115669820	6401.0,11477.0,9954.0,	0.191114	0.225606	0.224888	0.260296	14726	9267.67	14847.3	9277.33	0.62934	0.624848	Mitochondrial glutamate carrier 1 (Fragment) OS=Homo sapiens GN=SLC25A22 PE=1 SV=1
A0A0D9SFB0	FHL1	566266367963415	59224.0,61464.0,62706.0,	764557406176788	76270.0,73495.0,77838.0,	0.0152139	0.0327802	0.00101886	0.00654507	61240	75768	61131.3	75867.7	1.23723	1.24106	Four and a half LIM domains protein 1 (Fragment) OS=Homo sapiens GN=FHL1 PE=1 SV=1
A0A0D9SFE1	SLC25A22	203731288010925	21308.0,12432.0,10802.0,	6417115669820	6401.0,11477.0,9954.0,	0.191114	0.225606	0.224888	0.260296	14726	9267.67	14847.3	9277.33	0.62934	0.624848	Mitochondrial glutamate carrier 1 (Fragment) OS=Homo sapiens GN=SLC25A22 PE=1 SV=1
A0A0D9SFI6	FHL1	566266367963415	59224.0,61464.0,62706.0,	764557406176788	76270.0,73495.0,77838.0,	0.0152139	0.0327802	0.00101886	0.00654507	61240	75768	61131.3	75867.7	1.23723	1.24106	Four and a half LIM domains protein 1 (Fragment) OS=Homo sapiens GN=FHL1 PE=1 SV=1
A0A0D9SFK2	MYO18A	5.13161e+17	536709.0,684208.0,496455.0,	5.55907e+17	554568.0,554636.0,701895.0,	0.751329	0.777379	0.699889	0.726526	574692	602409	572457	603700	1.04823	1.05458	Unconventional myosin-XVIIIa OS=Homo sapiens GN=MYO18A PE=1 SV=1
A0A0D9SFL2	PNKP	180241870916445	18850.0,18058.0,16260.0,	474860207551	4736.0,5973.0,7653.0,	4.5864779028785644E-4	0.00562757	5.52695160224772E-4	0.00477273	17726	6106.33	17722.7	6120.67	0.344485	0.345358	Bifunctional polynucleotide phosphatase/kinase OS=Homo sapiens GN=PNKP PE=1 SV=1
A0A0D9SFR4	PDLIM5	386784042037851	40453.0,39014.0,37426.0,	548334594042565	54700.0,45589.0,43147.0,	0.132819	0.163747	0.120827	0.14974	38983	47779.3	38964.3	47812	1.22565	1.22707	PDZ and LIM domain protein 5 (Fragment) OS=Homo sapiens GN=PDLIM5 PE=1 SV=3
A0A0D9SFU5	TCF4	182902228017039	19128.0,21504.0,16847.0,	429536014853	4284.0,3572.0,4918.0,	0.00833956	0.0230404	0.00498775	0.0161296	19203	4249.67	19159.7	4258	0.221302	0.222238	Transcription factor 4 (Fragment) OS=Homo sapiens GN=TCF4 PE=1 SV=1
A0A0D9SFZ9	FHL1	566266367963415	59224.0,61464.0,62706.0,	764557406176788	76270.0,73495.0,77838.0,	0.0152139	0.0327802	0.00101886	0.00654507	61240	75768	61131.3	75867.7	1.23723	1.24106	Four and a half LIM domains protein 1 (Fragment) OS=Homo sapiens GN=FHL1 PE=1 SV=1
A0A0D9SG19	RIMS2	29218401395	3055.0,810.0,1379.0,	169932048518697	16952.0,20328.0,18952.0,	4.1291752053225695E-4	0.00533689	2.9198397422270495E-4	0.00337003	1718.67	18725	1748	18744	10.8951	10.7231	Regulating synaptic membrane exocytosis protein 2 OS=Homo sapiens GN=RIMS2 PE=1 SV=1
A0A0D9SG71	UBE2A	2.55685e+17	267418.0,284470.0,306892.0,	3.78191e+17	377279.0,411922.0,410360.0,	0.00676532	0.0202035	0.00211463	0.00982768	286921	399366	286260	399854	1.3919	1.39682	Ubiquitin-conjugating enzyme E2 A OS=Homo sapiens GN=UBE2A PE=1 SV=1
A0A0D9SG77	UBE3A	9.11421e+18	953252.0,1029051.0,900677.0,	2.93945e+17	293234.0,382545.0,328745.0,	0.00167573	0.00974561	3.170503997055298E-4	0.00355894	962797	334581	960993	334841	0.347509	0.348433	Ubiquitin-protein ligase E3A OS=Homo sapiens GN=UBE3A PE=1 SV=1
A0A0D9SG78	TCF4	182902228017039	19128.0,21504.0,16847.0,	429536014853	4284.0,3572.0,4918.0,	0.00833956	0.0230404	0.00498775	0.0161296	19203	4249.67	19159.7	4258	0.221302	0.222238	Transcription factor 4 (Fragment) OS=Homo sapiens GN=TCF4 PE=1 SV=1
A0A0D9SG84	SLC25A22	203731288010925	21308.0,12432.0,10802.0,	6417115669820	6401.0,11477.0,9954.0,	0.191114	0.225606	0.224888	0.260296	14726	9267.67	14847.3	9277.33	0.62934	0.624848	Mitochondrial glutamate carrier 1 (Fragment) OS=Homo sapiens GN=SLC25A22 PE=1 SV=3
A0A0D9SG94	GLIPR1L1	454085151150980	47492.0,49720.0,50410.0,	370664336940197	36977.0,43038.0,40747.0,	0.0273319	0.0471562	0.0210203	0.0387577	49299.7	40210.7	49207.3	40254	0.815638	0.818049	GLIPR1-like protein 1 OS=Homo sapiens GN=GLIPR1L1 PE=4 SV=1
A0A0D9SGE8	PHF6	4.02191e+17	420647.0,410284.0,404104.0,	3.76153e+17	375246.0,422890.0,375489.0,	0.359201	0.398795	0.324903	0.363503	411976	390907	411678	391208	0.948858	0.950277	PHD finger protein 6 OS=Homo sapiens GN=PHF6 PE=1 SV=1
A0A0G2JH37	TAPBP	977079014462478	102190.0,87009.0,61778.0,	177873009330617	17742.0,29862.0,31035.0,	0.0216861	0.0403744	0.0283727	0.0478188	83443	26165.7	83659	26213	0.313575	0.313332	Tapasin OS=Homo sapiens GN=TAPBP PE=1 SV=1
A0A0G2JH68	DIAPH1	8.55041e+17	894281.0,941815.0,580269.0,	3.18703e+17	317933.0,422132.0,447050.0,	0.0580302	0.0819092	0.0560213	0.0787089	805869	395033	805455	395705	0.490195	0.491281	Protein diaphanous homolog 1 OS=Homo sapiens GN=DIAPH1 PE=1 SV=1
A0A0G2JHC2	PPP1R18	2.25436e+17	235780.0,239725.0,243817.0,	2.73128e+17	272470.0,273835.0,270965.0,	0.0375481	0.0586504	0.00221088	0.0101872	240124	272126	239774	272423	1.13327	1.13617	Phostensin OS=Homo sapiens GN=PPP1R18 PE=1 SV=1
A0A0G2JI43	HLA-DMB	1.17093e+17	122466.0,130229.0,101771.0,	1.16824e+17	116542.0,132962.0,143480.0,	0.352963	0.392567	0.329247	0.367949	118312	130785	118155	130995	1.10543	1.10866	HLA class II histocompatibility antigen, DM beta chain OS=Homo sapiens GN=HLA-DMB PE=1 SV=1
A0A0G2JIA5	VARS2	4.60859e+17	482010.0,476584.0,479617.0,	2.03106e+17	202615.0,315076.0,230714.0,	0.0162268	0.0338724	0.0207329	0.0384109	479882	249402	479404	249468	0.519716	0.520372	Valine--tRNA ligase, mitochondrial OS=Homo sapiens GN=VARS2 PE=1 SV=1
A0A0G2JIJ2	HLA-DMB	1.17093e+17	122466.0,130229.0,101771.0,	1.16824e+17	116542.0,132962.0,143480.0,	0.352963	0.392567	0.329247	0.367949	118312	130785	118155	130995	1.10543	1.10866	HLA class II histocompatibility antigen, DM beta chain OS=Homo sapiens GN=HLA-DMB PE=1 SV=1
A0A0G2JIV5	TRIM40	116833470326217	12219.0,33496.0,25924.0,	127004264328274	12669.0,42318.0,28661.0,	0.755258	0.780247	0.726397	0.751151	24201	27872.3	23879.7	27882.7	1.1517	1.16763	Tripartite motif-containing protein 40 OS=Homo sapiens GN=TRIM40 PE=1 SV=1
A0A0G2JIW1	HSPA1B	2.52046e+23	2.6361417E7,2.6388165E7,2.6302635E7,	7.00114e+23	6.9843293E7,6.1702039E7,6.5221331E7,	0.00209017	0.0108313	0.00358679	0.0134377	2.6380970666666668E7	6.5509278666666664E7	2.6350739E7	6.5588887666666664E7	2.4832	2.48907	Heat shock 70 kDa protein 1B OS=Homo sapiens GN=HSPA1B PE=1 SV=1
A0A0G2JJL1	WDR46	392702163155404	41072.0,20879.0,54784.0,	940528212387217	93826.0,81497.0,88410.0,	0.0266783	0.0463521	0.0269769	0.0461012	38768.3	87797.3	38911.7	87911	2.26467	2.25925	WD repeat-containing protein 46 (Fragment) OS=Homo sapiens GN=WDR46 PE=1 SV=1
A0A0G2JK23	BAG6	9.77079e+18	1021918.0,1140390.0,676674.0,	1.0239e+18	1021435.0,839618.0,896620.0,	0.862535	0.877022	0.869062	0.882676	947624	918166	946327	919224	0.968915	0.97136	Large proline-rich protein BAG6 OS=Homo sapiens GN=BAG6 PE=1 SV=1
A0A0G2JK44	BRD2	1.07908e+17	112859.0,103263.0,123967.0,	2.46955e+17	246361.0,257032.0,243986.0,	7.871094967755067E-5	0.00309798	1.2157941797728227E-4	0.00241789	113420	248885	113363	249126	2.19437	2.1976	Bromodomain-containing protein 2 OS=Homo sapiens GN=BRD2 PE=1 SV=1
A0A0G2JK64	EHMT2	286932507223205	30008.0,24198.0,22944.0,	455164040938711	45405.0,40099.0,39239.0,	0.00433114	0.0160691	0.00571424	0.0174471	25656.7	41545.3	25716.7	41581	1.61928	1.61689	Histone-lysine N-methyltransferase EHMT2 OS=Homo sapiens GN=EHMT2 PE=1 SV=1
A0A0G2JK97	TRIM40	116833470326217	12219.0,33496.0,25924.0,	127004264328274	12669.0,42318.0,28661.0,	0.755258	0.780247	0.726397	0.751151	24201	27872.3	23879.7	27882.7	1.1517	1.16763	Tripartite motif-containing protein 40 OS=Homo sapiens GN=TRIM40 PE=4 SV=1
A0A0G2JKW5	HLA-DRB1	1.83056e+20	1914577.0,1747900.0,1420179.0,	7.51626e+18	749811.0,1080515.0,880855.0,	0.00959962	0.0248798	0.0145331	0.0307426	1.69255e+06	903139	1.69422e+06	903727	0.533596	0.533418	HLA class II histocompatibility antigen, DRB1-16 beta chain OS=Homo sapiens GN=HLA-DRB1 PE=1 SV=1
A0A0G2JKZ1	TAPBP	977079014462478	102190.0,87009.0,61778.0,	177873009330617	17742.0,29862.0,31035.0,	0.0216861	0.0403744	0.0283727	0.0478188	83443	26165.7	83659	26213	0.313575	0.313332	Tapasin OS=Homo sapiens GN=TAPBP PE=1 SV=1
A0A0G2JL52	VARS2	4.60859e+17	482010.0,476584.0,479617.0,	2.03106e+17	202615.0,315076.0,230714.0,	0.0162268	0.0338724	0.0207329	0.0384109	479882	249402	479404	249468	0.519716	0.520372	Valine--tRNA ligase, mitochondrial OS=Homo sapiens GN=VARS2 PE=1 SV=1
A0A0G2JLB3	GBA	1.13595e+17	118807.0,107683.0,121578.0,	1.90455e+17	189995.0,174306.0,172322.0,	0.00232946	0.0113701	0.00117851	0.00705143	116037	178699	116023	178874	1.54002	1.54172	Glucosylceramidase OS=Homo sapiens GN=GBA PE=1 SV=1
A0A0G2JLV0	TAP2	1.14681e+16	119944.0,111264.0,94795.0,	207342615526765	20682.0,25954.0,27130.0,	0.00320766	0.0134817	0.00497576	0.0161296	108607	24551.3	108668	24588.7	0.226057	0.226274	Antigen peptide transporter 2 OS=Homo sapiens GN=TAP2 PE=1 SV=1
A0A0G2JLY3	CCL4L2	0	0.0,0.0,0.0,	217300	2167.0,0.0,0.0,	0.42265	0.461764	0.42265	0.459225	0	724.333	0	722.333	Infinity	Infinity	C-C motif chemokine 4-like OS=Homo sapiens GN=CCL4L2 PE=4 SV=1
A0A0G2JM55	HLA-DRB3	6.3309e+20	6621483.0,6104983.0,6067244.0,	2.63494e+20	2628607.0,3395904.0,2798855.0,	0.00339915	0.0138623	4.89041604431827E-4	0.00442262	6.26385e+06	2.93933e+06	6264570	2941122	0.469253	0.469485	HLA class II histocompatibility antigen, DR beta 3 chain OS=Homo sapiens GN=HLA-DRB3 PE=1 SV=1
A0A0G2JMH6	HLA-DRA	8.37052e+20	8754727.0,7846139.0,7729271.0,	3.94556e+20	3936077.0,5035157.0,4132678.0,	0.00329756	0.0136946	0.00134292	0.00752783	8.10527e+06	4365424	8.11005e+06	4.36797e+06	0.538591	0.538588	HLA class II histocompatibility antigen, DR alpha chain OS=Homo sapiens GN=HLA-DRA PE=1 SV=1
A0A0G2JMJ0	LILRA3	148311533517015	15511.0,14802.0,16824.0,	404593498132600	40361.0,34714.0,33046.0,	0.00875252	0.0236127	0.00811237	0.0214593	15727	36013.3	15712.3	36040.3	2.2899	2.29376	Leukocyte immunoglobulin-like receptor subfamily A member 3 OS=Homo sapiens GN=LILRA3 PE=1 SV=1
A0A0G2JMS9	HLA-DRB1	3.17297e+20	3318600.0,3023455.0,2719801.0,	1.31348e+20	1310310.0,1781298.0,1446995.0,	0.00163932	0.00964331	0.00287679	0.0117069	3.01862e+06	1511976	3.02062e+06	1.51287e+06	0.500883	0.500847	HLA class II histocompatibility antigen, DRB1-16 beta chain OS=Homo sapiens GN=HLA-DRB1 PE=1 SV=1
A0A0G2JMU2	POTEB3	1.39474e+17	145875.0,158410.0,197683.0,	542996716468280	54168.0,66652.0,69214.0,	0.0214994	0.0401276	0.0155627	0.0319559	167835	63247.7	167323	63344.7	0.376844	0.378578	POTE ankyrin domain family member B3 OS=Homo sapiens GN=POTEB3 PE=4 SV=1
A0A0G2JMU7	TRIM40	116833470326217	12219.0,33496.0,25924.0,	127004264328274	12669.0,42318.0,28661.0,	0.755258	0.780247	0.726397	0.751151	24201	27872.3	23879.7	27882.7	1.1517	1.16763	Tripartite motif-containing protein 40 OS=Homo sapiens GN=TRIM40 PE=1 SV=1
A0A0G2JMW2	HLA-DRB3	3.87902e+20	4057061.0,3738254.0,3509814.0,	1.67085e+20	1666824.0,2142986.0,1746122.0,	9.16715117538555E-4	0.00719629	9.225887536701713E-4	0.00623378	3.76713e+06	1850950	3.76838e+06	1.85198e+06	0.491342	0.491452	HLA class II histocompatibility antigen, DR beta 3 chain OS=Homo sapiens GN=HLA-DRB3 PE=1 SV=1
A0A0G2JMX7	MAPT	281841947919690	29477.0,18801.0,19469.0,	238752224585	2381.0,5182.0,4647.0,	0.0169049	0.034612	0.027237	0.0464378	22451	4064.67	22582.3	4070	0.181046	0.180229	Microtubule-associated protein OS=Homo sapiens GN=MAPT PE=1 SV=1
A0A0G2JN29	NOMO1	755396296270112	79004.0,60772.0,69327.0,	482775854063218	48159.0,58092.0,64081.0,	0.090286	0.117667	0.140603	0.171719	69537.7	56678.3	69701	56777.3	0.815074	0.814584	Nodal modulator 1 OS=Homo sapiens GN=NOMO1 PE=1 SV=1
A0A0G2JNK5	TSEN34	9007611440281050	94210.0,110425.0,80144.0,	161161935715542	16077.0,19209.0,15754.0,	0.0148244	0.0323264	0.011401	0.0263895	95176	17005	94926.3	17013.3	0.178669	0.179227	tRNA-splicing endonuclease subunit Sen34 (Fragment) OS=Homo sapiens GN=TSEN34 PE=1 SV=1
A0A0G2JNS5	HLA-DRB3	6.3309e+20	6621483.0,6104983.0,6067244.0,	2.63494e+20	2628607.0,3395904.0,2798855.0,	0.00339915	0.0138623	4.89041604431827E-4	0.00442262	6.26385e+06	2.93933e+06	6264570	2941122	0.469253	0.469485	HLA class II histocompatibility antigen, DR beta 3 chain OS=Homo sapiens GN=HLA-DRB3 PE=1 SV=1
A0A0G2JNU3	BDP1	805984359381	8428.0,8141.0,9276.0,	116971186614381	11668.0,11775.0,14577.0,	0.0280462	0.0480096	0.0386405	0.0592499	8625	12648	8615	12673.3	1.46643	1.47108	Transcription factor TFIIIB component B'' homolog OS=Homo sapiens GN=BDP1 PE=1 SV=1
A0A0G2JNY3	ARHGAP27	135231641010940	14143.0,15839.0,10817.0,	478060166439	4768.0,5970.0,6527.0,	0.0288578	0.04902	0.0235221	0.0417424	13624.3	5745	13599.7	5755	0.421672	0.423172	Rho GTPase-activating protein 27 OS=Homo sapiens GN=ARHGAP27 PE=1 SV=1
A0A0G2JNZ2	SCRIB	7.22722e+17	755888.0,788529.0,615121.0,	4.03668e+17	402692.0,388522.0,389135.0,	0.027203	0.0469953	0.024829	0.043323	720577	393022	719846	393450	0.545426	0.546575	Protein scribble homolog OS=Homo sapiens GN=SCRIB PE=1 SV=1
A0A0G2JNZ5	GBA	1.13595e+17	118807.0,107683.0,121578.0,	1.90455e+17	189995.0,174306.0,172322.0,	0.00232946	0.0113701	0.00117851	0.00705143	116037	178699	116023	178874	1.54002	1.54172	Glucosylceramidase OS=Homo sapiens GN=GBA PE=1 SV=1
A0A0G2JP73	HLA-DRB3	6.33615e+20	6626975.0,6109088.0,6056259.0,	2.63584e+20	2629506.0,3397552.0,2799919.0,	0.00317216	0.0134243	4.8377676387759437E-4	0.00440105	6.26331e+06	2940537	6.26411e+06	2.94233e+06	0.469486	0.469712	HLA class II histocompatibility antigen, DR beta 3 chain OS=Homo sapiens GN=HLA-DRB3 PE=1 SV=1
A0A0G2JPD5	MAPT	281841947919690	29477.0,18801.0,19469.0,	238752224585	2381.0,5182.0,4647.0,	0.0169049	0.034612	0.027237	0.0464378	22451	4064.67	22582.3	4070	0.181046	0.180229	Microtubule-associated protein OS=Homo sapiens GN=MAPT PE=1 SV=1
A0A0G2JPN2	HLA-DQA1	2.98362e+20	3120566.0,2953053.0,2309064.0,	1.22477e+20	1221829.0,1749238.0,1468478.0,	0.0123759	0.0292825	0.0161257	0.0326402	2792721	1.4787e+06	2.79423e+06	1.47985e+06	0.529482	0.529609	HLA class II histocompatibility antigen, DQ alpha 1 chain OS=Homo sapiens GN=HLA-DQA1 PE=1 SV=1
A0A0G2JPP5	SCRIB	7.22722e+17	755888.0,788529.0,615121.0,	4.03668e+17	402692.0,388522.0,389135.0,	0.027203	0.0469953	0.024829	0.043323	720577	393022	719846	393450	0.545426	0.546575	Protein scribble homolog OS=Homo sapiens GN=SCRIB PE=1 SV=1
A0A0G2JPR5	HLA-DRB1	1.60795e+20	1681741.0,1526529.0,1239041.0,	6.5635e+17	654766.0,916326.0,743684.0,	0.00940951	0.0246345	0.0150582	0.0313778	1480834	771123	1482437	771592	0.520735	0.520489	HLA class II histocompatibility antigen, DRB1-16 beta chain OS=Homo sapiens GN=HLA-DRB1 PE=1 SV=1
A0A0G2JQ41	ABR	1.92414e+16	201245.0,215562.0,75435.0,	178685048534307	17825.0,50100.0,34776.0,	0.0953907	0.123412	0.094418	0.121058	164009	34220	164081	34233.7	0.208647	0.208639	Active breakpoint cluster region-related protein (Fragment) OS=Homo sapiens GN=ABR PE=1 SV=1
A0A0G2JQ62	LPCAT1	1.24143e+17	129841.0,128907.0,114207.0,	9892484303103724	98686.0,83660.0,105142.0,	0.0218262	0.0405226	0.026892	0.0459893	124397	95650	124318	95829.3	0.768907	0.770838	Lysophosphatidylcholine acyltransferase 1 (Fragment) OS=Homo sapiens GN=LPCAT1 PE=1 SV=1
A0A0G2JQJ7	MAPT	281841947919690	29477.0,18801.0,19469.0,	238752224585	2381.0,5182.0,4647.0,	0.0169049	0.034612	0.027237	0.0464378	22451	4064.67	22582.3	4070	0.181046	0.180229	Microtubule-associated protein OS=Homo sapiens GN=MAPT PE=1 SV=1
A0A0G2JR38	PANK4	4.50807e+17	471497.0,480889.0,542434.0,	2.50396e+17	249793.0,242250.0,234202.0,	0.00957501	0.0248604	0.00581974	0.0176361	499193	241850	498273	242082	0.484483	0.485841	Pantothenate kinase 4 OS=Homo sapiens GN=PANK4 PE=1 SV=1
A0A0G2JRG8	ARHGAP27	135231641010940	14143.0,15839.0,10817.0,	478060166439	4768.0,5970.0,6527.0,	0.0288578	0.04902	0.0235221	0.0417424	13624.3	5745	13599.7	5755	0.421672	0.423172	Rho GTPase-activating protein 27 OS=Homo sapiens GN=ARHGAP27 PE=1 SV=1
A0A0G2JRI7	LPCAT1	1.24143e+17	129841.0,128907.0,114207.0,	9892484303103724	98686.0,83660.0,105142.0,	0.0218262	0.0405226	0.026892	0.0459893	124397	95650	124318	95829.3	0.768907	0.770838	Lysophosphatidylcholine acyltransferase 1 OS=Homo sapiens GN=LPCAT1 PE=1 SV=1
A0A0G2JRN3	SERPINA1	127451073311760	13330.0,10359.0,11628.0,	255802023821887	25518.0,20083.0,22186.0,	0.0125091	0.0293799	0.00849576	0.0220162	11746	22568.3	11772.3	22595.7	1.92136	1.91939	Alpha-1-antitrypsin OS=Homo sapiens GN=SERPINA1 PE=1 SV=1
A0A0G2JS76	MAPT	281841947919690	29477.0,18801.0,19469.0,	238752224585	2381.0,5182.0,4647.0,	0.0169049	0.034612	0.027237	0.0464378	22451	4064.67	22582.3	4070	0.181046	0.180229	Microtubule-associated protein OS=Homo sapiens GN=MAPT PE=1 SV=1
A0A0G2JS82	AP2A2	5.36167e+17	560772.0,597951.0,517339.0,	3.86162e+17	385231.0,470712.0,389158.0,	0.0268729	0.0465471	0.0177717	0.0346184	559613	414799	558687	415034	0.741224	0.742873	AP-2 complex subunit alpha-2 (Fragment) OS=Homo sapiens GN=AP2A2 PE=1 SV=1
A0A0J9YVP6	PUF60	8.5417e+20	8933751.0,9133488.0,7722534.0,	4.13291e+20	4122967.0,6406937.0,4537880.0,	0.0193941	0.037621	0.0181691	0.0351788	8.60464e+06	5.02189e+06	8596591	5.02259e+06	0.583626	0.584254	Poly(U)-binding-splicing factor PUF60 (Fragment) OS=Homo sapiens GN=PUF60 PE=1 SV=1
A0A0J9YVZ6	MYO15B	4969416851530	5197.0,4023.0,50954.0,	475221083017246	47407.0,10747.0,17482.0,	0.810563	0.830727	0.802042	0.822207	20222.3	25199.3	20058	25212	1.24611	1.25695	Unconventional myosin-XVB OS=Homo sapiens GN=MYO15B PE=1 SV=1
A0A0J9YW33	STX3	422053539046656	44142.0,34159.0,46134.0,	591844679448811	59041.0,46437.0,49479.0,	0.115592	0.145239	0.127636	0.157455	41417	51596.3	41478.3	51652.3	1.24578	1.24528	Syntaxin-3 OS=Homo sapiens GN=STX3 PE=1 SV=1
A0A0J9YW57	PRSS2	1.37292e+16	143593.0,110249.0,58013.0,	810368994481474	80840.0,89258.0,82588.0,	0.496874	0.534102	0.511878	0.546565	103394	84151.3	103952	84228.7	0.813887	0.810268	Trypsin-2 OS=Homo sapiens GN=PRSS2 PE=1 SV=1
A0A0J9YWD4	RIMS2	29218401395	3055.0,810.0,1379.0,	169932048518697	16952.0,20328.0,18952.0,	4.1291752053225695E-4	0.00533689	2.9198397422270495E-4	0.00337003	1718.67	18725	1748	18744	10.8951	10.7231	Regulating synaptic membrane exocytosis protein 2 (Fragment) OS=Homo sapiens GN=RIMS2 PE=1 SV=1
A0A0J9YWD5	PHRF1	561537311067550	58728.0,70566.0,66792.0,	715817253559368	71406.0,71980.0,60177.0,	0.751669	0.777379	0.656463	0.685586	65604.3	67828	65362	67854.3	1.0339	1.03813	PHD and RING finger domain-containing protein 1 OS=Homo sapiens GN=PHRF1 PE=1 SV=1
A0A0J9YWI0	DECR2	234622459520763	24538.0,23740.0,20531.0,	596361957686	5948.0,6147.0,7791.0,	0.00125403	0.00840627	0.00153915	0.00819175	22940	6614.67	22936.3	6628.67	0.288346	0.289003	Peroxisomal 2,4-dienoyl-CoA reductase (Fragment) OS=Homo sapiens GN=DECR2 PE=1 SV=1
A0A0J9YX62	DNAJB6	1.39497e+20	1458992.0,1589768.0,1141920.0,	2.29721e+20	2291690.0,1999125.0,2033573.0,	0.0190036	0.0371585	0.0151397	0.0315034	1.39894e+06	2105934	1.39689e+06	2.10813e+06	1.50538	1.50916	DnaJ homolog subfamily B member 6 OS=Homo sapiens GN=DNAJB6 PE=1 SV=1
A0A0J9YX66	CELF2	3.81385e+20	3988896.0,3930553.0,3952581.0,	6.54446e+17	652864.0,830815.0,837473.0,	9.166472010570574E-6	0.00139653	1.4098415019455696E-4	0.00251168	3.96107e+06	772608	3.95734e+06	773717	0.19505	0.195514	CUGBP Elav-like family member 2 OS=Homo sapiens GN=CELF2 PE=1 SV=1
A0A0J9YXC7	LIMS4	9392510031361974	98235.0,96825.0,61281.0,	306244955943072	30550.0,49180.0,43661.0,	0.0466962	0.0688987	0.0493236	0.0711606	85404	41085	85447	41130.3	0.481066	0.481355	LIM and senescent cell antigen-like-containing domain protein 3 OS=Homo sapiens GN=LIMS4 PE=1 SV=1
A0A0J9YXJ0	CELF2	3.81385e+20	3988896.0,3930553.0,3952581.0,	6.54446e+17	652864.0,830815.0,837473.0,	9.166472010570574E-6	0.00139653	1.4098415019455696E-4	0.00251168	3.96107e+06	772608	3.95734e+06	773717	0.19505	0.195514	CUGBP Elav-like family member 2 OS=Homo sapiens GN=CELF2 PE=1 SV=1
A0A0J9YXM6	WDR81	290933527620046	30428.0,34049.0,19821.0,	613454847279	6118.0,5441.0,7378.0,	0.0370275	0.0581072	0.0343606	0.054254	28138.3	6299	28099.3	6312.33	0.223858	0.224644	WD repeat-containing protein 81 OS=Homo sapiens GN=WDR81 PE=1 SV=1
A0A0J9YXX4	PRSS2	1.37292e+16	143593.0,110249.0,58013.0,	810368994481474	80840.0,89258.0,82588.0,	0.496874	0.534102	0.511878	0.546565	103394	84151.3	103952	84228.7	0.813887	0.810268	Trypsin-2 OS=Homo sapiens GN=PRSS2 PE=1 SV=1
A0A0J9YY01	MYO15B	4969416851530	5197.0,4023.0,50954.0,	475221083017246	47407.0,10747.0,17482.0,	0.810563	0.830727	0.802042	0.822207	20222.3	25199.3	20058	25212	1.24611	1.25695	Unconventional myosin-XVB OS=Homo sapiens GN=MYO15B PE=1 SV=1
A0A0J9YYB5	PHRF1	561537311067550	58728.0,70566.0,66792.0,	715817253559368	71406.0,71980.0,60177.0,	0.751669	0.777379	0.656463	0.685586	65604.3	67828	65362	67854.3	1.0339	1.03813	PHD and RING finger domain-containing protein 1 OS=Homo sapiens GN=PHRF1 PE=1 SV=1
A0A0J9YYC8	PRSS2	1.37292e+16	143593.0,110249.0,58013.0,	810368994481474	80840.0,89258.0,82588.0,	0.496874	0.534102	0.511878	0.546565	103394	84151.3	103952	84228.7	0.813887	0.810268	Trypsin-2 OS=Homo sapiens GN=PRSS2 PE=1 SV=1
A0A0J9YYD9		819137739561027	85670.0,74703.0,60342.0,	189992241521601	18952.0,22241.0,21893.0,	0.0126063	0.0295543	0.0173383	0.0340144	73445	21005	73571.7	21028.7	0.285996	0.285826	Uncharacterized protein (Fragment) OS=Homo sapiens PE=4 SV=1
A0A0J9YYF7	DAAM2	368433925345	3853.0,3274.0,5285.0,	468617892737	4674.0,1775.0,2774.0,	0.370531	0.410108	0.370322	0.408633	4140.33	3070.67	4137.33	3074.33	0.741647	0.743071	Disheveled-associated activator of morphogenesis 2 OS=Homo sapiens GN=DAAM2 PE=1 SV=1
A0A0J9YYJ0	CNPY4	2.33862e+17	244594.0,215459.0,233248.0,	7.13983e+17	712266.0,607961.0,571922.0,	0.0115053	0.0280021	0.00879196	0.0224631	230989	630271	231100	630716	2.72858	2.72919	Protein canopy homolog 4 (Fragment) OS=Homo sapiens GN=CNPY4 PE=1 SV=1
A0A0M3HER1	LIMS1	9392510031361974	98235.0,96825.0,61281.0,	306244955943072	30550.0,49180.0,43661.0,	0.0466962	0.0688987	0.0493236	0.0711606	85404	41085	85447	41130.3	0.481066	0.481355	LIM and senescent cell antigen-like-containing domain protein 1 (Fragment) OS=Homo sapiens GN=LIMS1 PE=1 SV=1
A0A0M3HER2	CENPV	249338693142	2607.0,3734.0,3106.0,	366731952084	3658.0,3170.0,2112.0,	0.777748	0.801319	0.779653	0.802514	3168	2982	3149	2980	0.941288	0.946332	Centromere protein V OS=Homo sapiens GN=CENPV PE=1 SV=1
A0A0R4J2E8	MATR3	1.58303e+23	1.6556912E7,1.8644613E7,1.1368345E7,	7.64562e+20	7627224.0,8071482.0,7282075.0,	0.0711494	0.0970108	0.0665007	0.0906127	1.5547735333333334E7	7.6543e+06	1.552329E7	7.66026e+06	0.49231	0.493469	Matrin-3 OS=Homo sapiens GN=MATR3 PE=1 SV=1
A0A0R4J2F6	IFRD2	256863395237890	26865.0,32771.0,37466.0,	541634773151509	54033.0,47367.0,52214.0,	0.0192838	0.0374867	0.0101089	0.0245257	32509.3	51134.3	32367.3	51204.7	1.57291	1.58199	Interferon-related developmental regulator 2 OS=Homo sapiens GN=IFRD2 PE=1 SV=1
A0A0U1RQC9	TP53	6.02769e+17	630432.0,701533.0,366342.0,	127882513025737	12755.0,24936.0,26088.0,	0.0345683	0.0552841	0.0330917	0.0532022	566684	21218.3	566102	21259.7	0.037443	0.0375545	Cellular tumor antigen p53 OS=Homo sapiens GN=TP53 PE=1 SV=1
A0A0U1RQF0	FASN	2.63453e+23	2.7554494E7,2.8392451E7,2.4134308E7,	5.535e+20	5521631.0,8833276.0,7328053.0,	7.605718989439069E-4	0.00678085	4.3851117983203836E-4	0.00416902	2.6722426666666668E7	7.22178e+06	2.6693751E7	7.22765e+06	0.270252	0.270762	Fatty acid synthase OS=Homo sapiens GN=FASN PE=1 SV=1
A0A0U1RQK7	EIF4G3	1.11498e+19	1166150.0,1367746.0,813696.0,	4.37494e+17	436440.0,481102.0,438822.0,	0.0590174	0.0830161	0.053606	0.0758678	1118289	451731	1115864	452121	0.403948	0.405176	Eukaryotic translation initiation factor 4 gamma 3 OS=Homo sapiens GN=EIF4G3 PE=1 SV=1
A0A0U1RQM0		256413569330230	26817.0,34450.0,29891.0,	495455075849337	49424.0,50371.0,50011.0,	0.019829	0.0380205	0.0116567	0.0267066	30521.3	49880	30386	49935.3	1.63427	1.64337	Uncharacterized protein OS=Homo sapiens PE=4 SV=1
A0A0U1RQM3	MTHFS	751988926281714	78649.0,86158.0,80800.0,	258043998635589	25741.0,39680.0,36075.0,	0.00117272	0.00816092	0.00188424	0.00929583	82058	33793	81869	33832	0.411818	0.413246	5-formyltetrahydrofolate cyclo-ligase OS=Homo sapiens GN=MTHFS PE=1 SV=1
A0A0U1RQN6	ANK2	3.72196e+17	389279.0,349535.0,291856.0,	2.38346e+17	237773.0,248220.0,206557.0,	0.0244053	0.0436756	0.041007	0.0621464	343157	230747	343557	230850	0.672424	0.671942	Ankyrin-2 (Fragment) OS=Homo sapiens GN=ANK2 PE=1 SV=1
A0A0U1RQQ9	SCYL2	317243553040606	33179.0,34295.0,40152.0,	615765282456306	61427.0,52420.0,57075.0,	0.00442435	0.0162422	0.0037498	0.0137833	35953.3	56902	35875.3	56974	1.58266	1.58811	SCY1-like protein 2 OS=Homo sapiens GN=SCYL2 PE=1 SV=1
A0A0U1RQS5	ERVK3-1	3.86014e+17	403730.0,393734.0,413056.0,	3.45332e+17	344501.0,319206.0,320019.0,	0.00425474	0.0158501	0.00274908	0.0113969	403885	327564	403507	327909	0.811034	0.812647	Protein ERVK3-1 (Fragment) OS=Homo sapiens GN=ERVK3-1 PE=1 SV=1
A0A0U1RQV1	ERVK3-1	3.86014e+17	403730.0,393734.0,413056.0,	3.45332e+17	344501.0,319206.0,320019.0,	0.00425474	0.0158501	0.00274908	0.0113969	403885	327564	403507	327909	0.811034	0.812647	Protein ERVK3-1 (Fragment) OS=Homo sapiens GN=ERVK3-1 PE=1 SV=1
A0A0U1RQV4	ROCK1	8.72812e+18	912867.0,971394.0,826264.0,	2.50622e+17	250014.0,293109.0,403967.0,	0.00108962	0.00781822	7.270844622526058E-4	0.00551567	904932	314835	903508	315697	0.34791	0.349412	Rho-associated protein kinase 1 OS=Homo sapiens GN=ROCK1 PE=1 SV=1
A0A0U1RQX8	CBL	685027857166837	71646.0,75839.0,66090.0,	279773713729786	27909.0,36853.0,30193.0,	0.00134632	0.00864397	5.371696046646245E-4	0.00469331	71303.3	31633.3	71191.7	31651.7	0.443645	0.444598	E3 ubiquitin-protein ligase CBL OS=Homo sapiens GN=CBL PE=1 SV=1
A0A0U1RR39	CBL	685027857166837	71646.0,75839.0,66090.0,	279773713729786	27909.0,36853.0,30193.0,	0.00134632	0.00864397	5.371696046646245E-4	0.00469331	71303.3	31633.3	71191.7	31651.7	0.443645	0.444598	E3 ubiquitin-protein ligase CBL OS=Homo sapiens GN=CBL PE=1 SV=1
A0A0U1RR63	PTEN	1.77574e+17	185723.0,189891.0,156714.0,	240132606631571	23955.0,25866.0,32001.0,	0.00404174	0.0153555	0.00330698	0.0127229	177596	27216.7	177443	27274	0.15325	0.153706	Phosphatidylinositol 3,4,5-trisphosphate 3-phosphatase and dual-specificity protein phosphatase PTEN OS=Homo sapiens GN=PTEN PE=1 SV=1
A0A0U1RR89	BAG1	9397104668755	9828.0,10102.0,8657.0,	624574207640	6230.0,7363.0,7744.0,	0.0217667	0.0404429	0.0190208	0.0364296	9539.33	7101.67	9529	7112.33	0.744462	0.746388	BAG family molecular chaperone regulator 1 (Fragment) OS=Homo sapiens GN=BAG1 PE=1 SV=1
A0A0U1RRH6	PHF14	425914361146275	44545.0,42093.0,45756.0,	1.21595e+16	121300.0,106434.0,100285.0,	0.00874838	0.0236069	0.00761041	0.0206725	44159	109260	44131.3	109340	2.47425	2.4776	PHD finger protein 14 OS=Homo sapiens GN=PHF14 PE=1 SV=1
A0A0U1RRL5	ELF1	2.98361e+17	312052.0,276377.0,290739.0,	384574519345847	38361.0,44846.0,46472.0,	2.266487764129511E-6	0.00112976	0.00103354	0.00656476	292907	43165.7	293056	43226.3	0.14737	0.147502	ETS-related transcription factor Elf-1 (Fragment) OS=Homo sapiens GN=ELF1 PE=1 SV=1
A0A0U1RRM1	GATAD2B	3.73128e+17	390249.0,438316.0,281635.0,	3.36917e+17	336102.0,347599.0,336372.0,	0.591453	0.625063	0.583677	0.617065	370686	339675	370067	340024	0.916342	0.918819	Transcriptional repressor p66-beta OS=Homo sapiens GN=GATAD2B PE=1 SV=1
A0A0U1RRM6	ENAH	745797813668503	78001.0,75419.0,67736.0,	931209360285265	92895.0,92887.0,86431.0,	0.0123051	0.0292116	0.0137056	0.0296799	73739.3	90662.3	73718.7	90737.7	1.2295	1.23086	Protein enabled homolog OS=Homo sapiens GN=ENAH PE=1 SV=1
A0A0U1RVL1	MORF4L2	283363135326259	29635.0,30262.0,25964.0,	181562041415550	18111.0,20256.0,15761.0,	0.00656032	0.0199024	0.00479075	0.0158159	28649.3	18040	28620.3	18042.7	0.629683	0.630414	Mortality factor 4-like protein 2 (Fragment) OS=Homo sapiens GN=MORF4L2 PE=1 SV=1
A0A0X1KG72	RABL6	2.86474e+17	299618.0,331352.0,182089.0,	7.93018e+17	791106.0,701881.0,643527.0,	0.00251545	0.0119002	0.00214639	0.00994412	271305	711711	271020	712171	2.62329	2.62775	Rab-like protein 6 (Fragment) OS=Homo sapiens GN=RABL6 PE=1 SV=1
A0A140T8Y0	VARS2	4.60859e+17	482010.0,476584.0,479617.0,	2.03106e+17	202615.0,315076.0,230714.0,	0.0162268	0.0338724	0.0207329	0.0384109	479882	249402	479404	249468	0.519716	0.520372	Valine--tRNA ligase, mitochondrial OS=Homo sapiens GN=VARS2 PE=1 SV=1
A0A140T8Z0	DIAPH1	8.55041e+17	894281.0,941815.0,580269.0,	3.18703e+17	317933.0,422132.0,447050.0,	0.0580302	0.0819092	0.0560213	0.0787089	805869	395033	805455	395705	0.490195	0.491281	Protein diaphanous homolog 1 OS=Homo sapiens GN=DIAPH1 PE=1 SV=1
A0A140T8Z1	HLA-DQB1	7.92658e+17	829038.0,758264.0,856217.0,	4.89493e+17	488313.0,519388.0,466765.0,	8.477215381045523E-4	0.00702389	0.00219819	0.0101524	814708	491112	814506	491489	0.602808	0.603419	HLA class II histocompatibility antigen, DQ beta 1 chain OS=Homo sapiens GN=HLA-DQB1 PE=1 SV=1
A0A140T8Z5	HLA-DQB1	5.19935e+17	543796.0,474227.0,491941.0,	2.21955e+17	221417.0,252387.0,214620.0,	1.4754004924884994E-4	0.0041093	0.00116457	0.00700689	502917	229337	503321	229475	0.456014	0.455921	HLA class II histocompatibility antigen, DQ beta 1 chain OS=Homo sapiens GN=HLA-DQB1 PE=1 SV=1
A0A140T914	HLA-DPA1	7.414e+17	775426.0,752247.0,675385.0,	5.23156e+17	521897.0,626758.0,603876.0,	0.0242483	0.0435588	0.0268749	0.0459798	734585	583485	734353	584177	0.794305	0.795499	HLA class II histocompatibility antigen, DP alpha 1 chain (Fragment) OS=Homo sapiens GN=HLA-DPA1 PE=1 SV=1
A0A140T962	HLA-C	9.44022e+17	987343.0,912966.0,861190.0,	4.66883e+17	465753.0,531933.0,467803.0,	2.3262641187267796E-4	0.00455042	0.00142732	0.00776853	920267	488133	920500	488496	0.530426	0.530686	HLA class I histocompatibility antigen, Cw-6 alpha chain OS=Homo sapiens GN=HLA-C PE=1 SV=1
A0A140T985	HLA-DMA	4.03915e+17	422455.0,438772.0,323010.0,	5.76134e+17	574750.0,581648.0,546667.0,	0.0309625	0.0513404	0.0325562	0.0525264	395049	567177	394746	567688	1.43571	1.43811	HLA class II histocompatibility antigen, DM alpha chain (Fragment) OS=Homo sapiens GN=HLA-DMA PE=1 SV=1
A0A140T995	HLA-DMA	4.03915e+17	422455.0,438772.0,323010.0,	5.76134e+17	574750.0,581648.0,546667.0,	0.0309625	0.0513404	0.0325562	0.0525264	395049	567177	394746	567688	1.43571	1.43811	HLA class II histocompatibility antigen, DM alpha chain (Fragment) OS=Homo sapiens GN=HLA-DMA PE=1 SV=1
A0A140T9B3	HLA-C	9.44022e+17	987343.0,912966.0,861190.0,	4.66883e+17	465753.0,531933.0,467803.0,	2.3262641187267796E-4	0.00455042	0.00142732	0.00776853	920267	488133	920500	488496	0.530426	0.530686	HLA class I histocompatibility antigen, Cw-6 alpha chain OS=Homo sapiens GN=HLA-C PE=1 SV=1
A0A140T9C7	HLA-DMA	4.03915e+17	422455.0,438772.0,323010.0,	5.76134e+17	574750.0,581648.0,546667.0,	0.0309625	0.0513404	0.0325562	0.0525264	395049	567177	394746	567688	1.43571	1.43811	HLA class II histocompatibility antigen, DM alpha chain (Fragment) OS=Homo sapiens GN=HLA-DMA PE=1 SV=1
A0A140T9D1	HLA-DMA	4.03915e+17	422455.0,438772.0,323010.0,	5.76134e+17	574750.0,581648.0,546667.0,	0.0309625	0.0513404	0.0325562	0.0525264	395049	567177	394746	567688	1.43571	1.43811	HLA class II histocompatibility antigen, DM alpha chain (Fragment) OS=Homo sapiens GN=HLA-DMA PE=1 SV=1
A0A140T9D5	TRIM40	116833470326217	12219.0,33496.0,25924.0,	127004264328274	12669.0,42318.0,28661.0,	0.755258	0.780247	0.726397	0.751151	24201	27872.3	23879.7	27882.7	1.1517	1.16763	Tripartite motif-containing protein 40 OS=Homo sapiens GN=TRIM40 PE=4 SV=1
A0A140T9D6	HLA-DPA1	7.414e+17	775426.0,752247.0,675385.0,	5.23156e+17	521897.0,626758.0,603876.0,	0.0242483	0.0435588	0.0268749	0.0459798	734585	583485	734353	584177	0.794305	0.795499	HLA class II histocompatibility antigen, DP alpha 1 chain (Fragment) OS=Homo sapiens GN=HLA-DPA1 PE=1 SV=1
A0A140T9E7	HLA-DMA	4.03915e+17	422455.0,438772.0,323010.0,	5.76134e+17	574750.0,581648.0,546667.0,	0.0309625	0.0513404	0.0325562	0.0525264	395049	567177	394746	567688	1.43571	1.43811	HLA class II histocompatibility antigen, DM alpha chain (Fragment) OS=Homo sapiens GN=HLA-DMA PE=1 SV=1
A0A140T9E9	BRD2	1.07908e+17	112859.0,103263.0,123967.0,	2.46955e+17	246361.0,257032.0,243986.0,	7.871094967755067E-5	0.00309798	1.2157941797728227E-4	0.00241789	113420	248885	113363	249126	2.19437	2.1976	Bromodomain-containing protein 2 (Fragment) OS=Homo sapiens GN=BRD2 PE=1 SV=1
A0A140T9F8	HLA-DPA1	7.414e+17	775426.0,752247.0,675385.0,	5.23156e+17	521897.0,626758.0,603876.0,	0.0242483	0.0435588	0.0268749	0.0459798	734585	583485	734353	584177	0.794305	0.795499	HLA class II histocompatibility antigen, DP alpha 1 chain (Fragment) OS=Homo sapiens GN=HLA-DPA1 PE=1 SV=1
A0A140T9G2	HLA-DMA	4.03915e+17	422455.0,438772.0,323010.0,	5.76134e+17	574750.0,581648.0,546667.0,	0.0309625	0.0513404	0.0325562	0.0525264	395049	567177	394746	567688	1.43571	1.43811	HLA class II histocompatibility antigen, DM alpha chain OS=Homo sapiens GN=HLA-DMA PE=1 SV=1
A0A140T9H1	HLA-DPA1	7.414e+17	775426.0,752247.0,675385.0,	5.23156e+17	521897.0,626758.0,603876.0,	0.0242483	0.0435588	0.0268749	0.0459798	734585	583485	734353	584177	0.794305	0.795499	HLA class II histocompatibility antigen, DP alpha 1 chain (Fragment) OS=Homo sapiens GN=HLA-DPA1 PE=1 SV=1
A0A140T9H8	HLA-DMA	4.03915e+17	422455.0,438772.0,323010.0,	5.76134e+17	574750.0,581648.0,546667.0,	0.0309625	0.0513404	0.0325562	0.0525264	395049	567177	394746	567688	1.43571	1.43811	HLA class II histocompatibility antigen, DM alpha chain OS=Homo sapiens GN=HLA-DMA PE=1 SV=1
A0A140T9J9	HLA-C	9.44022e+17	987343.0,912966.0,861190.0,	4.66883e+17	465753.0,531933.0,467803.0,	2.3262641187267796E-4	0.00455042	0.00142732	0.00776853	920267	488133	920500	488496	0.530426	0.530686	HLA class I histocompatibility antigen, Cw-6 alpha chain OS=Homo sapiens GN=HLA-C PE=1 SV=1
A0A140T9K8	HLA-DMA	4.03915e+17	422455.0,438772.0,323010.0,	5.76134e+17	574750.0,581648.0,546667.0,	0.0309625	0.0513404	0.0325562	0.0525264	395049	567177	394746	567688	1.43571	1.43811	HLA class II histocompatibility antigen, DM alpha chain (Fragment) OS=Homo sapiens GN=HLA-DMA PE=1 SV=1
A0A140T9L0	WDR46	392702163155404	41072.0,20879.0,54784.0,	940528212387217	93826.0,81497.0,88410.0,	0.0266783	0.0463521	0.0269769	0.0461012	38768.3	87797.3	38911.7	87911	2.26467	2.25925	WD repeat-containing protein 46 (Fragment) OS=Homo sapiens GN=WDR46 PE=1 SV=1
A0A140T9M0	HLA-C	1.33925e+20	1400715.0,1277154.0,1295679.0,	6.27523e+17	626007.0,734096.0,611957.0,	0.00293579	0.0128948	2.5549956030783145E-4	0.00324438	1.32424e+06	656988	1324516	657353	0.496123	0.496297	HLA class I histocompatibility antigen, Cw-6 alpha chain OS=Homo sapiens GN=HLA-C PE=1 SV=1
A0A140T9N2	HLA-DMA	4.03915e+17	422455.0,438772.0,323010.0,	5.76134e+17	574750.0,581648.0,546667.0,	0.0309625	0.0513404	0.0325562	0.0525264	395049	567177	394746	567688	1.43571	1.43811	HLA class II histocompatibility antigen, DM alpha chain (Fragment) OS=Homo sapiens GN=HLA-DMA PE=1 SV=1
A0A140T9N4	HLA-DMA	4.03915e+17	422455.0,438772.0,323010.0,	5.76134e+17	574750.0,581648.0,546667.0,	0.0309625	0.0513404	0.0325562	0.0525264	395049	567177	394746	567688	1.43571	1.43811	HLA class II histocompatibility antigen, DM alpha chain (Fragment) OS=Homo sapiens GN=HLA-DMA PE=1 SV=1
A0A140T9N7	HLA-DMA	4.03915e+17	422455.0,438772.0,323010.0,	5.76134e+17	574750.0,581648.0,546667.0,	0.0309625	0.0513404	0.0325562	0.0525264	395049	567177	394746	567688	1.43571	1.43811	HLA class II histocompatibility antigen, DM alpha chain (Fragment) OS=Homo sapiens GN=HLA-DMA PE=1 SV=1
A0A140T9N9	HLA-DMA	4.03915e+17	422455.0,438772.0,323010.0,	5.76134e+17	574750.0,581648.0,546667.0,	0.0309625	0.0513404	0.0325562	0.0525264	395049	567177	394746	567688	1.43571	1.43811	HLA class II histocompatibility antigen, DM alpha chain (Fragment) OS=Homo sapiens GN=HLA-DMA PE=1 SV=1
A0A140T9R4	HLA-DPA1	7.414e+17	775426.0,752247.0,675385.0,	5.23156e+17	521897.0,626758.0,603876.0,	0.0242483	0.0435588	0.0268749	0.0459798	734585	583485	734353	584177	0.794305	0.795499	HLA class II histocompatibility antigen, DP alpha 1 chain (Fragment) OS=Homo sapiens GN=HLA-DPA1 PE=1 SV=1
A0A140T9S0	TAP2	1.14681e+16	119944.0,111264.0,94795.0,	207342615526765	20682.0,25954.0,27130.0,	0.00320766	0.0134817	0.00497576	0.0161296	108607	24551.3	108668	24588.7	0.226057	0.226274	Antigen peptide transporter 2 OS=Homo sapiens GN=TAP2 PE=1 SV=1
A0A140T9S8	HLA-DQB1	7.62376e+17	797364.0,714459.0,738554.0,	3.85823e+17	384892.0,428101.0,367895.0,	0.00143947	0.00894204	4.986071989434327E-4	0.00446445	749824	393382	750126	393629	0.524633	0.524751	HLA class II histocompatibility antigen, DQ beta 1 chain OS=Homo sapiens GN=HLA-DQB1 PE=1 SV=1
A0A140T9T2	HLA-DMA	4.03915e+17	422455.0,438772.0,323010.0,	5.76134e+17	574750.0,581648.0,546667.0,	0.0309625	0.0513404	0.0325562	0.0525264	395049	567177	394746	567688	1.43571	1.43811	HLA class II histocompatibility antigen, DM alpha chain (Fragment) OS=Homo sapiens GN=HLA-DMA PE=1 SV=1
A0A140T9T3	HLA-DMA	4.03915e+17	422455.0,438772.0,323010.0,	5.76134e+17	574750.0,581648.0,546667.0,	0.0309625	0.0513404	0.0325562	0.0525264	395049	567177	394746	567688	1.43571	1.43811	HLA class II histocompatibility antigen, DM alpha chain (Fragment) OS=Homo sapiens GN=HLA-DMA PE=1 SV=1
A0A140T9T7	TAP1	247872682711526	25924.0,25894.0,11397.0,	269447304683	2687.0,4693.0,4747.0,	0.068454	0.0937125	0.0693845	0.0940639	21046.7	4035.67	21071.7	4042.33	0.191748	0.191837	Antigen peptide transporter 1 OS=Homo sapiens GN=TAP1 PE=1 SV=1
A0A140T9U0	HLA-C	1.33925e+20	1400715.0,1277154.0,1295679.0,	6.27523e+17	626007.0,734096.0,611957.0,	0.00293579	0.0128948	2.5549956030783145E-4	0.00324438	1.32424e+06	656988	1324516	657353	0.496123	0.496297	HLA class I histocompatibility antigen, Cw-6 alpha chain OS=Homo sapiens GN=HLA-C PE=1 SV=1
A0A140T9U4	HLA-DPA1	7.414e+17	775426.0,752247.0,675385.0,	5.23156e+17	521897.0,626758.0,603876.0,	0.0242483	0.0435588	0.0268749	0.0459798	734585	583485	734353	584177	0.794305	0.795499	HLA class II histocompatibility antigen, DP alpha 1 chain (Fragment) OS=Homo sapiens GN=HLA-DPA1 PE=1 SV=1
A0A140T9V7	HLA-DMA	4.03915e+17	422455.0,438772.0,323010.0,	5.76134e+17	574750.0,581648.0,546667.0,	0.0309625	0.0513404	0.0325562	0.0525264	395049	567177	394746	567688	1.43571	1.43811	HLA class II histocompatibility antigen, DM alpha chain (Fragment) OS=Homo sapiens GN=HLA-DMA PE=1 SV=1
A0A140T9W2	HLA-C	1.33925e+20	1400715.0,1277154.0,1295679.0,	6.27523e+17	626007.0,734096.0,611957.0,	0.00293579	0.0128948	2.5549956030783145E-4	0.00324438	1.32424e+06	656988	1324516	657353	0.496123	0.496297	HLA class I histocompatibility antigen, Cw-6 alpha chain OS=Homo sapiens GN=HLA-C PE=1 SV=1
A0A140T9X4	HLA-DMA	4.03915e+17	422455.0,438772.0,323010.0,	5.76134e+17	574750.0,581648.0,546667.0,	0.0309625	0.0513404	0.0325562	0.0525264	395049	567177	394746	567688	1.43571	1.43811	HLA class II histocompatibility antigen, DM alpha chain (Fragment) OS=Homo sapiens GN=HLA-DMA PE=1 SV=1
A0A140T9Y9	HLA-DPA1	7.414e+17	775426.0,752247.0,675385.0,	5.23156e+17	521897.0,626758.0,603876.0,	0.0242483	0.0435588	0.0268749	0.0459798	734585	583485	734353	584177	0.794305	0.795499	HLA class II histocompatibility antigen, DP alpha 1 chain (Fragment) OS=Homo sapiens GN=HLA-DPA1 PE=1 SV=1
A0A140TA34	HLA-DQA2	2.98362e+20	3120566.0,2953053.0,2309064.0,	1.22477e+20	1221829.0,1749238.0,1468478.0,	0.0123759	0.0292825	0.0161257	0.0326402	2792721	1.4787e+06	2.79423e+06	1.47985e+06	0.529482	0.529609	HLA class II histocompatibility antigen, DQ alpha 2 chain OS=Homo sapiens GN=HLA-DQA2 PE=1 SV=1
A0A140TA35	VARS2	4.60859e+17	482010.0,476584.0,479617.0,	2.03106e+17	202615.0,315076.0,230714.0,	0.0162268	0.0338724	0.0207329	0.0384109	479882	249402	479404	249468	0.519716	0.520372	Valine--tRNA ligase, mitochondrial OS=Homo sapiens GN=VARS2 PE=1 SV=1
A0A140TA36	VARS2	4.60859e+17	482010.0,476584.0,479617.0,	2.03106e+17	202615.0,315076.0,230714.0,	0.0162268	0.0338724	0.0207329	0.0384109	479882	249402	479404	249468	0.519716	0.520372	Valine--tRNA ligase, mitochondrial OS=Homo sapiens GN=VARS2 PE=1 SV=1
A0A140TA40	VARS2	4.60859e+17	482010.0,476584.0,479617.0,	2.03106e+17	202615.0,315076.0,230714.0,	0.0162268	0.0338724	0.0207329	0.0384109	479882	249402	479404	249468	0.519716	0.520372	Valine--tRNA ligase, mitochondrial OS=Homo sapiens GN=VARS2 PE=1 SV=1
A0A140TA45	VARS2	4.60859e+17	482010.0,476584.0,479617.0,	2.03106e+17	202615.0,315076.0,230714.0,	0.0162268	0.0338724	0.0207329	0.0384109	479882	249402	479404	249468	0.519716	0.520372	Valine--tRNA ligase, mitochondrial OS=Homo sapiens GN=VARS2 PE=1 SV=1
A0A140TA50	HLA-DRB1	1.85039e+20	1935309.0,1766761.0,1485654.0,	8.20217e+18	818241.0,1092040.0,896959.0,	0.00614895	0.0191405	0.0108894	0.025717	1.72774e+06	935168	1.72924e+06	935747	0.541266	0.541131	HLA class II histocompatibility antigen, DRB1-16 beta chain OS=Homo sapiens GN=HLA-DRB1 PE=1 SV=1
A0A140TA53	HLA-DQA1	2.98362e+20	3120566.0,2953053.0,2309064.0,	1.22477e+20	1221829.0,1749238.0,1468478.0,	0.0123759	0.0292825	0.0161257	0.0326402	2792721	1.4787e+06	2.79423e+06	1.47985e+06	0.529482	0.529609	HLA class II histocompatibility antigen, DQ alpha 1 chain OS=Homo sapiens GN=HLA-DQA1 PE=1 SV=1
A0A140TA86	C19orf70	1.73042e+16	180983.0,147788.0,97371.0,	299163332138322	29843.0,33067.0,38846.0,	0.0388641	0.060183	0.0455364	0.0669396	141542	33853	142047	33918.7	0.239173	0.238784	MICOS complex subunit MIC13 OS=Homo sapiens GN=C19orf70 PE=1 SV=1
A0AV96	RBM47	256843227626940	26862.0,31154.0,26638.0,	200825593267	2003.0,2539.0,3311.0,	0.00496801	0.0171803	0.00198093	0.00951531	28300	2611.33	28218	2617.67	0.0922733	0.0927658	RNA-binding protein 47 OS=Homo sapiens GN=RBM47 PE=1 SV=2
A0AV96-2	RBM47	256843227626940	26862.0,31154.0,26638.0,	200825593267	2003.0,2539.0,3311.0,	0.00496801	0.0171803	0.00198093	0.00951531	28300	2611.33	28218	2617.67	0.0922733	0.0927658	Isoform 2 of RNA-binding protein 47 OS=Homo sapiens GN=RBM47
A0AVK6	E2F8	336725673980	3521.0,2477.0,3935.0,	634073165478	6324.0,7260.0,5552.0,	0.0117506	0.0283318	0.00992352	0.0243087	3304.67	6378	3311	6378.67	1.93	1.92651	Transcription factor E2F8 OS=Homo sapiens GN=E2F8 PE=1 SV=1
A0AVT1	UBA6	3.70435e+23	3.8743834E7,4.015254E7,4.6599777E7,	8.90949e+23	8.8881085E7,8.158952E7,8.5019531E7,	4.7848592437514E-4	0.00572879	1.9464819911055382E-4	0.00289221	4.1922746333333336E7	8.506075166666667E7	4.1832050333333336E7	8.516337866666667E7	2.02899	2.03584	Ubiquitin-like modifier-activating enzyme 6 OS=Homo sapiens GN=UBA6 PE=1 SV=1
A0FGR8-2	ESYT2	195842298111478	20482.0,22182.0,11349.0,	158331774543	1579.0,3152.0,4605.0,	0.0416178	0.0632098	0.040104	0.0609966	18014.3	3101	18004.3	3112	0.172141	0.172847	Isoform 2 of Extended synaptotagmin-2 OS=Homo sapiens GN=ESYT2
A0JNU9	TBC1D1	517285875837885	54102.0,56715.0,37461.0,	180422349321529	17998.0,23314.0,21823.0,	0.0364014	0.0574262	0.0351741	0.0552842	49457	21021.3	49426	21045	0.425043	0.425788	TBC1 domain family member 1 OS=Homo sapiens GN=TBC1D1 PE=1 SV=1
A0JP26	POTEB3	1.39474e+17	145875.0,158410.0,197683.0,	542996716468280	54168.0,66652.0,69214.0,	0.0214994	0.0401276	0.0155627	0.0319559	167835	63247.7	167323	63344.7	0.376844	0.378578	POTE ankyrin domain family member B3 OS=Homo sapiens GN=POTEB3 PE=2 SV=2
A1KXE4	FAM168B	266813117230848	27905.0,30088.0,30503.0,	409134425773	4081.0,3415.0,5852.0,	7.120450637951591E-4	0.00664122	2.275389943771405E-5	0.0012856	29567	4435.33	29498.7	4449.33	0.15001	0.150832	Myelin-associated neurite-outgrowth inhibitor OS=Homo sapiens GN=FAM168B PE=1 SV=1
A1KXE4-2	FAM168B	266813117230848	27905.0,30088.0,30503.0,	409134425773	4081.0,3415.0,5852.0,	7.120450637951591E-4	0.00664122	2.275389943771405E-5	0.0012856	29567	4435.33	29498.7	4449.33	0.15001	0.150832	Isoform 2 of Myelin-associated neurite-outgrowth inhibitor OS=Homo sapiens GN=FAM168B
A1L188	C17orf89	383253813523	4007.0,5193.0,3483.0,	515651924054	5143.0,5152.0,4109.0,	0.470245	0.508425	0.408702	0.446771	4245.33	4800.67	4227.67	4801.33	1.13081	1.13569	Uncharacterized protein C17orf89 OS=Homo sapiens GN=C17orf89 PE=4 SV=1
A2A274	ACO2	6.82763e+20	7141005.0,6701131.0,7655607.0,	8.16775e+20	8148127.0,8042444.0,7774779.0,	0.0873595	0.114482	0.0808404	0.106551	7.17074e+06	7980591	7.16591e+06	7988450	1.11294	1.11478	Aconitate hydratase, mitochondrial OS=Homo sapiens GN=ACO2 PE=1 SV=1
A2A2Q9	AAR2	1.7266e+17	180583.0,213627.0,140086.0,	366016040248802	36510.0,59940.0,49468.0,	0.0229486	0.0419566	0.0183211	0.0353797	178551	48601.7	178099	48639.3	0.272201	0.273103	Protein AAR2 homolog OS=Homo sapiens GN=AAR2 PE=1 SV=1
A2A2V2	RBM34	445135604048731	46555.0,54091.0,48185.0,	141311824718831	14096.0,18107.0,19088.0,	0.00422346	0.0157757	6.190060650293215E-4	0.00509881	49761.3	17069.7	49610.3	17097	0.343031	0.344626	RNA-binding protein 34 (Fragment) OS=Homo sapiens GN=RBM34 PE=1 SV=1
A2A369	DOCK8	2.14026e+17	223848.0,247661.0,144645.0,	348895201243133	34803.0,51614.0,43722.0,	0.0344029	0.055131	0.032412	0.0525264	205630	43344.7	205385	43379.7	0.21079	0.211212	Dedicator of cytokinesis protein 8 OS=Homo sapiens GN=DOCK8 PE=1 SV=1
A2A3F8	WDR34	403636732445	4221.0,3545.0,2417.0,	158916200	1585.0,1607.0,0.0,	0.0328849	0.0537436	0.0357322	0.0559687	3384.67	1069.67	3394.33	1064	0.316033	0.313464	WD repeat-containing protein 34 (Fragment) OS=Homo sapiens GN=WDR34 PE=1 SV=1
A2A3F9	WDR34	403636732445	4221.0,3545.0,2417.0,	158916200	1585.0,1607.0,0.0,	0.0328849	0.0537436	0.0357322	0.0559687	3384.67	1069.67	3394.33	1064	0.316033	0.313464	WD repeat-containing protein 34 (Fragment) OS=Homo sapiens GN=WDR34 PE=1 SV=1
A2A3N6	PIPSL	2.96265e+20	3098635.0,3100598.0,3284380.0,	2.1775e+20	2172272.0,2105558.0,1992004.0,	0.00226868	0.0111785	2.184538554006073E-4	0.00300286	3165466	2088112	3.1612e+06	2.08994e+06	0.659654	0.661123	Putative PIP5K1A and PSMD4-like protein OS=Homo sapiens GN=PIPSL PE=5 SV=1
A2AB27	GNL1	2.63642e+17	275742.0,273572.0,253864.0,	242734248037633	24214.0,42156.0,38147.0,	4.856889248831969E-5	0.00264344	2.0039291727012988E-5	0.0011986	267933	34795.3	267726	34839	0.129866	0.130129	Guanine nucleotide-binding protein-like 1 (Fragment) OS=Homo sapiens GN=GNL1 PE=1 SV=1
A2AB90	TAPBP	977079014462478	102190.0,87009.0,61778.0,	177873009330617	17742.0,29862.0,31035.0,	0.0216861	0.0403744	0.0283727	0.0478188	83443	26165.7	83659	26213	0.313575	0.313332	Tapasin OS=Homo sapiens GN=TAPBP PE=1 SV=1
A2ABF9	EHMT2	278262415621574	29102.0,23314.0,21332.0,	402703242836328	40172.0,32179.0,36823.0,	0.0166348	0.0344411	0.0229102	0.0410928	24518.7	36342	24582.7	36391.3	1.48222	1.48037	Histone-lysine N-methyltransferase EHMT2 OS=Homo sapiens GN=EHMT2 PE=1 SV=1
A2ACR1	PSMB9	5.24985e+17	549074.0,634360.0,590506.0,	9.5649e+18	954189.0,906720.0,1051018.0,	0.00205024	0.0107163	0.0035379	0.0133261	593126	969003	591313	970642	1.63372	1.6415	Proteasome subunit beta type OS=Homo sapiens GN=PSMB9 PE=1 SV=1
A2BFX2	HLA-DRB1	5.73182e+20	5994910.0,5485468.0,5687783.0,	2.44861e+20	2442723.0,3158743.0,2619525.0,	0.00536345	0.0177907	6.385578598758504E-4	0.00511031	5.72229e+06	2.73859e+06	5.72272e+06	2.74033e+06	0.478582	0.478851	HLA class II histocompatibility antigen, DRB1-16 beta chain OS=Homo sapiens GN=HLA-DRB1 PE=1 SV=1
A2IDA3	MPG	189362694724749	19804.0,26008.0,24471.0,	180181668816601	17974.0,16560.0,16828.0,	0.109623	0.138798	0.0705952	0.0952481	23544	17102.3	23427.7	17120.7	0.726399	0.730788	DNA-3-methyladenine glycosylase (Fragment) OS=Homo sapiens GN=MPG PE=1 SV=1
A2IDC6	MRPL28	3.02258e+17	316130.0,316157.0,372915.0,	2.29119e+17	228568.0,240727.0,213639.0,	0.0254082	0.044848	0.0180229	0.0349643	335644	227484	335067	227645	0.677753	0.6794	39S ribosomal protein L28, mitochondrial (Fragment) OS=Homo sapiens GN=MRPL28 PE=1 SV=1
A2IDC7	MRPL28	3.02258e+17	316130.0,316157.0,372915.0,	2.29119e+17	228568.0,240727.0,213639.0,	0.0254082	0.044848	0.0180229	0.0349643	335644	227484	335067	227645	0.677753	0.6794	39S ribosomal protein L28, mitochondrial (Fragment) OS=Homo sapiens GN=MRPL28 PE=1 SV=1
A2RRP1	NBAS	307453405624656	32156.0,32872.0,24380.0,	403054436773	4020.0,5401.0,6865.0,	0.00834424	0.0230404	0.00783208	0.0209344	29819	5415.33	29802.7	5428.67	0.181607	0.182154	Neuroblastoma-amplified sequence OS=Homo sapiens GN=NBAS PE=1 SV=2
A2RRP1-2	NBAS	307453405624656	32156.0,32872.0,24380.0,	403054436773	4020.0,5401.0,6865.0,	0.00834424	0.0230404	0.00783208	0.0209344	29819	5415.33	29802.7	5428.67	0.181607	0.182154	Isoform 2 of Neuroblastoma-amplified sequence OS=Homo sapiens GN=NBAS
A2RTX5	TARSL2	8935510203492929	93456.0,98487.0,91890.0,	250393628932727	24978.0,36012.0,33174.0,	2.4976070980114236E-4	0.00455042	2.936018414891682E-4	0.00337557	94772.7	31351.7	94611	31388	0.330809	0.331758	Probable threonine--tRNA ligase 2, cytoplasmic OS=Homo sapiens GN=TARSL2 PE=1 SV=1
A2RTX5-2	TARSL2	8935510203492929	93456.0,98487.0,91890.0,	250393628932727	24978.0,36012.0,33174.0,	2.4976070980114236E-4	0.00455042	2.936018414891682E-4	0.00337557	94772.7	31351.7	94611	31388	0.330809	0.331758	Isoform 2 of Probable threonine--tRNA ligase 2, cytoplasmic OS=Homo sapiens GN=TARSL2
A2RUF3	SRGAP2	218112588513226	22812.0,24985.0,13078.0,	235260644335	2346.0,6017.0,4394.0,	0.0411918	0.0628443	0.0395402	0.0603013	20307.3	4250.33	20291.7	4252.33	0.2093	0.209561	SLIT-ROBO Rho GTPase activating protein 2 OS=Homo sapiens GN=SRGAP2 PE=1 SV=1
A2VDJ0	KIAA0922	204751560613623	21414.0,15063.0,13470.0,	388022664298	3870.0,2248.0,4356.0,	0.0166501	0.0344411	0.026045	0.0448967	16568	3481.33	16649	3491.33	0.210124	0.209702	Transmembrane protein 131-like OS=Homo sapiens GN=KIAA0922 PE=1 SV=2
A2VDJ0-2	KIAA0922	204751560613623	21414.0,15063.0,13470.0,	388022664298	3870.0,2248.0,4356.0,	0.0166501	0.0344411	0.026045	0.0448967	16568	3481.33	16649	3491.33	0.210124	0.209702	Isoform 2 of Transmembrane protein 131-like OS=Homo sapiens GN=KIAA0922
A2VDJ0-3	KIAA0922	204751560613623	21414.0,15063.0,13470.0,	388022664298	3870.0,2248.0,4356.0,	0.0166501	0.0344411	0.026045	0.0448967	16568	3481.33	16649	3491.33	0.210124	0.209702	Isoform 3 of Transmembrane protein 131-like OS=Homo sapiens GN=KIAA0922
A2VDJ0-5	KIAA0922	204751560613623	21414.0,15063.0,13470.0,	388022664298	3870.0,2248.0,4356.0,	0.0166501	0.0344411	0.026045	0.0448967	16568	3481.33	16649	3491.33	0.210124	0.209702	Isoform 4 of Transmembrane protein 131-like OS=Homo sapiens GN=KIAA0922
A2VDJ0-6	KIAA0922	204751560613623	21414.0,15063.0,13470.0,	388022664298	3870.0,2248.0,4356.0,	0.0166501	0.0344411	0.026045	0.0448967	16568	3481.33	16649	3491.33	0.210124	0.209702	Isoform 5 of Transmembrane protein 131-like OS=Homo sapiens GN=KIAA0922
A3KFI9	CSTF1	16103211089484	16842.0,20374.0,9378.0,	183471932914947	18302.0,19181.0,15151.0,	0.628227	0.661218	0.608316	0.640489	15565	17541	15531.3	17544.7	1.12695	1.12963	Cleavage stimulation factor subunit 1 (Fragment) OS=Homo sapiens GN=CSTF1 PE=1 SV=1
A3KMH1	VWA8	3.59028e+17	375504.0,416650.0,292303.0,	510348507559643	50909.0,84425.0,60457.0,	0.0127405	0.0297162	0.0106139	0.0252549	362098	65250.7	361486	65263.7	0.180202	0.180543	von Willebrand factor A domain-containing protein 8 OS=Homo sapiens GN=VWA8 PE=1 SV=2
A3KMH1-3	VWA8	3.59028e+17	375504.0,416650.0,292303.0,	510348507559643	50909.0,84425.0,60457.0,	0.0127405	0.0297162	0.0106139	0.0252549	362098	65250.7	361486	65263.7	0.180202	0.180543	Isoform 3 of von Willebrand factor A domain-containing protein 8 OS=Homo sapiens GN=VWA8
A3KN83	SBNO1	981399942278648	102641.0,95963.0,77766.0,	345544182731337	34469.0,41506.0,31764.0,	0.00590499	0.0187083	0.00928844	0.0233787	92069.7	35906	92123.3	35913	0.389987	0.389836	Protein strawberry notch homolog 1 OS=Homo sapiens GN=SBNO1 PE=1 SV=1
A3KN83-2	SBNO1	981399942278648	102641.0,95963.0,77766.0,	345544182731337	34469.0,41506.0,31764.0,	0.00590499	0.0187083	0.00928844	0.0233787	92069.7	35906	92123.3	35913	0.389987	0.389836	Isoform 2 of Protein strawberry notch homolog 1 OS=Homo sapiens GN=SBNO1
A3KN83-3	SBNO1	981399942278648	102641.0,95963.0,77766.0,	345544182731337	34469.0,41506.0,31764.0,	0.00590499	0.0187083	0.00928844	0.0233787	92069.7	35906	92123.3	35913	0.389987	0.389836	Isoform 3 of Protein strawberry notch homolog 1 OS=Homo sapiens GN=SBNO1
A4D1E9	GTPBP10	1.08707e+17	113696.0,118800.0,131472.0,	277782893325657	27711.0,28712.0,26008.0,	0.00489717	0.0170446	0.00265	0.0111339	121581	27456	121323	27477	0.225825	0.226479	GTP-binding protein 10 OS=Homo sapiens GN=GTPBP10 PE=1 SV=1
A4D1P6	WDR91	8506710305177328	88970.0,99469.0,76462.0,	188832746129525	18837.0,27251.0,29929.0,	0.00663618	0.0200148	0.00369594	0.013713	88482	25289.7	88300.3	25339	0.285817	0.286964	WD repeat-containing protein 91 OS=Homo sapiens GN=WDR91 PE=1 SV=2
A4D1P6-2	WDR91	8506710305177328	88970.0,99469.0,76462.0,	188832746129525	18837.0,27251.0,29929.0,	0.00663618	0.0200148	0.00369594	0.013713	88482	25289.7	88300.3	25339	0.285817	0.286964	Isoform 2 of WD repeat-containing protein 91 OS=Homo sapiens GN=WDR91
A5A3E0	POTEF	9.64729e+24	1.00900989E8,1.03948847E8,9.6832327E7,	5.79845e+23	5.7845254E7,6.5100084E7,6.7721035E7,	0.00144603	0.00896399	8.835705233844775E-4	0.00612129	1.0069712833333333E8	6.3463678333333336E7	1.00560721E8	6.3555457666666664E7	0.630243	0.632011	POTE ankyrin domain family member F OS=Homo sapiens GN=POTEF PE=1 SV=2
A5YKK6	CNOT1	10046120136322	10506.0,11594.0,6251.0,	355446723876	3545.0,4636.0,3928.0,	0.077718	0.103609	0.0748544	0.100005	9460.33	4034	9450.33	4036.33	0.426412	0.42711	CCR4-NOT transcription complex subunit 1 OS=Homo sapiens GN=CNOT1 PE=1 SV=2
A5YKK6-2	CNOT1	10046120136322	10506.0,11594.0,6251.0,	355446723876	3545.0,4636.0,3928.0,	0.077718	0.103609	0.0748544	0.100005	9460.33	4034	9450.33	4036.33	0.426412	0.42711	Isoform 2 of CCR4-NOT transcription complex subunit 1 OS=Homo sapiens GN=CNOT1
A6H8Y1	BDP1	805984359381	8428.0,8141.0,9276.0,	116971186614381	11668.0,11775.0,14577.0,	0.0280462	0.0480096	0.0386405	0.0592499	8625	12648	8615	12673.3	1.46643	1.47108	Transcription factor TFIIIB component B'' homolog OS=Homo sapiens GN=BDP1 PE=1 SV=3
A6H8Y1-2	BDP1	805984359381	8428.0,8141.0,9276.0,	116971186614381	11668.0,11775.0,14577.0,	0.0280462	0.0480096	0.0386405	0.0592499	8625	12648	8615	12673.3	1.46643	1.47108	Isoform 2 of Transcription factor TFIIIB component B'' homolog OS=Homo sapiens GN=BDP1
A6H8Y1-3	BDP1	805984359381	8428.0,8141.0,9276.0,	116971186614381	11668.0,11775.0,14577.0,	0.0280462	0.0480096	0.0386405	0.0592499	8625	12648	8615	12673.3	1.46643	1.47108	Isoform 3 of Transcription factor TFIIIB component B'' homolog OS=Homo sapiens GN=BDP1
A6H8Y1-4	BDP1	805984359381	8428.0,8141.0,9276.0,	116971186614381	11668.0,11775.0,14577.0,	0.0280462	0.0480096	0.0386405	0.0592499	8625	12648	8615	12673.3	1.46643	1.47108	Isoform 4 of Transcription factor TFIIIB component B'' homolog OS=Homo sapiens GN=BDP1
A6H8Y1-5	BDP1	805984359381	8428.0,8141.0,9276.0,	116971186614381	11668.0,11775.0,14577.0,	0.0280462	0.0480096	0.0386405	0.0592499	8625	12648	8615	12673.3	1.46643	1.47108	Isoform 5 of Transcription factor TFIIIB component B'' homolog OS=Homo sapiens GN=BDP1
A6H8Y1-6	BDP1	805984359381	8428.0,8141.0,9276.0,	116971186614381	11668.0,11775.0,14577.0,	0.0280462	0.0480096	0.0386405	0.0592499	8625	12648	8615	12673.3	1.46643	1.47108	Isoform 6 of Transcription factor TFIIIB component B'' homolog OS=Homo sapiens GN=BDP1
A6H8Y1-7	BDP1	805984359381	8428.0,8141.0,9276.0,	116971186614381	11668.0,11775.0,14577.0,	0.0280462	0.0480096	0.0386405	0.0592499	8625	12648	8615	12673.3	1.46643	1.47108	Isoform 7 of Transcription factor TFIIIB component B'' homolog OS=Homo sapiens GN=BDP1
A6NC57	ANKRD62	378334172641	3956.0,3298.0,2611.0,	294572334719018	29386.0,23169.0,19278.0,	0.019763	0.0379626	0.0182975	0.0353583	3280.33	23940.7	3288.33	23944.3	7.29824	7.2816	Ankyrin repeat domain-containing protein 62 OS=Homo sapiens GN=ANKRD62 PE=2 SV=4
A6NCE7	MAP1LC3B2	2.3335e+17	244060.0,254631.0,292567.0,	5.71831e+17	570456.0,525816.0,580424.0,	2.970014338630186E-4	0.00474283	2.097086705497026E-4	0.0029551	264342	558090	263753	558899	2.11124	2.11903	Microtubule-associated proteins 1A/1B light chain 3 beta 2 OS=Homo sapiens GN=MAP1LC3B2 PE=2 SV=1
A6NDG6	PGP	1.00666e+20	1052860.0,1021969.0,1036709.0,	1.13691e+20	1134174.0,1184933.0,1186027.0,	0.00496526	0.0171803	0.0064117	0.0187376	1.03795e+06	1.16699e+06	1.03718e+06	1168378	1.12432	1.1265	Glycerol-3-phosphate phosphatase OS=Homo sapiens GN=PGP PE=1 SV=1
A6NE70	BCOR	868595756462	9083.0,9242.0,6389.0,	202281473813712	20178.0,14625.0,13898.0,	0.041338	0.0629549	0.0389563	0.0595487	8240.67	16226	8238	16233.7	1.96902	1.97058	BCL-6 corepressor OS=Homo sapiens GN=BCOR PE=1 SV=1
A6NED2	RCCD1	300503242932303	31429.0,31301.0,31942.0,	108211129111800	10795.0,11204.0,11961.0,	4.4616990326659775E-4	0.0055847	9.235897555573837E-6	0.00105324	31594	11304	31557.3	11320	0.357789	0.358712	RCC1 domain-containing protein 1 OS=Homo sapiens GN=RCCD1 PE=1 SV=1
A6NEL0	HMGN1	1.20099e+19	1256106.0,904342.0,1300432.0,	3.26029e+20	3252457.0,2849858.0,3756878.0,	0.00503989	0.0171875	0.00609396	0.0181534	1.15101e+06	3279394	1.15363e+06	3.2864e+06	2.84915	2.84875	Non-histone chromosomal protein HMG-14 OS=Homo sapiens GN=HMGN1 PE=1 SV=1
A6NEM2	HCFC1	3.97733e+20	4159858.0,4377204.0,3870029.0,	3.39507e+20	3386885.0,3611000.0,3195422.0,	0.0421804	0.0639415	0.0190509	0.0364756	4.142e+06	3395376	4135697	3397769	0.819744	0.821571	Host cell factor 1 OS=Homo sapiens GN=HCFC1 PE=1 SV=2
A6NFI3	ZNF316	557486706639986	58305.0,64733.0,39538.0,	118211448712449	11792.0,14376.0,12618.0,	0.0330706	0.0540319	0.0308694	0.0507223	54266.7	12919	54192	12928.7	0.238065	0.238571	Zinc finger protein 316 OS=Homo sapiens GN=ZNF316 PE=1 SV=1
A6NFV8	DTNBP1	457715197135933	47871.0,50162.0,35530.0,	8470	0.0,840.0,0.0,	0.0107234	0.0267802	0.0101679	0.0246109	44558.3	282.333	44521	280	0.00633626	0.00628917	Dysbindin OS=Homo sapiens GN=DTNBP1 PE=1 SV=3
A6NFX8	NUDT5	4.35499e+20	4554875.0,4464874.0,5160726.0,	9.99173e+20	9967739.0,9006897.0,9192070.0,	3.718285153442368E-4	0.00516598	3.504008593227274E-4	0.00372203	4733236	9378582	4726825	9388902	1.98143	1.9863	ADP-sugar pyrophosphatase OS=Homo sapiens GN=NUDT5 PE=1 SV=1
A6NG10	WBP2	1.44332e+17	150955.0,157882.0,167032.0,	895199982891022	89303.0,99066.0,92266.0,	0.00567996	0.0181995	7.553637791439272E-4	0.00562163	158941	93456.3	158623	93545	0.587995	0.589732	WW domain-binding protein 2 OS=Homo sapiens GN=WBP2 PE=1 SV=2
A6NG75	RBM38	1.29233e+17	135164.0,137335.0,132831.0,	583795781664520	58238.0,57375.0,65402.0,	3.137919507092779E-4	0.00480158	1.2880472862914998E-4	0.00241789	135282	60238.3	135110	60338.3	0.445279	0.446587	RNA-binding protein 38 OS=Homo sapiens GN=RBM38 PE=1 SV=1
A6NGJ7	HDAC8	474714857357188	49649.0,46884.0,56549.0,	19142882	0.0,1899.0,2921.0,	0.00221816	0.0110962	0.00174729	0.00887484	51077.3	1598.67	51027.3	1606.67	0.0312989	0.0314864	Histone deacetylase 8 (Fragment) OS=Homo sapiens GN=HDAC8 PE=1 SV=2
A6NGP5	HN1L	1.72317e+20	1802260.0,1629806.0,1581352.0,	2.5277e+20	2521625.0,2292854.0,2019864.0,	0.0530199	0.0760863	0.0357175	0.0559677	1670302	2.27692e+06	1.67114e+06	2.27811e+06	1.36318	1.36321	Hematological and neurological-expressed 1-like protein OS=Homo sapiens GN=HN1L PE=1 SV=2
A6NH27	ZWINT	546041314153	5710.0,3987.0,4106.0,	149500	1491.0,0.0,0.0,	0.00374082	0.0144652	0.00550123	0.016998	4581.33	498.333	4601	497	0.108775	0.10802	ZW10 interactor OS=Homo sapiens GN=ZWINT PE=1 SV=1
A6NHB5	ZMYM3	1.26883e+16	132706.0,139352.0,95698.0,	362534572444595	36164.0,45374.0,45203.0,	0.0243236	0.0436214	0.0229598	0.0411134	122679	42190.7	122585	42247	0.343912	0.344633	Zinc finger MYM-type protein 3 OS=Homo sapiens GN=ZMYM3 PE=1 SV=1
A6NHH0	PTGES2	489005202256194	51144.0,50213.0,55566.0,	85691267211216	8548.0,12575.0,11369.0,	3.1426596718554556E-4	0.00480158	6.95605865897361E-5	0.00191493	52372	10819	52307.7	10830.7	0.20658	0.207057	Prostaglandin E synthase 2 OS=Homo sapiens GN=PTGES2 PE=1 SV=2
A6NHJ8	CRYZL1	557876540155572	58346.0,63126.0,54950.0,	609456178661894	60797.0,61314.0,62740.0,	0.503869	0.540299	0.357847	0.396698	58920	61541.7	58807.3	61617	1.0445	1.04778	Quinone oxidoreductase-like protein 1 OS=Homo sapiens GN=CRYZL1 PE=1 SV=2
A6NHN7	ZMYM3	1.26883e+16	132706.0,139352.0,95698.0,	362534572444595	36164.0,45374.0,45203.0,	0.0243236	0.0436214	0.0229598	0.0411134	122679	42190.7	122585	42247	0.343912	0.344633	Zinc finger MYM-type protein 3 OS=Homo sapiens GN=ZMYM3 PE=1 SV=1
A6NHR9	SMCHD1	8.56099e+18	895390.0,998680.0,564510.0,	9.72091e+16	96969.0,118801.0,118482.0,	0.0340851	0.0550456	0.0322042	0.0522641	820546	111271	819527	111417	0.135606	0.135953	Structural maintenance of chromosomes flexible hinge domain-containing protein 1 OS=Homo sapiens GN=SMCHD1 PE=1 SV=2
A6NHR9-2	SMCHD1	8.56099e+18	895390.0,998680.0,564510.0,	9.72091e+16	96969.0,118801.0,118482.0,	0.0340851	0.0550456	0.0322042	0.0522641	820546	111271	819527	111417	0.135606	0.135953	Isoform 2 of Structural maintenance of chromosomes flexible hinge domain-containing protein 1 OS=Homo sapiens GN=SMCHD1
A6NI72	NCF1B	906519843399619	94810.0,95009.0,98503.0,	404374435841430	40337.0,44018.0,41995.0,	7.407002949501078E-4	0.00671897	5.314405357801158E-6	7.597039E-4	96234.3	42075	96107.3	42116.7	0.437214	0.438225	Putative neutrophil cytosol factor 1B OS=Homo sapiens GN=NCF1B PE=5 SV=2
A6NIH7	UNC119B	1.73804e+17	181780.0,176583.0,154079.0,	536097312358127	53479.0,72565.0,58921.0,	5.923115421197856E-4	0.00629587	8.711876670366929E-4	0.00609472	170856	61619.7	170814	61655	0.360653	0.360948	Protein unc-119 homolog B OS=Homo sapiens GN=UNC119B PE=1 SV=1
A6NIW2	DOCK11	4.72799e+17	494497.0,541673.0,450417.0,	628489908289409	62695.0,98324.0,90630.0,	0.00319818	0.0134801	0.00133791	0.00752783	496496	83779.7	495529	83883	0.168742	0.16928	Dedicator of cytokinesis protein 11 OS=Homo sapiens GN=DOCK11 PE=1 SV=2
A6NJ78	METTL15	9849211543499924	103012.0,111421.0,98807.0,	6217106519604	6201.0,10569.0,9734.0,	0.00200591	0.0106108	4.8032378726914007E-4	0.00439063	104617	8824	104413	8834.67	0.0843458	0.0846124	Probable methyltransferase-like protein 15 OS=Homo sapiens GN=METTL15 PE=1 SV=1
A6NJD9	MRPL23	3.51241e+17	367360.0,342608.0,316826.0,	2.58009e+17	257386.0,302843.0,258497.0,	0.0296657	0.0499692	0.0294652	0.0488548	342199	272729	342265	272909	0.79699	0.797361	39S ribosomal protein L23, mitochondrial OS=Homo sapiens GN=MRPL23 PE=1 SV=1
A6NKD9	CCDC85C	550425380851526	57567.0,51935.0,50948.0,	284802103925610	28410.0,20877.0,25960.0,	0.00161771	0.00957788	7.3884500276209E-4	0.00557794	53458.7	25043	53483.3	25082.3	0.468455	0.468975	Coiled-coil domain-containing protein 85C OS=Homo sapiens GN=CCDC85C PE=1 SV=1
A6NKZ2	RENBP	905487933256672	94702.0,76572.0,56036.0,	298133793329231	29739.0,37642.0,29629.0,	0.0408353	0.0624369	0.053444	0.0756879	75517.3	32325.7	75770	32336.7	0.428056	0.426774	N-acylglucosamine 2-epimerase OS=Homo sapiens GN=RENBP PE=1 SV=2
A6NL88	SHISA7	789665278495	8258.0,6300.0,8400.0,	178251478413060	17782.0,14671.0,13238.0,	0.019838	0.0380316	0.0155487	0.0319559	7639.33	15223	7652.67	15230.3	1.99271	1.9902	Protein shisa-7 OS=Homo sapiens GN=SHISA7 PE=2 SV=3
A6NMA8	CRYZL1	557876540155572	58346.0,63126.0,54950.0,	609456178661894	60797.0,61314.0,62740.0,	0.503869	0.540299	0.357847	0.396698	58920	61541.7	58807.3	61617	1.0445	1.04778	Quinone oxidoreductase-like protein 1 OS=Homo sapiens GN=CRYZL1 PE=1 SV=1
A6NMH8	CD81	1.09032e+20	1140367.0,1040665.0,998983.0,	3.69838e+17	368949.0,431314.0,371228.0,	4.0236892578204286E-5	0.0025466	8.796435605741197E-4	0.00610349	1059578	390228	1060005	390497	0.368286	0.368392	Tetraspanin OS=Homo sapiens GN=CD81 PE=1 SV=1
A6NMQ1	POLA1	3.64451e+17	381178.0,422481.0,346495.0,	1.92452e+17	191990.0,209074.0,194063.0,	0.0165283	0.0343448	0.0103597	0.0248444	384186	198192	383385	198376	0.515876	0.517432	DNA polymerase OS=Homo sapiens GN=POLA1 PE=1 SV=1
A6NMQ3	ENSA	3.14894e+20	3293471.0,3124800.0,3144245.0,	3.4548e+20	3446501.0,2659417.0,2920240.0,	0.512674	0.548454	0.523567	0.558343	3.18868e+06	3005150	3.18751e+06	3.00872e+06	0.942443	0.94391	Alpha-endosulfine OS=Homo sapiens GN=ENSA PE=1 SV=2
A6NND8	CRYZL1	557876540155572	58346.0,63126.0,54950.0,	609456178661894	60797.0,61314.0,62740.0,	0.503869	0.540299	0.357847	0.396698	58920	61541.7	58807.3	61617	1.0445	1.04778	Quinone oxidoreductase-like protein 1 OS=Homo sapiens GN=CRYZL1 PE=1 SV=1
A6NNI4	CD9	867798008886878	90762.0,77304.0,85907.0,	442263775340580	44119.0,37465.0,41135.0,	1.4343155525294666E-4	0.0041093	0.00244632	0.0107942	84581.7	40853	84657.7	40906.3	0.483001	0.483197	Tetraspanin OS=Homo sapiens GN=CD9 PE=1 SV=1
A6PVH9	CPNE1	1.11795e+20	1169260.0,1153154.0,1354255.0,	2.80977e+17	280298.0,356441.0,343312.0,	0.00374152	0.0144652	0.0022015	0.0101558	1227400	326282	1.22556e+06	326684	0.265832	0.266559	Copine-1 OS=Homo sapiens GN=CPNE1 PE=1 SV=1
A6PVN5	PPP2R4	6.50861e+17	680730.0,661124.0,810906.0,	4.54847e+17	453749.0,718759.0,640209.0,	0.299817	0.33931	0.297258	0.336158	718622	603565	717587	604239	0.839892	0.842043	Serine/threonine-protein phosphatase 2A activator OS=Homo sapiens GN=PPP2R4 PE=1 SV=1
A6QRG9	PLXNB2	345553090327954	36141.0,29828.0,27641.0,	13932934612786	13898.0,9274.0,12961.0,	0.00185361	0.0102464	0.00631764	0.0185753	31137.3	12021.3	31203.3	12044.3	0.386075	0.385995	Plexin-B2 (Fragment) OS=Homo sapiens GN=PLXNB2 PE=1 SV=1
A6XMV8	PRSS2	1.37292e+16	143593.0,110249.0,58013.0,	810368994481474	80840.0,89258.0,82588.0,	0.496874	0.534102	0.511878	0.546565	103394	84151.3	103952	84228.7	0.813887	0.810268	Protease serine 2 preproprotein OS=Homo sapiens GN=PRSS2 PE=1 SV=1
A6XMV9	PRSS2	1.37292e+16	143593.0,110249.0,58013.0,	810368994481474	80840.0,89258.0,82588.0,	0.496874	0.534102	0.511878	0.546565	103394	84151.3	103952	84228.7	0.813887	0.810268	Protease serine 2 preproprotein OS=Homo sapiens GN=PRSS2 PE=1 SV=1
A8CG34	POM121C	3.0216e+17	316025.0,262418.0,286537.0,	8.5167e+17	849621.0,718149.0,710301.0,	0.00807529	0.0227012	0.00485472	0.0159681	287937	758683	288327	759357	2.63489	2.63367	Nuclear envelope pore membrane protein POM 121C OS=Homo sapiens GN=POM121C PE=1 SV=2
A8CG34-2	POM121C	3.0216e+17	316025.0,262418.0,286537.0,	8.5167e+17	849621.0,718149.0,710301.0,	0.00807529	0.0227012	0.00485472	0.0159681	287937	758683	288327	759357	2.63489	2.63367	Isoform 2 of Nuclear envelope pore membrane protein POM 121C OS=Homo sapiens GN=POM121C
A8K0B5	ZBTB8OS	776990629074	8125.0,8747.0,8972.0,	121441296012106	12114.0,12861.0,12271.0,	0.0033567	0.0137383	3.897414086735882E-4	0.003949	8635	12403.3	8614.67	12415.3	1.4364	1.44119	Protein archease OS=Homo sapiens GN=ZBTB8OS PE=1 SV=1
A8K727	PLEKHA2	6.77551e+17	708645.0,703491.0,700346.0,	8210198745105420	81901.0,97989.0,106859.0,	6.897225967852287E-5	0.00305357	3.281124656574442E-5	0.00148002	704880	95422	704161	95583	0.135373	0.13574	Pleckstrin homology domain-containing family A member 2 OS=Homo sapiens GN=PLEKHA2 PE=1 SV=1
A8K7Q2	HSPA8	8.0732e+23	8.4437541E7,8.4364518E7,8.4120995E7,	1.90984e+26	1.90525268E8,1.73437791E8,1.83926345E8,	6.112254168898176E-4	0.00641468	0.00254276	0.0109629	8.4402066E7	1.82398651E8	8.430768466666667E7	1.8262980133333334E8	2.16107	2.16623	Heat shock cognate 71 kDa protein OS=Homo sapiens GN=HSPA8 PE=1 SV=1
A8K878	MANF	2.63286e+20	2753695.0,2645359.0,2051503.0,	8.93203e+20	8910581.0,9008816.0,7047783.0,	0.00883127	0.0237114	0.00665888	0.019242	2.48273e+06	8320880	2483519	8.32239e+06	3.35151	3.35105	Mesencephalic astrocyte-derived neurotrophic factor OS=Homo sapiens GN=MANF PE=1 SV=1
A8MPU2	ITGB1BP1	24522000	0.0,2366.0,1977.0,	89000	887.0,0.0,0.0,	0.2518	0.290284	0.2527	0.289745	1484	296.667	1447.67	295.667	0.19991	0.204237	Integrin beta 1 binding protein 1, isoform CRA_g OS=Homo sapiens GN=ITGB1BP1 PE=1 SV=1
A8MQT7	CD99	1.49713e+17	156584.0,124255.0,126114.0,	564805801146439	56344.0,57569.0,47074.0,	0.00218789	0.0110962	0.0103464	0.0248444	135328	53643.3	135651	53662.3	0.396396	0.395591	CD99 antigen OS=Homo sapiens GN=CD99 PE=1 SV=1
A8MT02	SNRPB	7.35085e+20	7688254.0,7932643.0,6859213.0,	7.37853e+20	7360816.0,7422526.0,7394559.0,	0.785773	0.807553	0.785955	0.80844	7501959	7384255	7493370	7.39263e+06	0.98431	0.986557	Small nuclear ribonucleoprotein-associated proteins B and B' OS=Homo sapiens GN=SNRPB PE=1 SV=3
A8MUM1	TSSC1	3.23889e+17	338752.0,354150.0,378029.0,	1.90542e+17	190081.0,207451.0,186516.0,	0.00484395	0.0169464	8.792566980784461E-4	0.00610349	357699	194529	356977	194683	0.543836	0.545365	Protein TSSC1 OS=Homo sapiens GN=TSSC1 PE=1 SV=2
A8MV53	PPAN	361463133336420	37802.0,30242.0,36012.0,	356463469435698	35558.0,34428.0,36185.0,	0.71051	0.738322	0.789137	0.811205	34633	35346	34685.3	35390.3	1.02059	1.02033	HCG2033702, isoform CRA_a OS=Homo sapiens GN=PPAN PE=4 SV=1
A8MVT4	MRPL23	3.51241e+17	367360.0,342608.0,316826.0,	2.58009e+17	257386.0,302843.0,258497.0,	0.0296657	0.0499692	0.0294652	0.0488548	342199	272729	342265	272909	0.79699	0.797361	39S ribosomal protein L23, mitochondrial OS=Homo sapiens GN=MRPL23 PE=1 SV=1
A8MVU1	NCF1C	906519843399619	94810.0,95009.0,98503.0,	404374435841430	40337.0,44018.0,41995.0,	7.407002949501078E-4	0.00671897	5.314405357801158E-6	7.597039E-4	96234.3	42075	96107.3	42116.7	0.437214	0.438225	Putative neutrophil cytosol factor 1C OS=Homo sapiens GN=NCF1C PE=5 SV=1
A8MVW0	FAM171A2	487066036845	5093.0,6373.0,6768.0,	414834863745	4138.0,3459.0,3796.0,	0.0546574	0.0778057	0.0326576	0.0526613	6106	3793	6078	3797.67	0.621192	0.624822	Protein FAM171A2 OS=Homo sapiens GN=FAM171A2 PE=1 SV=1
A8MVZ6	BICD1	225203310624282	23553.0,31954.0,24009.0,	510055037148073	50881.0,49986.0,48730.0,	0.0143362	0.0316263	0.0103544	0.0248444	26636	49816.3	26505.3	49865.7	1.87026	1.88134	BICD1 protein OS=Homo sapiens GN=BICD1 PE=1 SV=3
A8MWL6		1.33798e+16	139939.0,145534.0,94052.0,	304184886438233	30345.0,48491.0,38756.0,	0.0247528	0.0440715	0.0243831	0.0428411	126563	39171.7	126508	39197.3	0.309504	0.30984	Putative synaptogyrin-2 like protein OS=Homo sapiens PE=5 SV=1
A8MX75	ERCC2	1.08962e+17	113962.0,118065.0,100833.0,	207321102913569	20682.0,10944.0,13754.0,	8.613736473349976E-4	0.00708306	4.0704952293900036E-4	0.00399621	111084	15110	110953	15126.7	0.136023	0.136334	TFIIH basal transcription factor complex helicase XPD subunit (Fragment) OS=Homo sapiens GN=ERCC2 PE=1 SV=2
A8MXP9	MATR3	1.58303e+23	1.6556912E7,1.8644613E7,1.1368345E7,	7.64562e+20	7627224.0,8071482.0,7282075.0,	0.0711494	0.0970108	0.0665007	0.0906127	1.5547735333333334E7	7.6543e+06	1.552329E7	7.66026e+06	0.49231	0.493469	Matrin-3 OS=Homo sapiens GN=MATR3 PE=1 SV=1
A8MXV4	NUDT19	3.14391e+17	328818.0,308758.0,390929.0,	5.25943e+17	524677.0,652989.0,554305.0,	0.0128281	0.0298852	0.0107254	0.025431	343206	576924	342835	577324	1.68098	1.68397	Nucleoside diphosphate-linked moiety X motif 19 OS=Homo sapiens GN=NUDT19 PE=1 SV=1
A8MYK1	MRPL23	3.51241e+17	367360.0,342608.0,316826.0,	2.58009e+17	257386.0,302843.0,258497.0,	0.0296657	0.0499692	0.0294652	0.0488548	342199	272729	342265	272909	0.79699	0.797361	39S ribosomal protein L23, mitochondrial OS=Homo sapiens GN=MRPL23 PE=1 SV=1
A8MYT4	PIK3C3	1.05728e+16	110579.0,112983.0,94104.0,	694946865661021	69326.0,68132.0,61854.0,	0.0137161	0.0307175	0.0127823	0.0283268	105983	66390.3	105889	66437.3	0.626422	0.627426	Phosphatidylinositol 3-kinase OS=Homo sapiens GN=PIK3C3 PE=1 SV=2
A8MYV2	LUC7L	8.99814e+17	941110.0,892957.0,890110.0,	1.23344e+20	1230469.0,1007309.0,1030393.0,	0.129483	0.160117	0.118041	0.146763	908368	1.08832e+06	908059	1.08939e+06	1.19811	1.19969	LUC7-like (S. cerevisiae) OS=Homo sapiens GN=LUC7L PE=1 SV=1
A8MZB2	NAA20	1.15888e+17	121206.0,145579.0,129435.0,	7.49271e+17	747470.0,637940.0,535675.0,	0.0136886	0.030679	0.0132445	0.0290403	132537	640184	132073	640362	4.83024	4.84853	N-acetyltransferase 5 (ARD1 homolog, S. cerevisiae), isoform CRA_a OS=Homo sapiens GN=NAA20 PE=1 SV=1
A8MZF9	DRG2	5.51332e+17	576635.0,587394.0,461113.0,	1.00929e+17	100684.0,146001.0,146235.0,	0.00511099	0.017248	0.00465461	0.015592	542068	130772	541714	130973	0.241246	0.241776	Developmentally-regulated GTP-binding protein 2 OS=Homo sapiens GN=DRG2 PE=1 SV=1
A9C4B9	TSEN34	9007611440281050	94210.0,110425.0,80144.0,	161161935715542	16077.0,19209.0,15754.0,	0.0148244	0.0323264	0.011401	0.0263895	95176	17005	94926.3	17013.3	0.178669	0.179227	tRNA-splicing endonuclease subunit Sen34 (Fragment) OS=Homo sapiens GN=TSEN34 PE=1 SV=2
A9IYQ1	PDS5B	1.27582e+16	133436.0,155043.0,86512.0,	1.03001e+17	102752.0,110690.0,121410.0,	0.58443	0.618689	0.580995	0.614511	125234	111439	124997	111617	0.889846	0.89296	Sister chromatid cohesion protein PDS5 homolog B (Fragment) OS=Homo sapiens GN=PDS5B PE=1 SV=1
A9UF01	BCR/ABL	924999577111	9673.0,9610.0,7031.0,	162524252457	1621.0,2406.0,2490.0,	0.0106197	0.0266191	0.0110764	0.0259215	8772.33	2169	8771.33	2172.33	0.247255	0.247663	BCR/ABL fusion protein isoform X8 OS=Homo sapiens GN=BCR/ABL fusion PE=1 SV=1
A9UHW6	MIF4GD	1.113e+17	116408.0,116049.0,101379.0,	774258851880955	77238.0,87843.0,82062.0,	0.0129194	0.0299216	0.0121546	0.0274328	111351	82299.3	111279	82381	0.739096	0.740313	MIF4G domain-containing protein OS=Homo sapiens GN=MIF4GD PE=1 SV=1
A9UHW6-2	MIF4GD	1.113e+17	116408.0,116049.0,101379.0,	774258851880955	77238.0,87843.0,82062.0,	0.0129194	0.0299216	0.0121546	0.0274328	111351	82299.3	111279	82381	0.739096	0.740313	Isoform 2 of MIF4G domain-containing protein OS=Homo sapiens GN=MIF4GD
A9UHW6-3	MIF4GD	1.113e+17	116408.0,116049.0,101379.0,	774258851880955	77238.0,87843.0,82062.0,	0.0129194	0.0299216	0.0121546	0.0274328	111351	82299.3	111279	82381	0.739096	0.740313	Isoform 3 of MIF4G domain-containing protein OS=Homo sapiens GN=MIF4GD
A9Z1X7	SRRM1	4.04773e+20	4233507.0,4187828.0,3227299.0,	2.22606e+20	2220706.0,2093762.0,2008511.0,	0.0264966	0.0462052	0.0289505	0.0484224	3883383	2105772	3882878	2.10766e+06	0.542252	0.542809	Serine/arginine repetitive matrix protein 1 OS=Homo sapiens GN=SRRM1 PE=1 SV=1
B0I1T2	MYO1G	124001227315317	12969.0,11846.0,15145.0,	343825143190	3429.0,2494.0,3233.0,	0.00604196	0.018935	0.00544247	0.016896	13330	3047.33	13320	3052	0.228607	0.229129	Unconventional myosin-Ig OS=Homo sapiens GN=MYO1G PE=1 SV=2
B0I1T2-4	MYO1G	124001227315317	12969.0,11846.0,15145.0,	343825143190	3429.0,2494.0,3233.0,	0.00604196	0.018935	0.00544247	0.016896	13330	3047.33	13320	3052	0.228607	0.229129	Isoform 4 of Unconventional myosin-Ig OS=Homo sapiens GN=MYO1G
B0QXZ8	HMGXB4	110491383610688	11556.0,13355.0,10568.0,	137911966314940	13757.0,19513.0,15144.0,	0.12536	0.155683	0.114848	0.143485	11857.7	16131.3	11826.3	16138	1.36041	1.36458	HMG domain-containing protein 4 (Fragment) OS=Homo sapiens GN=HMGXB4 PE=1 SV=1
B0QXZ9	HMGXB4	110491383610688	11556.0,13355.0,10568.0,	137911966314940	13757.0,19513.0,15144.0,	0.12536	0.155683	0.114848	0.143485	11857.7	16131.3	11826.3	16138	1.36041	1.36458	HMG domain-containing protein 4 (Fragment) OS=Homo sapiens GN=HMGXB4 PE=1 SV=1
B0QY83	MKL1	605887097961238	63368.0,68511.0,60553.0,	790487713083035	78857.0,76541.0,84170.0,	0.0264577	0.0461649	0.0084057	0.0218709	64268.3	79737.7	64144	79856	1.2407	1.24495	MKL/myocardin-like protein 1 OS=Homo sapiens GN=MKL1 PE=1 SV=1
B0QY89	EIF3L	7.13373e+20	7461164.0,8531394.0,5230933.0,	1.24254e+20	1239542.0,2378210.0,1747526.0,	0.0261317	0.0458048	0.0228627	0.0410236	7087466	1787654	7074497	1788426	0.252228	0.252799	Eukaryotic translation initiation factor 3 subunit L OS=Homo sapiens GN=EIF3L PE=1 SV=1
B0QYK0	EWSR1	3.66884e+20	3837218.0,3694872.0,3054219.0,	5.77714e+20	5763252.0,5439623.0,4769089.0,	0.0130499	0.0300013	0.00990998	0.0243087	3.52851e+06	5.32109e+06	3.52877e+06	5323988	1.50803	1.50874	RNA-binding protein EWS OS=Homo sapiens GN=EWSR1 PE=1 SV=1
B0QYS6	TFEB	1.87168e+17	195758.0,185074.0,200976.0,	1.5305e+17	152681.0,135644.0,153529.0,	0.00273337	0.0123873	0.00389791	0.0140945	194052	147064	193936	147285	0.75786	0.75945	Transcription factor EB OS=Homo sapiens GN=TFEB PE=1 SV=1
B0QYS7	TFEB	1.87168e+17	195758.0,185074.0,200976.0,	1.5305e+17	152681.0,135644.0,153529.0,	0.00273337	0.0123873	0.00389791	0.0140945	194052	147064	193936	147285	0.75786	0.75945	Transcription factor EB OS=Homo sapiens GN=TFEB PE=1 SV=1
B0QZ18	CPNE1	1.11795e+20	1169260.0,1153154.0,1354255.0,	2.80977e+17	280298.0,356441.0,343312.0,	0.00374152	0.0144652	0.0022015	0.0101558	1227400	326282	1.22556e+06	326684	0.265832	0.266559	Copine-1 OS=Homo sapiens GN=CPNE1 PE=1 SV=1
B0V3J0	TSEN34	9007611440281050	94210.0,110425.0,80144.0,	161161935715542	16077.0,19209.0,15754.0,	0.0148244	0.0323264	0.011401	0.0263895	95176	17005	94926.3	17013.3	0.178669	0.179227	tRNA-splicing endonuclease subunit Sen34 (Fragment) OS=Homo sapiens GN=TSEN34 PE=1 SV=1
B0YIW6	ARCN1	1.77044e+20	1851691.0,1947899.0,1404815.0,	2.73858e+20	2731996.0,2912186.0,2764924.0,	0.0156332	0.0331765	0.0160213	0.0325472	1.7364e+06	2800244	1.7348e+06	2.80304e+06	1.61268	1.61577	Archain 1, isoform CRA_a OS=Homo sapiens GN=ARCN1 PE=1 SV=1
B1AH48	TST	9.41791e+16	98501.0,100860.0,136399.0,	440094895945127	43902.0,48585.0,45744.0,	0.0361441	0.05722	0.0316304	0.0516544	112205	46031.7	111920	46077	0.410247	0.411696	Thiosulfate sulfurtransferase (Fragment) OS=Homo sapiens GN=TST PE=1 SV=1
B1AHD1	SNU13	7.04306e+17	736631.0,558553.0,672610.0,	5.50176e+17	548852.0,510168.0,583602.0,	0.0900172	0.117524	0.161711	0.194575	654396	546662	655931	547541	0.835369	0.834753	NHP2-like protein 1 OS=Homo sapiens GN=SNU13 PE=1 SV=1
B1AHQ6	CENPM	9041211978657822	94561.0,115622.0,57175.0,	203493020627869	20299.0,29975.0,28249.0,	0.0679648	0.0932121	0.0624641	0.0860886	89340	26141.3	89119.3	26174.3	0.292605	0.2937	Centromere protein M OS=Homo sapiens GN=CENPM PE=1 SV=1
B1AJQ6	STX12	634396589545169	66348.0,63603.0,44662.0,	1.56861e+17	156482.0,122607.0,127758.0,	0.00643125	0.0196718	0.00576238	0.0175444	58167.7	135482	58204.3	135616	2.32916	2.32999	Syntaxin-12 (Fragment) OS=Homo sapiens GN=STX12 PE=1 SV=2
B1AJY7	PSMD10	1.87844e+20	1964651.0,1990897.0,1950026.0,	8.99493e+17	897325.0,916828.0,957651.0,	0.00157343	0.0093813	4.3551724389909434E-6	7.597039E-4	1971033	922697	1.96852e+06	923935	0.468128	0.469354	26S proteasome non-ATPase regulatory subunit 10 OS=Homo sapiens GN=PSMD10 PE=1 SV=1
B1AK20	DNAJC11	563585112742605	58944.0,49349.0,42128.0,	3500826811731	3491.0,8205.0,11891.0,	0.00203588	0.0107002	0.00477836	0.0157925	50030	7833	50140.3	7862.33	0.156566	0.156807	DnaJ homolog subfamily C member 11 (Fragment) OS=Homo sapiens GN=DNAJC11 PE=1 SV=1
B1AK63	MEAF6	1.02934e+17	107658.0,103995.0,116211.0,	1.53426e+17	153057.0,132847.0,164072.0,	0.0228656	0.0419126	0.0333173	0.0534056	109400	149717	109288	149992	1.36853	1.37245	Chromatin modification-related protein MEAF6 OS=Homo sapiens GN=MEAF6 PE=1 SV=1
B1AK87	CAPZB	1.25749e+23	1.3152096E7,1.3472796E7,1.4692634E7,	1.09376e+23	1.0911282E7,1.2123843E7,1.0891987E7,	0.0427383	0.0644623	0.0172658	0.0339563	1.3797182E7	1.1299805666666666E7	1.3772508666666666E7	1.1309037333333334E7	0.818994	0.821131	Capping protein (Actin filament) muscle Z-line, beta, isoform CRA_a OS=Homo sapiens GN=CAPZB PE=1 SV=1
B1AK88	CAPZB	1.25749e+23	1.3152096E7,1.3472796E7,1.4692634E7,	1.09376e+23	1.0911282E7,1.2123843E7,1.0891987E7,	0.0427383	0.0644623	0.0172658	0.0339563	1.3797182E7	1.1299805666666666E7	1.3772508666666666E7	1.1309037333333334E7	0.818994	0.821131	Capping protein (Actin filament) muscle Z-line, beta, isoform CRA_d OS=Homo sapiens GN=CAPZB PE=1 SV=1
B1AKB1	TFEB	1.87168e+17	195758.0,185074.0,200976.0,	1.5305e+17	152681.0,135644.0,153529.0,	0.00273337	0.0123873	0.00389791	0.0140945	194052	147064	193936	147285	0.75786	0.75945	Transcription factor EB (Fragment) OS=Homo sapiens GN=TFEB PE=1 SV=7
B1AKB2	TFEB	1.87168e+17	195758.0,185074.0,200976.0,	1.5305e+17	152681.0,135644.0,153529.0,	0.00273337	0.0123873	0.00389791	0.0140945	194052	147064	193936	147285	0.75786	0.75945	Transcription factor EB (Fragment) OS=Homo sapiens GN=TFEB PE=1 SV=1
B1AKB4	TFEB	1.87168e+17	195758.0,185074.0,200976.0,	1.5305e+17	152681.0,135644.0,153529.0,	0.00273337	0.0123873	0.00389791	0.0140945	194052	147064	193936	147285	0.75786	0.75945	Transcription factor EB OS=Homo sapiens GN=TFEB PE=1 SV=1
B1AKI6	MBNL3	5.47967e+17	573117.0,539401.0,487099.0,	855978818788441	85390.0,87513.0,89650.0,	0.00207382	0.0108015	0.00307813	0.0122188	533132	87408.3	533206	87517.7	0.163952	0.164135	Muscleblind-like protein 3 OS=Homo sapiens GN=MBNL3 PE=1 SV=1
B1AKJ5	NRDC	1.44661e+20	1513002.0,1526879.0,1882935.0,	1.48821e+20	1484628.0,1592408.0,1453405.0,	0.429911	0.468833	0.396683	0.43572	1.64424e+06	1.50888e+06	1.64094e+06	1510147	0.91768	0.920295	Nardilysin OS=Homo sapiens GN=NRDC PE=1 SV=1
B1AKL4	EIF4ENIF1	1.10053e+16	115101.0,119830.0,96749.0,	1.1228e+16	112008.0,101140.0,89070.0,	0.390581	0.430651	0.367292	0.405576	110681	100689	110560	100739	0.909723	0.911173	Eukaryotic translation initiation factor 4E transporter OS=Homo sapiens GN=EIF4ENIF1 PE=1 SV=1
B1AKN3	RERE	254363554719091	26601.0,34309.0,18876.0,	823247062568490	82124.0,70084.0,69427.0,	0.00193892	0.0104219	0.00150302	0.0080621	26691.3	73813	26595.3	73878.3	2.76543	2.77787	Arginine-glutamic acid dipeptide (RE) repeats, isoform CRA_b OS=Homo sapiens GN=RERE PE=1 SV=1
B1AKN5	NFIA	206239382731	2156.0,3801.0,2700.0,	9402036976	937.0,2020.0,989.0,	0.0823674	0.108684	0.0642393	0.0881767	2910.33	1317.33	2885.67	1315.33	0.45264	0.455816	Nuclear factor 1 OS=Homo sapiens GN=NFIA PE=1 SV=1
B1AKN7	NFIA	206239382731	2156.0,3801.0,2700.0,	9402036976	937.0,2020.0,989.0,	0.0823674	0.108684	0.0642393	0.0881767	2910.33	1317.33	2885.67	1315.33	0.45264	0.455816	Nuclear factor 1 OS=Homo sapiens GN=NFIA PE=1 SV=1
B1AKN8	NFIA	206239382731	2156.0,3801.0,2700.0,	9402036976	937.0,2020.0,989.0,	0.0823674	0.108684	0.0642393	0.0881767	2910.33	1317.33	2885.67	1315.33	0.45264	0.455816	Nuclear factor 1 OS=Homo sapiens GN=NFIA PE=1 SV=1
B1AKR6	DYNLRB1	1.06748e+20	1116475.0,1048764.0,1285635.0,	1.05808e+20	1055533.0,1077600.0,1124165.0,	0.464842	0.503456	0.45998	0.495791	1.15139e+06	1.08431e+06	1.15029e+06	1085766	0.94174	0.943905	Dynein light chain roadblock-type 1 OS=Homo sapiens GN=DYNLRB1 PE=1 SV=1
B1AKV2	UQCC1	336373657031345	35180.0,35298.0,30994.0,	179592781920249	17915.0,27607.0,20526.0,	0.0389424	0.060211	0.0370965	0.0574909	33850.7	22009	33824	22016	0.650179	0.650899	Ubiquinol-cytochrome-c reductase complex assembly factor 1 OS=Homo sapiens GN=UQCC1 PE=1 SV=1
B1AKV3	UQCC1	336373657031345	35180.0,35298.0,30994.0,	179592781920249	17915.0,27607.0,20526.0,	0.0389424	0.060211	0.0370965	0.0574909	33850.7	22009	33824	22016	0.650179	0.650899	Ubiquinol-cytochrome-c reductase complex assembly factor 1 (Fragment) OS=Homo sapiens GN=UQCC1 PE=1 SV=1
B1AKV4	UQCC1	336373657031345	35180.0,35298.0,30994.0,	179592781920249	17915.0,27607.0,20526.0,	0.0389424	0.060211	0.0370965	0.0574909	33850.7	22009	33824	22016	0.650179	0.650899	Ubiquinol-cytochrome-c reductase complex assembly factor 1 OS=Homo sapiens GN=UQCC1 PE=1 SV=1
B1AKV6	UQCC1	336373657031345	35180.0,35298.0,30994.0,	179592781920249	17915.0,27607.0,20526.0,	0.0389424	0.060211	0.0370965	0.0574909	33850.7	22009	33824	22016	0.650179	0.650899	Ubiquinol-cytochrome-c reductase complex assembly factor 1 (Fragment) OS=Homo sapiens GN=UQCC1 PE=1 SV=1
B1AL05	MRPL43	9.92702e+19	1038265.0,1032927.0,1030725.0,	1.12902e+19	1126304.0,1168515.0,952258.0,	0.591372	0.625063	0.540819	0.574109	1035067	1.08197e+06	1.03397e+06	1082359	1.04531	1.0468	39S ribosomal protein L43, mitochondrial OS=Homo sapiens GN=MRPL43 PE=1 SV=1
B1ALH6	PHYH	2.5173e+17	263284.0,241385.0,219945.0,	1.68133e+17	167729.0,234504.0,218524.0,	0.221985	0.258626	0.231189	0.267042	241413	206671	241538	206919	0.856089	0.856673	Phytanoyl-CoA dioxygenase, peroxisomal OS=Homo sapiens GN=PHYH PE=1 SV=1
B1ALK7	ARHGEF7	4.34078e+17	453999.0,502914.0,312105.0,	1.72434e+17	172018.0,178211.0,172943.0,	0.0522461	0.075322	0.0489549	0.0708025	423579	174209	423006	174391	0.411278	0.412265	Rho guanine nucleotide exchange factor 7 OS=Homo sapiens GN=ARHGEF7 PE=1 SV=1
B1AMS2	SEPT6	1.47499e+23	1.5426924E7,1.6140873E7,1.7108865E7,	1.65337e+23	1.6493961E7,2.0236731E7,1.6207661E7,	0.445907	0.48485	0.392662	0.431543	1.6258088E7	1.7638210666666668E7	1.6225554E7	1.7646117666666668E7	1.08489	1.08755	Septin 6, isoform CRA_b OS=Homo sapiens GN=SEPT6 PE=1 SV=1
B1AMU3	EXOSC1	405134440426741	42372.0,42860.0,26442.0,	659270079344	6575.0,6953.0,9471.0,	0.0287116	0.0488897	0.0288452	0.0483247	37219.3	7647.67	37224.7	7666.33	0.205476	0.205948	Exosome complex component CSL4 OS=Homo sapiens GN=EXOSC1 PE=1 SV=1
B1AMU7	EXOSC1	405134440426741	42372.0,42860.0,26442.0,	659270079344	6575.0,6953.0,9471.0,	0.0287116	0.0488897	0.0288452	0.0483247	37219.3	7647.67	37224.7	7666.33	0.205476	0.205948	Exosome complex component CSL4 (Fragment) OS=Homo sapiens GN=EXOSC1 PE=1 SV=2
B1AN62	NMNAT1	862977448299323	90258.0,71893.0,98213.0,	311832841333068	31108.0,28196.0,33520.0,	0.013702	0.0306976	0.0160254	0.0325472	86700.7	30888	86788	30941.3	0.35626	0.356516	Nicotinamide/nicotinic acid mononucleotide adenylyltransferase 1 OS=Homo sapiens GN=NMNAT1 PE=1 SV=1
B1ANG9	GUK1	3.69357e+17	386308.0,407979.0,390541.0,	1.58364e+17	157981.0,181524.0,179065.0,	0.00120522	0.00827541	2.7133486754633896E-5	0.00133515	395662	172644	394943	172857	0.436342	0.437675	Guanylate kinase OS=Homo sapiens GN=GUK1 PE=1 SV=2
B1ANH0	GUK1	3.69357e+17	386308.0,407979.0,390541.0,	1.58364e+17	157981.0,181524.0,179065.0,	0.00120522	0.00827541	2.7133486754633896E-5	0.00133515	395662	172644	394943	172857	0.436342	0.437675	Guanylate kinase (Fragment) OS=Homo sapiens GN=GUK1 PE=1 SV=1
B1ANH2	GUK1	3.69357e+17	386308.0,407979.0,390541.0,	1.58364e+17	157981.0,181524.0,179065.0,	0.00120522	0.00827541	2.7133486754633896E-5	0.00133515	395662	172644	394943	172857	0.436342	0.437675	Guanylate kinase (Fragment) OS=Homo sapiens GN=GUK1 PE=1 SV=1
B1ANH5	GUK1	3.69357e+17	386308.0,407979.0,390541.0,	1.58364e+17	157981.0,181524.0,179065.0,	0.00120522	0.00827541	2.7133486754633896E-5	0.00133515	395662	172644	394943	172857	0.436342	0.437675	Guanylate kinase OS=Homo sapiens GN=GUK1 PE=1 SV=1
B1ANH6	GUK1	3.69357e+17	386308.0,407979.0,390541.0,	1.58364e+17	157981.0,181524.0,179065.0,	0.00120522	0.00827541	2.7133486754633896E-5	0.00133515	395662	172644	394943	172857	0.436342	0.437675	Guanylate kinase OS=Homo sapiens GN=GUK1 PE=1 SV=1
B1ANR0	PABPC4	6.18919e+20	6473256.0,6526645.0,6688703.0,	1.53525e+20	1531550.0,1871383.0,1766841.0,	1.7548797922045399E-4	0.00424932	1.0518559126332078E-5	0.00107401	6.57172e+06	1721339	6562868	1723258	0.261931	0.262577	Polyadenylate-binding protein OS=Homo sapiens GN=PABPC4 PE=1 SV=1
B1AP13	CD55	1.05629e+16	110476.0,110525.0,78094.0,	725167773264542	72340.0,77139.0,65424.0,	0.106061	0.135035	0.110908	0.139163	99704.7	71596.7	99698.3	71634.3	0.718087	0.718511	Complement decay-accelerating factor OS=Homo sapiens GN=CD55 PE=1 SV=1
B1APE1	GTF2B	206852685313201	21634.0,25919.0,13053.0,	550748465045	5493.0,4809.0,5114.0,	0.0615945	0.0859484	0.0572825	0.0801482	20246.3	5132.67	20202	5138.67	0.253511	0.254364	Transcription initiation factor IIB (Fragment) OS=Homo sapiens GN=GTF2B PE=1 SV=1
B1APE2	GTF2B	206852685313201	21634.0,25919.0,13053.0,	550748465045	5493.0,4809.0,5114.0,	0.0615945	0.0859484	0.0572825	0.0801482	20246.3	5132.67	20202	5138.67	0.253511	0.254364	Transcription initiation factor IIB (Fragment) OS=Homo sapiens GN=GTF2B PE=1 SV=1
B1AQP1	USF1	654605841268437	68464.0,56380.0,67671.0,	365933033629253	36504.0,30103.0,29652.0,	0.00135964	0.00864528	0.00469905	0.0156362	64103	32060.7	64171.7	32086.3	0.500143	0.500008	Upstream stimulatory factor 1 OS=Homo sapiens GN=USF1 PE=1 SV=1
B2R4S9	HIST1H2BG	1.6541e+23	1.7300188E7,1.2647684E7,2.2417109E7,	3.95556e+23	3.9460613E7,3.625545E7,5.2528369E7,	0.0156949	0.0331765	0.0191932	0.0365651	1.7438201333333332E7	4.2636166666666664E7	1.7454993666666668E7	4.2748144E7	2.44499	2.44905	Histone H2B OS=Homo sapiens GN=HIST1H2BG PE=2 SV=1
B2RNG4	TRIM6-TRIM34	340563722929084	35619.0,35935.0,28759.0,	386622968630415	38569.0,29459.0,30831.0,	0.893021	0.904919	0.901723	0.911402	33456.3	32921	33437.7	32953	0.983999	0.985505	Protein TRIM6-TRIM34 OS=Homo sapiens GN=TRIM6-TRIM34 PE=2 SV=1
B2RU33	POTEC	1.39474e+17	145875.0,158410.0,197683.0,	542996716468280	54168.0,66652.0,69214.0,	0.0214994	0.0401276	0.0155627	0.0319559	167835	63247.7	167323	63344.7	0.376844	0.378578	POTE ankyrin domain family member C OS=Homo sapiens GN=POTEC PE=2 SV=2
B2WTI3	JMJD6	1.85819e+17	194348.0,187853.0,245591.0,	138312385724786	13797.0,23675.0,25125.0,	0.00886706	0.0237114	0.00747703	0.0204695	209601	20824.7	209264	20865.7	0.0993537	0.0997098	Bifunctional arginine demethylase and lysyl-hydroxylase JMJD6 OS=Homo sapiens GN=JMJD6 PE=1 SV=1
B2WTI4	JMJD6	1.85819e+17	194348.0,187853.0,245591.0,	138312385724786	13797.0,23675.0,25125.0,	0.00886706	0.0237114	0.00747703	0.0204695	209601	20824.7	209264	20865.7	0.0993537	0.0997098	Bifunctional arginine demethylase and lysyl-hydroxylase JMJD6 OS=Homo sapiens GN=JMJD6 PE=1 SV=1
B3KNS4	ERVK3-1	3.86014e+17	403730.0,393734.0,413056.0,	3.45332e+17	344501.0,319206.0,320019.0,	0.00425474	0.0158501	0.00274908	0.0113969	403885	327564	403507	327909	0.811034	0.812647	HCG2043597, isoform CRA_a OS=Homo sapiens GN=ERVK3-1 PE=1 SV=1
B3KPX4	PHYH2	3.13189e+17	327562.0,316946.0,383410.0,	2.32287e+17	231726.0,236327.0,213744.0,	0.0254032	0.044848	0.0215688	0.0393972	343099	227098	342639	227266	0.661902	0.66328	2-hydroxyacyl-CoA lyase 1 OS=Homo sapiens GN=PHYH2 PE=1 SV=1
B3KQ30	ISCU	1.03584e+20	1083388.0,1039109.0,1077945.0,	4.14971e+17	413974.0,480366.0,404993.0,	1.1550336743725172E-4	0.00369393	1.082728875967948E-4	0.0023315	1.0675e+06	432851	1066814	433111	0.405481	0.405985	Iron-sulfur cluster assembly enzyme ISCU, mitochondrial OS=Homo sapiens GN=ISCU PE=1 SV=1
B3KR00	STAMBPL1	9.61731e+16	100586.0,113667.0,138765.0,	1.71598e+17	171185.0,148809.0,171512.0,	0.0500304	0.0727821	0.0329803	0.0530951	118089	163582	117673	163835	1.38524	1.3923	AMSH-like protease OS=Homo sapiens GN=STAMBPL1 PE=1 SV=1
B3KR61	NDUFAF5	591716060668194	61887.0,58499.0,67432.0,	1.05886e+16	105631.0,100618.0,87913.0,	0.0130659	0.0300025	0.00987964	0.0242899	62657	98001	62606	98054	1.56409	1.56621	HCG1811060, isoform CRA_c OS=Homo sapiens GN=NDUFAF5 PE=1 SV=1
B3KS98	EIF3H	5.43566e+20	5685142.0,6426913.0,4147630.0,	1.76353e+20	1759280.0,3046717.0,1980702.0,	0.0275342	0.0474382	0.0233218	0.0414862	5.42951e+06	2.26254e+06	5419895	2262233	0.416712	0.417394	Eukaryotic translation initiation factor 3 subunit H OS=Homo sapiens GN=EIF3H PE=1 SV=1
B3KTM8	MORF4L1	3.25796e+17	340750.0,364675.0,253364.0,	7285010613386763	72675.0,105324.0,87950.0,	0.0168363	0.034567	0.0153191	0.0317098	319944	88582	319596	88649.7	0.276867	0.27738	Mortality factor 4-like protein 1 OS=Homo sapiens GN=MORF4L1 PE=1 SV=1
B3KVY5	KCTD10	462655894205	4838.0,5394.0,4158.0,	1061678998458	10590.0,7838.0,8573.0,	0.0213059	0.0398477	0.0226026	0.0406395	4806.67	8991	4796.67	9000.33	1.87053	1.87637	BTB/POZ domain-containing adapter for CUL3-mediated RhoA degradation protein 3 OS=Homo sapiens GN=KCTD10 PE=1 SV=1
B3KVZ3	CENPH	9561610174395392	100002.0,98205.0,94324.0,	380593995844560	37966.0,39652.0,45168.0,	3.859901381253701E-5	0.0025466	5.2972401273523484E-5	0.00178058	97583.7	40859	97510.3	40928.7	0.418707	0.419737	Centromere protein H OS=Homo sapiens GN=CENPH PE=1 SV=1
B3KW44	METTL8	8353904910479	8735.0,8734.0,10361.0,	89802223	895.0,0.0,2253.0,	7.859109403044647E-4	0.00680722	7.536041235086154E-4	0.00562163	9293.67	1040.33	9276.67	1049.33	0.11194	0.113115	Methyltransferase-like protein 8 OS=Homo sapiens GN=METTL8 PE=1 SV=1
B4DDF4	CNN2	1.36157e+20	1424068.0,1455020.0,1212501.0,	1.05692e+18	1054377.0,933465.0,788145.0,	0.0185237	0.0364928	0.0154921	0.0319232	1.36507e+06	925020	1363863	925329	0.677637	0.678462	Calponin OS=Homo sapiens GN=CNN2 PE=1 SV=1
B4DDK6	TIMM23B	4.27923e+17	447565.0,387090.0,357272.0,	1.44761e+17	144413.0,201846.0,179442.0,	0.00107547	0.00778108	0.00391823	0.0141521	396754	175059	397309	175234	0.441228	0.441051	Putative mitochondrial import inner membrane translocase subunit Tim23B OS=Homo sapiens GN=TIMM23B PE=2 SV=1
B4DF87	NCOA4	8515017139777294	89058.0,165439.0,76430.0,	8.85022e+16	88289.0,240368.0,125691.0,	0.513478	0.549015	0.493489	0.528882	111280	151570	110309	151449	1.36206	1.37296	Nuclear receptor coactivator 4 OS=Homo sapiens GN=NCOA4 PE=1 SV=1
B4DGI9	TCF12	448946762065	4695.0,4513.0,2041.0,	299412301443	2986.0,1220.0,1462.0,	0.150572	0.183009	0.153931	0.186177	3743.33	1889	3749.67	1889.33	0.50463	0.503867	Transcription factor 12 (Fragment) OS=Homo sapiens GN=TCF12 PE=1 SV=1
B4DGL8	ABCB7	337613777228875	35310.0,36459.0,28552.0,	193642473814907	19317.0,24549.0,15111.0,	0.0231435	0.0421808	0.020389	0.0381029	33469.3	19669.7	33440.3	19659	0.587692	0.587883	ATP-binding cassette sub-family B member 7, mitochondrial (Fragment) OS=Homo sapiens GN=ABCB7 PE=1 SV=1
B4DGW0	PIAS2	157852217711200	16509.0,21406.0,11074.0,	510750164032	5094.0,4977.0,4087.0,	0.0654031	0.0902631	0.0586262	0.0818641	16387.3	4718.33	16329.7	4719.33	0.287926	0.289004	E3 SUMO-protein ligase PIAS2 OS=Homo sapiens GN=PIAS2 PE=1 SV=1
B4DHE8	MSI2	5.74376e+17	600738.0,586574.0,633969.0,	1.04377e+17	104126.0,118873.0,130177.0,	4.8555368479620597E-4	0.00574855	6.455669143516953E-5	0.00187595	607735	117528	607094	117725	0.193387	0.193916	RNA-binding protein Musashi homolog 2 OS=Homo sapiens GN=MSI2 PE=1 SV=1
B4DHR0	RABEP2	2.73048e+17	285577.0,281416.0,249872.0,	3.08661e+17	307916.0,254751.0,280330.0,	0.687435	0.717489	0.673152	0.702088	272434	280640	272288	280999	1.03012	1.03199	Rab GTPase-binding effector protein 2 OS=Homo sapiens GN=RABEP2 PE=1 SV=1
B4DI26	COX11	21032186719283	21997.0,18021.0,9178.0,	418553064554	4174.0,5265.0,4615.0,	0.0820184	0.108417	0.0895879	0.115615	16328.7	4681.67	16398.7	4684.67	0.286715	0.285674	Cytochrome c oxidase assembly protein COX11, mitochondrial OS=Homo sapiens GN=COX11 PE=1 SV=1
B4DJ23	MTMR14	422514276125401	44189.0,41273.0,25116.0,	67602665	674.0,0.0,2700.0,	0.0228083	0.04184	0.0246895	0.0431621	36804.3	1113.67	36859.3	1124.67	0.0302591	0.0305124	Myotubularin-related protein 14 OS=Homo sapiens GN=MTMR14 PE=1 SV=1
B4DJL6	VWA9	237392205714172	24828.0,21290.0,14013.0,	197284714013	1967.0,8406.0,4067.0,	0.0173454	0.0351249	0.0221902	0.0401108	19989.3	4818.67	20043.7	4813.33	0.241062	0.240142	cDNA FLJ55475 OS=Homo sapiens GN=VWA9 PE=1 SV=1
B4DJV2	CS	8.52785e+21	8919245.0,8878443.0,1.0344212E7,	2.29583e+23	2.290316E7,2.0920939E7,2.0869641E7,	2.615840841295222E-4	0.00455149	2.2390135596730005E-4	0.00302229	9.39573e+06	2.1542589E7	9.38063e+06	2.156458E7	2.29281	2.29884	Citrate synthase OS=Homo sapiens GN=CS PE=1 SV=1
B4DJV5	PWP1	4.23546e+17	442982.0,462076.0,500323.0,	5.25008e+17	523742.0,493884.0,518210.0,	0.220288	0.256775	0.105797	0.133299	469417	511302	468460	511945	1.08923	1.09283	Periodic tryptophan protein 1 homolog OS=Homo sapiens GN=PWP1 PE=1 SV=1
B4DKA4	ELP3	1.85565e+17	194081.0,218571.0,178951.0,	621976525065735	62046.0,64752.0,66633.0,	0.0111996	0.0275806	0.00689081	0.0197201	197661	64394	197201	64477	0.32578	0.326961	Elongator complex protein 3 OS=Homo sapiens GN=ELP3 PE=1 SV=1
B4DKB2	ECE1	366483591131718	38330.0,34662.0,31363.0,	331052913924237	33025.0,28917.0,24568.0,	0.133823	0.164762	0.135877	0.166651	34759	28827	34785	28836.7	0.829339	0.828997	Endothelin-converting enzyme 1 OS=Homo sapiens GN=ECE1 PE=1 SV=1
B4DLJ1	USF2	654605841268437	68464.0,56380.0,67671.0,	365933033629253	36504.0,30103.0,29652.0,	0.00135964	0.00864528	0.00469905	0.0156362	64103	32060.7	64171.7	32086.3	0.500143	0.500008	Upstream stimulatory factor 2 OS=Homo sapiens GN=USF2 PE=1 SV=1
B4DLN1		6.22346e+20	6509102.0,4586764.0,5634842.0,	2.16051e+23	2.1553254E7,1.6254867E7,1.5026121E7,	0.0237967	0.0430212	0.0203461	0.0380827	5557975	1.760267E7	5.5769e+06	1.7611414E7	3.1671	3.15792	Uncharacterized protein OS=Homo sapiens PE=2 SV=1
B4DM51	MSI2	5.74376e+17	600738.0,586574.0,633969.0,	1.04377e+17	104126.0,118873.0,130177.0,	4.8555368479620597E-4	0.00574855	6.455669143516953E-5	0.00187595	607735	117528	607094	117725	0.193387	0.193916	RNA-binding protein Musashi homolog 2 OS=Homo sapiens GN=MSI2 PE=1 SV=1
B4DM58	DHFR	6.14752e+17	642966.0,654532.0,785906.0,	404107222873631	40310.0,71675.0,74635.0,	0.0052666	0.0175479	0.00355517	0.0133742	695881	62089.7	694468	62206.7	0.0892245	0.0895746	Dihydrofolate reductase OS=Homo sapiens GN=DHFR PE=1 SV=1
B4DML5	RBCK1	536615650951225	56123.0,54544.0,50652.0,	123481737017324	12317.0,17237.0,17561.0,	7.640244112040785E-5	0.00309798	8.599137466297049E-5	0.00210369	53798.3	15680.7	53773	15705	0.291471	0.292061	RanBP-type and C3HC4-type zinc finger-containing protein 1 OS=Homo sapiens GN=RBCK1 PE=1 SV=1
B4DNC9	ISCU	1.03584e+20	1083388.0,1039109.0,1077945.0,	4.14971e+17	413974.0,480366.0,404993.0,	1.1550336743725172E-4	0.00369393	1.082728875967948E-4	0.0023315	1.0675e+06	432851	1066814	433111	0.405481	0.405985	Iron-sulfur cluster assembly enzyme ISCU, mitochondrial OS=Homo sapiens GN=ISCU PE=1 SV=1
B4DP61	SMN2	1.79999e+17	188261.0,188750.0,152388.0,	371934054051105	37103.0,40231.0,51804.0,	0.00415519	0.0155968	0.00379267	0.0138675	176552	42946	176466	43046	0.243248	0.243933	Survival motor neuron protein OS=Homo sapiens GN=SMN2 PE=1 SV=1
B4DQI4	ABHD14B	4.11322e+17	430200.0,461063.0,481273.0,	2.84896e+17	284210.0,374380.0,339497.0,	0.0247355	0.0440715	0.0231287	0.041254	458568	332356	457512	332696	0.724769	0.727185	Protein ABHD14B OS=Homo sapiens GN=ABHD14B PE=1 SV=1
B4DQK9	MTMR14	422514276125401	44189.0,41273.0,25116.0,	67602665	674.0,0.0,2700.0,	0.0228083	0.04184	0.0246895	0.0431621	36804.3	1113.67	36859.3	1124.67	0.0302591	0.0305124	Myotubularin-related protein 14 OS=Homo sapiens GN=MTMR14 PE=1 SV=1
B4DR61	SEC61A1	2.18446e+17	228471.0,203146.0,182558.0,	569328530083665	56794.0,84647.0,84807.0,	7.498448395794281E-4	0.00677557	0.002097	0.00980791	204510	75299	204725	75416	0.368192	0.368377	Protein transport protein Sec61 subunit alpha isoform 1 OS=Homo sapiens GN=SEC61A1 PE=1 SV=1
B4DR80	STK24	9.38075e+18	981129.0,1054747.0,762682.0,	3.3481e+17	334002.0,428896.0,375477.0,	0.0195251	0.0377305	0.0170654	0.0336738	934038	379139	932853	379458	0.405914	0.406772	Serine/threonine-protein kinase 24 OS=Homo sapiens GN=STK24 PE=1 SV=1
B4DSP0	PEG10	1.88182e+17	196818.0,215300.0,158508.0,	357945034142399	35706.0,49955.0,42976.0,	0.0115003	0.0280015	0.00937444	0.0234935	190513	42844.7	190209	42879	0.224891	0.225431	HCG1642748, isoform CRA_b OS=Homo sapiens GN=PEG10 PE=1 SV=1
B4DUC8	MTAP	2.12942e+20	2227152.0,2187843.0,2413217.0,	2.74799e+20	2741388.0,2915529.0,2818116.0,	0.0106478	0.0266587	0.00418439	0.0147312	2.27885e+06	2821993	2.27607e+06	2825011	1.23834	1.24118	S-methyl-5'-thioadenosine phosphorylase OS=Homo sapiens GN=MTAP PE=1 SV=1
B4DUJ5	CCDC28A	391731711807	4096.0,3060.0,1786.0,	1552	0.0,0.0,1573.0,	0.040042	0.0615332	0.0474881	0.0691814	2965	517.333	2980.67	524.333	0.17448	0.175911	Coiled-coil domain-containing protein 28A OS=Homo sapiens GN=CCDC28A PE=1 SV=1
B4DUT8	CNN2	1.36157e+20	1424068.0,1455020.0,1212501.0,	1.05692e+18	1054377.0,933465.0,788145.0,	0.0185237	0.0364928	0.0154921	0.0319232	1.36507e+06	925020	1363863	925329	0.677637	0.678462	Calponin OS=Homo sapiens GN=CNN2 PE=1 SV=1
B4DVF8	HNRNPL	1.50316e+20	1572141.0,1528532.0,1180882.0,	1.88653e+17	188184.0,284987.0,278924.0,	0.00694586	0.020587	0.00780277	0.020889	1426994	250337	1427185	250698	0.17543	0.175659	Heterogeneous nuclear ribonucleoprotein L OS=Homo sapiens GN=HNRNPL PE=1 SV=1
B4DVT3	VWA9	237392205714172	24828.0,21290.0,14013.0,	197284714013	1967.0,8406.0,4067.0,	0.0173454	0.0351249	0.0221902	0.0401108	19989.3	4818.67	20043.7	4813.33	0.241062	0.240142	cDNA FLJ50705 OS=Homo sapiens GN=VWA9 PE=1 SV=1
B4DWF2	IKZF2	1.17681e+16	123080.0,93698.0,116296.0,	591546361358901	59010.0,63126.0,59705.0,	0.0146351	0.0320793	0.0276173	0.0468448	110788	60556	111025	60613.7	0.546592	0.545948	Zinc finger protein Helios OS=Homo sapiens GN=IKZF2 PE=1 SV=1
B4DXC8	NME7	508125518758935	53144.0,53268.0,58276.0,	5432100958135	5418.0,10018.0,8246.0,	2.8424717596292533E-4	0.00465828	3.917946619589876E-5	0.00158201	54978	7887.33	54896	7894	0.143463	0.143799	Nucleoside diphosphate kinase 7 OS=Homo sapiens GN=NME7 PE=1 SV=1
B4DXZ6	FXR1	7.4995e+17	784367.0,809755.0,684518.0,	1.92131e+17	191664.0,211001.0,194499.0,	0.00481636	0.0169464	0.00387445	0.0140671	760376	198879	759547	199055	0.261553	0.26207	Fragile X mental retardation syndrome-related protein 1 OS=Homo sapiens GN=FXR1 PE=1 SV=1
B4DY09	ILF2	1.33944e+23	1.4009177E7,1.4862169E7,1.3563376E7,	3.85955e+20	3850266.0,7224446.0,5176263.0,	0.00342857	0.0138953	0.00622934	0.0184225	1.4169462333333334E7	5415285	1.4144907333333334E7	5.41699e+06	0.38218	0.382964	Interleukin enhancer-binding factor 2 OS=Homo sapiens GN=ILF2 PE=1 SV=1
B4DZ85	NCOA4	8515017139777294	89058.0,165439.0,76430.0,	8.85022e+16	88289.0,240368.0,125691.0,	0.513478	0.549015	0.493489	0.528882	111280	151570	110309	151449	1.36206	1.37296	Nuclear receptor coactivator 4 OS=Homo sapiens GN=NCOA4 PE=1 SV=1
B4DZS0	DFFB	9513810791290664	99504.0,104161.0,89650.0,	43281949	0.0,4295.0,1975.0,	0.0018298	0.0101975	9.788270173602617E-4	0.0064378	97904.7	2092.33	97771.7	2090	0.0213711	0.0213763	DNA fragmentation factor subunit beta OS=Homo sapiens GN=DFFB PE=1 SV=1
B4DZU5	TAF8	10467134938339	10947.0,13024.0,8245.0,	131041242212510	13072.0,12327.0,12681.0,	0.328739	0.368875	0.292144	0.330815	10766.3	12678.7	10738.7	12693.3	1.17762	1.18202	Transcription initiation factor TFIID subunit 8 OS=Homo sapiens GN=TAF8 PE=1 SV=1
B4E0K6	VARS2	4.60859e+17	482010.0,476584.0,479617.0,	2.03106e+17	202615.0,315076.0,230714.0,	0.0162268	0.0338724	0.0207329	0.0384109	479882	249402	479404	249468	0.519716	0.520372	Valine--tRNA ligase, mitochondrial OS=Homo sapiens GN=VARS2 PE=1 SV=1
B4E0P2	GATB	9.34801e+16	97770.0,98145.0,116149.0,	295672589631580	29495.0,25698.0,32012.0,	0.00628773	0.0194382	0.00371128	0.0137264	104207	29014.3	104021	29068.3	0.278429	0.279446	Glutamyl-tRNA(Gln) amidotransferase subunit B, mitochondrial OS=Homo sapiens GN=GATB PE=1 SV=1
B4E0T2	PEX5	200362498818600	20955.0,24119.0,18392.0,	779570817357	7776.0,7027.0,7457.0,	0.01817	0.0360093	0.0130843	0.0288398	21208	7411	21155.3	7420	0.349444	0.350739	Peroxisomal targeting signal 1 receptor OS=Homo sapiens GN=PEX5 PE=1 SV=1
B4E0Y9	STK26	1.9945e+20	2086045.0,2276620.0,1605801.0,	3.34041e+17	333235.0,453540.0,422594.0,	0.0152191	0.0327802	0.013273	0.0290615	1992350	402653	1.98949e+06	403123	0.202099	0.202626	Serine/threonine-protein kinase 26 OS=Homo sapiens GN=STK26 PE=1 SV=1
B4E1E4	EIF4E2	128101213012402	13397.0,11708.0,12263.0,	254951014205	2542.0,5061.0,4262.0,	0.00507731	0.0171875	0.0012869	0.0073835	12447.3	3951.67	12456	3955	0.317471	0.317518	Eukaryotic translation initiation factor 4E type 2 OS=Homo sapiens GN=EIF4E2 PE=1 SV=1
B4E1N1	ARMC6	9.75675e+18	1020459.0,1106681.0,645855.0,	30494401945538	3041.0,43683.0,46161.0,	0.024302	0.0436091	0.0232564	0.0414009	925120	30868.7	924332	30961.7	0.0333672	0.0334963	Armadillo repeat-containing protein 6 OS=Homo sapiens GN=ARMC6 PE=1 SV=1
B4E3Q4	CECR1	545995599655318	57104.0,54048.0,54699.0,	1.64068e+17	163673.0,147783.0,152369.0,	0.00223434	0.0110962	0.00162523	0.00844279	55304.3	154433	55283.7	154608	2.79242	2.79664	Adenosine deaminase CECR1 OS=Homo sapiens GN=CECR1 PE=1 SV=1
B5MBX5	LBH	1.23954e+16	129643.0,126906.0,88544.0,	1.58959e+17	158577.0,212976.0,218644.0,	0.028304	0.0483273	0.0298754	0.0494176	114992	196421	115031	196732	1.70813	1.71025	Protein LBH OS=Homo sapiens GN=LBH PE=1 SV=1
B5MC16	CAMKMT	392742463956	4107.0,4098.0,3911.0,	135501098	1351.0,0.0,1113.0,	0.0123793	0.0292825	0.0146609	0.030856	4043	817.667	4038.67	821.333	0.202243	0.203367	Calmodulin-lysine N-methyltransferase OS=Homo sapiens GN=CAMKMT PE=1 SV=1
B5MC22	MTFP1	180522178212427	18880.0,21024.0,12288.0,	132732101313193	13241.0,20852.0,13373.0,	0.693272	0.722609	0.687378	0.71529	17420.3	15826.3	17397.3	15822	0.908498	0.90945	Mitochondrial fission process protein 1 OS=Homo sapiens GN=MTFP1 PE=1 SV=1
B5MC53	MPV17	1.12641e+17	117811.0,111288.0,99876.0,	577146631366726	57575.0,65807.0,67639.0,	0.00171813	0.00991035	0.00364799	0.0135642	109647	63584.3	109658	63673.7	0.579899	0.580655	MpV17 transgene, murine homolog, glomerulosclerosis, isoform CRA_f OS=Homo sapiens GN=MPV17 PE=1 SV=1
B5MC59	RPA3	1.44734e+20	1513772.0,1335823.0,1173726.0,	7.13395e+17	711680.0,964565.0,863235.0,	0.0103935	0.026294	0.0182653	0.0353133	1.33942e+06	845649	1341107	846493	0.631355	0.63119	Replication protein A 14 kDa subunit OS=Homo sapiens GN=RPA3 PE=1 SV=1
B5MC79	CAMKMT	392742463956	4107.0,4098.0,3911.0,	135501098	1351.0,0.0,1113.0,	0.0123793	0.0292825	0.0146609	0.030856	4043	817.667	4038.67	821.333	0.202243	0.203367	Calmodulin-lysine N-methyltransferase OS=Homo sapiens GN=CAMKMT PE=1 SV=1
B5MCA1	CFAP36	435033644759	4549.0,3247.0,4705.0,	560442534771	5590.0,4220.0,4836.0,	0.277121	0.315309	0.306733	0.346049	4157.67	4876	4167	4882	1.17277	1.17159	Cilia- and flagella-associated protein 36 OS=Homo sapiens GN=CFAP36 PE=1 SV=1
B5MCF1	HDAC9	9816988611217	10266.0,9542.0,11091.0,	0	0.0,0.0,0.0,	0.00194999	0.0104219	0.00188219	0.00929583	10306.3	0	10299.7	0	0	0	Histone deacetylase 9 OS=Homo sapiens GN=HDAC9 PE=1 SV=2
B5MCF8	MPV17	1.12641e+17	117811.0,111288.0,99876.0,	577146631366726	57575.0,65807.0,67639.0,	0.00171813	0.00991035	0.00364799	0.0135642	109647	63584.3	109658	63673.7	0.579899	0.580655	Protein Mpv17 OS=Homo sapiens GN=MPV17 PE=1 SV=1
B5MCF9	PES1	1.01156e+18	1057990.0,871120.0,939870.0,	6.36733e+17	635197.0,646972.0,616132.0,	0.00406684	0.0153857	0.024732	0.0432236	954851	632166	956327	632767	0.662057	0.661664	Pescadillo homolog OS=Homo sapiens GN=PES1 PE=1 SV=1
B5MCL5	SMARCB1	1.44315e+17	150938.0,151019.0,115907.0,	383496055437877	38256.0,60092.0,38394.0,	0.00425283	0.0158501	0.00455001	0.0154363	139330	45593.3	139288	45580.7	0.327233	0.32724	SWI/SNF-related matrix-associated actin-dependent regulator of chromatin subfamily B member 1 OS=Homo sapiens GN=SMARCB1 PE=1 SV=1
B5MCN0	ATL2	848779760363433	88772.0,94210.0,62723.0,	117061985619094	11677.0,19704.0,19354.0,	0.017505	0.0352703	0.0163238	0.0327885	81971	16885.3	81901.7	16911.7	0.205992	0.206487	Atlastin-2 OS=Homo sapiens GN=ATL2 PE=1 SV=1
B5MCP4	LBH	1.23954e+16	129643.0,126906.0,88544.0,	1.58959e+17	158577.0,212976.0,218644.0,	0.028304	0.0483273	0.0298754	0.0494176	114992	196421	115031	196732	1.70813	1.71025	Protein LBH OS=Homo sapiens GN=LBH PE=1 SV=1
B5MCW3	BRD8	1.50394e+17	157293.0,165822.0,149493.0,	2.87276e+17	286584.0,273972.0,268999.0,	2.4644451714939423E-4	0.00455042	7.765448395716872E-5	0.00202499	157792	276242	157536	276518	1.75067	1.75527	Bromodomain-containing protein 8 OS=Homo sapiens GN=BRD8 PE=1 SV=1
B5MD17	CBX1	1.1187e+20	1170049.0,1092306.0,1491294.0,	3.53422e+20	3525734.0,3248026.0,3640534.0,	2.4073736277897338E-4	0.00455042	1.9550135146447598E-4	0.00289221	1.25283e+06	3.46619e+06	1.25122e+06	3.47143e+06	2.76668	2.77445	Chromobox protein homolog 1 (Fragment) OS=Homo sapiens GN=CBX1 PE=1 SV=1
B5MD87	PYCRL	176662340523436	18476.0,22591.0,23174.0,	952487966815	9501.0,8728.0,6908.0,	0.0110739	0.0273606	0.00431111	0.0150578	21502.3	8378.33	21413.7	8379	0.389648	0.391292	Pyrroline-5-carboxylate reductase 3 OS=Homo sapiens GN=PYCRL PE=1 SV=2
B5MDN3	CNOT1	10046120136322	10506.0,11594.0,6251.0,	355446723876	3545.0,4636.0,3928.0,	0.077718	0.103609	0.0748544	0.100005	9460.33	4034	9450.33	4036.33	0.426412	0.42711	CCR4-NOT transcription complex subunit 1 OS=Homo sapiens GN=CNOT1 PE=1 SV=3
B5MDQ0	ERCC6L	1.72249e+17	180155.0,194186.0,144168.0,	822428394278292	82044.0,83301.0,79363.0,	0.0280503	0.0480096	0.0250296	0.0435449	173075	81492	172836	81569.3	0.470847	0.471946	DNA excision repair protein ERCC-6-like OS=Homo sapiens GN=ERCC6L PE=1 SV=1
B5MDU6	LDAH	2.71776e+17	284250.0,315522.0,217297.0,	8.34361e+16	83235.0,126955.0,110867.0,	0.0206204	0.0390783	0.016931	0.03352	272804	106912	272356	107019	0.391901	0.392937	Lipid droplet-associated hydrolase OS=Homo sapiens GN=LDAH PE=1 SV=1
B5ME25	METTL8	8353904910479	8735.0,8734.0,10361.0,	89802223	895.0,0.0,2253.0,	7.859109403044647E-4	0.00680722	7.536041235086154E-4	0.00562163	9293.67	1040.33	9276.67	1049.33	0.11194	0.113115	Methyltransferase-like protein 8 (Fragment) OS=Homo sapiens GN=METTL8 PE=1 SV=8
B5ME60	POU2F2	452493974145540	47324.0,38358.0,45030.0,	523615494344338	52235.0,54523.0,44944.0,	0.147021	0.178986	0.15128	0.183419	43510	50547.3	43570.7	50567.3	1.16174	1.16058	POU domain protein OS=Homo sapiens GN=POU2F2 PE=1 SV=4
B5MEG5	USP19	312032692236	3263.0,3155.0,2211.0,	264943382610	2642.0,4304.0,2645.0,	0.652951	0.684327	0.651199	0.681347	2875	3199	2876.33	3197	1.1127	1.11148	Ubiquitin carboxyl-terminal hydrolase 19 OS=Homo sapiens GN=USP19 PE=1 SV=1
B6VEX4	ABI1	2.8124e+17	294145.0,307067.0,259595.0,	2.18895e+17	218365.0,209835.0,211914.0,	0.041408	0.0629549	0.0317173	0.0516905	287300	213134	286936	213371	0.741853	0.743621	Abl interactor 1 OS=Homo sapiens GN=ABI1 PE=1 SV=1
B7WPE2	EML3	2.52059e+17	263627.0,266842.0,288485.0,	853877808884616	85180.0,77491.0,85772.0,	0.00270717	0.0123398	6.153989564250767E-4	0.00509881	273420	82697	272985	82814.3	0.302454	0.303366	Echinoderm microtubule associated protein like 3, isoform CRA_e OS=Homo sapiens GN=EML3 PE=1 SV=1
B7WPG3	HNRNPLL	2.03064e+20	2123850.0,1993505.0,1406839.0,	5.18112e+16	51684.0,170443.0,139542.0,	0.0125171	0.0293799	0.0142074	0.0302913	1839557	120408	1841398	120556	0.0654549	0.06547	Heterogeneous nuclear ribonucleoprotein L-like OS=Homo sapiens GN=HNRNPLL PE=1 SV=1
B7Z2A9	ATP6V0A1	145721462612157	15240.0,14117.0,12021.0,	650868007249	6492.0,6748.0,7348.0,	0.00967089	0.0249935	0.013289	0.0290644	13785	6852.33	13792.7	6862.67	0.497086	0.497559	V-type proton ATPase subunit a OS=Homo sapiens GN=ATP6V0A1 PE=1 SV=1
B7Z332	REEP5	1.65008e+16	172581.0,155250.0,82095.0,	129772419018115	12945.0,24005.0,18362.0,	0.0457129	0.0677895	0.0491759	0.0710338	136291	18427.3	136642	18437.3	0.135206	0.134932	Receptor expression-enhancing protein 5 OS=Homo sapiens GN=REEP5 PE=1 SV=1
B7Z3B9	GAB1	819919842978740	85752.0,95005.0,77856.0,	145531534317698	14516.0,15224.0,17937.0,	0.0063711	0.0196295	0.00364166	0.0135577	86386.7	15864.7	86204.3	15892.3	0.183647	0.184357	GRB2-associated-binding protein 1 OS=Homo sapiens GN=GAB1 PE=1 SV=1
B7Z3P7	HDAC9	9816988611217	10266.0,9542.0,11091.0,	0	0.0,0.0,0.0,	0.00194999	0.0104219	0.00188219	0.00929583	10306.3	0	10299.7	0	0	0	Histone deacetylase 9 OS=Homo sapiens GN=HDAC9 PE=1 SV=1
B7Z4M1	RTN3	2.96576e+17	310188.0,325754.0,191803.0,	3.69653e+17	368764.0,270374.0,301931.0,	0.515134	0.550239	0.507193	0.542343	276011	313320	275915	313690	1.13517	1.13691	Reticulon OS=Homo sapiens GN=RTN3 PE=1 SV=1
B7Z4W5	CCBL1	1.69304e+17	177074.0,173545.0,208889.0,	3.87955e+17	387021.0,321442.0,333011.0,	0.00512742	0.0172587	0.00532807	0.0166669	186784	346794	186503	347158	1.85666	1.86141	Cysteine conjugate-beta lyase cytoplasmic (Glutamine transaminase K, kyneurenine aminotransferase), isoform CRA_b OS=Homo sapiens GN=CCBL1 PE=1 SV=1
B7Z503	BTBD10	370331433210	3872.0,3033.0,3174.0,	424927252324	4238.0,2704.0,2355.0,	0.714429	0.741943	0.710583	0.736917	3352	3099.33	3359.67	3099	0.924622	0.922413	BTB (POZ) domain containing 10, isoform CRA_c OS=Homo sapiens GN=BTBD10 PE=1 SV=1
B7Z510	REEP5	1.65008e+16	172581.0,155250.0,82095.0,	129772419018115	12945.0,24005.0,18362.0,	0.0457129	0.0677895	0.0491759	0.0710338	136291	18427.3	136642	18437.3	0.135206	0.134932	Receptor expression-enhancing protein OS=Homo sapiens GN=REEP5 PE=1 SV=1
B7Z596	TPM1	3.56495e+20	3728574.0,3588010.0,3410045.0,	6.06148e+20	6046922.0,5411604.0,5041031.0,	0.0208062	0.0393222	0.0156458	0.0320478	3.57692e+06	5.49587e+06	3575543	5.49985e+06	1.53648	1.53819	Tropomyosin alpha-1 chain OS=Homo sapiens GN=TPM1 PE=1 SV=1
B7Z641	ATP6V0A1	145721462612157	15240.0,14117.0,12021.0,	650868007249	6492.0,6748.0,7348.0,	0.00967089	0.0249935	0.013289	0.0290644	13785	6852.33	13792.7	6862.67	0.497086	0.497559	V-type proton ATPase subunit a OS=Homo sapiens GN=ATP6V0A1 PE=1 SV=1
B7Z651	ANK2	3.72196e+17	389279.0,349535.0,291856.0,	2.38346e+17	237773.0,248220.0,206557.0,	0.0244053	0.0436756	0.041007	0.0621464	343157	230747	343557	230850	0.672424	0.671942	Ankyrin-2 (Fragment) OS=Homo sapiens GN=ANK2 PE=1 SV=1
B7Z676	SLC9B2	507246066245	5304.0,4445.0,6175.0,	183301438313511	18286.0,14273.0,13695.0,	0.0138454	0.0308698	0.0124907	0.0278974	5307.67	15408	5308	15418	2.90297	2.90467	Mitochondrial sodium/hydrogen exchanger 9B2 OS=Homo sapiens GN=SLC9B2 PE=1 SV=1
B7Z683	ABR	1.92414e+16	201245.0,215562.0,75435.0,	178685048534307	17825.0,50100.0,34776.0,	0.0953907	0.123412	0.094418	0.121058	164009	34220	164081	34233.7	0.208647	0.208639	Active breakpoint cluster region-related protein OS=Homo sapiens GN=ABR PE=1 SV=1
B7Z6B6	ZNF346	379634941454	3970.0,3372.0,1437.0,	108700	1084.0,0.0,0.0,	0.054788	0.0779261	0.0599515	0.0833609	2914.67	362.333	2926.33	361.333	0.124314	0.123476	Zinc finger protein 346 OS=Homo sapiens GN=ZNF346 PE=1 SV=1
B7Z6D5	DDX27	5.8286e+17	609610.0,455827.0,643126.0,	1.30448e+20	1301350.0,1116291.0,1078500.0,	0.00361769	0.0143334	0.00297976	0.011904	568500	1164429	569521	1.16538e+06	2.04825	2.04625	Probable ATP-dependent RNA helicase DDX27 OS=Homo sapiens GN=DDX27 PE=1 SV=1
B7Z6Q2	ZNF346	379634941454	3970.0,3372.0,1437.0,	108700	1084.0,0.0,0.0,	0.054788	0.0779261	0.0599515	0.0833609	2914.67	362.333	2926.33	361.333	0.124314	0.123476	Zinc finger protein 346 OS=Homo sapiens GN=ZNF346 PE=1 SV=1
B7Z6U4	FAM65B	1.22361e+17	127977.0,129118.0,143981.0,	94941662117830	9471.0,16494.0,18074.0,	0.0010704	0.00778108	2.6088634734254144E-4	0.00324438	133912	14648.3	133692	14679.7	0.109387	0.109802	Protein FAM65B OS=Homo sapiens GN=FAM65B PE=1 SV=1
B7Z7G7	VPS45	743448698275463	77756.0,83957.0,74618.0,	393944902652251	39299.0,48652.0,52965.0,	0.00461199	0.0166203	0.00438818	0.0151942	78929.7	46890.3	78777	46972	0.594077	0.596265	Vacuolar protein sorting-associated protein 45 OS=Homo sapiens GN=VPS45 PE=1 SV=1
B7Z7P0	UBE4A	419754819640409	43900.0,46520.0,39956.0,	389199917638	3881.0,9914.0,7741.0,	3.952120808268925E-4	0.00527468	1.585282663373144E-4	0.00270594	43526.7	7173.33	43458.7	7178.67	0.164803	0.165184	Ubiquitin conjugation factor E4 A OS=Homo sapiens GN=UBE4A PE=1 SV=1
B7Z7P8	ETF1	4.53379e+20	4741882.0,5063925.0,4244689.0,	9.3116e+19	928913.0,1613868.0,1322691.0,	0.00105245	0.00778108	4.6907309146406714E-4	0.00431438	4.69091e+06	1.28742e+06	4.6835e+06	1.28849e+06	0.274451	0.275113	Eukaryotic peptide chain release factor subunit 1 OS=Homo sapiens GN=ETF1 PE=1 SV=1
B7Z7Y1	RAPGEF6	270943174612625	28337.0,30642.0,12483.0,	97191544413380	9695.0,15326.0,13563.0,	0.190156	0.224945	0.187973	0.222009	23821.7	12847.7	23820.7	12861.3	0.539327	0.539923	Rap guanine nucleotide exchange factor 6 OS=Homo sapiens GN=RAPGEF6 PE=1 SV=1
B7Z8E5	KCNAB1	7.48487e+17	782841.0,825081.0,870998.0,	1.04733e+18	1044812.0,901855.0,935469.0,	0.0930805	0.120924	0.0689126	0.0934669	828041	959649	826307	960712	1.15894	1.16266	Voltage-gated potassium channel subunit beta-1 OS=Homo sapiens GN=KCNAB1 PE=1 SV=1
B7Z8L1	PPHLN1	330260684521	3453.0,5856.0,4469.0,	543166675038	5417.0,6615.0,5106.0,	0.325472	0.365803	0.26078	0.298117	4630.33	5712	4592.67	5712.67	1.2336	1.24387	Periphilin-1 OS=Homo sapiens GN=PPHLN1 PE=1 SV=1
B7ZAR1	CCT5	3.43547e+23	3.5931503E7,3.5935332E7,3.2690467E7,	1.37564e+23	1.3723308E7,2.0163111E7,1.7486569E7,	0.00259809	0.0121164	0.00294459	0.0118204	3.4881310666666664E7	1.7108277666666668E7	3.4852434E7	1.7124329333333332E7	0.490471	0.491338	T-complex protein 1 subunit epsilon OS=Homo sapiens GN=CCT5 PE=1 SV=1
B7ZAX5	GALK2	467715399465632	48917.0,52117.0,64898.0,	341833341033468	34100.0,33155.0,33926.0,	0.0578673	0.0817707	0.0470881	0.068757	55465.7	33687	55310.7	33727	0.607349	0.609774	N-acetylgalactosamine kinase OS=Homo sapiens GN=GALK2 PE=1 SV=1
B7ZBC8	KATNA1	687271085594	7187.0,6860.0,5531.0,	218619762289	2180.0,1960.0,2320.0,	0.00929297	0.0244102	0.0106398	0.0252837	6524.67	2150.33	6526	2153.33	0.32957	0.329962	Katanin p60 ATPase-containing subunit A1 (Fragment) OS=Homo sapiens GN=KATNA1 PE=1 SV=1
B7ZBC9	KATNA1	687271085594	7187.0,6860.0,5531.0,	218619762289	2180.0,1960.0,2320.0,	0.00929297	0.0244102	0.0106398	0.0252837	6524.67	2150.33	6526	2153.33	0.32957	0.329962	Katanin p60 ATPase-containing subunit A1 (Fragment) OS=Homo sapiens GN=KATNA1 PE=1 SV=1
B7ZBK4	GTF3A	1.64872e+17	172439.0,181989.0,126572.0,	266203467132092	26556.0,34406.0,32531.0,	0.0166484	0.0344411	0.0156651	0.0320519	160473	31127.7	160333	31164.3	0.193975	0.194372	Transcription factor IIIA OS=Homo sapiens GN=GTF3A PE=1 SV=2
B7ZBM4	STX16	394004607822522	41208.0,44476.0,22270.0,	533997644970746	53270.0,75866.0,71714.0,	0.0351553	0.0560341	0.0342449	0.0541722	36000	66864.7	35984.7	66950	1.85735	1.86051	Syntaxin-16 (Fragment) OS=Homo sapiens GN=STX16 PE=1 SV=7
B7ZBM5	STX16	394004607822522	41208.0,44476.0,22270.0,	533997644970746	53270.0,75866.0,71714.0,	0.0351553	0.0560341	0.0342449	0.0541722	36000	66864.7	35984.7	66950	1.85735	1.86051	Syntaxin-16 (Fragment) OS=Homo sapiens GN=STX16 PE=1 SV=1
B7ZBM8	STX16	394004607822522	41208.0,44476.0,22270.0,	533997644970746	53270.0,75866.0,71714.0,	0.0351553	0.0560341	0.0342449	0.0541722	36000	66864.7	35984.7	66950	1.85735	1.86051	Syntaxin-16 (Fragment) OS=Homo sapiens GN=STX16 PE=1 SV=1
B7ZC38	SH3GLB2	346183966931625	36206.0,38290.0,31271.0,	275754853832	2750.0,5443.0,3884.0,	0.0027275	0.0123873	0.00174493	0.00887484	35304	4024.67	35255.7	4025.67	0.114	0.114185	Endophilin-B2 OS=Homo sapiens GN=SH3GLB2 PE=1 SV=1
B7ZL25	VARS2	4.60859e+17	482010.0,476584.0,479617.0,	2.03106e+17	202615.0,315076.0,230714.0,	0.0162268	0.0338724	0.0207329	0.0384109	479882	249402	479404	249468	0.519716	0.520372	VARS2 protein OS=Homo sapiens GN=VARS2 PE=1 SV=1
B7ZLP8	TARSL2	8935510203492929	93456.0,98487.0,91890.0,	250393628932727	24978.0,36012.0,33174.0,	2.4976070980114236E-4	0.00455042	2.936018414891682E-4	0.00337557	94772.7	31351.7	94611	31388	0.330809	0.331758	Probable threonine--tRNA ligase 2, cytoplasmic OS=Homo sapiens GN=TARSL2 PE=1 SV=1
B7ZM65	PHRF1	561537311067550	58728.0,70566.0,66792.0,	715817253559368	71406.0,71980.0,60177.0,	0.751669	0.777379	0.656463	0.685586	65604.3	67828	65362	67854.3	1.0339	1.03813	PHD and RING finger domain-containing protein 1 OS=Homo sapiens GN=PHRF1 PE=1 SV=1
B7ZM87	SRGAP2	218112588513226	22812.0,24985.0,13078.0,	235260644335	2346.0,6017.0,4394.0,	0.0411918	0.0628443	0.0395402	0.0603013	20307.3	4250.33	20291.7	4252.33	0.2093	0.209561	SLIT-ROBO Rho GTPase-activating protein 2 OS=Homo sapiens GN=SRGAP2 PE=1 SV=1
B7ZM99	MTHFD1L	3.63557e+20	3802432.0,3779968.0,3335174.0,	6.51955e+17	650379.0,819443.0,733010.0,	0.00131867	0.00858727	0.0012337	0.00721343	3641509	733607	3.63919e+06	734277	0.201457	0.201769	MTHFD1L protein OS=Homo sapiens GN=MTHFD1L PE=1 SV=1
B7ZVW6	FLJ42280	365823710338442	38261.0,35813.0,38012.0,	803197471472088	80126.0,74144.0,73074.0,	0.00273533	0.0123873	0.00130221	0.00742964	37375.7	75707	37362	75781.3	2.02557	2.0283	26S proteasome complex subunit DSS1 OS=Homo sapiens GN=FLJ42280 PE=2 SV=1
B8ZWD1	DBI	6.56216e+20	6863357.0,6465419.0,7492578.0,	1.65454e+23	1.6505689E7,1.4128081E7,1.4930462E7,	0.00241961	0.0116211	0.00260552	0.0110395	6945885	1.5170272E7	6.94045e+06	1.5188077333333334E7	2.18407	2.18834	Acyl-CoA-binding protein OS=Homo sapiens GN=DBI PE=1 SV=1
B8ZZ50	EIF4E2	128101213012402	13397.0,11708.0,12263.0,	254951014205	2542.0,5061.0,4262.0,	0.00507731	0.0171875	0.0012869	0.0073835	12447.3	3951.67	12456	3955	0.317471	0.317518	Eukaryotic translation initiation factor 4E type 2 OS=Homo sapiens GN=EIF4E2 PE=1 SV=1
B8ZZ84	LRRTM4	11584108888304	12115.0,10509.0,8211.0,	154421269112969	15404.0,12594.0,13146.0,	0.0614355	0.0857668	0.0776837	0.103117	10258.7	13700.7	10278.3	13714.7	1.33552	1.33433	Leucine-rich repeat transmembrane neuronal protein 4 OS=Homo sapiens GN=LRRTM4 PE=1 SV=1
B8ZZ87	MZT2B	1.7855e+17	186744.0,185971.0,167201.0,	705747185567625	70403.0,71307.0,68550.0,	0.00300823	0.0130599	0.00296981	0.0118923	180103	70018	179972	70086.7	0.388766	0.389431	Mitotic-spindle organizing protein 2B OS=Homo sapiens GN=MZT2B PE=1 SV=1
B8ZZA1	PTMA	2.68917e+20	2812580.0,2609068.0,2595010.0,	1.5511e+20	1547351.0,1377570.0,1406519.0,	4.124343719823308E-4	0.00533689	2.4349552130447866E-4	0.00316784	2672189	1.44227e+06	2.67222e+06	1.44381e+06	0.539733	0.540305	Prothymosin alpha OS=Homo sapiens GN=PTMA PE=1 SV=1
B8ZZD4	TAX1BP1	8.73197e+17	913274.0,950540.0,866500.0,	6.5464e+17	653063.0,980243.0,694622.0,	0.330857	0.371112	0.320995	0.359472	911420	775885	910105	775976	0.851292	0.852623	Tax1-binding protein 1 OS=Homo sapiens GN=TAX1BP1 PE=1 SV=1
B8ZZF2	WDSUB1	345813727437012	36168.0,35978.0,36598.0,	162801370911638	16240.0,13604.0,11797.0,	3.9341649327216205E-4	0.00527468	0.00283033	0.011608	36289	13875.7	36248	13880.3	0.382366	0.382927	WD repeat, SAM and U-box domain-containing protein 1 OS=Homo sapiens GN=WDSUB1 PE=1 SV=2
B8ZZF3		156331466714357	16349.0,14156.0,14195.0,	10939118888799	10912.0,11797.0,8918.0,	0.0275406	0.0474382	0.018437	0.0355641	14885.7	10542	14900	10542.3	0.708198	0.707539	Uncharacterized protein OS=Homo sapiens PE=4 SV=2
B8ZZL3	EIF4E2	128101213012402	13397.0,11708.0,12263.0,	254951014205	2542.0,5061.0,4262.0,	0.00507731	0.0171875	0.0012869	0.0073835	12447.3	3951.67	12456	3955	0.317471	0.317518	Eukaryotic translation initiation factor 4E type 2 OS=Homo sapiens GN=EIF4E2 PE=1 SV=1
B8ZZS4	ANKZF1	585796485254628	61267.0,62597.0,54017.0,	296522895429468	29580.0,28733.0,29870.0,	0.00943737	0.0246857	0.00711663	0.0200042	59353	29358	59293.7	29394.3	0.494634	0.495742	Ankyrin repeat and zinc finger domain-containing protein 1 OS=Homo sapiens GN=ANKZF1 PE=1 SV=1
B8ZZT4	VAMP8	487675099439283	51005.0,49221.0,38844.0,	81271272511225	8107.0,12628.0,11378.0,	0.00489197	0.0170415	0.0059925	0.0179684	46348	10692.3	46356.7	10704.3	0.230697	0.230912	Vesicle-associated membrane protein 8 OS=Homo sapiens GN=VAMP8 PE=1 SV=1
B8ZZU6	ATF2	1.33042e+17	139147.0,113588.0,102006.0,	9.82131e+16	97977.0,110550.0,106166.0,	0.264356	0.303403	0.34896	0.387389	117960	104782	118247	104898	0.888282	0.887106	Cyclic AMP-dependent transcription factor ATF-2 OS=Homo sapiens GN=ATF2 PE=1 SV=1
B8ZZU8	TCEB2	2.69748e+20	2821292.0,2804499.0,2906200.0,	2.22184e+20	2216497.0,2236835.0,2367616.0,	0.00779924	0.0221701	0.00109037	0.0067522	2.84734e+06	2270501	2843997	2.27365e+06	0.797411	0.799456	Transcription elongation factor B (SIII), polypeptide 2 (18kDa, elongin B), isoform CRA_b OS=Homo sapiens GN=TCEB2 PE=1 SV=1
B8ZZY8	METTL5	1.72005e+17	179899.0,177345.0,185841.0,	791358213789241	78943.0,81509.0,90461.0,	2.0658932397447496E-4	0.00444608	4.791822494955437E-5	0.00167887	181227	83504.3	181028	83637.7	0.460772	0.462014	Methyltransferase-like protein 5 OS=Homo sapiens GN=METTL5 PE=1 SV=1
B9A023	EIF4E2	128101213012402	13397.0,11708.0,12263.0,	254951014205	2542.0,5061.0,4262.0,	0.00507731	0.0171875	0.0012869	0.0073835	12447.3	3951.67	12456	3955	0.317471	0.317518	Eukaryotic translation initiation factor 4E type 2 OS=Homo sapiens GN=EIF4E2 PE=1 SV=1
B9A044	EIF4E2	128101213012402	13397.0,11708.0,12263.0,	254951014205	2542.0,5061.0,4262.0,	0.00507731	0.0171875	0.0012869	0.0073835	12447.3	3951.67	12456	3955	0.317471	0.317518	Eukaryotic translation initiation factor 4E type 2 OS=Homo sapiens GN=EIF4E2 PE=1 SV=1
B9EGA3	SMARCD2	1.05289e+16	110119.0,122913.0,64801.0,	370825370436961	36990.0,53293.0,37464.0,	0.0772397	0.103171	0.0738989	0.0989628	99389.3	42582.3	99277.7	42582.3	0.42844	0.428922	SMARCD2 protein OS=Homo sapiens GN=SMARCD2 PE=1 SV=1
B9EGQ5	WIZ	423304086942501	44272.0,39447.0,42025.0,	307163124424537	30641.0,31005.0,24872.0,	0.0212006	0.039779	0.00779474	0.0208863	41900	28832.3	41914.7	28839.3	0.688123	0.688049	Protein Wiz OS=Homo sapiens GN=WIZ PE=1 SV=1
B9ZVX7	GSTM1	1.05157e+20	1099838.0,1099773.0,1260130.0,	1.12353e+17	112081.0,171247.0,169586.0,	0.00223219	0.0110962	0.00104861	0.00660037	1.15511e+06	150739	1153247	150971	0.130498	0.13091	Glutathione S-transferase Mu 1 OS=Homo sapiens GN=GSTM1 PE=1 SV=1
C4AMC7	WASH3P	1.67632e+17	175325.0,184936.0,134468.0,	741727904970045	73992.0,78444.0,71002.0,	0.0275471	0.0474382	0.0261417	0.0450176	165073	74422	164910	74479.3	0.450844	0.451637	Putative WAS protein family homolog 3 OS=Homo sapiens GN=WASH3P PE=1 SV=2
C9IY57	MKRN1	408444910933927	42718.0,47402.0,33547.0,	356152396310	3552.0,5199.0,6396.0,	0.012216	0.0291158	0.0100886	0.0245088	41293.3	5036.67	41222.3	5049	0.121973	0.122482	E3 ubiquitin-protein ligase makorin-1 (Fragment) OS=Homo sapiens GN=MKRN1 PE=1 SV=1
C9IYF0	FBXO11	173914440	1818.0,1393.0,0.0,	0	0.0,0.0,0.0,	0.186988	0.222283	0.190563	0.224219	1061	0	1070.33	0	0	0	F-box only protein 11 (Fragment) OS=Homo sapiens GN=FBXO11 PE=1 SV=1
C9IYI6	PTPN7	16347188439057	17097.0,18188.0,8955.0,	80910301698	807.0,1022.0,1721.0,	0.0427412	0.0644623	0.0420684	0.0633349	14749	1179	14746.7	1183.33	0.0799376	0.0802441	Tyrosine-protein phosphatase non-receptor type 7 (Fragment) OS=Homo sapiens GN=PTPN7 PE=1 SV=1
C9IYN3	HNRNPLL	2.03064e+20	2123850.0,1993505.0,1406839.0,	5.18112e+16	51684.0,170443.0,139542.0,	0.0125171	0.0293799	0.0142074	0.0302913	1839557	120408	1841398	120556	0.0654549	0.06547	Heterogeneous nuclear ribonucleoprotein L-like OS=Homo sapiens GN=HNRNPLL PE=1 SV=2
C9IYS1	LMCD1	277822419027260	29057.0,23349.0,26955.0,	306793248727783	30605.0,32239.0,28163.0,	0.0946206	0.122603	0.138126	0.169112	26410.7	30316.3	26453.7	30335.7	1.14788	1.14675	LIM and cysteine-rich domains protein 1 (Fragment) OS=Homo sapiens GN=LMCD1 PE=1 SV=7
C9IYS5	PHYH	2.5173e+17	263284.0,241385.0,219945.0,	1.68133e+17	167729.0,234504.0,218524.0,	0.221985	0.258626	0.231189	0.267042	241413	206671	241538	206919	0.856089	0.856673	Phytanoyl-CoA dioxygenase, peroxisomal (Fragment) OS=Homo sapiens GN=PHYH PE=1 SV=1
C9IZ32	TBC1D23	1.16604e+16	121956.0,135885.0,65767.0,	150873143524930	15050.0,31195.0,25271.0,	0.0555638	0.0788972	0.0534129	0.0756619	107964	23817.3	107869	23838.7	0.220604	0.220996	TBC1 domain family member 23 (Fragment) OS=Homo sapiens GN=TBC1D23 PE=1 SV=1
C9IZZ8	ITGB1BP1	24522000	0.0,2366.0,1977.0,	89000	887.0,0.0,0.0,	0.2518	0.290284	0.2527	0.289745	1484	296.667	1447.67	295.667	0.19991	0.204237	Integrin beta-1-binding protein 1 (Fragment) OS=Homo sapiens GN=ITGB1BP1 PE=1 SV=1
C9J031	MKRN1	408444910933927	42718.0,47402.0,33547.0,	356152396310	3552.0,5199.0,6396.0,	0.012216	0.0291158	0.0100886	0.0245088	41293.3	5036.67	41222.3	5049	0.121973	0.122482	E3 ubiquitin-protein ligase makorin-1 (Fragment) OS=Homo sapiens GN=MKRN1 PE=1 SV=1
C9J060	TRIM22	685429077951011	71687.0,87623.0,50440.0,	174962698315714	17453.0,26776.0,15928.0,	0.0394886	0.0608964	0.0340055	0.0539766	70110.7	20064.3	69916.7	20052.3	0.286181	0.286803	E3 ubiquitin-protein ligase TRIM22 (Fragment) OS=Homo sapiens GN=TRIM22 PE=1 SV=1
C9J0F0	FOXP1	9353310289459688	97826.0,99317.0,59021.0,	236993577937652	23642.0,35506.0,38167.0,	0.0447735	0.0666129	0.0450918	0.0664862	85371.7	32376.7	85388	32438.3	0.379244	0.379893	Forkhead box protein P1 OS=Homo sapiens GN=FOXP1 PE=1 SV=1
C9J0I9	ZC3HC1	14144223047285	14792.0,21527.0,7203.0,	7563100729392	7544.0,9994.0,9519.0,	0.327436	0.367591	0.314904	0.353184	14577.7	9009	14507.3	9019	0.618	0.621686	Nuclear-interacting partner of ALK OS=Homo sapiens GN=ZC3HC1 PE=1 SV=1
C9J0J6	ITGB1BP1	24522000	0.0,2366.0,1977.0,	89000	887.0,0.0,0.0,	0.2518	0.290284	0.2527	0.289745	1484	296.667	1447.67	295.667	0.19991	0.204237	Integrin beta-1-binding protein 1 (Fragment) OS=Homo sapiens GN=ITGB1BP1 PE=1 SV=1
C9J0R9	LZTFL1	412214566135372	43113.0,44073.0,34976.0,	357273597631568	35641.0,35701.0,32000.0,	0.155414	0.18822	0.149348	0.181447	40751.3	34423.7	40720.7	34447.3	0.844725	0.845942	Leucine zipper transcription factor-like protein 1 (Fragment) OS=Homo sapiens GN=LZTFL1 PE=1 SV=7
C9J167	PMS2	9345711375168366	97745.0,109796.0,67601.0,	588374816458569	58695.0,47795.0,59369.0,	0.0991409	0.127389	0.0906134	0.11676	91858	55190	91714	55286.3	0.600819	0.602812	Mismatch repair endonuclease PMS2 OS=Homo sapiens GN=PMS2 PE=1 SV=2
C9J1X0	WDR91	8506710305177328	88970.0,99469.0,76462.0,	188832746129525	18837.0,27251.0,29929.0,	0.00663618	0.0200148	0.00369594	0.013713	88482	25289.7	88300.3	25339	0.285817	0.286964	WD repeat-containing protein 91 OS=Homo sapiens GN=WDR91 PE=1 SV=1
C9J2C0	TUBA8	9.06317e+24	9.4791712E7,1.00575535E8,9.002426E7,	2.20295e+20	2197585.0,7558115.0,7399360.0,	7.53930973470504E-4	0.00677557	8.454951147245864E-5	0.0021031	9.529014666666667E7	5.70622e+06	9.513050233333333E7	5.71835e+06	0.0598826	0.0601106	Tubulin alpha-8 chain (Fragment) OS=Homo sapiens GN=TUBA8 PE=1 SV=1
C9J2G0	BRE	148931545711898	15576.0,14919.0,11765.0,	257238373723	2565.0,3807.0,3773.0,	0.00538614	0.0178013	0.0066491	0.0192278	14082.7	3377.33	14086.7	3381.67	0.239822	0.240062	BRCA1-A complex subunit BRE (Fragment) OS=Homo sapiens GN=BRE PE=1 SV=1
C9J2N0	PFN2	4.3987e+17	460057.0,496491.0,376647.0,	2.11766e+17	211254.0,267415.0,249688.0,	0.0211875	0.039779	0.01631	0.0327885	445049	242518	444398	242786	0.544925	0.546324	Profilin OS=Homo sapiens GN=PFN2 PE=1 SV=1
C9J2P9	CBLL1	728448115779030	76186.0,78335.0,78146.0,	202512503022423	20200.0,24838.0,22728.0,	2.3532693077477572E-4	0.00455042	4.7449272620940084E-5	0.00167887	77677	22568	77555.7	22588.7	0.290536	0.291257	E3 ubiquitin-protein ligase Hakai (Fragment) OS=Homo sapiens GN=CBLL1 PE=1 SV=7
C9J2Y9	POLR2B	1.23858e+20	1295420.0,1413457.0,1301356.0,	7.4875e+17	746942.0,856215.0,691723.0,	0.00292584	0.0128813	9.533639984071156E-4	0.00632997	1339670	764645	1.33674e+06	764960	0.570771	0.572256	DNA-directed RNA polymerase subunit beta OS=Homo sapiens GN=POLR2B PE=1 SV=2
C9J363	PDCD10	9392410685268464	98235.0,103138.0,67698.0,	306633394532309	30589.0,33686.0,32751.0,	0.0356443	0.056585	0.0346307	0.054582	89746.3	32305.7	89690.3	32342	0.359966	0.360596	Programmed cell death 10, isoform CRA_b OS=Homo sapiens GN=PDCD10 PE=1 SV=1
C9J381	IMPDH1	4.7913e+20	5011212.0,5052733.0,5768862.0,	8.11274e+19	809318.0,1013496.0,1039116.0,	0.00331868	0.0137238	0.00167406	0.00862227	5.28668e+06	952552	5.2776e+06	953977	0.18018	0.180759	Inosine-5'-monophosphate dehydrogenase OS=Homo sapiens GN=IMPDH1 PE=1 SV=1
C9J494	MKRN2	561806501542292	58758.0,62754.0,41818.0,	505891316568	5045.0,9061.0,6657.0,	0.0163419	0.0340408	0.0153436	0.0317219	54495.7	6919	54443.3	6921	0.126964	0.127123	Probable E3 ubiquitin-protein ligase makorin-2 OS=Homo sapiens GN=MKRN2 PE=1 SV=1
C9J5C3	PDCD10	9392410685268464	98235.0,103138.0,67698.0,	306633394532309	30589.0,33686.0,32751.0,	0.0356443	0.056585	0.0346307	0.054582	89746.3	32305.7	89690.3	32342	0.359966	0.360596	Programmed cell death protein 10 (Fragment) OS=Homo sapiens GN=PDCD10 PE=1 SV=1
C9J5N1	PTGES3L-AARSD1	2.87708e+17	300913.0,305644.0,360236.0,	243602886932055	24300.0,28648.0,32492.0,	0.0053326	0.0177032	0.00372656	0.013759	322889	28428	322264	28480	0.0880426	0.0883747	Protein PTGES3L-AARSD1 OS=Homo sapiens GN=PTGES3L-AARSD1 PE=1 SV=1
C9J5T5	ITGB1BP1	24522000	0.0,2366.0,1977.0,	89000	887.0,0.0,0.0,	0.2518	0.290284	0.2527	0.289745	1484	296.667	1447.67	295.667	0.19991	0.204237	Integrin beta-1-binding protein 1 (Fragment) OS=Homo sapiens GN=ITGB1BP1 PE=1 SV=1
C9J6F3	PDCD10	9392410685268464	98235.0,103138.0,67698.0,	306633394532309	30589.0,33686.0,32751.0,	0.0356443	0.056585	0.0346307	0.054582	89746.3	32305.7	89690.3	32342	0.359966	0.360596	Programmed cell death protein 10 OS=Homo sapiens GN=PDCD10 PE=1 SV=1
C9J6G3	GGPS1	374583595931687	39176.0,34708.0,31332.0,	191682396117930	19121.0,23778.0,18174.0,	0.00440064	0.0161963	0.00808234	0.0214247	35034.7	20353	35072	20357.7	0.580939	0.580454	Geranylgeranyl pyrophosphate synthase (Fragment) OS=Homo sapiens GN=GGPS1 PE=1 SV=1
C9J6P7	NVL	126317791596	1320.0,1717.0,1578.0,	239519301292	2389.0,1915.0,1309.0,	0.42735	0.466554	0.403734	0.441666	1546	1872.33	1538.33	1871	1.21108	1.21625	Nuclear valosin-containing protein-like (Fragment) OS=Homo sapiens GN=NVL PE=1 SV=1
C9J6V2	RP9	151827501185	1587.0,2654.0,1171.0,	237328872911	2367.0,2865.0,2950.0,	0.18872	0.223984	0.160362	0.193147	1817.67	2723.67	1804	2727.33	1.49844	1.51183	Retinitis pigmentosa 9 protein (Fragment) OS=Homo sapiens GN=RP9 PE=1 SV=1
C9J6Y2	ITGB1BP1	24522000	0.0,2366.0,1977.0,	89000	887.0,0.0,0.0,	0.2518	0.290284	0.2527	0.289745	1484	296.667	1447.67	295.667	0.19991	0.204237	Integrin beta-1-binding protein 1 (Fragment) OS=Homo sapiens GN=ITGB1BP1 PE=1 SV=1
C9J712	PFN2	4.3987e+17	460057.0,496491.0,376647.0,	2.11766e+17	211254.0,267415.0,249688.0,	0.0211875	0.039779	0.01631	0.0327885	445049	242518	444398	242786	0.544925	0.546324	Profilin OS=Homo sapiens GN=PFN2 PE=1 SV=1
C9J798	RASA4B	8818010582460838	92226.0,102145.0,60156.0,	89571465212721	8934.0,14538.0,12893.0,	0.0291155	0.0492311	0.0273236	0.0465196	84947.3	12110	84842.3	12121.7	0.142559	0.142873	Ras GTPase-activating protein 4B OS=Homo sapiens GN=RASA4B PE=3 SV=2
C9J7E5	TNPO3	3.20576e+17	335288.0,370906.0,231442.0,	1.26227e+17	125921.0,135727.0,143535.0,	0.0534333	0.0764206	0.0494309	0.0712115	312967	134867	312545	135061	0.43093	0.432133	Transportin-3 OS=Homo sapiens GN=TNPO3 PE=1 SV=1
C9J7E8	MKLN1	1.164e+17	121742.0,120556.0,105727.0,	218723310228072	21819.0,32849.0,28456.0,	3.8731895655921524E-4	0.00527468	3.8384222445938935E-4	0.0039295	116073	27682	116008	27708	0.238487	0.238845	Muskelin OS=Homo sapiens GN=MKLN1 PE=1 SV=1
C9J7M1	GGPS1	374583595931687	39176.0,34708.0,31332.0,	191682396117930	19121.0,23778.0,18174.0,	0.00440064	0.0161963	0.00808234	0.0214247	35034.7	20353	35072	20357.7	0.580939	0.580454	Geranylgeranyl pyrophosphate synthase (Fragment) OS=Homo sapiens GN=GGPS1 PE=1 SV=1
C9J8B8	HDAC10	811568901172050	84881.0,85917.0,71244.0,	4030106499493	4020.0,10567.0,9622.0,	0.0014952	0.00916191	0.00126777	0.00732334	80739	8057.33	80680.7	8069.67	0.0997948	0.10002	Histone deacetylase 10 OS=Homo sapiens GN=HDAC10 PE=1 SV=1
C9J8D4	MOGS	958139469687060	100209.0,91404.0,86085.0,	879137802285974	87701.0,77426.0,87149.0,	0.105264	0.134277	0.188168	0.222173	92523	83969.7	92566	84092	0.907555	0.908455	Mannosyl-oligosaccharide glucosidase (Fragment) OS=Homo sapiens GN=MOGS PE=1 SV=7
C9J8K7	CYP20A1	13740	0.0,1326.0,0.0,	0	0.0,0.0,0.0,	0.42265	0.461764	0.42265	0.459225	458	0	442	0	0	0	Cytochrome P450 20A1 (Fragment) OS=Homo sapiens GN=CYP20A1 PE=1 SV=1
C9J8M3	RFC4	1.80149e+17	188415.0,169935.0,163538.0,	638886558857670	63732.0,65086.0,58458.0,	1.607134809221467E-4	0.00412741	0.00267156	0.0111574	173865	62382	173963	62425.3	0.358796	0.358843	Replication factor C subunit 4 (Fragment) OS=Homo sapiens GN=RFC4 PE=1 SV=1
C9J8R4	DCUN1D1	1.93554e+17	202436.0,202601.0,164531.0,	1.986e+17	198121.0,237430.0,243121.0,	0.126335	0.156632	0.128804	0.158649	189948	225899	189856	226224	1.18927	1.19156	DCN1-like protein (Fragment) OS=Homo sapiens GN=DCUN1D1 PE=1 SV=1
C9J8R7	GTPBP10	1.08707e+17	113696.0,118800.0,131472.0,	277782893325657	27711.0,28712.0,26008.0,	0.00489717	0.0170446	0.00265	0.0111339	121581	27456	121323	27477	0.225825	0.226479	GTP-binding protein 10 (Fragment) OS=Homo sapiens GN=GTPBP10 PE=1 SV=1
C9J8T0	EEFSEC	766219297466028	80137.0,89741.0,65290.0,	103031510416821	10277.0,14988.0,17051.0,	0.0108235	0.0269394	0.00810766	0.0214593	78541	14076	78389.3	14105.3	0.179218	0.179939	Selenocysteine-specific elongation factor OS=Homo sapiens GN=EEFSEC PE=1 SV=1
C9J8T6	COX17	12868104709379	13458.0,10106.0,9274.0,	353153206634367	35230.0,31821.0,34837.0,	8.537760724106756E-5	0.00318555	1.9236378143231477E-4	0.00289221	10905.7	33916	10946	33962.7	3.10994	3.10275	Cytochrome c oxidase copper chaperone OS=Homo sapiens GN=COX17 PE=1 SV=1
C9J8U1	SPECC1L	1.94959e+17	203905.0,210293.0,193326.0,	4.25669e+17	424645.0,386898.0,358290.0,	0.00660417	0.019964	0.00728002	0.0203461	202781	389665	202508	389944	1.92161	1.92557	Cytospin-A (Fragment) OS=Homo sapiens GN=SPECC1L PE=4 SV=7
C9J8Z2	AGAP1	527474654048	5516.0,7205.0,4002.0,	212614854035	2120.0,1473.0,4090.0,	0.0770916	0.103171	0.069744	0.0943141	5595.67	2548.67	5574.33	2561	0.455471	0.459427	Arf-GAP with GTPase, ANK repeat and PH domain-containing protein 1 (Fragment) OS=Homo sapiens GN=AGAP1 PE=1 SV=1
C9J8Z4	IGSF8	9522810026995524	99598.0,96783.0,94457.0,	1.15309e+17	115031.0,111589.0,103373.0,	0.0703164	0.0960295	0.0471516	0.0688051	97007.3	109911	96946	109998	1.13302	1.13463	Immunoglobulin superfamily member 8 (Fragment) OS=Homo sapiens GN=IGSF8 PE=1 SV=1
C9J975	AGAP3	527474654048	5516.0,7205.0,4002.0,	212614854035	2120.0,1473.0,4090.0,	0.0770916	0.103171	0.069744	0.0943141	5595.67	2548.67	5574.33	2561	0.455471	0.459427	Arf-GAP with GTPase, ANK repeat and PH domain-containing protein 3 OS=Homo sapiens GN=AGAP3 PE=1 SV=1
C9JA08	NMD3	1.93551e+17	202433.0,199152.0,138050.0,	8834611057489783	88132.0,109729.0,91010.0,	0.0426847	0.0644623	0.0463837	0.067952	179829	96234.3	179878	96290.3	0.535143	0.535308	60S ribosomal export protein NMD3 OS=Homo sapiens GN=NMD3 PE=1 SV=1
C9JA28	SSR3	5.36074e+17	560677.0,490153.0,448629.0,	1.22191e+17	121895.0,188792.0,206236.0,	7.263518426184953E-4	0.00665625	0.00175627	0.00890902	499193	171963	499820	172308	0.344482	0.34474	Translocon-associated protein subunit gamma OS=Homo sapiens GN=SSR3 PE=1 SV=1
C9JA29	VPS50	168934452267	1766.0,3325.0,2241.0,	0	0.0,0.0,0.0,	0.0411741	0.0628443	0.0338352	0.0538418	2467	0	2444	0	0	0	Syndetin (Fragment) OS=Homo sapiens GN=VPS50 PE=1 SV=1
C9JA35	TAPBP	977079014462478	102190.0,87009.0,61778.0,	177873009330617	17742.0,29862.0,31035.0,	0.0216861	0.0403744	0.0283727	0.0478188	83443	26165.7	83659	26213	0.313575	0.313332	Tapasin (Fragment) OS=Homo sapiens GN=TAPBP PE=1 SV=1
C9JAB2	SRSF7	2.21776e+20	2319550.0,2133177.0,2179269.0,	6.15965e+17	614481.0,653468.0,725402.0,	2.747781520527162E-4	0.00460486	1.0104432550370835E-4	0.0022836	2.21055e+06	663355	2.21067e+06	664450	0.300086	0.300566	Serine/arginine-rich-splicing factor 7 OS=Homo sapiens GN=SRSF7 PE=1 SV=1
C9JAM5	TBC1D23	1.16604e+16	121956.0,135885.0,65767.0,	150873143524930	15050.0,31195.0,25271.0,	0.0555638	0.0788972	0.0534129	0.0756619	107964	23817.3	107869	23838.7	0.220604	0.220996	TBC1 domain family member 23 (Fragment) OS=Homo sapiens GN=TBC1D23 PE=1 SV=1
C9JAT7	UBXN7	1.63349e+17	170846.0,156998.0,157964.0,	1.9275e+17	192286.0,170078.0,173466.0,	0.144853	0.176872	0.124334	0.153846	161918	178420	161936	178610	1.10192	1.10297	UBX domain-containing protein 7 OS=Homo sapiens GN=UBXN7 PE=1 SV=1
C9JAW5		627686696249620	65649.0,64634.0,49065.0,	241803828029097	24121.0,37988.0,29495.0,	0.0131758	0.0300694	0.0142386	0.0303359	59783.3	30519	59782.7	30534.7	0.510493	0.510761	Uncharacterized protein OS=Homo sapiens PE=4 SV=1
C9JAX1	FXN	1.60228e+17	167580.0,161594.0,165744.0,	4.20656e+17	419644.0,389994.0,379514.0,	0.00262456	0.0121785	0.00225038	0.0102853	165088	396013	164973	396384	2.3988	2.40273	Frataxin, mitochondrial OS=Homo sapiens GN=FXN PE=1 SV=1
C9JB06	DHRSX	531595814341386	55599.0,56122.0,40923.0,	214573344026142	21405.0,33185.0,26499.0,	0.0209857	0.0395167	0.0212738	0.0391279	50896	27013	50881.3	27029.7	0.530749	0.53123	Dehydrogenase/reductase SDR family member on chromosome X (Fragment) OS=Homo sapiens GN=DHRSX PE=1 SV=1
C9JB29	CASP8	853096078074	8921.0,9273.0,7983.0,	69500	693.0,0.0,0.0,	4.940710219231291E-4	0.00574855	1.854549944633407E-4	0.00286887	8737	231.667	8725.67	231	0.0265156	0.0264736	Caspase-8 (Fragment) OS=Homo sapiens GN=CASP8 PE=1 SV=1
C9JB30	MAPRE3	1.77635e+20	1857881.0,2090845.0,1597684.0,	7.95345e+18	793434.0,1036780.0,732504.0,	0.0108709	0.0270178	0.00672504	0.0193296	1.85274e+06	854234	1.8488e+06	854239	0.461065	0.46205	Microtubule-associated protein RP/EB family member 3 (Fragment) OS=Homo sapiens GN=MAPRE3 PE=1 SV=1
C9JBA9	PTPN7	16347188439057	17097.0,18188.0,8955.0,	80910301698	807.0,1022.0,1721.0,	0.0427412	0.0644623	0.0420684	0.0633349	14749	1179	14746.7	1183.33	0.0799376	0.0802441	Tyrosine-protein phosphatase non-receptor type 7 (Fragment) OS=Homo sapiens GN=PTPN7 PE=1 SV=1
C9JBI3	PSPH	9.87854e+19	1033192.0,1059296.0,1171403.0,	1.63393e+20	1630003.0,1666363.0,1634100.0,	0.00571471	0.018233	0.00360458	0.013483	1.08998e+06	1.64171e+06	1.08796e+06	1.64349e+06	1.50618	1.51061	Phosphoserine phosphatase (Fragment) OS=Homo sapiens GN=PSPH PE=1 SV=1
C9JBU8	ITGB1BP1	24522000	0.0,2366.0,1977.0,	89000	887.0,0.0,0.0,	0.2518	0.290284	0.2527	0.289745	1484	296.667	1447.67	295.667	0.19991	0.204237	Integrin beta-1-binding protein 1 (Fragment) OS=Homo sapiens GN=ITGB1BP1 PE=1 SV=1
C9JBY7	MRPS33	1.6934e+17	177112.0,191176.0,157670.0,	5818711483563939	58047.0,113960.0,64814.0,	0.015331	0.0328818	0.0158926	0.032394	175617	78987	175319	78940.3	0.449768	0.450266	28S ribosomal protein S33, mitochondrial OS=Homo sapiens GN=MRPS33 PE=1 SV=1
C9JCB7	UXS1	796878354281583	83344.0,80638.0,80671.0,	1.34262e+17	133939.0,132386.0,127133.0,	0.00106442	0.00778108	3.6842212204327574E-4	0.00383468	81604	131027	81551	131153	1.60565	1.60823	UDP-glucuronic acid decarboxylase 1 (Fragment) OS=Homo sapiens GN=UXS1 PE=1 SV=1
C9JCC6	DRAP1	1.04521e+19	1093179.0,1067146.0,843535.0,	3.40088e+17	339270.0,418058.0,305294.0,	0.00558859	0.0181399	0.00702814	0.0199209	1.00128e+06	354178	1.00129e+06	354207	0.353724	0.353752	Dr1-associated corepressor OS=Homo sapiens GN=DRAP1 PE=1 SV=1
C9JCW7	TMUB1	364853925027364	38159.0,37885.0,27058.0,	9069100478882	9047.0,9970.0,9003.0,	0.0191178	0.0373265	0.020036	0.037621	34366.3	9332.67	34367.3	9340	0.271564	0.27177	Transmembrane and ubiquitin-like domain-containing protein 1 (Fragment) OS=Homo sapiens GN=TMUB1 PE=1 SV=7
C9JDR0	NSDHL	1.86518e+17	195078.0,179883.0,149819.0,	1.50766e+17	150403.0,149872.0,145631.0,	0.147263	0.179227	0.185218	0.219541	174798	148486	174927	148635	0.84947	0.849701	Sterol-4-alpha-carboxylate 3-dehydrogenase, decarboxylating (Fragment) OS=Homo sapiens GN=NSDHL PE=1 SV=1
C9JE12	TMUB1	364853925027364	38159.0,37885.0,27058.0,	9069100478882	9047.0,9970.0,9003.0,	0.0191178	0.0373265	0.020036	0.037621	34366.3	9332.67	34367.3	9340	0.271564	0.27177	Transmembrane and ubiquitin-like domain-containing protein 1 (Fragment) OS=Homo sapiens GN=TMUB1 PE=1 SV=1
C9JE50	UXS1	796878354281583	83344.0,80638.0,80671.0,	1.34262e+17	133939.0,132386.0,127133.0,	0.00106442	0.00778108	3.6842212204327574E-4	0.00383468	81604	131027	81551	131153	1.60565	1.60823	UDP-glucuronic acid decarboxylase 1 (Fragment) OS=Homo sapiens GN=UXS1 PE=1 SV=7
C9JEH3	AAMP	1.17261e+17	122642.0,106874.0,134981.0,	9875889843122152	98518.0,89156.0,123821.0,	0.22392	0.260753	0.254437	0.291624	121498	103584	121499	103832	0.85256	0.854589	Angio-associated migratory cell protein OS=Homo sapiens GN=AAMP PE=1 SV=1
C9JEL3	EIF4E2	128101213012402	13397.0,11708.0,12263.0,	254951014205	2542.0,5061.0,4262.0,	0.00507731	0.0171875	0.0012869	0.0073835	12447.3	3951.67	12456	3955	0.317471	0.317518	Eukaryotic translation initiation factor 4E type 2 (Fragment) OS=Homo sapiens GN=EIF4E2 PE=1 SV=1
C9JES7	CMC1	842467881280671	88112.0,76072.0,79768.0,	269362184926259	26871.0,21682.0,26618.0,	1.536201313376363E-5	0.00175368	9.610927842197673E-4	0.00636349	81243	25014.7	81317.3	25057	0.307899	0.308138	COX assembly mitochondrial protein homolog OS=Homo sapiens GN=CMC1 PE=1 SV=1
C9JFE4	GPS1	1.24935e+20	1306687.0,1392864.0,1093557.0,	4.10452e+17	409459.0,614807.0,504690.0,	0.00506309	0.0171875	0.00350786	0.0132365	1266100	509290	1.26437e+06	509652	0.402251	0.403088	COP9 signalosome complex subunit 1 OS=Homo sapiens GN=GPS1 PE=1 SV=2
C9JFR7	CYCS	9.08904e+21	9506215.0,9443286.0,1.0974275E7,	2.60445e+23	2.5982015E7,2.3142869E7,2.448017E7,	2.262470418108413E-4	0.00454217	3.596339203104581E-4	0.00379942	9.99023e+06	2.4504905333333332E7	9974592	2.4535018E7	2.45289	2.45975	Cytochrome c (Fragment) OS=Homo sapiens GN=CYCS PE=1 SV=1
C9JFU6	UXS1	796878354281583	83344.0,80638.0,80671.0,	1.34262e+17	133939.0,132386.0,127133.0,	0.00106442	0.00778108	3.6842212204327574E-4	0.00383468	81604	131027	81551	131153	1.60565	1.60823	UDP-glucuronic acid decarboxylase 1 (Fragment) OS=Homo sapiens GN=UXS1 PE=1 SV=1
C9JFV4	PELP1	3.20274e+17	334969.0,308389.0,266812.0,	6.08006e+17	606541.0,481835.0,686907.0,	0.028043	0.0480096	0.0301505	0.0497546	303202	590396	303390	591761	1.9472	1.9505	Proline-, glutamic acid- and leucine-rich protein 1 OS=Homo sapiens GN=PELP1 PE=1 SV=2
C9JG41	ITM2C	258753028724100	27062.0,29234.0,23830.0,	240722620926154	24014.0,26009.0,26512.0,	0.570213	0.604016	0.543741	0.576952	26754	25478.3	26708.7	25511.7	0.952319	0.955183	Integral membrane protein 2C (Fragment) OS=Homo sapiens GN=ITM2C PE=1 SV=1
C9JG97	AAMP	1.17261e+17	122642.0,106874.0,134981.0,	9875889843122152	98518.0,89156.0,123821.0,	0.22392	0.260753	0.254437	0.291624	121498	103584	121499	103832	0.85256	0.854589	Angio-associated migratory cell protein OS=Homo sapiens GN=AAMP PE=1 SV=1
C9JGI3	TYMP	395154722644088	41328.0,45584.0,43595.0,	208412718519251	20790.0,26977.0,19514.0,	0.00308992	0.0132497	0.00372936	0.013759	43609.7	22425.7	43502.3	22427	0.514236	0.515536	Thymidine phosphorylase (Fragment) OS=Homo sapiens GN=TYMP PE=1 SV=1
C9JGY5	RFC4	1.80149e+17	188415.0,169935.0,163538.0,	638886558857670	63732.0,65086.0,58458.0,	1.607134809221467E-4	0.00412741	0.00267156	0.0111574	173865	62382	173963	62425.3	0.358796	0.358843	Replication factor C subunit 4 (Fragment) OS=Homo sapiens GN=RFC4 PE=1 SV=1
C9JHF5	MFF	106361419712485	11124.0,13703.0,12345.0,	635261129022	6336.0,6065.0,9145.0,	0.0194082	0.037621	0.0156734	0.0320519	12439.3	7162	12390.7	7182	0.575754	0.57963	Mitochondrial fission factor (Fragment) OS=Homo sapiens GN=MFF PE=1 SV=1
C9JHG2	RFTN1	154001381318346	16106.0,13332.0,18140.0,	211537631095	2109.0,3733.0,1109.0,	0.00232244	0.0113701	0.00297861	0.011904	15853	2324.33	15859.3	2317	0.146618	0.146097	Raftlin (Fragment) OS=Homo sapiens GN=RFTN1 PE=1 SV=1
C9JHX9	ZNF800	13461771517262	14078.0,7446.0,17069.0,	96761492911305	9652.0,14815.0,11459.0,	0.80745	0.827966	0.800189	0.820521	12812.7	11970	12864.3	11975.3	0.934232	0.930894	Zinc finger protein 800 (Fragment) OS=Homo sapiens GN=ZNF800 PE=1 SV=1
C9JID8	SCRN3	2.21354e+17	231512.0,239263.0,274381.0,	2.93436e+17	292731.0,302576.0,305938.0,	0.0816307	0.108025	0.0487656	0.070639	248906	300049	248385	300415	1.20547	1.20947	Secernin-3 (Fragment) OS=Homo sapiens GN=SCRN3 PE=1 SV=1
C9JIF3	FAM134A	289373166723194	30265.0,30566.0,22934.0,	193821773516908	19335.0,17599.0,17139.0,	0.0484767	0.0709568	0.0498671	0.0716387	27932.7	18008.3	27921.7	18024.3	0.644705	0.645532	Protein FAM134A (Fragment) OS=Homo sapiens GN=FAM134A PE=1 SV=1
C9JIF9	APEH	3.55466e+20	3717806.0,3732825.0,4214976.0,	6.48002e+20	6464447.0,6048403.0,6311819.0,	0.00173648	0.00996587	4.6734505829003185E-4	0.00431438	3.89485e+06	6267160	3.88854e+06	6.27489e+06	1.60909	1.61369	Acylamino-acid-releasing enzyme OS=Homo sapiens GN=APEH PE=1 SV=1
C9JIR6	PPM1B	4.39004e+17	459151.0,471229.0,534413.0,	4.24503e+17	423480.0,421909.0,403977.0,	0.120002	0.150098	0.0825704	0.10841	489220	416060	488264	416455	0.850455	0.85293	Protein phosphatase 1B (Fragment) OS=Homo sapiens GN=PPM1B PE=1 SV=1
C9JIU5	TRIM22	685429077951011	71687.0,87623.0,50440.0,	174962698315714	17453.0,26776.0,15928.0,	0.0394886	0.0608964	0.0340055	0.0539766	70110.7	20064.3	69916.7	20052.3	0.286181	0.286803	E3 ubiquitin-protein ligase TRIM22 (Fragment) OS=Homo sapiens GN=TRIM22 PE=1 SV=1
C9JIZ0	LSM8	1.5495e+20	1620621.0,1435505.0,1420020.0,	2.90268e+20	2895708.0,2774222.0,2901172.0,	7.43412548775047E-6	0.00139653	1.7328818301270814E-4	0.00277847	1.49093e+06	2.8534e+06	1.49205e+06	2857034	1.91385	1.91484	LSM8 homolog, U6 small nuclear RNA associated (S. cerevisiae), isoform CRA_a OS=Homo sapiens GN=LSM8 PE=1 SV=1
C9JIZ6	PSAP	7.58897e+17	793724.0,813568.0,457220.0,	9.10639e+18	908446.0,1054963.0,825589.0,	0.164601	0.198193	0.16251	0.195417	688053	929385	688171	929666	1.35075	1.35092	Prosaposin OS=Homo sapiens GN=PSAP PE=1 SV=2
C9JJ19	MRPS34	1.16918e+20	1222847.0,1256193.0,1152133.0,	6.8837e+17	686713.0,942127.0,624133.0,	0.0298163	0.0501021	0.0325177	0.0525264	1.21192e+06	751146	1210391	750991	0.619797	0.620453	28S ribosomal protein S34, mitochondrial OS=Homo sapiens GN=MRPS34 PE=1 SV=2
C9JJE0	EHHADH	494085854058350	51675.0,56505.0,57698.0,	1030419654499921	102793.0,95808.0,101288.0,	6.30498091703877E-4	0.0064486	1.045185887064976E-4	0.00232697	55432.7	99835.3	55292.7	99963	1.80102	1.80789	Peroxisomal bifunctional enzyme OS=Homo sapiens GN=EHHADH PE=1 SV=1
C9JJT5	ATP5J2-PTCD1	1.76388e+20	1844840.0,1567558.0,1587093.0,	2.88303e+20	2876107.0,3158862.0,2600007.0,	0.0154263	0.0329434	0.00633513	0.0185779	1.6643e+06	2.87701e+06	1666497	2.87833e+06	1.72866	1.72717	Protein ATP5J2-PTCD1 OS=Homo sapiens GN=ATP5J2-PTCD1 PE=4 SV=2
C9JJV1	TSSC4	185171573711938	19366.0,15190.0,11804.0,	597077027566	5955.0,7643.0,7669.0,	0.0398303	0.0612952	0.0541476	0.07652	15397.3	7079.33	15453.3	7089	0.459777	0.458736	Protein TSSC4 (Fragment) OS=Homo sapiens GN=TSSC4 PE=1 SV=7
C9JK83	STAMBP	4.75674e+17	497505.0,535924.0,508416.0,	1.26002e+17	125698.0,165155.0,173351.0,	5.123070521856796E-4	0.00582234	6.604196390781552E-5	0.00187911	515019	154480	513948	154735	0.299949	0.30107	STAM-binding protein (Fragment) OS=Homo sapiens GN=STAMBP PE=1 SV=1
C9JKA9	KIF15	2.95168e+17	308714.0,323489.0,270564.0,	1.69899e+17	169488.0,160513.0,169751.0,	0.0160217	0.0336386	0.0112478	0.0261536	301311	166370	300922	166584	0.552152	0.553578	Kinesin-like protein KIF15 OS=Homo sapiens GN=KIF15 PE=1 SV=1
C9JKF1	SAMD9	292093917024016	30549.0,37808.0,23747.0,	762907015278207	76106.0,69617.0,79277.0,	0.00282442	0.0126126	0.00142032	0.00776853	30798.3	74883	30701.3	75000	2.4314	2.44289	Sterile alpha motif domain-containing protein 9 (Fragment) OS=Homo sapiens GN=SAMD9 PE=1 SV=1
C9JKL2	STARD3NL	529345284949366	55363.0,51012.0,48813.0,	868187694577566	86608.0,76358.0,78627.0,	0.00642445	0.0196718	0.00287842	0.0117069	51716.3	80443	51729.3	80531	1.55547	1.55678	MLN64 N-terminal domain homolog OS=Homo sapiens GN=STARD3NL PE=1 SV=1
C9JKQ2	NDUFB3	850987660564194	89004.0,73942.0,63476.0,	177252699721851	17682.0,26791.0,22150.0,	0.00552789	0.0179941	0.0114871	0.0264871	75299	22191	75474	22207.7	0.294705	0.294243	NADH dehydrogenase [ubiquinone] 1 beta subcomplex subunit 3 (Fragment) OS=Homo sapiens GN=NDUFB3 PE=1 SV=1
C9JLI6	RPS27L	1.55916e+20	1630722.0,1665708.0,1838379.0,	1.70437e+20	1700277.0,1506179.0,1596991.0,	0.334585	0.374832	0.26587	0.303292	1714667	1599180	1711603	1601149	0.932648	0.935468	40S ribosomal protein S27 OS=Homo sapiens GN=RPS27L PE=1 SV=1
C9JLM5	SERPINB5	8.4758e+18	886482.0,713694.0,1271662.0,	2515613310385544	25094.0,132088.0,86714.0,	0.0308863	0.0513404	0.0300575	0.0496356	957669	81267.7	957279	81298.7	0.0848599	0.0849268	Serpin B5 (Fragment) OS=Homo sapiens GN=SERPINB5 PE=1 SV=1
C9JLU1	POLR2H	2.43836e+17	255025.0,268849.0,261541.0,	854789336297634	85270.0,92648.0,98968.0,	0.00143285	0.00891138	7.213589092104429E-6	9.616768E-4	262290	92158	261805	92295.3	0.351359	0.352535	DNA-directed RNA polymerases I, II, and III subunit RPABC3 (Fragment) OS=Homo sapiens GN=POLR2H PE=1 SV=7
C9JLW8	FAM195B	3.31376e+17	346583.0,338045.0,321925.0,	5.03936e+17	502724.0,433440.0,460449.0,	0.0145495	0.0319444	0.014771	0.0309781	335721	464980	335518	465538	1.38502	1.38752	Mapk-regulated corepressor-interacting protein 1 OS=Homo sapiens GN=FAM195B PE=1 SV=1
C9JM46	GPD1L	245732460415743	25700.0,23748.0,15567.0,	293030005207	2922.0,2977.0,5278.0,	0.0206703	0.039109	0.0231533	0.0412856	21640	3712.33	21671.7	3725.67	0.17155	0.171914	Glycerol-3-phosphate dehydrogenase [NAD(+)] (Fragment) OS=Homo sapiens GN=GPD1L PE=1 SV=1
C9JND6	PDCD10	9392410685268464	98235.0,103138.0,67698.0,	306633394532309	30589.0,33686.0,32751.0,	0.0356443	0.056585	0.0346307	0.054582	89746.3	32305.7	89690.3	32342	0.359966	0.360596	Programmed cell death protein 10 (Fragment) OS=Homo sapiens GN=PDCD10 PE=1 SV=1
C9JNE2	OARD1	1.5192e+17	158892.0,154268.0,124613.0,	483315351964097	48214.0,53111.0,64974.0,	0.00512216	0.0172545	0.0057453	0.0175104	145922	55315.7	145924	55433	0.379078	0.379875	O-acetyl-ADP-ribose deacetylase 1 (Fragment) OS=Homo sapiens GN=OARD1 PE=1 SV=1
C9JNI1	GTPBP10	1.08707e+17	113696.0,118800.0,131472.0,	277782893325657	27711.0,28712.0,26008.0,	0.00489717	0.0170446	0.00265	0.0111339	121581	27456	121323	27477	0.225825	0.226479	GTP-binding protein 10 (Fragment) OS=Homo sapiens GN=GTPBP10 PE=1 SV=1
C9JNU6	HIGD1A	627686696249620	65649.0,64634.0,49065.0,	241803828029097	24121.0,37988.0,29495.0,	0.0131758	0.0300694	0.0142386	0.0303359	59783.3	30519	59782.7	30534.7	0.510493	0.510761	HIG1 domain family member 1A, mitochondrial OS=Homo sapiens GN=HIGD1A PE=4 SV=1
C9JNU9	USP4	1.9997e+17	209147.0,216016.0,187712.0,	51261800017508	5112.0,17862.0,17747.0,	7.70588605981722E-4	0.0067877	3.1511280573482726E-4	0.00355894	204533	13544.7	204292	13573.7	0.0662223	0.0664426	Ubiquitin carboxyl-terminal hydrolase 4 OS=Homo sapiens GN=USP4 PE=1 SV=1
C9JNW5	RPL24	1.03444e+23	1.081922E7,1.0563672E7,1.0161721E7,	1.00827e+21	1.0058448E7,9227325.0,7663555.0,	0.167041	0.200965	0.153289	0.185608	1.0521683333333334E7	8980308	1.0514871E7	8.98311e+06	0.853505	0.854324	60S ribosomal protein L24 OS=Homo sapiens GN=RPL24 PE=1 SV=1
C9JP00	MBNL1	1.61509e+20	1689219.0,1675833.0,1581738.0,	3.23218e+17	322437.0,349572.0,353993.0,	6.940111439544619E-4	0.00660479	2.7144999765234913E-4	0.00328648	1.6503e+06	341566	1648930	342001	0.206972	0.207408	Muscleblind-like protein 1 OS=Homo sapiens GN=MBNL1 PE=1 SV=1
C9JP83	NVL	126317791596	1320.0,1717.0,1578.0,	239519301292	2389.0,1915.0,1309.0,	0.42735	0.466554	0.403734	0.441666	1546	1872.33	1538.33	1871	1.21108	1.21625	Nuclear valosin-containing protein-like (Fragment) OS=Homo sapiens GN=NVL PE=1 SV=1
C9JPC9	USP42	155191640412161	16231.0,15833.0,12025.0,	564864934791	5634.0,6443.0,4856.0,	0.0115255	0.028034	0.0137426	0.0297276	14694.7	5644	14696.3	5644.33	0.384085	0.384064	Ubiquitin carboxyl-terminal hydrolase 42 (Fragment) OS=Homo sapiens GN=USP42 PE=1 SV=8
C9JPH1	TVP23C	153941555510057	16100.0,15014.0,9944.0,	367754404643	3668.0,5398.0,4706.0,	0.0297653	0.0500376	0.0337268	0.0538367	13668.7	4586.67	13686	4590.67	0.335561	0.335428	Golgi apparatus membrane protein TVP23 homolog (Fragment) OS=Homo sapiens GN=TVP23C PE=1 SV=2
C9JPX5	STARD3NL	529345284949366	55363.0,51012.0,48813.0,	868187694577566	86608.0,76358.0,78627.0,	0.00642445	0.0196718	0.00287842	0.0117069	51716.3	80443	51729.3	80531	1.55547	1.55678	MLN64 N-terminal domain homolog (Fragment) OS=Homo sapiens GN=STARD3NL PE=1 SV=1
C9JQ41	CCDC58	8.08137e+17	845225.0,751554.0,742369.0,	1.52774e+20	1524068.0,1176783.0,1305774.0,	0.0290622	0.0491831	0.0229879	0.0411452	779173	1.3339e+06	779716	1.33554e+06	1.71195	1.71286	Coiled-coil domain-containing protein 58 OS=Homo sapiens GN=CCDC58 PE=1 SV=1
C9JQA4	BUB1	194491939313389	20341.0,18718.0,13239.0,	179030531854	1785.0,3029.0,1879.0,	0.0142069	0.0314252	0.0167506	0.0332638	17410.3	2232.33	17432.7	2231	0.128219	0.127978	Mitotic checkpoint serine/threonine-protein kinase BUB1 (Fragment) OS=Homo sapiens GN=BUB1 PE=1 SV=1
C9JQV0	C7orf50	5.35276e+17	559839.0,578448.0,517450.0,	2.71741e+17	271084.0,278712.0,221437.0,	7.605144996950614E-4	0.00678085	3.176964382205463E-4	0.00355946	552619	257016	551912	257078	0.465087	0.465794	Uncharacterized protein C7orf50 (Fragment) OS=Homo sapiens GN=C7orf50 PE=1 SV=1
C9JR86	PHYH	2.5173e+17	263284.0,241385.0,219945.0,	1.68133e+17	167729.0,234504.0,218524.0,	0.221985	0.258626	0.231189	0.267042	241413	206671	241538	206919	0.856089	0.856673	Phytanoyl-CoA dioxygenase, peroxisomal (Fragment) OS=Homo sapiens GN=PHYH PE=1 SV=7
C9JRC7	BUB1	194491939313389	20341.0,18718.0,13239.0,	179030531854	1785.0,3029.0,1879.0,	0.0142069	0.0314252	0.0167506	0.0332638	17410.3	2232.33	17432.7	2231	0.128219	0.127978	Mitotic checkpoint serine/threonine-protein kinase BUB1 (Fragment) OS=Homo sapiens GN=BUB1 PE=1 SV=1
C9JRJ5	LIMD1	724158369179756	75736.0,80779.0,78862.0,	201652310116866	20115.0,22921.0,17095.0,	4.866455486725098E-4	0.00574855	1.4837415511352986E-5	0.00109181	78620.7	20044	78459	20043.7	0.254946	0.255467	LIM domain-containing protein 1 OS=Homo sapiens GN=LIMD1 PE=1 SV=1
C9JRR9	CASP2	246212901724646	25751.0,28008.0,24370.0,	167841909919440	16743.0,18953.0,19706.0,	0.0175489	0.0352703	0.00590619	0.0177635	26094.7	18441	26043	18467.3	0.706696	0.709109	Caspase-2 OS=Homo sapiens GN=CASP2 PE=1 SV=1
C9JRT7	KLHDC10	235910731921	2467.0,1035.0,1899.0,	148113570	1477.0,1346.0,0.0,	0.242248	0.280609	0.244921	0.281806	1784.33	946	1800.33	941	0.53017	0.522681	Kelch domain-containing protein 10 (Fragment) OS=Homo sapiens GN=KLHDC10 PE=1 SV=1
C9JRX8	LYRM4	9686779664105668	101313.0,76895.0,104487.0,	1.20447e+16	120157.0,100257.0,93868.0,	0.398229	0.438148	0.422188	0.459225	94066.3	104692	94231.7	104761	1.11296	1.11174	LYR motif-containing protein 4 OS=Homo sapiens GN=LYRM4 PE=1 SV=1
C9JRZ6	CHCHD3	1.31575e+19	1376143.0,1085831.0,955702.0,	3.08114e+17	307372.0,342089.0,418261.0,	0.0109695	0.0272058	0.0187933	0.0360988	1135730	355149	1.13923e+06	355907	0.312706	0.312412	MICOS complex subunit OS=Homo sapiens GN=CHCHD3 PE=1 SV=1
C9JS30	NYAP1	702766747870622	73501.0,65132.0,69832.0,	1.20223e+17	119934.0,112392.0,126172.0,	0.00225236	0.0111319	0.00111777	0.00681089	69458.7	119316	69488.3	119499	1.71779	1.7197	Neuronal tyrosine-phosphorylated phosphoinositide-3-kinase adapter 1 OS=Homo sapiens GN=NYAP1 PE=1 SV=1
C9JSA3	PDCD10	9392410685268464	98235.0,103138.0,67698.0,	306633394532309	30589.0,33686.0,32751.0,	0.0356443	0.056585	0.0346307	0.054582	89746.3	32305.7	89690.3	32342	0.359966	0.360596	Programmed cell death protein 10 (Fragment) OS=Homo sapiens GN=PDCD10 PE=1 SV=1
C9JSR1	MTMR14	422514276125401	44189.0,41273.0,25116.0,	67602665	674.0,0.0,2700.0,	0.0228083	0.04184	0.0246895	0.0431621	36804.3	1113.67	36859.3	1124.67	0.0302591	0.0305124	Myotubularin-related protein 14 OS=Homo sapiens GN=MTMR14 PE=1 SV=1
C9JTJ1	ZNF780B	614779524898	6429.0,7675.0,4843.0,	727180008319	7253.0,7939.0,8432.0,	0.220043	0.256541	0.188392	0.222371	6332.33	7863.33	6315.67	7874.67	1.24178	1.24685	Hypothetical BC331191_1, isoform CRA_c OS=Homo sapiens GN=ZNF780B PE=4 SV=1
C9JTS3	AAMP	1.17261e+17	122642.0,106874.0,134981.0,	9875889843122152	98518.0,89156.0,123821.0,	0.22392	0.260753	0.254437	0.291624	121498	103584	121499	103832	0.85256	0.854589	Angio-associated migratory cell protein (Fragment) OS=Homo sapiens GN=AAMP PE=1 SV=7
C9JTT7	RFC4	1.80149e+17	188415.0,169935.0,163538.0,	638886558857670	63732.0,65086.0,58458.0,	1.607134809221467E-4	0.00412741	0.00267156	0.0111574	173865	62382	173963	62425.3	0.358796	0.358843	Replication factor C subunit 4 (Fragment) OS=Homo sapiens GN=RFC4 PE=1 SV=1
C9JU26	ATP5J2	1.76388e+20	1844840.0,1567558.0,1587093.0,	2.88303e+20	2876107.0,3158862.0,2600007.0,	0.0154263	0.0329434	0.00633513	0.0185779	1.6643e+06	2.87701e+06	1666497	2.87833e+06	1.72866	1.72717	ATP synthase subunit f, mitochondrial OS=Homo sapiens GN=ATP5J2 PE=1 SV=1
C9JUJ0	CGGBP1	1.57391e+17	164615.0,164676.0,171171.0,	560936818567445	55958.0,67665.0,68368.0,	1.0807105501600745E-4	0.00358077	1.6293385728178268E-4	0.00271518	167034	63907.7	166821	63997	0.382602	0.383628	CGG triplet repeat-binding protein 1 (Fragment) OS=Homo sapiens GN=CGGBP1 PE=1 SV=1
C9JVE2	DCUN1D1	1.93554e+17	202436.0,202601.0,164531.0,	1.986e+17	198121.0,237430.0,243121.0,	0.126335	0.156632	0.128804	0.158649	189948	225899	189856	226224	1.18927	1.19156	DCN1-like protein OS=Homo sapiens GN=DCUN1D1 PE=1 SV=1
C9JVN9	L2HGDH	2.34928e+17	245711.0,253324.0,244876.0,	9870711246996150	98469.0,111611.0,97465.0,	2.879085237810593E-4	0.00469236	5.9441451196901736E-5	0.00182713	248339	102442	247970	102515	0.412508	0.413416	L-2-hydroxyglutarate dehydrogenase, mitochondrial OS=Homo sapiens GN=L2HGDH PE=1 SV=1
C9JVP0	FOXJ3	316844144329602	33138.0,40002.0,29271.0,	11219703210283	11191.0,6978.0,10423.0,	0.0134516	0.0303487	0.00799106	0.021304	34243	9511.33	34137	9530.67	0.27776	0.279189	Forkhead box J3, isoform CRA_b (Fragment) OS=Homo sapiens GN=FOXJ3 PE=1 SV=1
C9JWC5	TRIM22	685429077951011	71687.0,87623.0,50440.0,	174962698315714	17453.0,26776.0,15928.0,	0.0394886	0.0608964	0.0340055	0.0539766	70110.7	20064.3	69916.7	20052.3	0.286181	0.286803	E3 ubiquitin-protein ligase TRIM22 (Fragment) OS=Homo sapiens GN=TRIM22 PE=1 SV=1
C9JXZ7	RFC4	1.80149e+17	188415.0,169935.0,163538.0,	638886558857670	63732.0,65086.0,58458.0,	1.607134809221467E-4	0.00412741	0.00267156	0.0111574	173865	62382	173963	62425.3	0.358796	0.358843	Replication factor C subunit 4 (Fragment) OS=Homo sapiens GN=RFC4 PE=1 SV=1
C9JY28	LYRM4	9686779664105668	101313.0,76895.0,104487.0,	1.20447e+16	120157.0,100257.0,93868.0,	0.398229	0.438148	0.422188	0.459225	94066.3	104692	94231.7	104761	1.11296	1.11174	LYR motif-containing protein 4 OS=Homo sapiens GN=LYRM4 PE=1 SV=1
C9JY79	SPTBN4	3.35468e+17	350864.0,379354.0,256667.0,	1.50261e+17	149899.0,225705.0,167224.0,	0.0402926	0.0618142	0.0362587	0.0565285	329351	180890	328962	180943	0.54923	0.550042	Non-erythrocytic beta-spectrin 4 OS=Homo sapiens GN=SPTBN4 PE=1 SV=2
C9JYC1	C2orf44	9511912408894912	99485.0,119775.0,93850.0,	414194666845879	41319.0,46312.0,46507.0,	0.022518	0.0415709	0.013806	0.0298159	104706	44655.3	104370	44712.7	0.426483	0.428405	WD repeat and coiled-coil-containing protein C2orf44 (Fragment) OS=Homo sapiens GN=C2orf44 PE=1 SV=1
C9JYE9	E2F5	375926081646	3931.0,2517.0,1627.0,	0	0.0,0.0,0.0,	0.048517	0.070972	0.0568644	0.0796299	2671	0	2691.67	0	0	0	Transcription factor E2F5 (Fragment) OS=Homo sapiens GN=E2F5 PE=1 SV=2
C9JYK5	BAG1	9397104668755	9828.0,10102.0,8657.0,	624574207640	6230.0,7363.0,7744.0,	0.0217667	0.0404429	0.0190208	0.0364296	9539.33	7101.67	9529	7112.33	0.744462	0.746388	BAG family molecular chaperone regulator 1 (Fragment) OS=Homo sapiens GN=BAG1 PE=1 SV=2
C9JYM0	POP7	451695333350415	47242.0,51479.0,49851.0,	128091510914201	12778.0,14993.0,14395.0,	0.00260664	0.0121333	1.1682609456504218E-4	0.00241789	49639	14039.7	49524	14055.3	0.282835	0.283809	Ribonuclease P protein subunit p20 (Fragment) OS=Homo sapiens GN=POP7 PE=1 SV=1
C9JYN0	SYPL1	1.4229e+17	148820.0,156761.0,117944.0,	726108142876222	72435.0,80807.0,77264.0,	0.0309552	0.0513404	0.0281096	0.0474763	141325	76753.3	141175	76835.3	0.543098	0.544256	Synaptophysin-like protein 1 OS=Homo sapiens GN=SYPL1 PE=1 SV=1
C9JYS5	TVP23C	153941555510057	16100.0,15014.0,9944.0,	367754404643	3668.0,5398.0,4706.0,	0.0297653	0.0500376	0.0337268	0.0538367	13668.7	4586.67	13686	4590.67	0.335561	0.335428	Golgi apparatus membrane protein TVP23 homolog OS=Homo sapiens GN=TVP23C PE=1 SV=1
C9JYX8	MKRN1	408444910933927	42718.0,47402.0,33547.0,	356152396310	3552.0,5199.0,6396.0,	0.012216	0.0291158	0.0100886	0.0245088	41293.3	5036.67	41222.3	5049	0.121973	0.122482	E3 ubiquitin-protein ligase makorin-1 (Fragment) OS=Homo sapiens GN=MKRN1 PE=1 SV=1
C9JZ07	ITGB1BP1	24522000	0.0,2366.0,1977.0,	89000	887.0,0.0,0.0,	0.2518	0.290284	0.2527	0.289745	1484	296.667	1447.67	295.667	0.19991	0.204237	Integrin beta-1-binding protein 1 (Fragment) OS=Homo sapiens GN=ITGB1BP1 PE=1 SV=1
C9JZG9	UBE2H	1.00368e+16	104974.0,106631.0,92159.0,	754688725571994	75286.0,86590.0,72979.0,	0.0277722	0.0476732	0.0211446	0.0389265	101347	78239	101255	78285	0.771994	0.77315	Ubiquitin-conjugating enzyme E2 H (Fragment) OS=Homo sapiens GN=UBE2H PE=1 SV=1
C9JZI1	RFC4	1.80149e+17	188415.0,169935.0,163538.0,	638886558857670	63732.0,65086.0,58458.0,	1.607134809221467E-4	0.00412741	0.00267156	0.0111574	173865	62382	173963	62425.3	0.358796	0.358843	Replication factor C subunit 4 OS=Homo sapiens GN=RFC4 PE=1 SV=1
C9JZK8	CRYZL1	557876540155572	58346.0,63126.0,54950.0,	609456178661894	60797.0,61314.0,62740.0,	0.503869	0.540299	0.357847	0.396698	58920	61541.7	58807.3	61617	1.0445	1.04778	Quinone oxidoreductase-like protein 1 OS=Homo sapiens GN=CRYZL1 PE=1 SV=1
C9JZP6	DHRS2	200841623496	2100.0,4017.0,3456.0,	10462114179986	10436.0,11330.0,10122.0,	0.00124254	0.00837657	8.971697146770939E-4	0.00612129	3222	10621.7	3191	10629.3	3.29661	3.33104	Dehydrogenase/reductase SDR family member 2, mitochondrial (Fragment) OS=Homo sapiens GN=DHRS2 PE=1 SV=2
C9JZW7	ADPRH	1.5441e+17	161496.0,172530.0,206441.0,	1.90144e+17	189685.0,227041.0,190327.0,	0.355174	0.394916	0.29268	0.331352	180644	202229	180156	202351	1.11949	1.1232	[Protein ADP-ribosylarginine] hydrolase (Fragment) OS=Homo sapiens GN=ADPRH PE=1 SV=1
C9JZY6	UBE2H	1.00368e+16	104974.0,106631.0,92159.0,	754688725571994	75286.0,86590.0,72979.0,	0.0277722	0.0476732	0.0211446	0.0389265	101347	78239	101255	78285	0.771994	0.77315	Ubiquitin-conjugating enzyme E2 H (Fragment) OS=Homo sapiens GN=UBE2H PE=1 SV=1
C9K0W8	STX16	394004607822522	41208.0,44476.0,22270.0,	533997644970746	53270.0,75866.0,71714.0,	0.0351553	0.0560341	0.0342449	0.0541722	36000	66864.7	35984.7	66950	1.85735	1.86051	Syntaxin-16 OS=Homo sapiens GN=STX16 PE=1 SV=2
contaminant_FCGB_HUMAN		578645876060	6051.0,4427.0,5992.0,	0	0.0,0.0,0.0,	0.00674922	0.0201915	0.00925225	0.0233223	5477.67	0	5490	0	0	0	owl|P31994| LOW AFFINITY IMMUNOGLOBULIN GAMMA FC RECEPTOR II-B PRECURSOR (FC-GAMMA...
contaminant_GR78_LYCES		3.69207e+20	3861525.0,3653525.0,3806892.0,	9.88662e+20	9862889.0,8933645.0,9531556.0,	0.00154383	0.00929516	0.00148203	0.00798558	3.77569e+06	9.43057e+06	3.77398e+06	9.4427e+06	2.49771	2.50205	owl|P49118| 78 KD GLUCOSE REGULATED PROTEIN HOMOLOG PRECURSOR (GRP 78) (IMMUNOGLOBULIN...
contaminant_GR78_SCHPO		2.57261e+20	2690693.0,2664951.0,2677866.0,	6.37515e+20	6359851.0,5659837.0,5931196.0,	0.00220294	0.0110962	0.00374023	0.0137833	2.68055e+06	5976518	2.67784e+06	5983628	2.22958	2.2345	owl|P36604| 78 KD GLUCOSE REGULATED PROTEIN HOMOLOG PRECURSOR (GRP 78) (IMMUNOGLOBULIN...
contaminant_GR78_YEAST		3.534e+20	3696206.0,3721480.0,3840352.0,	1.03265e+21	1.0301657E7,8990729.0,9606210.0,	0.00212452	0.0109237	0.00372543	0.013759	3757755	9.62091e+06	3.75268e+06	9.63287e+06	2.56028	2.56693	owl|P16474| 78 KD GLUCOSE REGULATED PROTEIN HOMOLOG PRECURSOR (GRP 78) (IMMUNOGLOBULIN...
contaminant_IGA0_HAEIN		8.18841e+16	85642.0,136238.0,343745.0,	189103465639353	18864.0,34391.0,39891.0,	0.185972	0.221408	0.18352	0.217659	190219	30973	188542	31048.7	0.162828	0.164678	owl|P44969| IMMUNOGLOBULIN A1 PROTEASE PRECURSOR (EC 3.4.21.72) (IGA1 PROTEASE)....
contaminant_IGA2_HAEIN		8.18841e+16	85642.0,136238.0,343745.0,	189103465639353	18864.0,34391.0,39891.0,	0.185972	0.221408	0.18352	0.217659	190219	30973	188542	31048.7	0.162828	0.164678	owl|P45384| IMMUNOGLOBULIN A1 PROTEASE PRECURSOR (EC 3.4.21.72) (IGA1 PROTEASE)....
contaminant_INT-STD1		9.54124e+21	9979118.0,1.3158626E7,8743788.0,	8.6257e+23	8.6049884E7,7.9922598E7,6.4529394E7,	0.00797723	0.0225625	0.00726976	0.0203433	1.0672141E7	7.681708866666667E7	1.0627177333333334E7	7.683395866666667E7	7.19791	7.22995	BSA
contaminant_KERATIN02		1.57942e+18	1651906.0,320388.0,633391.0,	2.25644e+17	225096.0,620224.0,752504.0,	0.495291	0.533012	0.501212	0.536819	850635	530995	868562	532608	0.624234	0.613207	no description
contaminant_KERATIN03		4.85625e+20	5079140.0,1056534.0,2722868.0,	1.30579e+20	1302635.0,1841067.0,5232897.0,	0.941398	0.947789	0.929087	0.936904	2901500	2.77442e+06	2.95285e+06	2.7922e+06	0.956202	0.945596	no description
contaminant_KERATIN20		8.99299e+17	940574.0,758971.0,609889.0,	4.30871e+17	429835.0,478997.0,577879.0,	0.0605421	0.0848144	0.0856865	0.111404	767461	494542	769811	495570	0.644387	0.643756	no description
contaminant_KERATIN22		1.62007e+18	1694418.0,331113.0,906006.0,	2.89486e+18	288780.0,504696.0,1595307.0,	0.770587	0.794906	0.764998	0.78873	959792	790615	977179	796261	0.823736	0.814857	no description
contaminant_NRL_1INDL		2.53466e+20	2650995.0,2486624.0,2763665.0,	1.01221e+21	1.0097825E7,8750670.0,8055794.0,	0.00897159	0.0238683	0.00795793	0.0212516	2.63524e+06	8.96233e+06	2.63376e+06	8.9681e+06	3.40095	3.40505	owl|| Cha255 immunoglobulin fab' fragment (igg1-lambda) complex With...
contaminant_PIGR_HUMAN		7.36188e+17	769974.0,812409.0,822121.0,	7.19604e+17	717873.0,664108.0,702606.0,	0.0660297	0.0910662	0.00922778	0.0232754	803090	693979	801501	694862	0.864136	0.866951	owl|P01833| POLYMERIC-IMMUNOGLOBULIN RECEPTOR PRECURSOR (PLGR) (CONTAINS:...
contaminant_UBIQUITIN03		359573261529833	37607.0,31480.0,29499.0,	219032556623965	21850.0,25370.0,24292.0,	0.0186634	0.0366503	0.0495606	0.0712468	32801.7	23811.3	32862	23837.3	0.725918	0.725377	no description
contaminant_UBIQUITIN05		1.00368e+16	104974.0,106631.0,92159.0,	754688725571994	75286.0,86590.0,72979.0,	0.0277722	0.0476732	0.0211446	0.0389265	101347	78239	101255	78285	0.771994	0.77315	no description
contaminant_UBIQUITIN06		9.36717e+18	979710.0,986399.0,957727.0,	2.11629e+20	2111210.0,1715863.0,1819717.0,	0.0140643	0.0311912	0.0161684	0.032643	975730	1880159	974612	1.88226e+06	1.92693	1.9313	no description
contaminant_UBIQUITIN10		2.16028e+20	2259432.0,2377527.0,2736041.0,	1.28259e+20	1279505.0,1614807.0,1383397.0,	0.0119325	0.0286366	0.00585367	0.0176878	2.46346e+06	1424841	2.45767e+06	1425903	0.578389	0.580186	no description
contaminant_UBIQUITIN11		1.68051e+17	175761.0,190693.0,141911.0,	1.00529e+16	100284.0,99804.0,90061.0,	0.0362324	0.057251	0.0317549	0.0516905	169710	96649.7	169455	96716.3	0.5695	0.570749	no description
D3DQV9	EIF4G2	1.00912e+19	1055429.0,1145305.0,691511.0,	1.79849e+17	179411.0,206982.0,203167.0,	0.0322355	0.0530037	0.030736	0.0505451	965000	196285	964082	196520	0.203404	0.203842	Eukaryotic translation initiation factor 4 gamma 2 (Fragment) OS=Homo sapiens GN=EIF4G2 PE=1 SV=1
D3DSM0	ITGB2	3.32828e+17	348102.0,348947.0,222010.0,	1.21285e+17	120992.0,153629.0,143727.0,	0.0505995	0.0734995	0.0520059	0.0741132	306291	139295	306353	139449	0.45478	0.455192	Integrin beta OS=Homo sapiens GN=ITGB2 PE=1 SV=1
D3DTX6	PPP1R9B	2.79732e+17	292567.0,324744.0,274055.0,	1.35351e+17	135020.0,144022.0,135884.0,	0.0122876	0.0292052	0.00690801	0.0197249	297777	138179	297122	138309	0.464036	0.465495	Neurabin-2 OS=Homo sapiens GN=PPP1R9B PE=1 SV=1
D3YTA9	PPP3R1	6.49392e+17	679196.0,707806.0,727271.0,	4.45731e+17	444658.0,441354.0,453139.0,	0.0116207	0.0281777	0.00177557	0.00896092	706059	445833	704758	446384	0.631438	0.633386	Calcineurin subunit B type 1 OS=Homo sapiens GN=PPP3R1 PE=1 SV=1
D3YTB1	RPL32	2.81852e+20	2947887.0,2672606.0,2420127.0,	2.63979e+20	2633450.0,2504113.0,1965367.0,	0.29398	0.333086	0.292757	0.331352	2.67828e+06	2.36732e+06	2.68021e+06	2.36764e+06	0.883896	0.883381	60S ribosomal protein L32 (Fragment) OS=Homo sapiens GN=RPL32 PE=1 SV=1
D3YTB5	IRAK1	580097689937339	60671.0,74226.0,36921.0,	173243304801	1727.0,4297.0,4866.0,	0.0414128	0.0629549	0.037993	0.0585665	57415.7	3621	57272.7	3630	0.0630664	0.063381	Interleukin-1 receptor-associated kinase 1 OS=Homo sapiens GN=IRAK1 PE=1 SV=1
D3YTC1	MRPL35	1.5921e+17	166517.0,138703.0,161400.0,	1.71671e+17	171259.0,156895.0,141474.0,	0.928423	0.935997	0.938067	0.945077	155377	156445	155540	156543	1.00687	1.00645	39S ribosomal protein L35, mitochondrial OS=Homo sapiens GN=MRPL35 PE=1 SV=1
D3YTE6	DHRS4L2	345545675049333	36139.0,54776.0,48780.0,	715455727663999	71372.0,56839.0,64874.0,	0.0995894	0.12784	0.0659318	0.0900622	46879	64273.3	46565	64361.7	1.37105	1.38219	Dehydrogenase/reductase SDR family member 4-like 2 OS=Homo sapiens GN=DHRS4L2 PE=1 SV=2
D4PHA4	GPBP1	313420422059	3277.0,1971.0,2035.0,	18770953	1872.0,0.0,966.0,	0.09709	0.125255	0.101262	0.1285	2411.67	943.333	2427.67	946	0.391154	0.389675	GC-rich promoter binding protein 1, isoform CRA_c OS=Homo sapiens GN=GPBP1 PE=1 SV=1
D6R927	RBPJ	103741016411689	10849.0,9809.0,11558.0,	739075737578	7371.0,7515.0,7681.0,	0.0197335	0.0379171	0.0213327	0.0391451	10742.3	7513.67	10738.7	7522.33	0.699445	0.70049	Recombining-binding protein suppressor of hairless OS=Homo sapiens GN=RBPJ PE=1 SV=1
D6R954	TRMT10A	708167475949103	74065.0,72159.0,48554.0,	474806227142100	47365.0,61796.0,42676.0,	0.231605	0.269147	0.234201	0.270311	64892.7	50617	64926	50612.3	0.780011	0.779539	tRNA methyltransferase 10 homolog A (Fragment) OS=Homo sapiens GN=TRMT10A PE=1 SV=7
D6R955	PITX1	309663477327204	32387.0,33564.0,26900.0,	396048646560	3950.0,4826.0,6649.0,	0.00349814	0.0140339	0.00260226	0.0110395	30981	5128	30950.3	5141.67	0.165521	0.166126	Pituitary homeobox 1 (Fragment) OS=Homo sapiens GN=PITX1 PE=1 SV=1
D6R966	CXXC5	275072676728783	28768.0,25836.0,28460.0,	564665268446246	56329.0,52282.0,46878.0,	0.0124561	0.0293174	0.00732899	0.0203841	27685.7	51798.7	27688	51829.7	1.87096	1.87192	CXXC-type zinc finger protein 5 (Fragment) OS=Homo sapiens GN=CXXC5 PE=1 SV=1
D6R9D6	RBM47	256843227626940	26862.0,31154.0,26638.0,	200825593267	2003.0,2539.0,3311.0,	0.00496801	0.0171803	0.00198093	0.00951531	28300	2611.33	28218	2617.67	0.0922733	0.0927658	RNA-binding protein 47 OS=Homo sapiens GN=RBM47 PE=1 SV=1
D6R9E3	MND1	557375578645037	58295.0,53847.0,44533.0,	167711828019764	16730.0,18140.0,20034.0,	0.00805081	0.0226787	0.0107225	0.0254292	52186.7	18271.7	52225	18301.3	0.350121	0.350432	Meiotic nuclear division protein 1 homolog OS=Homo sapiens GN=MND1 PE=1 SV=1
D6R9G1	CDK7	1.01096e+16	105736.0,105062.0,83713.0,	172102461516854	17168.0,24427.0,17084.0,	0.00406784	0.0153857	0.00448169	0.0153508	98200.3	19559.7	98170.3	19559.7	0.199181	0.199242	Cyclin-dependent kinase 7 OS=Homo sapiens GN=CDK7 PE=1 SV=1
D6R9H7	ATP5G1	3.0572e+17	319750.0,214527.0,211702.0,	3.42415e+17	341591.0,345832.0,279791.0,	0.118975	0.148916	0.165622	0.198778	247357	322306	248660	322405	1.303	1.29657	ATP synthase F(0) complex subunit C1, mitochondrial OS=Homo sapiens GN=ATP5G1 PE=3 SV=1
D6R9L0	RACK1	1.56905e+23	1.6410697E7,1.6351791E7,1.4152311E7,	1.68572e+23	1.6816715E7,1.7085827E7,2.1353517E7,	0.17084	0.204998	0.191126	0.224859	1.5647805333333334E7	1.8379814666666668E7	1.5638266333333334E7	1.8418686333333332E7	1.17459	1.1778	Receptor of-activated protein C kinase 1 (Fragment) OS=Homo sapiens GN=RACK1 PE=1 SV=1
D6R9M7	RBM47	256843227626940	26862.0,31154.0,26638.0,	200825593267	2003.0,2539.0,3311.0,	0.00496801	0.0171803	0.00198093	0.00951531	28300	2611.33	28218	2617.67	0.0922733	0.0927658	RNA-binding protein 47 (Fragment) OS=Homo sapiens GN=RBM47 PE=1 SV=7
D6R9U1	PITX1	309663477327204	32387.0,33564.0,26900.0,	396048646560	3950.0,4826.0,6649.0,	0.00349814	0.0140339	0.00260226	0.0110395	30981	5128	30950.3	5141.67	0.165521	0.166126	Pituitary homeobox 1 (Fragment) OS=Homo sapiens GN=PITX1 PE=1 SV=7
D6R9U2	MGAT1	444073276064579	46445.0,31621.0,63857.0,	195532754543016	19506.0,27335.0,43604.0,	0.216858	0.253101	0.22156	0.257222	47248.7	30038	47307.7	30148.3	0.635743	0.637282	Alpha-1,3-mannosyl-glycoprotein 2-beta-N-acetylglucosaminyltransferase (Fragment) OS=Homo sapiens GN=MGAT1 PE=1 SV=1
D6R9V1	CXXC5	275072676728783	28768.0,25836.0,28460.0,	564665268446246	56329.0,52282.0,46878.0,	0.0124561	0.0293174	0.00732899	0.0203841	27685.7	51798.7	27688	51829.7	1.87096	1.87192	CXXC-type zinc finger protein 5 (Fragment) OS=Homo sapiens GN=CXXC5 PE=1 SV=1
D6RA03	RIMS2	29218401395	3055.0,810.0,1379.0,	169932048518697	16952.0,20328.0,18952.0,	4.1291752053225695E-4	0.00533689	2.9198397422270495E-4	0.00337003	1718.67	18725	1748	18744	10.8951	10.7231	Regulating synaptic membrane exocytosis protein 2 OS=Homo sapiens GN=RIMS2 PE=1 SV=1
D6RA45	RBPJ	103741016411689	10849.0,9809.0,11558.0,	739075737578	7371.0,7515.0,7681.0,	0.0197335	0.0379171	0.0213327	0.0391451	10742.3	7513.67	10738.7	7522.33	0.699445	0.70049	Recombining-binding protein suppressor of hairless (Fragment) OS=Homo sapiens GN=RBPJ PE=1 SV=1
D6RA48	MGAT1	444073276064579	46445.0,31621.0,63857.0,	195532754543016	19506.0,27335.0,43604.0,	0.216858	0.253101	0.22156	0.257222	47248.7	30038	47307.7	30148.3	0.635743	0.637282	Alpha-1,3-mannosyl-glycoprotein 2-beta-N-acetylglucosaminyltransferase (Fragment) OS=Homo sapiens GN=MGAT1 PE=1 SV=1
D6RA49	RBM47	256843227626940	26862.0,31154.0,26638.0,	200825593267	2003.0,2539.0,3311.0,	0.00496801	0.0171803	0.00198093	0.00951531	28300	2611.33	28218	2617.67	0.0922733	0.0927658	RNA-binding protein 47 (Fragment) OS=Homo sapiens GN=RBM47 PE=1 SV=7
D6RAA6	TMEM33	572146328057161	59839.0,61080.0,56521.0,	318063303537559	31728.0,32781.0,38071.0,	8.047251003344273E-4	0.00682606	8.475767298405828E-4	0.00599672	59218.3	34133.3	59146.7	34193.3	0.576398	0.578111	Transmembrane protein 33 (Fragment) OS=Homo sapiens GN=TMEM33 PE=1 SV=1
D6RAC2	RACK1	2.17047e+23	2.2700928E7,2.269108E7,2.1967131E7,	2.56141e+23	2.555255E7,2.3976936E7,3.0271522E7,	0.130295	0.16098	0.157543	0.190041	2.2476097666666668E7	2.6545964666666668E7	2.2453046333333332E7	2.6600336E7	1.18108	1.18471	Receptor of-activated protein C kinase 1 OS=Homo sapiens GN=RACK1 PE=1 SV=1
D6RAD4	CDK7	1.01096e+16	105736.0,105062.0,83713.0,	172102461516854	17168.0,24427.0,17084.0,	0.00406784	0.0153857	0.00448169	0.0153508	98200.3	19559.7	98170.3	19559.7	0.199181	0.199242	Cyclin-dependent kinase 7 OS=Homo sapiens GN=CDK7 PE=1 SV=1
D6RAK2	MGAT1	444073276064579	46445.0,31621.0,63857.0,	195532754543016	19506.0,27335.0,43604.0,	0.216858	0.253101	0.22156	0.257222	47248.7	30038	47307.7	30148.3	0.635743	0.637282	Alpha-1,3-mannosyl-glycoprotein 2-beta-N-acetylglucosaminyltransferase (Fragment) OS=Homo sapiens GN=MGAT1 PE=1 SV=7
D6RAM3	DOK3	7.3226e+17	765868.0,791994.0,638681.0,	1.16487e+17	116204.0,150557.0,155735.0,	0.00506206	0.0171875	0.00413914	0.0146556	732891	140612	732181	140832	0.19186	0.192346	Docking protein 3 OS=Homo sapiens GN=DOK3 PE=1 SV=1
D6RAN8	MRPL27	5.78087e+17	604620.0,594668.0,639419.0,	7.46532e+17	744739.0,783947.0,638323.0,	0.138548	0.17012	0.117873	0.146692	613604	722067	612902	722336	1.17676	1.17855	39S ribosomal protein L27, mitochondrial OS=Homo sapiens GN=MRPL27 PE=1 SV=1
D6RAR7	DTNBP1	457715197135933	47871.0,50162.0,35530.0,	8470	0.0,840.0,0.0,	0.0107234	0.0267802	0.0101679	0.0246109	44558.3	282.333	44521	280	0.00633626	0.00628917	Dysbindin (Fragment) OS=Homo sapiens GN=DTNBP1 PE=1 SV=1
D6RB01	FAM169A	304023948424894	31797.0,38110.0,24615.0,	624026748354396	62251.0,66968.0,55139.0,	0.00662123	0.0199951	0.00472219	0.0156856	31593.3	61427	31507.3	61452.7	1.9443	1.95042	Soluble lamin-associated protein of 75 kDa OS=Homo sapiens GN=FAM169A PE=1 SV=1
D6RB24	NECAP2	9385712416580832	98164.0,119848.0,79928.0,	410755908745742	40975.0,58636.0,46367.0,	0.042263	0.0640095	0.0320925	0.0521185	99618	48634.7	99313.3	48659.3	0.488212	0.489958	Adaptin ear-binding coat-associated protein 2 OS=Homo sapiens GN=NECAP2 PE=1 SV=1
D6RB69	MGAT1	444073276064579	46445.0,31621.0,63857.0,	195532754543016	19506.0,27335.0,43604.0,	0.216858	0.253101	0.22156	0.257222	47248.7	30038	47307.7	30148.3	0.635743	0.637282	Alpha-1,3-mannosyl-glycoprotein 2-beta-N-acetylglucosaminyltransferase (Fragment) OS=Homo sapiens GN=MGAT1 PE=1 SV=1
D6RBD8	DTWD2	174701246	1827.0,0.0,1232.0,	10410	0.0,1033.0,0.0,	0.364289	0.404065	0.359586	0.398328	997.667	347	1019.67	344.333	0.347812	0.337692	DTW domain-containing protein 2 OS=Homo sapiens GN=DTWD2 PE=1 SV=1
D6RBE0	CXXC5	275072676728783	28768.0,25836.0,28460.0,	564665268446246	56329.0,52282.0,46878.0,	0.0124561	0.0293174	0.00732899	0.0203841	27685.7	51798.7	27688	51829.7	1.87096	1.87192	CXXC-type zinc finger protein 5 (Fragment) OS=Homo sapiens GN=CXXC5 PE=1 SV=1
D6RBI1	SNF8	1.17486e+16	122878.0,140768.0,93647.0,	263643823832470	26300.0,37946.0,32913.0,	0.0229709	0.0419566	0.019323	0.0367101	119343	32357.3	119098	32386.3	0.271129	0.271931	Vacuolar-sorting protein SNF8 OS=Homo sapiens GN=SNF8 PE=1 SV=1
D6RBP6	RBM47	256843227626940	26862.0,31154.0,26638.0,	200825593267	2003.0,2539.0,3311.0,	0.00496801	0.0171803	0.00198093	0.00951531	28300	2611.33	28218	2617.67	0.0922733	0.0927658	RNA-binding protein 47 (Fragment) OS=Homo sapiens GN=RBM47 PE=1 SV=7
D6RBS3	MGAT1	444073276064579	46445.0,31621.0,63857.0,	195532754543016	19506.0,27335.0,43604.0,	0.216858	0.253101	0.22156	0.257222	47248.7	30038	47307.7	30148.3	0.635743	0.637282	Alpha-1,3-mannosyl-glycoprotein 2-beta-N-acetylglucosaminyltransferase (Fragment) OS=Homo sapiens GN=MGAT1 PE=1 SV=1
D6RBS9	RBM47	256843227626940	26862.0,31154.0,26638.0,	200825593267	2003.0,2539.0,3311.0,	0.00496801	0.0171803	0.00198093	0.00951531	28300	2611.33	28218	2617.67	0.0922733	0.0927658	RNA-binding protein 47 (Fragment) OS=Homo sapiens GN=RBM47 PE=1 SV=1
D6RBT3	NDUFS6	3.52017e+17	368173.0,324228.0,305503.0,	1.73551e+17	173132.0,179137.0,179069.0,	0.00549015	0.0179451	0.013192	0.0290233	332293	176906	332635	177113	0.532379	0.532454	NADH dehydrogenase [ubiquinone] iron-sulfur protein 6, mitochondrial OS=Homo sapiens GN=NDUFS6 PE=1 SV=1
D6RBV2	LMAN2	4.43997e+17	464375.0,445030.0,405502.0,	1.75484e+17	175059.0,195070.0,206247.0,	5.656810193798523E-4	0.00614011	0.00103301	0.00656476	438380	191840	438302	192125	0.43761	0.43834	Vesicular integral-membrane protein VIP36 OS=Homo sapiens GN=LMAN2 PE=1 SV=1
D6RBW1	EIF4E	2.60845e+20	2728176.0,2822081.0,2446272.0,	2.92028e+20	2913268.0,3839435.0,3256419.0,	0.126056	0.156334	0.116556	0.145312	2.66869e+06	3333884	2.66551e+06	3336374	1.24926	1.25168	Eukaryotic translation initiation factor 4E OS=Homo sapiens GN=EIF4E PE=1 SV=1
D6RCD0	HSD17B11	2.33272e+17	243979.0,237581.0,194262.0,	769259375086335	76739.0,93035.0,87516.0,	0.00656716	0.0199067	0.0077995	0.020889	225289	85670	225274	85763.3	0.380267	0.380707	Estradiol 17-beta-dehydrogenase 11 OS=Homo sapiens GN=HSD17B11 PE=1 SV=2
D6RCM1	RBPJ	103741016411689	10849.0,9809.0,11558.0,	739075737578	7371.0,7515.0,7681.0,	0.0197335	0.0379171	0.0213327	0.0391451	10742.3	7513.67	10738.7	7522.33	0.699445	0.70049	Recombining-binding protein suppressor of hairless (Fragment) OS=Homo sapiens GN=RBPJ PE=1 SV=8
D6RCM2	MRPS18C	288832975324612	30208.0,28718.0,24337.0,	198672309918506	19819.0,22923.0,18759.0,	0.0265776	0.0462447	0.033208	0.0533234	27749.3	20490.7	27754.3	20500.3	0.73842	0.738635	28S ribosomal protein S18c, mitochondrial OS=Homo sapiens GN=MRPS18C PE=1 SV=1
D6RCM8	TNFAIP8	1.99904e+17	209079.0,197252.0,158677.0,	266103386027230	26546.0,33602.0,27602.0,	0.00642846	0.0196718	0.0080045	0.021304	188243	29233.3	188336	29250	0.155296	0.155308	Tumor necrosis factor alpha-induced protein 8 OS=Homo sapiens GN=TNFAIP8 PE=1 SV=1
D6RCN9	CXXC5	275072676728783	28768.0,25836.0,28460.0,	564665268446246	56329.0,52282.0,46878.0,	0.0124561	0.0293174	0.00732899	0.0203841	27685.7	51798.7	27688	51829.7	1.87096	1.87192	CXXC-type zinc finger protein 5 (Fragment) OS=Homo sapiens GN=CXXC5 PE=1 SV=7
D6RCT1	RBM47	256843227626940	26862.0,31154.0,26638.0,	200825593267	2003.0,2539.0,3311.0,	0.00496801	0.0171803	0.00198093	0.00951531	28300	2611.33	28218	2617.67	0.0922733	0.0927658	RNA-binding protein 47 (Fragment) OS=Homo sapiens GN=RBM47 PE=1 SV=1
D6RCT6	MND1	557375578645037	58295.0,53847.0,44533.0,	167711828019764	16730.0,18140.0,20034.0,	0.00805081	0.0226787	0.0107225	0.0254292	52186.7	18271.7	52225	18301.3	0.350121	0.350432	Meiotic nuclear division protein 1 homolog (Fragment) OS=Homo sapiens GN=MND1 PE=1 SV=1
D6RD15	MGAT1	444073276064579	46445.0,31621.0,63857.0,	195532754543016	19506.0,27335.0,43604.0,	0.216858	0.253101	0.22156	0.257222	47248.7	30038	47307.7	30148.3	0.635743	0.637282	Alpha-1,3-mannosyl-glycoprotein 2-beta-N-acetylglucosaminyltransferase (Fragment) OS=Homo sapiens GN=MGAT1 PE=1 SV=1
D6RDU9	GATB	9.34801e+16	97770.0,98145.0,116149.0,	295672589631580	29495.0,25698.0,32012.0,	0.00628773	0.0194382	0.00371128	0.0137264	104207	29014.3	104021	29068.3	0.278429	0.279446	Glutamyl-tRNA(Gln) amidotransferase subunit B, mitochondrial OS=Homo sapiens GN=GATB PE=1 SV=1
D6RDY0	RIMS2	29218401395	3055.0,810.0,1379.0,	169932048518697	16952.0,20328.0,18952.0,	4.1291752053225695E-4	0.00533689	2.9198397422270495E-4	0.00337003	1718.67	18725	1748	18744	10.8951	10.7231	Regulating synaptic membrane exocytosis protein 2 (Fragment) OS=Homo sapiens GN=RIMS2 PE=1 SV=7
D6RDY2	CXXC5	275072676728783	28768.0,25836.0,28460.0,	564665268446246	56329.0,52282.0,46878.0,	0.0124561	0.0293174	0.00732899	0.0203841	27685.7	51798.7	27688	51829.7	1.87096	1.87192	CXXC-type zinc finger protein 5 (Fragment) OS=Homo sapiens GN=CXXC5 PE=1 SV=1
D6RE77	RAPGEF6	270943174612625	28337.0,30642.0,12483.0,	97191544413380	9695.0,15326.0,13563.0,	0.190156	0.224945	0.187973	0.222009	23821.7	12847.7	23820.7	12861.3	0.539327	0.539923	Rap guanine nucleotide exchange factor 6 OS=Homo sapiens GN=RAPGEF6 PE=1 SV=1
D6REA0	GATB	9.34801e+16	97770.0,98145.0,116149.0,	295672589631580	29495.0,25698.0,32012.0,	0.00628773	0.0194382	0.00371128	0.0137264	104207	29014.3	104021	29068.3	0.278429	0.279446	Glutamyl-tRNA(Gln) amidotransferase subunit B, mitochondrial OS=Homo sapiens GN=GATB PE=1 SV=1
D6REE2	DTWD2	174701246	1827.0,0.0,1232.0,	10410	0.0,1033.0,0.0,	0.364289	0.404065	0.359586	0.398328	997.667	347	1019.67	344.333	0.347812	0.337692	DTW domain-containing protein 2 OS=Homo sapiens GN=DTWD2 PE=1 SV=1
D6REM0	GABRB1	329452975031031	34457.0,28715.0,30684.0,	1.05901e+17	105646.0,112039.0,103942.0,	7.138780573365055E-4	0.00664122	3.946273617321609E-5	0.00158201	31242	107113	31285.3	107209	3.4285	3.42681	Gamma-aminobutyric acid receptor subunit beta-1 (Fragment) OS=Homo sapiens GN=GABRB1 PE=1 SV=1
D6RER5	SEPT11	1.05283e+23	1.1011537E7,1.1485978E7,1.2540922E7,	1.26886e+23	1.2658154E7,1.5290508E7,1.2245145E7,	0.246054	0.284601	0.206535	0.241337	1.1703506333333334E7	1.3392109333333334E7	1.1679479E7	1.3397935666666666E7	1.14428	1.14713	Septin-11 OS=Homo sapiens GN=SEPT11 PE=1 SV=1
D6REX3	SEC31A	1.14086e+19	1193217.0,1382939.0,858398.0,	4.54735e+17	453639.0,527683.0,452854.0,	0.0510268	0.0739776	0.0458396	0.0672795	1.14723e+06	477739	1.14485e+06	478059	0.416427	0.417573	Protein transport protein Sec31A OS=Homo sapiens GN=SEC31A PE=1 SV=1
D6REZ6	RBM47	256843227626940	26862.0,31154.0,26638.0,	200825593267	2003.0,2539.0,3311.0,	0.00496801	0.0171803	0.00198093	0.00951531	28300	2611.33	28218	2617.67	0.0922733	0.0927658	RNA-binding protein 47 (Fragment) OS=Homo sapiens GN=RBM47 PE=1 SV=1
D6RF48	STX18	622747055041839	65132.0,68097.0,41371.0,	554885921853435	55354.0,58766.0,54166.0,	0.824453	0.842779	0.827868	0.84525	58221	56047	58200	56095.3	0.96266	0.963837	Syntaxin-18 OS=Homo sapiens GN=STX18 PE=1 SV=1
D6RF69	MGAT1	444073276064579	46445.0,31621.0,63857.0,	195532754543016	19506.0,27335.0,43604.0,	0.216858	0.253101	0.22156	0.257222	47248.7	30038	47307.7	30148.3	0.635743	0.637282	Alpha-1,3-mannosyl-glycoprotein 2-beta-N-acetylglucosaminyltransferase (Fragment) OS=Homo sapiens GN=MGAT1 PE=1 SV=1
D6RFG8	DCK	4.46819e+20	4673274.0,4562181.0,5136696.0,	3.13783e+20	3130285.0,3902515.0,3623785.0,	0.0165036	0.0343361	0.0140435	0.0300607	4.79647e+06	3.54839e+06	4790717	3552195	0.739792	0.741475	Deoxycytidine kinase OS=Homo sapiens GN=DCK PE=1 SV=1
D6RFL5	RBM47	256843227626940	26862.0,31154.0,26638.0,	200825593267	2003.0,2539.0,3311.0,	0.00496801	0.0171803	0.00198093	0.00951531	28300	2611.33	28218	2617.67	0.0922733	0.0927658	RNA-binding protein 47 (Fragment) OS=Homo sapiens GN=RBM47 PE=1 SV=1
D6RFY6	SNF8	1.17486e+16	122878.0,140768.0,93647.0,	263643823832470	26300.0,37946.0,32913.0,	0.0229709	0.0419566	0.019323	0.0367101	119343	32357.3	119098	32386.3	0.271129	0.271931	Vacuolar-sorting protein SNF8 OS=Homo sapiens GN=SNF8 PE=1 SV=1
D6RGI3	SEPT11	1.05283e+23	1.1011537E7,1.1485978E7,1.2540922E7,	1.26886e+23	1.2658154E7,1.5290508E7,1.2245145E7,	0.246054	0.284601	0.206535	0.241337	1.1703506333333334E7	1.3392109333333334E7	1.1679479E7	1.3397935666666666E7	1.14428	1.14713	Septin 11, isoform CRA_b OS=Homo sapiens GN=SEPT11 PE=1 SV=1
D6RGJ7	SLC9B2	507246066245	5304.0,4445.0,6175.0,	183301438313511	18286.0,14273.0,13695.0,	0.0138454	0.0308698	0.0124907	0.0278974	5307.67	15408	5308	15418	2.90297	2.90467	Mitochondrial sodium/hydrogen exchanger 9B2 (Fragment) OS=Homo sapiens GN=SLC9B2 PE=1 SV=1
D6RGJ8	WDR55	9.32961e+16	97577.0,100740.0,106143.0,	399204690249360	39823.0,46544.0,50034.0,	8.133635813920462E-4	0.00684043	1.670902104836662E-4	0.00274588	101670	45394	101487	45467	0.446485	0.44801	WD repeat-containing protein 55 OS=Homo sapiens GN=WDR55 PE=1 SV=1
D6RHC6	CXXC5	275072676728783	28768.0,25836.0,28460.0,	564665268446246	56329.0,52282.0,46878.0,	0.0124561	0.0293174	0.00732899	0.0203841	27685.7	51798.7	27688	51829.7	1.87096	1.87192	CXXC-type zinc finger protein 5 (Fragment) OS=Homo sapiens GN=CXXC5 PE=1 SV=1
D6RHG9	CXXC5	275072676728783	28768.0,25836.0,28460.0,	564665268446246	56329.0,52282.0,46878.0,	0.0124561	0.0293174	0.00732899	0.0203841	27685.7	51798.7	27688	51829.7	1.87096	1.87192	CXXC-type zinc finger protein 5 (Fragment) OS=Homo sapiens GN=CXXC5 PE=1 SV=1
D6RHI0	CCNB1	392965016834089	41098.0,48423.0,33706.0,	575095274553789	57369.0,52341.0,54524.0,	0.0935759	0.121461	0.0717712	0.0967029	41184.3	54681	41075.7	54744.7	1.32771	1.33278	G2/mitotic-specific cyclin-B1 (Fragment) OS=Homo sapiens GN=CCNB1 PE=1 SV=1
D6RHI9	RNASET2	8.22073e+17	859801.0,804151.0,749382.0,	1.99622e+20	1991427.0,1783299.0,1523467.0,	0.0192915	0.0374867	0.0152769	0.0316617	804348	1.76537e+06	804445	1.76606e+06	2.19479	2.19538	Ribonuclease T2 (Fragment) OS=Homo sapiens GN=RNASET2 PE=1 SV=7
D6RHZ8	MGAT1	444073276064579	46445.0,31621.0,63857.0,	195532754543016	19506.0,27335.0,43604.0,	0.216858	0.253101	0.22156	0.257222	47248.7	30038	47307.7	30148.3	0.635743	0.637282	Alpha-1,3-mannosyl-glycoprotein 2-beta-N-acetylglucosaminyltransferase (Fragment) OS=Homo sapiens GN=MGAT1 PE=1 SV=7
D6RIA0	MND1	557375578645037	58295.0,53847.0,44533.0,	167711828019764	16730.0,18140.0,20034.0,	0.00805081	0.0226787	0.0107225	0.0254292	52186.7	18271.7	52225	18301.3	0.350121	0.350432	Meiotic nuclear division protein 1 homolog OS=Homo sapiens GN=MND1 PE=1 SV=1
D6RIR8	CXXC5	275072676728783	28768.0,25836.0,28460.0,	564665268446246	56329.0,52282.0,46878.0,	0.0124561	0.0293174	0.00732899	0.0203841	27685.7	51798.7	27688	51829.7	1.87096	1.87192	CXXC-type zinc finger protein 5 (Fragment) OS=Homo sapiens GN=CXXC5 PE=1 SV=1
D6RIS5	MMAA	667742924410	6983.0,4142.0,4360.0,	196232491972	1957.0,3224.0,1998.0,	0.0514519	0.0744302	0.0759245	0.101162	5126.33	2394.33	5161.67	2393	0.467065	0.46361	Methylmalonic aciduria type A protein, mitochondrial OS=Homo sapiens GN=MMAA PE=1 SV=1
D6RIS6	PGM3	1.06483e+17	111369.0,97083.0,123230.0,	743817114273647	74202.0,70599.0,74654.0,	0.0332473	0.054141	0.0353118	0.0554086	110562	73056.7	110561	73151.7	0.660774	0.661643	Phosphoacetylglucosamine mutase (Fragment) OS=Homo sapiens GN=PGM3 PE=1 SV=7
D6RIW8	WDR70	571026590861288	59723.0,63617.0,60603.0,	99341437911958	9910.0,14269.0,12121.0,	4.5496795156823287E-4	0.00562359	9.320691202896723E-6	0.00105324	61432.7	12090.3	61314.3	12100	0.196806	0.197344	WD repeat-containing protein 70 OS=Homo sapiens GN=WDR70 PE=1 SV=1
D6RIY6	EXOSC9	7.76421e+17	812054.0,768108.0,738199.0,	6.65172e+17	663570.0,764036.0,668204.0,	0.161878	0.19531	0.142264	0.173569	772912	698088	772787	698603	0.903192	0.904005	Exosome complex component RRP45 OS=Homo sapiens GN=EXOSC9 PE=1 SV=1
D6RJ07	ZNF346	379634941454	3970.0,3372.0,1437.0,	108700	1084.0,0.0,0.0,	0.054788	0.0779261	0.0599515	0.0833609	2914.67	362.333	2926.33	361.333	0.124314	0.123476	Zinc finger protein 346 OS=Homo sapiens GN=ZNF346 PE=1 SV=1
D6RJ86	SNF8	1.17486e+16	122878.0,140768.0,93647.0,	263643823832470	26300.0,37946.0,32913.0,	0.0229709	0.0419566	0.019323	0.0367101	119343	32357.3	119098	32386.3	0.271129	0.271931	Vacuolar-sorting protein SNF8 OS=Homo sapiens GN=SNF8 PE=1 SV=1
D6RJA0	SETD7	429014989453895	44870.0,48159.0,53292.0,	591395534553431	58997.0,54923.0,54162.0,	0.145506	0.177489	0.0779028	0.103333	48896.7	55971.7	48773.7	56027.3	1.14469	1.14872	Histone-lysine N-methyltransferase SETD7 OS=Homo sapiens GN=SETD7 PE=1 SV=1
D6RJC6	DTNBP1	457715197135933	47871.0,50162.0,35530.0,	8470	0.0,840.0,0.0,	0.0107234	0.0267802	0.0101679	0.0246109	44558.3	282.333	44521	280	0.00633626	0.00628917	Dysbindin OS=Homo sapiens GN=DTNBP1 PE=1 SV=1
D6RJI4	FRYL	283883688216523	29691.0,35600.0,16338.0,	480182554805	4789.0,8192.0,4870.0,	0.0639861	0.0887429	0.0599527	0.0833609	27264.3	5953.67	27209.7	5950.33	0.218368	0.218685	Protein furry homolog-like OS=Homo sapiens GN=FRYL PE=1 SV=1
D6W592	HNRPLL	2.03064e+20	2123850.0,1993505.0,1406839.0,	5.18112e+16	51684.0,170443.0,139542.0,	0.0125171	0.0293799	0.0142074	0.0302913	1839557	120408	1841398	120556	0.0654549	0.06547	Heterogeneous nuclear ribonucleoprotein L-like OS=Homo sapiens GN=HNRPLL PE=1 SV=1
D6W5Y5	CIRBP	4.64281e+20	4855915.0,4819839.0,4921468.0,	2.19859e+20	2193303.0,2417831.0,2318747.0,	1.6919526496014968E-4	0.0042086	8.156771688188591E-5	0.00207378	4.8711e+06	2307475	4.86574e+06	2.30996e+06	0.473707	0.47474	Cold inducible RNA binding protein, isoform CRA_c OS=Homo sapiens GN=CIRBP PE=1 SV=1
E2PU09	PLXNB2	345553090327954	36141.0,29828.0,27641.0,	13932934612786	13898.0,9274.0,12961.0,	0.00185361	0.0102464	0.00631764	0.0185753	31137.3	12021.3	31203.3	12044.3	0.386075	0.385995	Plexin-B2 (Fragment) OS=Homo sapiens GN=PLXNB2 PE=1 SV=1
E2QRB3	PYCR1	1.28806e+20	1347173.0,1441237.0,1467247.0,	4.51405e+17	450311.0,718623.0,518179.0,	0.00152979	0.00924652	0.00315745	0.0124215	1.42168e+06	562246	1.41855e+06	562371	0.395481	0.39644	Pyrroline-5-carboxylate reductase 1, isoform CRA_c OS=Homo sapiens GN=PYCR1 PE=1 SV=2
E2QRF9	GMNN	2.55443e+17	267165.0,263519.0,277197.0,	8.68822e+17	866733.0,707949.0,735019.0,	0.00872909	0.0235817	0.00909218	0.0230068	269595	769102	269294	769900	2.8528	2.85896	Geminin (Fragment) OS=Homo sapiens GN=GMNN PE=1 SV=1
E2QRJ6	POLR2J3	871839474399072	91184.0,91449.0,97964.0,	488135459848237	48694.0,54181.0,48896.0,	0.00125209	0.00840627	1.4931953885622938E-4	0.00259777	93666	50549.3	93532.3	50590.3	0.539676	0.540886	DNA-directed RNA polymerase II subunit RPB11-b2 OS=Homo sapiens GN=POLR2J3 PE=4 SV=1
E3W994	CLASP2	1.00204e+16	104801.0,113084.0,63094.0,	270913519226443	27024.0,34921.0,26802.0,	0.0512585	0.0742137	0.0499303	0.0716439	93724.3	29575.3	93659.7	29582.3	0.315557	0.315849	CLIP-associating protein 2 OS=Homo sapiens GN=CLASP2 PE=1 SV=2
E5KLJ5	OPA1	7.28137e+17	761553.0,701762.0,675471.0,	1.97114e+17	196636.0,286266.0,275968.0,	6.77481488787792E-4	0.00653202	2.871902257170232E-4	0.00336898	712761	252609	712929	252957	0.35441	0.354813	Dynamin-like 120 kDa protein, mitochondrial OS=Homo sapiens GN=OPA1 PE=1 SV=1
E5KLJ9	OPA1	7.28137e+17	761553.0,701762.0,675471.0,	1.97114e+17	196636.0,286266.0,275968.0,	6.77481488787792E-4	0.00653202	2.871902257170232E-4	0.00336898	712761	252609	712929	252957	0.35441	0.354813	Dynamin-like 120 kDa protein, mitochondrial OS=Homo sapiens GN=OPA1 PE=1 SV=1
E5KLK1	OPA1	7.28137e+17	761553.0,701762.0,675471.0,	1.97114e+17	196636.0,286266.0,275968.0,	6.77481488787792E-4	0.00653202	2.871902257170232E-4	0.00336898	712761	252609	712929	252957	0.35441	0.354813	Dynamin-like 120 kDa protein, mitochondrial OS=Homo sapiens GN=OPA1 PE=1 SV=1
E5RFF9	GINS4	2.17261e+17	227232.0,218769.0,247400.0,	2.07805e+17	207305.0,199795.0,208415.0,	0.109159	0.138343	0.0808946	0.106599	231369	204913	231134	205172	0.885653	0.887675	DNA replication complex GINS protein SLD5 OS=Homo sapiens GN=GINS4 PE=1 SV=1
E5RFJ1	NSMCE2	394323044536249	41241.0,29385.0,35842.0,	222951643719856	22240.0,16310.0,20127.0,	0.0107683	0.0268247	0.026105	0.044974	35375.3	19529.3	35489.3	19559	0.552061	0.551123	E3 SUMO-protein ligase NSE2 OS=Homo sapiens GN=NSMCE2 PE=1 SV=1
E5RFN2	CHCHD7	502985682238339	52606.0,54846.0,37910.0,	721567985176427	71981.0,79242.0,77472.0,	0.0234369	0.0425458	0.0221472	0.0400924	48486.3	76144.7	48454	76231.7	1.57044	1.57328	Coiled-coil-helix-coiled-coil-helix domain-containing protein 7 OS=Homo sapiens GN=CHCHD7 PE=1 SV=1
E5RFU3	DCTN6	184671579115398	19314.0,15242.0,15225.0,	124561435615502	12426.0,14246.0,15714.0,	0.135809	0.166947	0.219743	0.255638	16552	14104.7	16593.7	14128.7	0.852143	0.851449	Dynactin subunit 6 OS=Homo sapiens GN=DCTN6 PE=1 SV=1
E5RG91	VPS37A	348194425226416	36417.0,42713.0,26120.0,	9507142299504	9484.0,14120.0,9634.0,	0.033716	0.0546457	0.0291902	0.0485152	35162.3	11080	35083.3	11079.3	0.31511	0.3158	Vacuolar protein sorting-associated protein 37A OS=Homo sapiens GN=VPS37A PE=1 SV=1
E5RGL7	ZNF704	672791728405	7035.0,8853.0,8311.0,	860492588649	8583.0,9187.0,8767.0,	0.418084	0.458759	0.282599	0.320589	8101.33	8837	8066.33	8845.67	1.09081	1.09662	Zinc finger protein 704 (Fragment) OS=Homo sapiens GN=ZNF704 PE=1 SV=1
E5RGS4	PFDN1	1.13093e+20	1182839.0,1088810.0,1156629.0,	2.1143e+20	2109221.0,1745022.0,1774453.0,	0.0246605	0.0440484	0.019739	0.0371634	1142883	1874404	1.14276e+06	1876232	1.64007	1.64184	Prefoldin subunit 1 OS=Homo sapiens GN=PFDN1 PE=1 SV=1
E5RGW9	DCTN6	184671579115398	19314.0,15242.0,15225.0,	124561435615502	12426.0,14246.0,15714.0,	0.135809	0.166947	0.219743	0.255638	16552	14104.7	16593.7	14128.7	0.852143	0.851449	Dynactin subunit 6 OS=Homo sapiens GN=DCTN6 PE=1 SV=1
E5RGX2	POLR2K	613426136830864	64157.0,59235.0,30519.0,	301864254540646	30113.0,42220.0,41202.0,	0.318666	0.358896	0.329001	0.367882	51191.3	37792.3	51303.7	37845	0.738256	0.737667	DNA-directed RNA polymerases I, II, and III subunit RPABC4 OS=Homo sapiens GN=POLR2K PE=1 SV=1
E5RH41	GTF2E2	491475674549237	51402.0,54772.0,48686.0,	217761778521402	21723.0,17648.0,21694.0,	0.00165544	0.00971405	2.1927750176621718E-4	0.00300286	51709.7	20321	51620	20355	0.392983	0.394324	Transcription initiation factor IIE subunit beta (Fragment) OS=Homo sapiens GN=GTF2E2 PE=1 SV=1
E5RHA3	ERICH1	4.46151e+17	466628.0,505580.0,375241.0,	2.26696e+17	226151.0,373217.0,268475.0,	0.0588802	0.082892	0.0527315	0.0749471	449806	289210	449150	289281	0.642965	0.644064	Glutamate-rich protein 1 OS=Homo sapiens GN=ERICH1 PE=1 SV=1
E5RHB8	VPS37A	348194425226416	36417.0,42713.0,26120.0,	9507142299504	9484.0,14120.0,9634.0,	0.033716	0.0546457	0.0291902	0.0485152	35162.3	11080	35083.3	11079.3	0.31511	0.3158	Vacuolar protein sorting-associated protein 37A OS=Homo sapiens GN=VPS37A PE=1 SV=1
E5RHG8	TCEB1	1.62476e+20	1699333.0,1700413.0,1436934.0,	1.04321e+20	1040704.0,1251528.0,1174221.0,	0.0170663	0.0348538	0.0163921	0.0328812	1.61319e+06	1.15424e+06	1.61223e+06	1.15548e+06	0.7155	0.716701	Transcription elongation factor B polypeptide 1 (Fragment) OS=Homo sapiens GN=TCEB1 PE=1 SV=1
E5RHM5	CHCHD7	502985682238339	52606.0,54846.0,37910.0,	721567985176427	71981.0,79242.0,77472.0,	0.0234369	0.0425458	0.0221472	0.0400924	48486.3	76144.7	48454	76231.7	1.57044	1.57328	Coiled-coil-helix-coiled-coil-helix domain-containing protein 7 OS=Homo sapiens GN=CHCHD7 PE=1 SV=1
E5RHW9	NSMCE2	394323044536249	41241.0,29385.0,35842.0,	222951643719856	22240.0,16310.0,20127.0,	0.0107683	0.0268247	0.026105	0.044974	35375.3	19529.3	35489.3	19559	0.552061	0.551123	E3 SUMO-protein ligase NSE2 (Fragment) OS=Homo sapiens GN=NSMCE2 PE=1 SV=1
E5RI56		4.29235e+20	4489363.0,4469047.0,4378883.0,	4.14091e+20	4130964.0,4391847.0,4563739.0,	0.558334	0.592861	0.579559	0.613368	4.45024e+06	4356202	4.44576e+06	4.36218e+06	0.97887	0.9812	Uncharacterized protein (Fragment) OS=Homo sapiens PE=1 SV=1
E5RI99	RPL30	2.97963e+20	3116390.0,3093927.0,2415743.0,	2.39239e+20	2386638.0,2679604.0,2280812.0,	0.194158	0.228744	0.198175	0.232346	2.87601e+06	2.44753e+06	2.87535e+06	2449018	0.851017	0.851728	60S ribosomal protein L30 (Fragment) OS=Homo sapiens GN=RPL30 PE=1 SV=1
E5RIA9	MSRA	726518013666847	75984.0,77350.0,66099.0,	192162034119007	19169.0,20185.0,19266.0,	0.00470024	0.0167775	0.00408929	0.0145181	73211.3	19521.3	73144.3	19540	0.266644	0.267143	Mitochondrial peptide methionine sulfoxide reductase OS=Homo sapiens GN=MSRA PE=1 SV=1
E5RIB1	CTNNA1	11774145629282	12314.0,14055.0,9178.0,	502358375547	5010.0,5792.0,5622.0,	0.0492543	0.0718808	0.0433337	0.0646654	11872.7	5469	11849	5474.67	0.460638	0.462036	Catenin alpha-1 (Fragment) OS=Homo sapiens GN=CTNNA1 PE=1 SV=1
E5RII1	CHCHD7	502985682238339	52606.0,54846.0,37910.0,	721567985176427	71981.0,79242.0,77472.0,	0.0234369	0.0425458	0.0221472	0.0400924	48486.3	76144.7	48454	76231.7	1.57044	1.57328	Coiled-coil-helix-coiled-coil-helix domain-containing protein 7 OS=Homo sapiens GN=CHCHD7 PE=1 SV=1
E5RIK5	DCTN6	184671579115398	19314.0,15242.0,15225.0,	124561435615502	12426.0,14246.0,15714.0,	0.135809	0.166947	0.219743	0.255638	16552	14104.7	16593.7	14128.7	0.852143	0.851449	Dynactin subunit 6 OS=Homo sapiens GN=DCTN6 PE=1 SV=1
E5RIM7	ATOX1	7.33644e+17	767315.0,766920.0,800661.0,	9.06988e+17	904808.0,824157.0,823490.0,	0.133418	0.164451	0.0997077	0.126771	779297	849949	778299	850818	1.09066	1.09318	Copper transport protein ATOX1 OS=Homo sapiens GN=ATOX1 PE=1 SV=1
E5RIP4	SLC39A14	202641971637384	21194.0,19030.0,36966.0,	354162578627116	35331.0,25589.0,27487.0,	0.615316	0.64878	0.599193	0.631724	25788	29439.3	25730	29469	1.14159	1.14532	Zinc transporter ZIP14 (Fragment) OS=Homo sapiens GN=SLC39A14 PE=1 SV=2
E5RIW3	TBCA	1.21047e+23	1.266031E7,1.2058343E7,1.3175766E7,	2.77916e+23	2.7724875E7,2.3609729E7,2.4161006E7,	0.00758512	0.0218334	0.00747422	0.0204695	1.2640640333333334E7	2.513911E7	1.2631473E7	2.5165203333333332E7	1.98875	1.99226	Tubulin-specific chaperone A OS=Homo sapiens GN=TBCA PE=1 SV=1
E5RIW4	GTF2E2	491475674549237	51402.0,54772.0,48686.0,	217761778521402	21723.0,17648.0,21694.0,	0.00165544	0.00971405	2.1927750176621718E-4	0.00300286	51709.7	20321	51620	20355	0.392983	0.394324	Transcription initiation factor IIE subunit beta (Fragment) OS=Homo sapiens GN=GTF2E2 PE=1 SV=1
E5RJ08	CHCHD7	502985682238339	52606.0,54846.0,37910.0,	721567985176427	71981.0,79242.0,77472.0,	0.0234369	0.0425458	0.0221472	0.0400924	48486.3	76144.7	48454	76231.7	1.57044	1.57328	Coiled-coil-helix-coiled-coil-helix domain-containing protein 7 (Fragment) OS=Homo sapiens GN=CHCHD7 PE=1 SV=1
E5RJ10	VPS37A	348194425226416	36417.0,42713.0,26120.0,	9507142299504	9484.0,14120.0,9634.0,	0.033716	0.0546457	0.0291902	0.0485152	35162.3	11080	35083.3	11079.3	0.31511	0.3158	Vacuolar protein sorting-associated protein 37A OS=Homo sapiens GN=VPS37A PE=1 SV=1
E5RJ41	CTNNA1	11774145629282	12314.0,14055.0,9178.0,	502358375547	5010.0,5792.0,5622.0,	0.0492543	0.0718808	0.0433337	0.0646654	11872.7	5469	11849	5474.67	0.460638	0.462036	Catenin alpha-1 (Fragment) OS=Homo sapiens GN=CTNNA1 PE=1 SV=1
E5RJD8	TBCA	1.21047e+23	1.266031E7,1.2058343E7,1.3175766E7,	2.77916e+23	2.7724875E7,2.3609729E7,2.4161006E7,	0.00758512	0.0218334	0.00747422	0.0204695	1.2640640333333334E7	2.513911E7	1.2631473E7	2.5165203333333332E7	1.98875	1.99226	Tubulin-specific chaperone A OS=Homo sapiens GN=TBCA PE=1 SV=1
E5RJF8	CETN3	327193265738253	34220.0,31521.0,37825.0,	285932261728221	28524.0,22444.0,28607.0,	0.0396101	0.0610197	0.0438759	0.065212	34543	26477	34522	26525	0.766494	0.768351	Centrin-3 OS=Homo sapiens GN=CETN3 PE=1 SV=1
E5RJH0	BHMT	9.62732e+19	1006922.0,1124501.0,1018075.0,	4.2116e+17	420148.0,608280.0,488620.0,	0.00265971	0.0122174	0.00204691	0.00973277	1.05243e+06	505377	1.04983e+06	505683	0.480198	0.481679	Betaine--homocysteine S-methyltransferase 1 OS=Homo sapiens GN=BHMT PE=1 SV=1
E5RJI7	MRPL13	3.17623e+17	332201.0,351935.0,377024.0,	2.481e+17	247504.0,291282.0,267710.0,	0.0254279	0.0448694	0.00942405	0.023575	354506	268572	353720	268832	0.757595	0.760014	39S ribosomal protein L13, mitochondrial (Fragment) OS=Homo sapiens GN=MRPL13 PE=1 SV=7
E5RJX6	VPS37A	348194425226416	36417.0,42713.0,26120.0,	9507142299504	9484.0,14120.0,9634.0,	0.033716	0.0546457	0.0291902	0.0485152	35162.3	11080	35083.3	11079.3	0.31511	0.3158	Vacuolar protein sorting-associated protein 37A (Fragment) OS=Homo sapiens GN=VPS37A PE=1 SV=1
E5RK00	DCTN6	184671579115398	19314.0,15242.0,15225.0,	124561435615502	12426.0,14246.0,15714.0,	0.135809	0.166947	0.219743	0.255638	16552	14104.7	16593.7	14128.7	0.852143	0.851449	Dynactin subunit 6 OS=Homo sapiens GN=DCTN6 PE=1 SV=1
E5RK69	ANXA6	7.37404e+20	7712490.0,7608568.0,8815720.0,	1.02983e+23	1.0273575E7,1.0958778E7,1.403501E7,	0.0602528	0.0844735	0.0726744	0.0977089	8.05732e+06	1.1728914333333334E7	8.04559e+06	1.1755787666666666E7	1.45568	1.46115	Annexin OS=Homo sapiens GN=ANXA6 PE=1 SV=1
E5RK82	CETN3	327193265738253	34220.0,31521.0,37825.0,	285932261728221	28524.0,22444.0,28607.0,	0.0396101	0.0610197	0.0438759	0.065212	34543	26477	34522	26525	0.766494	0.768351	Centrin-3 OS=Homo sapiens GN=CETN3 PE=1 SV=1
E7EM64	COPS6	1.9763e+20	2067003.0,2153250.0,1725368.0,	7.46547e+18	744749.0,1135000.0,949833.0,	0.00511279	0.017248	0.00410601	0.0145644	1.98399e+06	942427	1.98187e+06	943194	0.475017	0.47591	COP9 signalosome complex subunit 6 OS=Homo sapiens GN=COPS6 PE=1 SV=1
E7EMK3	FLOT2	8.07136e+17	844181.0,799436.0,704633.0,	4.07462e+17	406482.0,465535.0,455541.0,	0.00347582	0.0140283	0.00638993	0.0186786	782653	441989	782750	442519	0.564732	0.565339	Flotillin-2 OS=Homo sapiens GN=FLOT2 PE=1 SV=1
E7EMM4	ASAH1	2.94616e+17	308138.0,295556.0,349183.0,	4.85183e+17	484015.0,493353.0,414447.0,	0.0161658	0.0338404	0.0115663	0.0266048	317983	463726	317626	463938	1.45834	1.46064	Acid ceramidase OS=Homo sapiens GN=ASAH1 PE=1 SV=1
E7EMS2	NPC2	1.16797e+20	1221574.0,1107478.0,1156292.0,	2.37573e+20	2370023.0,2387899.0,1958071.0,	0.019524	0.0377305	0.0129542	0.0286117	1161565	2.23787e+06	1.16178e+06	2.23866e+06	1.9266	1.92692	Epididymal secretory protein E1 OS=Homo sapiens GN=NPC2 PE=1 SV=1
E7EMW7	UBR5	4.45715e+17	466167.0,519480.0,378196.0,	1.45029e+17	144677.0,146075.0,137847.0,	0.0197796	0.0379687	0.0167191	0.0332449	455461	142740	454614	142866	0.313397	0.314258	E3 ubiquitin-protein ligase UBR5 OS=Homo sapiens GN=UBR5 PE=1 SV=1
E7EN20	TRIM33	755595954933	7901.0,9261.0,4877.0,	772985696622	7710.0,8503.0,6712.0,	0.862222	0.877022	0.847726	0.864187	7361	7640	7346.33	7641.67	1.0379	1.0402	E3 ubiquitin-protein ligase TRIM33 OS=Homo sapiens GN=TRIM33 PE=1 SV=2
E7EN32	MEN1	245830551119	2570.0,2948.0,1106.0,	0	0.0,0.0,0.0,	0.060974	0.0852731	0.0590427	0.0823488	2210.67	0	2208	0	0	0	Menin OS=Homo sapiens GN=MEN1 PE=1 SV=1
E7EN86	ZNF143	252882711938058	26448.0,26175.0,37632.0,	302653187707	3018.0,5276.0,7812.0,	0.0167398	0.0344707	0.0139851	0.029968	30155	5350.33	30085	5368.67	0.177428	0.17845	Zinc finger protein 143 OS=Homo sapiens GN=ZNF143 PE=1 SV=1
E7EN89	TOLLIP	240273368837597	25129.0,32517.0,37176.0,	176491544713830	17606.0,15329.0,14019.0,	0.048704	0.0712192	0.0360841	0.0563487	31770.7	15642	31607.3	15651.3	0.492341	0.49518	Toll interacting protein, isoform CRA_b OS=Homo sapiens GN=TOLLIP PE=1 SV=2
E7ENK3	GRIK1	1.94212e+17	203126.0,200419.0,238817.0,	1.68855e+17	168449.0,197843.0,175460.0,	0.125653	0.1559	0.0993085	0.126345	214455	180436	214121	180584	0.841371	0.843375	Glutamate receptor ionotropic, kainate 1 OS=Homo sapiens GN=GRIK1 PE=1 SV=1
E7ENV7	CPNE8	3.15855e+17	330351.0,318956.0,343303.0,	1.24087e+17	123788.0,132908.0,117605.0,	1.929719938518855E-4	0.00441951	6.123062735750173E-5	0.00184291	331160	124678	330870	124767	0.376488	0.377088	Copine-8 OS=Homo sapiens GN=CPNE8 PE=1 SV=2
E7ENX8		1.14681e+16	119944.0,111264.0,94795.0,	207342615526765	20682.0,25954.0,27130.0,	0.00320766	0.0134817	0.00497576	0.0161296	108607	24551.3	108668	24588.7	0.226057	0.226274	Uncharacterized protein (Fragment) OS=Homo sapiens PE=3 SV=1
E7EPB3	RPL14	5.16548e+20	5402569.0,5225887.0,5517849.0,	5.04937e+20	5037240.0,4542781.0,3999942.0,	0.100392	0.128814	0.0943226	0.121027	5.38659e+06	4524323	5.3821e+06	4.52665e+06	0.839924	0.841057	60S ribosomal protein L14 OS=Homo sapiens GN=RPL14 PE=1 SV=1
E7EPD8	TDP1	4.33541e+17	453436.0,438179.0,365990.0,	1.71185e+17	170769.0,185716.0,182709.0,	0.00911821	0.0240741	0.0107521	0.0254741	419211	179525	419202	179731	0.428245	0.428747	Tyrosyl-DNA phosphodiesterase 1 OS=Homo sapiens GN=TDP1 PE=1 SV=1
E7EPF0	ZCCHC17	853095947226	8921.0,9260.0,7145.0,	115028372514	1147.0,2815.0,2548.0,	0.00243911	0.0116434	0.00207127	0.00978717	8450	2167	8442	2170	0.25645	0.257048	Nucleolar protein of 40 kDa OS=Homo sapiens GN=ZCCHC17 PE=1 SV=2
E7EPJ7	TRIO	308329164114	3224.0,2814.0,4068.0,	654464196652	6528.0,6370.0,6743.0,	0.0116944	0.0282249	0.00880161	0.0224631	3371	6538.33	3368.67	6547	1.93958	1.9435	Triple functional domain protein (Fragment) OS=Homo sapiens GN=TRIO PE=1 SV=2
E7EPN9	PRRC2C	4.80334e+20	5023780.0,4822863.0,4547139.0,	8.77208e+20	8750994.0,7618244.0,7348574.0,	0.0160484	0.0336386	0.0122464	0.027551	4.79949e+06	7.89941e+06	4.79793e+06	7.90594e+06	1.64589	1.64778	Protein PRRC2C OS=Homo sapiens GN=PRRC2C PE=1 SV=1
E7EPT4	NDUFV2	1.58873e+20	1661642.0,1527017.0,1571013.0,	1.50131e+20	1497702.0,1409248.0,1386695.0,	0.0557183	0.0790786	0.04201	0.0633349	1586503	1.42979e+06	1.58656e+06	1431215	0.901219	0.902088	NADH dehydrogenase [ubiquinone] flavoprotein 2, mitochondrial OS=Homo sapiens GN=NDUFV2 PE=1 SV=1
E7EPU7	ATP5G1	3.0572e+17	319750.0,214527.0,211702.0,	3.42415e+17	341591.0,345832.0,279791.0,	0.118975	0.148916	0.165622	0.198778	247357	322306	248660	322405	1.303	1.29657	ATP synthase F(0) complex subunit C1, mitochondrial OS=Homo sapiens GN=ATP5G1 PE=3 SV=1
E7EPX0	STAU2	2.37383e+17	248277.0,280547.0,179964.0,	613726762861222	61222.0,67110.0,62059.0,	0.0307593	0.0512555	0.0278106	0.047018	236678	63407.3	236263	63463.7	0.267905	0.268615	Double-stranded RNA-binding protein Staufen homolog 2 OS=Homo sapiens GN=STAU2 PE=1 SV=1
E7EPY9	GRIK1	1.94212e+17	203126.0,200419.0,238817.0,	1.68855e+17	168449.0,197843.0,175460.0,	0.125653	0.1559	0.0993085	0.126345	214455	180436	214121	180584	0.841371	0.843375	Glutamate receptor ionotropic, kainate 1 OS=Homo sapiens GN=GRIK1 PE=1 SV=1
E7EPZ0	GRIK1	1.94212e+17	203126.0,200419.0,238817.0,	1.68855e+17	168449.0,197843.0,175460.0,	0.125653	0.1559	0.0993085	0.126345	214455	180436	214121	180584	0.841371	0.843375	Glutamate receptor ionotropic, kainate 1 OS=Homo sapiens GN=GRIK1 PE=1 SV=1
E7EQ29	GLB1	327533710039004	34256.0,35810.0,38568.0,	310813201729569	31006.0,31773.0,29973.0,	0.0854047	0.112243	0.0373888	0.0577854	36285.7	30889	36211.3	30917.3	0.851273	0.853803	Beta-galactosidase OS=Homo sapiens GN=GLB1 PE=1 SV=1
E7EQ34		1.16573e+16	121923.0,124349.0,84135.0,	2.30823e+17	230268.0,204410.0,198621.0,	0.00440365	0.0161963	0.00439748	0.0151942	110163	210915	110136	211100	1.91457	1.91672	Uncharacterized protein OS=Homo sapiens PE=4 SV=2
E7EQ64	PRSS1	1.72192e+17	180095.0,166789.0,160403.0,	1.83577e+17	183134.0,153885.0,161653.0,	0.773784	0.797858	0.799869	0.820521	169069	166039	169096	166224	0.982078	0.983018	Trypsin-1 OS=Homo sapiens GN=PRSS1 PE=1 SV=1
E7EQ69	NAA50	7.67751e+17	802984.0,774023.0,811265.0,	7.05038e+18	703339.0,1016402.0,776237.0,	0.756373	0.781262	0.741567	0.766103	796697	831670	796091	831993	1.0439	1.0451	N-alpha-acetyltransferase 50 OS=Homo sapiens GN=NAA50 PE=1 SV=1
E7EQ97	ATP5G1	3.0572e+17	319750.0,214527.0,211702.0,	3.42415e+17	341591.0,345832.0,279791.0,	0.118975	0.148916	0.165622	0.198778	247357	322306	248660	322405	1.303	1.29657	ATP synthase F(0) complex subunit C1, mitochondrial OS=Homo sapiens GN=ATP5G1 PE=3 SV=1
E7EQB2	LTF	482884735725574	50504.0,45711.0,25288.0,	1.71277e+17	170865.0,187040.0,165639.0,	2.1592402570206666E-4	0.00450253	2.2307688662302435E-4	0.00302229	40406.3	174385	40501	174515	4.31579	4.3089	Lactotransferrin (Fragment) OS=Homo sapiens GN=LTF PE=1 SV=1
E7EQB3	TSEN34	9007611440281050	94210.0,110425.0,80144.0,	161161935715542	16077.0,19209.0,15754.0,	0.0148244	0.0323264	0.011401	0.0263895	95176	17005	94926.3	17013.3	0.178669	0.179227	tRNA-splicing endonuclease subunit Sen34 OS=Homo sapiens GN=TSEN34 PE=1 SV=2
E7EQB8	IDH3G	705497740792701	73787.0,74716.0,91665.0,	306413277333412	30567.0,32523.0,33869.0,	0.0168745	0.0345974	0.012714	0.0282018	80219	32275.3	80056	32319.7	0.40234	0.403713	Isocitrate dehydrogenase [NAD] subunit, mitochondrial OS=Homo sapiens GN=IDH3G PE=1 SV=1
E7EQG2	EIF4A2	1.16506e+23	1.2185329E7,1.2657788E7,1.0896472E7,	7.34251e+19	732473.0,1437613.0,1417504.0,	0.00123883	0.00837056	5.6592523923882E-4	0.00486573	1.1927925E7	1.19376e+06	1.1913196333333334E7	1.19586e+06	0.100082	0.100381	Eukaryotic initiation factor 4A-II OS=Homo sapiens GN=EIF4A2 PE=1 SV=1
E7EQI3	TYRP1	139401659223977	14579.0,16015.0,23709.0,	317753124262	3169.0,5271.0,4320.0,	0.0388117	0.0601411	0.0345432	0.0544947	18169.7	4250.33	18101	4253.33	0.233925	0.234978	5,6-dihydroxyindole-2-carboxylic acid oxidase OS=Homo sapiens GN=TYRP1 PE=1 SV=1
E7EQI7	KIAA0196	732118761547884	76569.0,84568.0,47348.0,	214992938824991	21446.0,29163.0,25332.0,	0.0575237	0.0814364	0.0548791	0.0773878	69570	25292.7	69495	25313.7	0.363557	0.364252	WASH complex subunit strumpellin OS=Homo sapiens GN=KIAA0196 PE=1 SV=1
E7EQN5	ARHGAP4	524687084636747	54874.0,68382.0,36335.0,	6827827811259	6809.0,8214.0,11412.0,	0.0434428	0.0652598	0.0386354	0.0592499	53353.7	8788	53197	8811.67	0.164712	0.165642	Rho GTPase-activating protein 4 OS=Homo sapiens GN=ARHGAP4 PE=1 SV=1
E7EQR4	EZR	4.01774e+23	4.2021491E7,4.1838863E7,4.8914967E7,	9.70414e+23	9.6808453E7,8.734784E7,8.9132016E7,	3.50194715635855E-4	0.00506715	2.992106312492965E-4	0.00343008	4.4330236333333336E7	9.099614233333333E7	4.4258440333333336E7	9.1096103E7	2.05269	2.05828	Ezrin OS=Homo sapiens GN=EZR PE=1 SV=3
E7EQR9	DMD	406414551437991	42506.0,43932.0,37566.0,	287492431527743	28680.0,24129.0,28122.0,	0.00864364	0.0234201	0.0050674	0.0162056	41382	26935.7	41334.7	26977	0.650903	0.652648	Dystrophin OS=Homo sapiens GN=DMD PE=1 SV=2
E7EQS5	DMD	406414551437991	42506.0,43932.0,37566.0,	287492431527743	28680.0,24129.0,28122.0,	0.00864364	0.0234201	0.0050674	0.0162056	41382	26935.7	41334.7	26977	0.650903	0.652648	Dystrophin OS=Homo sapiens GN=DMD PE=1 SV=1
E7EQT0	PAX5	330852358433961	34603.0,22764.0,33581.0,	280972569821768	28029.0,25502.0,22065.0,	0.274722	0.31315	0.312264	0.350753	30210	25187.7	30316	25198.7	0.833753	0.8312	Paired box protein Pax-5 OS=Homo sapiens GN=PAX5 PE=1 SV=1
E7EQT4	ACIN1	2.74769e+20	2873776.0,2742806.0,2470876.0,	3.52569e+20	3517198.0,3204294.0,3305603.0,	0.0100107	0.0256593	0.0143396	0.0305237	2.69603e+06	3.33853e+06	2.69582e+06	3342365	1.23831	1.23983	Apoptotic chromatin condensation inducer in the nucleus OS=Homo sapiens GN=ACIN1 PE=1 SV=2
E7EQV9	RPL15	4.21478e+20	4408231.0,4409850.0,4853474.0,	4.46457e+20	4453837.0,4092331.0,3241882.0,	0.233431	0.27103	0.215918	0.251559	4.56392e+06	3928813	4557185	3929350	0.860842	0.862232	Ribosomal protein L15 (Fragment) OS=Homo sapiens GN=RPL15 PE=1 SV=1
E7EQY1	FAM136A	1.85694e+20	1942168.0,1905394.0,1871373.0,	2.91683e+17	290978.0,334433.0,326035.0,	9.504108632963554E-5	0.00330693	1.945203318558002E-6	7.597039E-4	1.90782e+06	316774	1.90631e+06	317149	0.16604	0.166368	Protein FAM136A OS=Homo sapiens GN=FAM136A PE=1 SV=1
E7EQY4	MTA3	2.61109e+17	273092.0,254841.0,197024.0,	9.18972e+16	91675.0,154359.0,106783.0,	0.0126275	0.0295654	0.0150507	0.0313756	241460	117595	241652	117606	0.487014	0.486673	Metastasis-associated protein MTA3 OS=Homo sapiens GN=MTA3 PE=1 SV=1
E7EQZ4	SMN1	1.79999e+17	188261.0,188750.0,152388.0,	371934054051105	37103.0,40231.0,51804.0,	0.00415519	0.0155968	0.00379267	0.0138675	176552	42946	176466	43046	0.243248	0.243933	Survival motor neuron protein OS=Homo sapiens GN=SMN1 PE=1 SV=1
E7ER05	TNFRSF13B	1070385187423	11194.0,8221.0,7340.0,	586253024301	5847.0,5261.0,4359.0,	0.0428912	0.0646392	0.0698656	0.0944248	8881.33	5155	8918.33	5155.67	0.580431	0.578098	Tumor necrosis factor receptor superfamily member 13B OS=Homo sapiens GN=TNFRSF13B PE=1 SV=1
E7ER32	MKL1	605887097961238	63368.0,68511.0,60553.0,	790487713083035	78857.0,76541.0,84170.0,	0.0264577	0.0461649	0.0084057	0.0218709	64268.3	79737.7	64144	79856	1.2407	1.24495	MKL/myocardin-like protein 1 OS=Homo sapiens GN=MKL1 PE=1 SV=2
E7ER44	LTF	482884735725574	50504.0,45711.0,25288.0,	1.71277e+17	170865.0,187040.0,165639.0,	2.1592402570206666E-4	0.00450253	2.2307688662302435E-4	0.00302229	40406.3	174385	40501	174515	4.31579	4.3089	Lactotransferrin OS=Homo sapiens GN=LTF PE=1 SV=1
E7ER68	FAM91A1	13760133507465	14391.0,12885.0,7381.0,	131135541836	1307.0,3526.0,1861.0,	0.0341485	0.0550805	0.0385558	0.0592499	11525	2233.67	11552.3	2231.33	0.193811	0.19315	Protein FAM91A1 OS=Homo sapiens GN=FAM91A1 PE=1 SV=1
E7ERF0	CCDC141	145301018113832	15196.0,9827.0,13677.0,	169581476213362	16917.0,14649.0,13544.0,	0.274631	0.31315	0.330827	0.369425	12847.7	15027.3	12900	15036.7	1.16965	1.16563	Coiled-coil domain-containing protein 141 (Fragment) OS=Homo sapiens GN=CCDC141 PE=1 SV=1
E7ERI8	CLASP2	1.00204e+16	104801.0,113084.0,63094.0,	270913519226443	27024.0,34921.0,26802.0,	0.0512585	0.0742137	0.0499303	0.0716439	93724.3	29575.3	93659.7	29582.3	0.315557	0.315849	CLIP-associating protein 2 OS=Homo sapiens GN=CLASP2 PE=1 SV=1
E7ERK1	RASA4	8818010582460838	92226.0,102145.0,60156.0,	89571465212721	8934.0,14538.0,12893.0,	0.0291155	0.0492311	0.0273236	0.0465196	84947.3	12110	84842.3	12121.7	0.142559	0.142873	Ras GTPase-activating protein 4 OS=Homo sapiens GN=RASA4 PE=1 SV=1
E7ERK8	ARHGAP44	486196490932407	50850.0,62652.0,32044.0,	249792754619733	24918.0,27335.0,20002.0,	0.112861	0.142412	0.103996	0.131575	48645	24086	48515.3	24085	0.495138	0.496441	Rho GTPase-activating protein 44 OS=Homo sapiens GN=ARHGAP44 PE=1 SV=3
E7ERK9	EIF2B4	2.72705e+17	285214.0,300435.0,196166.0,	676698730580929	67500.0,86633.0,82030.0,	0.0284601	0.048545	0.0274152	0.0465929	260784	78634.3	260605	78721	0.30153	0.30207	Translation initiation factor eIF-2B subunit delta OS=Homo sapiens GN=EIF2B4 PE=1 SV=1
E7ERP7	APOE	521984071041929	54593.0,39295.0,41460.0,	567856629353265	56648.0,65787.0,53994.0,	0.0605889	0.0848144	0.0887132	0.114682	44945.7	58781	45116	58809.7	1.30782	1.30352	Apolipoprotein E (Fragment) OS=Homo sapiens GN=APOE PE=1 SV=1
E7ERS3	ZC3H18	1.23601e+20	1292741.0,1271831.0,1026208.0,	7.86042e+17	784146.0,696361.0,698243.0,	0.0196652	0.0379171	0.0222832	0.0402192	1197155	725526	1.19693e+06	726250	0.606042	0.606762	Zinc finger CCCH domain-containing protein 18 OS=Homo sapiens GN=ZC3H18 PE=1 SV=1
E7ERW5	PAX5	330852358433961	34603.0,22764.0,33581.0,	280972569821768	28029.0,25502.0,22065.0,	0.274722	0.31315	0.312264	0.350753	30210	25187.7	30316	25198.7	0.833753	0.8312	Paired box protein Pax-5 OS=Homo sapiens GN=PAX5 PE=1 SV=1
E7ESB2	DMD	406414551437991	42506.0,43932.0,37566.0,	287492431527743	28680.0,24129.0,28122.0,	0.00864364	0.0234201	0.0050674	0.0162056	41382	26935.7	41334.7	26977	0.650903	0.652648	Dystrophin OS=Homo sapiens GN=DMD PE=1 SV=1
E7ESC6	XPO7	5.86971e+17	613906.0,646658.0,468990.0,	1.66473e+17	166067.0,201201.0,208202.0,	0.0171929	0.0349603	0.0154476	0.0318591	577071	191539	576518	191823	0.331917	0.332727	Exportin-7 OS=Homo sapiens GN=XPO7 PE=1 SV=1
E7ESG2	CLSPN	359923694630166	37642.0,35660.0,29827.0,	565984798640124	56461.0,47618.0,40671.0,	0.0830921	0.109531	0.0740922	0.099168	34368	48236	34376.3	48250	1.40351	1.40358	Claspin OS=Homo sapiens GN=CLSPN PE=1 SV=1
E7ESL0	MRPL22	4.603e+17	481426.0,476333.0,366148.0,	3.13911e+17	313155.0,427445.0,358071.0,	0.208745	0.244377	0.210078	0.245067	441359	365960	441302	366224	0.829167	0.82987	39S ribosomal protein L22, mitochondrial OS=Homo sapiens GN=MRPL22 PE=1 SV=1
E7ESL9	AGAP3	527474654048	5516.0,7205.0,4002.0,	212614854035	2120.0,1473.0,4090.0,	0.0770916	0.103171	0.069744	0.0943141	5595.67	2548.67	5574.33	2561	0.455471	0.459427	Arf-GAP with GTPase, ANK repeat and PH domain-containing protein 3 OS=Homo sapiens GN=AGAP3 PE=1 SV=1
E7ESR8	MAML3	28152183962	2944.0,2106.0,951.0,	112611040	1123.0,1095.0,0.0,	0.141499	0.173188	0.15231	0.184498	1986.67	743.333	2000.33	739.333	0.374161	0.369605	Mastermind-like protein 3 OS=Homo sapiens GN=MAML3 PE=1 SV=1
E7EST9	USP19	312032692236	3263.0,3155.0,2211.0,	264943382610	2642.0,4304.0,2645.0,	0.652951	0.684327	0.651199	0.681347	2875	3199	2876.33	3197	1.1127	1.11148	Ubiquitin carboxyl-terminal hydrolase 19 OS=Homo sapiens GN=USP19 PE=1 SV=1
E7ESU0	USP19	312032692236	3263.0,3155.0,2211.0,	264943382610	2642.0,4304.0,2645.0,	0.652951	0.684327	0.651199	0.681347	2875	3199	2876.33	3197	1.1127	1.11148	Ubiquitin carboxyl-terminal hydrolase 19 (Fragment) OS=Homo sapiens GN=USP19 PE=1 SV=2
E7ESY4	MTA1	8.3949e+17	878012.0,859758.0,679898.0,	4.97596e+17	496393.0,635967.0,524124.0,	0.0323361	0.0530525	0.0355305	0.0557189	805935	551835	805889	552161	0.684714	0.685158	Metastasis-associated protein MTA1 OS=Homo sapiens GN=MTA1 PE=1 SV=1
E7ESZ7	NDUFA10	5.75093e+17	601488.0,555444.0,475739.0,	1.82674e+17	182234.0,252635.0,230019.0,	0.0018531	0.0102464	0.00386829	0.0140671	543885	221388	544224	221629	0.407049	0.407239	NADH dehydrogenase [ubiquinone] 1 alpha subcomplex subunit 10, mitochondrial OS=Homo sapiens GN=NDUFA10 PE=1 SV=1
E7ET07	ING3	158041358311233	16529.0,13110.0,11107.0,	660875959587	6592.0,7537.0,9718.0,	0.030206	0.0505636	0.0495304	0.0712468	13540	7930	13582	7949	0.585672	0.58526	Inhibitor of growth protein OS=Homo sapiens GN=ING3 PE=1 SV=1
E7ET14	PHF2	876579111869316	91680.0,87950.0,68540.0,	1144409835792518	114165.0,97607.0,93783.0,	0.112916	0.142436	0.116115	0.144864	82697	101772	82723.3	101852	1.23066	1.23123	Lysine-specific demethylase PHF2 OS=Homo sapiens GN=PHF2 PE=1 SV=3
E7ET49	DAGLB	1.51368e+17	158315.0,156908.0,113567.0,	241304509537805	24071.0,44750.0,38322.0,	0.00880967	0.0236914	0.00951916	0.0236682	142926	35676.7	142930	35714.3	0.249616	0.249873	Sn1-specific diacylglycerol lipase beta OS=Homo sapiens GN=DAGLB PE=1 SV=1
E7ET87	TACC1	7.08718e+17	741245.0,706496.0,612758.0,	3.0215e+17	301422.0,328707.0,333083.0,	0.0056947	0.0182123	0.00764959	0.020711	686781	320659	686833	321071	0.466901	0.467465	Transforming acidic coiled-coil-containing protein 1 OS=Homo sapiens GN=TACC1 PE=1 SV=1
E7ETB3	DNPEP	1.49723e+20	1565948.0,1615887.0,1712439.0,	1.42705e+20	1423620.0,1559443.0,1606758.0,	0.293445	0.332829	0.223139	0.258827	1.63437e+06	1527849	1.63142e+06	1.52994e+06	0.934824	0.937794	Aspartyl aminopeptidase OS=Homo sapiens GN=DNPEP PE=1 SV=2
E7ETD6	BPTF	1.07216e+16	112134.0,102305.0,82164.0,	1.57181e+17	156801.0,146547.0,146192.0,	0.0108696	0.0270178	0.0178888	0.0347666	98768.3	149693	98867.7	149847	1.51559	1.51563	Nucleosome-remodeling factor subunit BPTF (Fragment) OS=Homo sapiens GN=BPTF PE=1 SV=3
E7ETE0	METTL8	8353904910479	8735.0,8734.0,10361.0,	89802223	895.0,0.0,2253.0,	7.859109403044647E-4	0.00680722	7.536041235086154E-4	0.00562163	9293.67	1040.33	9276.67	1049.33	0.11194	0.113115	Methyltransferase-like protein 8 OS=Homo sapiens GN=METTL8 PE=1 SV=2
E7ETK0	RPS24	9.51737e+21	9954216.0,9453369.0,1.1485975E7,	1.17382e+22	1.1710066E7,9599483.0,1.0565222E7,	0.752089	0.777379	0.724153	0.749353	1.0308976333333334E7	1.0611333E7	1.0297853333333334E7	1.0624923666666666E7	1.02933	1.03176	40S ribosomal protein S24 OS=Homo sapiens GN=RPS24 PE=1 SV=1
E7ETT1	PCCB	8.22796e+17	860554.0,819954.0,968477.0,	2.53111e+20	2525029.0,2256076.0,2203051.0,	0.00162362	0.00958418	0.00139968	0.00769919	883904	2.32594e+06	882995	2328052	2.63144	2.63654	Propionyl-CoA carboxylase beta chain, mitochondrial OS=Homo sapiens GN=PCCB PE=1 SV=1
E7ETU5	RBMS1	156611770013000	16379.0,17084.0,12854.0,	316730192768	3159.0,2996.0,2805.0,	0.011254	0.0276057	0.0105045	0.0250929	15453.7	2984.67	15439	2986.67	0.193136	0.193449	RNA-binding motif, single-stranded-interacting protein 1 OS=Homo sapiens GN=RBMS1 PE=1 SV=1
E7ETU7	MRPL3	6.36558e+17	665769.0,681368.0,685570.0,	3.63574e+17	362694.0,427701.0,379429.0,	6.40292271815784E-4	0.00647029	0.00239022	0.0106453	678597	389625	677569	389941	0.574163	0.575501	39S ribosomal protein L3, mitochondrial OS=Homo sapiens GN=MRPL3 PE=1 SV=1
E7ETZ7	KMT2E	110219262281	1152.0,1859.0,2255.0,	231812501725	2312.0,1240.0,1748.0,	0.991429	0.993103	0.980994	0.982817	1769.67	1764.33	1755.33	1766.67	0.996986	1.00646	Histone-lysine N-methyltransferase 2E OS=Homo sapiens GN=KMT2E PE=1 SV=3
E7EU96	CSNK2A1	6.42074e+20	6715442.0,7068009.0,6985446.0,	9.10283e+21	9080969.0,8172320.0,1.0145366E7,	0.0322528	0.0530101	0.0561517	0.0788077	6935887	9.11543e+06	6.92297e+06	9132885	1.31424	1.31922	Casein kinase II subunit alpha OS=Homo sapiens GN=CSNK2A1 PE=1 SV=1
E7EUC7	UGP2	5.51725e+20	5770478.0,5734074.0,6196088.0,	8.95568e+20	8934172.0,9284638.0,8905959.0,	4.6693755835943075E-4	0.00567691	1.0500609850270662E-4	0.00232697	5.90798e+06	9.03245e+06	5.90021e+06	9.04159e+06	1.52885	1.53242	UTP--glucose-1-phosphate uridylyltransferase OS=Homo sapiens GN=UGP2 PE=1 SV=1
E7EUK8	CDK14	840679411066131	87925.0,90839.0,65392.0,	722399749219	7205.0,9898.0,9345.0,	0.0118254	0.028443	0.0114141	0.0263973	81436	8805.33	81385.3	8816	0.108126	0.108324	Cyclin-dependent kinase 14 OS=Homo sapiens GN=CDK14 PE=1 SV=1
E7EUM0	PTPN7	16347188439057	17097.0,18188.0,8955.0,	80910301698	807.0,1022.0,1721.0,	0.0427412	0.0644623	0.0420684	0.0633349	14749	1179	14746.7	1183.33	0.0799376	0.0802441	Tyrosine-protein phosphatase non-receptor type 7 (Fragment) OS=Homo sapiens GN=PTPN7 PE=1 SV=1
E7EUN2	AGAP1	527474654048	5516.0,7205.0,4002.0,	212614854035	2120.0,1473.0,4090.0,	0.0770916	0.103171	0.069744	0.0943141	5595.67	2548.67	5574.33	2561	0.455471	0.459427	Arf-GAP with GTPase, ANK repeat and PH domain-containing protein 1 OS=Homo sapiens GN=AGAP1 PE=1 SV=1
E7EUN9	DUS2	9.55781e+16	99963.0,99425.0,103801.0,	443985287550479	44290.0,52470.0,51169.0,	1.854642041593421E-4	0.00439228	3.204032279521921E-4	0.00357628	101187	49250.7	101063	49309.7	0.486731	0.48791	tRNA-dihydrouridine(20) synthase [NAD(P)+]-like OS=Homo sapiens GN=DUS2 PE=1 SV=1
E7EUY3	PCCB	8.22796e+17	860554.0,819954.0,968477.0,	2.53111e+20	2525029.0,2256076.0,2203051.0,	0.00162362	0.00958418	0.00139968	0.00769919	883904	2.32594e+06	882995	2328052	2.63144	2.63654	Propionyl-CoA carboxylase beta chain, mitochondrial OS=Homo sapiens GN=PCCB PE=1 SV=1
E7EV10	MTA3	2.61109e+17	273092.0,254841.0,197024.0,	9.18972e+16	91675.0,154359.0,106783.0,	0.0126275	0.0295654	0.0150507	0.0313756	241460	117595	241652	117606	0.487014	0.486673	Metastasis-associated protein MTA3 OS=Homo sapiens GN=MTA3 PE=1 SV=1
E7EV43	RWDD4	127161586712926	13299.0,15315.0,12781.0,	693647566672	6919.0,4719.0,6763.0,	0.00501448	0.0171875	0.00191847	0.00936922	13836.3	6121.33	13798.3	6133.67	0.44241	0.444522	RWD domain-containing protein 4 OS=Homo sapiens GN=RWDD4 PE=1 SV=1
E7EV50	GABRB2	659034086614	6892.0,3289.0,6540.0,	675590979737	6738.0,9027.0,9870.0,	0.10083	0.129209	0.117963	0.146727	5537.33	8529.67	5573.67	8545	1.54039	1.5331	Gamma-aminobutyric acid receptor subunit beta-2 OS=Homo sapiens GN=GABRB2 PE=1 SV=1
E7EV55	CXXC5	275072676728783	28768.0,25836.0,28460.0,	564665268446246	56329.0,52282.0,46878.0,	0.0124561	0.0293174	0.00732899	0.0203841	27685.7	51798.7	27688	51829.7	1.87096	1.87192	CXXC-type zinc finger protein 5 (Fragment) OS=Homo sapiens GN=CXXC5 PE=1 SV=1
E7EVA0	MAP4	6.45475e+20	6750985.0,6542672.0,6136625.0,	8.10378e+20	8084287.0,7563210.0,7271981.0,	0.0296786	0.0499839	0.0200355	0.037621	6.47969e+06	7.63298e+06	6.47676e+06	7639826	1.17798	1.17958	Microtubule-associated protein OS=Homo sapiens GN=MAP4 PE=1 SV=1
E7EVA8	HDAC8	474714857357188	49649.0,46884.0,56549.0,	19142882	0.0,1899.0,2921.0,	0.00221816	0.0110962	0.00174729	0.00887484	51077.3	1598.67	51027.3	1606.67	0.0312989	0.0314864	Histone deacetylase 8 (Fragment) OS=Homo sapiens GN=HDAC8 PE=1 SV=1
E7EVG2	PBRM1	309753405243982	32396.0,32867.0,43490.0,	1.10068e+17	109803.0,100039.0,104118.0,	2.6471138846959497E-4	0.00455149	1.7088001466708443E-4	0.00275849	36336.3	104530	36251	104653	2.87673	2.88691	Protein polybromo-1 (Fragment) OS=Homo sapiens GN=PBRM1 PE=1 SV=7
E7EVH9	PUDP	2.66572e+17	278806.0,297972.0,359183.0,	4.77765e+17	476616.0,513025.0,493408.0,	0.0127322	0.0297086	0.00841103	0.0218709	312840	493826	311987	494350	1.57852	1.58452	Pseudouridine-5'-phosphatase (Fragment) OS=Homo sapiens GN=PUDP PE=1 SV=1
E7EVI4	TACC1	7.08718e+17	741245.0,706496.0,612758.0,	3.0215e+17	301422.0,328707.0,333083.0,	0.0056947	0.0182123	0.00764959	0.020711	686781	320659	686833	321071	0.466901	0.467465	Transforming acidic coiled-coil-containing protein 1 OS=Homo sapiens GN=TACC1 PE=1 SV=1
E7EVI8	CXXC5	275072676728783	28768.0,25836.0,28460.0,	564665268446246	56329.0,52282.0,46878.0,	0.0124561	0.0293174	0.00732899	0.0203841	27685.7	51798.7	27688	51829.7	1.87096	1.87192	CXXC-type zinc finger protein 5 (Fragment) OS=Homo sapiens GN=CXXC5 PE=1 SV=7
E7EVJ4	STAU2	2.37383e+17	248277.0,280547.0,179964.0,	613726762861222	61222.0,67110.0,62059.0,	0.0307593	0.0512555	0.0278106	0.047018	236678	63407.3	236263	63463.7	0.267905	0.268615	Double-stranded RNA-binding protein Staufen homolog 2 OS=Homo sapiens GN=STAU2 PE=1 SV=1
E7EVT8	VPS53	20645283129326	21591.0,27327.0,9221.0,	183624491791	1831.0,2430.0,1815.0,	0.0872263	0.114333	0.0829124	0.10875	19427.7	2025.33	19379.7	2025.33	0.10425	0.104508	Vacuolar protein sorting-associated protein 53 homolog OS=Homo sapiens GN=VPS53 PE=1 SV=2
E7EVX8	PRPF31	1.24205e+20	1299058.0,1406753.0,1195181.0,	2.00342e+17	199855.0,270909.0,229554.0,	0.0032321	0.0135174	0.0014178	0.00776853	1.30272e+06	233265	1.30033e+06	233439	0.17906	0.179523	U4/U6 small nuclear ribonucleoprotein Prp31 OS=Homo sapiens GN=PRPF31 PE=1 SV=1
E7EVZ5	PCYOX1L	395373896934522	41351.0,37614.0,34136.0,	287142341224775	28645.0,23233.0,25114.0,	0.00583202	0.0185465	0.0118019	0.0268977	37676	25633.7	37700.3	25664	0.680371	0.680737	Prenylcysteine oxidase-like OS=Homo sapiens GN=PCYOX1L PE=1 SV=1
E7EW05	SDAD1	162762612216705	17023.0,25213.0,16517.0,	402304100334070	40133.0,40690.0,34535.0,	0.0116148	0.0281777	0.00739316	0.0203952	19701	38434.3	19584.3	38452.7	1.95088	1.96344	Protein SDA1 homolog OS=Homo sapiens GN=SDAD1 PE=1 SV=1
E7EW49	CLASP2	1.00204e+16	104801.0,113084.0,63094.0,	270913519226443	27024.0,34921.0,26802.0,	0.0512585	0.0742137	0.0499303	0.0716439	93724.3	29575.3	93659.7	29582.3	0.315557	0.315849	CLIP-associating protein 2 OS=Homo sapiens GN=CLASP2 PE=1 SV=1
E7EW50	NCOR1	341732782520	3573.0,3164.0,2491.0,	344935043922	3440.0,3477.0,3975.0,	0.176634	0.211104	0.217729	0.253569	3071.67	3625	3076	3630.67	1.18014	1.18032	Nuclear receptor corepressor 1 (Fragment) OS=Homo sapiens GN=NCOR1 PE=1 SV=1
E7EW84	EXOC6	14937184369623	15622.0,17795.0,9515.0,	23841111	0.0,2365.0,1126.0,	0.0289462	0.0490919	0.0267776	0.045873	14332	1165	14310.7	1163.67	0.0812866	0.0813146	Exocyst complex component 6 OS=Homo sapiens GN=EXOC6 PE=1 SV=1
E7EWC2	IQGAP2	9.58652e+18	1002650.0,1132456.0,706092.0,	1.6632e+17	165917.0,221159.0,198625.0,	0.0280742	0.0480248	0.0254693	0.0441544	948655	195042	947066	195234	0.205599	0.206146	Ras GTPase-activating-like protein IQGAP2 (Fragment) OS=Homo sapiens GN=IQGAP2 PE=1 SV=1
E7EWD6	ASXL2	8371113906820	8755.0,10994.0,6743.0,	929059935248	9267.0,5947.0,5319.0,	0.332253	0.372466	0.315926	0.354197	8860.33	6843.67	8830.67	6844.33	0.772394	0.775064	Putative Polycomb group protein ASXL2 OS=Homo sapiens GN=ASXL2 PE=1 SV=1
E7EWK3	DHX36	3.56156e+17	372502.0,419392.0,442759.0,	1.01579e+17	101333.0,155458.0,182474.0,	0.00225546	0.0111319	0.00119935	0.00709384	412805	146082	411551	146422	0.353875	0.35578	ATP-dependent RNA helicase DHX36 (Fragment) OS=Homo sapiens GN=DHX36 PE=1 SV=1
E7EWM1	NCOA2	530006032736896	55432.0,58230.0,36483.0,	446594578148593	44551.0,45432.0,49258.0,	0.645686	0.67767	0.650762	0.681347	50074.3	46344.3	50048.3	46413.7	0.925511	0.927377	Nuclear receptor coactivator 2 OS=Homo sapiens GN=NCOA2 PE=1 SV=2
E7EWP0	NDUFB5	1.80533e+17	188819.0,177351.0,154320.0,	471698184266816	47055.0,81218.0,67730.0,	0.00135019	0.00864528	0.00159672	0.00837169	173445	65275.7	173497	65334.3	0.376348	0.376574	NADH dehydrogenase [ubiquinone] 1 beta subcomplex subunit 5, mitochondrial OS=Homo sapiens GN=NDUFB5 PE=1 SV=1
E7EWP2	TRIO	308329164114	3224.0,2814.0,4068.0,	654464196652	6528.0,6370.0,6743.0,	0.0116944	0.0282249	0.00880161	0.0224631	3371	6538.33	3368.67	6547	1.93958	1.9435	Triple functional domain protein OS=Homo sapiens GN=TRIO PE=1 SV=2
E7EWQ5	MAST4	108700	1136.0,0.0,0.0,	245812590	2452.0,1249.0,0.0,	0.352161	0.391895	0.363635	0.40225	362.333	1239	378.667	1233.67	3.4195	3.25792	Microtubule-associated serine/threonine-protein kinase 4 OS=Homo sapiens GN=MAST4 PE=1 SV=1
E7EWZ0	NDUFB9	954248369162074	99804.0,80782.0,61380.0,	161453201023673	16106.0,31766.0,23997.0,	0.0155597	0.0331328	0.0235662	0.0417957	80396.3	23942.7	80655.3	23956.3	0.297808	0.297021	NADH dehydrogenase [ubiquinone] 1 beta subcomplex subunit 9 OS=Homo sapiens GN=NDUFB9 PE=1 SV=1
E7EX17	EIF4B	4.74261e+20	4960263.0,4924044.0,4290064.0,	6.3518e+20	6336518.0,5545510.0,5344773.0,	0.0679388	0.0932121	0.0583382	0.0815196	4.72752e+06	5.73752e+06	4.72479e+06	5742267	1.21364	1.21535	Eukaryotic translation initiation factor 4B OS=Homo sapiens GN=EIF4B PE=1 SV=1
E7EX29	YWHAZ	4.36582e+23	4.566204E7,4.2527189E7,4.6918172E7,	7.63834e+23	7.6200008E7,6.8116289E7,7.1748286E7,	0.00190889	0.0104004	0.00171335	0.00877002	4.5055052333333336E7	7.193405033333333E7	4.5035800333333336E7	7.202152766666667E7	1.59658	1.59921	14-3-3 protein zeta/delta (Fragment) OS=Homo sapiens GN=YWHAZ PE=1 SV=1
E7EX40	RAB11FIP1	1.12017e+17	117157.0,120994.0,120222.0,	604616349461014	60315.0,63009.0,61847.0,	0.00317476	0.0134243	8.435741903589335E-6	0.0010009	119650	61656.3	119458	61723.7	0.515306	0.516699	Rab11 family-interacting protein 1 OS=Homo sapiens GN=RAB11FIP1 PE=1 SV=1
E7EX59	PCCB	8.22796e+17	860554.0,819954.0,968477.0,	2.53111e+20	2525029.0,2256076.0,2203051.0,	0.00162362	0.00958418	0.00139968	0.00769919	883904	2.32594e+06	882995	2328052	2.63144	2.63654	Propionyl-CoA carboxylase beta chain, mitochondrial OS=Homo sapiens GN=PCCB PE=1 SV=1
E7EX70	POLR1E	4.05104e+17	423697.0,420917.0,346188.0,	665358808073347	66374.0,87407.0,74349.0,	0.00404642	0.0153634	0.00428512	0.0149935	397093	75987.3	396934	76043.3	0.191359	0.191577	DNA-directed RNA polymerase I subunit RPA49 OS=Homo sapiens GN=POLR1E PE=1 SV=2
E7EX90	DCTN1	2.10661e+20	2203291.0,2661187.0,1506056.0,	8.2157e+18	819584.0,930176.0,1017196.0,	0.0740319	0.100261	0.0661945	0.0903195	2.1289e+06	920789	2.12351e+06	922319	0.432518	0.434337	Dynactin subunit 1 OS=Homo sapiens GN=DCTN1 PE=1 SV=1
E7EXA6	CHTF18	376644560435134	39392.0,44018.0,34740.0,	123691411713119	12339.0,14009.0,13298.0,	0.012449	0.0293174	0.00863233	0.0222078	39467.3	13201.7	39383.3	13215.3	0.334496	0.335556	Chromosome transmission fidelity protein 18 homolog OS=Homo sapiens GN=CHTF18 PE=1 SV=2
E9PAU2	RAVER1	6.40567e+17	669965.0,678310.0,485667.0,	2.2049e+17	219956.0,258894.0,241884.0,	0.0241968	0.0435515	0.0245292	0.0430086	611488	239999	611314	240245	0.392483	0.392997	Ribonucleoprotein PTB-binding 1 OS=Homo sapiens GN=RAVER1 PE=1 SV=1
E9PAV3	NACA	1.56533e+23	1.6371782E7,1.573672E7,1.8100355E7,	3.38966e+23	3.3815238E7,2.765203E7,3.0355798E7,	0.00729268	0.0212338	0.00853864	0.0220577	1.6753893333333334E7	3.0568978E7	1.6736285666666666E7	3.0607688666666668E7	1.82459	1.82882	Nascent polypeptide-associated complex subunit alpha, muscle-specific form OS=Homo sapiens GN=NACA PE=1 SV=1
E9PAV3-2	NACA	1.56533e+23	1.6371782E7,1.573672E7,1.8100355E7,	3.38966e+23	3.3815238E7,2.765203E7,3.0355798E7,	0.00729268	0.0212338	0.00853864	0.0220577	1.6753893333333334E7	3.0568978E7	1.6736285666666666E7	3.0607688666666668E7	1.82459	1.82882	Isoform 2 of Nascent polypeptide-associated complex subunit alpha, muscle-specific form OS=Homo sapiens GN=NACA
E9PAV9	GPATCH4	1.33793e+17	139931.0,137137.0,107595.0,	1.81785e+17	181344.0,162432.0,163506.0,	0.0342	0.0551187	0.0376054	0.0580369	128229	168923	128221	169094	1.31736	1.31877	G patch domain-containing protein 4 OS=Homo sapiens GN=GPATCH4 PE=1 SV=1
E9PB61	ALYREF	7.86474e+20	8225717.0,8589996.0,7032932.0,	4.71097e+20	4699651.0,3719007.0,3575668.0,	0.00474254	0.0168265	0.0033254	0.0127772	7.95883e+06	3.99532e+06	7.94955e+06	3.99811e+06	0.501998	0.502935	THO complex subunit 4 OS=Homo sapiens GN=ALYREF PE=1 SV=1
E9PB90	HK2	2.34763e+20	2455379.0,2389282.0,2348647.0,	1.17706e+20	1174225.0,1040520.0,1386443.0,	0.00211871	0.0109237	0.00397815	0.0142903	2.39938e+06	1.19777e+06	2.39777e+06	1200396	0.499199	0.50063	Hexokinase-2 OS=Homo sapiens GN=HK2 PE=1 SV=1
E9PBF9	ATF2	1.33042e+17	139147.0,113588.0,102006.0,	9.82131e+16	97977.0,110550.0,106166.0,	0.264356	0.303403	0.34896	0.387389	117960	104782	118247	104898	0.888282	0.887106	Cyclic AMP-dependent transcription factor ATF-2 OS=Homo sapiens GN=ATF2 PE=1 SV=1
E9PBZ9	NUDT6	254436902818	2660.0,3561.0,2786.0,	113716780	1134.0,1665.0,0.0,	0.031197	0.0516108	0.0319443	0.0519773	3017.33	938.333	3002.33	933	0.310981	0.310758	Nucleoside diphosphate-linked moiety X motif 6 OS=Homo sapiens GN=NUDT6 PE=1 SV=1
E9PC15	AGK	2.29683e+17	240224.0,196144.0,181984.0,	686817752870793	68515.0,76936.0,71761.0,	0.00775189	0.0220514	0.0153354	0.0317215	205644	72334	206117	72404	0.351743	0.351276	Acylglycerol kinase, mitochondrial OS=Homo sapiens GN=AGK PE=1 SV=1
E9PC62	CELF2	3.81385e+20	3988896.0,3930553.0,3952581.0,	6.54446e+17	652864.0,830815.0,837473.0,	9.166472010570574E-6	0.00139653	1.4098415019455696E-4	0.00251168	3.96107e+06	772608	3.95734e+06	773717	0.19505	0.195514	CUGBP Elav-like family member 2 OS=Homo sapiens GN=CELF2 PE=1 SV=1
E9PC69	MARK2	8653110478881632	90500.0,101143.0,80718.0,	362457099006	3614.0,5665.0,9128.0,	0.00502311	0.0171875	0.00291526	0.0117425	90983.7	6113	90787	6135.67	0.0671879	0.0675831	Serine/threonine-protein kinase MARK2 OS=Homo sapiens GN=MARK2 PE=1 SV=3
E9PC74	EIF2B5	426734705432281	44630.0,45417.0,31918.0,	74351312810582	7416.0,13027.0,10725.0,	0.0120155	0.0287718	0.0120956	0.0273376	40669.3	10381.7	40655	10389.3	0.25527	0.255549	Translation initiation factor eIF-2B subunit epsilon OS=Homo sapiens GN=EIF2B5 PE=1 SV=1
E9PC90	CCNB1	482665159130127	50480.0,49796.0,29788.0,	717516478264618	71576.0,64287.0,65502.0,	0.0577186	0.0816928	0.0606957	0.0840713	43328	67050.3	43354.7	67121.7	1.54751	1.5482	G2/mitotic-specific cyclin-B1 (Fragment) OS=Homo sapiens GN=CCNB1 PE=1 SV=1
E9PCB6	NLN	2.62957e+20	2750253.0,2698654.0,3306298.0,	4.73302e+20	4721648.0,4616650.0,4430894.0,	0.00653088	0.0198566	0.00588532	0.0177457	2.92302e+06	4.5854e+06	2.9184e+06	4.58973e+06	1.56872	1.57269	Neurolysin, mitochondrial OS=Homo sapiens GN=NLN PE=1 SV=1
E9PCH4		270943174612625	28337.0,30642.0,12483.0,	97191544413380	9695.0,15326.0,13563.0,	0.190156	0.224945	0.187973	0.222009	23821.7	12847.7	23820.7	12861.3	0.539327	0.539923	Uncharacterized protein OS=Homo sapiens PE=4 SV=1
E9PCS8	MTA3	2.61109e+17	273092.0,254841.0,197024.0,	9.18972e+16	91675.0,154359.0,106783.0,	0.0126275	0.0295654	0.0150507	0.0313756	241460	117595	241652	117606	0.487014	0.486673	Metastasis-associated protein MTA3 OS=Homo sapiens GN=MTA3 PE=1 SV=1
E9PD53	SMC4	1.91334e+20	2001147.0,2222185.0,1262752.0,	3.35352e+17	334535.0,420646.0,430150.0,	0.0394941	0.0608964	0.0373174	0.0577276	1.83086e+06	394531	1.82869e+06	395110	0.215489	0.216061	Structural maintenance of chromosomes protein OS=Homo sapiens GN=SMC4 PE=1 SV=1
E9PD61	GRIK1	1.94212e+17	203126.0,200419.0,238817.0,	1.68855e+17	168449.0,197843.0,175460.0,	0.125653	0.1559	0.0993085	0.126345	214455	180436	214121	180584	0.841371	0.843375	Glutamate receptor ionotropic, kainate 1 OS=Homo sapiens GN=GRIK1 PE=1 SV=1
E9PD68	CRMP1	6.49114e+17	678904.0,656545.0,805466.0,	7.37832e+17	736059.0,723517.0,662232.0,	0.899305	0.910276	0.909908	0.918814	714625	706733	713638	707269	0.988956	0.991075	Dihydropyrimidinase-related protein 1 OS=Homo sapiens GN=CRMP1 PE=1 SV=1
E9PD99	LRCH3	146231650412904	15294.0,15930.0,12759.0,	138411123510281	13807.0,11149.0,10421.0,	0.123881	0.154283	0.112472	0.140991	14677	11785.7	14661	11792.3	0.803002	0.804333	Leucine-rich repeat and calponin homology domain-containing protein 3 OS=Homo sapiens GN=LRCH3 PE=1 SV=1
E9PDD6	BCL2L13	1.94884e+17	203829.0,224687.0,194188.0,	290124329644882	28942.0,42966.0,45496.0,	0.00194056	0.0104219	3.6099956493644575E-4	0.00379981	208015	39063.3	207568	39134.7	0.187791	0.188539	Bcl-2-like protein 13 OS=Homo sapiens GN=BCL2L13 PE=1 SV=1
E9PDE8	HSPA4L	4.11174e+20	4300462.0,4100449.0,3460377.0,	3.85462e+20	3845355.0,4116342.0,3870547.0,	0.962934	0.967501	0.973879	0.977669	3.95311e+06	3940286	3.95376e+06	3.94408e+06	0.996755	0.997551	Heat shock 70 kDa protein 4L OS=Homo sapiens GN=HSPA4L PE=1 SV=1
E9PDN5	DMD	406414551437991	42506.0,43932.0,37566.0,	287492431527743	28680.0,24129.0,28122.0,	0.00864364	0.0234201	0.0050674	0.0162056	41382	26935.7	41334.7	26977	0.650903	0.652648	Dystrophin OS=Homo sapiens GN=DMD PE=1 SV=1
E9PDQ8	SUCLG2	2.61913e+20	2739338.0,2620907.0,3116635.0,	1.39173e+20	1388373.0,1353438.0,1523596.0,	0.00958695	0.0248604	0.00616446	0.0182488	2.82876e+06	1.41953e+06	2.82563e+06	1.4218e+06	0.501821	0.503181	Succinyl-CoA ligase [GDP-forming] subunit beta, mitochondrial OS=Homo sapiens GN=SUCLG2 PE=1 SV=1
E9PDR0	PCCB	8.22796e+17	860554.0,819954.0,968477.0,	2.53111e+20	2525029.0,2256076.0,2203051.0,	0.00162362	0.00958418	0.00139968	0.00769919	883904	2.32594e+06	882995	2328052	2.63144	2.63654	Propionyl-CoA carboxylase beta chain, mitochondrial OS=Homo sapiens GN=PCCB PE=1 SV=1
E9PE54	PTPN7	16347188439057	17097.0,18188.0,8955.0,	80910301698	807.0,1022.0,1721.0,	0.0427412	0.0644623	0.0420684	0.0633349	14749	1179	14746.7	1183.33	0.0799376	0.0802441	Tyrosine-protein phosphatase non-receptor type 7 (Fragment) OS=Homo sapiens GN=PTPN7 PE=1 SV=1
E9PE63	SLC9B2	507246066245	5304.0,4445.0,6175.0,	183301438313511	18286.0,14273.0,13695.0,	0.0138454	0.0308698	0.0124907	0.0278974	5307.67	15408	5308	15418	2.90297	2.90467	Mitochondrial sodium/hydrogen exchanger 9B2 OS=Homo sapiens GN=SLC9B2 PE=1 SV=1
E9PEK8	ATF2	1.33042e+17	139147.0,113588.0,102006.0,	9.82131e+16	97977.0,110550.0,106166.0,	0.264356	0.303403	0.34896	0.387389	117960	104782	118247	104898	0.888282	0.887106	Cyclic AMP-dependent transcription factor ATF-2 OS=Homo sapiens GN=ATF2 PE=1 SV=1
E9PEQ6	PPIE	1.11101e+20	1162000.0,1128475.0,1267686.0,	2.7831e+20	2776419.0,2381179.0,2390566.0,	0.00514748	0.0172975	0.00544673	0.016896	1.18738e+06	2513617	1.18605e+06	2.51605e+06	2.11695	2.12137	Peptidyl-prolyl cis-trans isomerase OS=Homo sapiens GN=PPIE PE=1 SV=1
E9PES4	KIF3A	210982786321970	22064.0,26894.0,21723.0,	911890328288	9095.0,8962.0,8400.0,	0.0186488	0.0366338	0.0115792	0.0266048	23643.7	8812.67	23560.3	8819	0.372728	0.374316	Kinesin-like protein OS=Homo sapiens GN=KIF3A PE=1 SV=1
E9PEV4	APOE	521984071041929	54593.0,39295.0,41460.0,	567856629353265	56648.0,65787.0,53994.0,	0.0605889	0.0848144	0.0887132	0.114682	44945.7	58781	45116	58809.7	1.30782	1.30352	Apolipoprotein E (Fragment) OS=Homo sapiens GN=APOE PE=1 SV=1
E9PF10	NUP155	659036622360721	68927.0,63921.0,60042.0,	90441089212905	9021.0,10808.0,13080.0,	5.934313906396804E-5	0.00292813	4.913210027036744E-4	0.0044331	64282.3	10947	64296.7	10969.7	0.170296	0.17061	Nuclear pore complex protein Nup155 OS=Homo sapiens GN=NUP155 PE=1 SV=1
E9PF16	ACSF2	1.34698e+17	140880.0,132953.0,160203.0,	95721502917228	9548.0,14913.0,17463.0,	0.00266932	0.0122378	0.00210046	0.00980791	144819	13943	144679	13974.7	0.096279	0.0965911	Acyl-CoA synthetase family member 2, mitochondrial OS=Homo sapiens GN=ACSF2 PE=1 SV=1
E9PF19	TBL2	1.72467e+17	180382.0,161162.0,134275.0,	383384726949518	38245.0,46907.0,50194.0,	0.00624029	0.0193452	0.0096984	0.0239932	158409	45041.7	158606	45115.3	0.284337	0.284448	Transducin beta-like protein 2 OS=Homo sapiens GN=TBL2 PE=1 SV=1
E9PF49	NDUFB9	954248369162074	99804.0,80782.0,61380.0,	161453201023673	16106.0,31766.0,23997.0,	0.0155597	0.0331328	0.0235662	0.0417957	80396.3	23942.7	80655.3	23956.3	0.297808	0.297021	NADH dehydrogenase [ubiquinone] 1 beta subcomplex subunit 9 OS=Homo sapiens GN=NDUFB9 PE=1 SV=1
E9PF84	IDH3G	705497740792701	73787.0,74716.0,91665.0,	306413277333412	30567.0,32523.0,33869.0,	0.0168745	0.0345974	0.012714	0.0282018	80219	32275.3	80056	32319.7	0.40234	0.403713	Isocitrate dehydrogenase [NAD] subunit, mitochondrial (Fragment) OS=Homo sapiens GN=IDH3G PE=1 SV=1
E9PFD3	FOXP1	9353310289459688	97826.0,99317.0,59021.0,	236993577937652	23642.0,35506.0,38167.0,	0.0447735	0.0666129	0.0450918	0.0664862	85371.7	32376.7	85388	32438.3	0.379244	0.379893	Forkhead box protein P1 OS=Homo sapiens GN=FOXP1 PE=1 SV=1
E9PFK5	NOP14	2.17014e+17	226969.0,199889.0,191594.0,	5.74486e+17	573100.0,506642.0,474957.0,	0.0073784	0.0214413	0.00407984	0.0145181	205957	517857	206151	518233	2.5144	2.51386	Nucleolar protein 14 OS=Homo sapiens GN=NOP14 PE=1 SV=1
E9PFK9	RABGEF1	8643411040867919	90400.0,106569.0,67159.0,	134511747719583	13418.0,17343.0,19850.0,	0.0263134	0.0460144	0.0224621	0.040469	88253.7	16837	88042.7	16870.3	0.19078	0.191615	Rab5 GDP/GTP exchange factor OS=Homo sapiens GN=RABGEF1 PE=1 SV=1
E9PFM0	TRIM6	340563722929084	35619.0,35935.0,28759.0,	386622968630415	38569.0,29459.0,30831.0,	0.893021	0.904919	0.901723	0.911402	33456.3	32921	33437.7	32953	0.983999	0.985505	Tripartite motif-containing protein 6 OS=Homo sapiens GN=TRIM6 PE=4 SV=1
E9PFP8	PCBP3	1.15149e+22	1.2043425E7,1.3327032E7,7079660.0,	9.43747e+19	941468.0,1654617.0,1438435.0,	0.0383664	0.0597007	0.0367381	0.0571593	1.0827167666666666E7	1.34337e+06	1.0816705666666666E7	1344840	0.124074	0.12433	Poly(rC)-binding protein 3 OS=Homo sapiens GN=PCBP3 PE=1 SV=1
E9PFT6	HBD	4.97131e+17	519949.0,302310.0,569679.0,	3.60498e+17	359632.0,414863.0,361234.0,	0.395506	0.435718	0.408423	0.446589	462148	378301	463979	378576	0.818571	0.815934	Hemoglobin subunit delta OS=Homo sapiens GN=HBD PE=1 SV=1
E9PFW3	AP2M1	4.85909e+17	508209.0,523949.0,377757.0,	3.76877e+17	375971.0,489822.0,400471.0,	0.463711	0.502368	0.457652	0.493416	470251	421842	469972	422088	0.897057	0.898114	AP-2 complex subunit mu OS=Homo sapiens GN=AP2M1 PE=1 SV=1
E9PG39	AGK	2.29683e+17	240224.0,196144.0,181984.0,	686817752870793	68515.0,76936.0,71761.0,	0.00775189	0.0220514	0.0153354	0.0317215	205644	72334	206117	72404	0.351743	0.351276	Acylglycerol kinase, mitochondrial OS=Homo sapiens GN=AGK PE=1 SV=1
E9PGC0	RASA1	715569843967628	74838.0,95016.0,66871.0,	516382136512	5149.0,8149.0,6599.0,	0.0166924	0.0344689	0.0124701	0.0278955	79207.7	6629.33	78908.3	6632.33	0.0836956	0.0840511	Ras GTPase-activating protein 1 OS=Homo sapiens GN=RASA1 PE=1 SV=1
E9PGC8	MAP1A	512485231953118	53600.0,50500.0,52524.0,	438913839238148	43784.0,38098.0,38670.0,	0.0170652	0.0348538	0.00998278	0.0243824	52228.3	40143.7	52208	40184	0.768619	0.76969	Microtubule-associated protein 1A OS=Homo sapiens GN=MAP1A PE=1 SV=1
E9PGM4	GBE1	1.58098e+20	1653534.0,1618180.0,1971465.0,	2.24561e+20	2240209.0,2054535.0,2144270.0,	0.0710474	0.0969289	0.0524679	0.0746979	1750394	2.14375e+06	1.74773e+06	2146338	1.22472	1.22807	1,4-alpha-glucan-branching enzyme OS=Homo sapiens GN=GBE1 PE=1 SV=1
E9PGM9	RBM6	268763255018120	28108.0,31417.0,17917.0,	354333492032725	35346.0,34653.0,33172.0,	0.175663	0.210253	0.166293	0.199303	25848.7	34359.3	25814	34390.3	1.32925	1.33224	RNA-binding protein 6 OS=Homo sapiens GN=RBM6 PE=1 SV=1
E9PGT1	TSN	9.80266e+22	1.0252601E7,1.0494573E7,1.1428321E7,	6.46608e+20	6450542.0,8851128.0,7567860.0,	0.0275553	0.0474382	0.028549	0.0479793	1.0744204666666666E7	7.61695e+06	1.0725165E7	7.62318e+06	0.708935	0.710775	Translin OS=Homo sapiens GN=TSN PE=1 SV=1
E9PGT6	COPS8	1.90965e+20	1997300.0,1899388.0,1640380.0,	1.10428e+20	1101632.0,1261431.0,1096432.0,	0.00597786	0.0188115	0.0105005	0.0250929	1.84545e+06	1.15234e+06	1.84569e+06	1153165	0.624424	0.624788	COP9 signalosome complex subunit 8 OS=Homo sapiens GN=COPS8 PE=1 SV=1
E9PH05	FAM162A	2.32686e+17	243366.0,213853.0,179178.0,	9368210674397460	93457.0,105929.0,98794.0,	0.0145116	0.0318793	0.0226388	0.0406861	211814	99295	212132	99393.3	0.468783	0.468544	Protein FAM162A OS=Homo sapiens GN=FAM162A PE=1 SV=1
E9PH57	TCF4	182902228017039	19128.0,21504.0,16847.0,	429536014853	4284.0,3572.0,4918.0,	0.00833956	0.0230404	0.00498775	0.0161296	19203	4249.67	19159.7	4258	0.221302	0.222238	Transcription factor 4 OS=Homo sapiens GN=TCF4 PE=1 SV=2
E9PH62	STAU2	2.37383e+17	248277.0,280547.0,179964.0,	613726762861222	61222.0,67110.0,62059.0,	0.0307593	0.0512555	0.0278106	0.047018	236678	63407.3	236263	63463.7	0.267905	0.268615	Double-stranded RNA-binding protein Staufen homolog 2 OS=Homo sapiens GN=STAU2 PE=1 SV=1
E9PH64	NDUFB9	954248369162074	99804.0,80782.0,61380.0,	161453201023673	16106.0,31766.0,23997.0,	0.0155597	0.0331328	0.0235662	0.0417957	80396.3	23942.7	80655.3	23956.3	0.297808	0.297021	NADH dehydrogenase [ubiquinone] 1 beta subcomplex subunit 9 OS=Homo sapiens GN=NDUFB9 PE=1 SV=1
E9PH71	NVL	126317791596	1320.0,1717.0,1578.0,	239519301292	2389.0,1915.0,1309.0,	0.42735	0.466554	0.403734	0.441666	1546	1872.33	1538.33	1871	1.21108	1.21625	Nuclear valosin-containing protein-like OS=Homo sapiens GN=NVL PE=1 SV=1
E9PHG5	CYP20A1	13740	0.0,1326.0,0.0,	0	0.0,0.0,0.0,	0.42265	0.461764	0.42265	0.459225	458	0	442	0	0	0	Cytochrome P450 20A1 OS=Homo sapiens GN=CYP20A1 PE=1 SV=1
E9PHI6	DYNC1LI1	9.40407e+18	983565.0,1093512.0,740252.0,	3.608e+17	359929.0,441149.0,359767.0,	0.0311216	0.051522	0.0275771	0.0468234	940641	386752	939110	386948	0.411158	0.412037	Cytoplasmic dynein 1 light intermediate chain 1 OS=Homo sapiens GN=DYNC1LI1 PE=1 SV=1
E9PHM2	LARS2	3.19325e+17	333981.0,325194.0,396071.0,	3.42179e+17	341356.0,366683.0,340802.0,	0.919401	0.927705	0.93526	0.942569	352260	349293	351749	349614	0.991579	0.99393	Probable leucine--tRNA ligase, mitochondrial OS=Homo sapiens GN=LARS2 PE=1 SV=1
E9PHT6	PANK4	4.50807e+17	471497.0,480889.0,542434.0,	2.50396e+17	249793.0,242250.0,234202.0,	0.00957501	0.0248604	0.00581974	0.0176361	499193	241850	498273	242082	0.484483	0.485841	Pantothenate kinase 4 (Fragment) OS=Homo sapiens GN=PANK4 PE=1 SV=2
E9PHW9	ANK2	3.72196e+17	389279.0,349535.0,291856.0,	2.38346e+17	237773.0,248220.0,206557.0,	0.0244053	0.0436756	0.041007	0.0621464	343157	230747	343557	230850	0.672424	0.671942	Ankyrin-2 (Fragment) OS=Homo sapiens GN=ANK2 PE=1 SV=1
E9PHY5	EPB41L2	2.35534e+17	246345.0,268304.0,233550.0,	699889955175641	69820.0,98792.0,76676.0,	0.00116622	0.00813546	2.6604594464714384E-4	0.00324757	249896	81726.7	249400	81762.7	0.327042	0.327838	Band 4.1-like protein 2 OS=Homo sapiens GN=EPB41L2 PE=1 SV=1
E9PI30	CTSW	1.1251e+17	117674.0,105420.0,114279.0,	1.24841e+17	124541.0,115785.0,113469.0,	0.291983	0.331297	0.332987	0.371429	112433	117817	112458	117932	1.04789	1.04868	Cathepsin W OS=Homo sapiens GN=CTSW PE=1 SV=1
E9PI68	SPCS2	5.54195e+17	579627.0,500518.0,413024.0,	1.26053e+17	125747.0,168454.0,177289.0,	0.00756455	0.0217948	0.0126139	0.0280376	496812	156900	497723	157163	0.315814	0.315765	Signal peptidase complex subunit 2 OS=Homo sapiens GN=SPCS2 PE=1 SV=1
E9PI74	SLC25A22	203731288010925	21308.0,12432.0,10802.0,	6417115669820	6401.0,11477.0,9954.0,	0.191114	0.225606	0.224888	0.260296	14726	9267.67	14847.3	9277.33	0.62934	0.624848	Mitochondrial glutamate carrier 1 (Fragment) OS=Homo sapiens GN=SLC25A22 PE=1 SV=1
E9PI87	HTATIP2	306103610440279	32015.0,34849.0,39828.0,	132871405216044	13255.0,13944.0,16263.0,	0.011763	0.0283386	0.00549513	0.0169924	35664.3	14461	35564	14487.3	0.405475	0.40736	Oxidoreductase HTATIP2 OS=Homo sapiens GN=HTATIP2 PE=1 SV=1
E9PIB2	GSDMD	9251811658467592	96764.0,112531.0,66836.0,	130411400514822	13008.0,13897.0,15024.0,	0.030989	0.0513404	0.0280285	0.0473595	92231.3	13956	92043.7	13976.3	0.151315	0.151845	Gasdermin-D (Fragment) OS=Homo sapiens GN=GSDMD PE=1 SV=1
E9PIF1	CD81	1.09032e+20	1140367.0,1040665.0,998983.0,	3.69838e+17	368949.0,431314.0,371228.0,	4.0236892578204286E-5	0.0025466	8.796435605741197E-4	0.00610349	1059578	390228	1060005	390497	0.368286	0.368392	Tetraspanin OS=Homo sapiens GN=CD81 PE=1 SV=1
E9PIG0	EPB41L2	2.35534e+17	246345.0,268304.0,233550.0,	699889955175641	69820.0,98792.0,76676.0,	0.00116622	0.00813546	2.6604594464714384E-4	0.00324757	249896	81726.7	249400	81762.7	0.327042	0.327838	Band 4.1-like protein 2 (Fragment) OS=Homo sapiens GN=EPB41L2 PE=1 SV=1
E9PII3	EPB41L2	2.35534e+17	246345.0,268304.0,233550.0,	699889955175641	69820.0,98792.0,76676.0,	0.00116622	0.00813546	2.6604594464714384E-4	0.00324757	249896	81726.7	249400	81762.7	0.327042	0.327838	Band 4.1-like protein 2 OS=Homo sapiens GN=EPB41L2 PE=1 SV=1
E9PIK1	PLEKHA7	10639924412156	11127.0,8922.0,12020.0,	1.16457e+17	116177.0,101380.0,112439.0,	0.0012217	0.00832114	0.00137634	0.00762557	10679.7	109846	10689.7	109999	10.2855	10.2902	Pleckstrin homology domain-containing family A member 7 (Fragment) OS=Homo sapiens GN=PLEKHA7 PE=1 SV=7
E9PIN3	NXF1	386094227646691	40380.0,40806.0,46168.0,	352464457933353	35160.0,44239.0,33809.0,	0.323499	0.364097	0.295075	0.333848	42525.3	37726	42451.3	37736	0.887142	0.888924	Nuclear RNA export factor 1 (Fragment) OS=Homo sapiens GN=NXF1 PE=1 SV=1
E9PIP3	GPSM3	517263302543909	54100.0,31877.0,43418.0,	267291925619855	26664.0,19109.0,20126.0,	0.0441957	0.0661516	0.0668361	0.0909415	42886.7	21946.7	43131.7	21966.3	0.511736	0.509286	G-protein-signaling modulator 3 OS=Homo sapiens GN=GPSM3 PE=1 SV=1
E9PIR1	ARHGAP27	135231641010940	14143.0,15839.0,10817.0,	478060166439	4768.0,5970.0,6527.0,	0.0288578	0.04902	0.0235221	0.0417424	13624.3	5745	13599.7	5755	0.421672	0.423172	Rho GTPase-activating protein 27 OS=Homo sapiens GN=ARHGAP27 PE=1 SV=1
E9PIR5	AMPD3	313103585639190	32747.0,34609.0,38752.0,	196291914720457	19581.0,19001.0,20737.0,	0.0182354	0.0360725	0.00851515	0.0220162	35452	19744.3	35369.3	19773	0.556931	0.559044	AMP deaminase 3 OS=Homo sapiens GN=AMPD3 PE=1 SV=1
E9PIR7	TXNRD1	5.59167e+20	5848314.0,5748161.0,5784502.0,	1.13832e+23	1.1355815E7,1.0984538E7,1.1617149E7,	4.859814803892466E-6	0.00130306	8.561642667860299E-4	0.006018	5.79891e+06	1.1304115E7	5793659	1.1319167333333334E7	1.94935	1.95372	Thioredoxin reductase 1, cytoplasmic OS=Homo sapiens GN=TXNRD1 PE=1 SV=1
E9PIT3	F2	168041138112021	17575.0,10985.0,11886.0,	125422262218939	12511.0,22449.0,19198.0,	0.26138	0.30054	0.277897	0.315707	13402	18034.3	13482	18052.7	1.34564	1.33902	Prothrombin OS=Homo sapiens GN=F2 PE=1 SV=1
E9PIX2	SLC52A2	568476439160710	59456.0,62152.0,60031.0,	447205019650512	44612.0,49813.0,51203.0,	0.0139717	0.0310498	0.0159693	0.0325056	60649.3	48476	60546.3	48542.7	0.799283	0.801744	Solute carrier family 52, riboflavin transporter, member 2 (Fragment) OS=Homo sapiens GN=SLC52A2 PE=1 SV=1
E9PIY1	PACSIN3	317303708731820	33186.0,35797.0,31464.0,	345473262835314	34464.0,32379.0,35797.0,	0.773001	0.797189	0.673599	0.702368	33545.7	34163	33482.3	34213.3	1.0184	1.02183	Protein kinase C and casein kinase substrate in neurons protein 3 OS=Homo sapiens GN=PACSIN3 PE=1 SV=1
E9PIY6	ARFGAP2	3.78394e+17	395760.0,413596.0,294989.0,	1.66436e+17	166034.0,194340.0,179237.0,	0.0327335	0.0535331	0.031386	0.0514215	368403	179697	368115	179870	0.487772	0.488625	ADP-ribosylation factor GTPase-activating protein 2 (Fragment) OS=Homo sapiens GN=ARFGAP2 PE=1 SV=1
E9PJ24	PHRF1	561537311067550	58728.0,70566.0,66792.0,	715817253559368	71406.0,71980.0,60177.0,	0.751669	0.777379	0.656463	0.685586	65604.3	67828	65362	67854.3	1.0339	1.03813	PHD and RING finger domain-containing protein 1 OS=Homo sapiens GN=PHRF1 PE=1 SV=1
E9PJ60	DDX20	470655014728597	49223.0,48402.0,28276.0,	12971131429770	12939.0,13041.0,9903.0,	0.043694	0.0655162	0.0455972	0.0669734	41936.3	11961	41967	11961	0.285218	0.28501	Probable ATP-dependent RNA helicase DDX20 OS=Homo sapiens GN=DDX20 PE=1 SV=1
E9PJA1	SIGLEC10	150218261468	1570.0,1762.0,1451.0,	0	0.0,0.0,0.0,	0.00505445	0.0171875	0.00321357	0.0125383	1598.67	0	1594.33	0	0	0	Sialic acid-binding Ig-like lectin 10 (Fragment) OS=Homo sapiens GN=SIGLEC10 PE=1 SV=1
E9PJC0	PTP4A2	388854159931035	40669.0,40153.0,30688.0,	171472412921958	17105.0,23945.0,22258.0,	0.0179918	0.0357876	0.0195909	0.0369725	37173	21078	37170	21102.7	0.567024	0.567734	Protein tyrosine phosphatase type IVA 2 OS=Homo sapiens GN=PTP4A2 PE=1 SV=1
E9PJK1	CD81	1.09032e+20	1140367.0,1040665.0,998983.0,	3.69838e+17	368949.0,431314.0,371228.0,	4.0236892578204286E-5	0.0025466	8.796435605741197E-4	0.00610349	1059578	390228	1060005	390497	0.368286	0.368392	Tetraspanin OS=Homo sapiens GN=CD81 PE=1 SV=1
E9PJM3	FBXO3	156841965320563	16403.0,18969.0,20333.0,	496061664313	4948.0,6119.0,4372.0,	0.00652368	0.019847	0.00252208	0.0109413	18633.3	5146.33	18568.3	5146.33	0.27619	0.277156	F-box only protein 3 OS=Homo sapiens GN=FBXO3 PE=1 SV=1
E9PJP4	EPB41L2	2.35534e+17	246345.0,268304.0,233550.0,	699889955175641	69820.0,98792.0,76676.0,	0.00116622	0.00813546	2.6604594464714384E-4	0.00324757	249896	81726.7	249400	81762.7	0.327042	0.327838	Band 4.1-like protein 2 (Fragment) OS=Homo sapiens GN=EPB41L2 PE=1 SV=1
E9PJY0	SLC25A22	203731288010925	21308.0,12432.0,10802.0,	6417115669820	6401.0,11477.0,9954.0,	0.191114	0.225606	0.224888	0.260296	14726	9267.67	14847.3	9277.33	0.62934	0.624848	Mitochondrial glutamate carrier 1 OS=Homo sapiens GN=SLC25A22 PE=1 SV=1
E9PK25	CFL1	5.73983e+23	6.003283E7,5.840887E7,6.3510107E7,	8.43091e+23	8.4106704E7,8.0694936E7,8.2984139E7,	0.00271469	0.0123599	5.650841663030205E-4	0.00486573	6.0712741E7	8.249573333333333E7	6.0650602333333336E7	8.259525966666667E7	1.35879	1.36182	Cofilin-1 OS=Homo sapiens GN=CFL1 PE=1 SV=1
E9PK52	EPB41L2	2.35534e+17	246345.0,268304.0,233550.0,	699889955175641	69820.0,98792.0,76676.0,	0.00116622	0.00813546	2.6604594464714384E-4	0.00324757	249896	81726.7	249400	81762.7	0.327042	0.327838	Band 4.1-like protein 2 OS=Homo sapiens GN=EPB41L2 PE=1 SV=1
E9PK54	HSPA8	4.57839e+23	4.788533E7,4.5786184E7,5.0494362E7,	1.13015e+26	1.12744153E8,1.00350141E8,1.07912067E8,	8.552862396305767E-4	0.007057	0.00138989	0.00766671	4.8094626666666664E7	1.0686367033333333E8	4.8055292E7	1.0700212033333333E8	2.22195	2.22665	Heat shock cognate 71 kDa protein (Fragment) OS=Homo sapiens GN=HSPA8 PE=1 SV=7
E9PK59	SCYL1	100621131910776	10523.0,10925.0,10655.0,	120551360115319	12025.0,13496.0,15527.0,	0.0743549	0.10059	0.0970804	0.124029	10719	13658.3	10701	13682.7	1.27422	1.27863	N-terminal kinase-like protein OS=Homo sapiens GN=SCYL1 PE=1 SV=1
E9PKC0	PLEKHA7	10639924412156	11127.0,8922.0,12020.0,	1.16457e+17	116177.0,101380.0,112439.0,	0.0012217	0.00832114	0.00137634	0.00762557	10679.7	109846	10689.7	109999	10.2855	10.2902	Pleckstrin homology domain-containing family A member 7 OS=Homo sapiens GN=PLEKHA7 PE=1 SV=1
E9PKC5	AMPD3	313103585639190	32747.0,34609.0,38752.0,	196291914720457	19581.0,19001.0,20737.0,	0.0182354	0.0360725	0.00851515	0.0220162	35452	19744.3	35369.3	19773	0.556931	0.559044	AMP deaminase 3 OS=Homo sapiens GN=AMPD3 PE=1 SV=1
E9PKF6	PPP6R3	1.03596e+19	1083504.0,1220140.0,733093.0,	3.75767e+17	374860.0,468738.0,404253.0,	0.0537903	0.0768233	0.0499025	0.0716387	1.01381e+06	415636	1.01225e+06	415950	0.409975	0.410918	Serine/threonine-protein phosphatase 6 regulatory subunit 3 OS=Homo sapiens GN=PPP6R3 PE=1 SV=1
E9PKH5	RELA	5.66027e+17	592003.0,663507.0,461338.0,	1.05747e+17	105491.0,144217.0,138092.0,	0.0173139	0.0351102	0.0144926	0.0306761	573327	129101	572283	129267	0.225179	0.225879	Transcription factor p65 (Fragment) OS=Homo sapiens GN=RELA PE=1 SV=1
E9PKH6	NDUFS8	724246828957476	75748.0,65915.0,56833.0,	284663045029569	28397.0,30218.0,29973.0,	0.0134037	0.0303114	0.0205626	0.0382468	66063	29495	66165.3	29529.3	0.446468	0.446296	NADH dehydrogenase [ubiquinone] iron-sulfur protein 8, mitochondrial (Fragment) OS=Homo sapiens GN=NDUFS8 PE=1 SV=1
E9PKH8	MS4A1	2.08935e+20	2185244.0,1771664.0,2122617.0,	9.94269e+18	991867.0,1174399.0,977156.0,	0.00173763	0.00996587	0.00704058	0.0199419	2.02381e+06	1.04722e+06	2.02651e+06	1.04781e+06	0.51745	0.517051	B-lymphocyte antigen CD20 OS=Homo sapiens GN=MS4A1 PE=1 SV=1
E9PKP7	UBTF	1.17207e+16	122582.0,95089.0,154251.0,	6.9278e+17	691114.0,631353.0,624979.0,	9.110749717151207E-5	0.00329258	5.716305683626522E-5	0.00182713	123907	648508	123974	649149	5.23385	5.23617	Nucleolar transcription factor 1 OS=Homo sapiens GN=UBTF PE=1 SV=1
E9PKU9	BTBD10	370331433210	3872.0,3033.0,3174.0,	424927252324	4238.0,2704.0,2355.0,	0.714429	0.741943	0.710583	0.736917	3352	3099.33	3359.67	3099	0.924622	0.922413	BTB/POZ domain-containing protein 10 OS=Homo sapiens GN=BTBD10 PE=1 SV=2
E9PKV2	MRPL17	237742745723132	24865.0,26502.0,22873.0,	155771607812683	15539.0,15955.0,12856.0,	0.00506751	0.0171875	0.00227877	0.0103632	24787.7	14779.3	24746.7	14783.3	0.596237	0.597387	39S ribosomal protein L17, mitochondrial (Fragment) OS=Homo sapiens GN=MRPL17 PE=1 SV=1
E9PL01	SPCS2	5.54195e+17	579627.0,500518.0,413024.0,	1.26053e+17	125747.0,168454.0,177289.0,	0.00756455	0.0217948	0.0126139	0.0280376	496812	156900	497723	157163	0.315814	0.315765	Signal peptidase complex subunit 2 OS=Homo sapiens GN=SPCS2 PE=1 SV=1
E9PL24	PDE4DIP	834768327582728	87307.0,80380.0,81803.0,	385455358943545	38452.0,53180.0,44141.0,	0.0131553	0.0300456	0.00462577	0.015556	83159.7	45226.3	83163.3	45257.7	0.543849	0.544202	Myomegalin OS=Homo sapiens GN=PDE4DIP PE=1 SV=2
E9PL79	SIGLEC10	150218261468	1570.0,1762.0,1451.0,	0	0.0,0.0,0.0,	0.00505445	0.0171875	0.00321357	0.0125383	1598.67	0	1594.33	0	0	0	Sialic acid-binding Ig-like lectin 10 OS=Homo sapiens GN=SIGLEC10 PE=1 SV=1
E9PLG3	ARTN	268873640321601	28121.0,35137.0,21359.0,	638273498123	6366.0,7293.0,8234.0,	0.038375	0.0597062	0.0323583	0.0524926	28297	7284.67	28205.7	7297.67	0.257436	0.258731	Artemin OS=Homo sapiens GN=ARTN PE=4 SV=1
E9PLK3	NPEPPS	7.6388e+20	7989397.0,7835453.0,9010176.0,	1.12684e+23	1.1241299E7,1.0707523E7,1.0812815E7,	0.0151936	0.0327802	0.00934102	0.0234935	8289480	1.0908317E7	8278342	1.0920545666666666E7	1.31592	1.31917	Puromycin-sensitive aminopeptidase OS=Homo sapiens GN=NPEPPS PE=1 SV=1
E9PLK6	AMPD3	313103585639190	32747.0,34609.0,38752.0,	196291914720457	19581.0,19001.0,20737.0,	0.0182354	0.0360725	0.00851515	0.0220162	35452	19744.3	35369.3	19773	0.556931	0.559044	AMP deaminase 3 (Fragment) OS=Homo sapiens GN=AMPD3 PE=1 SV=1
E9PLL0	MVB12A	1.559e+17	163054.0,167590.0,148471.0,	8.47771e+16	84572.0,114949.0,114815.0,	0.0134148	0.0303114	0.0157895	0.0322116	159892	104625	159705	104779	0.654348	0.656076	Multivesicular body subunit 12A (Fragment) OS=Homo sapiens GN=MVB12A PE=1 SV=1
E9PLL6	RPL27A	4.07338e+20	4260348.0,4199340.0,4155004.0,	4.04342e+20	4033705.0,3487259.0,2982958.0,	0.148701	0.180921	0.144898	0.176457	4.20863e+06	3.50005e+06	4.2049e+06	3.50131e+06	0.831635	0.832674	60S ribosomal protein L27a OS=Homo sapiens GN=RPL27A PE=1 SV=1
E9PLM8	ELMOD1	1.19623e+16	125113.0,119101.0,75581.0,	1.40848e+17	140509.0,191880.0,175438.0,	0.0433751	0.0652028	0.0449663	0.0664581	106483	169090	106598	169276	1.58796	1.58798	ELMO domain-containing protein 1 OS=Homo sapiens GN=ELMOD1 PE=1 SV=1
E9PLW6	AASDHPPT	7.65376e+17	800505.0,783983.0,787587.0,	2.03833e+17	203342.0,319652.0,260944.0,	0.00141783	0.00886331	0.00339328	0.0129749	791359	261121	790692	261313	0.329965	0.330486	L-aminoadipate-semialdehyde dehydrogenase-phosphopantetheinyl transferase (Fragment) OS=Homo sapiens GN=AASDHPPT PE=1 SV=1
E9PLX3	LAMTOR5	4.2539e+17	444913.0,419700.0,355747.0,	9.37716e+17	935462.0,822928.0,741205.0,	0.0105704	0.0265715	0.00751952	0.0205196	406658	832721	406787	833198	2.04772	2.04824	Ragulator complex protein LAMTOR5 OS=Homo sapiens GN=LAMTOR5 PE=1 SV=1
E9PLY7	FRG1	7.14743e+17	747545.0,729252.0,680177.0,	2.83976e+17	283289.0,291778.0,290469.0,	0.0016923	0.00979949	0.00187689	0.00929583	719375	288184	718991	288512	0.400603	0.401273	Protein FRG1 (Fragment) OS=Homo sapiens GN=FRG1 PE=1 SV=7
E9PM90	VPS28	1.39507e+17	145910.0,130553.0,128536.0,	335033568228979	33422.0,35410.0,29375.0,	1.7322302580742435E-5	0.00175368	0.00128965	0.00738501	134917	32721.3	135000	32735.7	0.242529	0.242487	Vacuolar protein sorting-associated protein 28 homolog (Fragment) OS=Homo sapiens GN=VPS28 PE=1 SV=1
E9PME6	USF1	654605841268437	68464.0,56380.0,67671.0,	365933033629253	36504.0,30103.0,29652.0,	0.00135964	0.00864528	0.00469905	0.0156362	64103	32060.7	64171.7	32086.3	0.500143	0.500008	Upstream stimulatory factor 1 (Fragment) OS=Homo sapiens GN=USF1 PE=1 SV=7
E9PMJ1	RAB30	242592582933200	25371.0,24930.0,32828.0,	138351457411623	13801.0,14462.0,11781.0,	0.0256762	0.0452605	0.0222485	0.0401977	27762.7	13344	27709.7	13348	0.480645	0.481709	Ras-related protein Rab-30 (Fragment) OS=Homo sapiens GN=RAB30 PE=1 SV=1
E9PML8	PTP4A2	388854159931035	40669.0,40153.0,30688.0,	171472412921958	17105.0,23945.0,22258.0,	0.0179918	0.0357876	0.0195909	0.0369725	37173	21078	37170	21102.7	0.567024	0.567734	Protein tyrosine phosphatase type IVA 2 OS=Homo sapiens GN=PTP4A2 PE=1 SV=1
E9PMQ6	HSF1	268462639325196	28077.0,25475.0,24914.0,	14784909711112	14747.0,9027.0,11263.0,	0.00853554	0.02338	0.00379079	0.0138675	26145	11664.3	26155.3	11679	0.44614	0.446525	Heat shock factor protein 1 OS=Homo sapiens GN=HSF1 PE=1 SV=2
E9PMR4	CD151	667496633780997	69812.0,64031.0,80092.0,	411394621838272	41040.0,45865.0,38795.0,	0.0130649	0.0300025	0.0132478	0.0290403	71361	41876.3	71311.7	41900	0.586824	0.587562	Tetraspanin OS=Homo sapiens GN=CD151 PE=1 SV=1
E9PMS6	LMO7	2.62115e+17	274143.0,273680.0,263919.0,	4.95582e+17	494389.0,471318.0,466362.0,	2.2165367656224998E-4	0.00450329	5.012868355244741E-4	0.00446445	270856	476865	270581	477356	1.76059	1.76419	LIM domain only protein 7 OS=Homo sapiens GN=LMO7 PE=1 SV=1
E9PMT2	LMO7	2.62115e+17	274143.0,273680.0,263919.0,	4.95582e+17	494389.0,471318.0,466362.0,	2.2165367656224998E-4	0.00450329	5.012868355244741E-4	0.00446445	270856	476865	270581	477356	1.76059	1.76419	LIM domain only protein 7 OS=Homo sapiens GN=LMO7 PE=1 SV=1
E9PMV2	HLA-DQA1	3.75888e+20	3931416.0,3672706.0,2912521.0,	1.64277e+20	1638824.0,2187644.0,1797679.0,	0.0122952	0.0292116	0.0174655	0.034221	3503091	1.87354e+06	3.50555e+06	1.87472e+06	0.534824	0.534785	HLA class II histocompatibility antigen, DQ alpha 1 chain (Fragment) OS=Homo sapiens GN=HLA-DQA1 PE=1 SV=1
E9PMY3	PTP4A2	388854159931035	40669.0,40153.0,30688.0,	171472412921958	17105.0,23945.0,22258.0,	0.0179918	0.0357876	0.0195909	0.0369725	37173	21078	37170	21102.7	0.567024	0.567734	Protein tyrosine phosphatase type IVA 2 (Fragment) OS=Homo sapiens GN=PTP4A2 PE=1 SV=1
E9PN17	ATP5L	1.10636e+20	1157141.0,966258.0,1091962.0,	1.8481e+20	1843655.0,1948968.0,1384800.0,	0.0651972	0.0900855	0.0522255	0.0743795	1.07058e+06	1.72605e+06	1071787	1.72581e+06	1.61226	1.61022	ATP synthase subunit g, mitochondrial OS=Homo sapiens GN=ATP5L PE=1 SV=1
E9PN51	NDUFS8	724246828957476	75748.0,65915.0,56833.0,	284663045029569	28397.0,30218.0,29973.0,	0.0134037	0.0303114	0.0205626	0.0382468	66063	29495	66165.3	29529.3	0.446468	0.446296	NADH dehydrogenase [ubiquinone] iron-sulfur protein 8, mitochondrial (Fragment) OS=Homo sapiens GN=NDUFS8 PE=1 SV=1
E9PN81	RNASEH2C	3.01371e+17	315203.0,296677.0,351425.0,	1.70943e+17	170531.0,192852.0,187157.0,	0.00774848	0.0220514	0.00631634	0.0185753	321377	183302	321102	183513	0.570366	0.571512	Ribonuclease H2 subunit C OS=Homo sapiens GN=RNASEH2C PE=1 SV=1
E9PND6	STX16	394004607822522	41208.0,44476.0,22270.0,	533997644970746	53270.0,75866.0,71714.0,	0.0351553	0.0560341	0.0342449	0.0541722	36000	66864.7	35984.7	66950	1.85735	1.86051	Syntaxin-16 OS=Homo sapiens GN=STX16 PE=1 SV=1
E9PNL8	DGKZ	113131306613139	11832.0,12611.0,12992.0,	120918002983	1206.0,1786.0,3023.0,	2.0834576714606173E-4	0.00444608	2.3307141081876283E-4	0.00308212	12506	1997.33	12478.3	2005	0.15971	0.160679	Diacylglycerol kinase OS=Homo sapiens GN=DGKZ PE=1 SV=1
E9PNM1	FDFT1	2.67954e+17	280252.0,273733.0,215688.0,	245925786951911	24532.0,57426.0,52620.0,	0.00244054	0.0116434	0.00291657	0.0117425	256558	44790.7	256558	44859.3	0.174583	0.174851	Squalene synthase OS=Homo sapiens GN=FDFT1 PE=1 SV=1
E9PNR6	ARHGAP1	635207987851843	66435.0,77101.0,51263.0,	299204875230138	29848.0,48380.0,30550.0,	0.0519938	0.0750541	0.043254	0.0646195	65080.3	36270	64933	36259.3	0.557311	0.558411	Rho GTPase-activating protein 1 (Fragment) OS=Homo sapiens GN=ARHGAP1 PE=1 SV=1
E9PNT2	ARHGAP27	135231641010940	14143.0,15839.0,10817.0,	478060166439	4768.0,5970.0,6527.0,	0.0288578	0.04902	0.0235221	0.0417424	13624.3	5745	13599.7	5755	0.421672	0.423172	Rho GTPase-activating protein 27 OS=Homo sapiens GN=ARHGAP27 PE=1 SV=1
E9PNU1	NME7	508125518758935	53144.0,53268.0,58276.0,	5432100958135	5418.0,10018.0,8246.0,	2.8424717596292533E-4	0.00465828	3.917946619589876E-5	0.00158201	54978	7887.33	54896	7894	0.143463	0.143799	Nucleoside diphosphate kinase 7 OS=Homo sapiens GN=NME7 PE=1 SV=1
E9PNW4	CD59	14178132432910	14828.0,12782.0,2877.0,	427966225927	4268.0,6571.0,6007.0,	0.338124	0.378502	0.342588	0.380814	10110.3	5609.33	10162.3	5615.33	0.554812	0.552563	CD59 glycoprotein OS=Homo sapiens GN=CD59 PE=1 SV=1
E9PNW8	FAR1	298903034719234	31261.0,29292.0,19019.0,	543364818014	5419.0,6431.0,8123.0,	0.0277145	0.0476224	0.0302415	0.0498493	26490.3	6642.67	26524	6657.67	0.250758	0.251005	Fatty acyl-CoA reductase 1 (Fragment) OS=Homo sapiens GN=FAR1 PE=1 SV=1
E9PNY1	ZFPL1	169521940	1772.0,2117.0,0.0,	839218214367077	83719.0,81516.0,67995.0,	0.00435564	0.0160946	0.00360684	0.013483	1296.33	77713.7	1296.33	77743.3	59.9488	59.9717	Zinc finger protein-like 1 (Fragment) OS=Homo sapiens GN=ZFPL1 PE=1 SV=1
E9PNY6	PUS3	174719781853	1827.0,1909.0,1832.0,	213017191804	2124.0,1705.0,1828.0,	0.871234	0.885185	0.835592	0.85277	1859.33	1884.33	1856	1885.67	1.01345	1.01598	tRNA pseudouridine(38/39) synthase (Fragment) OS=Homo sapiens GN=PUS3 PE=1 SV=1
E9PP16	PPFIBP2	647674125247	6772.0,7154.0,5188.0,	255910311331	2552.0,1023.0,1349.0,	0.00480612	0.0169313	0.0041672	0.0147003	6378.33	1640.33	6371.33	1641.33	0.257173	0.257612	Liprin-beta-2 OS=Homo sapiens GN=PPFIBP2 PE=1 SV=1
E9PP81	TATDN3	1.15411e+17	120708.0,122062.0,138903.0,	2.05099e+17	204606.0,185117.0,198827.0,	0.00223289	0.0110962	0.00110793	0.00678658	127448	195927	127224	196183	1.53731	1.54203	Putative deoxyribonuclease TATDN3 OS=Homo sapiens GN=TATDN3 PE=1 SV=1
E9PPF0	TATDN3	1.15411e+17	120708.0,122062.0,138903.0,	2.05099e+17	204606.0,185117.0,198827.0,	0.00223289	0.0110962	0.00110793	0.00678658	127448	195927	127224	196183	1.53731	1.54203	Putative deoxyribonuclease TATDN3 OS=Homo sapiens GN=TATDN3 PE=1 SV=1
E9PPG2	AMPD3	313103585639190	32747.0,34609.0,38752.0,	196291914720457	19581.0,19001.0,20737.0,	0.0182354	0.0360725	0.00851515	0.0220162	35452	19744.3	35369.3	19773	0.556931	0.559044	AMP deaminase 3 (Fragment) OS=Homo sapiens GN=AMPD3 PE=1 SV=1
E9PPJ9	ELP4	293273252825531	30673.0,31397.0,25245.0,	155326951892	1549.0,2674.0,1917.0,	0.00458373	0.0166046	0.00418534	0.0147312	29128.7	2046.67	29105	2046.67	0.070263	0.0703201	Elongator complex protein 4 OS=Homo sapiens GN=ELP4 PE=1 SV=1
E9PPN1	TSEN15	511335443132	5347.0,3420.0,3097.0,	10631572943	1060.0,1560.0,955.0,	0.0353561	0.0562937	0.0508278	0.0727293	3929.67	1192.67	3954.67	1191.67	0.303503	0.301332	tRNA-splicing endonuclease subunit Sen15 OS=Homo sapiens GN=TSEN15 PE=1 SV=1
E9PPS0	SLC52A2	568476439160710	59456.0,62152.0,60031.0,	447205019650512	44612.0,49813.0,51203.0,	0.0139717	0.0310498	0.0159693	0.0325056	60649.3	48476	60546.3	48542.7	0.799283	0.801744	Solute carrier family 52, riboflavin transporter, member 2 OS=Homo sapiens GN=SLC52A2 PE=1 SV=1
E9PPW7	NDUFS8	724246828957476	75748.0,65915.0,56833.0,	284663045029569	28397.0,30218.0,29973.0,	0.0134037	0.0303114	0.0205626	0.0382468	66063	29495	66165.3	29529.3	0.446468	0.446296	NADH dehydrogenase [ubiquinone] iron-sulfur protein 8, mitochondrial (Fragment) OS=Homo sapiens GN=NDUFS8 PE=1 SV=1
E9PPY3	RRP8	577650706192	6041.0,4892.0,6121.0,	182602001216224	18215.0,19858.0,16445.0,	0.00452187	0.0164627	0.00239298	0.0106453	5679.33	18165.3	5684.67	18172.7	3.1985	3.19679	Ribosomal RNA-processing protein 8 OS=Homo sapiens GN=RRP8 PE=1 SV=1
E9PQ36	SLC25A22	203731288010925	21308.0,12432.0,10802.0,	6417115669820	6401.0,11477.0,9954.0,	0.191114	0.225606	0.224888	0.260296	14726	9267.67	14847.3	9277.33	0.62934	0.624848	Mitochondrial glutamate carrier 1 (Fragment) OS=Homo sapiens GN=SLC25A22 PE=1 SV=2
E9PQ47	ZFPL1	169521940	1772.0,2117.0,0.0,	839218214367077	83719.0,81516.0,67995.0,	0.00435564	0.0160946	0.00360684	0.013483	1296.33	77713.7	1296.33	77743.3	59.9488	59.9717	Zinc finger protein-like 1 (Fragment) OS=Homo sapiens GN=ZFPL1 PE=1 SV=1
E9PQ68		1.76165e+17	184251.0,157863.0,113349.0,	280885188743318	28020.0,51491.0,43910.0,	0.0179506	0.0357876	0.0239104	0.0422834	151448	41097.7	151821	41140.3	0.271365	0.270979	Uncharacterized protein OS=Homo sapiens PE=1 SV=1
E9PQA5	ZFPL1	169521940	1772.0,2117.0,0.0,	839218214367077	83719.0,81516.0,67995.0,	0.00435564	0.0160946	0.00360684	0.013483	1296.33	77713.7	1296.33	77743.3	59.9488	59.9717	Zinc finger protein-like 1 (Fragment) OS=Homo sapiens GN=ZFPL1 PE=1 SV=1
E9PQA6	MVB12A	1.559e+17	163054.0,167590.0,148471.0,	8.47771e+16	84572.0,114949.0,114815.0,	0.0134148	0.0303114	0.0157895	0.0322116	159892	104625	159705	104779	0.654348	0.656076	Multivesicular body subunit 12A OS=Homo sapiens GN=MVB12A PE=1 SV=1
E9PQC4	NUF2	14161215528154	14811.0,20802.0,8062.0,	562056474915	5606.0,5603.0,4982.0,	0.139625	0.171354	0.130049	0.160016	14622.3	5394	14558.3	5397	0.368888	0.370716	Kinetochore protein Nuf2 OS=Homo sapiens GN=NUF2 PE=1 SV=1
E9PQD2	EPB41L2	2.35534e+17	246345.0,268304.0,233550.0,	699889955175641	69820.0,98792.0,76676.0,	0.00116622	0.00813546	2.6604594464714384E-4	0.00324757	249896	81726.7	249400	81762.7	0.327042	0.327838	Band 4.1-like protein 2 (Fragment) OS=Homo sapiens GN=EPB41L2 PE=1 SV=1
E9PQG4	PDE4DIP	834768327582728	87307.0,80380.0,81803.0,	385455358943545	38452.0,53180.0,44141.0,	0.0131553	0.0300456	0.00462577	0.015556	83159.7	45226.3	83163.3	45257.7	0.543849	0.544202	Myomegalin OS=Homo sapiens GN=PDE4DIP PE=1 SV=2
E9PQI4	SSR2	26731406	0.0,2580.0,1390.0,	155000	1546.0,0.0,0.0,	0.422355	0.461764	0.428843	0.465443	1359.67	516.667	1323.33	515.333	0.379995	0.389421	Translocon-associated protein subunit beta (Fragment) OS=Homo sapiens GN=SSR2 PE=1 SV=1
E9PQL1	FAM76A	252513113021222	26410.0,30048.0,20984.0,	506268066461	5049.0,6754.0,6549.0,	0.0178331	0.0356091	0.0144894	0.0306761	25867.7	6109.67	25814	6117.33	0.236189	0.236977	Protein FAM76A OS=Homo sapiens GN=FAM76A PE=1 SV=1
E9PQN0	EPB41L2	2.35534e+17	246345.0,268304.0,233550.0,	699889955175641	69820.0,98792.0,76676.0,	0.00116622	0.00813546	2.6604594464714384E-4	0.00324757	249896	81726.7	249400	81762.7	0.327042	0.327838	Band 4.1-like protein 2 (Fragment) OS=Homo sapiens GN=EPB41L2 PE=1 SV=1
E9PQN9	IFITM2	4.16559e+17	435678.0,430706.0,396927.0,	3.13232e+17	312478.0,347218.0,264541.0,	0.0300938	0.0504611	0.0250966	0.0436231	421397	308030	421104	308079	0.730972	0.731599	Interferon-induced transmembrane protein 2 OS=Homo sapiens GN=IFITM2 PE=1 SV=1
E9PQP3	ARFGAP2	3.78394e+17	395760.0,413596.0,294989.0,	1.66436e+17	166034.0,194340.0,179237.0,	0.0327335	0.0535331	0.031386	0.0514215	368403	179697	368115	179870	0.487772	0.488625	ADP-ribosylation factor GTPase-activating protein 2 (Fragment) OS=Homo sapiens GN=ARFGAP2 PE=1 SV=1
E9PQP8	TATDN3	1.15411e+17	120708.0,122062.0,138903.0,	2.05099e+17	204606.0,185117.0,198827.0,	0.00223289	0.0110962	0.00110793	0.00678658	127448	195927	127224	196183	1.53731	1.54203	Putative deoxyribonuclease TATDN3 OS=Homo sapiens GN=TATDN3 PE=1 SV=1
E9PQR7	VPS28	1.39507e+17	145910.0,130553.0,128536.0,	335033568228979	33422.0,35410.0,29375.0,	1.7322302580742435E-5	0.00175368	0.00128965	0.00738501	134917	32721.3	135000	32735.7	0.242529	0.242487	Vacuolar protein sorting-associated protein 28 homolog (Fragment) OS=Homo sapiens GN=VPS28 PE=1 SV=1
E9PQS1	C11orf54	1.09144e+17	114152.0,116378.0,112024.0,	1.17221e+17	116938.0,138850.0,140137.0,	0.124331	0.154601	0.138363	0.169245	114335	131795	114185	131975	1.15271	1.1558	Ester hydrolase C11orf54 (Fragment) OS=Homo sapiens GN=C11orf54 PE=1 SV=1
E9PR17	CD59	14178132432910	14828.0,12782.0,2877.0,	427966225927	4268.0,6571.0,6007.0,	0.338124	0.378502	0.342588	0.380814	10110.3	5609.33	10162.3	5615.33	0.554812	0.552563	CD59 glycoprotein OS=Homo sapiens GN=CD59 PE=1 SV=1
E9PR30	FAU	1.12992e+20	1181783.0,1086683.0,1025634.0,	1.28871e+20	1285616.0,1003851.0,1050084.0,	0.889448	0.901683	0.887338	0.899928	1097653	1.11206e+06	1.09803e+06	1.11318e+06	1.01312	1.0138	40S ribosomal protein S30 OS=Homo sapiens GN=FAU PE=1 SV=1
E9PRA1	TATDN3	1.15411e+17	120708.0,122062.0,138903.0,	2.05099e+17	204606.0,185117.0,198827.0,	0.00223289	0.0110962	0.00110793	0.00678658	127448	195927	127224	196183	1.53731	1.54203	Putative deoxyribonuclease TATDN3 (Fragment) OS=Homo sapiens GN=TATDN3 PE=1 SV=2
E9PRF4	SETDB1	420495567837278	43977.0,53741.0,36860.0,	131211072213422	13088.0,10638.0,13604.0,	0.0251718	0.0445367	0.0191647	0.0365651	45001.7	12421.7	44859.3	12443.3	0.276027	0.277386	Histone-lysine N-methyltransferase SETDB1 (Fragment) OS=Homo sapiens GN=SETDB1 PE=1 SV=1
E9PRG1	EPB41L2	2.35534e+17	246345.0,268304.0,233550.0,	699889955175641	69820.0,98792.0,76676.0,	0.00116622	0.00813546	2.6604594464714384E-4	0.00324757	249896	81726.7	249400	81762.7	0.327042	0.327838	Band 4.1-like protein 2 (Fragment) OS=Homo sapiens GN=EPB41L2 PE=1 SV=1
E9PRI9	PUS3	174719781853	1827.0,1909.0,1832.0,	213017191804	2124.0,1705.0,1828.0,	0.871234	0.885185	0.835592	0.85277	1859.33	1884.33	1856	1885.67	1.01345	1.01598	tRNA pseudouridine(38/39) synthase (Fragment) OS=Homo sapiens GN=PUS3 PE=1 SV=1
E9PRJ8	CD81	1.09032e+20	1140367.0,1040665.0,998983.0,	3.69838e+17	368949.0,431314.0,371228.0,	4.0236892578204286E-5	0.0025466	8.796435605741197E-4	0.00610349	1059578	390228	1060005	390497	0.368286	0.368392	Tetraspanin (Fragment) OS=Homo sapiens GN=CD81 PE=1 SV=1
E9PRM2	USP35	332633253642952	34789.0,31405.0,42472.0,	658024755155893	65644.0,47188.0,56658.0,	0.0406756	0.0622489	0.0413201	0.0625335	36250.3	56415.3	36222	56496.7	1.55627	1.55973	Ubiquitin carboxyl-terminal hydrolase 35 (Fragment) OS=Homo sapiens GN=USP35 PE=1 SV=1
E9PRR9	PTP4A2	388854159931035	40669.0,40153.0,30688.0,	171472412921958	17105.0,23945.0,22258.0,	0.0179918	0.0357876	0.0195909	0.0369725	37173	21078	37170	21102.7	0.567024	0.567734	Protein tyrosine phosphatase type IVA 2 OS=Homo sapiens GN=PTP4A2 PE=1 SV=1
E9PRY8	EEF1D	1.58772e+23	1.6605955E7,1.6723761E7,1.7754802E7,	1.87545e+23	1.8709469E7,2.157308E7,1.9767127E7,	0.0611752	0.0855051	0.0531363	0.075351	1.7052904E7	1.9997838E7	1.7028172666666668E7	2.0016558666666668E7	1.17269	1.1755	Elongation factor 1-delta OS=Homo sapiens GN=EEF1D PE=1 SV=1
E9PRZ1	SAAL1	1.00417e+16	105024.0,111934.0,54208.0,	195822814822895	19533.0,27932.0,23207.0,	0.0652277	0.0900963	0.0643946	0.0883184	90401.7	23541.7	90388.7	23557.3	0.260412	0.260623	Protein SAAL1 OS=Homo sapiens GN=SAAL1 PE=1 SV=1
E9PS17	SCYL1	100621131910776	10523.0,10925.0,10655.0,	120551360115319	12025.0,13496.0,15527.0,	0.0743549	0.10059	0.0970804	0.124029	10719	13658.3	10701	13682.7	1.27422	1.27863	N-terminal kinase-like protein OS=Homo sapiens GN=SCYL1 PE=1 SV=1
E9PS63	RABGAP1L	644577428871313	67415.0,71705.0,70516.0,	669886912862379	66826.0,68600.0,63232.0,	0.343247	0.38327	0.149163	0.181316	70019.3	66165	69878.7	66219.3	0.944953	0.947633	Rab GTPase-activating protein 1-like (Fragment) OS=Homo sapiens GN=RABGAP1L PE=1 SV=1
E9PS74	SLC43A3	4.52377e+17	473140.0,408433.0,486767.0,	1.27131e+17	126825.0,183774.0,143700.0,	3.6612022306028747E-4	0.00515304	8.621068376116916E-4	0.00603475	455929	151359	456113	151433	0.331979	0.332007	Solute carrier family 43 member 3 (Fragment) OS=Homo sapiens GN=SLC43A3 PE=1 SV=1
E9PS95	SLC25A22	203731288010925	21308.0,12432.0,10802.0,	6417115669820	6401.0,11477.0,9954.0,	0.191114	0.225606	0.224888	0.260296	14726	9267.67	14847.3	9277.33	0.62934	0.624848	Mitochondrial glutamate carrier 1 (Fragment) OS=Homo sapiens GN=SLC25A22 PE=1 SV=1
E9PSH4	MAF1	155382115914912	16251.0,20423.0,14745.0,	125923172844	1255.0,2299.0,2882.0,	0.0132968	0.0302227	0.00858395	0.0221506	17203	2140	17139.7	2145.33	0.124397	0.125168	Repressor of RNA polymerase III transcription MAF1 homolog OS=Homo sapiens GN=MAF1 PE=1 SV=1
F1T0I1	SEC16A	1.31726e+17	137767.0,124965.0,124309.0,	2.48216e+17	247615.0,211233.0,198587.0,	0.0267821	0.0464962	0.0187331	0.0360028	128972	218995	129014	219145	1.698	1.69862	Protein transport protein Sec16A OS=Homo sapiens GN=SEC16A PE=1 SV=1
F2Z2E2	IQGAP3	2.42302e+17	253423.0,299358.0,207575.0,	465018327677441	46388.0,82641.0,78500.0,	0.014917	0.0323922	0.0103607	0.0248444	254121	69072.7	253452	69176.3	0.271811	0.272937	Ras GTPase-activating-like protein IQGAP3 OS=Homo sapiens GN=IQGAP3 PE=1 SV=1
F2Z2S2	FRYL	283883688216523	29691.0,35600.0,16338.0,	480182554805	4789.0,8192.0,4870.0,	0.0639861	0.0887429	0.0599527	0.0833609	27264.3	5953.67	27209.7	5950.33	0.218368	0.218685	Protein furry homolog-like OS=Homo sapiens GN=FRYL PE=1 SV=1
F2Z2T2	XPA	776628116934924	81226.0,78347.0,34532.0,	72691262511588	7251.0,12528.0,11745.0,	0.0662379	0.0912713	0.0680429	0.0924246	64585	10494	64701.7	10508	0.162484	0.162407	DNA repair protein-complementing XP-A cells OS=Homo sapiens GN=XPA PE=1 SV=1
F2Z2U4	TRRAP	521426322047098	54535.0,61021.0,46571.0,	145291534613276	14493.0,15228.0,13457.0,	0.0129707	0.0299702	0.0100668	0.024506	54153.3	14383.7	54042.3	14392.7	0.26561	0.266322	Transformation/transcription domain-associated protein OS=Homo sapiens GN=TRRAP PE=1 SV=3
[truncated: 10,336 more rows]

## Sheet: analyzed data
ACCESSION	GENE	TOTAL_INTENSITY_1	NORM_INTENSITY_1	TOTAL_INTENSITY_2	NORM_INTENSITY_2	PVALUE_1	QVALUE_1	NORM_PVALUE_1	NORM_QVALUE_1	AVERAGE_INTENSITY_1	AVERAGE_INTENSITY_2	NORM_AVERAGE_INTENSITY_1	NORM_AVERAGE_INTENSITY_2	RATIO_2_1	NORM_RATIO_2_1	log2	DESCRIPTION
[truncated: 5,071 more rows]
